# Supplementary material for: A Generic Program for Multistate Protein Design
Source: PLoS One. 2011 Jul 6;6(7):e20937. doi: 10.1371/journal.pone.0020937 (PMC3130737; doi:10.1371/journal.pone.0020937)
Supplement: File S2 — Design models generated by this study for both the heterodimerization task and the orthogonal interface redesign task. (BZ2) [file pone.0020937.s002.bz2 › SupplementaryMaterials/select_orthogonal_interface_designs/design3/redocked_027.d16_v11.3_repeated_1_3.0dG_02_RalA3andExo84_0039_0001.pdb]

ATOM      1  N   SER A  11      18.084 -20.105 -21.847  1.00  0.00              
ATOM      2  CA  SER A  11      16.963 -19.464 -22.604  1.00  0.00              
ATOM      3  C   SER A  11      15.615 -19.675 -21.918  1.00  0.00              
ATOM      4  O   SER A  11      15.405 -20.690 -21.252  1.00  0.00              
ATOM      5  CB  SER A  11      16.904 -20.003 -24.020  1.00  0.00              
ATOM      6  OG  SER A  11      18.048 -19.670 -24.758  1.00  0.00              
ATOM      7 1H   SER A  11      18.641 -20.813 -22.282  1.00  0.00              
ATOM      8 2H   SER A  11      18.839 -19.546 -21.503  1.00  0.00              
ATOM      9 3H   SER A  11      17.896 -20.598 -20.998  1.00  0.00              
ATOM     10  HA  SER A  11      17.117 -18.400 -22.787  1.00  0.00              
ATOM     11 1HB  SER A  11      16.814 -21.088 -23.976  1.00  0.00              
ATOM     12 2HB  SER A  11      16.028 -19.586 -24.516  1.00  0.00              
ATOM     13  HG  SER A  11      17.971 -20.028 -25.646  1.00  0.00              
ATOM     14  N   LEU A  12      14.708 -18.712 -22.086  1.00  0.00              
ATOM     15  CA  LEU A  12      13.384 -18.763 -21.454  1.00  0.00              
ATOM     16  C   LEU A  12      12.469 -19.813 -22.116  1.00  0.00              
ATOM     17  O   LEU A  12      12.403 -19.909 -23.342  1.00  0.00              
ATOM     18  CB  LEU A  12      12.728 -17.377 -21.506  1.00  0.00              
ATOM     19  CG  LEU A  12      13.041 -16.462 -20.315  1.00  0.00              
ATOM     20  CD1 LEU A  12      14.426 -15.851 -20.475  1.00  0.00              
ATOM     21  CD2 LEU A  12      11.980 -15.376 -20.216  1.00  0.00              
ATOM     22  H   LEU A  12      14.945 -17.922 -22.670  1.00  0.00              
ATOM     23  HA  LEU A  12      13.488 -19.070 -20.414  1.00  0.00              
ATOM     24 1HB  LEU A  12      13.200 -16.991 -22.408  1.00  0.00              
ATOM     25 2HB  LEU A  12      11.651 -17.446 -21.660  1.00  0.00              
ATOM     26  HG  LEU A  12      12.979 -17.072 -19.413  1.00  0.00              
ATOM     27 1HD1 LEU A  12      14.639 -15.203 -19.625  1.00  0.00              
ATOM     28 2HD1 LEU A  12      15.171 -16.646 -20.521  1.00  0.00              
ATOM     29 3HD1 LEU A  12      14.461 -15.267 -21.394  1.00  0.00              
ATOM     30 1HD2 LEU A  12      12.203 -14.727 -19.368  1.00  0.00              
ATOM     31 2HD2 LEU A  12      11.975 -14.787 -21.133  1.00  0.00              
ATOM     32 3HD2 LEU A  12      11.001 -15.834 -20.073  1.00  0.00              
ATOM     33  N   ALA A  13      11.770 -20.601 -21.306  1.00  0.00              
ATOM     34  CA  ALA A  13      10.847 -21.584 -21.847  1.00  0.00              
ATOM     35  C   ALA A  13       9.561 -20.825 -22.206  1.00  0.00              
ATOM     36  O   ALA A  13       9.246 -19.789 -21.606  1.00  0.00              
ATOM     37  CB  ALA A  13      10.566 -22.698 -20.812  1.00  0.00              
ATOM     38  H   ALA A  13      11.874 -20.523 -20.304  1.00  0.00              
ATOM     39  HA  ALA A  13      11.287 -22.020 -22.744  1.00  0.00              
ATOM     40 1HB  ALA A  13       9.873 -23.423 -21.239  1.00  0.00              
ATOM     41 2HB  ALA A  13      11.499 -23.198 -20.553  1.00  0.00              
ATOM     42 3HB  ALA A  13      10.127 -22.261 -19.917  1.00  0.00              
ATOM     43  N   ARG A  14       8.836 -21.343 -23.190  1.00  0.00              
ATOM     44  CA  ARG A  14       7.571 -20.762 -23.617  1.00  0.00              
ATOM     45  C   ARG A  14       6.481 -21.822 -23.459  1.00  0.00              
ATOM     46  O   ARG A  14       6.518 -22.860 -24.109  1.00  0.00              
ATOM     47  CB  ARG A  14       7.625 -20.192 -25.027  1.00  0.00              
ATOM     48  CG  ARG A  14       8.580 -19.022 -25.207  1.00  0.00              
ATOM     49  CD  ARG A  14       8.742 -18.576 -26.615  1.00  0.00              
ATOM     50  NE  ARG A  14       9.532 -17.366 -26.776  1.00  0.00              
ATOM     51  CZ  ARG A  14      10.876 -17.333 -26.851  1.00  0.00              
ATOM     52  NH1 ARG A  14      11.587 -18.434 -26.742  1.00  0.00              
ATOM     53  NH2 ARG A  14      11.465 -16.161 -27.012  1.00  0.00              
ATOM     54  H   ARG A  14       9.180 -22.171 -23.655  1.00  0.00              
ATOM     55  HA  ARG A  14       7.321 -19.914 -22.979  1.00  0.00              
ATOM     56 1HB  ARG A  14       7.923 -21.004 -25.687  1.00  0.00              
ATOM     57 2HB  ARG A  14       6.614 -19.871 -25.279  1.00  0.00              
ATOM     58 1HG  ARG A  14       8.208 -18.177 -24.628  1.00  0.00              
ATOM     59 2HG  ARG A  14       9.561 -19.316 -24.832  1.00  0.00              
ATOM     60 1HD  ARG A  14       9.236 -19.365 -27.182  1.00  0.00              
ATOM     61 2HD  ARG A  14       7.758 -18.384 -27.041  1.00  0.00              
ATOM     62  HE  ARG A  14       9.228 -16.404 -26.854  1.00  0.00              
ATOM     63 1HH1 ARG A  14      11.123 -19.320 -26.601  1.00  0.00              
ATOM     64 2HH1 ARG A  14      12.594 -18.389 -26.801  1.00  0.00              
ATOM     65 1HH2 ARG A  14      10.904 -15.322 -27.076  1.00  0.00              
ATOM     66 2HH2 ARG A  14      12.471 -16.108 -27.071  1.00  0.00              
ATOM     67  N   HIS A  15       5.527 -21.565 -22.572  1.00  0.00              
ATOM     68  CA  HIS A  15       4.445 -22.508 -22.322  1.00  0.00              
ATOM     69  C   HIS A  15       3.237 -22.094 -23.141  1.00  0.00              
ATOM     70  O   HIS A  15       2.710 -20.993 -22.979  1.00  0.00              
ATOM     71  CB  HIS A  15       4.114 -22.532 -20.828  1.00  0.00              
ATOM     72  CG  HIS A  15       5.280 -22.924 -19.972  1.00  0.00              
ATOM     73  ND1 HIS A  15       5.768 -24.214 -19.929  1.00  0.00              
ATOM     74  CD2 HIS A  15       6.064 -22.198 -19.141  1.00  0.00              
ATOM     75  CE1 HIS A  15       6.799 -24.264 -19.106  1.00  0.00              
ATOM     76  NE2 HIS A  15       7.001 -23.054 -18.615  1.00  0.00              
ATOM     77  H   HIS A  15       5.551 -20.696 -22.058  1.00  0.00              
ATOM     78  HA  HIS A  15       4.746 -23.505 -22.644  1.00  0.00              
ATOM     79 1HB  HIS A  15       3.798 -21.542 -20.497  1.00  0.00              
ATOM     80 2HB  HIS A  15       3.319 -23.251 -20.631  1.00  0.00              
ATOM     81  HD2 HIS A  15       6.064 -21.146 -18.855  1.00  0.00              
ATOM     82  HE1 HIS A  15       7.327 -25.201 -18.933  1.00  0.00              
ATOM     83  HE2 HIS A  15       7.724 -22.792 -17.960  1.00  0.00              
ATOM     84  N   ARG A  16       2.786 -22.993 -24.006  1.00  0.00              
ATOM     85  CA  ARG A  16       1.748 -22.676 -24.991  1.00  0.00              
ATOM     86  C   ARG A  16       0.358 -23.092 -24.537  1.00  0.00              
ATOM     87  O   ARG A  16      -0.010 -24.272 -24.624  1.00  0.00              
ATOM     88  CB  ARG A  16       2.068 -23.260 -26.359  1.00  0.00              
ATOM     89  CG  ARG A  16       3.324 -22.707 -27.013  1.00  0.00              
ATOM     90  CD  ARG A  16       3.627 -23.286 -28.347  1.00  0.00              
ATOM     91  NE  ARG A  16       4.818 -22.747 -28.982  1.00  0.00              
ATOM     92  CZ  ARG A  16       5.269 -23.112 -30.198  1.00  0.00              
ATOM     93  NH1 ARG A  16       4.655 -24.041 -30.897  1.00  0.00              
ATOM     94  NH2 ARG A  16       6.360 -22.528 -30.661  1.00  0.00              
ATOM     95  H   ARG A  16       3.174 -23.925 -23.981  1.00  0.00              
ATOM     96  HA  ARG A  16       1.697 -21.597 -25.139  1.00  0.00              
ATOM     97 1HB  ARG A  16       2.175 -24.336 -26.228  1.00  0.00              
ATOM     98 2HB  ARG A  16       1.211 -23.056 -27.000  1.00  0.00              
ATOM     99 1HG  ARG A  16       3.207 -21.630 -27.133  1.00  0.00              
ATOM    100 2HG  ARG A  16       4.173 -22.908 -26.358  1.00  0.00              
ATOM    101 1HD  ARG A  16       3.771 -24.361 -28.241  1.00  0.00              
ATOM    102 2HD  ARG A  16       2.787 -23.096 -29.014  1.00  0.00              
ATOM    103  HE  ARG A  16       5.470 -22.051 -28.644  1.00  0.00              
ATOM    104 1HH1 ARG A  16       3.832 -24.491 -30.521  1.00  0.00              
ATOM    105 2HH1 ARG A  16       5.009 -24.300 -31.806  1.00  0.00              
ATOM    106 1HH2 ARG A  16       6.831 -21.828 -30.102  1.00  0.00              
ATOM    107 2HH2 ARG A  16       6.720 -22.783 -31.568  1.00  0.00              
ATOM    108  N   VAL A  17      -0.413 -22.116 -24.060  1.00  0.00              
ATOM    109  CA  VAL A  17      -1.762 -22.363 -23.551  1.00  0.00              
ATOM    110  C   VAL A  17      -2.809 -22.141 -24.637  1.00  0.00              
ATOM    111  O   VAL A  17      -2.837 -21.078 -25.269  1.00  0.00              
ATOM    112  CB  VAL A  17      -2.091 -21.410 -22.358  1.00  0.00              
ATOM    113  CG1 VAL A  17      -3.528 -21.611 -21.884  1.00  0.00              
ATOM    114  CG2 VAL A  17      -1.117 -21.677 -21.194  1.00  0.00              
ATOM    115  H   VAL A  17      -0.048 -21.174 -24.051  1.00  0.00              
ATOM    116  HA  VAL A  17      -1.887 -23.403 -23.249  1.00  0.00              
ATOM    117  HB  VAL A  17      -1.939 -20.378 -22.676  1.00  0.00              
ATOM    118 1HG1 VAL A  17      -3.735 -20.937 -21.052  1.00  0.00              
ATOM    119 2HG1 VAL A  17      -4.215 -21.398 -22.703  1.00  0.00              
ATOM    120 3HG1 VAL A  17      -3.663 -22.642 -21.556  1.00  0.00              
ATOM    121 1HG2 VAL A  17      -1.350 -21.011 -20.364  1.00  0.00              
ATOM    122 2HG2 VAL A  17      -1.216 -22.712 -20.867  1.00  0.00              
ATOM    123 3HG2 VAL A  17      -0.094 -21.498 -21.527  1.00  0.00              
ATOM    124  N   ILE A  18      -3.673 -23.132 -24.840  1.00  0.00              
ATOM    125  CA  ILE A  18      -4.777 -23.005 -25.802  1.00  0.00              
ATOM    126  C   ILE A  18      -6.073 -22.840 -25.027  1.00  0.00              
ATOM    127  O   ILE A  18      -6.395 -23.677 -24.170  1.00  0.00              
ATOM    128  CB  ILE A  18      -4.950 -24.276 -26.693  1.00  0.00              
ATOM    129  CG1 ILE A  18      -3.631 -24.627 -27.395  1.00  0.00              
ATOM    130  CG2 ILE A  18      -6.078 -24.047 -27.720  1.00  0.00              
ATOM    131  CD1 ILE A  18      -3.089 -23.547 -28.304  1.00  0.00              
ATOM    132  H   ILE A  18      -3.570 -23.993 -24.321  1.00  0.00              
ATOM    133  HA  ILE A  18      -4.659 -22.106 -26.405  1.00  0.00              
ATOM    134  HB  ILE A  18      -5.198 -25.125 -26.057  1.00  0.00              
ATOM    135 1HG1 ILE A  18      -2.897 -24.839 -26.619  1.00  0.00              
ATOM    136 2HG1 ILE A  18      -3.807 -25.529 -27.983  1.00  0.00              
ATOM    137 1HG2 ILE A  18      -6.192 -24.936 -28.339  1.00  0.00              
ATOM    138 2HG2 ILE A  18      -7.011 -23.846 -27.197  1.00  0.00              
ATOM    139 3HG2 ILE A  18      -5.826 -23.195 -28.353  1.00  0.00              
ATOM    140 1HD1 ILE A  18      -2.156 -23.884 -28.756  1.00  0.00              
ATOM    141 2HD1 ILE A  18      -3.815 -23.333 -29.089  1.00  0.00              
ATOM    142 3HD1 ILE A  18      -2.904 -22.643 -27.726  1.00  0.00              
ATOM    143  N   MET A  19      -6.809 -21.765 -25.304  1.00  0.00              
ATOM    144  CA  MET A  19      -8.119 -21.583 -24.680  1.00  0.00              
ATOM    145  C   MET A  19      -9.123 -22.359 -25.529  1.00  0.00              
ATOM    146  O   MET A  19      -9.213 -22.149 -26.738  1.00  0.00              
ATOM    147  CB  MET A  19      -8.527 -20.106 -24.662  1.00  0.00              
ATOM    148  CG  MET A  19      -7.537 -19.179 -23.971  1.00  0.00              
ATOM    149  SD  MET A  19      -7.329 -19.602 -22.239  1.00  0.00              
ATOM    150  CE  MET A  19      -8.901 -19.076 -21.532  1.00  0.00              
ATOM    151  H   MET A  19      -6.470 -21.064 -25.948  1.00  0.00              
ATOM    152  HA  MET A  19      -8.109 -21.991 -23.670  1.00  0.00              
ATOM    153 1HB  MET A  19      -8.645 -19.797 -25.699  1.00  0.00              
ATOM    154 2HB  MET A  19      -9.489 -20.047 -24.152  1.00  0.00              
ATOM    155 1HG  MET A  19      -6.580 -19.259 -24.485  1.00  0.00              
ATOM    156 2HG  MET A  19      -7.910 -18.159 -24.057  1.00  0.00              
ATOM    157 1HE  MET A  19      -8.906 -19.281 -20.461  1.00  0.00              
ATOM    158 2HE  MET A  19      -9.034 -18.006 -21.698  1.00  0.00              
ATOM    159 3HE  MET A  19      -9.715 -19.622 -22.010  1.00  0.00              
ATOM    160  N   VAL A  20      -9.867 -23.263 -24.905  1.00  0.00              
ATOM    161  CA  VAL A  20     -10.868 -24.050 -25.625  1.00  0.00              
ATOM    162  C   VAL A  20     -12.234 -23.903 -24.958  1.00  0.00              
ATOM    163  O   VAL A  20     -12.339 -23.974 -23.727  1.00  0.00              
ATOM    164  CB  VAL A  20     -10.448 -25.551 -25.663  1.00  0.00              
ATOM    165  CG1 VAL A  20     -11.509 -26.390 -26.351  1.00  0.00              
ATOM    166  CG2 VAL A  20      -9.112 -25.689 -26.384  1.00  0.00              
ATOM    167  H   VAL A  20      -9.743 -23.413 -23.914  1.00  0.00              
ATOM    168  HA  VAL A  20     -11.000 -23.686 -26.645  1.00  0.00              
ATOM    169  HB  VAL A  20     -10.303 -25.904 -24.642  1.00  0.00              
ATOM    170 1HG1 VAL A  20     -11.195 -27.435 -26.365  1.00  0.00              
ATOM    171 2HG1 VAL A  20     -12.451 -26.303 -25.808  1.00  0.00              
ATOM    172 3HG1 VAL A  20     -11.645 -26.039 -27.373  1.00  0.00              
ATOM    173 1HG2 VAL A  20      -8.818 -26.738 -26.410  1.00  0.00              
ATOM    174 2HG2 VAL A  20      -9.210 -25.314 -27.403  1.00  0.00              
ATOM    175 3HG2 VAL A  20      -8.352 -25.114 -25.856  1.00  0.00              
ATOM    176  N   GLY A  21     -13.270 -23.684 -25.772  1.00  0.00              
ATOM    177  CA  GLY A  21     -14.618 -23.538 -25.248  1.00  0.00              
ATOM    178  C   GLY A  21     -15.559 -22.763 -26.156  1.00  0.00              
ATOM    179  O   GLY A  21     -15.111 -22.073 -27.070  1.00  0.00              
ATOM    180  H   GLY A  21     -13.120 -23.618 -26.769  1.00  0.00              
ATOM    181 1HA  GLY A  21     -15.050 -24.527 -25.096  1.00  0.00              
ATOM    182 2HA  GLY A  21     -14.575 -23.012 -24.295  1.00  0.00              
ATOM    183  N   SER A  22     -16.863 -22.879 -25.890  1.00  0.00              
ATOM    184  CA  SER A  22     -17.904 -22.251 -26.701  1.00  0.00              
ATOM    185  C   SER A  22     -17.841 -20.732 -26.609  1.00  0.00              
ATOM    186  O   SER A  22     -17.341 -20.180 -25.630  1.00  0.00              
ATOM    187  CB  SER A  22     -19.271 -22.746 -26.272  1.00  0.00              
ATOM    188  OG  SER A  22     -19.415 -24.127 -26.464  1.00  0.00              
ATOM    189  H   SER A  22     -17.130 -23.430 -25.087  1.00  0.00              
ATOM    190  HA  SER A  22     -17.882 -22.558 -27.748  1.00  0.00              
ATOM    191 1HB  SER A  22     -19.407 -22.520 -25.214  1.00  0.00              
ATOM    192 2HB  SER A  22     -20.030 -22.226 -26.854  1.00  0.00              
ATOM    193  HG  SER A  22     -20.291 -24.399 -26.181  1.00  0.00              
ATOM    194  N   GLY A  23     -18.373 -20.068 -27.631  1.00  0.00              
ATOM    195  CA  GLY A  23     -18.396 -18.617 -27.634  1.00  0.00              
ATOM    196  C   GLY A  23     -19.190 -18.069 -26.462  1.00  0.00              
ATOM    197  O   GLY A  23     -20.284 -18.555 -26.159  1.00  0.00              
ATOM    198  H   GLY A  23     -18.767 -20.568 -28.416  1.00  0.00              
ATOM    199 1HA  GLY A  23     -17.373 -18.244 -27.571  1.00  0.00              
ATOM    200 2HA  GLY A  23     -18.852 -18.270 -28.561  1.00  0.00              
ATOM    201  N   GLY A  24     -18.629 -17.070 -25.786  1.00  0.00              
ATOM    202  CA  GLY A  24     -19.271 -16.528 -24.601  1.00  0.00              
ATOM    203  C   GLY A  24     -18.955 -17.119 -23.233  1.00  0.00              
ATOM    204  O   GLY A  24     -19.408 -16.577 -22.228  1.00  0.00              
ATOM    205  H   GLY A  24     -17.750 -16.678 -26.091  1.00  0.00              
ATOM    206 1HA  GLY A  24     -19.016 -15.472 -24.509  1.00  0.00              
ATOM    207 2HA  GLY A  24     -20.351 -16.632 -24.702  1.00  0.00              
ATOM    208  N   VAL A  25     -18.191 -18.201 -23.154  1.00  0.00              
ATOM    209  CA  VAL A  25     -17.848 -18.728 -21.834  1.00  0.00              
ATOM    210  C   VAL A  25     -16.865 -17.883 -21.015  1.00  0.00              
ATOM    211  O   VAL A  25     -16.758 -18.075 -19.804  1.00  0.00              
ATOM    212  CB  VAL A  25     -17.309 -20.185 -21.907  1.00  0.00              
ATOM    213  CG1 VAL A  25     -18.357 -21.089 -22.554  1.00  0.00              
ATOM    214  CG2 VAL A  25     -15.987 -20.230 -22.659  1.00  0.00              
ATOM    215  H   VAL A  25     -17.840 -18.669 -23.977  1.00  0.00              
ATOM    216  HA  VAL A  25     -18.720 -18.756 -21.179  1.00  0.00              
ATOM    217  HB  VAL A  25     -17.109 -20.539 -20.896  1.00  0.00              
ATOM    218 1HG1 VAL A  25     -17.976 -22.109 -22.603  1.00  0.00              
ATOM    219 2HG1 VAL A  25     -19.270 -21.071 -21.958  1.00  0.00              
ATOM    220 3HG1 VAL A  25     -18.573 -20.733 -23.561  1.00  0.00              
ATOM    221 1HG2 VAL A  25     -15.626 -21.257 -22.699  1.00  0.00              
ATOM    222 2HG2 VAL A  25     -16.133 -19.856 -23.673  1.00  0.00              
ATOM    223 3HG2 VAL A  25     -15.254 -19.608 -22.145  1.00  0.00              
ATOM    224  N   GLY A  26     -16.147 -16.965 -21.660  1.00  0.00              
ATOM    225  CA  GLY A  26     -15.211 -16.114 -20.935  1.00  0.00              
ATOM    226  C   GLY A  26     -13.733 -16.401 -21.179  1.00  0.00              
ATOM    227  O   GLY A  26     -12.881 -16.060 -20.357  1.00  0.00              
ATOM    228  H   GLY A  26     -16.245 -16.849 -22.658  1.00  0.00              
ATOM    229 1HA  GLY A  26     -15.380 -15.075 -21.219  1.00  0.00              
ATOM    230 2HA  GLY A  26     -15.381 -16.229 -19.865  1.00  0.00              
ATOM    231  N   LYS A  27     -13.413 -17.021 -22.311  1.00  0.00              
ATOM    232  CA  LYS A  27     -12.016 -17.254 -22.670  1.00  0.00              
ATOM    233  C   LYS A  27     -11.252 -15.923 -22.769  1.00  0.00              
ATOM    234  O   LYS A  27     -10.197 -15.748 -22.148  1.00  0.00              
ATOM    235  CB  LYS A  27     -11.935 -18.007 -24.004  1.00  0.00              
ATOM    236  CG  LYS A  27     -12.628 -19.363 -23.972  1.00  0.00              
ATOM    237  CD  LYS A  27     -12.326 -20.202 -25.231  1.00  0.00              
ATOM    238  CE  LYS A  27     -12.802 -19.522 -26.514  1.00  0.00              
ATOM    239  NZ  LYS A  27     -14.290 -19.377 -26.581  1.00  0.00              
ATOM    240  H   LYS A  27     -14.141 -17.337 -22.936  1.00  0.00              
ATOM    241  HA  LYS A  27     -11.528 -17.841 -21.891  1.00  0.00              
ATOM    242 1HB  LYS A  27     -12.396 -17.370 -24.759  1.00  0.00              
ATOM    243 2HB  LYS A  27     -10.877 -18.135 -24.236  1.00  0.00              
ATOM    244 1HG  LYS A  27     -12.285 -19.906 -23.091  1.00  0.00              
ATOM    245 2HG  LYS A  27     -13.704 -19.201 -23.903  1.00  0.00              
ATOM    246 1HD  LYS A  27     -11.248 -20.358 -25.293  1.00  0.00              
ATOM    247 2HD  LYS A  27     -12.827 -21.164 -25.135  1.00  0.00              
ATOM    248 1HE  LYS A  27     -12.349 -18.533 -26.566  1.00  0.00              
ATOM    249 2HE  LYS A  27     -12.467 -20.119 -27.362  1.00  0.00              
ATOM    250 1HZ  LYS A  27     -14.545 -18.924 -27.448  1.00  0.00              
ATOM    251 2HZ  LYS A  27     -14.720 -20.291 -26.540  1.00  0.00              
ATOM    252 3HZ  LYS A  27     -14.610 -18.820 -25.802  1.00  0.00              
ATOM    253  N   SER A  28     -11.797 -14.984 -23.536  1.00  0.00              
ATOM    254  CA  SER A  28     -11.150 -13.687 -23.699  1.00  0.00              
ATOM    255  C   SER A  28     -11.096 -12.904 -22.399  1.00  0.00              
ATOM    256  O   SER A  28     -10.156 -12.132 -22.159  1.00  0.00              
ATOM    257  CB  SER A  28     -11.871 -12.880 -24.762  1.00  0.00              
ATOM    258  OG  SER A  28     -11.796 -13.485 -26.023  1.00  0.00              
ATOM    259  H   SER A  28     -12.668 -15.162 -24.015  1.00  0.00              
ATOM    260  HA  SER A  28     -10.145 -13.754 -24.119  1.00  0.00              
ATOM    261 1HB  SER A  28     -12.918 -12.784 -24.476  1.00  0.00              
ATOM    262 2HB  SER A  28     -11.418 -11.891 -24.816  1.00  0.00              
ATOM    263  HG  SER A  28     -10.918 -13.851 -26.151  1.00  0.00              
ATOM    264  N   ALA A  29     -12.108 -13.099 -21.560  1.00  0.00              
ATOM    265  CA  ALA A  29     -12.153 -12.430 -20.267  1.00  0.00              
ATOM    266  C   ALA A  29     -11.008 -12.908 -19.380  1.00  0.00              
ATOM    267  O   ALA A  29     -10.349 -12.107 -18.734  1.00  0.00              
ATOM    268  CB  ALA A  29     -13.497 -12.686 -19.585  1.00  0.00              
ATOM    269  H   ALA A  29     -12.861 -13.721 -21.818  1.00  0.00              
ATOM    270  HA  ALA A  29     -12.028 -11.358 -20.423  1.00  0.00              
ATOM    271 1HB  ALA A  29     -13.517 -12.179 -18.620  1.00  0.00              
ATOM    272 2HB  ALA A  29     -14.303 -12.304 -20.212  1.00  0.00              
ATOM    273 3HB  ALA A  29     -13.631 -13.756 -19.435  1.00  0.00              
ATOM    274  N   LEU A  30     -10.776 -14.217 -19.349  1.00  0.00              
ATOM    275  CA  LEU A  30      -9.701 -14.752 -18.526  1.00  0.00              
ATOM    276  C   LEU A  30      -8.355 -14.321 -19.115  1.00  0.00              
ATOM    277  O   LEU A  30      -7.432 -13.953 -18.381  1.00  0.00              
ATOM    278  CB  LEU A  30      -9.780 -16.283 -18.456  1.00  0.00              
ATOM    279  CG  LEU A  30     -10.951 -16.871 -17.667  1.00  0.00              
ATOM    280  CD1 LEU A  30     -11.021 -18.389 -17.858  1.00  0.00              
ATOM    281  CD2 LEU A  30     -10.793 -16.506 -16.177  1.00  0.00              
ATOM    282  H   LEU A  30     -11.341 -14.851 -19.894  1.00  0.00              
ATOM    283  HA  LEU A  30      -9.770 -14.338 -17.521  1.00  0.00              
ATOM    284 1HB  LEU A  30      -9.907 -16.502 -19.515  1.00  0.00              
ATOM    285 2HB  LEU A  30      -8.845 -16.719 -18.105  1.00  0.00              
ATOM    286  HG  LEU A  30     -11.861 -16.396 -18.035  1.00  0.00              
ATOM    287 1HD1 LEU A  30     -11.860 -18.790 -17.289  1.00  0.00              
ATOM    288 2HD1 LEU A  30     -11.160 -18.616 -18.915  1.00  0.00              
ATOM    289 3HD1 LEU A  30     -10.096 -18.843 -17.506  1.00  0.00              
ATOM    290 1HD2 LEU A  30     -11.627 -16.923 -15.610  1.00  0.00              
ATOM    291 2HD2 LEU A  30      -9.856 -16.915 -15.799  1.00  0.00              
ATOM    292 3HD2 LEU A  30     -10.787 -15.422 -16.066  1.00  0.00              
ATOM    293  N   THR A  31      -8.257 -14.351 -20.440  1.00  0.00              
ATOM    294  CA  THR A  31      -7.016 -14.032 -21.140  1.00  0.00              
ATOM    295  C   THR A  31      -6.611 -12.573 -20.954  1.00  0.00              
ATOM    296  O   THR A  31      -5.442 -12.266 -20.746  1.00  0.00              
ATOM    297  CB  THR A  31      -7.132 -14.327 -22.647  1.00  0.00              
ATOM    298  OG1 THR A  31      -7.367 -15.728 -22.845  1.00  0.00              
ATOM    299  CG2 THR A  31      -5.856 -13.924 -23.369  1.00  0.00              
ATOM    300  H   THR A  31      -9.074 -14.604 -20.977  1.00  0.00              
ATOM    301  HA  THR A  31      -6.198 -14.623 -20.728  1.00  0.00              
ATOM    302  HB  THR A  31      -7.973 -13.766 -23.054  1.00  0.00              
ATOM    303  HG1 THR A  31      -7.744 -15.868 -23.718  1.00  0.00              
ATOM    304 1HG2 THR A  31      -5.958 -14.140 -24.433  1.00  0.00              
ATOM    305 2HG2 THR A  31      -5.681 -12.857 -23.230  1.00  0.00              
ATOM    306 3HG2 THR A  31      -5.016 -14.486 -22.963  1.00  0.00              
ATOM    307  N   LEU A  32      -7.591 -11.679 -21.035  1.00  0.00              
ATOM    308  CA  LEU A  32      -7.328 -10.261 -20.907  1.00  0.00              
ATOM    309  C   LEU A  32      -7.172  -9.804 -19.464  1.00  0.00              
ATOM    310  O   LEU A  32      -6.472  -8.822 -19.199  1.00  0.00              
ATOM    311  CB  LEU A  32      -8.422  -9.451 -21.626  1.00  0.00              
ATOM    312  CG  LEU A  32      -8.477  -9.645 -23.149  1.00  0.00              
ATOM    313  CD1 LEU A  32      -9.675  -8.896 -23.721  1.00  0.00              
ATOM    314  CD2 LEU A  32      -7.182  -9.152 -23.783  1.00  0.00              
ATOM    315  H   LEU A  32      -8.539 -11.992 -21.189  1.00  0.00              
ATOM    316  HA  LEU A  32      -6.378 -10.021 -21.384  1.00  0.00              
ATOM    317 1HB  LEU A  32      -9.303  -9.891 -21.159  1.00  0.00              
ATOM    318 2HB  LEU A  32      -8.369  -8.392 -21.376  1.00  0.00              
ATOM    319  HG  LEU A  32      -8.549 -10.717 -23.337  1.00  0.00              
ATOM    320 1HD1 LEU A  32      -9.710  -9.036 -24.802  1.00  0.00              
ATOM    321 2HD1 LEU A  32     -10.592  -9.283 -23.276  1.00  0.00              
ATOM    322 3HD1 LEU A  32      -9.581  -7.834 -23.497  1.00  0.00              
ATOM    323 1HD2 LEU A  32      -7.230  -9.294 -24.863  1.00  0.00              
ATOM    324 2HD2 LEU A  32      -7.047  -8.093 -23.562  1.00  0.00              
ATOM    325 3HD2 LEU A  32      -6.341  -9.717 -23.380  1.00  0.00              
ATOM    326  N   GLN A  33      -7.819 -10.494 -18.534  1.00  0.00              
ATOM    327  CA  GLN A  33      -7.621 -10.184 -17.116  1.00  0.00              
ATOM    328  C   GLN A  33      -6.202 -10.628 -16.765  1.00  0.00              
ATOM    329  O   GLN A  33      -5.476  -9.946 -16.040  1.00  0.00              
ATOM    330  CB  GLN A  33      -8.648 -10.893 -16.230  1.00  0.00              
ATOM    331  CG  GLN A  33      -8.538 -10.552 -14.753  1.00  0.00              
ATOM    332  CD  GLN A  33      -8.791  -9.081 -14.479  1.00  0.00              
ATOM    333  OE1 GLN A  33      -9.749  -8.496 -14.990  1.00  0.00              
ATOM    334  NE2 GLN A  33      -7.929  -8.474 -13.672  1.00  0.00              
ATOM    335  H   GLN A  33      -8.453 -11.237 -18.791  1.00  0.00              
ATOM    336  HA  GLN A  33      -7.713  -9.109 -16.961  1.00  0.00              
ATOM    337 1HB  GLN A  33      -9.633 -10.611 -16.601  1.00  0.00              
ATOM    338 2HB  GLN A  33      -8.501 -11.963 -16.372  1.00  0.00              
ATOM    339 1HG  GLN A  33      -9.039 -11.128 -13.976  1.00  0.00              
ATOM    340 2HG  GLN A  33      -7.464 -10.732 -14.703  1.00  0.00              
ATOM    341 1HE2 GLN A  33      -8.044  -7.504 -13.454  1.00  0.00              
ATOM    342 2HE2 GLN A  33      -7.164  -8.987 -13.280  1.00  0.00              
ATOM    343  N   PHE A  34      -5.808 -11.785 -17.289  1.00  0.00              
ATOM    344  CA  PHE A  34      -4.466 -12.304 -17.047  1.00  0.00              
ATOM    345  C   PHE A  34      -3.369 -11.415 -17.658  1.00  0.00              
ATOM    346  O   PHE A  34      -2.462 -10.957 -16.964  1.00  0.00              
ATOM    347  CB  PHE A  34      -4.346 -13.730 -17.607  1.00  0.00              
ATOM    348  CG  PHE A  34      -2.971 -14.311 -17.479  1.00  0.00              
ATOM    349  CD1 PHE A  34      -2.095 -14.305 -18.548  1.00  0.00              
ATOM    350  CD2 PHE A  34      -2.542 -14.840 -16.267  1.00  0.00              
ATOM    351  CE1 PHE A  34      -0.797 -14.819 -18.419  1.00  0.00              
ATOM    352  CE2 PHE A  34      -1.250 -15.353 -16.126  1.00  0.00              
ATOM    353  CZ  PHE A  34      -0.377 -15.340 -17.209  1.00  0.00              
ATOM    354  H   PHE A  34      -6.444 -12.315 -17.866  1.00  0.00              
ATOM    355  HA  PHE A  34      -4.264 -12.322 -15.975  1.00  0.00              
ATOM    356 1HB  PHE A  34      -5.020 -14.400 -17.076  1.00  0.00              
ATOM    357 2HB  PHE A  34      -4.591 -13.737 -18.669  1.00  0.00              
ATOM    358  HD1 PHE A  34      -2.423 -13.893 -19.503  1.00  0.00              
ATOM    359  HD2 PHE A  34      -3.227 -14.849 -15.418  1.00  0.00              
ATOM    360  HE1 PHE A  34      -0.120 -14.807 -19.273  1.00  0.00              
ATOM    361  HE2 PHE A  34      -0.926 -15.764 -15.170  1.00  0.00              
ATOM    362  HZ  PHE A  34       0.632 -15.738 -17.107  1.00  0.00              
ATOM    363  N   MET A  35      -3.470 -11.163 -18.955  1.00  0.00              
ATOM    364  CA  MET A  35      -2.474 -10.371 -19.676  1.00  0.00              
ATOM    365  C   MET A  35      -2.447  -8.887 -19.347  1.00  0.00              
ATOM    366  O   MET A  35      -1.380  -8.294 -19.150  1.00  0.00              
ATOM    367  CB  MET A  35      -2.714 -10.470 -21.187  1.00  0.00              
ATOM    368  CG  MET A  35      -2.423 -11.826 -21.801  1.00  0.00              
ATOM    369  SD  MET A  35      -0.655 -11.997 -22.071  1.00  0.00              
ATOM    370  CE  MET A  35      -0.510 -13.727 -22.233  1.00  0.00              
ATOM    371  H   MET A  35      -4.264 -11.532 -19.459  1.00  0.00              
ATOM    372  HA  MET A  35      -1.471 -10.711 -19.418  1.00  0.00              
ATOM    373 1HB  MET A  35      -3.759 -10.219 -21.360  1.00  0.00              
ATOM    374 2HB  MET A  35      -2.077  -9.722 -21.660  1.00  0.00              
ATOM    375 1HG  MET A  35      -2.783 -12.593 -21.116  1.00  0.00              
ATOM    376 2HG  MET A  35      -2.965 -11.895 -22.743  1.00  0.00              
ATOM    377 1HE  MET A  35       0.533 -13.991 -22.406  1.00  0.00              
ATOM    378 2HE  MET A  35      -0.860 -14.209 -21.318  1.00  0.00              
ATOM    379 3HE  MET A  35      -1.115 -14.066 -23.075  1.00  0.00              
ATOM    380  N   THR A  36      -3.627  -8.288 -19.303  1.00  0.00              
ATOM    381  CA  THR A  36      -3.708  -6.856 -19.097  1.00  0.00              
ATOM    382  C   THR A  36      -4.472  -6.348 -17.888  1.00  0.00              
ATOM    383  O   THR A  36      -4.637  -5.141 -17.733  1.00  0.00              
ATOM    384  CB  THR A  36      -4.326  -6.193 -20.342  1.00  0.00              
ATOM    385  OG1 THR A  36      -5.629  -6.741 -20.582  1.00  0.00              
ATOM    386  CG2 THR A  36      -3.449  -6.428 -21.562  1.00  0.00              
ATOM    387  H   THR A  36      -4.480  -8.818 -19.413  1.00  0.00              
ATOM    388  HA  THR A  36      -2.711  -6.452 -18.921  1.00  0.00              
ATOM    389  HB  THR A  36      -4.419  -5.122 -20.164  1.00  0.00              
ATOM    390  HG1 THR A  36      -6.012  -6.326 -21.358  1.00  0.00              
ATOM    391 1HG2 THR A  36      -3.902  -5.952 -22.432  1.00  0.00              
ATOM    392 2HG2 THR A  36      -2.461  -6.002 -21.387  1.00  0.00              
ATOM    393 3HG2 THR A  36      -3.356  -7.498 -21.742  1.00  0.00              
ATOM    394  N   ASP A  37      -4.935  -7.251 -17.034  1.00  0.00              
ATOM    395  CA  ASP A  37      -5.810  -6.840 -15.946  1.00  0.00              
ATOM    396  C   ASP A  37      -7.074  -6.154 -16.434  1.00  0.00              
ATOM    397  O   ASP A  37      -7.555  -5.235 -15.783  1.00  0.00              
ATOM    398  CB  ASP A  37      -5.058  -5.912 -14.989  1.00  0.00              
ATOM    399  CG  ASP A  37      -3.872  -6.560 -14.287  1.00  0.00              
ATOM    400  OD1 ASP A  37      -4.042  -7.618 -13.729  1.00  0.00              
ATOM    401  OD2 ASP A  37      -2.776  -6.077 -14.447  1.00  0.00              
ATOM    402  H   ASP A  37      -4.689  -8.227 -17.126  1.00  0.00              
ATOM    403  HA  ASP A  37      -6.149  -7.717 -15.393  1.00  0.00              
ATOM    404 1HB  ASP A  37      -4.740  -4.977 -15.450  1.00  0.00              
ATOM    405 2HB  ASP A  37      -5.844  -5.710 -14.261  1.00  0.00              
ATOM    406  N   GLU A  38      -7.615  -6.591 -17.565  1.00  0.00              
ATOM    407  CA  GLU A  38      -8.841  -5.989 -18.069  1.00  0.00              
ATOM    408  C   GLU A  38     -10.000  -6.992 -18.168  1.00  0.00              
ATOM    409  O   GLU A  38      -9.788  -8.190 -18.384  1.00  0.00              
ATOM    410  CB  GLU A  38      -8.583  -5.355 -19.438  1.00  0.00              
ATOM    411  CG  GLU A  38      -7.605  -4.188 -19.416  1.00  0.00              
ATOM    412  CD  GLU A  38      -7.462  -3.570 -20.779  1.00  0.00              
ATOM    413  OE1 GLU A  38      -8.077  -4.055 -21.698  1.00  0.00              
ATOM    414  OE2 GLU A  38      -6.829  -2.545 -20.881  1.00  0.00              
ATOM    415  H   GLU A  38      -7.184  -7.341 -18.087  1.00  0.00              
ATOM    416  HA  GLU A  38      -9.185  -5.217 -17.379  1.00  0.00              
ATOM    417 1HB  GLU A  38      -8.195  -6.141 -20.085  1.00  0.00              
ATOM    418 2HB  GLU A  38      -9.546  -5.013 -19.818  1.00  0.00              
ATOM    419 1HG  GLU A  38      -7.867  -3.416 -18.693  1.00  0.00              
ATOM    420 2HG  GLU A  38      -6.662  -4.650 -19.127  1.00  0.00              
ATOM    421  N   PHE A  39     -11.221  -6.487 -17.998  1.00  0.00              
ATOM    422  CA  PHE A  39     -12.428  -7.305 -18.046  1.00  0.00              
ATOM    423  C   PHE A  39     -13.587  -6.473 -18.566  1.00  0.00              
ATOM    424  O   PHE A  39     -13.810  -5.356 -18.101  1.00  0.00              
ATOM    425  CB  PHE A  39     -12.798  -7.861 -16.657  1.00  0.00              
ATOM    426  CG  PHE A  39     -14.127  -8.594 -16.630  1.00  0.00              
ATOM    427  CD1 PHE A  39     -15.292  -7.945 -16.227  1.00  0.00              
ATOM    428  CD2 PHE A  39     -14.224  -9.909 -17.065  1.00  0.00              
ATOM    429  CE1 PHE A  39     -16.536  -8.596 -16.261  1.00  0.00              
ATOM    430  CE2 PHE A  39     -15.461 -10.574 -17.105  1.00  0.00              
ATOM    431  CZ  PHE A  39     -16.619  -9.912 -16.701  1.00  0.00              
ATOM    432  H   PHE A  39     -11.305  -5.494 -17.830  1.00  0.00              
ATOM    433  HA  PHE A  39     -12.284  -8.137 -18.737  1.00  0.00              
ATOM    434 1HB  PHE A  39     -12.042  -8.571 -16.324  1.00  0.00              
ATOM    435 2HB  PHE A  39     -12.873  -7.048 -15.936  1.00  0.00              
ATOM    436  HD1 PHE A  39     -15.235  -6.914 -15.881  1.00  0.00              
ATOM    437  HD2 PHE A  39     -13.317 -10.426 -17.380  1.00  0.00              
ATOM    438  HE1 PHE A  39     -17.435  -8.070 -15.942  1.00  0.00              
ATOM    439  HE2 PHE A  39     -15.516 -11.606 -17.451  1.00  0.00              
ATOM    440  HZ  PHE A  39     -17.583 -10.419 -16.728  1.00  0.00              
ATOM    441  N   VAL A  40     -14.314  -7.018 -19.534  1.00  0.00              
ATOM    442  CA  VAL A  40     -15.568  -6.422 -19.982  1.00  0.00              
ATOM    443  C   VAL A  40     -16.676  -7.459 -19.887  1.00  0.00              
ATOM    444  O   VAL A  40     -16.425  -8.664 -19.914  1.00  0.00              
ATOM    445  CB  VAL A  40     -15.472  -5.923 -21.431  1.00  0.00              
ATOM    446  CG1 VAL A  40     -14.416  -4.839 -21.538  1.00  0.00              
ATOM    447  CG2 VAL A  40     -15.126  -7.085 -22.345  1.00  0.00              
ATOM    448  H   VAL A  40     -13.991  -7.869 -19.970  1.00  0.00              
ATOM    449  HA  VAL A  40     -15.868  -5.596 -19.336  1.00  0.00              
ATOM    450  HB  VAL A  40     -16.447  -5.545 -21.740  1.00  0.00              
ATOM    451 1HG1 VAL A  40     -14.355  -4.491 -22.569  1.00  0.00              
ATOM    452 2HG1 VAL A  40     -14.684  -4.005 -20.890  1.00  0.00              
ATOM    453 3HG1 VAL A  40     -13.449  -5.240 -21.233  1.00  0.00              
ATOM    454 1HG2 VAL A  40     -15.059  -6.731 -23.373  1.00  0.00              
ATOM    455 2HG2 VAL A  40     -14.169  -7.511 -22.044  1.00  0.00              
ATOM    456 3HG2 VAL A  40     -15.902  -7.847 -22.274  1.00  0.00              
ATOM    457  N   GLU A  41     -17.909  -6.986 -19.782  1.00  0.00              
ATOM    458  CA  GLU A  41     -19.045  -7.882 -19.675  1.00  0.00              
ATOM    459  C   GLU A  41     -19.511  -8.456 -21.016  1.00  0.00              
ATOM    460  O   GLU A  41     -19.832  -9.637 -21.103  1.00  0.00              
ATOM    461  CB  GLU A  41     -20.207  -7.154 -18.995  1.00  0.00              
ATOM    462  CG  GLU A  41     -19.968  -6.817 -17.530  1.00  0.00              
ATOM    463  CD  GLU A  41     -21.130  -6.063 -16.946  1.00  0.00              
ATOM    464  OE1 GLU A  41     -22.050  -5.773 -17.672  1.00  0.00              
ATOM    465  OE2 GLU A  41     -21.150  -5.874 -15.753  1.00  0.00              
ATOM    466  H   GLU A  41     -18.067  -5.989 -19.776  1.00  0.00              
ATOM    467  HA  GLU A  41     -18.773  -8.755 -19.080  1.00  0.00              
ATOM    468 1HB  GLU A  41     -20.378  -6.234 -19.556  1.00  0.00              
ATOM    469 2HB  GLU A  41     -21.082  -7.799 -19.081  1.00  0.00              
ATOM    470 1HG  GLU A  41     -19.756  -7.690 -16.914  1.00  0.00              
ATOM    471 2HG  GLU A  41     -19.092  -6.170 -17.556  1.00  0.00              
ATOM    472  N   ASP A  42     -19.523  -7.644 -22.069  1.00  0.00              
ATOM    473  CA  ASP A  42     -19.876  -8.161 -23.395  1.00  0.00              
ATOM    474  C   ASP A  42     -18.807  -9.003 -24.095  1.00  0.00              
ATOM    475  O   ASP A  42     -17.612  -8.746 -23.967  1.00  0.00              
ATOM    476  CB  ASP A  42     -20.257  -6.991 -24.305  1.00  0.00              
ATOM    477  CG  ASP A  42     -21.604  -6.357 -23.984  1.00  0.00              
ATOM    478  OD1 ASP A  42     -22.340  -6.930 -23.217  1.00  0.00              
ATOM    479  OD2 ASP A  42     -21.820  -5.237 -24.380  1.00  0.00              
ATOM    480  H   ASP A  42     -19.290  -6.666 -21.968  1.00  0.00              
ATOM    481  HA  ASP A  42     -20.723  -8.843 -23.312  1.00  0.00              
ATOM    482 1HB  ASP A  42     -19.494  -6.214 -24.357  1.00  0.00              
ATOM    483 2HB  ASP A  42     -20.318  -7.506 -25.264  1.00  0.00              
ATOM    484  N   TYR A  43     -19.267 -10.006 -24.840  1.00  0.00              
ATOM    485  CA  TYR A  43     -18.407 -10.904 -25.614  1.00  0.00              
ATOM    486  C   TYR A  43     -17.757 -10.156 -26.779  1.00  0.00              
ATOM    487  O   TYR A  43     -18.424  -9.436 -27.517  1.00  0.00              
ATOM    488  CB  TYR A  43     -19.206 -12.101 -26.133  1.00  0.00              
ATOM    489  CG  TYR A  43     -18.439 -12.978 -27.098  1.00  0.00              
ATOM    490  CD1 TYR A  43     -17.422 -13.808 -26.652  1.00  0.00              
ATOM    491  CD2 TYR A  43     -18.737 -12.973 -28.453  1.00  0.00              
ATOM    492  CE1 TYR A  43     -16.718 -14.611 -27.529  1.00  0.00              
ATOM    493  CE2 TYR A  43     -18.040 -13.772 -29.339  1.00  0.00              
ATOM    494  CZ  TYR A  43     -17.031 -14.590 -28.873  1.00  0.00              
ATOM    495  OH  TYR A  43     -16.334 -15.388 -29.752  1.00  0.00              
ATOM    496  H   TYR A  43     -20.267 -10.141 -24.864  1.00  0.00              
ATOM    497  HA  TYR A  43     -17.598 -11.276 -24.984  1.00  0.00              
ATOM    498 1HB  TYR A  43     -19.505 -12.691 -25.266  1.00  0.00              
ATOM    499 2HB  TYR A  43     -20.093 -11.706 -26.628  1.00  0.00              
ATOM    500  HD1 TYR A  43     -17.180 -13.819 -25.589  1.00  0.00              
ATOM    501  HD2 TYR A  43     -19.535 -12.325 -28.815  1.00  0.00              
ATOM    502  HE1 TYR A  43     -15.920 -15.258 -27.165  1.00  0.00              
ATOM    503  HE2 TYR A  43     -18.288 -13.754 -30.401  1.00  0.00              
ATOM    504  HH  TYR A  43     -15.656 -15.915 -29.323  1.00  0.00              
ATOM    505  N   GLU A  44     -16.454 -10.352 -26.949  1.00  0.00              
ATOM    506  CA  GLU A  44     -15.726  -9.811 -28.091  1.00  0.00              
ATOM    507  C   GLU A  44     -15.499 -10.877 -29.173  1.00  0.00              
ATOM    508  O   GLU A  44     -14.732 -11.814 -28.970  1.00  0.00              
ATOM    509  CB  GLU A  44     -14.387  -9.228 -27.636  1.00  0.00              
ATOM    510  CG  GLU A  44     -13.555  -8.615 -28.754  1.00  0.00              
ATOM    511  CD  GLU A  44     -12.295  -7.992 -28.219  1.00  0.00              
ATOM    512  OE1 GLU A  44     -12.082  -8.054 -27.032  1.00  0.00              
ATOM    513  OE2 GLU A  44     -11.492  -7.554 -29.008  1.00  0.00              
ATOM    514  H   GLU A  44     -15.954 -10.895 -26.259  1.00  0.00              
ATOM    515  HA  GLU A  44     -16.311  -9.020 -28.562  1.00  0.00              
ATOM    516 1HB  GLU A  44     -14.609  -8.465 -26.889  1.00  0.00              
ATOM    517 2HB  GLU A  44     -13.827 -10.039 -27.170  1.00  0.00              
ATOM    518 1HG  GLU A  44     -13.303  -9.321 -29.544  1.00  0.00              
ATOM    519 2HG  GLU A  44     -14.202  -7.836 -29.157  1.00  0.00              
ATOM    520  N   PRO A  45     -16.160 -10.737 -30.339  1.00  0.00              
ATOM    521  CA  PRO A  45     -15.998 -11.682 -31.449  1.00  0.00              
ATOM    522  C   PRO A  45     -14.534 -11.973 -31.757  1.00  0.00              
ATOM    523  O   PRO A  45     -13.788 -11.115 -32.226  1.00  0.00              
ATOM    524  CB  PRO A  45     -16.727 -10.992 -32.595  1.00  0.00              
ATOM    525  CG  PRO A  45     -17.848 -10.308 -31.879  1.00  0.00              
ATOM    526  CD  PRO A  45     -17.146  -9.716 -30.674  1.00  0.00              
ATOM    527  HA  PRO A  45     -16.430 -12.670 -31.233  1.00  0.00              
ATOM    528 1HB  PRO A  45     -16.070 -10.284 -33.121  1.00  0.00              
ATOM    529 2HB  PRO A  45     -17.083 -11.717 -33.341  1.00  0.00              
ATOM    530 1HG  PRO A  45     -18.317  -9.543 -32.515  1.00  0.00              
ATOM    531 2HG  PRO A  45     -18.636 -11.023 -31.600  1.00  0.00              
ATOM    532 1HD  PRO A  45     -16.664  -8.754 -30.904  1.00  0.00              
ATOM    533 2HD  PRO A  45     -17.836  -9.536 -29.837  1.00  0.00              
ATOM    534  N   THR A  46     -14.137 -13.204 -31.470  1.00  0.00              
ATOM    535  CA  THR A  46     -12.757 -13.641 -31.644  1.00  0.00              
ATOM    536  C   THR A  46     -12.629 -14.773 -32.660  1.00  0.00              
ATOM    537  O   THR A  46     -13.287 -15.793 -32.522  1.00  0.00              
ATOM    538  CB  THR A  46     -12.191 -14.191 -30.298  1.00  0.00              
ATOM    539  OG1 THR A  46     -12.212 -13.158 -29.308  1.00  0.00              
ATOM    540  CG2 THR A  46     -10.765 -14.724 -30.480  1.00  0.00              
ATOM    541  H   THR A  46     -14.821 -13.858 -31.118  1.00  0.00              
ATOM    542  HA  THR A  46     -12.158 -12.821 -32.040  1.00  0.00              
ATOM    543  HB  THR A  46     -12.834 -14.998 -29.946  1.00  0.00              
ATOM    544  HG1 THR A  46     -13.023 -12.651 -29.391  1.00  0.00              
ATOM    545 1HG2 THR A  46     -10.394 -15.101 -29.528  1.00  0.00              
ATOM    546 2HG2 THR A  46     -10.770 -15.530 -31.215  1.00  0.00              
ATOM    547 3HG2 THR A  46     -10.119 -13.920 -30.829  1.00  0.00              
ATOM    548  N   GLN A  47     -11.783 -14.588 -33.675  1.00  0.00              
ATOM    549  CA  GLN A  47     -11.573 -15.640 -34.660  1.00  0.00              
ATOM    550  C   GLN A  47     -10.371 -16.394 -34.089  1.00  0.00              
ATOM    551  O   GLN A  47     -10.481 -17.570 -33.744  1.00  0.00              
ATOM    552  CB  GLN A  47     -11.292 -15.092 -36.062  1.00  0.00              
ATOM    553  CG  GLN A  47     -12.447 -14.315 -36.669  1.00  0.00              
ATOM    554  CD  GLN A  47     -13.691 -15.166 -36.841  1.00  0.00              
ATOM    555  OE1 GLN A  47     -13.632 -16.274 -37.380  1.00  0.00              
ATOM    556  NE2 GLN A  47     -14.827 -14.650 -36.386  1.00  0.00              
ATOM    557  H   GLN A  47     -11.281 -13.718 -33.770  1.00  0.00              
ATOM    558  HA  GLN A  47     -12.460 -16.271 -34.715  1.00  0.00              
ATOM    559 1HB  GLN A  47     -10.417 -14.448 -35.979  1.00  0.00              
ATOM    560 2HB  GLN A  47     -11.054 -15.949 -36.692  1.00  0.00              
ATOM    561 1HG  GLN A  47     -12.758 -13.337 -36.301  1.00  0.00              
ATOM    562 2HG  GLN A  47     -11.971 -14.199 -37.644  1.00  0.00              
ATOM    563 1HE2 GLN A  47     -15.681 -15.165 -36.471  1.00  0.00              
ATOM    564 2HE2 GLN A  47     -14.830 -13.746 -35.957  1.00  0.00              
ATOM    565  N   ALA A  48      -9.235 -15.700 -33.962  1.00  0.00              
ATOM    566  CA  ALA A  48      -8.026 -16.262 -33.336  1.00  0.00              
ATOM    567  C   ALA A  48      -7.035 -15.148 -32.999  1.00  0.00              
ATOM    568  O   ALA A  48      -6.558 -14.436 -33.886  1.00  0.00              
ATOM    569  CB  ALA A  48      -7.367 -17.298 -34.270  1.00  0.00              
ATOM    570  H   ALA A  48      -9.213 -14.753 -34.312  1.00  0.00              
ATOM    571  HA  ALA A  48      -8.310 -16.752 -32.404  1.00  0.00              
ATOM    572 1HB  ALA A  48      -6.475 -17.702 -33.791  1.00  0.00              
ATOM    573 2HB  ALA A  48      -8.070 -18.107 -34.470  1.00  0.00              
ATOM    574 3HB  ALA A  48      -7.089 -16.817 -35.207  1.00  0.00              
ATOM    575  N   ASP A  49      -6.735 -15.005 -31.711  1.00  0.00              
ATOM    576  CA  ASP A  49      -5.763 -14.014 -31.238  1.00  0.00              
ATOM    577  C   ASP A  49      -4.643 -14.694 -30.455  1.00  0.00              
ATOM    578  O   ASP A  49      -4.899 -15.613 -29.687  1.00  0.00              
ATOM    579  CB  ASP A  49      -6.446 -12.954 -30.370  1.00  0.00              
ATOM    580  CG  ASP A  49      -7.467 -12.099 -31.108  1.00  0.00              
ATOM    581  OD1 ASP A  49      -7.118 -11.526 -32.112  1.00  0.00              
ATOM    582  OD2 ASP A  49      -8.621 -12.151 -30.754  1.00  0.00              
ATOM    583  H   ASP A  49      -7.194 -15.604 -31.040  1.00  0.00              
ATOM    584  HA  ASP A  49      -5.299 -13.516 -32.090  1.00  0.00              
ATOM    585 1HB  ASP A  49      -6.899 -13.360 -29.465  1.00  0.00              
ATOM    586 2HB  ASP A  49      -5.585 -12.341 -30.103  1.00  0.00              
ATOM    587  N   SER A  50      -3.416 -14.214 -30.656  1.00  0.00              
ATOM    588  CA  SER A  50      -2.231 -14.734 -29.971  1.00  0.00              
ATOM    589  C   SER A  50      -1.700 -13.680 -29.001  1.00  0.00              
ATOM    590  O   SER A  50      -1.406 -12.547 -29.402  1.00  0.00              
ATOM    591  CB  SER A  50      -1.164 -15.129 -30.973  1.00  0.00              
ATOM    592  OG  SER A  50       0.076 -15.356 -30.361  1.00  0.00              
ATOM    593  H   SER A  50      -3.310 -13.456 -31.315  1.00  0.00              
ATOM    594  HA  SER A  50      -2.406 -15.683 -29.463  1.00  0.00              
ATOM    595 1HB  SER A  50      -1.482 -16.041 -31.478  1.00  0.00              
ATOM    596 2HB  SER A  50      -1.057 -14.329 -31.704  1.00  0.00              
ATOM    597  HG  SER A  50       0.721 -15.603 -31.027  1.00  0.00              
ATOM    598  N   TYR A  51      -1.586 -14.056 -27.731  1.00  0.00              
ATOM    599  CA  TYR A  51      -1.014 -13.187 -26.705  1.00  0.00              
ATOM    600  C   TYR A  51       0.267 -13.818 -26.167  1.00  0.00              
ATOM    601  O   TYR A  51       0.400 -15.048 -26.166  1.00  0.00              
ATOM    602  CB  TYR A  51      -1.999 -13.024 -25.544  1.00  0.00              
ATOM    603  CG  TYR A  51      -3.338 -12.437 -25.938  1.00  0.00              
ATOM    604  CD1 TYR A  51      -3.618 -11.082 -25.735  1.00  0.00              
ATOM    605  CD2 TYR A  51      -4.328 -13.237 -26.514  1.00  0.00              
ATOM    606  CE1 TYR A  51      -4.861 -10.536 -26.096  1.00  0.00              
ATOM    607  CE2 TYR A  51      -5.562 -12.705 -26.876  1.00  0.00              
ATOM    608  CZ  TYR A  51      -5.822 -11.356 -26.667  1.00  0.00              
ATOM    609  OH  TYR A  51      -7.030 -10.832 -27.050  1.00  0.00              
ATOM    610  H   TYR A  51      -1.910 -14.977 -27.471  1.00  0.00              
ATOM    611  HA  TYR A  51      -0.752 -12.222 -27.141  1.00  0.00              
ATOM    612 1HB  TYR A  51      -2.153 -14.013 -25.111  1.00  0.00              
ATOM    613 2HB  TYR A  51      -1.525 -12.376 -24.808  1.00  0.00              
ATOM    614  HD1 TYR A  51      -2.853 -10.448 -25.287  1.00  0.00              
ATOM    615  HD2 TYR A  51      -4.120 -14.295 -26.678  1.00  0.00              
ATOM    616  HE1 TYR A  51      -5.067  -9.478 -25.932  1.00  0.00              
ATOM    617  HE2 TYR A  51      -6.323 -13.346 -27.321  1.00  0.00              
ATOM    618  HH  TYR A  51      -7.612 -11.484 -27.448  1.00  0.00              
ATOM    619  N   LEU A  52       1.212 -12.989 -25.725  1.00  0.00              
ATOM    620  CA  LEU A  52       2.448 -13.517 -25.153  1.00  0.00              
ATOM    621  C   LEU A  52       2.914 -12.596 -24.021  1.00  0.00              
ATOM    622  O   LEU A  52       2.814 -11.373 -24.125  1.00  0.00              
ATOM    623  CB  LEU A  52       3.531 -13.651 -26.231  1.00  0.00              
ATOM    624  CG  LEU A  52       4.951 -13.891 -25.704  1.00  0.00              
ATOM    625  CD1 LEU A  52       5.804 -14.548 -26.781  1.00  0.00              
ATOM    626  CD2 LEU A  52       5.561 -12.568 -25.266  1.00  0.00              
ATOM    627  H   LEU A  52       1.083 -11.988 -25.781  1.00  0.00              
ATOM    628  HA  LEU A  52       2.260 -14.500 -24.723  1.00  0.00              
ATOM    629 1HB  LEU A  52       3.165 -14.542 -26.739  1.00  0.00              
ATOM    630 2HB  LEU A  52       3.518 -12.808 -26.922  1.00  0.00              
ATOM    631  HG  LEU A  52       4.866 -14.527 -24.823  1.00  0.00              
ATOM    632 1HD1 LEU A  52       6.810 -14.714 -26.398  1.00  0.00              
ATOM    633 2HD1 LEU A  52       5.361 -15.503 -27.063  1.00  0.00              
ATOM    634 3HD1 LEU A  52       5.851 -13.897 -27.654  1.00  0.00              
ATOM    635 1HD2 LEU A  52       6.570 -12.740 -24.891  1.00  0.00              
ATOM    636 2HD2 LEU A  52       5.600 -11.885 -26.115  1.00  0.00              
ATOM    637 3HD2 LEU A  52       4.951 -12.129 -24.476  1.00  0.00              
ATOM    638  N   LYS A  53       3.402 -13.182 -22.932  1.00  0.00              
ATOM    639  CA  LYS A  53       3.801 -12.380 -21.777  1.00  0.00              
ATOM    640  C   LYS A  53       4.878 -13.070 -20.964  1.00  0.00              
ATOM    641  O   LYS A  53       4.815 -14.283 -20.727  1.00  0.00              
ATOM    642  CB  LYS A  53       2.593 -12.080 -20.888  1.00  0.00              
ATOM    643  CG  LYS A  53       2.879 -11.123 -19.739  1.00  0.00              
ATOM    644  CD  LYS A  53       1.603 -10.745 -19.001  1.00  0.00              
ATOM    645  CE  LYS A  53       1.865  -9.671 -17.956  1.00  0.00              
ATOM    646  NZ  LYS A  53       0.616  -9.255 -17.261  1.00  0.00              
ATOM    647  H   LYS A  53       3.501 -14.186 -22.892  1.00  0.00              
ATOM    648  HA  LYS A  53       4.228 -11.435 -22.114  1.00  0.00              
ATOM    649 1HB  LYS A  53       1.822 -11.654 -21.531  1.00  0.00              
ATOM    650 2HB  LYS A  53       2.245 -13.032 -20.488  1.00  0.00              
ATOM    651 1HG  LYS A  53       3.569 -11.608 -19.048  1.00  0.00              
ATOM    652 2HG  LYS A  53       3.345 -10.224 -20.144  1.00  0.00              
ATOM    653 1HD  LYS A  53       0.878 -10.377 -19.728  1.00  0.00              
ATOM    654 2HD  LYS A  53       1.207 -11.636 -18.514  1.00  0.00              
ATOM    655 1HE  LYS A  53       2.570 -10.067 -17.227  1.00  0.00              
ATOM    656 2HE  LYS A  53       2.306  -8.808 -18.455  1.00  0.00              
ATOM    657 1HZ  LYS A  53       0.832  -8.543 -16.578  1.00  0.00              
ATOM    658 2HZ  LYS A  53      -0.039  -8.886 -17.936  1.00  0.00              
ATOM    659 3HZ  LYS A  53       0.207 -10.054 -16.797  1.00  0.00              
ATOM    660  N   LYS A  54       5.870 -12.296 -20.536  1.00  0.00              
ATOM    661  CA  LYS A  54       6.921 -12.844 -19.694  1.00  0.00              
ATOM    662  C   LYS A  54       6.399 -12.830 -18.268  1.00  0.00              
ATOM    663  O   LYS A  54       5.955 -11.804 -17.779  1.00  0.00              
ATOM    664  CB  LYS A  54       8.218 -12.042 -19.816  1.00  0.00              
ATOM    665  CG  LYS A  54       9.395 -12.629 -19.048  1.00  0.00              
ATOM    666  CD  LYS A  54      10.687 -11.891 -19.366  1.00  0.00              
ATOM    667  CE  LYS A  54      10.712 -10.514 -18.720  1.00  0.00              
ATOM    668  NZ  LYS A  54      12.010  -9.820 -18.939  1.00  0.00              
ATOM    669  H   LYS A  54       5.902 -11.320 -20.791  1.00  0.00              
ATOM    670  HA  LYS A  54       7.132 -13.873 -19.989  1.00  0.00              
ATOM    671 1HB  LYS A  54       8.466 -11.995 -20.877  1.00  0.00              
ATOM    672 2HB  LYS A  54       8.009 -11.038 -19.448  1.00  0.00              
ATOM    673 1HG  LYS A  54       9.184 -12.551 -17.980  1.00  0.00              
ATOM    674 2HG  LYS A  54       9.499 -13.678 -19.321  1.00  0.00              
ATOM    675 1HD  LYS A  54      11.525 -12.482 -18.994  1.00  0.00              
ATOM    676 2HD  LYS A  54      10.769 -11.786 -20.447  1.00  0.00              
ATOM    677 1HE  LYS A  54       9.906  -9.920 -19.149  1.00  0.00              
ATOM    678 2HE  LYS A  54      10.542 -10.635 -17.650  1.00  0.00              
ATOM    679 1HZ  LYS A  54      11.985  -8.912 -18.496  1.00  0.00              
ATOM    680 2HZ  LYS A  54      12.758 -10.369 -18.540  1.00  0.00              
ATOM    681 3HZ  LYS A  54      12.167  -9.706 -19.930  1.00  0.00              
ATOM    682  N   VAL A  55       6.422 -13.980 -17.615  1.00  0.00              
ATOM    683  CA  VAL A  55       5.887 -14.079 -16.270  1.00  0.00              
ATOM    684  C   VAL A  55       6.862 -14.860 -15.419  1.00  0.00              
ATOM    685  O   VAL A  55       7.841 -15.412 -15.927  1.00  0.00              
ATOM    686  CB  VAL A  55       4.507 -14.763 -16.239  1.00  0.00              
ATOM    687  CG1 VAL A  55       3.484 -13.933 -17.000  1.00  0.00              
ATOM    688  CG2 VAL A  55       4.594 -16.165 -16.824  1.00  0.00              
ATOM    689  H   VAL A  55       6.814 -14.802 -18.051  1.00  0.00              
ATOM    690  HA  VAL A  55       5.790 -13.096 -15.808  1.00  0.00              
ATOM    691  HB  VAL A  55       4.189 -14.872 -15.202  1.00  0.00              
ATOM    692 1HG1 VAL A  55       2.514 -14.431 -16.967  1.00  0.00              
ATOM    693 2HG1 VAL A  55       3.400 -12.948 -16.540  1.00  0.00              
ATOM    694 3HG1 VAL A  55       3.801 -13.825 -18.037  1.00  0.00              
ATOM    695 1HG2 VAL A  55       3.611 -16.634 -16.793  1.00  0.00              
ATOM    696 2HG2 VAL A  55       4.937 -16.107 -17.857  1.00  0.00              
ATOM    697 3HG2 VAL A  55       5.297 -16.760 -16.240  1.00  0.00              
ATOM    698  N   VAL A  56       6.597 -14.898 -14.119  1.00  0.00              
ATOM    699  CA  VAL A  56       7.500 -15.571 -13.208  1.00  0.00              
ATOM    700  C   VAL A  56       6.754 -16.812 -12.756  1.00  0.00              
ATOM    701  O   VAL A  56       5.668 -16.716 -12.173  1.00  0.00              
ATOM    702  CB  VAL A  56       7.897 -14.705 -11.997  1.00  0.00              
ATOM    703  CG1 VAL A  56       8.813 -15.482 -11.064  1.00  0.00              
ATOM    704  CG2 VAL A  56       8.571 -13.422 -12.458  1.00  0.00              
ATOM    705  H   VAL A  56       5.765 -14.458 -13.752  1.00  0.00              
ATOM    706  HA  VAL A  56       8.417 -15.877 -13.712  1.00  0.00              
ATOM    707  HB  VAL A  56       6.994 -14.413 -11.460  1.00  0.00              
ATOM    708 1HG1 VAL A  56       9.083 -14.855 -10.214  1.00  0.00              
ATOM    709 2HG1 VAL A  56       8.298 -16.374 -10.707  1.00  0.00              
ATOM    710 3HG1 VAL A  56       9.716 -15.773 -11.600  1.00  0.00              
ATOM    711 1HG2 VAL A  56       8.844 -12.822 -11.590  1.00  0.00              
ATOM    712 2HG2 VAL A  56       9.468 -13.668 -13.027  1.00  0.00              
ATOM    713 3HG2 VAL A  56       7.885 -12.856 -13.088  1.00  0.00              
ATOM    714  N   LEU A  57       7.323 -17.976 -13.055  1.00  0.00              
ATOM    715  CA  LEU A  57       6.723 -19.246 -12.662  1.00  0.00              
ATOM    716  C   LEU A  57       7.577 -19.843 -11.548  1.00  0.00              
ATOM    717  O   LEU A  57       8.657 -20.372 -11.808  1.00  0.00              
ATOM    718  CB  LEU A  57       6.673 -20.221 -13.855  1.00  0.00              
ATOM    719  CG  LEU A  57       6.102 -21.605 -13.523  1.00  0.00              
ATOM    720  CD1 LEU A  57       4.642 -21.453 -13.085  1.00  0.00              
ATOM    721  CD2 LEU A  57       6.204 -22.529 -14.723  1.00  0.00              
ATOM    722  H   LEU A  57       8.193 -17.981 -13.568  1.00  0.00              
ATOM    723  HA  LEU A  57       5.720 -19.071 -12.274  1.00  0.00              
ATOM    724 1HB  LEU A  57       5.989 -19.675 -14.503  1.00  0.00              
ATOM    725 2HB  LEU A  57       7.644 -20.309 -14.344  1.00  0.00              
ATOM    726  HG  LEU A  57       6.720 -22.030 -12.732  1.00  0.00              
ATOM    727 1HD1 LEU A  57       4.229 -22.434 -12.846  1.00  0.00              
ATOM    728 2HD1 LEU A  57       4.591 -20.816 -12.202  1.00  0.00              
ATOM    729 3HD1 LEU A  57       4.065 -21.004 -13.892  1.00  0.00              
ATOM    730 1HD2 LEU A  57       5.794 -23.505 -14.465  1.00  0.00              
ATOM    731 2HD2 LEU A  57       5.643 -22.106 -15.557  1.00  0.00              
ATOM    732 3HD2 LEU A  57       7.250 -22.640 -15.009  1.00  0.00              
ATOM    733  N   ASP A  58       7.091 -19.743 -10.313  1.00  0.00              
ATOM    734  CA  ASP A  58       7.803 -20.254  -9.143  1.00  0.00              
ATOM    735  C   ASP A  58       9.240 -19.774  -9.064  1.00  0.00              
ATOM    736  O   ASP A  58      10.155 -20.541  -8.760  1.00  0.00              
ATOM    737  CB  ASP A  58       7.751 -21.785  -9.115  1.00  0.00              
ATOM    738  CG  ASP A  58       6.331 -22.303  -8.965  1.00  0.00              
ATOM    739  OD1 ASP A  58       5.591 -21.748  -8.124  1.00  0.00              
ATOM    740  OD2 ASP A  58       5.949 -23.261  -9.672  1.00  0.00              
ATOM    741  H   ASP A  58       6.195 -19.296 -10.187  1.00  0.00              
ATOM    742  HA  ASP A  58       7.326 -19.890  -8.232  1.00  0.00              
ATOM    743 1HB  ASP A  58       8.249 -22.252  -9.966  1.00  0.00              
ATOM    744 2HB  ASP A  58       8.323 -21.979  -8.206  1.00  0.00              
ATOM    745  N   GLY A  59       9.424 -18.494  -9.358  1.00  0.00              
ATOM    746  CA  GLY A  59      10.747 -17.913  -9.363  1.00  0.00              
ATOM    747  C   GLY A  59      11.505 -17.994 -10.671  1.00  0.00              
ATOM    748  O   GLY A  59      12.573 -17.407 -10.780  1.00  0.00              
ATOM    749  H   GLY A  59       8.630 -17.912  -9.582  1.00  0.00              
ATOM    750 1HA  GLY A  59      10.672 -16.854  -9.114  1.00  0.00              
ATOM    751 2HA  GLY A  59      11.361 -18.418  -8.618  1.00  0.00              
ATOM    752  N   GLU A  60      10.961 -18.694 -11.661  1.00  0.00              
ATOM    753  CA  GLU A  60      11.634 -18.839 -12.957  1.00  0.00              
ATOM    754  C   GLU A  60      11.190 -17.841 -14.018  1.00  0.00              
ATOM    755  O   GLU A  60      10.018 -17.516 -14.118  1.00  0.00              
ATOM    756  CB  GLU A  60      11.427 -20.259 -13.488  1.00  0.00              
ATOM    757  CG  GLU A  60      12.013 -21.352 -12.606  1.00  0.00              
ATOM    758  CD  GLU A  60      11.715 -22.718 -13.158  1.00  0.00              
ATOM    759  OE1 GLU A  60      10.985 -22.805 -14.117  1.00  0.00              
ATOM    760  OE2 GLU A  60      12.304 -23.666 -12.694  1.00  0.00              
ATOM    761  H   GLU A  60      10.064 -19.137 -11.520  1.00  0.00              
ATOM    762  HA  GLU A  60      12.703 -18.655 -12.841  1.00  0.00              
ATOM    763 1HB  GLU A  60      10.351 -20.409 -13.585  1.00  0.00              
ATOM    764 2HB  GLU A  60      11.890 -20.301 -14.474  1.00  0.00              
ATOM    765 1HG  GLU A  60      13.087 -21.252 -12.448  1.00  0.00              
ATOM    766 2HG  GLU A  60      11.494 -21.223 -11.658  1.00  0.00              
ATOM    767  N   GLU A  61      12.132 -17.362 -14.814  1.00  0.00              
ATOM    768  CA  GLU A  61      11.806 -16.412 -15.869  1.00  0.00              
ATOM    769  C   GLU A  61      11.289 -17.265 -17.023  1.00  0.00              
ATOM    770  O   GLU A  61      12.060 -17.969 -17.663  1.00  0.00              
ATOM    771  CB  GLU A  61      13.015 -15.572 -16.285  1.00  0.00              
ATOM    772  CG  GLU A  61      13.560 -14.667 -15.189  1.00  0.00              
ATOM    773  CD  GLU A  61      14.757 -13.891 -15.665  1.00  0.00              
ATOM    774  OE1 GLU A  61      15.163 -14.090 -16.785  1.00  0.00              
ATOM    775  OE2 GLU A  61      15.197 -13.021 -14.952  1.00  0.00              
ATOM    776  H   GLU A  61      13.092 -17.653 -14.694  1.00  0.00              
ATOM    777  HA  GLU A  61      11.029 -15.729 -15.524  1.00  0.00              
ATOM    778 1HB  GLU A  61      13.793 -16.268 -16.600  1.00  0.00              
ATOM    779 2HB  GLU A  61      12.705 -14.964 -17.136  1.00  0.00              
ATOM    780 1HG  GLU A  61      12.818 -13.977 -14.788  1.00  0.00              
ATOM    781 2HG  GLU A  61      13.865 -15.364 -14.410  1.00  0.00              
ATOM    782  N   VAL A  62       9.988 -17.228 -17.270  1.00  0.00              
ATOM    783  CA  VAL A  62       9.414 -18.003 -18.366  1.00  0.00              
ATOM    784  C   VAL A  62       8.435 -17.111 -19.128  1.00  0.00              
ATOM    785  O   VAL A  62       8.103 -16.004 -18.676  1.00  0.00              
ATOM    786  CB  VAL A  62       8.650 -19.244 -17.828  1.00  0.00              
ATOM    787  CG1 VAL A  62       9.610 -20.175 -17.091  1.00  0.00              
ATOM    788  CG2 VAL A  62       7.552 -18.807 -16.881  1.00  0.00              
ATOM    789  H   VAL A  62       9.380 -16.660 -16.699  1.00  0.00              
ATOM    790  HA  VAL A  62      10.180 -18.307 -19.080  1.00  0.00              
ATOM    791  HB  VAL A  62       8.168 -19.754 -18.663  1.00  0.00              
ATOM    792 1HG1 VAL A  62       9.063 -21.041 -16.718  1.00  0.00              
ATOM    793 2HG1 VAL A  62      10.392 -20.507 -17.774  1.00  0.00              
ATOM    794 3HG1 VAL A  62      10.061 -19.644 -16.252  1.00  0.00              
ATOM    795 1HG2 VAL A  62       7.021 -19.683 -16.510  1.00  0.00              
ATOM    796 2HG2 VAL A  62       7.991 -18.264 -16.044  1.00  0.00              
ATOM    797 3HG2 VAL A  62       6.854 -18.157 -17.408  1.00  0.00              
ATOM    798  N   VAL A  63       7.984 -17.583 -20.284  1.00  0.00              
ATOM    799  CA  VAL A  63       6.982 -16.847 -21.026  1.00  0.00              
ATOM    800  C   VAL A  63       5.769 -17.728 -21.228  1.00  0.00              
ATOM    801  O   VAL A  63       5.876 -18.958 -21.264  1.00  0.00              
ATOM    802  CB  VAL A  63       7.507 -16.369 -22.393  1.00  0.00              
ATOM    803  CG1 VAL A  63       6.358 -15.889 -23.267  1.00  0.00              
ATOM    804  CG2 VAL A  63       8.535 -15.262 -22.211  1.00  0.00              
ATOM    805  H   VAL A  63       8.331 -18.455 -20.657  1.00  0.00              
ATOM    806  HA  VAL A  63       6.636 -15.976 -20.469  1.00  0.00              
ATOM    807  HB  VAL A  63       8.017 -17.197 -22.885  1.00  0.00              
ATOM    808 1HG1 VAL A  63       6.748 -15.555 -24.229  1.00  0.00              
ATOM    809 2HG1 VAL A  63       5.655 -16.706 -23.424  1.00  0.00              
ATOM    810 3HG1 VAL A  63       5.849 -15.060 -22.775  1.00  0.00              
ATOM    811 1HG2 VAL A  63       8.896 -14.937 -23.186  1.00  0.00              
ATOM    812 2HG2 VAL A  63       8.074 -14.420 -21.695  1.00  0.00              
ATOM    813 3HG2 VAL A  63       9.372 -15.636 -21.621  1.00  0.00              
ATOM    814  N   ILE A  64       4.607 -17.100 -21.352  1.00  0.00              
ATOM    815  CA  ILE A  64       3.396 -17.865 -21.584  1.00  0.00              
ATOM    816  C   ILE A  64       2.834 -17.312 -22.888  1.00  0.00              
ATOM    817  O   ILE A  64       2.923 -16.115 -23.133  1.00  0.00              
ATOM    818  CB  ILE A  64       2.387 -17.691 -20.430  1.00  0.00              
ATOM    819  CG1 ILE A  64       1.054 -18.335 -20.808  1.00  0.00              
ATOM    820  CG2 ILE A  64       2.197 -16.222 -20.110  1.00  0.00              
ATOM    821  CD1 ILE A  64       0.094 -18.452 -19.647  1.00  0.00              
ATOM    822  H   ILE A  64       4.547 -16.094 -21.288  1.00  0.00              
ATOM    823  HA  ILE A  64       3.629 -18.920 -21.721  1.00  0.00              
ATOM    824  HB  ILE A  64       2.763 -18.209 -19.548  1.00  0.00              
ATOM    825 1HG1 ILE A  64       0.610 -17.724 -21.593  1.00  0.00              
ATOM    826 2HG1 ILE A  64       1.274 -19.326 -21.204  1.00  0.00              
ATOM    827 1HG2 ILE A  64       1.481 -16.118 -19.294  1.00  0.00              
ATOM    828 2HG2 ILE A  64       3.150 -15.788 -19.813  1.00  0.00              
ATOM    829 3HG2 ILE A  64       1.819 -15.703 -20.991  1.00  0.00              
ATOM    830 1HD1 ILE A  64      -0.832 -18.918 -19.986  1.00  0.00              
ATOM    831 2HD1 ILE A  64       0.541 -19.064 -18.863  1.00  0.00              
ATOM    832 3HD1 ILE A  64      -0.125 -17.461 -19.253  1.00  0.00              
ATOM    833  N   VAL A  65       2.318 -18.192 -23.736  1.00  0.00              
ATOM    834  CA  VAL A  65       1.685 -17.783 -24.991  1.00  0.00              
ATOM    835  C   VAL A  65       0.240 -18.277 -24.890  1.00  0.00              
ATOM    836  O   VAL A  65      -0.002 -19.434 -24.562  1.00  0.00              
ATOM    837  CB  VAL A  65       2.374 -18.370 -26.237  1.00  0.00              
ATOM    838  CG1 VAL A  65       1.642 -17.943 -27.501  1.00  0.00              
ATOM    839  CG2 VAL A  65       3.831 -17.938 -26.295  1.00  0.00              
ATOM    840  H   VAL A  65       2.366 -19.174 -23.507  1.00  0.00              
ATOM    841  HA  VAL A  65       1.679 -16.698 -25.097  1.00  0.00              
ATOM    842  HB  VAL A  65       2.369 -19.458 -26.165  1.00  0.00              
ATOM    843 1HG1 VAL A  65       2.142 -18.367 -28.372  1.00  0.00              
ATOM    844 2HG1 VAL A  65       0.613 -18.300 -27.464  1.00  0.00              
ATOM    845 3HG1 VAL A  65       1.647 -16.856 -27.575  1.00  0.00              
ATOM    846 1HG2 VAL A  65       4.302 -18.362 -27.181  1.00  0.00              
ATOM    847 2HG2 VAL A  65       3.885 -16.850 -26.340  1.00  0.00              
ATOM    848 3HG2 VAL A  65       4.351 -18.290 -25.404  1.00  0.00              
ATOM    849  N   ILE A  66      -0.723 -17.403 -25.139  1.00  0.00              
ATOM    850  CA  ILE A  66      -2.122 -17.821 -25.074  1.00  0.00              
ATOM    851  C   ILE A  66      -2.792 -17.674 -26.439  1.00  0.00              
ATOM    852  O   ILE A  66      -2.813 -16.583 -27.006  1.00  0.00              
ATOM    853  CB  ILE A  66      -2.916 -16.965 -24.064  1.00  0.00              
ATOM    854  CG1 ILE A  66      -2.329 -17.103 -22.660  1.00  0.00              
ATOM    855  CG2 ILE A  66      -4.372 -17.397 -24.046  1.00  0.00              
ATOM    856  CD1 ILE A  66      -2.984 -16.160 -21.642  1.00  0.00              
ATOM    857  H   ILE A  66      -0.505 -16.446 -25.375  1.00  0.00              
ATOM    858  HA  ILE A  66      -2.195 -18.881 -24.836  1.00  0.00              
ATOM    859  HB  ILE A  66      -2.847 -15.917 -24.356  1.00  0.00              
ATOM    860 1HG1 ILE A  66      -2.469 -18.138 -22.351  1.00  0.00              
ATOM    861 2HG1 ILE A  66      -1.263 -16.888 -22.732  1.00  0.00              
ATOM    862 1HG2 ILE A  66      -4.924 -16.789 -23.331  1.00  0.00              
ATOM    863 2HG2 ILE A  66      -4.802 -17.269 -25.038  1.00  0.00              
ATOM    864 3HG2 ILE A  66      -4.437 -18.446 -23.756  1.00  0.00              
ATOM    865 1HD1 ILE A  66      -2.525 -16.304 -20.663  1.00  0.00              
ATOM    866 2HD1 ILE A  66      -2.843 -15.126 -21.959  1.00  0.00              
ATOM    867 3HD1 ILE A  66      -4.049 -16.377 -21.577  1.00  0.00              
ATOM    868  N   TYR A  67      -3.303 -18.781 -26.968  1.00  0.00              
ATOM    869  CA  TYR A  67      -4.001 -18.753 -28.240  1.00  0.00              
ATOM    870  C   TYR A  67      -5.475 -18.842 -27.877  1.00  0.00              
ATOM    871  O   TYR A  67      -5.946 -19.854 -27.368  1.00  0.00              
ATOM    872  CB  TYR A  67      -3.574 -19.900 -29.159  1.00  0.00              
ATOM    873  CG  TYR A  67      -2.141 -19.805 -29.633  1.00  0.00              
ATOM    874  CD1 TYR A  67      -1.116 -20.420 -28.929  1.00  0.00              
ATOM    875  CD2 TYR A  67      -1.817 -19.101 -30.783  1.00  0.00              
ATOM    876  CE1 TYR A  67       0.195 -20.337 -29.357  1.00  0.00              
ATOM    877  CE2 TYR A  67      -0.510 -19.011 -31.220  1.00  0.00              
ATOM    878  CZ  TYR A  67       0.494 -19.630 -30.504  1.00  0.00              
ATOM    879  OH  TYR A  67       1.798 -19.545 -30.936  1.00  0.00              
ATOM    880  H   TYR A  67      -3.206 -19.660 -26.479  1.00  0.00              
ATOM    881  HA  TYR A  67      -3.790 -17.817 -28.757  1.00  0.00              
ATOM    882 1HB  TYR A  67      -3.713 -20.828 -28.603  1.00  0.00              
ATOM    883 2HB  TYR A  67      -4.242 -19.888 -30.020  1.00  0.00              
ATOM    884  HD1 TYR A  67      -1.359 -20.976 -28.024  1.00  0.00              
ATOM    885  HD2 TYR A  67      -2.614 -18.614 -31.344  1.00  0.00              
ATOM    886  HE1 TYR A  67       0.990 -20.825 -28.794  1.00  0.00              
ATOM    887  HE2 TYR A  67      -0.275 -18.452 -32.127  1.00  0.00              
ATOM    888  HH  TYR A  67       2.414 -20.011 -30.365  1.00  0.00              
ATOM    889  N   ASP A  68      -6.180 -17.751 -28.124  1.00  0.00              
ATOM    890  CA  ASP A  68      -7.590 -17.630 -27.831  1.00  0.00              
ATOM    891  C   ASP A  68      -8.332 -17.631 -29.164  1.00  0.00              
ATOM    892  O   ASP A  68      -8.238 -16.670 -29.922  1.00  0.00              
ATOM    893  CB  ASP A  68      -7.887 -16.360 -27.030  1.00  0.00              
ATOM    894  CG  ASP A  68      -9.354 -16.176 -26.663  1.00  0.00              
ATOM    895  OD1 ASP A  68     -10.146 -17.014 -27.024  1.00  0.00              
ATOM    896  OD2 ASP A  68      -9.647 -15.289 -25.897  1.00  0.00              
ATOM    897  H   ASP A  68      -5.696 -16.968 -28.539  1.00  0.00              
ATOM    898  HA  ASP A  68      -7.920 -18.487 -27.243  1.00  0.00              
ATOM    899 1HB  ASP A  68      -7.274 -16.257 -26.135  1.00  0.00              
ATOM    900 2HB  ASP A  68      -7.598 -15.602 -27.759  1.00  0.00              
ATOM    901  N   THR A  69      -9.066 -18.700 -29.450  1.00  0.00              
ATOM    902  CA  THR A  69      -9.765 -18.793 -30.726  1.00  0.00              
ATOM    903  C   THR A  69     -11.273 -18.893 -30.566  1.00  0.00              
ATOM    904  O   THR A  69     -11.786 -18.977 -29.451  1.00  0.00              
ATOM    905  CB  THR A  69      -9.276 -20.006 -31.540  1.00  0.00              
ATOM    906  OG1 THR A  69      -9.776 -21.213 -30.950  1.00  0.00              
ATOM    907  CG2 THR A  69      -7.756 -20.051 -31.568  1.00  0.00              
ATOM    908  H   THR A  69      -9.147 -19.459 -28.788  1.00  0.00              
ATOM    909  HA  THR A  69      -9.595 -17.886 -31.307  1.00  0.00              
ATOM    910  HB  THR A  69      -9.655 -19.925 -32.558  1.00  0.00              
ATOM    911  HG1 THR A  69     -10.688 -21.347 -31.221  1.00  0.00              
ATOM    912 1HG2 THR A  69      -7.430 -20.915 -32.147  1.00  0.00              
ATOM    913 2HG2 THR A  69      -7.373 -19.139 -32.026  1.00  0.00              
ATOM    914 3HG2 THR A  69      -7.377 -20.133 -30.550  1.00  0.00              
ATOM    915  N   ALA A  70     -11.973 -18.889 -31.697  1.00  0.00              
ATOM    916  CA  ALA A  70     -13.421 -19.114 -31.735  1.00  0.00              
ATOM    917  C   ALA A  70     -13.789 -20.500 -31.237  1.00  0.00              
ATOM    918  O   ALA A  70     -13.039 -21.459 -31.426  1.00  0.00              
ATOM    919  CB  ALA A  70     -13.941 -18.921 -33.166  1.00  0.00              
ATOM    920  H   ALA A  70     -11.479 -18.725 -32.563  1.00  0.00              
ATOM    921  HA  ALA A  70     -13.904 -18.397 -31.071  1.00  0.00              
ATOM    922 1HB  ALA A  70     -15.017 -19.089 -33.187  1.00  0.00              
ATOM    923 2HB  ALA A  70     -13.726 -17.905 -33.497  1.00  0.00              
ATOM    924 3HB  ALA A  70     -13.450 -19.631 -33.829  1.00  0.00              
ATOM    925  N   GLY A  71     -14.949 -20.608 -30.603  1.00  0.00              
ATOM    926  CA  GLY A  71     -15.405 -21.904 -30.144  1.00  0.00              
ATOM    927  C   GLY A  71     -15.840 -22.784 -31.302  1.00  0.00              
ATOM    928  O   GLY A  71     -15.840 -24.008 -31.203  1.00  0.00              
ATOM    929  H   GLY A  71     -15.525 -19.795 -30.433  1.00  0.00              
ATOM    930 1HA  GLY A  71     -14.593 -22.399 -29.611  1.00  0.00              
ATOM    931 2HA  GLY A  71     -16.250 -21.766 -29.470  1.00  0.00              
ATOM    932  N   LEU A  72     -16.188 -22.157 -32.418  1.00  0.00              
ATOM    933  CA  LEU A  72     -16.547 -22.899 -33.619  1.00  0.00              
ATOM    934  C   LEU A  72     -15.621 -22.607 -34.793  1.00  0.00              
ATOM    935  O   LEU A  72     -15.131 -21.493 -34.926  1.00  0.00              
ATOM    936  CB  LEU A  72     -17.998 -22.587 -34.004  1.00  0.00              
ATOM    937  CG  LEU A  72     -19.050 -22.969 -32.955  1.00  0.00              
ATOM    938  CD1 LEU A  72     -20.424 -22.480 -33.390  1.00  0.00              
ATOM    939  CD2 LEU A  72     -19.050 -24.479 -32.762  1.00  0.00              
ATOM    940  H   LEU A  72     -16.207 -21.148 -32.440  1.00  0.00              
ATOM    941  HA  LEU A  72     -16.449 -23.968 -33.431  1.00  0.00              
ATOM    942 1HB  LEU A  72     -17.930 -21.504 -34.088  1.00  0.00              
ATOM    943 2HB  LEU A  72     -18.258 -23.010 -34.975  1.00  0.00              
ATOM    944  HG  LEU A  72     -18.747 -22.513 -32.012  1.00  0.00              
ATOM    945 1HD1 LEU A  72     -21.164 -22.756 -32.639  1.00  0.00              
ATOM    946 2HD1 LEU A  72     -20.407 -21.396 -33.499  1.00  0.00              
ATOM    947 3HD1 LEU A  72     -20.688 -22.937 -34.343  1.00  0.00              
ATOM    948 1HD2 LEU A  72     -19.798 -24.749 -32.015  1.00  0.00              
ATOM    949 2HD2 LEU A  72     -19.288 -24.967 -33.707  1.00  0.00              
ATOM    950 3HD2 LEU A  72     -18.066 -24.803 -32.424  1.00  0.00              
ATOM    951  N   LYS A  73     -15.376 -23.607 -35.636  1.00  0.00              
ATOM    952  CA  LYS A  73     -14.492 -23.428 -36.790  1.00  0.00              
ATOM    953  C   LYS A  73     -15.041 -24.253 -37.940  1.00  0.00              
ATOM    954  O   LYS A  73     -15.374 -25.426 -37.773  1.00  0.00              
ATOM    955  CB  LYS A  73     -13.055 -23.841 -36.466  1.00  0.00              
ATOM    956  CG  LYS A  73     -12.046 -23.516 -37.558  1.00  0.00              
ATOM    957  CD  LYS A  73     -11.730 -22.028 -37.595  1.00  0.00              
ATOM    958  CE  LYS A  73     -10.722 -21.702 -38.687  1.00  0.00              
ATOM    959  NZ  LYS A  73     -10.567 -20.234 -38.881  1.00  0.00              
ATOM    960  H   LYS A  73     -15.805 -24.508 -35.479  1.00  0.00              
ATOM    961  HA  LYS A  73     -14.483 -22.379 -37.089  1.00  0.00              
ATOM    962 1HB  LYS A  73     -12.774 -23.326 -35.547  1.00  0.00              
ATOM    963 2HB  LYS A  73     -13.064 -24.917 -36.289  1.00  0.00              
ATOM    964 1HG  LYS A  73     -11.131 -24.077 -37.363  1.00  0.00              
ATOM    965 2HG  LYS A  73     -12.462 -23.823 -38.517  1.00  0.00              
ATOM    966 1HD  LYS A  73     -12.656 -21.481 -37.778  1.00  0.00              
ATOM    967 2HD  LYS A  73     -11.322 -21.735 -36.627  1.00  0.00              
ATOM    968 1HE  LYS A  73      -9.762 -22.134 -38.407  1.00  0.00              
ATOM    969 2HE  LYS A  73     -11.067 -22.156 -39.616  1.00  0.00              
ATOM    970 1HZ  LYS A  73      -9.892 -20.061 -39.613  1.00  0.00              
ATOM    971 2HZ  LYS A  73     -11.457 -19.833 -39.142  1.00  0.00              
ATOM    972 3HZ  LYS A  73     -10.247 -19.813 -38.021  1.00  0.00              
ATOM    973  N   ARG A  74     -15.127 -23.627 -39.108  1.00  0.00              
ATOM    974  CA  ARG A  74     -15.661 -24.275 -40.302  1.00  0.00              
ATOM    975  C   ARG A  74     -14.847 -25.448 -40.822  1.00  0.00              
ATOM    976  O   ARG A  74     -15.416 -26.448 -41.268  1.00  0.00              
ATOM    977  CB  ARG A  74     -15.895 -23.262 -41.413  1.00  0.00              
ATOM    978  CG  ARG A  74     -17.056 -22.310 -41.176  1.00  0.00              
ATOM    979  CD  ARG A  74     -17.409 -21.470 -42.350  1.00  0.00              
ATOM    980  NE  ARG A  74     -18.508 -20.546 -42.121  1.00  0.00              
ATOM    981  CZ  ARG A  74     -18.942 -19.637 -43.016  1.00  0.00              
ATOM    982  NH1 ARG A  74     -18.351 -19.499 -44.182  1.00  0.00              
ATOM    983  NH2 ARG A  74     -19.964 -18.869 -42.680  1.00  0.00              
ATOM    984  H   ARG A  74     -14.810 -22.670 -39.168  1.00  0.00              
ATOM    985  HA  ARG A  74     -16.637 -24.708 -40.081  1.00  0.00              
ATOM    986 1HB  ARG A  74     -14.975 -22.688 -41.520  1.00  0.00              
ATOM    987 2HB  ARG A  74     -16.077 -23.829 -42.326  1.00  0.00              
ATOM    988 1HG  ARG A  74     -17.936 -22.895 -40.906  1.00  0.00              
ATOM    989 2HG  ARG A  74     -16.796 -21.644 -40.352  1.00  0.00              
ATOM    990 1HD  ARG A  74     -16.539 -20.878 -42.635  1.00  0.00              
ATOM    991 2HD  ARG A  74     -17.694 -22.119 -43.177  1.00  0.00              
ATOM    992  HE  ARG A  74     -19.097 -20.435 -41.307  1.00  0.00              
ATOM    993 1HH1 ARG A  74     -17.560 -20.082 -44.417  1.00  0.00              
ATOM    994 2HH1 ARG A  74     -18.691 -18.812 -44.839  1.00  0.00              
ATOM    995 1HH2 ARG A  74     -20.395 -18.976 -41.772  1.00  0.00              
ATOM    996 2HH2 ARG A  74     -20.308 -18.180 -43.331  1.00  0.00              
ATOM    997  N   GLU A  75     -13.523 -25.326 -40.772  1.00  0.00              
ATOM    998  CA  GLU A  75     -12.660 -26.398 -41.232  1.00  0.00              
ATOM    999  C   GLU A  75     -12.046 -27.216 -40.116  1.00  0.00              
ATOM   1000  O   GLU A  75     -11.485 -26.665 -39.167  1.00  0.00              
ATOM   1001  CB  GLU A  75     -11.547 -25.824 -42.111  1.00  0.00              
ATOM   1002  CG  GLU A  75     -10.634 -26.870 -42.734  1.00  0.00              
ATOM   1003  CD  GLU A  75      -9.601 -26.235 -43.622  1.00  0.00              
ATOM   1004  OE1 GLU A  75      -9.976 -25.525 -44.524  1.00  0.00              
ATOM   1005  OE2 GLU A  75      -8.435 -26.368 -43.333  1.00  0.00              
ATOM   1006  H   GLU A  75     -13.106 -24.480 -40.410  1.00  0.00              
ATOM   1007  HA  GLU A  75     -13.239 -27.115 -41.815  1.00  0.00              
ATOM   1008 1HB  GLU A  75     -12.030 -25.248 -42.901  1.00  0.00              
ATOM   1009 2HB  GLU A  75     -10.957 -25.155 -41.483  1.00  0.00              
ATOM   1010 1HG  GLU A  75     -10.139 -27.506 -42.000  1.00  0.00              
ATOM   1011 2HG  GLU A  75     -11.310 -27.474 -43.338  1.00  0.00              
ATOM   1012  N   ALA A  76     -12.134 -28.536 -40.248  1.00  0.00              
ATOM   1013  CA  ALA A  76     -11.616 -29.449 -39.242  1.00  0.00              
ATOM   1014  C   ALA A  76     -10.097 -29.337 -39.137  1.00  0.00              
ATOM   1015  O   ALA A  76      -9.539 -29.379 -38.038  1.00  0.00              
ATOM   1016  CB  ALA A  76     -12.009 -30.886 -39.578  1.00  0.00              
ATOM   1017  H   ALA A  76     -12.574 -28.914 -41.075  1.00  0.00              
ATOM   1018  HA  ALA A  76     -12.033 -29.174 -38.273  1.00  0.00              
ATOM   1019 1HB  ALA A  76     -11.614 -31.558 -38.815  1.00  0.00              
ATOM   1020 2HB  ALA A  76     -13.096 -30.969 -39.607  1.00  0.00              
ATOM   1021 3HB  ALA A  76     -11.597 -31.158 -40.548  1.00  0.00              
ATOM   1022  N   SER A  77      -9.426 -29.188 -40.278  1.00  0.00              
ATOM   1023  CA  SER A  77      -7.968 -29.113 -40.289  1.00  0.00              
ATOM   1024  C   SER A  77      -7.467 -27.841 -39.603  1.00  0.00              
ATOM   1025  O   SER A  77      -6.480 -27.880 -38.876  1.00  0.00              
ATOM   1026  CB  SER A  77      -7.456 -29.180 -41.715  1.00  0.00              
ATOM   1027  OG  SER A  77      -6.059 -29.094 -41.777  1.00  0.00              
ATOM   1028  H   SER A  77      -9.929 -29.125 -41.153  1.00  0.00              
ATOM   1029  HA  SER A  77      -7.486 -29.984 -39.843  1.00  0.00              
ATOM   1030 1HB  SER A  77      -7.773 -30.126 -42.154  1.00  0.00              
ATOM   1031 2HB  SER A  77      -7.888 -28.356 -42.280  1.00  0.00              
ATOM   1032  HG  SER A  77      -5.795 -28.829 -42.661  1.00  0.00              
ATOM   1033  N   SER A  78      -8.146 -26.725 -39.838  1.00  0.00              
ATOM   1034  CA  SER A  78      -7.759 -25.459 -39.221  1.00  0.00              
ATOM   1035  C   SER A  78      -7.947 -25.556 -37.705  1.00  0.00              
ATOM   1036  O   SER A  78      -7.073 -25.156 -36.935  1.00  0.00              
ATOM   1037  CB  SER A  78      -8.572 -24.315 -39.795  1.00  0.00              
ATOM   1038  OG  SER A  78      -8.287 -24.095 -41.150  1.00  0.00              
ATOM   1039  H   SER A  78      -8.945 -26.747 -40.455  1.00  0.00              
ATOM   1040  HA  SER A  78      -6.745 -25.146 -39.474  1.00  0.00              
ATOM   1041 1HB  SER A  78      -9.630 -24.552 -39.689  1.00  0.00              
ATOM   1042 2HB  SER A  78      -8.346 -23.410 -39.234  1.00  0.00              
ATOM   1043  HG  SER A  78      -8.184 -24.939 -41.596  1.00  0.00              
ATOM   1044  N   ARG A  79      -9.088 -26.099 -37.289  1.00  0.00              
ATOM   1045  CA  ARG A  79      -9.354 -26.334 -35.878  1.00  0.00              
ATOM   1046  C   ARG A  79      -8.234 -27.182 -35.270  1.00  0.00              
ATOM   1047  O   ARG A  79      -7.690 -26.839 -34.215  1.00  0.00              
ATOM   1048  CB  ARG A  79     -10.700 -27.048 -35.697  1.00  0.00              
ATOM   1049  CG  ARG A  79     -10.988 -27.441 -34.244  1.00  0.00              
ATOM   1050  CD  ARG A  79     -11.989 -28.568 -34.184  1.00  0.00              
ATOM   1051  NE  ARG A  79     -11.498 -29.741 -34.905  1.00  0.00              
ATOM   1052  CZ  ARG A  79     -12.284 -30.597 -35.545  1.00  0.00              
ATOM   1053  NH1 ARG A  79     -13.595 -30.408 -35.544  1.00  0.00              
ATOM   1054  NH2 ARG A  79     -11.761 -31.619 -36.208  1.00  0.00              
ATOM   1055  H   ARG A  79      -9.788 -26.355 -37.970  1.00  0.00              
ATOM   1056  HA  ARG A  79      -9.368 -25.384 -35.342  1.00  0.00              
ATOM   1057 1HB  ARG A  79     -11.471 -26.370 -36.060  1.00  0.00              
ATOM   1058 2HB  ARG A  79     -10.674 -27.939 -36.325  1.00  0.00              
ATOM   1059 1HG  ARG A  79     -10.053 -27.754 -33.777  1.00  0.00              
ATOM   1060 2HG  ARG A  79     -11.381 -26.569 -33.721  1.00  0.00              
ATOM   1061 1HD  ARG A  79     -12.160 -28.834 -33.141  1.00  0.00              
ATOM   1062 2HD  ARG A  79     -12.924 -28.235 -34.633  1.00  0.00              
ATOM   1063  HE  ARG A  79     -10.550 -30.072 -35.029  1.00  0.00              
ATOM   1064 1HH1 ARG A  79     -13.988 -29.614 -35.058  1.00  0.00              
ATOM   1065 2HH1 ARG A  79     -14.196 -31.057 -36.030  1.00  0.00              
ATOM   1066 1HH2 ARG A  79     -10.758 -31.746 -36.225  1.00  0.00              
ATOM   1067 2HH2 ARG A  79     -12.366 -32.266 -36.691  1.00  0.00              
ATOM   1068  N   ASP A  80      -7.884 -28.275 -35.939  1.00  0.00              
ATOM   1069  CA  ASP A  80      -6.867 -29.191 -35.432  1.00  0.00              
ATOM   1070  C   ASP A  80      -5.491 -28.522 -35.382  1.00  0.00              
ATOM   1071  O   ASP A  80      -4.672 -28.833 -34.509  1.00  0.00              
ATOM   1072  CB  ASP A  80      -6.773 -30.442 -36.314  1.00  0.00              
ATOM   1073  CG  ASP A  80      -7.999 -31.336 -36.203  1.00  0.00              
ATOM   1074  OD1 ASP A  80      -8.903 -31.043 -35.390  1.00  0.00              
ATOM   1075  OD2 ASP A  80      -8.060 -32.339 -36.943  1.00  0.00              
ATOM   1076  H   ASP A  80      -8.334 -28.477 -36.821  1.00  0.00              
ATOM   1077  HA  ASP A  80      -7.107 -29.479 -34.408  1.00  0.00              
ATOM   1078 1HB  ASP A  80      -6.558 -30.222 -37.359  1.00  0.00              
ATOM   1079 2HB  ASP A  80      -5.912 -30.933 -35.859  1.00  0.00              
ATOM   1080  N   ASP A  81      -5.223 -27.629 -36.329  1.00  0.00              
ATOM   1081  CA  ASP A  81      -3.944 -26.929 -36.326  1.00  0.00              
ATOM   1082  C   ASP A  81      -3.846 -25.991 -35.111  1.00  0.00              
ATOM   1083  O   ASP A  81      -2.789 -25.878 -34.485  1.00  0.00              
ATOM   1084  CB  ASP A  81      -3.760 -26.142 -37.626  1.00  0.00              
ATOM   1085  CG  ASP A  81      -3.472 -27.004 -38.848  1.00  0.00              
ATOM   1086  OD1 ASP A  81      -3.179 -28.164 -38.677  1.00  0.00              
ATOM   1087  OD2 ASP A  81      -3.699 -26.544 -39.941  1.00  0.00              
ATOM   1088  H   ASP A  81      -5.894 -27.426 -37.056  1.00  0.00              
ATOM   1089  HA  ASP A  81      -3.130 -27.648 -36.236  1.00  0.00              
ATOM   1090 1HB  ASP A  81      -4.588 -25.467 -37.846  1.00  0.00              
ATOM   1091 2HB  ASP A  81      -2.873 -25.561 -37.374  1.00  0.00              
ATOM   1092  N   PHE A  82      -4.950 -25.339 -34.765  1.00  0.00              
ATOM   1093  CA  PHE A  82      -4.953 -24.419 -33.629  1.00  0.00              
ATOM   1094  C   PHE A  82      -4.585 -25.192 -32.359  1.00  0.00              
ATOM   1095  O   PHE A  82      -3.767 -24.754 -31.550  1.00  0.00              
ATOM   1096  CB  PHE A  82      -6.316 -23.742 -33.475  1.00  0.00              
ATOM   1097  CG  PHE A  82      -6.635 -22.766 -34.571  1.00  0.00              
ATOM   1098  CD1 PHE A  82      -5.644 -22.318 -35.431  1.00  0.00              
ATOM   1099  CD2 PHE A  82      -7.927 -22.292 -34.743  1.00  0.00              
ATOM   1100  CE1 PHE A  82      -5.936 -21.419 -36.439  1.00  0.00              
ATOM   1101  CE2 PHE A  82      -8.222 -21.394 -35.751  1.00  0.00              
ATOM   1102  CZ  PHE A  82      -7.225 -20.957 -36.600  1.00  0.00              
ATOM   1103  H   PHE A  82      -5.803 -25.477 -35.289  1.00  0.00              
ATOM   1104  HA  PHE A  82      -4.200 -23.644 -33.779  1.00  0.00              
ATOM   1105 1HB  PHE A  82      -7.109 -24.489 -33.483  1.00  0.00              
ATOM   1106 2HB  PHE A  82      -6.354 -23.185 -32.540  1.00  0.00              
ATOM   1107  HD1 PHE A  82      -4.624 -22.684 -35.304  1.00  0.00              
ATOM   1108  HD2 PHE A  82      -8.715 -22.637 -34.073  1.00  0.00              
ATOM   1109  HE1 PHE A  82      -5.147 -21.075 -37.107  1.00  0.00              
ATOM   1110  HE2 PHE A  82      -9.242 -21.030 -35.876  1.00  0.00              
ATOM   1111  HZ  PHE A  82      -7.456 -20.248 -37.393  1.00  0.00              
ATOM   1112  N   PHE A  83      -5.242 -26.337 -32.187  1.00  0.00              
ATOM   1113  CA  PHE A  83      -5.027 -27.213 -31.040  1.00  0.00              
ATOM   1114  C   PHE A  83      -3.615 -27.769 -30.978  1.00  0.00              
ATOM   1115  O   PHE A  83      -2.955 -27.705 -29.940  1.00  0.00              
ATOM   1116  CB  PHE A  83      -6.020 -28.382 -31.088  1.00  0.00              
ATOM   1117  CG  PHE A  83      -7.447 -28.002 -30.776  1.00  0.00              
ATOM   1118  CD1 PHE A  83      -7.777 -26.720 -30.361  1.00  0.00              
ATOM   1119  CD2 PHE A  83      -8.466 -28.942 -30.909  1.00  0.00              
ATOM   1120  CE1 PHE A  83      -9.092 -26.375 -30.084  1.00  0.00              
ATOM   1121  CE2 PHE A  83      -9.787 -28.603 -30.631  1.00  0.00              
ATOM   1122  CZ  PHE A  83     -10.100 -27.319 -30.219  1.00  0.00              
ATOM   1123  H   PHE A  83      -5.919 -26.603 -32.888  1.00  0.00              
ATOM   1124  HA  PHE A  83      -5.160 -26.651 -30.115  1.00  0.00              
ATOM   1125 1HB  PHE A  83      -6.032 -28.824 -32.084  1.00  0.00              
ATOM   1126 2HB  PHE A  83      -5.740 -29.142 -30.360  1.00  0.00              
ATOM   1127  HD1 PHE A  83      -6.987 -25.976 -30.254  1.00  0.00              
ATOM   1128  HD2 PHE A  83      -8.220 -29.954 -31.233  1.00  0.00              
ATOM   1129  HE1 PHE A  83      -9.333 -25.363 -29.760  1.00  0.00              
ATOM   1130  HE2 PHE A  83     -10.576 -29.349 -30.736  1.00  0.00              
ATOM   1131  HZ  PHE A  83     -11.133 -27.050 -29.999  1.00  0.00              
ATOM   1132  N   ARG A  84      -3.152 -28.316 -32.099  1.00  0.00              
ATOM   1133  CA  ARG A  84      -1.846 -28.952 -32.163  1.00  0.00              
ATOM   1134  C   ARG A  84      -0.678 -28.003 -31.913  1.00  0.00              
ATOM   1135  O   ARG A  84       0.360 -28.415 -31.403  1.00  0.00              
ATOM   1136  CB  ARG A  84      -1.663 -29.701 -33.475  1.00  0.00              
ATOM   1137  CG  ARG A  84      -0.472 -30.645 -33.512  1.00  0.00              
ATOM   1138  CD  ARG A  84      -0.521 -31.650 -34.605  1.00  0.00              
ATOM   1139  NE  ARG A  84      -1.522 -32.689 -34.423  1.00  0.00              
ATOM   1140  CZ  ARG A  84      -2.086 -33.391 -35.424  1.00  0.00              
ATOM   1141  NH1 ARG A  84      -1.782 -33.145 -36.679  1.00  0.00              
ATOM   1142  NH2 ARG A  84      -2.974 -34.320 -35.113  1.00  0.00              
ATOM   1143  H   ARG A  84      -3.725 -28.287 -32.930  1.00  0.00              
ATOM   1144  HA  ARG A  84      -1.763 -29.704 -31.378  1.00  0.00              
ATOM   1145 1HB  ARG A  84      -2.577 -30.268 -33.648  1.00  0.00              
ATOM   1146 2HB  ARG A  84      -1.549 -28.949 -34.256  1.00  0.00              
ATOM   1147 1HG  ARG A  84       0.435 -30.054 -33.641  1.00  0.00              
ATOM   1148 2HG  ARG A  84      -0.425 -31.180 -32.564  1.00  0.00              
ATOM   1149 1HD  ARG A  84      -0.745 -31.143 -35.543  1.00  0.00              
ATOM   1150 2HD  ARG A  84       0.449 -32.140 -34.679  1.00  0.00              
ATOM   1151  HE  ARG A  84      -1.938 -33.041 -33.571  1.00  0.00              
ATOM   1152 1HH1 ARG A  84      -1.115 -32.420 -36.902  1.00  0.00              
ATOM   1153 2HH1 ARG A  84      -2.217 -33.683 -37.415  1.00  0.00              
ATOM   1154 1HH2 ARG A  84      -3.210 -34.484 -34.143  1.00  0.00              
ATOM   1155 2HH2 ARG A  84      -3.413 -34.860 -35.843  1.00  0.00              
ATOM   1156  N   SER A  85      -0.843 -26.734 -32.271  1.00  0.00              
ATOM   1157  CA  SER A  85       0.208 -25.750 -32.034  1.00  0.00              
ATOM   1158  C   SER A  85       0.444 -25.539 -30.533  1.00  0.00              
ATOM   1159  O   SER A  85       1.474 -25.008 -30.142  1.00  0.00              
ATOM   1160  CB  SER A  85      -0.150 -24.438 -32.705  1.00  0.00              
ATOM   1161  OG  SER A  85      -1.274 -23.839 -32.124  1.00  0.00              
ATOM   1162  H   SER A  85      -1.702 -26.439 -32.713  1.00  0.00              
ATOM   1163  HA  SER A  85       1.151 -25.996 -32.525  1.00  0.00              
ATOM   1164 1HB  SER A  85       0.699 -23.760 -32.618  1.00  0.00              
ATOM   1165 2HB  SER A  85      -0.354 -24.629 -33.758  1.00  0.00              
ATOM   1166  HG  SER A  85      -1.925 -24.514 -31.916  1.00  0.00              
ATOM   1167  N   GLY A  86      -0.497 -25.966 -29.701  1.00  0.00              
ATOM   1168  CA  GLY A  86      -0.335 -25.790 -28.267  1.00  0.00              
ATOM   1169  C   GLY A  86       0.350 -26.887 -27.484  1.00  0.00              
ATOM   1170  O   GLY A  86       0.736 -27.926 -28.032  1.00  0.00              
ATOM   1171  H   GLY A  86      -1.332 -26.414 -30.050  1.00  0.00              
ATOM   1172 1HA  GLY A  86       0.255 -24.892 -28.083  1.00  0.00              
ATOM   1173 2HA  GLY A  86      -1.317 -25.678 -27.809  1.00  0.00              
ATOM   1174  N   GLU A  87       0.495 -26.653 -26.183  1.00  0.00              
ATOM   1175  CA  GLU A  87       1.141 -27.611 -25.289  1.00  0.00              
ATOM   1176  C   GLU A  87       0.187 -28.032 -24.176  1.00  0.00              
ATOM   1177  O   GLU A  87       0.197 -29.183 -23.736  1.00  0.00              
ATOM   1178  CB  GLU A  87       2.410 -26.994 -24.687  1.00  0.00              
ATOM   1179  CG  GLU A  87       3.532 -26.784 -25.702  1.00  0.00              
ATOM   1180  CD  GLU A  87       4.680 -25.922 -25.180  1.00  0.00              
ATOM   1181  OE1 GLU A  87       5.730 -25.869 -25.864  1.00  0.00              
ATOM   1182  OE2 GLU A  87       4.537 -25.285 -24.105  1.00  0.00              
ATOM   1183  H   GLU A  87       0.146 -25.784 -25.803  1.00  0.00              
ATOM   1184  HA  GLU A  87       1.402 -28.514 -25.841  1.00  0.00              
ATOM   1185 1HB  GLU A  87       2.122 -26.037 -24.252  1.00  0.00              
ATOM   1186 2HB  GLU A  87       2.747 -27.665 -23.897  1.00  0.00              
ATOM   1187 1HG  GLU A  87       3.955 -27.715 -26.079  1.00  0.00              
ATOM   1188 2HG  GLU A  87       3.044 -26.253 -26.518  1.00  0.00              
ATOM   1189  N   GLY A  88      -0.640 -27.093 -23.724  1.00  0.00              
ATOM   1190  CA  GLY A  88      -1.578 -27.373 -22.653  1.00  0.00              
ATOM   1191  C   GLY A  88      -2.906 -26.729 -22.963  1.00  0.00              
ATOM   1192  O   GLY A  88      -2.972 -25.748 -23.700  1.00  0.00              
ATOM   1193  H   GLY A  88      -0.619 -26.168 -24.130  1.00  0.00              
ATOM   1194 1HA  GLY A  88      -1.703 -28.452 -22.562  1.00  0.00              
ATOM   1195 2HA  GLY A  88      -1.182 -26.974 -21.720  1.00  0.00              
ATOM   1196  N   PHE A  89      -3.970 -27.253 -22.379  1.00  0.00              
ATOM   1197  CA  PHE A  89      -5.286 -26.718 -22.648  1.00  0.00              
ATOM   1198  C   PHE A  89      -6.098 -26.291 -21.436  1.00  0.00              
ATOM   1199  O   PHE A  89      -6.103 -26.968 -20.429  1.00  0.00              
ATOM   1200  CB  PHE A  89      -6.100 -27.775 -23.410  1.00  0.00              
ATOM   1201  CG  PHE A  89      -5.510 -28.152 -24.738  1.00  0.00              
ATOM   1202  CD1 PHE A  89      -4.439 -29.037 -24.813  1.00  0.00              
ATOM   1203  CD2 PHE A  89      -5.987 -27.571 -25.908  1.00  0.00              
ATOM   1204  CE1 PHE A  89      -3.845 -29.334 -26.035  1.00  0.00              
ATOM   1205  CE2 PHE A  89      -5.402 -27.858 -27.137  1.00  0.00              
ATOM   1206  CZ  PHE A  89      -4.328 -28.741 -27.201  1.00  0.00              
ATOM   1207  H   PHE A  89      -3.875 -28.030 -21.741  1.00  0.00              
ATOM   1208  HA  PHE A  89      -5.200 -25.799 -23.229  1.00  0.00              
ATOM   1209 1HB  PHE A  89      -6.164 -28.693 -22.827  1.00  0.00              
ATOM   1210 2HB  PHE A  89      -7.104 -27.403 -23.611  1.00  0.00              
ATOM   1211  HD1 PHE A  89      -4.067 -29.500 -23.898  1.00  0.00              
ATOM   1212  HD2 PHE A  89      -6.829 -26.879 -25.855  1.00  0.00              
ATOM   1213  HE1 PHE A  89      -3.006 -30.028 -26.078  1.00  0.00              
ATOM   1214  HE2 PHE A  89      -5.780 -27.394 -28.048  1.00  0.00              
ATOM   1215  HZ  PHE A  89      -3.864 -28.966 -28.161  1.00  0.00              
ATOM   1216  N   LEU A  90      -6.790 -25.167 -21.559  1.00  0.00              
ATOM   1217  CA  LEU A  90      -7.703 -24.710 -20.525  1.00  0.00              
ATOM   1218  C   LEU A  90      -9.062 -24.930 -21.171  1.00  0.00              
ATOM   1219  O   LEU A  90      -9.435 -24.216 -22.109  1.00  0.00              
ATOM   1220  CB  LEU A  90      -7.523 -23.221 -20.216  1.00  0.00              
ATOM   1221  CG  LEU A  90      -6.211 -22.854 -19.514  1.00  0.00              
ATOM   1222  CD1 LEU A  90      -6.187 -21.353 -19.237  1.00  0.00              
ATOM   1223  CD2 LEU A  90      -6.082 -23.639 -18.200  1.00  0.00              
ATOM   1224  H   LEU A  90      -6.680 -24.613 -22.396  1.00  0.00              
ATOM   1225  HA  LEU A  90      -7.574 -25.317 -19.630  1.00  0.00              
ATOM   1226 1HB  LEU A  90      -7.525 -22.828 -21.232  1.00  0.00              
ATOM   1227 2HB  LEU A  90      -8.374 -22.816 -19.668  1.00  0.00              
ATOM   1228  HG  LEU A  90      -5.395 -23.168 -20.167  1.00  0.00              
ATOM   1229 1HD1 LEU A  90      -5.254 -21.090 -18.737  1.00  0.00              
ATOM   1230 2HD1 LEU A  90      -6.260 -20.808 -20.177  1.00  0.00              
ATOM   1231 3HD1 LEU A  90      -7.027 -21.089 -18.597  1.00  0.00              
ATOM   1232 1HD2 LEU A  90      -5.146 -23.373 -17.708  1.00  0.00              
ATOM   1233 2HD2 LEU A  90      -6.919 -23.393 -17.546  1.00  0.00              
ATOM   1234 3HD2 LEU A  90      -6.088 -24.708 -18.412  1.00  0.00              
ATOM   1235  N   CYS A  91      -9.780 -25.938 -20.694  1.00  0.00              
ATOM   1236  CA  CYS A  91     -11.102 -26.241 -21.227  1.00  0.00              
ATOM   1237  C   CYS A  91     -12.078 -25.428 -20.408  1.00  0.00              
ATOM   1238  O   CYS A  91     -12.418 -25.789 -19.281  1.00  0.00              
ATOM   1239  CB  CYS A  91     -11.400 -27.732 -21.093  1.00  0.00              
ATOM   1240  SG  CYS A  91     -13.004 -28.180 -21.766  1.00  0.00              
ATOM   1241  H   CYS A  91      -9.408 -26.509 -19.948  1.00  0.00              
ATOM   1242  HA  CYS A  91     -11.186 -26.069 -22.300  1.00  0.00              
ATOM   1243 1HB  CYS A  91     -10.653 -28.316 -21.632  1.00  0.00              
ATOM   1244 2HB  CYS A  91     -11.401 -28.023 -20.043  1.00  0.00              
ATOM   1245  HG  CYS A  91     -12.618 -28.209 -23.038  1.00  0.00              
ATOM   1246  N   VAL A  92     -12.515 -24.322 -20.986  1.00  0.00              
ATOM   1247  CA  VAL A  92     -13.418 -23.414 -20.310  1.00  0.00              
ATOM   1248  C   VAL A  92     -14.893 -23.502 -20.677  1.00  0.00              
ATOM   1249  O   VAL A  92     -15.260 -23.515 -21.844  1.00  0.00              
ATOM   1250  CB  VAL A  92     -12.967 -21.964 -20.548  1.00  0.00              
ATOM   1251  CG1 VAL A  92     -13.904 -20.992 -19.828  1.00  0.00              
ATOM   1252  CG2 VAL A  92     -11.535 -21.791 -20.073  1.00  0.00              
ATOM   1253  H   VAL A  92     -12.210 -24.105 -21.924  1.00  0.00              
ATOM   1254  HA  VAL A  92     -13.458 -23.618 -19.239  1.00  0.00              
ATOM   1255  HB  VAL A  92     -12.981 -21.760 -21.619  1.00  0.00              
ATOM   1256 1HG1 VAL A  92     -13.572 -19.968 -20.005  1.00  0.00              
ATOM   1257 2HG1 VAL A  92     -14.918 -21.116 -20.206  1.00  0.00              
ATOM   1258 3HG1 VAL A  92     -13.888 -21.197 -18.757  1.00  0.00              
ATOM   1259 1HG2 VAL A  92     -11.216 -20.763 -20.243  1.00  0.00              
ATOM   1260 2HG2 VAL A  92     -11.476 -22.019 -19.009  1.00  0.00              
ATOM   1261 3HG2 VAL A  92     -10.883 -22.467 -20.626  1.00  0.00              
ATOM   1262  N   PHE A  93     -15.729 -23.561 -19.647  1.00  0.00              
ATOM   1263  CA  PHE A  93     -17.168 -23.628 -19.812  1.00  0.00              
ATOM   1264  C   PHE A  93     -17.717 -22.662 -18.761  1.00  0.00              
ATOM   1265  O   PHE A  93     -16.982 -22.201 -17.884  1.00  0.00              
ATOM   1266  CB  PHE A  93     -17.691 -25.068 -19.612  1.00  0.00              
ATOM   1267  CG  PHE A  93     -17.638 -25.565 -18.190  1.00  0.00              
ATOM   1268  CD1 PHE A  93     -18.736 -25.410 -17.338  1.00  0.00              
ATOM   1269  CD2 PHE A  93     -16.506 -26.225 -17.714  1.00  0.00              
ATOM   1270  CE1 PHE A  93     -18.705 -25.909 -16.038  1.00  0.00              
ATOM   1271  CE2 PHE A  93     -16.464 -26.727 -16.421  1.00  0.00              
ATOM   1272  CZ  PHE A  93     -17.569 -26.570 -15.575  1.00  0.00              
ATOM   1273  H   PHE A  93     -15.340 -23.559 -18.715  1.00  0.00              
ATOM   1274  HA  PHE A  93     -17.441 -23.301 -20.816  1.00  0.00              
ATOM   1275 1HB  PHE A  93     -18.734 -25.135 -19.918  1.00  0.00              
ATOM   1276 2HB  PHE A  93     -17.097 -25.766 -20.199  1.00  0.00              
ATOM   1277  HD1 PHE A  93     -19.623 -24.892 -17.702  1.00  0.00              
ATOM   1278  HD2 PHE A  93     -15.647 -26.346 -18.375  1.00  0.00              
ATOM   1279  HE1 PHE A  93     -19.568 -25.782 -15.386  1.00  0.00              
ATOM   1280  HE2 PHE A  93     -15.573 -27.242 -16.061  1.00  0.00              
ATOM   1281  HZ  PHE A  93     -17.542 -26.961 -14.558  1.00  0.00              
ATOM   1282  N   SER A  94     -18.985 -22.312 -18.886  1.00  0.00              
ATOM   1283  CA  SER A  94     -19.627 -21.444 -17.909  1.00  0.00              
ATOM   1284  C   SER A  94     -20.469 -22.303 -16.979  1.00  0.00              
ATOM   1285  O   SER A  94     -21.197 -23.189 -17.433  1.00  0.00              
ATOM   1286  CB  SER A  94     -20.513 -20.423 -18.617  1.00  0.00              
ATOM   1287  OG  SER A  94     -21.352 -19.766 -17.690  1.00  0.00              
ATOM   1288  H   SER A  94     -19.522 -22.652 -19.671  1.00  0.00              
ATOM   1289  HA  SER A  94     -18.924 -20.819 -17.357  1.00  0.00              
ATOM   1290 1HB  SER A  94     -19.874 -19.695 -19.116  1.00  0.00              
ATOM   1291 2HB  SER A  94     -21.119 -20.942 -19.359  1.00  0.00              
ATOM   1292  HG  SER A  94     -22.096 -19.376 -18.154  1.00  0.00              
ATOM   1293  N   ILE A  95     -20.369 -22.050 -15.679  1.00  0.00              
ATOM   1294  CA  ILE A  95     -21.210 -22.771 -14.737  1.00  0.00              
ATOM   1295  C   ILE A  95     -22.688 -22.401 -14.871  1.00  0.00              
ATOM   1296  O   ILE A  95     -23.555 -23.088 -14.332  1.00  0.00              
ATOM   1297  CB  ILE A  95     -20.784 -22.523 -13.276  1.00  0.00              
ATOM   1298  CG1 ILE A  95     -21.012 -21.062 -12.903  1.00  0.00              
ATOM   1299  CG2 ILE A  95     -19.332 -22.928 -13.079  1.00  0.00              
ATOM   1300  CD1 ILE A  95     -20.913 -20.824 -11.407  1.00  0.00              
ATOM   1301  H   ILE A  95     -19.716 -21.362 -15.329  1.00  0.00              
ATOM   1302  HA  ILE A  95     -21.190 -23.840 -14.945  1.00  0.00              
ATOM   1303  HB  ILE A  95     -21.421 -23.111 -12.615  1.00  0.00              
ATOM   1304 1HG1 ILE A  95     -20.262 -20.472 -13.428  1.00  0.00              
ATOM   1305 2HG1 ILE A  95     -22.004 -20.787 -13.262  1.00  0.00              
ATOM   1306 1HG2 ILE A  95     -19.041 -22.748 -12.044  1.00  0.00              
ATOM   1307 2HG2 ILE A  95     -19.214 -23.985 -13.310  1.00  0.00              
ATOM   1308 3HG2 ILE A  95     -18.697 -22.339 -13.741  1.00  0.00              
ATOM   1309 1HD1 ILE A  95     -21.084 -19.769 -11.193  1.00  0.00              
ATOM   1310 2HD1 ILE A  95     -21.664 -21.424 -10.892  1.00  0.00              
ATOM   1311 3HD1 ILE A  95     -19.922 -21.108 -11.057  1.00  0.00              
ATOM   1312  N   THR A  96     -22.975 -21.320 -15.593  1.00  0.00              
ATOM   1313  CA  THR A  96     -24.350 -20.874 -15.784  1.00  0.00              
ATOM   1314  C   THR A  96     -24.966 -21.395 -17.086  1.00  0.00              
ATOM   1315  O   THR A  96     -26.111 -21.085 -17.406  1.00  0.00              
ATOM   1316  CB  THR A  96     -24.428 -19.337 -15.804  1.00  0.00              
ATOM   1317  OG1 THR A  96     -23.738 -18.842 -16.955  1.00  0.00              
ATOM   1318  CG2 THR A  96     -23.792 -18.750 -14.548  1.00  0.00              
ATOM   1319  H   THR A  96     -22.223 -20.795 -16.018  1.00  0.00              
ATOM   1320  HA  THR A  96     -24.980 -21.270 -14.987  1.00  0.00              
ATOM   1321  HB  THR A  96     -25.474 -19.036 -15.855  1.00  0.00              
ATOM   1322  HG1 THR A  96     -24.037 -17.950 -17.147  1.00  0.00              
ATOM   1323 1HG2 THR A  96     -23.859 -17.662 -14.582  1.00  0.00              
ATOM   1324 2HG2 THR A  96     -24.319 -19.119 -13.668  1.00  0.00              
ATOM   1325 3HG2 THR A  96     -22.746 -19.048 -14.497  1.00  0.00              
ATOM   1326  N   GLU A  97     -24.214 -22.184 -17.842  1.00  0.00              
ATOM   1327  CA  GLU A  97     -24.754 -22.747 -19.067  1.00  0.00              
ATOM   1328  C   GLU A  97     -24.431 -24.235 -19.198  1.00  0.00              
ATOM   1329  O   GLU A  97     -23.299 -24.623 -19.506  1.00  0.00              
ATOM   1330  CB  GLU A  97     -24.218 -21.984 -20.280  1.00  0.00              
ATOM   1331  CG  GLU A  97     -24.599 -22.590 -21.624  1.00  0.00              
ATOM   1332  CD  GLU A  97     -26.091 -22.693 -21.773  1.00  0.00              
ATOM   1333  OE1 GLU A  97     -26.731 -21.673 -21.869  1.00  0.00              
ATOM   1334  OE2 GLU A  97     -26.581 -23.790 -21.903  1.00  0.00              
ATOM   1335  H   GLU A  97     -23.263 -22.402 -17.578  1.00  0.00              
ATOM   1336  HA  GLU A  97     -25.842 -22.674 -19.059  1.00  0.00              
ATOM   1337 1HB  GLU A  97     -24.610 -20.969 -20.217  1.00  0.00              
ATOM   1338 2HB  GLU A  97     -23.132 -21.961 -20.188  1.00  0.00              
ATOM   1339 1HG  GLU A  97     -24.186 -22.051 -22.476  1.00  0.00              
ATOM   1340 2HG  GLU A  97     -24.169 -23.590 -21.585  1.00  0.00              
ATOM   1341  N   MET A  98     -25.441 -25.065 -18.958  1.00  0.00              
ATOM   1342  CA  MET A  98     -25.291 -26.511 -19.030  1.00  0.00              
ATOM   1343  C   MET A  98     -24.761 -27.017 -20.378  1.00  0.00              
ATOM   1344  O   MET A  98     -24.046 -28.015 -20.426  1.00  0.00              
ATOM   1345  CB  MET A  98     -26.633 -27.170 -18.722  1.00  0.00              
ATOM   1346  CG  MET A  98     -26.583 -28.689 -18.631  1.00  0.00              
ATOM   1347  SD  MET A  98     -25.561 -29.270 -17.263  1.00  0.00              
ATOM   1348  CE  MET A  98     -26.606 -28.867 -15.866  1.00  0.00              
ATOM   1349  H   MET A  98     -26.341 -24.675 -18.717  1.00  0.00              
ATOM   1350  HA  MET A  98     -24.553 -26.845 -18.301  1.00  0.00              
ATOM   1351 1HB  MET A  98     -26.977 -26.761 -17.773  1.00  0.00              
ATOM   1352 2HB  MET A  98     -27.321 -26.877 -19.516  1.00  0.00              
ATOM   1353 1HG  MET A  98     -27.600 -29.056 -18.500  1.00  0.00              
ATOM   1354 2HG  MET A  98     -26.177 -29.071 -19.568  1.00  0.00              
ATOM   1355 1HE  MET A  98     -26.111 -29.167 -14.942  1.00  0.00              
ATOM   1356 2HE  MET A  98     -26.791 -27.792 -15.847  1.00  0.00              
ATOM   1357 3HE  MET A  98     -27.555 -29.397 -15.957  1.00  0.00              
ATOM   1358  N   GLU A  99     -25.083 -26.335 -21.473  1.00  0.00              
ATOM   1359  CA  GLU A  99     -24.641 -26.815 -22.781  1.00  0.00              
ATOM   1360  C   GLU A  99     -23.134 -26.633 -22.988  1.00  0.00              
ATOM   1361  O   GLU A  99     -22.506 -27.418 -23.700  1.00  0.00              
ATOM   1362  CB  GLU A  99     -25.410 -26.095 -23.892  1.00  0.00              
ATOM   1363  CG  GLU A  99     -26.884 -26.462 -23.976  1.00  0.00              
ATOM   1364  CD  GLU A  99     -27.581 -25.679 -25.054  1.00  0.00              
ATOM   1365  OE1 GLU A  99     -26.942 -24.870 -25.682  1.00  0.00              
ATOM   1366  OE2 GLU A  99     -28.722 -25.969 -25.327  1.00  0.00              
ATOM   1367  H   GLU A  99     -25.631 -25.488 -21.418  1.00  0.00              
ATOM   1368  HA  GLU A  99     -24.824 -27.887 -22.863  1.00  0.00              
ATOM   1369 1HB  GLU A  99     -25.313 -25.025 -23.704  1.00  0.00              
ATOM   1370 2HB  GLU A  99     -24.919 -26.345 -24.833  1.00  0.00              
ATOM   1371 1HG  GLU A  99     -27.058 -27.527 -24.132  1.00  0.00              
ATOM   1372 2HG  GLU A  99     -27.277 -26.170 -23.003  1.00  0.00              
ATOM   1373  N   SER A 100     -22.549 -25.614 -22.357  1.00  0.00              
ATOM   1374  CA  SER A 100     -21.122 -25.332 -22.544  1.00  0.00              
ATOM   1375  C   SER A 100     -20.349 -26.378 -21.742  1.00  0.00              
ATOM   1376  O   SER A 100     -19.252 -26.799 -22.130  1.00  0.00              
ATOM   1377  CB  SER A 100     -20.764 -23.915 -22.059  1.00  0.00              
ATOM   1378  OG  SER A 100     -20.882 -23.777 -20.651  1.00  0.00              
ATOM   1379  H   SER A 100     -23.091 -25.023 -21.742  1.00  0.00              
ATOM   1380  HA  SER A 100     -20.822 -25.294 -23.592  1.00  0.00              
ATOM   1381 1HB  SER A 100     -19.736 -23.698 -22.348  1.00  0.00              
ATOM   1382 2HB  SER A 100     -21.433 -23.202 -22.538  1.00  0.00              
ATOM   1383  HG  SER A 100     -21.805 -23.648 -20.419  1.00  0.00              
ATOM   1384  N   PHE A 101     -20.943 -26.818 -20.633  1.00  0.00              
ATOM   1385  CA  PHE A 101     -20.363 -27.887 -19.840  1.00  0.00              
ATOM   1386  C   PHE A 101     -20.464 -29.205 -20.596  1.00  0.00              
ATOM   1387  O   PHE A 101     -19.493 -29.962 -20.689  1.00  0.00              
ATOM   1388  CB  PHE A 101     -21.059 -27.993 -18.482  1.00  0.00              
ATOM   1389  CG  PHE A 101     -20.619 -29.175 -17.666  1.00  0.00              
ATOM   1390  CD1 PHE A 101     -19.313 -29.271 -17.207  1.00  0.00              
ATOM   1391  CD2 PHE A 101     -21.507 -30.193 -17.357  1.00  0.00              
ATOM   1392  CE1 PHE A 101     -18.907 -30.358 -16.456  1.00  0.00              
ATOM   1393  CE2 PHE A 101     -21.104 -31.280 -16.606  1.00  0.00              
ATOM   1394  CZ  PHE A 101     -19.802 -31.362 -16.155  1.00  0.00              
ATOM   1395  H   PHE A 101     -21.814 -26.402 -20.335  1.00  0.00              
ATOM   1396  HA  PHE A 101     -19.303 -27.690 -19.671  1.00  0.00              
ATOM   1397 1HB  PHE A 101     -20.851 -27.107 -17.884  1.00  0.00              
ATOM   1398 2HB  PHE A 101     -22.135 -28.093 -18.619  1.00  0.00              
ATOM   1399  HD1 PHE A 101     -18.606 -28.476 -17.443  1.00  0.00              
ATOM   1400  HD2 PHE A 101     -22.536 -30.128 -17.713  1.00  0.00              
ATOM   1401  HE1 PHE A 101     -17.878 -30.421 -16.101  1.00  0.00              
ATOM   1402  HE2 PHE A 101     -21.813 -32.073 -16.369  1.00  0.00              
ATOM   1403  HZ  PHE A 101     -19.483 -32.220 -15.565  1.00  0.00              
ATOM   1404  N   ALA A 102     -21.648 -29.470 -21.139  1.00  0.00              
ATOM   1405  CA  ALA A 102     -21.878 -30.704 -21.882  1.00  0.00              
ATOM   1406  C   ALA A 102     -20.888 -30.798 -23.039  1.00  0.00              
ATOM   1407  O   ALA A 102     -20.401 -31.880 -23.372  1.00  0.00              
ATOM   1408  CB  ALA A 102     -23.304 -30.739 -22.410  1.00  0.00              
ATOM   1409  H   ALA A 102     -22.404 -28.808 -21.038  1.00  0.00              
ATOM   1410  HA  ALA A 102     -21.707 -31.550 -21.216  1.00  0.00              
ATOM   1411 1HB  ALA A 102     -23.463 -31.664 -22.962  1.00  0.00              
ATOM   1412 2HB  ALA A 102     -24.003 -30.690 -21.575  1.00  0.00              
ATOM   1413 3HB  ALA A 102     -23.468 -29.889 -23.071  1.00  0.00              
ATOM   1414  N   ALA A 103     -20.573 -29.651 -23.630  1.00  0.00              
ATOM   1415  CA  ALA A 103     -19.644 -29.605 -24.747  1.00  0.00              
ATOM   1416  C   ALA A 103     -18.201 -29.995 -24.404  1.00  0.00              
ATOM   1417  O   ALA A 103     -17.426 -30.345 -25.293  1.00  0.00              
ATOM   1418  CB  ALA A 103     -19.673 -28.210 -25.380  1.00  0.00              
ATOM   1419  H   ALA A 103     -20.986 -28.791 -23.298  1.00  0.00              
ATOM   1420  HA  ALA A 103     -19.961 -30.331 -25.496  1.00  0.00              
ATOM   1421 1HB  ALA A 103     -18.976 -28.177 -26.217  1.00  0.00              
ATOM   1422 2HB  ALA A 103     -20.680 -27.993 -25.737  1.00  0.00              
ATOM   1423 3HB  ALA A 103     -19.384 -27.468 -24.637  1.00  0.00              
ATOM   1424  N   THR A 104     -17.839 -29.952 -23.126  1.00  0.00              
ATOM   1425  CA  THR A 104     -16.455 -30.213 -22.748  1.00  0.00              
ATOM   1426  C   THR A 104     -15.978 -31.629 -23.040  1.00  0.00              
ATOM   1427  O   THR A 104     -14.784 -31.861 -23.227  1.00  0.00              
ATOM   1428  CB  THR A 104     -16.203 -29.903 -21.246  1.00  0.00              
ATOM   1429  OG1 THR A 104     -16.985 -30.776 -20.425  1.00  0.00              
ATOM   1430  CG2 THR A 104     -16.570 -28.452 -20.928  1.00  0.00              
ATOM   1431  H   THR A 104     -18.514 -29.739 -22.405  1.00  0.00              
ATOM   1432  HA  THR A 104     -15.787 -29.577 -23.330  1.00  0.00              
ATOM   1433  HB  THR A 104     -15.150 -30.067 -21.021  1.00  0.00              
ATOM   1434  HG1 THR A 104     -16.822 -30.576 -19.500  1.00  0.00              
ATOM   1435 1HG2 THR A 104     -16.387 -28.255 -19.872  1.00  0.00              
ATOM   1436 2HG2 THR A 104     -15.961 -27.782 -21.535  1.00  0.00              
ATOM   1437 3HG2 THR A 104     -17.623 -28.286 -21.151  1.00  0.00              
ATOM   1438  N   ALA A 105     -16.900 -32.582 -23.081  1.00  0.00              
ATOM   1439  CA  ALA A 105     -16.539 -33.941 -23.476  1.00  0.00              
ATOM   1440  C   ALA A 105     -16.115 -34.008 -24.946  1.00  0.00              
ATOM   1441  O   ALA A 105     -15.160 -34.717 -25.296  1.00  0.00              
ATOM   1442  CB  ALA A 105     -17.713 -34.897 -23.218  1.00  0.00              
ATOM   1443  H   ALA A 105     -17.859 -32.379 -22.841  1.00  0.00              
ATOM   1444  HA  ALA A 105     -15.683 -34.262 -22.882  1.00  0.00              
ATOM   1445 1HB  ALA A 105     -17.431 -35.907 -23.516  1.00  0.00              
ATOM   1446 2HB  ALA A 105     -17.963 -34.889 -22.157  1.00  0.00              
ATOM   1447 3HB  ALA A 105     -18.577 -34.576 -23.798  1.00  0.00              
ATOM   1448  N   ASP A 106     -16.810 -33.266 -25.804  1.00  0.00              
ATOM   1449  CA  ASP A 106     -16.449 -33.231 -27.216  1.00  0.00              
ATOM   1450  C   ASP A 106     -15.170 -32.438 -27.457  1.00  0.00              
ATOM   1451  O   ASP A 106     -14.381 -32.786 -28.339  1.00  0.00              
ATOM   1452  CB  ASP A 106     -17.594 -32.639 -28.042  1.00  0.00              
ATOM   1453  CG  ASP A 106     -18.798 -33.557 -28.198  1.00  0.00              
ATOM   1454  OD1 ASP A 106     -18.678 -34.720 -27.891  1.00  0.00              
ATOM   1455  OD2 ASP A 106     -19.866 -33.063 -28.471  1.00  0.00              
ATOM   1456  H   ASP A 106     -17.595 -32.718 -25.483  1.00  0.00              
ATOM   1457  HA  ASP A 106     -16.248 -34.242 -27.571  1.00  0.00              
ATOM   1458 1HB  ASP A 106     -17.926 -31.663 -27.687  1.00  0.00              
ATOM   1459 2HB  ASP A 106     -17.096 -32.526 -29.006  1.00  0.00              
ATOM   1460  N   PHE A 107     -14.970 -31.367 -26.687  1.00  0.00              
ATOM   1461  CA  PHE A 107     -13.775 -30.542 -26.847  1.00  0.00              
ATOM   1462  C   PHE A 107     -12.572 -31.377 -26.431  1.00  0.00              
ATOM   1463  O   PHE A 107     -11.549 -31.369 -27.102  1.00  0.00              
ATOM   1464  CB  PHE A 107     -13.841 -29.279 -25.972  1.00  0.00              
ATOM   1465  CG  PHE A 107     -14.691 -28.176 -26.550  1.00  0.00              
ATOM   1466  CD1 PHE A 107     -14.373 -27.602 -27.775  1.00  0.00              
ATOM   1467  CD2 PHE A 107     -15.782 -27.674 -25.840  1.00  0.00              
ATOM   1468  CE1 PHE A 107     -15.122 -26.537 -28.288  1.00  0.00              
ATOM   1469  CE2 PHE A 107     -16.539 -26.615 -26.340  1.00  0.00              
ATOM   1470  CZ  PHE A 107     -16.209 -26.042 -27.565  1.00  0.00              
ATOM   1471  H   PHE A 107     -15.649 -31.118 -25.982  1.00  0.00              
ATOM   1472  HA  PHE A 107     -13.658 -30.259 -27.894  1.00  0.00              
ATOM   1473 1HB  PHE A 107     -14.264 -29.519 -24.999  1.00  0.00              
ATOM   1474 2HB  PHE A 107     -12.843 -28.863 -25.841  1.00  0.00              
ATOM   1475  HD1 PHE A 107     -13.527 -27.992 -28.341  1.00  0.00              
ATOM   1476  HD2 PHE A 107     -16.039 -28.123 -24.881  1.00  0.00              
ATOM   1477  HE1 PHE A 107     -14.856 -26.097 -29.249  1.00  0.00              
ATOM   1478  HE2 PHE A 107     -17.387 -26.234 -25.772  1.00  0.00              
ATOM   1479  HZ  PHE A 107     -16.793 -25.212 -27.959  1.00  0.00              
ATOM   1480  N   ARG A 108     -12.701 -32.111 -25.331  1.00  0.00              
ATOM   1481  CA  ARG A 108     -11.613 -32.976 -24.887  1.00  0.00              
ATOM   1482  C   ARG A 108     -11.359 -34.109 -25.890  1.00  0.00              
ATOM   1483  O   ARG A 108     -10.207 -34.468 -26.152  1.00  0.00              
ATOM   1484  CB  ARG A 108     -11.914 -33.556 -23.497  1.00  0.00              
ATOM   1485  CG  ARG A 108     -10.810 -34.474 -22.979  1.00  0.00              
ATOM   1486  CD  ARG A 108     -11.088 -34.979 -21.572  1.00  0.00              
ATOM   1487  NE  ARG A 108     -10.129 -36.005 -21.154  1.00  0.00              
ATOM   1488  CZ  ARG A 108      -8.909 -35.762 -20.668  1.00  0.00              
ATOM   1489  NH1 ARG A 108      -8.475 -34.512 -20.525  1.00  0.00              
ATOM   1490  NH2 ARG A 108      -8.115 -36.772 -20.318  1.00  0.00              
ATOM   1491  H   ARG A 108     -13.554 -32.078 -24.790  1.00  0.00              
ATOM   1492  HA  ARG A 108     -10.687 -32.403 -24.827  1.00  0.00              
ATOM   1493 1HB  ARG A 108     -12.047 -32.712 -22.823  1.00  0.00              
ATOM   1494 2HB  ARG A 108     -12.851 -34.107 -23.579  1.00  0.00              
ATOM   1495 1HG  ARG A 108     -10.725 -35.328 -23.651  1.00  0.00              
ATOM   1496 2HG  ARG A 108      -9.871 -33.918 -22.977  1.00  0.00              
ATOM   1497 1HD  ARG A 108     -11.027 -34.142 -20.877  1.00  0.00              
ATOM   1498 2HD  ARG A 108     -12.089 -35.406 -21.542  1.00  0.00              
ATOM   1499  HE  ARG A 108     -10.218 -37.012 -21.161  1.00  0.00              
ATOM   1500 1HH1 ARG A 108      -9.073 -33.739 -20.784  1.00  0.00              
ATOM   1501 2HH1 ARG A 108      -7.551 -34.340 -20.156  1.00  0.00              
ATOM   1502 1HH2 ARG A 108      -8.439 -37.724 -20.420  1.00  0.00              
ATOM   1503 2HH2 ARG A 108      -7.193 -36.583 -19.952  1.00  0.00              
ATOM   1504  N   GLU A 109     -12.424 -34.673 -26.456  1.00  0.00              
ATOM   1505  CA  GLU A 109     -12.248 -35.723 -27.459  1.00  0.00              
ATOM   1506  C   GLU A 109     -11.372 -35.199 -28.591  1.00  0.00              
ATOM   1507  O   GLU A 109     -10.426 -35.862 -29.024  1.00  0.00              
ATOM   1508  CB  GLU A 109     -13.598 -36.198 -28.001  1.00  0.00              
ATOM   1509  CG  GLU A 109     -13.504 -37.306 -29.041  1.00  0.00              
ATOM   1510  CD  GLU A 109     -14.868 -37.737 -29.504  1.00  0.00              
ATOM   1511  OE1 GLU A 109     -15.836 -37.208 -29.014  1.00  0.00              
ATOM   1512  OE2 GLU A 109     -14.941 -38.514 -30.427  1.00  0.00              
ATOM   1513  H   GLU A 109     -13.358 -34.385 -26.203  1.00  0.00              
ATOM   1514  HA  GLU A 109     -11.738 -36.578 -27.014  1.00  0.00              
ATOM   1515 1HB  GLU A 109     -14.178 -36.550 -27.148  1.00  0.00              
ATOM   1516 2HB  GLU A 109     -14.089 -35.329 -28.440  1.00  0.00              
ATOM   1517 1HG  GLU A 109     -12.895 -37.039 -29.904  1.00  0.00              
ATOM   1518 2HG  GLU A 109     -13.028 -38.123 -28.501  1.00  0.00              
ATOM   1519  N   GLN A 110     -11.689 -33.999 -29.068  1.00  0.00              
ATOM   1520  CA  GLN A 110     -10.917 -33.395 -30.144  1.00  0.00              
ATOM   1521  C   GLN A 110      -9.472 -33.104 -29.731  1.00  0.00              
ATOM   1522  O   GLN A 110      -8.532 -33.346 -30.507  1.00  0.00              
ATOM   1523  CB  GLN A 110     -11.588 -32.099 -30.607  1.00  0.00              
ATOM   1524  CG  GLN A 110     -12.890 -32.308 -31.361  1.00  0.00              
ATOM   1525  CD  GLN A 110     -13.655 -31.014 -31.566  1.00  0.00              
ATOM   1526  OE1 GLN A 110     -13.269 -29.961 -31.051  1.00  0.00              
ATOM   1527  NE2 GLN A 110     -14.747 -31.085 -32.318  1.00  0.00              
ATOM   1528  H   GLN A 110     -12.474 -33.495 -28.683  1.00  0.00              
ATOM   1529  HA  GLN A 110     -10.851 -34.090 -30.981  1.00  0.00              
ATOM   1530 1HB  GLN A 110     -11.771 -31.502 -29.713  1.00  0.00              
ATOM   1531 2HB  GLN A 110     -10.871 -31.584 -31.246  1.00  0.00              
ATOM   1532 1HG  GLN A 110     -12.951 -32.882 -32.286  1.00  0.00              
ATOM   1533 2HG  GLN A 110     -13.368 -32.867 -30.556  1.00  0.00              
ATOM   1534 1HE2 GLN A 110     -15.293 -30.264 -32.489  1.00  0.00              
ATOM   1535 2HE2 GLN A 110     -15.025 -31.960 -32.716  1.00  0.00              
ATOM   1536  N   ILE A 111      -9.290 -32.602 -28.510  1.00  0.00              
ATOM   1537  CA  ILE A 111      -7.958 -32.310 -27.991  1.00  0.00              
ATOM   1538  C   ILE A 111      -7.088 -33.567 -27.896  1.00  0.00              
ATOM   1539  O   ILE A 111      -5.909 -33.543 -28.253  1.00  0.00              
ATOM   1540  CB  ILE A 111      -8.023 -31.649 -26.578  1.00  0.00              
ATOM   1541  CG1 ILE A 111      -8.596 -30.230 -26.682  1.00  0.00              
ATOM   1542  CG2 ILE A 111      -6.638 -31.602 -25.967  1.00  0.00              
ATOM   1543  CD1 ILE A 111      -9.001 -29.615 -25.347  1.00  0.00              
ATOM   1544  H   ILE A 111     -10.095 -32.418 -27.928  1.00  0.00              
ATOM   1545  HA  ILE A 111      -7.413 -31.662 -28.676  1.00  0.00              
ATOM   1546  HB  ILE A 111      -8.686 -32.234 -25.942  1.00  0.00              
ATOM   1547 1HG1 ILE A 111      -7.835 -29.605 -27.148  1.00  0.00              
ATOM   1548 2HG1 ILE A 111      -9.471 -30.281 -27.331  1.00  0.00              
ATOM   1549 1HG2 ILE A 111      -6.691 -31.139 -24.982  1.00  0.00              
ATOM   1550 2HG2 ILE A 111      -6.247 -32.614 -25.871  1.00  0.00              
ATOM   1551 3HG2 ILE A 111      -5.977 -31.017 -26.607  1.00  0.00              
ATOM   1552 1HD1 ILE A 111      -9.396 -28.613 -25.512  1.00  0.00              
ATOM   1553 2HD1 ILE A 111      -9.767 -30.234 -24.877  1.00  0.00              
ATOM   1554 3HD1 ILE A 111      -8.132 -29.557 -24.694  1.00  0.00              
ATOM   1555  N   LEU A 112      -7.666 -34.656 -27.395  1.00  0.00              
ATOM   1556  CA  LEU A 112      -6.914 -35.901 -27.226  1.00  0.00              
ATOM   1557  C   LEU A 112      -6.557 -36.514 -28.584  1.00  0.00              
ATOM   1558  O   LEU A 112      -5.459 -37.042 -28.762  1.00  0.00              
ATOM   1559  CB  LEU A 112      -7.720 -36.897 -26.383  1.00  0.00              
ATOM   1560  CG  LEU A 112      -7.918 -36.500 -24.914  1.00  0.00              
ATOM   1561  CD1 LEU A 112      -8.838 -37.497 -24.223  1.00  0.00              
ATOM   1562  CD2 LEU A 112      -6.567 -36.440 -24.217  1.00  0.00              
ATOM   1563  H   LEU A 112      -8.638 -34.628 -27.127  1.00  0.00              
ATOM   1564  HA  LEU A 112      -5.972 -35.692 -26.721  1.00  0.00              
ATOM   1565 1HB  LEU A 112      -8.669 -36.851 -26.914  1.00  0.00              
ATOM   1566 2HB  LEU A 112      -7.314 -37.906 -26.452  1.00  0.00              
ATOM   1567  HG  LEU A 112      -8.343 -35.496 -24.905  1.00  0.00              
ATOM   1568 1HD1 LEU A 112      -8.973 -37.206 -23.181  1.00  0.00              
ATOM   1569 2HD1 LEU A 112      -9.806 -37.506 -24.724  1.00  0.00              
ATOM   1570 3HD1 LEU A 112      -8.396 -38.491 -24.268  1.00  0.00              
ATOM   1571 1HD2 LEU A 112      -6.709 -36.156 -23.174  1.00  0.00              
ATOM   1572 2HD2 LEU A 112      -6.088 -37.418 -24.266  1.00  0.00              
ATOM   1573 3HD2 LEU A 112      -5.935 -35.701 -24.710  1.00  0.00              
ATOM   1574  N   ARG A 113      -7.482 -36.426 -29.534  1.00  0.00              
ATOM   1575  CA  ARG A 113      -7.257 -36.936 -30.892  1.00  0.00              
ATOM   1576  C   ARG A 113      -6.146 -36.167 -31.620  1.00  0.00              
ATOM   1577  O   ARG A 113      -5.264 -36.757 -32.247  1.00  0.00              
ATOM   1578  CB  ARG A 113      -8.557 -36.840 -31.702  1.00  0.00              
ATOM   1579  CG  ARG A 113      -8.415 -37.265 -33.165  1.00  0.00              
ATOM   1580  CD  ARG A 113      -9.693 -37.004 -33.956  1.00  0.00              
ATOM   1581  NE  ARG A 113     -10.200 -35.632 -33.840  1.00  0.00              
ATOM   1582  CZ  ARG A 113      -9.715 -34.572 -34.490  1.00  0.00              
ATOM   1583  NH1 ARG A 113      -8.690 -34.704 -35.320  1.00  0.00              
ATOM   1584  NH2 ARG A 113     -10.268 -33.371 -34.315  1.00  0.00              
ATOM   1585  H   ARG A 113      -8.367 -35.995 -29.312  1.00  0.00              
ATOM   1586  HA  ARG A 113      -6.924 -37.973 -30.846  1.00  0.00              
ATOM   1587 1HB  ARG A 113      -9.288 -37.476 -31.206  1.00  0.00              
ATOM   1588 2HB  ARG A 113      -8.886 -35.802 -31.654  1.00  0.00              
ATOM   1589 1HG  ARG A 113      -7.595 -36.703 -33.612  1.00  0.00              
ATOM   1590 2HG  ARG A 113      -8.184 -38.331 -33.195  1.00  0.00              
ATOM   1591 1HD  ARG A 113      -9.501 -37.196 -35.011  1.00  0.00              
ATOM   1592 2HD  ARG A 113     -10.473 -37.675 -33.601  1.00  0.00              
ATOM   1593  HE  ARG A 113     -10.961 -35.272 -33.280  1.00  0.00              
ATOM   1594 1HH1 ARG A 113      -8.272 -35.613 -35.462  1.00  0.00              
ATOM   1595 2HH1 ARG A 113      -8.331 -33.895 -35.806  1.00  0.00              
ATOM   1596 1HH2 ARG A 113     -11.055 -33.267 -33.689  1.00  0.00              
ATOM   1597 2HH2 ARG A 113      -9.898 -32.572 -34.807  1.00  0.00              
ATOM   1598  N   VAL A 114      -6.202 -34.841 -31.531  1.00  0.00              
ATOM   1599  CA  VAL A 114      -5.234 -33.973 -32.190  1.00  0.00              
ATOM   1600  C   VAL A 114      -3.842 -34.109 -31.583  1.00  0.00              
ATOM   1601  O   VAL A 114      -2.841 -34.199 -32.309  1.00  0.00              
ATOM   1602  CB  VAL A 114      -5.676 -32.493 -32.101  1.00  0.00              
ATOM   1603  CG1 VAL A 114      -4.558 -31.584 -32.554  1.00  0.00              
ATOM   1604  CG2 VAL A 114      -6.911 -32.271 -32.949  1.00  0.00              
ATOM   1605  H   VAL A 114      -6.944 -34.426 -30.985  1.00  0.00              
ATOM   1606  HA  VAL A 114      -5.101 -34.250 -33.237  1.00  0.00              
ATOM   1607  HB  VAL A 114      -5.948 -32.267 -31.070  1.00  0.00              
ATOM   1608 1HG1 VAL A 114      -4.883 -30.546 -32.485  1.00  0.00              
ATOM   1609 2HG1 VAL A 114      -3.686 -31.734 -31.917  1.00  0.00              
ATOM   1610 3HG1 VAL A 114      -4.298 -31.814 -33.587  1.00  0.00              
ATOM   1611 1HG2 VAL A 114      -7.217 -31.228 -32.881  1.00  0.00              
ATOM   1612 2HG2 VAL A 114      -6.687 -32.518 -33.987  1.00  0.00              
ATOM   1613 3HG2 VAL A 114      -7.718 -32.909 -32.590  1.00  0.00              
ATOM   1614  N   LYS A 115      -3.778 -34.126 -30.254  1.00  0.00              
ATOM   1615  CA  LYS A 115      -2.504 -34.239 -29.555  1.00  0.00              
ATOM   1616  C   LYS A 115      -1.996 -35.681 -29.463  1.00  0.00              
ATOM   1617  O   LYS A 115      -0.793 -35.908 -29.308  1.00  0.00              
ATOM   1618  CB  LYS A 115      -2.628 -33.643 -28.152  1.00  0.00              
ATOM   1619  CG  LYS A 115      -2.861 -32.138 -28.126  1.00  0.00              
ATOM   1620  CD  LYS A 115      -1.606 -31.376 -28.525  1.00  0.00              
ATOM   1621  CE  LYS A 115      -0.535 -31.469 -27.448  1.00  0.00              
ATOM   1622  NZ  LYS A 115       0.721 -30.782 -27.852  1.00  0.00              
ATOM   1623  H   LYS A 115      -4.631 -34.059 -29.716  1.00  0.00              
ATOM   1624  HA  LYS A 115      -1.733 -33.696 -30.103  1.00  0.00              
ATOM   1625 1HB  LYS A 115      -3.461 -34.147 -27.663  1.00  0.00              
ATOM   1626 2HB  LYS A 115      -1.703 -33.875 -27.623  1.00  0.00              
ATOM   1627 1HG  LYS A 115      -3.667 -31.900 -28.821  1.00  0.00              
ATOM   1628 2HG  LYS A 115      -3.156 -31.850 -27.117  1.00  0.00              
ATOM   1629 1HD  LYS A 115      -1.224 -31.799 -29.456  1.00  0.00              
ATOM   1630 2HD  LYS A 115      -1.870 -30.331 -28.684  1.00  0.00              
ATOM   1631 1HE  LYS A 115      -0.923 -31.011 -26.540  1.00  0.00              
ATOM   1632 2HE  LYS A 115      -0.328 -32.523 -27.263  1.00  0.00              
ATOM   1633 1HZ  LYS A 115       1.404 -30.867 -27.112  1.00  0.00              
ATOM   1634 2HZ  LYS A 115       1.083 -31.207 -28.695  1.00  0.00              
ATOM   1635 3HZ  LYS A 115       0.530 -29.805 -28.023  1.00  0.00              
ATOM   1636  N   GLU A 116      -2.906 -36.648 -29.555  1.00  0.00              
ATOM   1637  CA  GLU A 116      -2.537 -38.058 -29.426  1.00  0.00              
ATOM   1638  C   GLU A 116      -1.796 -38.292 -28.111  1.00  0.00              
ATOM   1639  O   GLU A 116      -0.779 -38.982 -28.074  1.00  0.00              
ATOM   1640  CB  GLU A 116      -1.674 -38.504 -30.608  1.00  0.00              
ATOM   1641  CG  GLU A 116      -2.357 -38.389 -31.964  1.00  0.00              
ATOM   1642  CD  GLU A 116      -1.448 -38.841 -33.073  1.00  0.00              
ATOM   1643  OE1 GLU A 116      -0.335 -39.212 -32.789  1.00  0.00              
ATOM   1644  OE2 GLU A 116      -1.902 -38.921 -34.190  1.00  0.00              
ATOM   1645  H   GLU A 116      -3.873 -36.405 -29.718  1.00  0.00              
ATOM   1646  HA  GLU A 116      -3.436 -38.675 -29.402  1.00  0.00              
ATOM   1647 1HB  GLU A 116      -0.778 -37.883 -30.600  1.00  0.00              
ATOM   1648 2HB  GLU A 116      -1.399 -39.543 -30.428  1.00  0.00              
ATOM   1649 1HG  GLU A 116      -3.299 -38.935 -32.022  1.00  0.00              
ATOM   1650 2HG  GLU A 116      -2.550 -37.322 -32.064  1.00  0.00              
ATOM   1651  N   ASP A 117      -2.321 -37.713 -27.034  1.00  0.00              
ATOM   1652  CA  ASP A 117      -1.664 -37.768 -25.735  1.00  0.00              
ATOM   1653  C   ASP A 117      -2.671 -37.613 -24.589  1.00  0.00              
ATOM   1654  O   ASP A 117      -3.155 -36.515 -24.315  1.00  0.00              
ATOM   1655  CB  ASP A 117      -0.587 -36.685 -25.641  1.00  0.00              
ATOM   1656  CG  ASP A 117       0.232 -36.722 -24.357  1.00  0.00              
ATOM   1657  OD1 ASP A 117      -0.056 -37.540 -23.516  1.00  0.00              
ATOM   1658  OD2 ASP A 117       1.229 -36.044 -24.293  1.00  0.00              
ATOM   1659  H   ASP A 117      -3.199 -37.223 -27.122  1.00  0.00              
ATOM   1660  HA  ASP A 117      -1.195 -38.743 -25.599  1.00  0.00              
ATOM   1661 1HB  ASP A 117       0.086 -36.665 -26.499  1.00  0.00              
ATOM   1662 2HB  ASP A 117      -1.212 -35.791 -25.647  1.00  0.00              
ATOM   1663  N   GLU A 118      -2.972 -38.730 -23.928  1.00  0.00              
ATOM   1664  CA  GLU A 118      -3.878 -38.768 -22.779  1.00  0.00              
ATOM   1665  C   GLU A 118      -3.390 -37.979 -21.580  1.00  0.00              
ATOM   1666  O   GLU A 118      -4.178 -37.598 -20.716  1.00  0.00              
ATOM   1667  CB  GLU A 118      -4.124 -40.219 -22.359  1.00  0.00              
ATOM   1668  CG  GLU A 118      -4.990 -41.015 -23.325  1.00  0.00              
ATOM   1669  CD  GLU A 118      -5.145 -42.440 -22.872  1.00  0.00              
ATOM   1670  OE1 GLU A 118      -4.552 -42.797 -21.882  1.00  0.00              
ATOM   1671  OE2 GLU A 118      -5.944 -43.141 -23.447  1.00  0.00              
ATOM   1672  H   GLU A 118      -2.546 -39.588 -24.247  1.00  0.00              
ATOM   1673  HA  GLU A 118      -4.831 -38.310 -23.044  1.00  0.00              
ATOM   1674 1HB  GLU A 118      -3.147 -40.695 -22.271  1.00  0.00              
ATOM   1675 2HB  GLU A 118      -4.603 -40.191 -21.380  1.00  0.00              
ATOM   1676 1HG  GLU A 118      -5.974 -40.577 -23.487  1.00  0.00              
ATOM   1677 2HG  GLU A 118      -4.425 -40.990 -24.256  1.00  0.00              
ATOM   1678  N   ASN A 119      -2.082 -37.761 -21.517  1.00  0.00              
ATOM   1679  CA  ASN A 119      -1.492 -37.005 -20.425  1.00  0.00              
ATOM   1680  C   ASN A 119      -1.245 -35.551 -20.786  1.00  0.00              
ATOM   1681  O   ASN A 119      -0.507 -34.857 -20.088  1.00  0.00              
ATOM   1682  CB  ASN A 119      -0.200 -37.646 -19.954  1.00  0.00              
ATOM   1683  CG  ASN A 119      -0.398 -38.952 -19.237  1.00  0.00              
ATOM   1684  OD1 ASN A 119      -1.450 -39.200 -18.637  1.00  0.00              
ATOM   1685  ND2 ASN A 119       0.637 -39.753 -19.225  1.00  0.00              
ATOM   1686  H   ASN A 119      -1.482 -38.128 -22.242  1.00  0.00              
ATOM   1687  HA  ASN A 119      -2.178 -36.983 -19.577  1.00  0.00              
ATOM   1688 1HB  ASN A 119       0.657 -37.732 -20.624  1.00  0.00              
ATOM   1689 2HB  ASN A 119      -0.007 -36.866 -19.217  1.00  0.00              
ATOM   1690 1HD2 ASN A 119       0.577 -40.640 -18.766  1.00  0.00              
ATOM   1691 2HD2 ASN A 119       1.486 -39.478 -19.675  1.00  0.00              
ATOM   1692  N   VAL A 120      -1.853 -35.088 -21.874  1.00  0.00              
ATOM   1693  CA  VAL A 120      -1.688 -33.692 -22.281  1.00  0.00              
ATOM   1694  C   VAL A 120      -2.150 -32.772 -21.140  1.00  0.00              
ATOM   1695  O   VAL A 120      -3.218 -32.979 -20.575  1.00  0.00              
ATOM   1696  CB  VAL A 120      -2.481 -33.368 -23.562  1.00  0.00              
ATOM   1697  CG1 VAL A 120      -3.977 -33.451 -23.298  1.00  0.00              
ATOM   1698  CG2 VAL A 120      -2.109 -31.989 -24.084  1.00  0.00              
ATOM   1699  H   VAL A 120      -2.436 -35.697 -22.429  1.00  0.00              
ATOM   1700  HA  VAL A 120      -0.639 -33.451 -22.456  1.00  0.00              
ATOM   1701  HB  VAL A 120      -2.208 -34.084 -24.337  1.00  0.00              
ATOM   1702 1HG1 VAL A 120      -4.521 -33.219 -24.213  1.00  0.00              
ATOM   1703 2HG1 VAL A 120      -4.233 -34.458 -22.968  1.00  0.00              
ATOM   1704 3HG1 VAL A 120      -4.250 -32.734 -22.523  1.00  0.00              
ATOM   1705 1HG2 VAL A 120      -2.677 -31.776 -24.989  1.00  0.00              
ATOM   1706 2HG2 VAL A 120      -2.339 -31.239 -23.326  1.00  0.00              
ATOM   1707 3HG2 VAL A 120      -1.043 -31.960 -24.310  1.00  0.00              
ATOM   1708  N   PRO A 121      -1.325 -31.778 -20.758  1.00  0.00              
ATOM   1709  CA  PRO A 121      -1.706 -30.809 -19.714  1.00  0.00              
ATOM   1710  C   PRO A 121      -3.112 -30.329 -20.019  1.00  0.00              
ATOM   1711  O   PRO A 121      -3.365 -29.774 -21.084  1.00  0.00              
ATOM   1712  CB  PRO A 121      -0.660 -29.723 -19.858  1.00  0.00              
ATOM   1713  CG  PRO A 121       0.549 -30.522 -20.256  1.00  0.00              
ATOM   1714  CD  PRO A 121      -0.005 -31.492 -21.282  1.00  0.00              
ATOM   1715  HA  PRO A 121      -1.725 -31.253 -18.708  1.00  0.00              
ATOM   1716 1HB  PRO A 121      -0.948 -28.984 -20.620  1.00  0.00              
ATOM   1717 2HB  PRO A 121      -0.515 -29.176 -18.915  1.00  0.00              
ATOM   1718 1HG  PRO A 121       1.334 -29.875 -20.675  1.00  0.00              
ATOM   1719 2HG  PRO A 121       0.987 -31.038 -19.388  1.00  0.00              
ATOM   1720 1HD  PRO A 121      -0.052 -31.051 -22.288  1.00  0.00              
ATOM   1721 2HD  PRO A 121       0.602 -32.406 -21.360  1.00  0.00              
ATOM   1722  N   PHE A 122      -4.015 -30.527 -19.070  1.00  0.00              
ATOM   1723  CA  PHE A 122      -5.401 -30.134 -19.247  1.00  0.00              
ATOM   1724  C   PHE A 122      -6.011 -29.725 -17.909  1.00  0.00              
ATOM   1725  O   PHE A 122      -5.900 -30.441 -16.917  1.00  0.00              
ATOM   1726  CB  PHE A 122      -6.120 -31.363 -19.828  1.00  0.00              
ATOM   1727  CG  PHE A 122      -7.584 -31.176 -20.132  1.00  0.00              
ATOM   1728  CD1 PHE A 122      -8.547 -31.325 -19.142  1.00  0.00              
ATOM   1729  CD2 PHE A 122      -8.002 -30.968 -21.446  1.00  0.00              
ATOM   1730  CE1 PHE A 122      -9.911 -31.278 -19.457  1.00  0.00              
ATOM   1731  CE2 PHE A 122      -9.357 -30.919 -21.774  1.00  0.00              
ATOM   1732  CZ  PHE A 122     -10.318 -31.077 -20.780  1.00  0.00              
ATOM   1733  H   PHE A 122      -3.734 -30.961 -18.202  1.00  0.00              
ATOM   1734  HA  PHE A 122      -5.458 -29.264 -19.903  1.00  0.00              
ATOM   1735 1HB  PHE A 122      -5.659 -31.656 -20.770  1.00  0.00              
ATOM   1736 2HB  PHE A 122      -6.069 -32.193 -19.125  1.00  0.00              
ATOM   1737  HD1 PHE A 122      -8.231 -31.479 -18.109  1.00  0.00              
ATOM   1738  HD2 PHE A 122      -7.248 -30.844 -22.225  1.00  0.00              
ATOM   1739  HE1 PHE A 122     -10.656 -31.397 -18.671  1.00  0.00              
ATOM   1740  HE2 PHE A 122      -9.665 -30.758 -22.807  1.00  0.00              
ATOM   1741  HZ  PHE A 122     -11.378 -31.048 -21.027  1.00  0.00              
ATOM   1742  N   LEU A 123      -6.647 -28.564 -17.880  1.00  0.00              
ATOM   1743  CA  LEU A 123      -7.304 -28.110 -16.669  1.00  0.00              
ATOM   1744  C   LEU A 123      -8.751 -27.825 -17.036  1.00  0.00              
ATOM   1745  O   LEU A 123      -9.014 -27.155 -18.031  1.00  0.00              
ATOM   1746  CB  LEU A 123      -6.633 -26.835 -16.156  1.00  0.00              
ATOM   1747  CG  LEU A 123      -7.244 -26.191 -14.916  1.00  0.00              
ATOM   1748  CD1 LEU A 123      -7.103 -27.142 -13.750  1.00  0.00              
ATOM   1749  CD2 LEU A 123      -6.549 -24.874 -14.611  1.00  0.00              
ATOM   1750  H   LEU A 123      -6.681 -27.983 -18.705  1.00  0.00              
ATOM   1751  HA  LEU A 123      -7.273 -28.900 -15.919  1.00  0.00              
ATOM   1752 1HB  LEU A 123      -5.651 -27.237 -15.910  1.00  0.00              
ATOM   1753 2HB  LEU A 123      -6.533 -26.087 -16.942  1.00  0.00              
ATOM   1754  HG  LEU A 123      -8.285 -25.966 -15.147  1.00  0.00              
ATOM   1755 1HD1 LEU A 123      -7.537 -26.692 -12.858  1.00  0.00              
ATOM   1756 2HD1 LEU A 123      -7.623 -28.073 -13.975  1.00  0.00              
ATOM   1757 3HD1 LEU A 123      -6.048 -27.348 -13.575  1.00  0.00              
ATOM   1758 1HD2 LEU A 123      -6.996 -24.425 -13.724  1.00  0.00              
ATOM   1759 2HD2 LEU A 123      -5.489 -25.054 -14.432  1.00  0.00              
ATOM   1760 3HD2 LEU A 123      -6.664 -24.197 -15.457  1.00  0.00              
ATOM   1761  N   LEU A 124      -9.696 -28.358 -16.268  1.00  0.00              
ATOM   1762  CA  LEU A 124     -11.096 -28.103 -16.567  1.00  0.00              
ATOM   1763  C   LEU A 124     -11.419 -26.839 -15.783  1.00  0.00              
ATOM   1764  O   LEU A 124     -11.210 -26.793 -14.566  1.00  0.00              
ATOM   1765  CB  LEU A 124     -11.998 -29.277 -16.167  1.00  0.00              
ATOM   1766  CG  LEU A 124     -13.496 -29.067 -16.421  1.00  0.00              
ATOM   1767  CD1 LEU A 124     -13.755 -28.910 -17.914  1.00  0.00              
ATOM   1768  CD2 LEU A 124     -14.278 -30.245 -15.860  1.00  0.00              
ATOM   1769  H   LEU A 124      -9.460 -28.939 -15.477  1.00  0.00              
ATOM   1770  HA  LEU A 124     -11.216 -27.938 -17.637  1.00  0.00              
ATOM   1771 1HB  LEU A 124     -11.607 -30.038 -16.841  1.00  0.00              
ATOM   1772 2HB  LEU A 124     -11.826 -29.584 -15.135  1.00  0.00              
ATOM   1773  HG  LEU A 124     -13.796 -28.175 -15.871  1.00  0.00              
ATOM   1774 1HD1 LEU A 124     -14.821 -28.761 -18.085  1.00  0.00              
ATOM   1775 2HD1 LEU A 124     -13.204 -28.048 -18.290  1.00  0.00              
ATOM   1776 3HD1 LEU A 124     -13.426 -29.807 -18.436  1.00  0.00              
ATOM   1777 1HD2 LEU A 124     -15.342 -30.094 -16.041  1.00  0.00              
ATOM   1778 2HD2 LEU A 124     -13.953 -31.164 -16.348  1.00  0.00              
ATOM   1779 3HD2 LEU A 124     -14.100 -30.322 -14.787  1.00  0.00              
ATOM   1780  N   VAL A 125     -11.918 -25.819 -16.475  1.00  0.00              
ATOM   1781  CA  VAL A 125     -12.211 -24.541 -15.844  1.00  0.00              
ATOM   1782  C   VAL A 125     -13.672 -24.113 -15.902  1.00  0.00              
ATOM   1783  O   VAL A 125     -14.217 -23.881 -16.980  1.00  0.00              
ATOM   1784  CB  VAL A 125     -11.359 -23.423 -16.474  1.00  0.00              
ATOM   1785  CG1 VAL A 125     -11.684 -22.081 -15.835  1.00  0.00              
ATOM   1786  CG2 VAL A 125      -9.878 -23.736 -16.328  1.00  0.00              
ATOM   1787  H   VAL A 125     -12.097 -25.933 -17.463  1.00  0.00              
ATOM   1788  HA  VAL A 125     -12.021 -24.576 -14.771  1.00  0.00              
ATOM   1789  HB  VAL A 125     -11.569 -23.377 -17.543  1.00  0.00              
ATOM   1790 1HG1 VAL A 125     -11.073 -21.303 -16.293  1.00  0.00              
ATOM   1791 2HG1 VAL A 125     -12.739 -21.851 -15.989  1.00  0.00              
ATOM   1792 3HG1 VAL A 125     -11.473 -22.126 -14.767  1.00  0.00              
ATOM   1793 1HG2 VAL A 125      -9.290 -22.937 -16.779  1.00  0.00              
ATOM   1794 2HG2 VAL A 125      -9.627 -23.819 -15.270  1.00  0.00              
ATOM   1795 3HG2 VAL A 125      -9.653 -24.678 -16.830  1.00  0.00              
ATOM   1796  N   GLY A 126     -14.302 -24.010 -14.733  1.00  0.00              
ATOM   1797  CA  GLY A 126     -15.684 -23.569 -14.675  1.00  0.00              
ATOM   1798  C   GLY A 126     -15.636 -22.076 -14.414  1.00  0.00              
ATOM   1799  O   GLY A 126     -15.174 -21.638 -13.362  1.00  0.00              
ATOM   1800  H   GLY A 126     -13.822 -24.239 -13.874  1.00  0.00              
ATOM   1801 1HA  GLY A 126     -16.170 -23.794 -15.624  1.00  0.00              
ATOM   1802 2HA  GLY A 126     -16.194 -24.100 -13.872  1.00  0.00              
ATOM   1803  N   ASN A 127     -16.103 -21.287 -15.369  1.00  0.00              
ATOM   1804  CA  ASN A 127     -16.039 -19.837 -15.245  1.00  0.00              
ATOM   1805  C   ASN A 127     -17.342 -19.215 -14.754  1.00  0.00              
ATOM   1806  O   ASN A 127     -18.384 -19.877 -14.726  1.00  0.00              
ATOM   1807  CB  ASN A 127     -15.632 -19.202 -16.561  1.00  0.00              
ATOM   1808  CG  ASN A 127     -15.181 -17.774 -16.430  1.00  0.00              
ATOM   1809  OD1 ASN A 127     -14.726 -17.341 -15.365  1.00  0.00              
ATOM   1810  ND2 ASN A 127     -15.379 -17.020 -17.481  1.00  0.00              
ATOM   1811  H   ASN A 127     -16.511 -21.693 -16.200  1.00  0.00              
ATOM   1812  HA  ASN A 127     -15.294 -19.562 -14.497  1.00  0.00              
ATOM   1813 1HB  ASN A 127     -14.970 -19.724 -17.252  1.00  0.00              
ATOM   1814 2HB  ASN A 127     -16.649 -19.213 -16.954  1.00  0.00              
ATOM   1815 1HD2 ASN A 127     -15.103 -16.058 -17.465  1.00  0.00              
ATOM   1816 2HD2 ASN A 127     -15.806 -17.404 -18.299  1.00  0.00              
ATOM   1817  N   LYS A 128     -17.265 -17.932 -14.385  1.00  0.00              
ATOM   1818  CA  LYS A 128     -18.412 -17.134 -13.957  1.00  0.00              
ATOM   1819  C   LYS A 128     -18.950 -17.590 -12.597  1.00  0.00              
ATOM   1820  O   LYS A 128     -20.165 -17.584 -12.366  1.00  0.00              
ATOM   1821  CB  LYS A 128     -19.529 -17.172 -15.006  1.00  0.00              
ATOM   1822  CG  LYS A 128     -19.060 -16.786 -16.403  1.00  0.00              
ATOM   1823  CD  LYS A 128     -20.214 -16.616 -17.369  1.00  0.00              
ATOM   1824  CE  LYS A 128     -19.707 -16.460 -18.787  1.00  0.00              
ATOM   1825  NZ  LYS A 128     -20.829 -16.275 -19.744  1.00  0.00              
ATOM   1826  H   LYS A 128     -16.350 -17.505 -14.409  1.00  0.00              
ATOM   1827  HA  LYS A 128     -18.111 -16.094 -13.829  1.00  0.00              
ATOM   1828 1HB  LYS A 128     -19.924 -18.189 -15.015  1.00  0.00              
ATOM   1829 2HB  LYS A 128     -20.305 -16.485 -14.673  1.00  0.00              
ATOM   1830 1HG  LYS A 128     -18.510 -15.847 -16.336  1.00  0.00              
ATOM   1831 2HG  LYS A 128     -18.398 -17.568 -16.774  1.00  0.00              
ATOM   1832 1HD  LYS A 128     -20.857 -17.495 -17.301  1.00  0.00              
ATOM   1833 2HD  LYS A 128     -20.780 -15.730 -17.081  1.00  0.00              
ATOM   1834 1HE  LYS A 128     -19.047 -15.595 -18.821  1.00  0.00              
ATOM   1835 2HE  LYS A 128     -19.144 -17.356 -19.048  1.00  0.00              
ATOM   1836 1HZ  LYS A 128     -20.459 -16.174 -20.679  1.00  0.00              
ATOM   1837 2HZ  LYS A 128     -21.439 -17.080 -19.707  1.00  0.00              
ATOM   1838 3HZ  LYS A 128     -21.349 -15.446 -19.496  1.00  0.00              
ATOM   1839  N   SER A 129     -18.041 -17.961 -11.697  1.00  0.00              
ATOM   1840  CA  SER A 129     -18.418 -18.372 -10.340  1.00  0.00              
ATOM   1841  C   SER A 129     -19.042 -17.236  -9.529  1.00  0.00              
ATOM   1842  O   SER A 129     -19.642 -17.485  -8.492  1.00  0.00              
ATOM   1843  CB  SER A 129     -17.210 -18.925  -9.574  1.00  0.00              
ATOM   1844  OG  SER A 129     -16.259 -17.902  -9.303  1.00  0.00              
ATOM   1845  H   SER A 129     -17.065 -17.960 -11.957  1.00  0.00              
ATOM   1846  HA  SER A 129     -19.092 -19.230 -10.319  1.00  0.00              
ATOM   1847 1HB  SER A 129     -17.559 -19.353  -8.635  1.00  0.00              
ATOM   1848 2HB  SER A 129     -16.742 -19.704 -10.175  1.00  0.00              
ATOM   1849  HG  SER A 129     -15.405 -18.301  -9.117  1.00  0.00              
ATOM   1850  N   ASP A 130     -18.895 -15.996  -9.989  1.00  0.00              
ATOM   1851  CA  ASP A 130     -19.528 -14.862  -9.318  1.00  0.00              
ATOM   1852  C   ASP A 130     -21.041 -14.885  -9.565  1.00  0.00              
ATOM   1853  O   ASP A 130     -21.801 -14.190  -8.889  1.00  0.00              
ATOM   1854  CB  ASP A 130     -18.926 -13.540  -9.802  1.00  0.00              
ATOM   1855  CG  ASP A 130     -19.047 -13.306 -11.302  1.00  0.00              
ATOM   1856  OD1 ASP A 130     -18.409 -14.011 -12.047  1.00  0.00              
ATOM   1857  OD2 ASP A 130     -19.888 -12.534 -11.696  1.00  0.00              
ATOM   1858  H   ASP A 130     -18.338 -15.831 -10.816  1.00  0.00              
ATOM   1859  HA  ASP A 130     -19.375 -14.938  -8.241  1.00  0.00              
ATOM   1860 1HB  ASP A 130     -19.304 -12.669  -9.267  1.00  0.00              
ATOM   1861 2HB  ASP A 130     -17.878 -13.701  -9.543  1.00  0.00              
ATOM   1862  N   LEU A 131     -21.475 -15.691 -10.532  1.00  0.00              
ATOM   1863  CA  LEU A 131     -22.896 -15.815 -10.846  1.00  0.00              
ATOM   1864  C   LEU A 131     -23.484 -17.078 -10.217  1.00  0.00              
ATOM   1865  O   LEU A 131     -24.260 -17.788 -10.850  1.00  0.00              
ATOM   1866  CB  LEU A 131     -23.101 -15.865 -12.365  1.00  0.00              
ATOM   1867  CG  LEU A 131     -22.605 -14.661 -13.158  1.00  0.00              
ATOM   1868  CD1 LEU A 131     -22.820 -14.903 -14.641  1.00  0.00              
ATOM   1869  CD2 LEU A 131     -23.336 -13.410 -12.687  1.00  0.00              
ATOM   1870  H   LEU A 131     -20.806 -16.230 -11.062  1.00  0.00              
ATOM   1871  HA  LEU A 131     -23.439 -14.972 -10.420  1.00  0.00              
ATOM   1872 1HB  LEU A 131     -22.488 -16.734 -12.598  1.00  0.00              
ATOM   1873 2HB  LEU A 131     -24.139 -16.074 -12.626  1.00  0.00              
ATOM   1874  HG  LEU A 131     -21.547 -14.536 -12.929  1.00  0.00              
ATOM   1875 1HD1 LEU A 131     -22.465 -14.041 -15.206  1.00  0.00              
ATOM   1876 2HD1 LEU A 131     -22.267 -15.790 -14.949  1.00  0.00              
ATOM   1877 3HD1 LEU A 131     -23.882 -15.051 -14.836  1.00  0.00              
ATOM   1878 1HD2 LEU A 131     -22.982 -12.547 -13.253  1.00  0.00              
ATOM   1879 2HD2 LEU A 131     -24.408 -13.533 -12.845  1.00  0.00              
ATOM   1880 3HD2 LEU A 131     -23.142 -13.252 -11.626  1.00  0.00              
ATOM   1881  N   GLU A 132     -23.114 -17.342  -8.968  1.00  0.00              
ATOM   1882  CA  GLU A 132     -23.591 -18.510  -8.233  1.00  0.00              
ATOM   1883  C   GLU A 132     -25.101 -18.736  -8.312  1.00  0.00              
ATOM   1884  O   GLU A 132     -25.562 -19.872  -8.457  1.00  0.00              
ATOM   1885  CB  GLU A 132     -23.183 -18.405  -6.761  1.00  0.00              
ATOM   1886  CG  GLU A 132     -23.539 -19.630  -5.938  1.00  0.00              
ATOM   1887  CD  GLU A 132     -22.659 -20.830  -6.264  1.00  0.00              
ATOM   1888  OE1 GLU A 132     -23.080 -21.977  -5.977  1.00  0.00              
ATOM   1889  OE2 GLU A 132     -21.544 -20.626  -6.797  1.00  0.00              
ATOM   1890  H   GLU A 132     -22.477 -16.702  -8.516  1.00  0.00              
ATOM   1891  HA  GLU A 132     -23.159 -19.416  -8.658  1.00  0.00              
ATOM   1892 1HB  GLU A 132     -22.105 -18.247  -6.740  1.00  0.00              
ATOM   1893 2HB  GLU A 132     -23.687 -17.529  -6.353  1.00  0.00              
ATOM   1894 1HG  GLU A 132     -23.504 -19.455  -4.863  1.00  0.00              
ATOM   1895 2HG  GLU A 132     -24.562 -19.851  -6.236  1.00  0.00              
ATOM   1896  N   ASP A 133     -25.871 -17.659  -8.214  1.00  0.00              
ATOM   1897  CA  ASP A 133     -27.321 -17.780  -8.265  1.00  0.00              
ATOM   1898  C   ASP A 133     -27.811 -18.257  -9.636  1.00  0.00              
ATOM   1899  O   ASP A 133     -28.907 -18.806  -9.749  1.00  0.00              
ATOM   1900  CB  ASP A 133     -27.973 -16.441  -7.912  1.00  0.00              
ATOM   1901  CG  ASP A 133     -27.877 -16.063  -6.440  1.00  0.00              
ATOM   1902  OD1 ASP A 133     -27.530 -16.910  -5.651  1.00  0.00              
ATOM   1903  OD2 ASP A 133     -27.997 -14.900  -6.137  1.00  0.00              
ATOM   1904  H   ASP A 133     -25.458 -16.744  -8.103  1.00  0.00              
ATOM   1905  HA  ASP A 133     -27.654 -18.533  -7.550  1.00  0.00              
ATOM   1906 1HB  ASP A 133     -27.620 -15.610  -8.524  1.00  0.00              
ATOM   1907 2HB  ASP A 133     -29.011 -16.661  -8.163  1.00  0.00              
ATOM   1908  N   LYS A 134     -26.990 -18.063 -10.666  1.00  0.00              
ATOM   1909  CA  LYS A 134     -27.333 -18.507 -12.015  1.00  0.00              
ATOM   1910  C   LYS A 134     -26.762 -19.878 -12.363  1.00  0.00              
ATOM   1911  O   LYS A 134     -26.893 -20.338 -13.493  1.00  0.00              
ATOM   1912  CB  LYS A 134     -26.838 -17.484 -13.036  1.00  0.00              
ATOM   1913  CG  LYS A 134     -27.459 -16.110 -12.871  1.00  0.00              
ATOM   1914  CD  LYS A 134     -26.925 -15.139 -13.913  1.00  0.00              
ATOM   1915  CE  LYS A 134     -27.494 -13.737 -13.710  1.00  0.00              
ATOM   1916  NZ  LYS A 134     -27.000 -12.782 -14.743  1.00  0.00              
ATOM   1917  H   LYS A 134     -26.107 -17.596 -10.511  1.00  0.00              
ATOM   1918  HA  LYS A 134     -28.414 -18.616 -12.104  1.00  0.00              
ATOM   1919 1HB  LYS A 134     -25.756 -17.416 -12.921  1.00  0.00              
ATOM   1920 2HB  LYS A 134     -27.073 -17.878 -14.025  1.00  0.00              
ATOM   1921 1HG  LYS A 134     -28.540 -16.204 -12.978  1.00  0.00              
ATOM   1922 2HG  LYS A 134     -27.224 -15.741 -11.873  1.00  0.00              
ATOM   1923 1HD  LYS A 134     -25.838 -15.106 -13.832  1.00  0.00              
ATOM   1924 2HD  LYS A 134     -27.203 -15.503 -14.902  1.00  0.00              
ATOM   1925 1HE  LYS A 134     -28.580 -13.798 -13.760  1.00  0.00              
ATOM   1926 2HE  LYS A 134     -27.196 -13.388 -12.721  1.00  0.00              
ATOM   1927 1HZ  LYS A 134     -27.398 -11.868 -14.574  1.00  0.00              
ATOM   1928 2HZ  LYS A 134     -25.992 -12.724 -14.696  1.00  0.00              
ATOM   1929 3HZ  LYS A 134     -27.276 -13.104 -15.659  1.00  0.00              
ATOM   1930  N   ARG A 135     -26.138 -20.532 -11.394  1.00  0.00              
ATOM   1931  CA  ARG A 135     -25.499 -21.818 -11.637  1.00  0.00              
ATOM   1932  C   ARG A 135     -26.463 -22.903 -12.128  1.00  0.00              
ATOM   1933  O   ARG A 135     -27.480 -23.181 -11.493  1.00  0.00              
ATOM   1934  CB  ARG A 135     -24.802 -22.306 -10.367  1.00  0.00              
ATOM   1935  CG  ARG A 135     -24.071 -23.627 -10.539  1.00  0.00              
ATOM   1936  CD  ARG A 135     -23.647 -24.211  -9.207  1.00  0.00              
ATOM   1937  NE  ARG A 135     -22.571 -23.447  -8.574  1.00  0.00              
ATOM   1938  CZ  ARG A 135     -21.275 -23.586  -8.845  1.00  0.00              
ATOM   1939  NH1 ARG A 135     -20.860 -24.470  -9.748  1.00  0.00              
ATOM   1940  NH2 ARG A 135     -20.388 -22.840  -8.201  1.00  0.00              
ATOM   1941  H   ARG A 135     -26.102 -20.133 -10.466  1.00  0.00              
ATOM   1942  HA  ARG A 135     -24.761 -21.719 -12.434  1.00  0.00              
ATOM   1943 1HB  ARG A 135     -24.097 -21.529 -10.072  1.00  0.00              
ATOM   1944 2HB  ARG A 135     -25.570 -22.408  -9.601  1.00  0.00              
ATOM   1945 1HG  ARG A 135     -24.736 -24.328 -11.044  1.00  0.00              
ATOM   1946 2HG  ARG A 135     -23.188 -23.456 -11.156  1.00  0.00              
ATOM   1947 1HD  ARG A 135     -24.504 -24.219  -8.534  1.00  0.00              
ATOM   1948 2HD  ARG A 135     -23.299 -25.232  -9.363  1.00  0.00              
ATOM   1949  HE  ARG A 135     -22.622 -22.726  -7.867  1.00  0.00              
ATOM   1950 1HH1 ARG A 135     -21.533 -25.043 -10.235  1.00  0.00              
ATOM   1951 2HH1 ARG A 135     -19.874 -24.563  -9.942  1.00  0.00              
ATOM   1952 1HH2 ARG A 135     -20.700 -22.172  -7.510  1.00  0.00              
ATOM   1953 2HH2 ARG A 135     -19.405 -22.943  -8.403  1.00  0.00              
ATOM   1954  N   GLN A 136     -26.128 -23.510 -13.265  1.00  0.00              
ATOM   1955  CA  GLN A 136     -26.854 -24.670 -13.770  1.00  0.00              
ATOM   1956  C   GLN A 136     -26.004 -25.916 -13.528  1.00  0.00              
ATOM   1957  O   GLN A 136     -26.527 -27.001 -13.270  1.00  0.00              
ATOM   1958  CB  GLN A 136     -27.140 -24.524 -15.271  1.00  0.00              
ATOM   1959  CG  GLN A 136     -28.034 -23.345 -15.630  1.00  0.00              
ATOM   1960  CD  GLN A 136     -28.354 -23.273 -17.117  1.00  0.00              
ATOM   1961  OE1 GLN A 136     -27.984 -24.163 -17.891  1.00  0.00              
ATOM   1962  NE2 GLN A 136     -29.060 -22.221 -17.522  1.00  0.00              
ATOM   1963  H   GLN A 136     -25.344 -23.153 -13.792  1.00  0.00              
ATOM   1964  HA  GLN A 136     -27.788 -24.783 -13.221  1.00  0.00              
ATOM   1965 1HB  GLN A 136     -26.174 -24.418 -15.767  1.00  0.00              
ATOM   1966 2HB  GLN A 136     -27.612 -25.453 -15.593  1.00  0.00              
ATOM   1967 1HG  GLN A 136     -28.949 -23.112 -15.087  1.00  0.00              
ATOM   1968 2HG  GLN A 136     -27.278 -22.591 -15.404  1.00  0.00              
ATOM   1969 1HE2 GLN A 136     -29.299 -22.121 -18.488  1.00  0.00              
ATOM   1970 2HE2 GLN A 136     -29.353 -21.531 -16.861  1.00  0.00              
ATOM   1971  N   VAL A 137     -24.686 -25.748 -13.620  1.00  0.00              
ATOM   1972  CA  VAL A 137     -23.750 -26.864 -13.506  1.00  0.00              
ATOM   1973  C   VAL A 137     -23.230 -26.928 -12.076  1.00  0.00              
ATOM   1974  O   VAL A 137     -22.540 -26.017 -11.626  1.00  0.00              
ATOM   1975  CB  VAL A 137     -22.534 -26.691 -14.450  1.00  0.00              
ATOM   1976  CG1 VAL A 137     -21.594 -27.887 -14.301  1.00  0.00              
ATOM   1977  CG2 VAL A 137     -22.996 -26.551 -15.891  1.00  0.00              
ATOM   1978  H   VAL A 137     -24.325 -24.817 -13.774  1.00  0.00              
ATOM   1979  HA  VAL A 137     -24.244 -27.817 -13.696  1.00  0.00              
ATOM   1980  HB  VAL A 137     -22.015 -25.767 -14.192  1.00  0.00              
ATOM   1981 1HG1 VAL A 137     -20.739 -27.762 -14.966  1.00  0.00              
ATOM   1982 2HG1 VAL A 137     -21.246 -27.950 -13.271  1.00  0.00              
ATOM   1983 3HG1 VAL A 137     -22.125 -28.802 -14.561  1.00  0.00              
ATOM   1984 1HG2 VAL A 137     -22.131 -26.429 -16.542  1.00  0.00              
ATOM   1985 2HG2 VAL A 137     -23.548 -27.445 -16.183  1.00  0.00              
ATOM   1986 3HG2 VAL A 137     -23.644 -25.679 -15.982  1.00  0.00              
ATOM   1987  N   SER A 138     -23.551 -28.003 -11.360  1.00  0.00              
ATOM   1988  CA  SER A 138     -23.119 -28.108  -9.973  1.00  0.00              
ATOM   1989  C   SER A 138     -21.630 -28.412  -9.887  1.00  0.00              
ATOM   1990  O   SER A 138     -21.014 -28.846 -10.862  1.00  0.00              
ATOM   1991  CB  SER A 138     -23.903 -29.201  -9.241  1.00  0.00              
ATOM   1992  OG  SER A 138     -23.502 -30.494  -9.659  1.00  0.00              
ATOM   1993  H   SER A 138     -24.092 -28.753 -11.765  1.00  0.00              
ATOM   1994  HA  SER A 138     -23.355 -27.225  -9.378  1.00  0.00              
ATOM   1995 1HB  SER A 138     -23.727 -29.098  -8.170  1.00  0.00              
ATOM   1996 2HB  SER A 138     -24.964 -29.069  -9.448  1.00  0.00              
ATOM   1997  HG  SER A 138     -24.189 -31.128  -9.440  1.00  0.00              
ATOM   1998  N   VAL A 139     -21.064 -28.180  -8.711  1.00  0.00              
ATOM   1999  CA  VAL A 139     -19.661 -28.477  -8.459  1.00  0.00              
ATOM   2000  C   VAL A 139     -19.422 -29.982  -8.578  1.00  0.00              
ATOM   2001  O   VAL A 139     -18.411 -30.418  -9.132  1.00  0.00              
ATOM   2002  CB  VAL A 139     -19.244 -27.991  -7.043  1.00  0.00              
ATOM   2003  CG1 VAL A 139     -17.843 -28.472  -6.703  1.00  0.00              
ATOM   2004  CG2 VAL A 139     -19.309 -26.473  -6.983  1.00  0.00              
ATOM   2005  H   VAL A 139     -21.624 -27.784  -7.970  1.00  0.00              
ATOM   2006  HA  VAL A 139     -19.017 -28.015  -9.208  1.00  0.00              
ATOM   2007  HB  VAL A 139     -19.957 -28.375  -6.313  1.00  0.00              
ATOM   2008 1HG1 VAL A 139     -17.569 -28.122  -5.708  1.00  0.00              
ATOM   2009 2HG1 VAL A 139     -17.817 -29.561  -6.724  1.00  0.00              
ATOM   2010 3HG1 VAL A 139     -17.136 -28.078  -7.433  1.00  0.00              
ATOM   2011 1HG2 VAL A 139     -19.017 -26.135  -5.990  1.00  0.00              
ATOM   2012 2HG2 VAL A 139     -18.629 -26.051  -7.725  1.00  0.00              
ATOM   2013 3HG2 VAL A 139     -20.326 -26.143  -7.194  1.00  0.00              
ATOM   2014  N   GLU A 140     -20.360 -30.777  -8.067  1.00  0.00              
ATOM   2015  CA  GLU A 140     -20.218 -32.229  -8.115  1.00  0.00              
ATOM   2016  C   GLU A 140     -20.202 -32.752  -9.544  1.00  0.00              
ATOM   2017  O   GLU A 140     -19.413 -33.638  -9.864  1.00  0.00              
ATOM   2018  CB  GLU A 140     -21.345 -32.900  -7.328  1.00  0.00              
ATOM   2019  CG  GLU A 140     -21.256 -32.714  -5.820  1.00  0.00              
ATOM   2020  CD  GLU A 140     -22.461 -33.288  -5.127  1.00  0.00              
ATOM   2021  OE1 GLU A 140     -23.353 -33.739  -5.803  1.00  0.00              
ATOM   2022  OE2 GLU A 140     -22.441 -33.378  -3.922  1.00  0.00              
ATOM   2023  H   GLU A 140     -21.183 -30.377  -7.638  1.00  0.00              
ATOM   2024  HA  GLU A 140     -19.264 -32.522  -7.676  1.00  0.00              
ATOM   2025 1HB  GLU A 140     -22.282 -32.477  -7.690  1.00  0.00              
ATOM   2026 2HB  GLU A 140     -21.311 -33.963  -7.565  1.00  0.00              
ATOM   2027 1HG  GLU A 140     -20.352 -33.137  -5.383  1.00  0.00              
ATOM   2028 2HG  GLU A 140     -21.247 -31.632  -5.695  1.00  0.00              
ATOM   2029  N   GLU A 141     -21.076 -32.213 -10.394  1.00  0.00              
ATOM   2030  CA  GLU A 141     -21.129 -32.626 -11.801  1.00  0.00              
ATOM   2031  C   GLU A 141     -19.737 -32.528 -12.414  1.00  0.00              
ATOM   2032  O   GLU A 141     -19.186 -33.513 -12.916  1.00  0.00              
ATOM   2033  CB  GLU A 141     -22.035 -31.712 -12.628  1.00  0.00              
ATOM   2034  CG  GLU A 141     -23.511 -31.964 -12.555  1.00  0.00              
ATOM   2035  CD  GLU A 141     -24.289 -30.891 -13.295  1.00  0.00              
ATOM   2036  OE1 GLU A 141     -24.114 -30.788 -14.527  1.00  0.00              
ATOM   2037  OE2 GLU A 141     -25.065 -30.146 -12.657  1.00  0.00              
ATOM   2038  H   GLU A 141     -21.716 -31.505 -10.064  1.00  0.00              
ATOM   2039  HA  GLU A 141     -21.447 -33.667 -11.869  1.00  0.00              
ATOM   2040 1HB  GLU A 141     -21.850 -30.691 -12.292  1.00  0.00              
ATOM   2041 2HB  GLU A 141     -21.726 -31.813 -13.669  1.00  0.00              
ATOM   2042 1HG  GLU A 141     -23.801 -32.946 -12.929  1.00  0.00              
ATOM   2043 2HG  GLU A 141     -23.729 -31.903 -11.490  1.00  0.00              
ATOM   2044  N   ALA A 142     -19.190 -31.314 -12.374  1.00  0.00              
ATOM   2045  CA  ALA A 142     -17.922 -30.997 -13.022  1.00  0.00              
ATOM   2046  C   ALA A 142     -16.738 -31.723 -12.405  1.00  0.00              
ATOM   2047  O   ALA A 142     -15.806 -32.092 -13.117  1.00  0.00              
ATOM   2048  CB  ALA A 142     -17.689 -29.486 -13.000  1.00  0.00              
ATOM   2049  H   ALA A 142     -19.681 -30.588 -11.873  1.00  0.00              
ATOM   2050  HA  ALA A 142     -17.970 -31.322 -14.061  1.00  0.00              
ATOM   2051 1HB  ALA A 142     -16.741 -29.258 -13.486  1.00  0.00              
ATOM   2052 2HB  ALA A 142     -18.498 -28.984 -13.532  1.00  0.00              
ATOM   2053 3HB  ALA A 142     -17.661 -29.137 -11.969  1.00  0.00              
ATOM   2054  N   LYS A 143     -16.762 -31.928 -11.088  1.00  0.00              
ATOM   2055  CA  LYS A 143     -15.659 -32.617 -10.412  1.00  0.00              
ATOM   2056  C   LYS A 143     -15.710 -34.106 -10.717  1.00  0.00              
ATOM   2057  O   LYS A 143     -14.677 -34.780 -10.767  1.00  0.00              
ATOM   2058  CB  LYS A 143     -15.735 -32.429  -8.895  1.00  0.00              
ATOM   2059  CG  LYS A 143     -15.267 -31.083  -8.378  1.00  0.00              
ATOM   2060  CD  LYS A 143     -15.250 -31.064  -6.852  1.00  0.00              
ATOM   2061  CE  LYS A 143     -14.571 -29.806  -6.308  1.00  0.00              
ATOM   2062  NZ  LYS A 143     -14.607 -29.748  -4.815  1.00  0.00              
ATOM   2063  H   LYS A 143     -17.548 -31.606 -10.542  1.00  0.00              
ATOM   2064  HA  LYS A 143     -14.705 -32.241 -10.785  1.00  0.00              
ATOM   2065 1HB  LYS A 143     -16.776 -32.574  -8.606  1.00  0.00              
ATOM   2066 2HB  LYS A 143     -15.121 -33.210  -8.444  1.00  0.00              
ATOM   2067 1HG  LYS A 143     -14.263 -30.895  -8.761  1.00  0.00              
ATOM   2068 2HG  LYS A 143     -15.945 -30.315  -8.749  1.00  0.00              
ATOM   2069 1HD  LYS A 143     -16.279 -31.102  -6.492  1.00  0.00              
ATOM   2070 2HD  LYS A 143     -14.710 -31.944  -6.499  1.00  0.00              
ATOM   2071 1HE  LYS A 143     -13.536 -29.804  -6.645  1.00  0.00              
ATOM   2072 2HE  LYS A 143     -15.087 -28.937  -6.716  1.00  0.00              
ATOM   2073 1HZ  LYS A 143     -14.150 -28.904  -4.501  1.00  0.00              
ATOM   2074 2HZ  LYS A 143     -15.567 -29.748  -4.500  1.00  0.00              
ATOM   2075 3HZ  LYS A 143     -14.127 -30.551  -4.435  1.00  0.00              
ATOM   2076  N   ASN A 144     -16.922 -34.618 -10.900  1.00  0.00              
ATOM   2077  CA  ASN A 144     -17.086 -36.011 -11.278  1.00  0.00              
ATOM   2078  C   ASN A 144     -16.634 -36.249 -12.703  1.00  0.00              
ATOM   2079  O   ASN A 144     -16.009 -37.270 -13.003  1.00  0.00              
ATOM   2080  CB  ASN A 144     -18.522 -36.470 -11.102  1.00  0.00              
ATOM   2081  CG  ASN A 144     -18.917 -36.685  -9.668  1.00  0.00              
ATOM   2082  OD1 ASN A 144     -18.067 -36.874  -8.790  1.00  0.00              
ATOM   2083  ND2 ASN A 144     -20.205 -36.738  -9.438  1.00  0.00              
ATOM   2084  H   ASN A 144     -17.742 -34.041 -10.777  1.00  0.00              
ATOM   2085  HA  ASN A 144     -16.460 -36.642 -10.645  1.00  0.00              
ATOM   2086 1HB  ASN A 144     -19.337 -35.968 -11.626  1.00  0.00              
ATOM   2087 2HB  ASN A 144     -18.336 -37.439 -11.564  1.00  0.00              
ATOM   2088 1HD2 ASN A 144     -20.541 -36.878  -8.506  1.00  0.00              
ATOM   2089 2HD2 ASN A 144     -20.852 -36.638 -10.194  1.00  0.00              
ATOM   2090  N   ARG A 145     -16.930 -35.301 -13.584  1.00  0.00              
ATOM   2091  CA  ARG A 145     -16.457 -35.412 -14.956  1.00  0.00              
ATOM   2092  C   ARG A 145     -14.933 -35.363 -14.990  1.00  0.00              
ATOM   2093  O   ARG A 145     -14.294 -36.168 -15.657  1.00  0.00              
ATOM   2094  CB  ARG A 145     -17.018 -34.280 -15.821  1.00  0.00              
ATOM   2095  CG  ARG A 145     -16.630 -34.433 -17.279  1.00  0.00              
ATOM   2096  CD  ARG A 145     -17.443 -33.552 -18.204  1.00  0.00              
ATOM   2097  NE  ARG A 145     -18.843 -33.966 -18.299  1.00  0.00              
ATOM   2098  CZ  ARG A 145     -19.698 -33.483 -19.197  1.00  0.00              
ATOM   2099  NH1 ARG A 145     -19.294 -32.574 -20.080  1.00  0.00              
ATOM   2100  NH2 ARG A 145     -20.960 -33.898 -19.208  1.00  0.00              
ATOM   2101  H   ARG A 145     -17.481 -34.497 -13.316  1.00  0.00              
ATOM   2102  HA  ARG A 145     -16.758 -36.373 -15.374  1.00  0.00              
ATOM   2103 1HB  ARG A 145     -18.101 -34.300 -15.707  1.00  0.00              
ATOM   2104 2HB  ARG A 145     -16.628 -33.346 -15.416  1.00  0.00              
ATOM   2105 1HG  ARG A 145     -15.577 -34.172 -17.387  1.00  0.00              
ATOM   2106 2HG  ARG A 145     -16.777 -35.474 -17.569  1.00  0.00              
ATOM   2107 1HD  ARG A 145     -17.415 -32.528 -17.833  1.00  0.00              
ATOM   2108 2HD  ARG A 145     -17.007 -33.587 -19.201  1.00  0.00              
ATOM   2109  HE  ARG A 145     -19.356 -34.638 -17.744  1.00  0.00              
ATOM   2110 1HH1 ARG A 145     -18.336 -32.253 -20.067  1.00  0.00              
ATOM   2111 2HH1 ARG A 145     -19.946 -32.209 -20.759  1.00  0.00              
ATOM   2112 1HH2 ARG A 145     -21.268 -34.582 -18.532  1.00  0.00              
ATOM   2113 2HH2 ARG A 145     -21.604 -33.526 -19.891  1.00  0.00              
ATOM   2114  N   ALA A 146     -14.355 -34.413 -14.263  1.00  0.00              
ATOM   2115  CA  ALA A 146     -12.900 -34.307 -14.173  1.00  0.00              
ATOM   2116  C   ALA A 146     -12.282 -35.510 -13.477  1.00  0.00              
ATOM   2117  O   ALA A 146     -11.166 -35.918 -13.804  1.00  0.00              
ATOM   2118  CB  ALA A 146     -12.507 -33.024 -13.442  1.00  0.00              
ATOM   2119  H   ALA A 146     -14.928 -33.750 -13.762  1.00  0.00              
ATOM   2120  HA  ALA A 146     -12.488 -34.280 -15.182  1.00  0.00              
ATOM   2121 1HB  ALA A 146     -11.421 -32.958 -13.382  1.00  0.00              
ATOM   2122 2HB  ALA A 146     -12.894 -32.162 -13.985  1.00  0.00              
ATOM   2123 3HB  ALA A 146     -12.925 -33.036 -12.436  1.00  0.00              
ATOM   2124  N   GLU A 147     -12.998 -36.071 -12.507  1.00  0.00              
ATOM   2125  CA  GLU A 147     -12.510 -37.259 -11.821  1.00  0.00              
ATOM   2126  C   GLU A 147     -12.369 -38.428 -12.790  1.00  0.00              
ATOM   2127  O   GLU A 147     -11.341 -39.105 -12.804  1.00  0.00              
ATOM   2128  CB  GLU A 147     -13.446 -37.635 -10.670  1.00  0.00              
ATOM   2129  CG  GLU A 147     -13.013 -38.865  -9.885  1.00  0.00              
ATOM   2130  CD  GLU A 147     -13.963 -39.153  -8.755  1.00  0.00              
ATOM   2131  OE1 GLU A 147     -14.905 -38.416  -8.594  1.00  0.00              
ATOM   2132  OE2 GLU A 147     -13.811 -40.173  -8.124  1.00  0.00              
ATOM   2133  H   GLU A 147     -13.888 -35.678 -12.238  1.00  0.00              
ATOM   2134  HA  GLU A 147     -11.516 -37.069 -11.414  1.00  0.00              
ATOM   2135 1HB  GLU A 147     -13.490 -36.775 -10.002  1.00  0.00              
ATOM   2136 2HB  GLU A 147     -14.431 -37.810 -11.104  1.00  0.00              
ATOM   2137 1HG  GLU A 147     -12.902 -39.756 -10.501  1.00  0.00              
ATOM   2138 2HG  GLU A 147     -12.043 -38.581  -9.479  1.00  0.00              
ATOM   2139  N   GLN A 148     -13.385 -38.661 -13.612  1.00  0.00              
ATOM   2140  CA  GLN A 148     -13.296 -39.752 -14.574  1.00  0.00              
ATOM   2141  C   GLN A 148     -12.227 -39.469 -15.630  1.00  0.00              
ATOM   2142  O   GLN A 148     -11.669 -40.395 -16.227  1.00  0.00              
ATOM   2143  CB  GLN A 148     -14.650 -39.978 -15.252  1.00  0.00              
ATOM   2144  CG  GLN A 148     -15.717 -40.552 -14.336  1.00  0.00              
ATOM   2145  CD  GLN A 148     -17.053 -40.716 -15.035  1.00  0.00              
ATOM   2146  OE1 GLN A 148     -17.184 -40.431 -16.228  1.00  0.00              
ATOM   2147  NE2 GLN A 148     -18.055 -41.175 -14.294  1.00  0.00              
ATOM   2148  H   GLN A 148     -14.222 -38.096 -13.586  1.00  0.00              
ATOM   2149  HA  GLN A 148     -12.993 -40.666 -14.063  1.00  0.00              
ATOM   2150 1HB  GLN A 148     -14.974 -39.011 -15.637  1.00  0.00              
ATOM   2151 2HB  GLN A 148     -14.475 -40.659 -16.085  1.00  0.00              
ATOM   2152 1HG  GLN A 148     -15.552 -41.434 -13.718  1.00  0.00              
ATOM   2153 2HG  GLN A 148     -15.768 -39.668 -13.698  1.00  0.00              
ATOM   2154 1HE2 GLN A 148     -18.960 -41.304 -14.700  1.00  0.00              
ATOM   2155 2HE2 GLN A 148     -17.906 -41.392 -13.329  1.00  0.00              
ATOM   2156  N   TRP A 149     -11.934 -38.187 -15.846  1.00  0.00              
ATOM   2157  CA  TRP A 149     -10.894 -37.790 -16.793  1.00  0.00              
ATOM   2158  C   TRP A 149      -9.533 -37.834 -16.118  1.00  0.00              
ATOM   2159  O   TRP A 149      -8.499 -37.848 -16.785  1.00  0.00              
ATOM   2160  CB  TRP A 149     -11.135 -36.369 -17.305  1.00  0.00              
ATOM   2161  CG  TRP A 149     -12.312 -36.226 -18.202  1.00  0.00              
ATOM   2162  CD1 TRP A 149     -13.053 -37.230 -18.754  1.00  0.00              
ATOM   2163  CD2 TRP A 149     -12.860 -35.004 -18.696  1.00  0.00              
ATOM   2164  NE1 TRP A 149     -14.029 -36.707 -19.563  1.00  0.00              
ATOM   2165  CE2 TRP A 149     -13.933 -35.342 -19.548  1.00  0.00              
ATOM   2166  CE3 TRP A 149     -12.548 -33.654 -18.508  1.00  0.00              
ATOM   2167  CZ2 TRP A 149     -14.699 -34.376 -20.209  1.00  0.00              
ATOM   2168  CZ3 TRP A 149     -13.305 -32.697 -19.161  1.00  0.00              
ATOM   2169  CH2 TRP A 149     -14.370 -33.061 -20.002  1.00  0.00              
ATOM   2170  H   TRP A 149     -12.443 -37.473 -15.346  1.00  0.00              
ATOM   2171  HA  TRP A 149     -10.868 -38.490 -17.628  1.00  0.00              
ATOM   2172 1HB  TRP A 149     -11.308 -35.691 -16.469  1.00  0.00              
ATOM   2173 2HB  TRP A 149     -10.274 -36.026 -17.878  1.00  0.00              
ATOM   2174  HD1 TRP A 149     -12.779 -38.249 -18.487  1.00  0.00              
ATOM   2175  HE1 TRP A 149     -14.708 -37.241 -20.087  1.00  0.00              
ATOM   2176  HE3 TRP A 149     -11.734 -33.319 -17.866  1.00  0.00              
ATOM   2177  HZ2 TRP A 149     -15.517 -34.703 -20.851  1.00  0.00              
ATOM   2178  HZ3 TRP A 149     -13.053 -31.647 -19.005  1.00  0.00              
ATOM   2179  HH2 TRP A 149     -14.945 -32.281 -20.500  1.00  0.00              
ATOM   2180  N   ASN A 150      -9.547 -37.848 -14.790  1.00  0.00              
ATOM   2181  CA  ASN A 150      -8.328 -37.800 -13.998  1.00  0.00              
ATOM   2182  C   ASN A 150      -7.569 -36.490 -14.206  1.00  0.00              
ATOM   2183  O   ASN A 150      -6.344 -36.483 -14.351  1.00  0.00              
ATOM   2184  CB  ASN A 150      -7.427 -38.982 -14.307  1.00  0.00              
ATOM   2185  CG  ASN A 150      -6.410 -39.264 -13.237  1.00  0.00              
ATOM   2186  OD1 ASN A 150      -6.622 -38.965 -12.056  1.00  0.00              
ATOM   2187  ND2 ASN A 150      -5.274 -39.763 -13.654  1.00  0.00              
ATOM   2188  H   ASN A 150     -10.439 -37.893 -14.318  1.00  0.00              
ATOM   2189  HA  ASN A 150      -8.575 -37.840 -12.936  1.00  0.00              
ATOM   2190 1HB  ASN A 150      -7.846 -39.926 -14.660  1.00  0.00              
ATOM   2191 2HB  ASN A 150      -6.934 -38.472 -15.134  1.00  0.00              
ATOM   2192 1HD2 ASN A 150      -4.551 -39.976 -12.997  1.00  0.00              
ATOM   2193 2HD2 ASN A 150      -5.130 -39.932 -14.629  1.00  0.00              
ATOM   2194  N   VAL A 151      -8.312 -35.388 -14.227  1.00  0.00              
ATOM   2195  CA  VAL A 151      -7.733 -34.058 -14.402  1.00  0.00              
ATOM   2196  C   VAL A 151      -8.239 -33.154 -13.278  1.00  0.00              
ATOM   2197  O   VAL A 151      -9.153 -33.526 -12.538  1.00  0.00              
ATOM   2198  CB  VAL A 151      -8.128 -33.409 -15.767  1.00  0.00              
ATOM   2199  CG1 VAL A 151      -7.647 -34.273 -16.916  1.00  0.00              
ATOM   2200  CG2 VAL A 151      -9.621 -33.187 -15.832  1.00  0.00              
ATOM   2201  H   VAL A 151      -9.312 -35.478 -14.117  1.00  0.00              
ATOM   2202  HA  VAL A 151      -6.646 -34.084 -14.314  1.00  0.00              
ATOM   2203  HB  VAL A 151      -7.657 -32.430 -15.843  1.00  0.00              
ATOM   2204 1HG1 VAL A 151      -7.928 -33.811 -17.862  1.00  0.00              
ATOM   2205 2HG1 VAL A 151      -6.563 -34.371 -16.868  1.00  0.00              
ATOM   2206 3HG1 VAL A 151      -8.105 -35.260 -16.845  1.00  0.00              
ATOM   2207 1HG2 VAL A 151      -9.880 -32.733 -16.789  1.00  0.00              
ATOM   2208 2HG2 VAL A 151     -10.135 -34.143 -15.732  1.00  0.00              
ATOM   2209 3HG2 VAL A 151      -9.926 -32.524 -15.023  1.00  0.00              
ATOM   2210  N   ASN A 152      -7.650 -31.970 -13.146  1.00  0.00              
ATOM   2211  CA  ASN A 152      -8.068 -31.056 -12.099  1.00  0.00              
ATOM   2212  C   ASN A 152      -9.199 -30.178 -12.572  1.00  0.00              
ATOM   2213  O   ASN A 152      -9.367 -29.949 -13.764  1.00  0.00              
ATOM   2214  CB  ASN A 152      -6.914 -30.202 -11.607  1.00  0.00              
ATOM   2215  CG  ASN A 152      -5.874 -30.973 -10.842  1.00  0.00              
ATOM   2216  OD1 ASN A 152      -6.161 -32.017 -10.245  1.00  0.00              
ATOM   2217  ND2 ASN A 152      -4.689 -30.422 -10.788  1.00  0.00              
ATOM   2218  H   ASN A 152      -6.907 -31.694 -13.772  1.00  0.00              
ATOM   2219  HA  ASN A 152      -8.445 -31.620 -11.244  1.00  0.00              
ATOM   2220 1HB  ASN A 152      -6.417 -29.497 -12.274  1.00  0.00              
ATOM   2221 2HB  ASN A 152      -7.537 -29.655 -10.900  1.00  0.00              
ATOM   2222 1HD2 ASN A 152      -3.947 -30.879 -10.295  1.00  0.00              
ATOM   2223 2HD2 ASN A 152      -4.524 -29.545 -11.238  1.00  0.00              
ATOM   2224  N   TYR A 153      -9.994 -29.719 -11.618  1.00  0.00              
ATOM   2225  CA  TYR A 153     -11.117 -28.839 -11.879  1.00  0.00              
ATOM   2226  C   TYR A 153     -11.031 -27.634 -10.955  1.00  0.00              
ATOM   2227  O   TYR A 153     -10.831 -27.780  -9.744  1.00  0.00              
ATOM   2228  CB  TYR A 153     -12.438 -29.550 -11.606  1.00  0.00              
ATOM   2229  CG  TYR A 153     -13.627 -28.624 -11.700  1.00  0.00              
ATOM   2230  CD1 TYR A 153     -14.452 -28.397 -10.599  1.00  0.00              
ATOM   2231  CD2 TYR A 153     -13.941 -27.987 -12.900  1.00  0.00              
ATOM   2232  CE1 TYR A 153     -15.568 -27.561 -10.694  1.00  0.00              
ATOM   2233  CE2 TYR A 153     -15.046 -27.152 -13.005  1.00  0.00              
ATOM   2234  CZ  TYR A 153     -15.857 -26.946 -11.900  1.00  0.00              
ATOM   2235  OH  TYR A 153     -16.970 -26.147 -12.017  1.00  0.00              
ATOM   2236  H   TYR A 153      -9.801 -30.000 -10.668  1.00  0.00              
ATOM   2237  HA  TYR A 153     -11.072 -28.476 -12.906  1.00  0.00              
ATOM   2238 1HB  TYR A 153     -12.530 -30.353 -12.339  1.00  0.00              
ATOM   2239 2HB  TYR A 153     -12.373 -29.976 -10.605  1.00  0.00              
ATOM   2240  HD1 TYR A 153     -14.214 -28.887  -9.654  1.00  0.00              
ATOM   2241  HD2 TYR A 153     -13.302 -28.155 -13.768  1.00  0.00              
ATOM   2242  HE1 TYR A 153     -16.205 -27.391  -9.826  1.00  0.00              
ATOM   2243  HE2 TYR A 153     -15.271 -26.663 -13.953  1.00  0.00              
ATOM   2244  HH  TYR A 153     -17.464 -26.068 -11.197  1.00  0.00              
ATOM   2245  N   VAL A 154     -11.200 -26.445 -11.519  1.00  0.00              
ATOM   2246  CA  VAL A 154     -11.167 -25.232 -10.722  1.00  0.00              
ATOM   2247  C   VAL A 154     -12.186 -24.255 -11.252  1.00  0.00              
ATOM   2248  O   VAL A 154     -12.463 -24.234 -12.449  1.00  0.00              
ATOM   2249  CB  VAL A 154      -9.768 -24.576 -10.758  1.00  0.00              
ATOM   2250  CG1 VAL A 154      -9.412 -24.254 -12.179  1.00  0.00              
ATOM   2251  CG2 VAL A 154      -9.752 -23.295  -9.898  1.00  0.00              
ATOM   2252  H   VAL A 154     -11.355 -26.376 -12.515  1.00  0.00              
ATOM   2253  HA  VAL A 154     -11.448 -25.430  -9.687  1.00  0.00              
ATOM   2254  HB  VAL A 154      -9.044 -25.262 -10.319  1.00  0.00              
ATOM   2255 1HG1 VAL A 154      -8.426 -23.791 -12.211  1.00  0.00              
ATOM   2256 2HG1 VAL A 154      -9.401 -25.171 -12.768  1.00  0.00              
ATOM   2257 3HG1 VAL A 154     -10.149 -23.565 -12.591  1.00  0.00              
ATOM   2258 1HG2 VAL A 154      -8.759 -22.845  -9.933  1.00  0.00              
ATOM   2259 2HG2 VAL A 154     -10.485 -22.589 -10.286  1.00  0.00              
ATOM   2260 3HG2 VAL A 154     -10.000 -23.547  -8.867  1.00  0.00              
ATOM   2261  N   GLU A 155     -12.771 -23.471 -10.355  1.00  0.00              
ATOM   2262  CA  GLU A 155     -13.796 -22.521 -10.756  1.00  0.00              
ATOM   2263  C   GLU A 155     -13.179 -21.149 -10.617  1.00  0.00              
ATOM   2264  O   GLU A 155     -12.441 -20.885  -9.676  1.00  0.00              
ATOM   2265  CB  GLU A 155     -15.047 -22.631  -9.883  1.00  0.00              
ATOM   2266  CG  GLU A 155     -15.829 -23.912 -10.107  1.00  0.00              
ATOM   2267  CD  GLU A 155     -17.218 -23.883  -9.483  1.00  0.00              
ATOM   2268  OE1 GLU A 155     -17.526 -22.938  -8.722  1.00  0.00              
ATOM   2269  OE2 GLU A 155     -17.994 -24.821  -9.752  1.00  0.00              
ATOM   2270  H   GLU A 155     -12.507 -23.528  -9.381  1.00  0.00              
ATOM   2271  HA  GLU A 155     -14.075 -22.695 -11.796  1.00  0.00              
ATOM   2272 1HB  GLU A 155     -14.717 -22.574  -8.846  1.00  0.00              
ATOM   2273 2HB  GLU A 155     -15.673 -21.769 -10.114  1.00  0.00              
ATOM   2274 1HG  GLU A 155     -15.932 -24.179 -11.159  1.00  0.00              
ATOM   2275 2HG  GLU A 155     -15.233 -24.668  -9.598  1.00  0.00              
ATOM   2276  N   THR A 156     -13.481 -20.282 -11.568  1.00  0.00              
ATOM   2277  CA  THR A 156     -12.921 -18.949 -11.570  1.00  0.00              
ATOM   2278  C   THR A 156     -13.983 -17.905 -11.807  1.00  0.00              
ATOM   2279  O   THR A 156     -15.137 -18.215 -12.106  1.00  0.00              
ATOM   2280  CB  THR A 156     -11.905 -18.783 -12.725  1.00  0.00              
ATOM   2281  OG1 THR A 156     -12.611 -18.795 -13.979  1.00  0.00              
ATOM   2282  CG2 THR A 156     -10.885 -19.915 -12.721  1.00  0.00              
ATOM   2283  H   THR A 156     -14.114 -20.552 -12.307  1.00  0.00              
ATOM   2284  HA  THR A 156     -12.489 -18.729 -10.594  1.00  0.00              
ATOM   2285  HB  THR A 156     -11.386 -17.833 -12.607  1.00  0.00              
ATOM   2286  HG1 THR A 156     -13.242 -18.072 -13.998  1.00  0.00              
ATOM   2287 1HG2 THR A 156     -10.183 -19.774 -13.543  1.00  0.00              
ATOM   2288 2HG2 THR A 156     -10.344 -19.913 -11.775  1.00  0.00              
ATOM   2289 3HG2 THR A 156     -11.400 -20.867 -12.843  1.00  0.00              
ATOM   2290  N   SER A 157     -13.571 -16.656 -11.656  1.00  0.00              
ATOM   2291  CA  SER A 157     -14.424 -15.531 -11.964  1.00  0.00              
ATOM   2292  C   SER A 157     -13.530 -14.472 -12.588  1.00  0.00              
ATOM   2293  O   SER A 157     -12.682 -13.891 -11.916  1.00  0.00              
ATOM   2294  CB  SER A 157     -15.092 -14.936 -10.731  1.00  0.00              
ATOM   2295  OG  SER A 157     -15.770 -13.745 -11.109  1.00  0.00              
ATOM   2296  H   SER A 157     -12.635 -16.485 -11.315  1.00  0.00              
ATOM   2297  HA  SER A 157     -15.279 -15.794 -12.588  1.00  0.00              
ATOM   2298 1HB  SER A 157     -15.794 -15.666 -10.329  1.00  0.00              
ATOM   2299 2HB  SER A 157     -14.326 -14.722  -9.986  1.00  0.00              
ATOM   2300  HG  SER A 157     -16.612 -13.970 -11.513  1.00  0.00              
ATOM   2301  N   ALA A 158     -13.695 -14.241 -13.883  1.00  0.00              
ATOM   2302  CA  ALA A 158     -12.912 -13.210 -14.548  1.00  0.00              
ATOM   2303  C   ALA A 158     -13.386 -11.837 -14.042  1.00  0.00              
ATOM   2304  O   ALA A 158     -12.610 -10.886 -13.946  1.00  0.00              
ATOM   2305  CB  ALA A 158     -13.103 -13.322 -16.064  1.00  0.00              
ATOM   2306  H   ALA A 158     -14.363 -14.774 -14.420  1.00  0.00              
ATOM   2307  HA  ALA A 158     -11.863 -13.342 -14.282  1.00  0.00              
ATOM   2308 1HB  ALA A 158     -12.516 -12.549 -16.560  1.00  0.00              
ATOM   2309 2HB  ALA A 158     -12.770 -14.303 -16.401  1.00  0.00              
ATOM   2310 3HB  ALA A 158     -14.156 -13.190 -16.308  1.00  0.00              
ATOM   2311  N   LYS A 159     -14.674 -11.742 -13.722  1.00  0.00              
ATOM   2312  CA  LYS A 159     -15.261 -10.491 -13.240  1.00  0.00              
ATOM   2313  C   LYS A 159     -14.733 -10.026 -11.879  1.00  0.00              
ATOM   2314  O   LYS A 159     -14.357  -8.866 -11.723  1.00  0.00              
ATOM   2315  CB  LYS A 159     -16.786 -10.622 -13.177  1.00  0.00              
ATOM   2316  CG  LYS A 159     -17.509  -9.335 -12.796  1.00  0.00              
ATOM   2317  CD  LYS A 159     -19.023  -9.469 -12.919  1.00  0.00              
ATOM   2318  CE  LYS A 159     -19.712  -8.154 -12.561  1.00  0.00              
ATOM   2319  NZ  LYS A 159     -21.195  -8.231 -12.652  1.00  0.00              
ATOM   2320  H   LYS A 159     -15.262 -12.558 -13.814  1.00  0.00              
ATOM   2321  HA  LYS A 159     -15.009  -9.678 -13.922  1.00  0.00              
ATOM   2322 1HB  LYS A 159     -17.120 -10.949 -14.162  1.00  0.00              
ATOM   2323 2HB  LYS A 159     -17.011 -11.396 -12.443  1.00  0.00              
ATOM   2324 1HG  LYS A 159     -17.255  -9.089 -11.764  1.00  0.00              
ATOM   2325 2HG  LYS A 159     -17.166  -8.538 -13.454  1.00  0.00              
ATOM   2326 1HD  LYS A 159     -19.265  -9.746 -13.946  1.00  0.00              
ATOM   2327 2HD  LYS A 159     -19.359 -10.256 -12.243  1.00  0.00              
ATOM   2328 1HE  LYS A 159     -19.433  -7.888 -11.543  1.00  0.00              
ATOM   2329 2HE  LYS A 159     -19.356  -7.385 -13.247  1.00  0.00              
ATOM   2330 1HZ  LYS A 159     -21.595  -7.337 -12.407  1.00  0.00              
ATOM   2331 2HZ  LYS A 159     -21.463  -8.472 -13.596  1.00  0.00              
ATOM   2332 3HZ  LYS A 159     -21.535  -8.939 -12.015  1.00  0.00              
ATOM   2333  N   THR A 160     -14.704 -10.922 -10.898  1.00  0.00              
ATOM   2334  CA  THR A 160     -14.174 -10.580  -9.572  1.00  0.00              
ATOM   2335  C   THR A 160     -12.738 -11.050  -9.339  1.00  0.00              
ATOM   2336  O   THR A 160     -12.228 -10.951  -8.229  1.00  0.00              
ATOM   2337  CB  THR A 160     -15.061 -11.169  -8.459  1.00  0.00              
ATOM   2338  OG1 THR A 160     -15.079 -12.598  -8.565  1.00  0.00              
ATOM   2339  CG2 THR A 160     -16.482 -10.638  -8.572  1.00  0.00              
ATOM   2340  H   THR A 160     -15.051 -11.855 -11.064  1.00  0.00              
ATOM   2341  HA  THR A 160     -14.133  -9.496  -9.459  1.00  0.00              
ATOM   2342  HB  THR A 160     -14.646 -10.891  -7.490  1.00  0.00              
ATOM   2343  HG1 THR A 160     -15.432 -12.851  -9.422  1.00  0.00              
ATOM   2344 1HG2 THR A 160     -17.093 -11.064  -7.777  1.00  0.00              
ATOM   2345 2HG2 THR A 160     -16.472  -9.552  -8.480  1.00  0.00              
ATOM   2346 3HG2 THR A 160     -16.897 -10.916  -9.540  1.00  0.00              
ATOM   2347  N   ARG A 161     -12.104 -11.564 -10.392  1.00  0.00              
ATOM   2348  CA  ARG A 161     -10.683 -11.931 -10.380  1.00  0.00              
ATOM   2349  C   ARG A 161     -10.342 -13.139  -9.522  1.00  0.00              
ATOM   2350  O   ARG A 161      -9.174 -13.367  -9.208  1.00  0.00              
ATOM   2351  CB  ARG A 161      -9.811 -10.746  -9.993  1.00  0.00              
ATOM   2352  CG  ARG A 161     -10.044  -9.486 -10.811  1.00  0.00              
ATOM   2353  CD  ARG A 161      -9.101  -8.378 -10.511  1.00  0.00              
ATOM   2354  NE  ARG A 161      -9.024  -8.016  -9.105  1.00  0.00              
ATOM   2355  CZ  ARG A 161      -9.845  -7.140  -8.494  1.00  0.00              
ATOM   2356  NH1 ARG A 161     -10.780  -6.506  -9.166  1.00  0.00              
ATOM   2357  NH2 ARG A 161      -9.670  -6.916  -7.203  1.00  0.00              
ATOM   2358  H   ARG A 161     -12.642 -11.703 -11.236  1.00  0.00              
ATOM   2359  HA  ARG A 161     -10.367 -12.216 -11.384  1.00  0.00              
ATOM   2360 1HB  ARG A 161     -10.009 -10.535  -8.943  1.00  0.00              
ATOM   2361 2HB  ARG A 161      -8.774 -11.063 -10.110  1.00  0.00              
ATOM   2362 1HG  ARG A 161      -9.944  -9.734 -11.868  1.00  0.00              
ATOM   2363 2HG  ARG A 161     -11.056  -9.128 -10.615  1.00  0.00              
ATOM   2364 1HD  ARG A 161      -8.100  -8.670 -10.828  1.00  0.00              
ATOM   2365 2HD  ARG A 161      -9.412  -7.490 -11.060  1.00  0.00              
ATOM   2366  HE  ARG A 161      -8.384  -8.338  -8.391  1.00  0.00              
ATOM   2367 1HH1 ARG A 161     -10.889  -6.675 -10.156  1.00  0.00              
ATOM   2368 2HH1 ARG A 161     -11.385  -5.853  -8.690  1.00  0.00              
ATOM   2369 1HH2 ARG A 161      -8.934  -7.398  -6.705  1.00  0.00              
ATOM   2370 2HH2 ARG A 161     -10.270  -6.264  -6.721  1.00  0.00              
ATOM   2371  N   ALA A 162     -11.359 -13.920  -9.163  1.00  0.00              
ATOM   2372  CA  ALA A 162     -11.153 -15.148  -8.389  1.00  0.00              
ATOM   2373  C   ALA A 162     -10.516 -16.240  -9.254  1.00  0.00              
ATOM   2374  O   ALA A 162     -11.070 -16.628 -10.270  1.00  0.00              
ATOM   2375  CB  ALA A 162     -12.487 -15.638  -7.836  1.00  0.00              
ATOM   2376  H   ALA A 162     -12.297 -13.660  -9.432  1.00  0.00              
ATOM   2377  HA  ALA A 162     -10.465 -14.934  -7.571  1.00  0.00              
ATOM   2378 1HB  ALA A 162     -12.330 -16.550  -7.261  1.00  0.00              
ATOM   2379 2HB  ALA A 162     -12.917 -14.872  -7.189  1.00  0.00              
ATOM   2380 3HB  ALA A 162     -13.169 -15.842  -8.660  1.00  0.00              
ATOM   2381  N   ASN A 163      -9.357 -16.724  -8.815  1.00  0.00              
ATOM   2382  CA  ASN A 163      -8.610 -17.790  -9.472  1.00  0.00              
ATOM   2383  C   ASN A 163      -8.224 -17.565 -10.950  1.00  0.00              
ATOM   2384  O   ASN A 163      -8.021 -18.529 -11.688  1.00  0.00              
ATOM   2385  CB  ASN A 163      -9.355 -19.134  -9.347  1.00  0.00              
ATOM   2386  CG  ASN A 163      -9.467 -19.623  -7.895  1.00  0.00              
ATOM   2387  OD1 ASN A 163      -8.611 -19.315  -7.071  1.00  0.00              
ATOM   2388  ND2 ASN A 163     -10.511 -20.391  -7.587  1.00  0.00              
ATOM   2389  H   ASN A 163      -8.987 -16.313  -7.970  1.00  0.00              
ATOM   2390  HA  ASN A 163      -7.640 -17.915  -8.987  1.00  0.00              
ATOM   2391 1HB  ASN A 163     -10.300 -19.298  -9.867  1.00  0.00              
ATOM   2392 2HB  ASN A 163      -8.563 -19.692  -9.849  1.00  0.00              
ATOM   2393 1HD2 ASN A 163     -10.622 -20.731  -6.653  1.00  0.00              
ATOM   2394 2HD2 ASN A 163     -11.182 -20.627  -8.290  1.00  0.00              
ATOM   2395  N   VAL A 164      -8.083 -16.317 -11.388  1.00  0.00              
ATOM   2396  CA  VAL A 164      -7.791 -16.073 -12.796  1.00  0.00              
ATOM   2397  C   VAL A 164      -6.361 -16.442 -13.193  1.00  0.00              
ATOM   2398  O   VAL A 164      -6.158 -17.155 -14.174  1.00  0.00              
ATOM   2399  CB  VAL A 164      -8.118 -14.605 -13.187  1.00  0.00              
ATOM   2400  CG1 VAL A 164      -7.650 -14.301 -14.633  1.00  0.00              
ATOM   2401  CG2 VAL A 164      -9.618 -14.388 -13.086  1.00  0.00              
ATOM   2402  H   VAL A 164      -8.175 -15.532 -10.761  1.00  0.00              
ATOM   2403  HA  VAL A 164      -8.403 -16.703 -13.443  1.00  0.00              
ATOM   2404  HB  VAL A 164      -7.640 -13.934 -12.474  1.00  0.00              
ATOM   2405 1HG1 VAL A 164      -7.889 -13.267 -14.883  1.00  0.00              
ATOM   2406 2HG1 VAL A 164      -6.572 -14.450 -14.706  1.00  0.00              
ATOM   2407 3HG1 VAL A 164      -8.158 -14.969 -15.328  1.00  0.00              
ATOM   2408 1HG2 VAL A 164      -9.856 -13.361 -13.359  1.00  0.00              
ATOM   2409 2HG2 VAL A 164     -10.129 -15.072 -13.764  1.00  0.00              
ATOM   2410 3HG2 VAL A 164      -9.945 -14.578 -12.064  1.00  0.00              
ATOM   2411  N   ASP A 165      -5.369 -15.979 -12.438  1.00  0.00              
ATOM   2412  CA  ASP A 165      -3.983 -16.323 -12.736  1.00  0.00              
ATOM   2413  C   ASP A 165      -3.777 -17.809 -12.460  1.00  0.00              
ATOM   2414  O   ASP A 165      -3.022 -18.478 -13.159  1.00  0.00              
ATOM   2415  CB  ASP A 165      -3.004 -15.530 -11.855  1.00  0.00              
ATOM   2416  CG  ASP A 165      -2.927 -14.052 -12.229  1.00  0.00              
ATOM   2417  OD1 ASP A 165      -3.451 -13.666 -13.301  1.00  0.00              
ATOM   2418  OD2 ASP A 165      -2.317 -13.276 -11.458  1.00  0.00              
ATOM   2419  H   ASP A 165      -5.568 -15.382 -11.648  1.00  0.00              
ATOM   2420  HA  ASP A 165      -3.777 -16.143 -13.791  1.00  0.00              
ATOM   2421 1HB  ASP A 165      -3.194 -15.641 -10.787  1.00  0.00              
ATOM   2422 2HB  ASP A 165      -2.068 -16.028 -12.112  1.00  0.00              
ATOM   2423  N   LYS A 166      -4.459 -18.317 -11.440  1.00  0.00              
ATOM   2424  CA  LYS A 166      -4.331 -19.713 -11.064  1.00  0.00              
ATOM   2425  C   LYS A 166      -4.425 -20.689 -12.242  1.00  0.00              
ATOM   2426  O   LYS A 166      -3.617 -21.602 -12.340  1.00  0.00              
ATOM   2427  CB  LYS A 166      -5.381 -20.091 -10.007  1.00  0.00              
ATOM   2428  CG  LYS A 166      -5.316 -21.552  -9.553  1.00  0.00              
ATOM   2429  CD  LYS A 166      -6.280 -21.839  -8.411  1.00  0.00              
ATOM   2430  CE  LYS A 166      -6.375 -23.336  -8.143  1.00  0.00              
ATOM   2431  NZ  LYS A 166      -5.069 -23.917  -7.713  1.00  0.00              
ATOM   2432  H   LYS A 166      -5.082 -17.721 -10.912  1.00  0.00              
ATOM   2433  HA  LYS A 166      -3.343 -19.891 -10.637  1.00  0.00              
ATOM   2434 1HB  LYS A 166      -5.222 -19.436  -9.149  1.00  0.00              
ATOM   2435 2HB  LYS A 166      -6.360 -19.888 -10.441  1.00  0.00              
ATOM   2436 1HG  LYS A 166      -5.568 -22.189 -10.402  1.00  0.00              
ATOM   2437 2HG  LYS A 166      -4.300 -21.768  -9.226  1.00  0.00              
ATOM   2438 1HD  LYS A 166      -5.921 -21.326  -7.517  1.00  0.00              
ATOM   2439 2HD  LYS A 166      -7.262 -21.452  -8.679  1.00  0.00              
ATOM   2440 1HE  LYS A 166      -7.115 -23.496  -7.362  1.00  0.00              
ATOM   2441 2HE  LYS A 166      -6.703 -23.826  -9.060  1.00  0.00              
ATOM   2442 1HZ  LYS A 166      -5.179 -24.908  -7.549  1.00  0.00              
ATOM   2443 2HZ  LYS A 166      -4.380 -23.771  -8.438  1.00  0.00              
ATOM   2444 3HZ  LYS A 166      -4.764 -23.466  -6.863  1.00  0.00              
ATOM   2445  N   VAL A 167      -5.403 -20.509 -13.127  1.00  0.00              
ATOM   2446  CA  VAL A 167      -5.563 -21.480 -14.213  1.00  0.00              
ATOM   2447  C   VAL A 167      -4.402 -21.452 -15.199  1.00  0.00              
ATOM   2448  O   VAL A 167      -4.098 -22.465 -15.831  1.00  0.00              
ATOM   2449  CB  VAL A 167      -6.928 -21.311 -14.964  1.00  0.00              
ATOM   2450  CG1 VAL A 167      -8.053 -21.435 -13.970  1.00  0.00              
ATOM   2451  CG2 VAL A 167      -7.019 -19.974 -15.679  1.00  0.00              
ATOM   2452  H   VAL A 167      -6.035 -19.723 -13.071  1.00  0.00              
ATOM   2453  HA  VAL A 167      -5.563 -22.503 -13.834  1.00  0.00              
ATOM   2454  HB  VAL A 167      -7.003 -22.076 -15.738  1.00  0.00              
ATOM   2455 1HG1 VAL A 167      -9.008 -21.319 -14.483  1.00  0.00              
ATOM   2456 2HG1 VAL A 167      -8.013 -22.416 -13.496  1.00  0.00              
ATOM   2457 3HG1 VAL A 167      -7.954 -20.660 -13.211  1.00  0.00              
ATOM   2458 1HG2 VAL A 167      -7.980 -19.897 -16.188  1.00  0.00              
ATOM   2459 2HG2 VAL A 167      -6.928 -19.167 -14.952  1.00  0.00              
ATOM   2460 3HG2 VAL A 167      -6.215 -19.896 -16.411  1.00  0.00              
ATOM   2461  N   PHE A 168      -3.707 -20.322 -15.293  1.00  0.00              
ATOM   2462  CA  PHE A 168      -2.628 -20.208 -16.272  1.00  0.00              
ATOM   2463  C   PHE A 168      -1.309 -20.735 -15.715  1.00  0.00              
ATOM   2464  O   PHE A 168      -0.556 -21.411 -16.417  1.00  0.00              
ATOM   2465  CB  PHE A 168      -2.479 -18.756 -16.711  1.00  0.00              
ATOM   2466  CG  PHE A 168      -3.629 -18.266 -17.528  1.00  0.00              
ATOM   2467  CD1 PHE A 168      -3.732 -18.607 -18.874  1.00  0.00              
ATOM   2468  CD2 PHE A 168      -4.619 -17.484 -16.951  1.00  0.00              
ATOM   2469  CE1 PHE A 168      -4.811 -18.172 -19.638  1.00  0.00              
ATOM   2470  CE2 PHE A 168      -5.699 -17.041 -17.697  1.00  0.00              
ATOM   2471  CZ  PHE A 168      -5.799 -17.386 -19.051  1.00  0.00              
ATOM   2472  H   PHE A 168      -3.913 -19.535 -14.695  1.00  0.00              
ATOM   2473  HA  PHE A 168      -2.857 -20.818 -17.147  1.00  0.00              
ATOM   2474 1HB  PHE A 168      -2.408 -18.105 -15.841  1.00  0.00              
ATOM   2475 2HB  PHE A 168      -1.585 -18.640 -17.323  1.00  0.00              
ATOM   2476  HD1 PHE A 168      -2.955 -19.223 -19.328  1.00  0.00              
ATOM   2477  HD2 PHE A 168      -4.538 -17.217 -15.897  1.00  0.00              
ATOM   2478  HE1 PHE A 168      -4.880 -18.448 -20.690  1.00  0.00              
ATOM   2479  HE2 PHE A 168      -6.470 -16.426 -17.234  1.00  0.00              
ATOM   2480  HZ  PHE A 168      -6.644 -17.039 -19.644  1.00  0.00              
ATOM   2481  N   PHE A 169      -1.029 -20.431 -14.451  1.00  0.00              
ATOM   2482  CA  PHE A 169       0.220 -20.878 -13.851  1.00  0.00              
ATOM   2483  C   PHE A 169       0.182 -22.373 -13.520  1.00  0.00              
ATOM   2484  O   PHE A 169       1.205 -23.047 -13.608  1.00  0.00              
ATOM   2485  CB  PHE A 169       0.534 -20.054 -12.603  1.00  0.00              
ATOM   2486  CG  PHE A 169       1.036 -18.680 -12.915  1.00  0.00              
ATOM   2487  CD1 PHE A 169       2.322 -18.490 -13.416  1.00  0.00              
ATOM   2488  CD2 PHE A 169       0.206 -17.576 -12.767  1.00  0.00              
ATOM   2489  CE1 PHE A 169       2.768 -17.218 -13.770  1.00  0.00              
ATOM   2490  CE2 PHE A 169       0.644 -16.303 -13.117  1.00  0.00              
ATOM   2491  CZ  PHE A 169       1.919 -16.121 -13.621  1.00  0.00              
ATOM   2492  H   PHE A 169      -1.676 -19.890 -13.896  1.00  0.00              
ATOM   2493  HA  PHE A 169       1.039 -20.743 -14.558  1.00  0.00              
ATOM   2494 1HB  PHE A 169      -0.363 -19.934 -11.998  1.00  0.00              
ATOM   2495 2HB  PHE A 169       1.306 -20.547 -12.014  1.00  0.00              
ATOM   2496  HD1 PHE A 169       2.982 -19.350 -13.530  1.00  0.00              
ATOM   2497  HD2 PHE A 169      -0.800 -17.716 -12.370  1.00  0.00              
ATOM   2498  HE1 PHE A 169       3.776 -17.085 -14.163  1.00  0.00              
ATOM   2499  HE2 PHE A 169      -0.020 -15.448 -12.993  1.00  0.00              
ATOM   2500  HZ  PHE A 169       2.261 -15.125 -13.898  1.00  0.00              
ATOM   2501  N   ASP A 170      -0.982 -22.892 -13.137  1.00  0.00              
ATOM   2502  CA  ASP A 170      -1.081 -24.310 -12.794  1.00  0.00              
ATOM   2503  C   ASP A 170      -0.921 -25.125 -14.088  1.00  0.00              
ATOM   2504  O   ASP A 170      -0.275 -26.163 -14.092  1.00  0.00              
ATOM   2505  CB  ASP A 170      -2.435 -24.634 -12.148  1.00  0.00              
ATOM   2506  CG  ASP A 170      -2.540 -24.146 -10.698  1.00  0.00              
ATOM   2507  OD1 ASP A 170      -1.510 -23.763 -10.096  1.00  0.00              
ATOM   2508  OD2 ASP A 170      -3.666 -24.149 -10.161  1.00  0.00              
ATOM   2509  H   ASP A 170      -1.808 -22.313 -13.077  1.00  0.00              
ATOM   2510  HA  ASP A 170      -0.274 -24.582 -12.113  1.00  0.00              
ATOM   2511 1HB  ASP A 170      -3.289 -24.281 -12.728  1.00  0.00              
ATOM   2512 2HB  ASP A 170      -2.403 -25.724 -12.172  1.00  0.00              
ATOM   2513  N   LEU A 171      -1.514 -24.661 -15.186  1.00  0.00              
ATOM   2514  CA  LEU A 171      -1.318 -25.345 -16.468  1.00  0.00              
ATOM   2515  C   LEU A 171       0.139 -25.218 -16.891  1.00  0.00              
ATOM   2516  O   LEU A 171       0.722 -26.160 -17.430  1.00  0.00              
ATOM   2517  CB  LEU A 171      -2.247 -24.767 -17.544  1.00  0.00              
ATOM   2518  CG  LEU A 171      -2.164 -25.452 -18.914  1.00  0.00              
ATOM   2519  CD1 LEU A 171      -2.545 -26.921 -18.788  1.00  0.00              
ATOM   2520  CD2 LEU A 171      -3.082 -24.739 -19.895  1.00  0.00              
ATOM   2521  H   LEU A 171      -2.100 -23.839 -15.151  1.00  0.00              
ATOM   2522  HA  LEU A 171      -1.538 -26.406 -16.353  1.00  0.00              
ATOM   2523 1HB  LEU A 171      -3.208 -24.977 -17.079  1.00  0.00              
ATOM   2524 2HB  LEU A 171      -2.121 -23.690 -17.649  1.00  0.00              
ATOM   2525  HG  LEU A 171      -1.140 -25.337 -19.272  1.00  0.00              
ATOM   2526 1HD1 LEU A 171      -2.483 -27.398 -19.766  1.00  0.00              
ATOM   2527 2HD1 LEU A 171      -1.861 -27.416 -18.099  1.00  0.00              
ATOM   2528 3HD1 LEU A 171      -3.563 -27.001 -18.409  1.00  0.00              
ATOM   2529 1HD2 LEU A 171      -3.021 -25.226 -20.869  1.00  0.00              
ATOM   2530 2HD2 LEU A 171      -4.108 -24.781 -19.531  1.00  0.00              
ATOM   2531 3HD2 LEU A 171      -2.774 -23.697 -19.992  1.00  0.00              
ATOM   2532  N   MET A 172       0.739 -24.054 -16.659  1.00  0.00              
ATOM   2533  CA  MET A 172       2.159 -23.931 -16.956  1.00  0.00              
ATOM   2534  C   MET A 172       2.968 -24.936 -16.140  1.00  0.00              
ATOM   2535  O   MET A 172       3.969 -25.449 -16.623  1.00  0.00              
ATOM   2536  CB  MET A 172       2.674 -22.515 -16.682  1.00  0.00              
ATOM   2537  CG  MET A 172       2.201 -21.480 -17.711  1.00  0.00              
ATOM   2538  SD  MET A 172       2.512 -19.798 -17.153  1.00  0.00              
ATOM   2539  CE  MET A 172       4.232 -19.727 -17.203  1.00  0.00              
ATOM   2540  H   MET A 172       0.243 -23.257 -16.286  1.00  0.00              
ATOM   2541  HA  MET A 172       2.340 -24.158 -18.006  1.00  0.00              
ATOM   2542 1HB  MET A 172       2.323 -22.237 -15.689  1.00  0.00              
ATOM   2543 2HB  MET A 172       3.764 -22.567 -16.682  1.00  0.00              
ATOM   2544 1HG  MET A 172       2.734 -21.662 -18.644  1.00  0.00              
ATOM   2545 2HG  MET A 172       1.132 -21.623 -17.870  1.00  0.00              
ATOM   2546 1HE  MET A 172       4.565 -18.740 -16.882  1.00  0.00              
ATOM   2547 2HE  MET A 172       4.647 -20.485 -16.537  1.00  0.00              
ATOM   2548 3HE  MET A 172       4.574 -19.912 -18.222  1.00  0.00              
ATOM   2549  N   ARG A 173       2.547 -25.220 -14.911  1.00  0.00              
ATOM   2550  CA  ARG A 173       3.216 -26.259 -14.126  1.00  0.00              
ATOM   2551  C   ARG A 173       3.070 -27.659 -14.734  1.00  0.00              
ATOM   2552  O   ARG A 173       4.008 -28.467 -14.702  1.00  0.00              
ATOM   2553  CB  ARG A 173       2.719 -26.246 -12.675  1.00  0.00              
ATOM   2554  CG  ARG A 173       3.199 -25.011 -11.898  1.00  0.00              
ATOM   2555  CD  ARG A 173       2.754 -25.006 -10.433  1.00  0.00              
ATOM   2556  NE  ARG A 173       3.167 -23.764  -9.769  1.00  0.00              
ATOM   2557  CZ  ARG A 173       2.381 -22.705  -9.591  1.00  0.00              
ATOM   2558  NH1 ARG A 173       1.132 -22.730 -10.013  1.00  0.00              
ATOM   2559  NH2 ARG A 173       2.851 -21.601  -9.016  1.00  0.00              
ATOM   2560  H   ARG A 173       1.765 -24.725 -14.507  1.00  0.00              
ATOM   2561  HA  ARG A 173       4.289 -26.067 -14.099  1.00  0.00              
ATOM   2562 1HB  ARG A 173       1.630 -26.272 -12.712  1.00  0.00              
ATOM   2563 2HB  ARG A 173       3.088 -27.157 -12.204  1.00  0.00              
ATOM   2564 1HG  ARG A 173       4.289 -24.984 -11.928  1.00  0.00              
ATOM   2565 2HG  ARG A 173       2.801 -24.120 -12.384  1.00  0.00              
ATOM   2566 1HD  ARG A 173       1.669 -25.093 -10.392  1.00  0.00              
ATOM   2567 2HD  ARG A 173       3.206 -25.856  -9.922  1.00  0.00              
ATOM   2568  HE  ARG A 173       4.058 -23.518  -9.360  1.00  0.00              
ATOM   2569 1HH1 ARG A 173       0.773 -23.555 -10.471  1.00  0.00              
ATOM   2570 2HH1 ARG A 173       0.540 -21.924  -9.877  1.00  0.00              
ATOM   2571 1HH2 ARG A 173       3.813 -21.565  -8.711  1.00  0.00              
ATOM   2572 2HH2 ARG A 173       2.244 -20.805  -8.888  1.00  0.00              
ATOM   2573  N   GLU A 174       1.903 -27.955 -15.294  1.00  0.00              
ATOM   2574  CA  GLU A 174       1.705 -29.263 -15.905  1.00  0.00              
ATOM   2575  C   GLU A 174       2.561 -29.345 -17.153  1.00  0.00              
ATOM   2576  O   GLU A 174       3.170 -30.379 -17.421  1.00  0.00              
ATOM   2577  CB  GLU A 174       0.244 -29.490 -16.253  1.00  0.00              
ATOM   2578  CG  GLU A 174      -0.634 -29.668 -15.028  1.00  0.00              
ATOM   2579  CD  GLU A 174      -2.092 -29.838 -15.382  1.00  0.00              
ATOM   2580  OE1 GLU A 174      -2.908 -30.042 -14.456  1.00  0.00              
ATOM   2581  OE2 GLU A 174      -2.424 -29.768 -16.588  1.00  0.00              
ATOM   2582  H   GLU A 174       1.146 -27.286 -15.306  1.00  0.00              
ATOM   2583  HA  GLU A 174       2.028 -30.045 -15.217  1.00  0.00              
ATOM   2584 1HB  GLU A 174      -0.084 -28.625 -16.829  1.00  0.00              
ATOM   2585 2HB  GLU A 174       0.200 -30.382 -16.879  1.00  0.00              
ATOM   2586 1HG  GLU A 174      -0.329 -30.499 -14.394  1.00  0.00              
ATOM   2587 2HG  GLU A 174      -0.508 -28.732 -14.486  1.00  0.00              
ATOM   2588  N   ILE A 175       2.633 -28.246 -17.903  1.00  0.00              
ATOM   2589  CA  ILE A 175       3.398 -28.231 -19.146  1.00  0.00              
ATOM   2590  C   ILE A 175       4.874 -28.366 -18.796  1.00  0.00              
ATOM   2591  O   ILE A 175       5.627 -29.103 -19.442  1.00  0.00              
ATOM   2592  CB  ILE A 175       3.166 -26.917 -19.926  1.00  0.00              
ATOM   2593  CG1 ILE A 175       1.719 -26.860 -20.416  1.00  0.00              
ATOM   2594  CG2 ILE A 175       4.138 -26.816 -21.086  1.00  0.00              
ATOM   2595  CD1 ILE A 175       1.310 -25.486 -20.942  1.00  0.00              
ATOM   2596  H   ILE A 175       2.151 -27.407 -17.612  1.00  0.00              
ATOM   2597  HA  ILE A 175       3.143 -29.091 -19.764  1.00  0.00              
ATOM   2598  HB  ILE A 175       3.312 -26.073 -19.253  1.00  0.00              
ATOM   2599 1HG1 ILE A 175       1.615 -27.602 -21.208  1.00  0.00              
ATOM   2600 2HG1 ILE A 175       1.081 -27.136 -19.576  1.00  0.00              
ATOM   2601 1HG2 ILE A 175       3.963 -25.886 -21.628  1.00  0.00              
ATOM   2602 2HG2 ILE A 175       5.159 -26.827 -20.708  1.00  0.00              
ATOM   2603 3HG2 ILE A 175       3.991 -27.660 -21.760  1.00  0.00              
ATOM   2604 1HD1 ILE A 175       0.272 -25.516 -21.273  1.00  0.00              
ATOM   2605 2HD1 ILE A 175       1.416 -24.745 -20.149  1.00  0.00              
ATOM   2606 3HD1 ILE A 175       1.949 -25.213 -21.781  1.00  0.00              
ATOM   2607  N   ARG A 176       5.288 -27.662 -17.757  1.00  0.00              
ATOM   2608  CA  ARG A 176       6.675 -27.730 -17.335  1.00  0.00              
ATOM   2609  C   ARG A 176       7.053 -29.160 -16.884  1.00  0.00              
ATOM   2610  O   ARG A 176       8.127 -29.666 -17.217  1.00  0.00              
ATOM   2611  CB  ARG A 176       6.989 -26.694 -16.266  1.00  0.00              
ATOM   2612  CG  ARG A 176       8.422 -26.714 -15.758  1.00  0.00              
ATOM   2613  CD  ARG A 176       8.719 -25.690 -14.724  1.00  0.00              
ATOM   2614  NE  ARG A 176       7.914 -25.800 -13.518  1.00  0.00              
ATOM   2615  CZ  ARG A 176       7.895 -24.890 -12.524  1.00  0.00              
ATOM   2616  NH1 ARG A 176       8.660 -23.821 -12.570  1.00  0.00              
ATOM   2617  NH2 ARG A 176       7.103 -25.111 -11.490  1.00  0.00              
ATOM   2618  H   ARG A 176       4.647 -27.071 -17.246  1.00  0.00              
ATOM   2619  HA  ARG A 176       7.328 -27.491 -18.175  1.00  0.00              
ATOM   2620 1HB  ARG A 176       6.774 -25.717 -16.697  1.00  0.00              
ATOM   2621 2HB  ARG A 176       6.311 -26.881 -15.434  1.00  0.00              
ATOM   2622 1HG  ARG A 176       8.624 -27.694 -15.326  1.00  0.00              
ATOM   2623 2HG  ARG A 176       9.091 -26.543 -16.602  1.00  0.00              
ATOM   2624 1HD  ARG A 176       9.764 -25.778 -14.428  1.00  0.00              
ATOM   2625 2HD  ARG A 176       8.543 -24.700 -15.144  1.00  0.00              
ATOM   2626  HE  ARG A 176       7.273 -26.530 -13.235  1.00  0.00              
ATOM   2627 1HH1 ARG A 176       9.273 -23.676 -13.360  1.00  0.00              
ATOM   2628 2HH1 ARG A 176       8.631 -23.151 -11.816  1.00  0.00              
ATOM   2629 1HH2 ARG A 176       6.535 -25.947 -11.462  1.00  0.00              
ATOM   2630 2HH2 ARG A 176       7.070 -24.446 -10.732  1.00  0.00              
ATOM   2631  N   ALA A 177       6.159 -29.807 -16.142  1.00  0.00              
ATOM   2632  CA  ALA A 177       6.393 -31.176 -15.676  1.00  0.00              
ATOM   2633  C   ALA A 177       6.558 -32.130 -16.852  1.00  0.00              
ATOM   2634  O   ALA A 177       7.392 -33.029 -16.804  1.00  0.00              
ATOM   2635  CB  ALA A 177       5.238 -31.641 -14.799  1.00  0.00              
ATOM   2636  H   ALA A 177       5.297 -29.342 -15.892  1.00  0.00              
ATOM   2637  HA  ALA A 177       7.320 -31.197 -15.103  1.00  0.00              
ATOM   2638 1HB  ALA A 177       5.426 -32.659 -14.461  1.00  0.00              
ATOM   2639 2HB  ALA A 177       5.150 -30.982 -13.935  1.00  0.00              
ATOM   2640 3HB  ALA A 177       4.313 -31.614 -15.372  1.00  0.00              
ATOM   2641  N   ARG A 178       5.752 -31.938 -17.892  1.00  0.00              
ATOM   2642  CA  ARG A 178       5.868 -32.736 -19.117  1.00  0.00              
ATOM   2643  C   ARG A 178       7.196 -32.480 -19.818  1.00  0.00              
ATOM   2644  O   ARG A 178       7.853 -33.411 -20.288  1.00  0.00              
ATOM   2645  CB  ARG A 178       4.724 -32.420 -20.089  1.00  0.00              
ATOM   2646  CG  ARG A 178       3.366 -32.927 -19.643  1.00  0.00              
ATOM   2647  CD  ARG A 178       3.366 -34.438 -19.479  1.00  0.00              
ATOM   2648  NE  ARG A 178       3.832 -35.110 -20.688  1.00  0.00              
ATOM   2649  CZ  ARG A 178       3.080 -35.345 -21.761  1.00  0.00              
ATOM   2650  NH1 ARG A 178       1.808 -34.965 -21.783  1.00  0.00              
ATOM   2651  NH2 ARG A 178       3.603 -35.957 -22.817  1.00  0.00              
ATOM   2652  H   ARG A 178       5.040 -31.222 -17.837  1.00  0.00              
ATOM   2653  HA  ARG A 178       5.846 -33.798 -18.869  1.00  0.00              
ATOM   2654 1HB  ARG A 178       4.690 -31.337 -20.198  1.00  0.00              
ATOM   2655 2HB  ARG A 178       4.985 -32.873 -21.045  1.00  0.00              
ATOM   2656 1HG  ARG A 178       3.116 -32.459 -18.691  1.00  0.00              
ATOM   2657 2HG  ARG A 178       2.627 -32.643 -20.394  1.00  0.00              
ATOM   2658 1HD  ARG A 178       4.022 -34.704 -18.652  1.00  0.00              
ATOM   2659 2HD  ARG A 178       2.352 -34.769 -19.259  1.00  0.00              
ATOM   2660  HE  ARG A 178       4.746 -35.486 -20.905  1.00  0.00              
ATOM   2661 1HH1 ARG A 178       1.410 -34.496 -20.982  1.00  0.00              
ATOM   2662 2HH1 ARG A 178       1.244 -35.147 -22.600  1.00  0.00              
ATOM   2663 1HH2 ARG A 178       4.573 -36.242 -22.803  1.00  0.00              
ATOM   2664 2HH2 ARG A 178       3.031 -36.134 -23.629  1.00  0.00              
ATOM   2665  N   LYS A 179       7.592 -31.215 -19.888  1.00  0.00              
ATOM   2666  CA  LYS A 179       8.866 -30.860 -20.495  1.00  0.00              
ATOM   2667  C   LYS A 179      10.039 -31.479 -19.741  1.00  0.00              
ATOM   2668  O   LYS A 179      11.017 -31.913 -20.340  1.00  0.00              
ATOM   2669  CB  LYS A 179       9.027 -29.336 -20.531  1.00  0.00              
ATOM   2670  CG  LYS A 179       8.134 -28.648 -21.564  1.00  0.00              
ATOM   2671  CD  LYS A 179       8.225 -27.130 -21.489  1.00  0.00              
ATOM   2672  CE  LYS A 179       7.418 -26.495 -22.627  1.00  0.00              
ATOM   2673  NZ  LYS A 179       7.271 -25.017 -22.465  1.00  0.00              
ATOM   2674  H   LYS A 179       7.004 -30.483 -19.515  1.00  0.00              
ATOM   2675  HA  LYS A 179       8.914 -31.254 -21.511  1.00  0.00              
ATOM   2676 1HB  LYS A 179       8.788 -28.966 -19.533  1.00  0.00              
ATOM   2677 2HB  LYS A 179      10.073 -29.130 -20.753  1.00  0.00              
ATOM   2678 1HG  LYS A 179       8.441 -28.974 -22.558  1.00  0.00              
ATOM   2679 2HG  LYS A 179       7.102 -28.951 -21.386  1.00  0.00              
ATOM   2680 1HD  LYS A 179       7.831 -26.806 -20.525  1.00  0.00              
ATOM   2681 2HD  LYS A 179       9.272 -26.841 -21.569  1.00  0.00              
ATOM   2682 1HE  LYS A 179       7.928 -26.705 -23.565  1.00  0.00              
ATOM   2683 2HE  LYS A 179       6.429 -26.954 -22.641  1.00  0.00              
ATOM   2684 1HZ  LYS A 179       6.733 -24.647 -23.236  1.00  0.00              
ATOM   2685 2HZ  LYS A 179       6.795 -24.818 -21.597  1.00  0.00              
ATOM   2686 3HZ  LYS A 179       8.185 -24.588 -22.455  1.00  0.00              
ATOM   2687  N   MET A 180       9.928 -31.515 -18.422  1.00  0.00              
ATOM   2688  CA  MET A 180      10.925 -32.158 -17.585  1.00  0.00              
ATOM   2689  C   MET A 180      11.052 -33.656 -17.872  1.00  0.00              
ATOM   2690  O   MET A 180      12.149 -34.162 -18.110  1.00  0.00              
ATOM   2691  CB  MET A 180      10.584 -31.932 -16.113  1.00  0.00              
ATOM   2692  CG  MET A 180      11.512 -32.639 -15.136  1.00  0.00              
ATOM   2693  SD  MET A 180      10.976 -32.469 -13.422  1.00  0.00              
ATOM   2694  CE  MET A 180       9.507 -33.493 -13.423  1.00  0.00              
ATOM   2695  H   MET A 180       9.125 -31.083 -17.987  1.00  0.00              
ATOM   2696  HA  MET A 180      11.909 -31.736 -17.788  1.00  0.00              
ATOM   2697 1HB  MET A 180      10.624 -30.857 -15.940  1.00  0.00              
ATOM   2698 2HB  MET A 180       9.563 -32.286 -15.966  1.00  0.00              
ATOM   2699 1HG  MET A 180      11.540 -33.696 -15.399  1.00  0.00              
ATOM   2700 2HG  MET A 180      12.508 -32.211 -15.243  1.00  0.00              
ATOM   2701 1HE  MET A 180       9.060 -33.490 -12.429  1.00  0.00              
ATOM   2702 2HE  MET A 180       8.791 -33.101 -14.146  1.00  0.00              
ATOM   2703 3HE  MET A 180       9.777 -34.514 -13.696  1.00  0.00              
ATOM   2704  N   GLU A 181       9.924 -34.356 -17.851  1.00  0.00              
ATOM   2705  CA  GLU A 181       9.908 -35.795 -18.059  1.00  0.00              
ATOM   2706  C   GLU A 181      10.300 -36.182 -19.480  1.00  0.00              
ATOM   2707  O   GLU A 181      10.877 -37.245 -19.702  1.00  0.00              
ATOM   2708  CB  GLU A 181       8.523 -36.358 -17.731  1.00  0.00              
ATOM   2709  CG  GLU A 181       8.162 -36.316 -16.253  1.00  0.00              
ATOM   2710  CD  GLU A 181       6.756 -36.797 -16.021  1.00  0.00              
ATOM   2711  OE1 GLU A 181       6.095 -37.126 -16.976  1.00  0.00              
ATOM   2712  OE2 GLU A 181       6.381 -36.943 -14.881  1.00  0.00              
ATOM   2713  H   GLU A 181       9.053 -33.874 -17.687  1.00  0.00              
ATOM   2714  HA  GLU A 181      10.644 -36.271 -17.410  1.00  0.00              
ATOM   2715 1HB  GLU A 181       7.799 -35.772 -18.298  1.00  0.00              
ATOM   2716 2HB  GLU A 181       8.508 -37.391 -18.079  1.00  0.00              
ATOM   2717 1HG  GLU A 181       8.847 -36.882 -15.623  1.00  0.00              
ATOM   2718 2HG  GLU A 181       8.229 -35.258 -16.003  1.00  0.00              
ATOM   2719  N   ASP A 182       9.985 -35.310 -20.434  1.00  0.00              
ATOM   2720  CA  ASP A 182      10.288 -35.551 -21.844  1.00  0.00              
ATOM   2721  C   ASP A 182      11.698 -35.117 -22.257  1.00  0.00              
ATOM   2722  O   ASP A 182      12.255 -35.655 -23.216  1.00  0.00              
ATOM   2723  CB  ASP A 182       9.255 -34.849 -22.740  1.00  0.00              
ATOM   2724  CG  ASP A 182       7.881 -35.516 -22.697  1.00  0.00              
ATOM   2725  OD1 ASP A 182       6.900 -34.897 -23.162  1.00  0.00              
ATOM   2726  OD2 ASP A 182       7.781 -36.656 -22.197  1.00  0.00              
ATOM   2727  H   ASP A 182       9.520 -34.453 -20.170  1.00  0.00              
ATOM   2728  HA  ASP A 182      10.253 -36.621 -22.051  1.00  0.00              
ATOM   2729 1HB  ASP A 182       9.164 -33.780 -22.543  1.00  0.00              
ATOM   2730 2HB  ASP A 182       9.713 -35.001 -23.717  1.00  0.00              
ATOM   2731  N   SER A 183      12.271 -34.150 -21.543  1.00  0.00              
ATOM   2732  CA  SER A 183      13.632 -33.691 -21.828  1.00  0.00              
ATOM   2733  C   SER A 183      14.531 -33.864 -20.601  1.00  0.00              
ATOM   2734  O   SER A 183      15.236 -32.898 -20.229  1.00  0.00              
ATOM   2735  OXT SER A 183      14.551 -34.911 -20.015  1.00  0.00              
ATOM   2736  CB  SER A 183      13.616 -32.242 -22.275  1.00  0.00              
ATOM   2737  OG  SER A 183      14.905 -31.752 -22.522  1.00  0.00              
ATOM   2738  H   SER A 183      11.756 -33.722 -20.786  1.00  0.00              
ATOM   2739  HA  SER A 183      14.080 -34.178 -22.695  1.00  0.00              
ATOM   2740 1HB  SER A 183      13.026 -32.166 -23.188  1.00  0.00              
ATOM   2741 2HB  SER A 183      13.152 -31.641 -21.493  1.00  0.00              
ATOM   2742  HG  SER A 183      14.850 -30.835 -22.802  1.00  0.00              
ATOM   2743  N   GLY D 171     -10.004 -21.246 -62.951  1.00  0.00              
ATOM   2744  CA  GLY D 171      -9.364 -22.079 -61.896  1.00  0.00              
ATOM   2745  C   GLY D 171      -8.584 -21.226 -60.917  1.00  0.00              
ATOM   2746  O   GLY D 171      -9.064 -20.190 -60.458  1.00  0.00              
ATOM   2747 1H   GLY D 171      -9.773 -21.392 -63.912  1.00  0.00              
ATOM   2748 2H   GLY D 171     -10.998 -21.252 -63.058  1.00  0.00              
ATOM   2749 3H   GLY D 171      -9.885 -20.253 -62.944  1.00  0.00              
ATOM   2750 1HA  GLY D 171     -10.138 -22.623 -61.353  1.00  0.00              
ATOM   2751 2HA  GLY D 171      -8.685 -22.789 -62.366  1.00  0.00              
ATOM   2752  N   GLN D 172      -7.367 -21.652 -60.610  1.00  0.00              
ATOM   2753  CA  GLN D 172      -6.486 -20.903 -59.722  1.00  0.00              
ATOM   2754  C   GLN D 172      -6.082 -19.537 -60.297  1.00  0.00              
ATOM   2755  O   GLN D 172      -5.681 -19.438 -61.460  1.00  0.00              
ATOM   2756  CB  GLN D 172      -5.228 -21.724 -59.424  1.00  0.00              
ATOM   2757  CG  GLN D 172      -4.293 -21.087 -58.410  1.00  0.00              
ATOM   2758  CD  GLN D 172      -3.029 -21.899 -58.197  1.00  0.00              
ATOM   2759  OE1 GLN D 172      -2.151 -21.943 -59.063  1.00  0.00              
ATOM   2760  NE2 GLN D 172      -2.931 -22.549 -57.043  1.00  0.00              
ATOM   2761  H   GLN D 172      -7.043 -22.523 -61.004  1.00  0.00              
ATOM   2762  HA  GLN D 172      -7.008 -20.682 -58.791  1.00  0.00              
ATOM   2763 1HB  GLN D 172      -5.565 -22.694 -59.056  1.00  0.00              
ATOM   2764 2HB  GLN D 172      -4.707 -21.857 -60.372  1.00  0.00              
ATOM   2765 1HG  GLN D 172      -4.013 -20.035 -58.446  1.00  0.00              
ATOM   2766 2HG  GLN D 172      -4.958 -21.256 -57.562  1.00  0.00              
ATOM   2767 1HE2 GLN D 172      -2.120 -23.101 -56.847  1.00  0.00              
ATOM   2768 2HE2 GLN D 172      -3.669 -22.486 -56.370  1.00  0.00              
ATOM   2769  N   TYR D 173      -6.207 -18.485 -59.489  1.00  0.00              
ATOM   2770  CA  TYR D 173      -5.744 -17.154 -59.884  1.00  0.00              
ATOM   2771  C   TYR D 173      -5.271 -16.324 -58.689  1.00  0.00              
ATOM   2772  O   TYR D 173      -5.551 -16.667 -57.546  1.00  0.00              
ATOM   2773  CB  TYR D 173      -6.846 -16.393 -60.631  1.00  0.00              
ATOM   2774  CG  TYR D 173      -8.006 -15.982 -59.767  1.00  0.00              
ATOM   2775  CD1 TYR D 173      -9.047 -16.869 -59.492  1.00  0.00              
ATOM   2776  CD2 TYR D 173      -8.064 -14.695 -59.221  1.00  0.00              
ATOM   2777  CE1 TYR D 173     -10.123 -16.486 -58.689  1.00  0.00              
ATOM   2778  CE2 TYR D 173      -9.135 -14.302 -58.418  1.00  0.00              
ATOM   2779  CZ  TYR D 173     -10.159 -15.203 -58.158  1.00  0.00              
ATOM   2780  OH  TYR D 173     -11.224 -14.818 -57.376  1.00  0.00              
ATOM   2781  H   TYR D 173      -6.629 -18.609 -58.580  1.00  0.00              
ATOM   2782  HA  TYR D 173      -4.881 -17.243 -60.545  1.00  0.00              
ATOM   2783 1HB  TYR D 173      -6.387 -15.504 -61.067  1.00  0.00              
ATOM   2784 2HB  TYR D 173      -7.203 -17.045 -61.427  1.00  0.00              
ATOM   2785  HD1 TYR D 173      -9.008 -17.872 -59.915  1.00  0.00              
ATOM   2786  HD2 TYR D 173      -7.257 -13.996 -59.432  1.00  0.00              
ATOM   2787  HE1 TYR D 173     -10.930 -17.188 -58.480  1.00  0.00              
ATOM   2788  HE2 TYR D 173      -9.159 -13.295 -58.000  1.00  0.00              
ATOM   2789  HH  TYR D 173     -11.875 -15.514 -57.259  1.00  0.00              
ATOM   2790  N   LEU D 174      -4.549 -15.240 -58.958  1.00  0.00              
ATOM   2791  CA  LEU D 174      -4.019 -14.396 -57.893  1.00  0.00              
ATOM   2792  C   LEU D 174      -5.134 -13.505 -57.352  1.00  0.00              
ATOM   2793  O   LEU D 174      -5.692 -12.670 -58.065  1.00  0.00              
ATOM   2794  CB  LEU D 174      -2.856 -13.546 -58.419  1.00  0.00              
ATOM   2795  CG  LEU D 174      -2.148 -12.634 -57.406  1.00  0.00              
ATOM   2796  CD1 LEU D 174      -1.447 -13.469 -56.334  1.00  0.00              
ATOM   2797  CD2 LEU D 174      -1.132 -11.768 -58.137  1.00  0.00              
ATOM   2798  H   LEU D 174      -4.364 -14.993 -59.918  1.00  0.00              
ATOM   2799  HA  LEU D 174      -3.669 -15.021 -57.072  1.00  0.00              
ATOM   2800 1HB  LEU D 174      -2.180 -14.343 -58.725  1.00  0.00              
ATOM   2801 2HB  LEU D 174      -3.146 -12.962 -59.292  1.00  0.00              
ATOM   2802  HG  LEU D 174      -2.905 -11.975 -56.981  1.00  0.00              
ATOM   2803 1HD1 LEU D 174      -0.950 -12.807 -55.624  1.00  0.00              
ATOM   2804 2HD1 LEU D 174      -2.183 -14.077 -55.807  1.00  0.00              
ATOM   2805 3HD1 LEU D 174      -0.707 -14.118 -56.803  1.00  0.00              
ATOM   2806 1HD2 LEU D 174      -0.628 -11.117 -57.421  1.00  0.00              
ATOM   2807 2HD2 LEU D 174      -0.398 -12.405 -58.630  1.00  0.00              
ATOM   2808 3HD2 LEU D 174      -1.642 -11.159 -58.884  1.00  0.00              
ATOM   2809  N   VAL D 175      -5.454 -13.695 -56.080  1.00  0.00              
ATOM   2810  CA  VAL D 175      -6.483 -12.910 -55.414  1.00  0.00              
ATOM   2811  C   VAL D 175      -5.969 -11.643 -54.739  1.00  0.00              
ATOM   2812  O   VAL D 175      -6.602 -10.591 -54.827  1.00  0.00              
ATOM   2813  CB  VAL D 175      -7.213 -13.762 -54.357  1.00  0.00              
ATOM   2814  CG1 VAL D 175      -8.214 -12.911 -53.588  1.00  0.00              
ATOM   2815  CG2 VAL D 175      -7.911 -14.942 -55.014  1.00  0.00              
ATOM   2816  H   VAL D 175      -4.965 -14.408 -55.558  1.00  0.00              
ATOM   2817  HA  VAL D 175      -7.211 -12.524 -56.128  1.00  0.00              
ATOM   2818  HB  VAL D 175      -6.478 -14.174 -53.666  1.00  0.00              
ATOM   2819 1HG1 VAL D 175      -8.720 -13.529 -52.846  1.00  0.00              
ATOM   2820 2HG1 VAL D 175      -7.690 -12.098 -53.086  1.00  0.00              
ATOM   2821 3HG1 VAL D 175      -8.949 -12.500 -54.280  1.00  0.00              
ATOM   2822 1HG2 VAL D 175      -8.422 -15.533 -54.254  1.00  0.00              
ATOM   2823 2HG2 VAL D 175      -8.639 -14.576 -55.739  1.00  0.00              
ATOM   2824 3HG2 VAL D 175      -7.175 -15.564 -55.522  1.00  0.00              
ATOM   2825  N   TYR D 176      -4.818 -11.736 -54.081  1.00  0.00              
ATOM   2826  CA  TYR D 176      -4.268 -10.589 -53.379  1.00  0.00              
ATOM   2827  C   TYR D 176      -2.762 -10.753 -53.205  1.00  0.00              
ATOM   2828  O   TYR D 176      -2.254 -11.877 -53.116  1.00  0.00              
ATOM   2829  CB  TYR D 176      -4.963 -10.493 -52.006  1.00  0.00              
ATOM   2830  CG  TYR D 176      -4.616  -9.277 -51.180  1.00  0.00              
ATOM   2831  CD1 TYR D 176      -3.625  -9.330 -50.199  1.00  0.00              
ATOM   2832  CD2 TYR D 176      -5.280  -8.061 -51.387  1.00  0.00              
ATOM   2833  CE1 TYR D 176      -3.301  -8.210 -49.447  1.00  0.00              
ATOM   2834  CE2 TYR D 176      -4.960  -6.931 -50.641  1.00  0.00              
ATOM   2835  CZ  TYR D 176      -3.975  -7.005 -49.677  1.00  0.00              
ATOM   2836  OH  TYR D 176      -3.653  -5.874 -48.960  1.00  0.00              
ATOM   2837  H   TYR D 176      -4.314 -12.611 -54.066  1.00  0.00              
ATOM   2838  HA  TYR D 176      -4.429  -9.684 -53.965  1.00  0.00              
ATOM   2839 1HB  TYR D 176      -6.039 -10.494 -52.188  1.00  0.00              
ATOM   2840 2HB  TYR D 176      -4.689 -11.385 -51.444  1.00  0.00              
ATOM   2841  HD1 TYR D 176      -3.104 -10.272 -50.028  1.00  0.00              
ATOM   2842  HD2 TYR D 176      -6.060  -8.012 -52.146  1.00  0.00              
ATOM   2843  HE1 TYR D 176      -2.525  -8.264 -48.684  1.00  0.00              
ATOM   2844  HE2 TYR D 176      -5.486  -5.993 -50.821  1.00  0.00              
ATOM   2845  HH  TYR D 176      -4.172  -5.108 -49.216  1.00  0.00              
ATOM   2846  N   ASN D 177      -2.044  -9.634 -53.180  1.00  0.00              
ATOM   2847  CA  ASN D 177      -0.595  -9.675 -53.024  1.00  0.00              
ATOM   2848  C   ASN D 177      -0.085  -8.413 -52.341  1.00  0.00              
ATOM   2849  O   ASN D 177      -0.787  -7.402 -52.290  1.00  0.00              
ATOM   2850  CB  ASN D 177       0.110  -9.873 -54.369  1.00  0.00              
ATOM   2851  CG  ASN D 177       0.027  -8.655 -55.267  1.00  0.00              
ATOM   2852  OD1 ASN D 177      -1.055  -8.267 -55.709  1.00  0.00              
ATOM   2853  ND2 ASN D 177       1.174  -8.051 -55.548  1.00  0.00              
ATOM   2854  H   ASN D 177      -2.505  -8.740 -53.270  1.00  0.00              
ATOM   2855  HA  ASN D 177      -0.315 -10.512 -52.383  1.00  0.00              
ATOM   2856 1HB  ASN D 177       1.116 -10.295 -54.417  1.00  0.00              
ATOM   2857 2HB  ASN D 177      -0.611 -10.616 -54.711  1.00  0.00              
ATOM   2858 1HD2 ASN D 177       1.181  -7.240 -56.136  1.00  0.00              
ATOM   2859 2HD2 ASN D 177       2.031  -8.405 -55.173  1.00  0.00              
ATOM   2860  N   GLY D 178       1.130  -8.483 -51.799  1.00  0.00              
ATOM   2861  CA  GLY D 178       1.713  -7.334 -51.129  1.00  0.00              
ATOM   2862  C   GLY D 178       3.013  -7.636 -50.409  1.00  0.00              
ATOM   2863  O   GLY D 178       3.346  -8.799 -50.182  1.00  0.00              
ATOM   2864  H   GLY D 178       1.658  -9.343 -51.851  1.00  0.00              
ATOM   2865 1HA  GLY D 178       1.916  -6.557 -51.866  1.00  0.00              
ATOM   2866 2HA  GLY D 178       1.007  -6.957 -50.390  1.00  0.00              
ATOM   2867  N   ASP D 179       3.752  -6.584 -50.064  1.00  0.00              
ATOM   2868  CA  ASP D 179       5.044  -6.723 -49.403  1.00  0.00              
ATOM   2869  C   ASP D 179       4.858  -6.907 -47.901  1.00  0.00              
ATOM   2870  O   ASP D 179       4.019  -6.258 -47.277  1.00  0.00              
ATOM   2871  CB  ASP D 179       5.903  -5.474 -49.619  1.00  0.00              
ATOM   2872  CG  ASP D 179       6.327  -5.300 -51.054  1.00  0.00              
ATOM   2873  OD1 ASP D 179       6.830  -6.281 -51.638  1.00  0.00              
ATOM   2874  OD2 ASP D 179       6.158  -4.185 -51.592  1.00  0.00              
ATOM   2875  H   ASP D 179       3.401  -5.660 -50.268  1.00  0.00              
ATOM   2876  HA  ASP D 179       5.554  -7.613 -49.772  1.00  0.00              
ATOM   2877 1HB  ASP D 179       5.442  -4.560 -49.244  1.00  0.00              
ATOM   2878 2HB  ASP D 179       6.767  -5.726 -49.002  1.00  0.00              
ATOM   2879  N   LEU D 180       5.665  -7.785 -47.326  1.00  0.00              
ATOM   2880  CA  LEU D 180       5.602  -8.066 -45.903  1.00  0.00              
ATOM   2881  C   LEU D 180       7.029  -8.059 -45.389  1.00  0.00              
ATOM   2882  O   LEU D 180       7.967  -8.331 -46.147  1.00  0.00              
ATOM   2883  CB  LEU D 180       4.979  -9.447 -45.658  1.00  0.00              
ATOM   2884  CG  LEU D 180       3.507  -9.633 -46.019  1.00  0.00              
ATOM   2885  CD1 LEU D 180       3.150 -11.099 -45.965  1.00  0.00              
ATOM   2886  CD2 LEU D 180       2.637  -8.818 -45.072  1.00  0.00              
ATOM   2887  H   LEU D 180       6.344  -8.274 -47.896  1.00  0.00              
ATOM   2888  HA  LEU D 180       5.037  -7.282 -45.401  1.00  0.00              
ATOM   2889 1HB  LEU D 180       5.592 -10.042 -46.334  1.00  0.00              
ATOM   2890 2HB  LEU D 180       5.138  -9.785 -44.633  1.00  0.00              
ATOM   2891  HG  LEU D 180       3.367  -9.233 -47.023  1.00  0.00              
ATOM   2892 1HD1 LEU D 180       2.100 -11.229 -46.223  1.00  0.00              
ATOM   2893 2HD1 LEU D 180       3.767 -11.651 -46.673  1.00  0.00              
ATOM   2894 3HD1 LEU D 180       3.324 -11.478 -44.958  1.00  0.00              
ATOM   2895 1HD2 LEU D 180       1.587  -8.955 -45.337  1.00  0.00              
ATOM   2896 2HD2 LEU D 180       2.800  -9.153 -44.048  1.00  0.00              
ATOM   2897 3HD2 LEU D 180       2.897  -7.763 -45.154  1.00  0.00              
ATOM   2898  N   VAL D 181       7.203  -7.728 -44.112  1.00  0.00              
ATOM   2899  CA  VAL D 181       8.519  -7.797 -43.512  1.00  0.00              
ATOM   2900  C   VAL D 181       8.491  -8.980 -42.547  1.00  0.00              
ATOM   2901  O   VAL D 181       7.708  -9.005 -41.597  1.00  0.00              
ATOM   2902  CB  VAL D 181       8.881  -6.514 -42.741  1.00  0.00              
ATOM   2903  CG1 VAL D 181      10.272  -6.668 -42.118  1.00  0.00              
ATOM   2904  CG2 VAL D 181       8.860  -5.321 -43.687  1.00  0.00              
ATOM   2905  H   VAL D 181       6.420  -7.427 -43.550  1.00  0.00              
ATOM   2906  HA  VAL D 181       9.287  -7.994 -44.261  1.00  0.00              
ATOM   2907  HB  VAL D 181       8.126  -6.335 -41.976  1.00  0.00              
ATOM   2908 1HG1 VAL D 181      10.529  -5.759 -41.572  1.00  0.00              
ATOM   2909 2HG1 VAL D 181      10.272  -7.515 -41.433  1.00  0.00              
ATOM   2910 3HG1 VAL D 181      11.007  -6.836 -42.907  1.00  0.00              
ATOM   2911 1HG2 VAL D 181       9.115  -4.415 -43.138  1.00  0.00              
ATOM   2912 2HG2 VAL D 181       9.584  -5.479 -44.487  1.00  0.00              
ATOM   2913 3HG2 VAL D 181       7.862  -5.214 -44.115  1.00  0.00              
ATOM   2914  N   GLU D 182       9.340  -9.968 -42.802  1.00  0.00              
ATOM   2915  CA  GLU D 182       9.381 -11.145 -41.956  1.00  0.00              
ATOM   2916  C   GLU D 182      10.225 -10.941 -40.706  1.00  0.00              
ATOM   2917  O   GLU D 182      11.289 -10.332 -40.755  1.00  0.00              
ATOM   2918  CB  GLU D 182       9.912 -12.346 -42.754  1.00  0.00              
ATOM   2919  CG  GLU D 182       9.937 -13.622 -41.943  1.00  0.00              
ATOM   2920  CD  GLU D 182      10.504 -14.811 -42.702  1.00  0.00              
ATOM   2921  OE1 GLU D 182      10.910 -14.659 -43.882  1.00  0.00              
ATOM   2922  OE2 GLU D 182      10.537 -15.904 -42.108  1.00  0.00              
ATOM   2923  H   GLU D 182       9.969  -9.907 -43.590  1.00  0.00              
ATOM   2924  HA  GLU D 182       8.379 -11.377 -41.596  1.00  0.00              
ATOM   2925 1HB  GLU D 182       9.261 -12.464 -43.621  1.00  0.00              
ATOM   2926 2HB  GLU D 182      10.917 -12.090 -43.086  1.00  0.00              
ATOM   2927 1HG  GLU D 182      10.484 -13.528 -41.004  1.00  0.00              
ATOM   2928 2HG  GLU D 182       8.887 -13.815 -41.732  1.00  0.00              
ATOM   2929  N   TYR D 183       9.721 -11.445 -39.585  1.00  0.00              
ATOM   2930  CA  TYR D 183      10.442 -11.435 -38.319  1.00  0.00              
ATOM   2931  C   TYR D 183      10.458 -12.860 -37.782  1.00  0.00              
ATOM   2932  O   TYR D 183       9.499 -13.604 -37.985  1.00  0.00              
ATOM   2933  CB  TYR D 183       9.733 -10.542 -37.292  1.00  0.00              
ATOM   2934  CG  TYR D 183       9.755  -9.068 -37.619  1.00  0.00              
ATOM   2935  CD1 TYR D 183       8.862  -8.523 -38.539  1.00  0.00              
ATOM   2936  CD2 TYR D 183      10.677  -8.216 -37.009  1.00  0.00              
ATOM   2937  CE1 TYR D 183       8.880  -7.173 -38.840  1.00  0.00              
ATOM   2938  CE2 TYR D 183      10.711  -6.857 -37.312  1.00  0.00              
ATOM   2939  CZ  TYR D 183       9.807  -6.344 -38.229  1.00  0.00              
ATOM   2940  OH  TYR D 183       9.842  -5.011 -38.547  1.00  0.00              
ATOM   2941  H   TYR D 183       8.797 -11.852 -39.620  1.00  0.00              
ATOM   2942  HA  TYR D 183      11.470 -11.111 -38.481  1.00  0.00              
ATOM   2943 1HB  TYR D 183       8.696 -10.877 -37.231  1.00  0.00              
ATOM   2944 2HB  TYR D 183      10.224 -10.702 -36.332  1.00  0.00              
ATOM   2945  HD1 TYR D 183       8.139  -9.181 -39.025  1.00  0.00              
ATOM   2946  HD2 TYR D 183      11.381  -8.632 -36.288  1.00  0.00              
ATOM   2947  HE1 TYR D 183       8.176  -6.760 -39.561  1.00  0.00              
ATOM   2948  HE2 TYR D 183      11.442  -6.209 -36.829  1.00  0.00              
ATOM   2949  HH  TYR D 183       9.174  -4.761 -39.191  1.00  0.00              
ATOM   2950  N   GLU D 184      11.543 -13.235 -37.105  1.00  0.00              
ATOM   2951  CA  GLU D 184      11.657 -14.570 -36.525  1.00  0.00              
ATOM   2952  C   GLU D 184      10.589 -14.581 -35.407  1.00  0.00              
ATOM   2953  O   GLU D 184      10.564 -13.705 -34.541  1.00  0.00              
ATOM   2954  CB  GLU D 184      13.060 -14.851 -35.985  1.00  0.00              
ATOM   2955  CG  GLU D 184      13.319 -16.308 -35.633  1.00  0.00              
ATOM   2956  CD  GLU D 184      12.760 -16.650 -34.281  1.00  0.00              
ATOM   2957  OE1 GLU D 184      13.060 -15.954 -33.341  1.00  0.00              
ATOM   2958  OE2 GLU D 184      11.944 -17.539 -34.204  1.00  0.00              
ATOM   2959  H   GLU D 184      12.305 -12.581 -36.990  1.00  0.00              
ATOM   2960  HA  GLU D 184      11.436 -15.322 -37.283  1.00  0.00              
ATOM   2961 1HB  GLU D 184      13.766 -14.532 -36.753  1.00  0.00              
ATOM   2962 2HB  GLU D 184      13.189 -14.234 -35.096  1.00  0.00              
ATOM   2963 1HG  GLU D 184      12.932 -17.009 -36.372  1.00  0.00              
ATOM   2964 2HG  GLU D 184      14.405 -16.376 -35.604  1.00  0.00              
ATOM   2965  N   ALA D 185       9.709 -15.572 -35.455  1.00  0.00              
ATOM   2966  CA  ALA D 185       8.574 -15.693 -34.548  1.00  0.00              
ATOM   2967  C   ALA D 185       8.814 -15.678 -33.049  1.00  0.00              
ATOM   2968  O   ALA D 185       8.052 -15.056 -32.311  1.00  0.00              
ATOM   2969  CB  ALA D 185       7.765 -16.945 -34.915  1.00  0.00              
ATOM   2970  H   ALA D 185       9.848 -16.275 -36.167  1.00  0.00              
ATOM   2971  HA  ALA D 185       7.921 -14.831 -34.688  1.00  0.00              
ATOM   2972 1HB  ALA D 185       6.915 -17.040 -34.239  1.00  0.00              
ATOM   2973 2HB  ALA D 185       7.406 -16.859 -35.941  1.00  0.00              
ATOM   2974 3HB  ALA D 185       8.399 -17.827 -34.824  1.00  0.00              
ATOM   2975  N   ASP D 186       9.850 -16.363 -32.583  1.00  0.00              
ATOM   2976  CA  ASP D 186      10.067 -16.423 -31.141  1.00  0.00              
ATOM   2977  C   ASP D 186      10.775 -15.236 -30.522  1.00  0.00              
ATOM   2978  O   ASP D 186      10.439 -14.855 -29.387  1.00  0.00              
ATOM   2979  CB  ASP D 186      10.852 -17.693 -30.801  1.00  0.00              
ATOM   2980  CG  ASP D 186      10.105 -18.989 -31.086  1.00  0.00              
ATOM   2981  OD1 ASP D 186       8.999 -19.129 -30.620  1.00  0.00              
ATOM   2982  OD2 ASP D 186      10.576 -19.757 -31.890  1.00  0.00              
ATOM   2983  H   ASP D 186      10.493 -16.843 -33.197  1.00  0.00              
ATOM   2984  HA  ASP D 186       9.107 -16.443 -30.625  1.00  0.00              
ATOM   2985 1HB  ASP D 186      11.837 -17.732 -31.267  1.00  0.00              
ATOM   2986 2HB  ASP D 186      10.962 -17.567 -29.724  1.00  0.00              
ATOM   2987  N   HIS D 187      11.727 -14.630 -31.233  1.00  0.00              
ATOM   2988  CA  HIS D 187      12.454 -13.492 -30.665  1.00  0.00              
ATOM   2989  C   HIS D 187      12.227 -12.192 -31.410  1.00  0.00              
ATOM   2990  O   HIS D 187      12.775 -11.151 -31.037  1.00  0.00              
ATOM   2991  CB  HIS D 187      13.956 -13.791 -30.624  1.00  0.00              
ATOM   2992  CG  HIS D 187      14.309 -14.988 -29.797  1.00  0.00              
ATOM   2993  ND1 HIS D 187      14.330 -16.267 -30.311  1.00  0.00              
ATOM   2994  CD2 HIS D 187      14.653 -15.101 -28.492  1.00  0.00              
ATOM   2995  CE1 HIS D 187      14.673 -17.116 -29.357  1.00  0.00              
ATOM   2996  NE2 HIS D 187      14.874 -16.433 -28.245  1.00  0.00              
ATOM   2997  H   HIS D 187      11.957 -14.946 -32.164  1.00  0.00              
ATOM   2998  HA  HIS D 187      12.104 -13.303 -29.651  1.00  0.00              
ATOM   2999 1HB  HIS D 187      14.329 -13.987 -31.630  1.00  0.00              
ATOM   3000 2HB  HIS D 187      14.495 -12.946 -30.196  1.00  0.00              
ATOM   3001  HD2 HIS D 187      14.769 -14.370 -27.691  1.00  0.00              
ATOM   3002  HE1 HIS D 187      14.748 -18.183 -29.565  1.00  0.00              
ATOM   3003  HE2 HIS D 187      15.147 -16.820 -27.353  1.00  0.00              
ATOM   3004  N   MET D 188      11.420 -12.245 -32.460  1.00  0.00              
ATOM   3005  CA  MET D 188      11.074 -11.031 -33.210  1.00  0.00              
ATOM   3006  C   MET D 188      12.253 -10.285 -33.840  1.00  0.00              
ATOM   3007  O   MET D 188      12.221  -9.063 -33.990  1.00  0.00              
ATOM   3008  CB  MET D 188      10.309 -10.054 -32.315  1.00  0.00              
ATOM   3009  CG  MET D 188       9.066 -10.621 -31.659  1.00  0.00              
ATOM   3010  SD  MET D 188       7.937 -11.423 -32.837  1.00  0.00              
ATOM   3011  CE  MET D 188       7.957 -10.257 -34.196  1.00  0.00              
ATOM   3012  H   MET D 188      11.033 -13.131 -32.754  1.00  0.00              
ATOM   3013  HA  MET D 188      10.444 -11.287 -34.062  1.00  0.00              
ATOM   3014 1HB  MET D 188      11.002  -9.722 -31.542  1.00  0.00              
ATOM   3015 2HB  MET D 188      10.027  -9.204 -32.938  1.00  0.00              
ATOM   3016 1HG  MET D 188       9.377 -11.355 -30.916  1.00  0.00              
ATOM   3017 2HG  MET D 188       8.539  -9.804 -31.166  1.00  0.00              
ATOM   3018 1HE  MET D 188       7.307 -10.617 -34.993  1.00  0.00              
ATOM   3019 2HE  MET D 188       7.601  -9.286 -33.847  1.00  0.00              
ATOM   3020 3HE  MET D 188       8.974 -10.155 -34.573  1.00  0.00              
ATOM   3021  N   ALA D 189      13.299 -11.010 -34.206  1.00  0.00              
ATOM   3022  CA  ALA D 189      14.413 -10.389 -34.904  1.00  0.00              
ATOM   3023  C   ALA D 189      13.994 -10.196 -36.364  1.00  0.00              
ATOM   3024  O   ALA D 189      13.384 -11.079 -36.967  1.00  0.00              
ATOM   3025  CB  ALA D 189      15.631 -11.271 -34.823  1.00  0.00              
ATOM   3026  H   ALA D 189      13.333 -11.999 -34.005  1.00  0.00              
ATOM   3027  HA  ALA D 189      14.612  -9.418 -34.451  1.00  0.00              
ATOM   3028 1HB  ALA D 189      16.459 -10.795 -35.349  1.00  0.00              
ATOM   3029 2HB  ALA D 189      15.906 -11.421 -33.777  1.00  0.00              
ATOM   3030 3HB  ALA D 189      15.416 -12.234 -35.283  1.00  0.00              
ATOM   3031  N   GLN D 190      14.318  -9.041 -36.929  1.00  0.00              
ATOM   3032  CA  GLN D 190      13.959  -8.758 -38.310  1.00  0.00              
ATOM   3033  C   GLN D 190      14.779  -9.602 -39.275  1.00  0.00              
ATOM   3034  O   GLN D 190      16.006  -9.629 -39.201  1.00  0.00              
ATOM   3035  CB  GLN D 190      14.158  -7.273 -38.623  1.00  0.00              
ATOM   3036  CG  GLN D 190      13.715  -6.865 -40.018  1.00  0.00              
ATOM   3037  CD  GLN D 190      13.800  -5.366 -40.236  1.00  0.00              
ATOM   3038  OE1 GLN D 190      14.172  -4.612 -39.332  1.00  0.00              
ATOM   3039  NE2 GLN D 190      13.450  -4.924 -41.440  1.00  0.00              
ATOM   3040  H   GLN D 190      14.822  -8.346 -36.400  1.00  0.00              
ATOM   3041  HA  GLN D 190      12.915  -9.023 -38.477  1.00  0.00              
ATOM   3042 1HB  GLN D 190      13.590  -6.715 -37.878  1.00  0.00              
ATOM   3043 2HB  GLN D 190      15.221  -7.065 -38.498  1.00  0.00              
ATOM   3044 1HG  GLN D 190      14.081  -7.355 -40.919  1.00  0.00              
ATOM   3045 2HG  GLN D 190      12.671  -7.132 -39.859  1.00  0.00              
ATOM   3046 1HE2 GLN D 190      13.485  -3.946 -41.642  1.00  0.00              
ATOM   3047 2HE2 GLN D 190      13.152  -5.570 -42.143  1.00  0.00              
ATOM   3048  N   LEU D 191      14.096 -10.304 -40.171  1.00  0.00              
ATOM   3049  CA  LEU D 191      14.768 -11.184 -41.114  1.00  0.00              
ATOM   3050  C   LEU D 191      14.750 -10.482 -42.472  1.00  0.00              
ATOM   3051  O   LEU D 191      15.496  -9.525 -42.667  1.00  0.00              
ATOM   3052  CB  LEU D 191      14.061 -12.539 -41.161  1.00  0.00              
ATOM   3053  CG  LEU D 191      14.050 -13.253 -39.802  1.00  0.00              
ATOM   3054  CD1 LEU D 191      13.286 -14.574 -39.908  1.00  0.00              
ATOM   3055  CD2 LEU D 191      15.481 -13.496 -39.331  1.00  0.00              
ATOM   3056  H   LEU D 191      13.089 -10.228 -40.202  1.00  0.00              
ATOM   3057  HA  LEU D 191      15.802 -11.331 -40.803  1.00  0.00              
ATOM   3058 1HB  LEU D 191      13.061 -12.208 -41.434  1.00  0.00              
ATOM   3059 2HB  LEU D 191      14.460 -13.175 -41.950  1.00  0.00              
ATOM   3060  HG  LEU D 191      13.576 -12.580 -39.087  1.00  0.00              
ATOM   3061 1HD1 LEU D 191      13.285 -15.071 -38.939  1.00  0.00              
ATOM   3062 2HD1 LEU D 191      12.259 -14.377 -40.217  1.00  0.00              
ATOM   3063 3HD1 LEU D 191      13.768 -15.215 -40.644  1.00  0.00              
ATOM   3064 1HD2 LEU D 191      15.463 -14.003 -38.366  1.00  0.00              
ATOM   3065 2HD2 LEU D 191      16.004 -14.117 -40.057  1.00  0.00              
ATOM   3066 3HD2 LEU D 191      15.996 -12.541 -39.229  1.00  0.00              
ATOM   3067  N   GLN D 192      13.916 -10.907 -43.408  1.00  0.00              
ATOM   3068  CA  GLN D 192      13.912 -10.222 -44.700  1.00  0.00              
ATOM   3069  C   GLN D 192      12.543  -9.773 -45.214  1.00  0.00              
ATOM   3070  O   GLN D 192      11.508 -10.200 -44.711  1.00  0.00              
ATOM   3071  CB  GLN D 192      14.554 -11.132 -45.753  1.00  0.00              
ATOM   3072  CG  GLN D 192      16.008 -11.474 -45.476  1.00  0.00              
ATOM   3073  CD  GLN D 192      16.914 -10.260 -45.565  1.00  0.00              
ATOM   3074  OE1 GLN D 192      16.669  -9.340 -46.350  1.00  0.00              
ATOM   3075  NE2 GLN D 192      17.969 -10.253 -44.759  1.00  0.00              
ATOM   3076  H   GLN D 192      13.287 -11.684 -43.261  1.00  0.00              
ATOM   3077  HA  GLN D 192      14.473  -9.291 -44.622  1.00  0.00              
ATOM   3078 1HB  GLN D 192      13.959 -12.045 -45.783  1.00  0.00              
ATOM   3079 2HB  GLN D 192      14.472 -10.613 -46.708  1.00  0.00              
ATOM   3080 1HG  GLN D 192      16.321 -12.065 -44.617  1.00  0.00              
ATOM   3081 2HG  GLN D 192      16.131 -12.063 -46.386  1.00  0.00              
ATOM   3082 1HE2 GLN D 192      18.605  -9.478 -44.773  1.00  0.00              
ATOM   3083 2HE2 GLN D 192      18.132 -11.019 -44.138  1.00  0.00              
ATOM   3084  N   ARG D 193      12.557  -8.873 -46.194  1.00  0.00              
ATOM   3085  CA  ARG D 193      11.338  -8.407 -46.845  1.00  0.00              
ATOM   3086  C   ARG D 193      10.927  -9.516 -47.805  1.00  0.00              
ATOM   3087  O   ARG D 193      11.748 -10.034 -48.547  1.00  0.00              
ATOM   3088  CB  ARG D 193      11.483  -7.057 -47.531  1.00  0.00              
ATOM   3089  CG  ARG D 193      10.198  -6.496 -48.118  1.00  0.00              
ATOM   3090  CD  ARG D 193      10.356  -5.180 -48.791  1.00  0.00              
ATOM   3091  NE  ARG D 193      10.735  -4.091 -47.903  1.00  0.00              
ATOM   3092  CZ  ARG D 193       9.874  -3.390 -47.140  1.00  0.00              
ATOM   3093  NH1 ARG D 193       8.582  -3.633 -47.179  1.00  0.00              
ATOM   3094  NH2 ARG D 193      10.359  -2.434 -46.368  1.00  0.00              
ATOM   3095  H   ARG D 193      13.448  -8.502 -46.493  1.00  0.00              
ATOM   3096  HA  ARG D 193      10.557  -8.252 -46.099  1.00  0.00              
ATOM   3097 1HB  ARG D 193      11.872  -6.363 -46.788  1.00  0.00              
ATOM   3098 2HB  ARG D 193      12.216  -7.183 -48.329  1.00  0.00              
ATOM   3099 1HG  ARG D 193       9.813  -7.204 -48.852  1.00  0.00              
ATOM   3100 2HG  ARG D 193       9.472  -6.377 -47.313  1.00  0.00              
ATOM   3101 1HD  ARG D 193      11.128  -5.262 -49.553  1.00  0.00              
ATOM   3102 2HD  ARG D 193       9.410  -4.906 -49.257  1.00  0.00              
ATOM   3103  HE  ARG D 193      11.649  -3.700 -47.719  1.00  0.00              
ATOM   3104 1HH1 ARG D 193       8.225  -4.356 -47.788  1.00  0.00              
ATOM   3105 2HH1 ARG D 193       7.954  -3.097 -46.599  1.00  0.00              
ATOM   3106 1HH2 ARG D 193      11.353  -2.249 -46.362  1.00  0.00              
ATOM   3107 2HH2 ARG D 193       9.736  -1.894 -45.786  1.00  0.00              
ATOM   3108  N   VAL D 194       9.658  -9.892 -47.773  1.00  0.00              
ATOM   3109  CA  VAL D 194       9.175 -10.953 -48.637  1.00  0.00              
ATOM   3110  C   VAL D 194       7.963 -10.402 -49.358  1.00  0.00              
ATOM   3111  O   VAL D 194       7.453  -9.330 -49.005  1.00  0.00              
ATOM   3112  CB  VAL D 194       8.748 -12.215 -47.829  1.00  0.00              
ATOM   3113  CG1 VAL D 194       9.919 -12.750 -47.048  1.00  0.00              
ATOM   3114  CG2 VAL D 194       7.610 -11.884 -46.904  1.00  0.00              
ATOM   3115  H   VAL D 194       9.013  -9.440 -47.142  1.00  0.00              
ATOM   3116  HA  VAL D 194       9.919 -11.222 -49.388  1.00  0.00              
ATOM   3117  HB  VAL D 194       8.384 -12.974 -48.522  1.00  0.00              
ATOM   3118 1HG1 VAL D 194       9.609 -13.633 -46.486  1.00  0.00              
ATOM   3119 2HG1 VAL D 194      10.720 -13.022 -47.734  1.00  0.00              
ATOM   3120 3HG1 VAL D 194      10.274 -11.987 -46.356  1.00  0.00              
ATOM   3121 1HG2 VAL D 194       7.323 -12.776 -46.348  1.00  0.00              
ATOM   3122 2HG2 VAL D 194       7.921 -11.106 -46.209  1.00  0.00              
ATOM   3123 3HG2 VAL D 194       6.758 -11.531 -47.488  1.00  0.00              
ATOM   3124  N   HIS D 195       7.504 -11.117 -50.378  1.00  0.00              
ATOM   3125  CA  HIS D 195       6.312 -10.690 -51.082  1.00  0.00              
ATOM   3126  C   HIS D 195       5.323 -11.846 -51.078  1.00  0.00              
ATOM   3127  O   HIS D 195       5.667 -12.963 -51.457  1.00  0.00              
ATOM   3128  CB  HIS D 195       6.620 -10.268 -52.526  1.00  0.00              
ATOM   3129  CG  HIS D 195       5.469  -9.576 -53.194  1.00  0.00              
ATOM   3130  ND1 HIS D 195       5.251  -8.221 -53.078  1.00  0.00              
ATOM   3131  CD2 HIS D 195       4.417 -10.069 -53.892  1.00  0.00              
ATOM   3132  CE1 HIS D 195       4.110  -7.908 -53.672  1.00  0.00              
ATOM   3133  NE2 HIS D 195       3.586  -9.012 -54.174  1.00  0.00              
ATOM   3134  H   HIS D 195       7.976 -11.960 -50.676  1.00  0.00              
ATOM   3135  HA  HIS D 195       5.860  -9.848 -50.559  1.00  0.00              
ATOM   3136 1HB  HIS D 195       7.461  -9.573 -52.544  1.00  0.00              
ATOM   3137 2HB  HIS D 195       6.861 -11.143 -53.130  1.00  0.00              
ATOM   3138  HD1 HIS D 195       5.881  -7.552 -52.685  1.00  0.00              
ATOM   3139  HD2 HIS D 195       4.154 -11.072 -54.226  1.00  0.00              
ATOM   3140  HE1 HIS D 195       3.757  -6.876 -53.688  1.00  0.00              
ATOM   3141  N   GLY D 196       4.102 -11.571 -50.639  1.00  0.00              
ATOM   3142  CA  GLY D 196       3.095 -12.607 -50.565  1.00  0.00              
ATOM   3143  C   GLY D 196       2.210 -12.634 -51.795  1.00  0.00              
ATOM   3144  O   GLY D 196       1.896 -11.590 -52.361  1.00  0.00              
ATOM   3145  H   GLY D 196       3.864 -10.632 -50.353  1.00  0.00              
ATOM   3146 1HA  GLY D 196       3.587 -13.576 -50.471  1.00  0.00              
ATOM   3147 2HA  GLY D 196       2.469 -12.433 -49.691  1.00  0.00              
ATOM   3148  N   PHE D 197       1.816 -13.839 -52.206  1.00  0.00              
ATOM   3149  CA  PHE D 197       0.924 -14.029 -53.340  1.00  0.00              
ATOM   3150  C   PHE D 197      -0.227 -14.921 -52.905  1.00  0.00              
ATOM   3151  O   PHE D 197      -0.143 -16.153 -52.980  1.00  0.00              
ATOM   3152  CB  PHE D 197       1.628 -14.713 -54.516  1.00  0.00              
ATOM   3153  CG  PHE D 197       2.779 -13.943 -55.086  1.00  0.00              
ATOM   3154  CD1 PHE D 197       4.074 -14.186 -54.661  1.00  0.00              
ATOM   3155  CD2 PHE D 197       2.571 -13.020 -56.107  1.00  0.00              
ATOM   3156  CE1 PHE D 197       5.149 -13.537 -55.247  1.00  0.00              
ATOM   3157  CE2 PHE D 197       3.632 -12.364 -56.697  1.00  0.00              
ATOM   3158  CZ  PHE D 197       4.925 -12.618 -56.278  1.00  0.00              
ATOM   3159  H   PHE D 197       2.155 -14.650 -51.704  1.00  0.00              
ATOM   3160  HA  PHE D 197       0.511 -13.068 -53.651  1.00  0.00              
ATOM   3161 1HB  PHE D 197       2.031 -15.675 -54.203  1.00  0.00              
ATOM   3162 2HB  PHE D 197       0.927 -14.864 -55.336  1.00  0.00              
ATOM   3163  HD1 PHE D 197       4.243 -14.902 -53.856  1.00  0.00              
ATOM   3164  HD2 PHE D 197       1.553 -12.818 -56.439  1.00  0.00              
ATOM   3165  HE1 PHE D 197       6.164 -13.744 -54.904  1.00  0.00              
ATOM   3166  HE2 PHE D 197       3.450 -11.646 -57.496  1.00  0.00              
ATOM   3167  HZ  PHE D 197       5.764 -12.106 -56.745  1.00  0.00              
ATOM   3168  N   LEU D 198      -1.308 -14.296 -52.466  1.00  0.00              
ATOM   3169  CA  LEU D 198      -2.500 -15.022 -52.065  1.00  0.00              
ATOM   3170  C   LEU D 198      -3.305 -15.423 -53.295  1.00  0.00              
ATOM   3171  O   LEU D 198      -3.731 -14.551 -54.061  1.00  0.00              
ATOM   3172  CB  LEU D 198      -3.384 -14.129 -51.188  1.00  0.00              
ATOM   3173  CG  LEU D 198      -4.333 -14.757 -50.159  1.00  0.00              
ATOM   3174  CD1 LEU D 198      -5.744 -14.354 -50.479  1.00  0.00              
ATOM   3175  CD2 LEU D 198      -4.203 -16.240 -50.127  1.00  0.00              
ATOM   3176  H   LEU D 198      -1.303 -13.288 -52.408  1.00  0.00              
ATOM   3177  HA  LEU D 198      -2.213 -15.941 -51.554  1.00  0.00              
ATOM   3178 1HB  LEU D 198      -2.611 -13.585 -50.650  1.00  0.00              
ATOM   3179 2HB  LEU D 198      -3.971 -13.430 -51.785  1.00  0.00              
ATOM   3180  HG  LEU D 198      -4.031 -14.393 -49.176  1.00  0.00              
ATOM   3181 1HD1 LEU D 198      -6.424 -14.799 -49.751  1.00  0.00              
ATOM   3182 2HD1 LEU D 198      -5.831 -13.268 -50.439  1.00  0.00              
ATOM   3183 3HD1 LEU D 198      -6.005 -14.702 -51.478  1.00  0.00              
ATOM   3184 1HD2 LEU D 198      -4.890 -16.649 -49.386  1.00  0.00              
ATOM   3185 2HD2 LEU D 198      -4.444 -16.648 -51.109  1.00  0.00              
ATOM   3186 3HD2 LEU D 198      -3.182 -16.511 -49.863  1.00  0.00              
ATOM   3187  N   MET D 199      -3.508 -16.730 -53.471  1.00  0.00              
ATOM   3188  CA  MET D 199      -4.231 -17.264 -54.616  1.00  0.00              
ATOM   3189  C   MET D 199      -5.500 -17.920 -54.040  1.00  0.00              
ATOM   3190  O   MET D 199      -5.616 -18.048 -52.819  1.00  0.00              
ATOM   3191  CB  MET D 199      -3.307 -18.205 -55.403  1.00  0.00              
ATOM   3192  CG  MET D 199      -2.181 -17.379 -56.086  1.00  0.00              
ATOM   3193  SD  MET D 199      -0.941 -18.345 -56.841  1.00  0.00              
ATOM   3194  CE  MET D 199      -0.054 -18.931 -55.400  1.00  0.00              
ATOM   3195  H   MET D 199      -3.144 -17.367 -52.778  1.00  0.00              
ATOM   3196  HA  MET D 199      -4.507 -16.454 -55.292  1.00  0.00              
ATOM   3197 1HB  MET D 199      -2.906 -18.924 -54.689  1.00  0.00              
ATOM   3198 2HB  MET D 199      -3.928 -18.724 -56.132  1.00  0.00              
ATOM   3199 1HG  MET D 199      -2.638 -16.749 -56.850  1.00  0.00              
ATOM   3200 2HG  MET D 199      -1.713 -16.751 -55.330  1.00  0.00              
ATOM   3201 1HE  MET D 199       0.775 -19.566 -55.716  1.00  0.00              
ATOM   3202 2HE  MET D 199       0.334 -18.080 -54.840  1.00  0.00              
ATOM   3203 3HE  MET D 199      -0.731 -19.505 -54.767  1.00  0.00              
ATOM   3204  N   ASN D 200      -6.455 -18.311 -54.880  1.00  0.00              
ATOM   3205  CA  ASN D 200      -7.720 -18.806 -54.327  1.00  0.00              
ATOM   3206  C   ASN D 200      -7.722 -20.149 -53.585  1.00  0.00              
ATOM   3207  O   ASN D 200      -8.759 -20.581 -53.047  1.00  0.00              
ATOM   3208  CB  ASN D 200      -8.813 -18.785 -55.408  1.00  0.00              
ATOM   3209  CG  ASN D 200      -8.553 -19.754 -56.519  1.00  0.00              
ATOM   3210  OD1 ASN D 200      -7.579 -20.501 -56.477  1.00  0.00              
ATOM   3211  ND2 ASN D 200      -9.427 -19.765 -57.518  1.00  0.00              
ATOM   3212  H   ASN D 200      -6.336 -18.278 -55.883  1.00  0.00              
ATOM   3213  HA  ASN D 200      -8.077 -18.124 -53.553  1.00  0.00              
ATOM   3214 1HB  ASN D 200      -9.869 -18.812 -55.134  1.00  0.00              
ATOM   3215 2HB  ASN D 200      -8.552 -17.782 -55.743  1.00  0.00              
ATOM   3216 1HD2 ASN D 200      -9.300 -20.395 -58.286  1.00  0.00              
ATOM   3217 2HD2 ASN D 200     -10.212 -19.147 -57.504  1.00  0.00              
ATOM   3218  N   ASP D 201      -6.569 -20.794 -53.518  1.00  0.00              
ATOM   3219  CA  ASP D 201      -6.513 -22.008 -52.739  1.00  0.00              
ATOM   3220  C   ASP D 201      -5.240 -22.173 -51.926  1.00  0.00              
ATOM   3221  O   ASP D 201      -5.110 -23.146 -51.208  1.00  0.00              
ATOM   3222  CB  ASP D 201      -6.766 -23.231 -53.645  1.00  0.00              
ATOM   3223  CG  ASP D 201      -5.728 -23.396 -54.746  1.00  0.00              
ATOM   3224  OD1 ASP D 201      -4.748 -22.618 -54.807  1.00  0.00              
ATOM   3225  OD2 ASP D 201      -5.925 -24.316 -55.567  1.00  0.00              
ATOM   3226  H   ASP D 201      -5.735 -20.468 -53.986  1.00  0.00              
ATOM   3227  HA  ASP D 201      -7.312 -22.009 -51.997  1.00  0.00              
ATOM   3228 1HB  ASP D 201      -6.874 -24.165 -53.094  1.00  0.00              
ATOM   3229 2HB  ASP D 201      -7.725 -22.951 -54.082  1.00  0.00              
ATOM   3230  N   CYS D 202      -4.332 -21.198 -51.996  1.00  0.00              
ATOM   3231  CA  CYS D 202      -3.069 -21.255 -51.253  1.00  0.00              
ATOM   3232  C   CYS D 202      -2.390 -19.886 -51.213  1.00  0.00              
ATOM   3233  O   CYS D 202      -2.633 -19.032 -52.072  1.00  0.00              
ATOM   3234  CB  CYS D 202      -2.236 -22.241 -52.073  1.00  0.00              
ATOM   3235  SG  CYS D 202      -1.913 -21.718 -53.773  1.00  0.00              
ATOM   3236  H   CYS D 202      -4.524 -20.396 -52.580  1.00  0.00              
ATOM   3237  HA  CYS D 202      -3.177 -21.646 -50.241  1.00  0.00              
ATOM   3238 1HB  CYS D 202      -1.260 -22.387 -51.609  1.00  0.00              
ATOM   3239 2HB  CYS D 202      -2.752 -23.199 -52.144  1.00  0.00              
ATOM   3240  HG  CYS D 202      -1.625 -22.929 -54.238  1.00  0.00              
ATOM   3241  N   LEU D 203      -1.541 -19.693 -50.207  1.00  0.00              
ATOM   3242  CA  LEU D 203      -0.745 -18.484 -50.061  1.00  0.00              
ATOM   3243  C   LEU D 203       0.699 -18.839 -50.366  1.00  0.00              
ATOM   3244  O   LEU D 203       1.314 -19.645 -49.659  1.00  0.00              
ATOM   3245  CB  LEU D 203      -0.835 -17.942 -48.634  1.00  0.00              
ATOM   3246  CG  LEU D 203       0.063 -16.747 -48.321  1.00  0.00              
ATOM   3247  CD1 LEU D 203      -0.331 -15.555 -49.200  1.00  0.00              
ATOM   3248  CD2 LEU D 203      -0.066 -16.386 -46.841  1.00  0.00              
ATOM   3249  H   LEU D 203      -1.452 -20.426 -49.518  1.00  0.00              
ATOM   3250  HA  LEU D 203      -1.078 -17.738 -50.782  1.00  0.00              
ATOM   3251 1HB  LEU D 203      -1.879 -17.634 -48.628  1.00  0.00              
ATOM   3252 2HB  LEU D 203      -0.685 -18.729 -47.894  1.00  0.00              
ATOM   3253  HG  LEU D 203       1.092 -17.060 -48.498  1.00  0.00              
ATOM   3254 1HD1 LEU D 203       0.312 -14.706 -48.974  1.00  0.00              
ATOM   3255 2HD1 LEU D 203      -0.217 -15.825 -50.251  1.00  0.00              
ATOM   3256 3HD1 LEU D 203      -1.369 -15.287 -49.006  1.00  0.00              
ATOM   3257 1HD2 LEU D 203       0.577 -15.534 -46.618  1.00  0.00              
ATOM   3258 2HD2 LEU D 203      -1.101 -16.131 -46.618  1.00  0.00              
ATOM   3259 3HD2 LEU D 203       0.238 -17.237 -46.231  1.00  0.00              
ATOM   3260  N   LEU D 204       1.235 -18.252 -51.429  1.00  0.00              
ATOM   3261  CA  LEU D 204       2.624 -18.471 -51.793  1.00  0.00              
ATOM   3262  C   LEU D 204       3.430 -17.281 -51.308  1.00  0.00              
ATOM   3263  O   LEU D 204       3.162 -16.138 -51.699  1.00  0.00              
ATOM   3264  CB  LEU D 204       2.773 -18.609 -53.316  1.00  0.00              
ATOM   3265  CG  LEU D 204       4.190 -18.816 -53.867  1.00  0.00              
ATOM   3266  CD1 LEU D 204       4.739 -20.150 -53.423  1.00  0.00              
ATOM   3267  CD2 LEU D 204       4.166 -18.740 -55.393  1.00  0.00              
ATOM   3268  H   LEU D 204       0.668 -17.642 -51.997  1.00  0.00              
ATOM   3269  HA  LEU D 204       2.996 -19.365 -51.295  1.00  0.00              
ATOM   3270 1HB  LEU D 204       2.191 -19.517 -53.469  1.00  0.00              
ATOM   3271 2HB  LEU D 204       2.301 -17.782 -53.845  1.00  0.00              
ATOM   3272  HG  LEU D 204       4.802 -17.990 -53.502  1.00  0.00              
ATOM   3273 1HD1 LEU D 204       5.745 -20.282 -53.822  1.00  0.00              
ATOM   3274 2HD1 LEU D 204       4.774 -20.185 -52.333  1.00  0.00              
ATOM   3275 3HD1 LEU D 204       4.096 -20.948 -53.791  1.00  0.00              
ATOM   3276 1HD2 LEU D 204       5.175 -18.886 -55.781  1.00  0.00              
ATOM   3277 2HD2 LEU D 204       3.510 -19.516 -55.786  1.00  0.00              
ATOM   3278 3HD2 LEU D 204       3.797 -17.762 -55.703  1.00  0.00              
ATOM   3279  N   VAL D 205       4.408 -17.553 -50.451  1.00  0.00              
ATOM   3280  CA  VAL D 205       5.253 -16.505 -49.889  1.00  0.00              
ATOM   3281  C   VAL D 205       6.633 -16.609 -50.525  1.00  0.00              
ATOM   3282  O   VAL D 205       7.314 -17.628 -50.391  1.00  0.00              
ATOM   3283  CB  VAL D 205       5.377 -16.609 -48.358  1.00  0.00              
ATOM   3284  CG1 VAL D 205       6.291 -15.516 -47.821  1.00  0.00              
ATOM   3285  CG2 VAL D 205       4.005 -16.520 -47.706  1.00  0.00              
ATOM   3286  H   VAL D 205       4.569 -18.513 -50.181  1.00  0.00              
ATOM   3287  HA  VAL D 205       4.870 -15.514 -50.132  1.00  0.00              
ATOM   3288  HB  VAL D 205       5.787 -17.586 -48.100  1.00  0.00              
ATOM   3289 1HG1 VAL D 205       6.366 -15.605 -46.737  1.00  0.00              
ATOM   3290 2HG1 VAL D 205       7.281 -15.622 -48.263  1.00  0.00              
ATOM   3291 3HG1 VAL D 205       5.881 -14.541 -48.077  1.00  0.00              
ATOM   3292 1HG2 VAL D 205       4.110 -16.596 -46.623  1.00  0.00              
ATOM   3293 2HG2 VAL D 205       3.543 -15.567 -47.960  1.00  0.00              
ATOM   3294 3HG2 VAL D 205       3.378 -17.336 -48.066  1.00  0.00              
ATOM   3295  N   ALA D 206       7.035 -15.559 -51.232  1.00  0.00              
ATOM   3296  CA  ALA D 206       8.328 -15.538 -51.910  1.00  0.00              
ATOM   3297  C   ALA D 206       9.326 -14.740 -51.101  1.00  0.00              
ATOM   3298  O   ALA D 206       9.054 -13.604 -50.720  1.00  0.00              
ATOM   3299  CB  ALA D 206       8.187 -14.922 -53.293  1.00  0.00              
ATOM   3300  H   ALA D 206       6.430 -14.752 -51.300  1.00  0.00              
ATOM   3301  HA  ALA D 206       8.696 -16.561 -51.991  1.00  0.00              
ATOM   3302 1HB  ALA D 206       9.159 -14.915 -53.788  1.00  0.00              
ATOM   3303 2HB  ALA D 206       7.485 -15.510 -53.885  1.00  0.00              
ATOM   3304 3HB  ALA D 206       7.820 -13.902 -53.203  1.00  0.00              
ATOM   3305  N   THR D 207      10.481 -15.345 -50.854  1.00  0.00              
ATOM   3306  CA  THR D 207      11.560 -14.706 -50.112  1.00  0.00              
ATOM   3307  C   THR D 207      12.773 -14.493 -51.009  1.00  0.00              
ATOM   3308  O   THR D 207      13.286 -15.434 -51.607  1.00  0.00              
ATOM   3309  CB  THR D 207      11.977 -15.537 -48.884  1.00  0.00              
ATOM   3310  OG1 THR D 207      10.858 -15.683 -48.000  1.00  0.00              
ATOM   3311  CG2 THR D 207      13.118 -14.857 -48.143  1.00  0.00              
ATOM   3312  H   THR D 207      10.612 -16.285 -51.197  1.00  0.00              
ATOM   3313  HA  THR D 207      11.240 -13.720 -49.773  1.00  0.00              
ATOM   3314  HB  THR D 207      12.297 -16.524 -49.216  1.00  0.00              
ATOM   3315  HG1 THR D 207      10.281 -16.377 -48.326  1.00  0.00              
ATOM   3316 1HG2 THR D 207      13.400 -15.460 -47.279  1.00  0.00              
ATOM   3317 2HG2 THR D 207      13.975 -14.756 -48.809  1.00  0.00              
ATOM   3318 3HG2 THR D 207      12.798 -13.871 -47.809  1.00  0.00              
ATOM   3319  N   TRP D 208      13.228 -13.249 -51.078  1.00  0.00              
ATOM   3320  CA  TRP D 208      14.365 -12.878 -51.913  1.00  0.00              
ATOM   3321  C   TRP D 208      15.487 -12.340 -51.024  1.00  0.00              
ATOM   3322  O   TRP D 208      15.241 -11.511 -50.147  1.00  0.00              
ATOM   3323  CB  TRP D 208      13.959 -11.837 -52.958  1.00  0.00              
ATOM   3324  CG  TRP D 208      13.133 -12.401 -54.074  1.00  0.00              
ATOM   3325  CD1 TRP D 208      11.779 -12.556 -54.090  1.00  0.00              
ATOM   3326  CD2 TRP D 208      13.608 -12.884 -55.338  1.00  0.00              
ATOM   3327  NE1 TRP D 208      11.379 -13.106 -55.282  1.00  0.00              
ATOM   3328  CE2 TRP D 208      12.484 -13.316 -56.067  1.00  0.00              
ATOM   3329  CE3 TRP D 208      14.875 -12.992 -55.923  1.00  0.00              
ATOM   3330  CZ2 TRP D 208      12.587 -13.847 -57.343  1.00  0.00              
ATOM   3331  CZ3 TRP D 208      14.977 -13.523 -57.202  1.00  0.00              
ATOM   3332  CH2 TRP D 208      13.865 -13.938 -57.894  1.00  0.00              
ATOM   3333  H   TRP D 208      12.767 -12.537 -50.530  1.00  0.00              
ATOM   3334  HA  TRP D 208      14.744 -13.758 -52.434  1.00  0.00              
ATOM   3335 1HB  TRP D 208      13.364 -11.051 -52.496  1.00  0.00              
ATOM   3336 2HB  TRP D 208      14.846 -11.399 -53.416  1.00  0.00              
ATOM   3337  HD1 TRP D 208      11.237 -12.238 -53.200  1.00  0.00              
ATOM   3338  HE1 TRP D 208      10.427 -13.322 -55.540  1.00  0.00              
ATOM   3339  HE3 TRP D 208      15.788 -12.677 -55.420  1.00  0.00              
ATOM   3340  HZ2 TRP D 208      11.678 -14.163 -57.855  1.00  0.00              
ATOM   3341  HZ3 TRP D 208      15.970 -13.603 -57.647  1.00  0.00              
ATOM   3342  HH2 TRP D 208      13.990 -14.349 -58.895  1.00  0.00              
ATOM   3343  N   LEU D 209      16.713 -12.818 -51.243  1.00  0.00              
ATOM   3344  CA  LEU D 209      17.872 -12.290 -50.525  1.00  0.00              
ATOM   3345  C   LEU D 209      18.992 -11.815 -51.445  1.00  0.00              
ATOM   3346  O   LEU D 209      19.692 -12.617 -52.075  1.00  0.00              
ATOM   3347  CB  LEU D 209      18.411 -13.355 -49.561  1.00  0.00              
ATOM   3348  CG  LEU D 209      19.689 -12.967 -48.808  1.00  0.00              
ATOM   3349  CD1 LEU D 209      19.427 -11.756 -47.922  1.00  0.00              
ATOM   3350  CD2 LEU D 209      20.167 -14.149 -47.975  1.00  0.00              
ATOM   3351  H   LEU D 209      16.846 -13.559 -51.916  1.00  0.00              
ATOM   3352  HA  LEU D 209      17.580 -11.408 -49.956  1.00  0.00              
ATOM   3353 1HB  LEU D 209      17.571 -13.409 -48.871  1.00  0.00              
ATOM   3354 2HB  LEU D 209      18.537 -14.318 -50.055  1.00  0.00              
ATOM   3355  HG  LEU D 209      20.454 -12.754 -49.554  1.00  0.00              
ATOM   3356 1HD1 LEU D 209      20.341 -11.488 -47.392  1.00  0.00              
ATOM   3357 2HD1 LEU D 209      19.108 -10.917 -48.541  1.00  0.00              
ATOM   3358 3HD1 LEU D 209      18.645 -11.995 -47.203  1.00  0.00              
ATOM   3359 1HD2 LEU D 209      21.077 -13.872 -47.441  1.00  0.00              
ATOM   3360 2HD2 LEU D 209      19.394 -14.426 -47.259  1.00  0.00              
ATOM   3361 3HD2 LEU D 209      20.376 -14.996 -48.631  1.00  0.00              
ATOM   3362  N   PRO D 210      19.178 -10.490 -51.529  1.00  0.00              
ATOM   3363  CA  PRO D 210      20.208  -9.922 -52.397  1.00  0.00              
ATOM   3364  C   PRO D 210      21.590 -10.427 -51.997  1.00  0.00              
ATOM   3365  O   PRO D 210      21.954 -10.396 -50.821  1.00  0.00              
ATOM   3366  CB  PRO D 210      20.067  -8.407 -52.209  1.00  0.00              
ATOM   3367  CG  PRO D 210      18.663  -8.219 -51.749  1.00  0.00              
ATOM   3368  CD  PRO D 210      18.358  -9.419 -50.892  1.00  0.00              
ATOM   3369  HA  PRO D 210      20.086 -10.215 -53.451  1.00  0.00              
ATOM   3370 1HB  PRO D 210      20.785  -8.026 -51.467  1.00  0.00              
ATOM   3371 2HB  PRO D 210      20.255  -7.866 -53.147  1.00  0.00              
ATOM   3372 1HG  PRO D 210      18.553  -7.287 -51.177  1.00  0.00              
ATOM   3373 2HG  PRO D 210      17.969  -8.157 -52.601  1.00  0.00              
ATOM   3374 1HD  PRO D 210      18.649  -9.264 -49.841  1.00  0.00              
ATOM   3375 2HD  PRO D 210      17.288  -9.671 -50.893  1.00  0.00              
ATOM   3376  N   GLN D 211      22.348 -10.913 -52.975  1.00  0.00              
ATOM   3377  CA  GLN D 211      23.737 -11.298 -52.750  1.00  0.00              
ATOM   3378  C   GLN D 211      24.568 -10.769 -53.912  1.00  0.00              
ATOM   3379  O   GLN D 211      24.051 -10.608 -55.021  1.00  0.00              
ATOM   3380  CB  GLN D 211      23.882 -12.817 -52.633  1.00  0.00              
ATOM   3381  CG  GLN D 211      23.162 -13.422 -51.441  1.00  0.00              
ATOM   3382  CD  GLN D 211      23.493 -14.891 -51.250  1.00  0.00              
ATOM   3383  OE1 GLN D 211      24.313 -15.457 -51.977  1.00  0.00              
ATOM   3384  NE2 GLN D 211      22.851 -15.517 -50.271  1.00  0.00              
ATOM   3385  H   GLN D 211      21.950 -11.019 -53.896  1.00  0.00              
ATOM   3386  HA  GLN D 211      24.098 -10.839 -51.830  1.00  0.00              
ATOM   3387 1HB  GLN D 211      23.489 -13.243 -53.557  1.00  0.00              
ATOM   3388 2HB  GLN D 211      24.950 -13.025 -52.565  1.00  0.00              
ATOM   3389 1HG  GLN D 211      23.150 -12.951 -50.458  1.00  0.00              
ATOM   3390 2HG  GLN D 211      22.172 -13.346 -51.890  1.00  0.00              
ATOM   3391 1HE2 GLN D 211      23.027 -16.488 -50.097  1.00  0.00              
ATOM   3392 2HE2 GLN D 211      22.192 -15.021 -49.705  1.00  0.00              
ATOM   3393  N   ARG D 212      25.843 -10.493 -53.647  1.00  0.00              
ATOM   3394  CA  ARG D 212      26.720  -9.864 -54.630  1.00  0.00              
ATOM   3395  C   ARG D 212      26.639 -10.561 -55.987  1.00  0.00              
ATOM   3396  O   ARG D 212      26.337  -9.926 -57.001  1.00  0.00              
ATOM   3397  CB  ARG D 212      28.158  -9.775 -54.137  1.00  0.00              
ATOM   3398  CG  ARG D 212      29.093  -8.979 -55.033  1.00  0.00              
ATOM   3399  CD  ARG D 212      30.499  -8.929 -54.559  1.00  0.00              
ATOM   3400  NE  ARG D 212      31.186 -10.210 -54.574  1.00  0.00              
ATOM   3401  CZ  ARG D 212      32.338 -10.469 -53.926  1.00  0.00              
ATOM   3402  NH1 ARG D 212      32.955  -9.532 -53.241  1.00  0.00              
ATOM   3403  NH2 ARG D 212      32.846 -11.686 -54.017  1.00  0.00              
ATOM   3404  H   ARG D 212      26.213 -10.727 -52.736  1.00  0.00              
ATOM   3405  HA  ARG D 212      26.406  -8.833 -54.798  1.00  0.00              
ATOM   3406 1HB  ARG D 212      28.127  -9.316 -53.149  1.00  0.00              
ATOM   3407 2HB  ARG D 212      28.526 -10.797 -54.050  1.00  0.00              
ATOM   3408 1HG  ARG D 212      29.089  -9.428 -56.026  1.00  0.00              
ATOM   3409 2HG  ARG D 212      28.723  -7.954 -55.097  1.00  0.00              
ATOM   3410 1HD  ARG D 212      31.063  -8.248 -55.196  1.00  0.00              
ATOM   3411 2HD  ARG D 212      30.515  -8.562 -53.533  1.00  0.00              
ATOM   3412  HE  ARG D 212      30.934 -11.069 -55.045  1.00  0.00              
ATOM   3413 1HH1 ARG D 212      32.563  -8.602 -53.198  1.00  0.00              
ATOM   3414 2HH1 ARG D 212      33.818  -9.746 -52.762  1.00  0.00              
ATOM   3415 1HH2 ARG D 212      32.367 -12.390 -54.562  1.00  0.00              
ATOM   3416 2HH2 ARG D 212      33.708 -11.907 -53.542  1.00  0.00              
ATOM   3417  N   ARG D 213      26.892 -11.865 -56.006  1.00  0.00              
ATOM   3418  CA  ARG D 213      26.812 -12.625 -57.252  1.00  0.00              
ATOM   3419  C   ARG D 213      26.077 -13.952 -57.099  1.00  0.00              
ATOM   3420  O   ARG D 213      26.386 -14.932 -57.784  1.00  0.00              
ATOM   3421  CB  ARG D 213      28.187 -12.835 -57.868  1.00  0.00              
ATOM   3422  CG  ARG D 213      28.899 -11.560 -58.292  1.00  0.00              
ATOM   3423  CD  ARG D 213      28.300 -10.886 -59.473  1.00  0.00              
ATOM   3424  NE  ARG D 213      29.057  -9.745 -59.963  1.00  0.00              
ATOM   3425  CZ  ARG D 213      28.911  -8.483 -59.517  1.00  0.00              
ATOM   3426  NH1 ARG D 213      28.016  -8.187 -58.601  1.00  0.00              
ATOM   3427  NH2 ARG D 213      29.677  -7.543 -60.042  1.00  0.00              
ATOM   3428  H   ARG D 213      27.142 -12.345 -55.153  1.00  0.00              
ATOM   3429  HA  ARG D 213      26.240 -12.062 -57.990  1.00  0.00              
ATOM   3430 1HB  ARG D 213      28.792 -13.356 -57.128  1.00  0.00              
ATOM   3431 2HB  ARG D 213      28.050 -13.474 -58.740  1.00  0.00              
ATOM   3432 1HG  ARG D 213      28.877 -10.857 -57.458  1.00  0.00              
ATOM   3433 2HG  ARG D 213      29.935 -11.804 -58.531  1.00  0.00              
ATOM   3434 1HD  ARG D 213      28.228 -11.605 -60.290  1.00  0.00              
ATOM   3435 2HD  ARG D 213      27.306 -10.532 -59.212  1.00  0.00              
ATOM   3436  HE  ARG D 213      29.774  -9.705 -60.675  1.00  0.00              
ATOM   3437 1HH1 ARG D 213      27.426  -8.915 -58.221  1.00  0.00              
ATOM   3438 2HH1 ARG D 213      27.922  -7.235 -58.280  1.00  0.00              
ATOM   3439 1HH2 ARG D 213      30.348  -7.783 -60.759  1.00  0.00              
ATOM   3440 2HH2 ARG D 213      29.587  -6.588 -59.728  1.00  0.00              
ATOM   3441  N   GLY D 214      25.086 -13.972 -56.211  1.00  0.00              
ATOM   3442  CA  GLY D 214      24.387 -15.213 -55.937  1.00  0.00              
ATOM   3443  C   GLY D 214      22.979 -15.012 -55.416  1.00  0.00              
ATOM   3444  O   GLY D 214      22.579 -15.671 -54.460  1.00  0.00              
ATOM   3445  H   GLY D 214      24.810 -13.133 -55.721  1.00  0.00              
ATOM   3446 1HA  GLY D 214      24.322 -15.796 -56.856  1.00  0.00              
ATOM   3447 2HA  GLY D 214      24.942 -15.777 -55.189  1.00  0.00              
ATOM   3448  N   MET D 215      22.228 -14.107 -56.044  1.00  0.00              
ATOM   3449  CA  MET D 215      20.863 -13.773 -55.609  1.00  0.00              
ATOM   3450  C   MET D 215      20.086 -15.028 -55.196  1.00  0.00              
ATOM   3451  O   MET D 215      19.876 -15.943 -55.993  1.00  0.00              
ATOM   3452  CB  MET D 215      20.136 -13.034 -56.738  1.00  0.00              
ATOM   3453  CG  MET D 215      18.698 -12.603 -56.434  1.00  0.00              
ATOM   3454  SD  MET D 215      18.546 -11.301 -55.198  1.00  0.00              
ATOM   3455  CE  MET D 215      19.186  -9.880 -56.121  1.00  0.00              
ATOM   3456  H   MET D 215      22.616 -13.637 -56.848  1.00  0.00              
ATOM   3457  HA  MET D 215      20.901 -13.131 -54.729  1.00  0.00              
ATOM   3458 1HB  MET D 215      20.725 -12.148 -56.969  1.00  0.00              
ATOM   3459 2HB  MET D 215      20.127 -13.701 -57.601  1.00  0.00              
ATOM   3460 1HG  MET D 215      18.247 -12.247 -57.360  1.00  0.00              
ATOM   3461 2HG  MET D 215      18.152 -13.476 -56.075  1.00  0.00              
ATOM   3462 1HE  MET D 215      19.157  -8.992 -55.490  1.00  0.00              
ATOM   3463 2HE  MET D 215      20.213 -10.077 -56.424  1.00  0.00              
ATOM   3464 3HE  MET D 215      18.571  -9.715 -57.006  1.00  0.00              
ATOM   3465  N   TYR D 216      19.658 -15.056 -53.936  1.00  0.00              
ATOM   3466  CA  TYR D 216      18.931 -16.198 -53.393  1.00  0.00              
ATOM   3467  C   TYR D 216      17.413 -16.026 -53.418  1.00  0.00              
ATOM   3468  O   TYR D 216      16.882 -14.957 -53.106  1.00  0.00              
ATOM   3469  CB  TYR D 216      19.377 -16.484 -51.961  1.00  0.00              
ATOM   3470  CG  TYR D 216      18.662 -17.649 -51.316  1.00  0.00              
ATOM   3471  CD1 TYR D 216      18.992 -18.962 -51.640  1.00  0.00              
ATOM   3472  CD2 TYR D 216      17.631 -17.437 -50.395  1.00  0.00              
ATOM   3473  CE1 TYR D 216      18.316 -20.038 -51.066  1.00  0.00              
ATOM   3474  CE2 TYR D 216      16.943 -18.507 -49.810  1.00  0.00              
ATOM   3475  CZ  TYR D 216      17.293 -19.807 -50.153  1.00  0.00              
ATOM   3476  OH  TYR D 216      16.629 -20.876 -49.587  1.00  0.00              
ATOM   3477  H   TYR D 216      19.841 -14.260 -53.340  1.00  0.00              
ATOM   3478  HA  TYR D 216      19.125 -17.083 -54.000  1.00  0.00              
ATOM   3479 1HB  TYR D 216      20.449 -16.687 -51.991  1.00  0.00              
ATOM   3480 2HB  TYR D 216      19.196 -15.580 -51.381  1.00  0.00              
ATOM   3481  HD1 TYR D 216      19.792 -19.142 -52.358  1.00  0.00              
ATOM   3482  HD2 TYR D 216      17.362 -16.414 -50.131  1.00  0.00              
ATOM   3483  HE1 TYR D 216      18.584 -21.061 -51.330  1.00  0.00              
ATOM   3484  HE2 TYR D 216      16.143 -18.317 -49.096  1.00  0.00              
ATOM   3485  HH  TYR D 216      16.953 -21.727 -49.896  1.00  0.00              
ATOM   3486  N   ARG D 217      16.718 -17.096 -53.790  1.00  0.00              
ATOM   3487  CA  ARG D 217      15.265 -17.075 -53.874  1.00  0.00              
ATOM   3488  C   ARG D 217      14.668 -18.380 -53.354  1.00  0.00              
ATOM   3489  O   ARG D 217      15.066 -19.464 -53.770  1.00  0.00              
ATOM   3490  CB  ARG D 217      14.777 -16.758 -55.280  1.00  0.00              
ATOM   3491  CG  ARG D 217      15.096 -17.818 -56.323  1.00  0.00              
ATOM   3492  CD  ARG D 217      14.635 -17.484 -57.695  1.00  0.00              
ATOM   3493  NE  ARG D 217      14.973 -18.478 -58.703  1.00  0.00              
ATOM   3494  CZ  ARG D 217      14.739 -18.340 -60.021  1.00  0.00              
ATOM   3495  NH1 ARG D 217      14.132 -17.274 -60.495  1.00  0.00              
ATOM   3496  NH2 ARG D 217      15.113 -19.319 -60.827  1.00  0.00              
ATOM   3497  H   ARG D 217      17.211 -17.947 -54.018  1.00  0.00              
ATOM   3498  HA  ARG D 217      14.870 -16.278 -53.244  1.00  0.00              
ATOM   3499 1HB  ARG D 217      13.698 -16.624 -55.221  1.00  0.00              
ATOM   3500 2HB  ARG D 217      15.244 -15.816 -55.573  1.00  0.00              
ATOM   3501 1HG  ARG D 217      16.176 -17.959 -56.355  1.00  0.00              
ATOM   3502 2HG  ARG D 217      14.617 -18.751 -56.025  1.00  0.00              
ATOM   3503 1HD  ARG D 217      13.551 -17.381 -57.691  1.00  0.00              
ATOM   3504 2HD  ARG D 217      15.088 -16.542 -58.002  1.00  0.00              
ATOM   3505  HE  ARG D 217      15.414 -19.382 -58.593  1.00  0.00              
ATOM   3506 1HH1 ARG D 217      13.837 -16.543 -59.863  1.00  0.00              
ATOM   3507 2HH1 ARG D 217      13.966 -17.191 -61.486  1.00  0.00              
ATOM   3508 1HH2 ARG D 217      15.561 -20.140 -60.445  1.00  0.00              
ATOM   3509 2HH2 ARG D 217      14.948 -19.242 -61.820  1.00  0.00              
ATOM   3510  N   TYR D 218      13.713 -18.256 -52.437  1.00  0.00              
ATOM   3511  CA  TYR D 218      13.008 -19.404 -51.869  1.00  0.00              
ATOM   3512  C   TYR D 218      11.504 -19.125 -51.856  1.00  0.00              
ATOM   3513  O   TYR D 218      11.067 -18.071 -51.394  1.00  0.00              
ATOM   3514  CB  TYR D 218      13.509 -19.707 -50.455  1.00  0.00              
ATOM   3515  CG  TYR D 218      12.805 -20.872 -49.793  1.00  0.00              
ATOM   3516  CD1 TYR D 218      13.030 -22.174 -50.217  1.00  0.00              
ATOM   3517  CD2 TYR D 218      11.920 -20.666 -48.746  1.00  0.00              
ATOM   3518  CE1 TYR D 218      12.392 -23.241 -49.617  1.00  0.00              
ATOM   3519  CE2 TYR D 218      11.275 -21.726 -48.138  1.00  0.00              
ATOM   3520  CZ  TYR D 218      11.513 -23.013 -48.576  1.00  0.00              
ATOM   3521  OH  TYR D 218      10.875 -24.072 -47.973  1.00  0.00              
ATOM   3522  H   TYR D 218      13.473 -17.327 -52.125  1.00  0.00              
ATOM   3523  HA  TYR D 218      13.174 -20.284 -52.490  1.00  0.00              
ATOM   3524 1HB  TYR D 218      14.575 -19.923 -50.531  1.00  0.00              
ATOM   3525 2HB  TYR D 218      13.360 -18.807 -49.860  1.00  0.00              
ATOM   3526  HD1 TYR D 218      13.725 -22.347 -51.039  1.00  0.00              
ATOM   3527  HD2 TYR D 218      11.736 -19.648 -48.406  1.00  0.00              
ATOM   3528  HE1 TYR D 218      12.578 -24.260 -49.960  1.00  0.00              
ATOM   3529  HE2 TYR D 218      10.582 -21.543 -47.316  1.00  0.00              
ATOM   3530  HH  TYR D 218      11.113 -24.920 -48.355  1.00  0.00              
ATOM   3531  N   ASN D 219      10.723 -20.065 -52.374  1.00  0.00              
ATOM   3532  CA  ASN D 219       9.266 -19.944 -52.438  1.00  0.00              
ATOM   3533  C   ASN D 219       8.652 -20.966 -51.503  1.00  0.00              
ATOM   3534  O   ASN D 219       8.850 -22.168 -51.677  1.00  0.00              
ATOM   3535  CB  ASN D 219       8.771 -20.201 -53.869  1.00  0.00              
ATOM   3536  CG  ASN D 219       9.330 -19.207 -54.853  1.00  0.00              
ATOM   3537  OD1 ASN D 219       9.043 -18.020 -54.767  1.00  0.00              
ATOM   3538  ND2 ASN D 219      10.136 -19.683 -55.796  1.00  0.00              
ATOM   3539  H   ASN D 219      11.165 -20.898 -52.738  1.00  0.00              
ATOM   3540  HA  ASN D 219       8.962 -18.951 -52.103  1.00  0.00              
ATOM   3541 1HB  ASN D 219       8.788 -21.206 -54.295  1.00  0.00              
ATOM   3542 2HB  ASN D 219       7.744 -19.927 -53.630  1.00  0.00              
ATOM   3543 1HD2 ASN D 219      10.532 -19.063 -56.474  1.00  0.00              
ATOM   3544 2HD2 ASN D 219      10.343 -20.659 -55.828  1.00  0.00              
ATOM   3545  N   ALA D 220       7.895 -20.480 -50.524  1.00  0.00              
ATOM   3546  CA  ALA D 220       7.189 -21.343 -49.590  1.00  0.00              
ATOM   3547  C   ALA D 220       5.691 -21.314 -49.846  1.00  0.00              
ATOM   3548  O   ALA D 220       5.052 -20.257 -49.782  1.00  0.00              
ATOM   3549  CB  ALA D 220       7.471 -20.898 -48.159  1.00  0.00              
ATOM   3550  H   ALA D 220       7.810 -19.478 -50.428  1.00  0.00              
ATOM   3551  HA  ALA D 220       7.526 -22.369 -49.738  1.00  0.00              
ATOM   3552 1HB  ALA D 220       6.940 -21.550 -47.464  1.00  0.00              
ATOM   3553 2HB  ALA D 220       8.542 -20.959 -47.964  1.00  0.00              
ATOM   3554 3HB  ALA D 220       7.135 -19.871 -48.022  1.00  0.00              
ATOM   3555  N   LEU D 221       5.139 -22.488 -50.119  1.00  0.00              
ATOM   3556  CA  LEU D 221       3.739 -22.599 -50.488  1.00  0.00              
ATOM   3557  C   LEU D 221       2.966 -23.015 -49.257  1.00  0.00              
ATOM   3558  O   LEU D 221       3.321 -23.987 -48.587  1.00  0.00              
ATOM   3559  CB  LEU D 221       3.543 -23.634 -51.602  1.00  0.00              
ATOM   3560  CG  LEU D 221       2.065 -23.735 -51.988  1.00  0.00              
ATOM   3561  CD1 LEU D 221       1.634 -22.415 -52.620  1.00  0.00              
ATOM   3562  CD2 LEU D 221       1.847 -24.879 -52.956  1.00  0.00              
ATOM   3563  H   LEU D 221       5.704 -23.324 -50.072  1.00  0.00              
ATOM   3564  HA  LEU D 221       3.370 -21.628 -50.818  1.00  0.00              
ATOM   3565 1HB  LEU D 221       4.132 -23.164 -52.387  1.00  0.00              
ATOM   3566 2HB  LEU D 221       3.984 -24.597 -51.342  1.00  0.00              
ATOM   3567  HG  LEU D 221       1.509 -23.966 -51.080  1.00  0.00              
ATOM   3568 1HD1 LEU D 221       0.582 -22.471 -52.901  1.00  0.00              
ATOM   3569 2HD1 LEU D 221       1.774 -21.605 -51.904  1.00  0.00              
ATOM   3570 3HD1 LEU D 221       2.236 -22.222 -53.508  1.00  0.00              
ATOM   3571 1HD2 LEU D 221       0.791 -24.935 -53.219  1.00  0.00              
ATOM   3572 2HD2 LEU D 221       2.437 -24.711 -53.857  1.00  0.00              
ATOM   3573 3HD2 LEU D 221       2.155 -25.814 -52.491  1.00  0.00              
ATOM   3574  N   TYR D 222       1.912 -22.268 -48.958  1.00  0.00              
ATOM   3575  CA  TYR D 222       1.020 -22.615 -47.863  1.00  0.00              
ATOM   3576  C   TYR D 222      -0.414 -22.848 -48.308  1.00  0.00              
ATOM   3577  O   TYR D 222      -1.203 -21.915 -48.370  1.00  0.00              
ATOM   3578  CB  TYR D 222       1.040 -21.499 -46.804  1.00  0.00              
ATOM   3579  CG  TYR D 222       2.401 -21.236 -46.213  1.00  0.00              
ATOM   3580  CD1 TYR D 222       3.189 -20.191 -46.667  1.00  0.00              
ATOM   3581  CD2 TYR D 222       2.928 -22.076 -45.231  1.00  0.00              
ATOM   3582  CE1 TYR D 222       4.477 -19.982 -46.160  1.00  0.00              
ATOM   3583  CE2 TYR D 222       4.199 -21.878 -44.723  1.00  0.00              
ATOM   3584  CZ  TYR D 222       4.974 -20.835 -45.186  1.00  0.00              
ATOM   3585  OH  TYR D 222       6.249 -20.650 -44.689  1.00  0.00              
ATOM   3586  H   TYR D 222       1.724 -21.439 -49.501  1.00  0.00              
ATOM   3587  HA  TYR D 222       1.337 -23.555 -47.411  1.00  0.00              
ATOM   3588 1HB  TYR D 222       0.672 -20.592 -47.285  1.00  0.00              
ATOM   3589 2HB  TYR D 222       0.352 -21.795 -46.012  1.00  0.00              
ATOM   3590  HD1 TYR D 222       2.791 -19.526 -47.433  1.00  0.00              
ATOM   3591  HD2 TYR D 222       2.320 -22.902 -44.863  1.00  0.00              
ATOM   3592  HE1 TYR D 222       5.085 -19.157 -46.525  1.00  0.00              
ATOM   3593  HE2 TYR D 222       4.591 -22.550 -43.957  1.00  0.00              
ATOM   3594  HH  TYR D 222       6.493 -21.302 -44.028  1.00  0.00              
ATOM   3595  N   PRO D 223      -0.765 -24.101 -48.638  1.00  0.00              
ATOM   3596  CA  PRO D 223      -2.133 -24.455 -49.043  1.00  0.00              
ATOM   3597  C   PRO D 223      -3.111 -24.026 -47.940  1.00  0.00              
ATOM   3598  O   PRO D 223      -2.838 -24.219 -46.747  1.00  0.00              
ATOM   3599  CB  PRO D 223      -2.101 -25.973 -49.240  1.00  0.00              
ATOM   3600  CG  PRO D 223      -0.671 -26.280 -49.528  1.00  0.00              
ATOM   3601  CD  PRO D 223       0.121 -25.315 -48.687  1.00  0.00              
ATOM   3602  HA  PRO D 223      -2.454 -23.935 -49.958  1.00  0.00              
ATOM   3603 1HB  PRO D 223      -2.449 -26.504 -48.341  1.00  0.00              
ATOM   3604 2HB  PRO D 223      -2.751 -26.286 -50.071  1.00  0.00              
ATOM   3605 1HG  PRO D 223      -0.429 -27.322 -49.271  1.00  0.00              
ATOM   3606 2HG  PRO D 223      -0.445 -26.152 -50.598  1.00  0.00              
ATOM   3607 1HD  PRO D 223       0.316 -25.707 -47.677  1.00  0.00              
ATOM   3608 2HD  PRO D 223       1.099 -25.078 -49.133  1.00  0.00              
ATOM   3609  N   LEU D 224      -4.253 -23.467 -48.331  1.00  0.00              
ATOM   3610  CA  LEU D 224      -5.205 -22.970 -47.352  1.00  0.00              
ATOM   3611  C   LEU D 224      -5.922 -24.041 -46.541  1.00  0.00              
ATOM   3612  O   LEU D 224      -6.560 -23.728 -45.532  1.00  0.00              
ATOM   3613  CB  LEU D 224      -6.222 -22.049 -48.026  1.00  0.00              
ATOM   3614  CG  LEU D 224      -5.616 -20.747 -48.551  1.00  0.00              
ATOM   3615  CD1 LEU D 224      -6.676 -19.972 -49.325  1.00  0.00              
ATOM   3616  CD2 LEU D 224      -5.088 -19.910 -47.393  1.00  0.00              
ATOM   3617  H   LEU D 224      -4.468 -23.382 -49.313  1.00  0.00              
ATOM   3618  HA  LEU D 224      -4.682 -22.379 -46.601  1.00  0.00              
ATOM   3619 1HB  LEU D 224      -6.525 -22.691 -48.851  1.00  0.00              
ATOM   3620 2HB  LEU D 224      -7.080 -21.855 -47.381  1.00  0.00              
ATOM   3621  HG  LEU D 224      -4.765 -21.015 -49.178  1.00  0.00              
ATOM   3622 1HD1 LEU D 224      -6.246 -19.044 -49.702  1.00  0.00              
ATOM   3623 2HD1 LEU D 224      -7.026 -20.575 -50.163  1.00  0.00              
ATOM   3624 3HD1 LEU D 224      -7.514 -19.744 -48.667  1.00  0.00              
ATOM   3625 1HD2 LEU D 224      -4.658 -18.986 -47.780  1.00  0.00              
ATOM   3626 2HD2 LEU D 224      -5.905 -19.674 -46.713  1.00  0.00              
ATOM   3627 3HD2 LEU D 224      -4.320 -20.472 -46.860  1.00  0.00              
ATOM   3628  N   ASP D 225      -5.824 -25.301 -46.953  1.00  0.00              
ATOM   3629  CA  ASP D 225      -6.431 -26.351 -46.153  1.00  0.00              
ATOM   3630  C   ASP D 225      -5.485 -26.842 -45.057  1.00  0.00              
ATOM   3631  O   ASP D 225      -5.843 -27.719 -44.276  1.00  0.00              
ATOM   3632  CB  ASP D 225      -6.894 -27.523 -47.035  1.00  0.00              
ATOM   3633  CG  ASP D 225      -5.756 -28.204 -47.762  1.00  0.00              
ATOM   3634  OD1 ASP D 225      -6.020 -29.209 -48.452  1.00  0.00              
ATOM   3635  OD2 ASP D 225      -4.600 -27.752 -47.649  1.00  0.00              
ATOM   3636  H   ASP D 225      -5.341 -25.548 -47.804  1.00  0.00              
ATOM   3637  HA  ASP D 225      -7.313 -25.963 -45.641  1.00  0.00              
ATOM   3638 1HB  ASP D 225      -7.494 -28.259 -46.500  1.00  0.00              
ATOM   3639 2HB  ASP D 225      -7.522 -26.989 -47.747  1.00  0.00              
ATOM   3640  N   ARG D 226      -4.282 -26.269 -45.002  1.00  0.00              
ATOM   3641  CA  ARG D 226      -3.287 -26.623 -43.980  1.00  0.00              
ATOM   3642  C   ARG D 226      -2.840 -25.381 -43.182  1.00  0.00              
ATOM   3643  O   ARG D 226      -2.517 -25.469 -41.991  1.00  0.00              
ATOM   3644  CB  ARG D 226      -2.099 -27.365 -44.573  1.00  0.00              
ATOM   3645  CG  ARG D 226      -2.425 -28.729 -45.160  1.00  0.00              
ATOM   3646  CD  ARG D 226      -2.801 -29.755 -44.153  1.00  0.00              
ATOM   3647  NE  ARG D 226      -3.080 -31.070 -44.708  1.00  0.00              
ATOM   3648  CZ  ARG D 226      -4.292 -31.483 -45.124  1.00  0.00              
ATOM   3649  NH1 ARG D 226      -5.347 -30.706 -45.016  1.00  0.00              
ATOM   3650  NH2 ARG D 226      -4.399 -32.703 -45.622  1.00  0.00              
ATOM   3651  H   ARG D 226      -4.053 -25.565 -45.688  1.00  0.00              
ATOM   3652  HA  ARG D 226      -3.729 -27.311 -43.259  1.00  0.00              
ATOM   3653 1HB  ARG D 226      -1.683 -26.729 -45.353  1.00  0.00              
ATOM   3654 2HB  ARG D 226      -1.368 -27.484 -43.774  1.00  0.00              
ATOM   3655 1HG  ARG D 226      -3.259 -28.619 -45.854  1.00  0.00              
ATOM   3656 2HG  ARG D 226      -1.550 -29.092 -45.700  1.00  0.00              
ATOM   3657 1HD  ARG D 226      -1.984 -29.868 -43.441  1.00  0.00              
ATOM   3658 2HD  ARG D 226      -3.697 -29.425 -43.629  1.00  0.00              
ATOM   3659  HE  ARG D 226      -2.454 -31.848 -44.867  1.00  0.00              
ATOM   3660 1HH1 ARG D 226      -5.252 -29.783 -44.617  1.00  0.00              
ATOM   3661 2HH1 ARG D 226      -6.247 -31.034 -45.334  1.00  0.00              
ATOM   3662 1HH2 ARG D 226      -3.582 -33.295 -45.681  1.00  0.00              
ATOM   3663 2HH2 ARG D 226      -5.296 -33.038 -45.940  1.00  0.00              
ATOM   3664  N   LEU D 227      -2.827 -24.233 -43.847  1.00  0.00              
ATOM   3665  CA  LEU D 227      -2.357 -22.990 -43.242  1.00  0.00              
ATOM   3666  C   LEU D 227      -3.186 -22.392 -42.119  1.00  0.00              
ATOM   3667  O   LEU D 227      -4.336 -22.004 -42.321  1.00  0.00              
ATOM   3668  CB  LEU D 227      -2.189 -21.922 -44.322  1.00  0.00              
ATOM   3669  CG  LEU D 227      -1.681 -20.549 -43.863  1.00  0.00              
ATOM   3670  CD1 LEU D 227      -0.259 -20.677 -43.275  1.00  0.00              
ATOM   3671  CD2 LEU D 227      -1.665 -19.614 -45.051  1.00  0.00              
ATOM   3672  H   LEU D 227      -3.153 -24.222 -44.803  1.00  0.00              
ATOM   3673  HA  LEU D 227      -1.395 -23.160 -42.759  1.00  0.00              
ATOM   3674 1HB  LEU D 227      -1.426 -22.404 -44.931  1.00  0.00              
ATOM   3675 2HB  LEU D 227      -3.097 -21.795 -44.909  1.00  0.00              
ATOM   3676  HG  LEU D 227      -2.399 -20.165 -43.138  1.00  0.00              
ATOM   3677 1HD1 LEU D 227       0.090 -19.695 -42.953  1.00  0.00              
ATOM   3678 2HD1 LEU D 227      -0.279 -21.352 -42.420  1.00  0.00              
ATOM   3679 3HD1 LEU D 227       0.415 -21.070 -44.034  1.00  0.00              
ATOM   3680 1HD2 LEU D 227      -1.306 -18.634 -44.733  1.00  0.00              
ATOM   3681 2HD2 LEU D 227      -1.004 -20.012 -45.820  1.00  0.00              
ATOM   3682 3HD2 LEU D 227      -2.674 -19.518 -45.452  1.00  0.00              
ATOM   3683  N   ALA D 228      -2.583 -22.295 -40.937  1.00  0.00              
ATOM   3684  CA  ALA D 228      -3.250 -21.693 -39.788  1.00  0.00              
ATOM   3685  C   ALA D 228      -2.821 -20.241 -39.780  1.00  0.00              
ATOM   3686  O   ALA D 228      -1.639 -19.933 -39.898  1.00  0.00              
ATOM   3687  CB  ALA D 228      -2.813 -22.386 -38.476  1.00  0.00              
ATOM   3688  H   ALA D 228      -1.641 -22.645 -40.832  1.00  0.00              
ATOM   3689  HA  ALA D 228      -4.328 -21.778 -39.926  1.00  0.00              
ATOM   3690 1HB  ALA D 228      -3.324 -21.922 -37.632  1.00  0.00              
ATOM   3691 2HB  ALA D 228      -3.073 -23.444 -38.518  1.00  0.00              
ATOM   3692 3HB  ALA D 228      -1.737 -22.279 -38.351  1.00  0.00              
ATOM   3693  N   VAL D 229      -3.782 -19.339 -39.653  1.00  0.00              
ATOM   3694  CA  VAL D 229      -3.494 -17.911 -39.699  1.00  0.00              
ATOM   3695  C   VAL D 229      -3.859 -17.370 -38.323  1.00  0.00              
ATOM   3696  O   VAL D 229      -4.961 -17.627 -37.818  1.00  0.00              
ATOM   3697  CB  VAL D 229      -4.283 -17.172 -40.796  1.00  0.00              
ATOM   3698  CG1 VAL D 229      -3.973 -15.683 -40.764  1.00  0.00              
ATOM   3699  CG2 VAL D 229      -3.963 -17.752 -42.166  1.00  0.00              
ATOM   3700  H   VAL D 229      -4.737 -19.644 -39.522  1.00  0.00              
ATOM   3701  HA  VAL D 229      -2.432 -17.727 -39.871  1.00  0.00              
ATOM   3702  HB  VAL D 229      -5.349 -17.326 -40.629  1.00  0.00              
ATOM   3703 1HG1 VAL D 229      -4.540 -15.176 -41.545  1.00  0.00              
ATOM   3704 2HG1 VAL D 229      -4.251 -15.275 -39.792  1.00  0.00              
ATOM   3705 3HG1 VAL D 229      -2.908 -15.529 -40.932  1.00  0.00              
ATOM   3706 1HG2 VAL D 229      -4.529 -17.219 -42.928  1.00  0.00              
ATOM   3707 2HG2 VAL D 229      -2.896 -17.645 -42.364  1.00  0.00              
ATOM   3708 3HG2 VAL D 229      -4.232 -18.808 -42.186  1.00  0.00              
ATOM   3709  N   VAL D 230      -2.929 -16.631 -37.719  1.00  0.00              
ATOM   3710  CA  VAL D 230      -3.135 -16.092 -36.383  1.00  0.00              
ATOM   3711  C   VAL D 230      -2.958 -14.589 -36.288  1.00  0.00              
ATOM   3712  O   VAL D 230      -1.992 -14.022 -36.797  1.00  0.00              
ATOM   3713  CB  VAL D 230      -2.181 -16.756 -35.374  1.00  0.00              
ATOM   3714  CG1 VAL D 230      -2.370 -16.157 -33.988  1.00  0.00              
ATOM   3715  CG2 VAL D 230      -2.407 -18.260 -35.337  1.00  0.00              
ATOM   3716  H   VAL D 230      -2.061 -16.440 -38.197  1.00  0.00              
ATOM   3717  HA  VAL D 230      -4.164 -16.239 -36.051  1.00  0.00              
ATOM   3718  HB  VAL D 230      -1.153 -16.599 -35.701  1.00  0.00              
ATOM   3719 1HG1 VAL D 230      -1.687 -16.638 -33.287  1.00  0.00              
ATOM   3720 2HG1 VAL D 230      -2.160 -15.088 -34.023  1.00  0.00              
ATOM   3721 3HG1 VAL D 230      -3.397 -16.315 -33.660  1.00  0.00              
ATOM   3722 1HG2 VAL D 230      -1.724 -18.714 -34.619  1.00  0.00              
ATOM   3723 2HG2 VAL D 230      -3.435 -18.466 -35.040  1.00  0.00              
ATOM   3724 3HG2 VAL D 230      -2.224 -18.680 -36.326  1.00  0.00              
ATOM   3725  N   ASN D 231      -3.897 -13.950 -35.610  1.00  0.00              
ATOM   3726  CA  ASN D 231      -3.853 -12.509 -35.412  1.00  0.00              
ATOM   3727  C   ASN D 231      -2.902 -12.246 -34.248  1.00  0.00              
ATOM   3728  O   ASN D 231      -3.211 -12.572 -33.111  1.00  0.00              
ATOM   3729  CB  ASN D 231      -5.225 -11.915 -35.151  1.00  0.00              
ATOM   3730  CG  ASN D 231      -5.228 -10.414 -35.065  1.00  0.00              
ATOM   3731  OD1 ASN D 231      -4.298  -9.801 -34.527  1.00  0.00              
ATOM   3732  ND2 ASN D 231      -6.304  -9.824 -35.518  1.00  0.00              
ATOM   3733  H   ASN D 231      -4.663 -14.478 -35.219  1.00  0.00              
ATOM   3734  HA  ASN D 231      -3.462 -12.024 -36.309  1.00  0.00              
ATOM   3735 1HB  ASN D 231      -6.093 -12.242 -35.724  1.00  0.00              
ATOM   3736 2HB  ASN D 231      -5.280 -12.324 -34.142  1.00  0.00              
ATOM   3737 1HD2 ASN D 231      -6.376  -8.826 -35.493  1.00  0.00              
ATOM   3738 2HD2 ASN D 231      -7.055 -10.370 -35.889  1.00  0.00              
ATOM   3739  N   VAL D 232      -1.742 -11.677 -34.536  1.00  0.00              
ATOM   3740  CA  VAL D 232      -0.768 -11.371 -33.492  1.00  0.00              
ATOM   3741  C   VAL D 232      -1.202 -10.065 -32.832  1.00  0.00              
ATOM   3742  O   VAL D 232      -1.307  -9.029 -33.491  1.00  0.00              
ATOM   3743  CB  VAL D 232       0.665 -11.235 -34.041  1.00  0.00              
ATOM   3744  CG1 VAL D 232       1.627 -10.849 -32.928  1.00  0.00              
ATOM   3745  CG2 VAL D 232       1.108 -12.532 -34.700  1.00  0.00              
ATOM   3746  H   VAL D 232      -1.523 -11.449 -35.496  1.00  0.00              
ATOM   3747  HA  VAL D 232      -0.761 -12.139 -32.718  1.00  0.00              
ATOM   3748  HB  VAL D 232       0.676 -10.467 -34.814  1.00  0.00              
ATOM   3749 1HG1 VAL D 232       2.635 -10.757 -33.334  1.00  0.00              
ATOM   3750 2HG1 VAL D 232       1.322  -9.895 -32.497  1.00  0.00              
ATOM   3751 3HG1 VAL D 232       1.617 -11.617 -32.155  1.00  0.00              
ATOM   3752 1HG2 VAL D 232       2.122 -12.418 -35.083  1.00  0.00              
ATOM   3753 2HG2 VAL D 232       1.085 -13.338 -33.967  1.00  0.00              
ATOM   3754 3HG2 VAL D 232       0.435 -12.771 -35.524  1.00  0.00              
ATOM   3755  N   LYS D 233      -1.473 -10.120 -31.533  1.00  0.00              
ATOM   3756  CA  LYS D 233      -1.891  -8.930 -30.815  1.00  0.00              
ATOM   3757  C   LYS D 233      -0.758  -7.916 -30.630  1.00  0.00              
ATOM   3758  O   LYS D 233       0.405  -8.285 -30.490  1.00  0.00              
ATOM   3759  CB  LYS D 233      -2.466  -9.323 -29.453  1.00  0.00              
ATOM   3760  CG  LYS D 233      -3.739 -10.155 -29.524  1.00  0.00              
ATOM   3761  CD  LYS D 233      -4.905  -9.339 -30.062  1.00  0.00              
ATOM   3762  CE  LYS D 233      -5.318  -8.251 -29.081  1.00  0.00              
ATOM   3763  NZ  LYS D 233      -6.458  -7.443 -29.594  1.00  0.00              
ATOM   3764  H   LYS D 233      -1.390 -10.995 -31.034  1.00  0.00              
ATOM   3765  HA  LYS D 233      -2.658  -8.405 -31.385  1.00  0.00              
ATOM   3766 1HB  LYS D 233      -1.693  -9.887 -28.931  1.00  0.00              
ATOM   3767 2HB  LYS D 233      -2.668  -8.398 -28.912  1.00  0.00              
ATOM   3768 1HG  LYS D 233      -3.559 -11.008 -30.180  1.00  0.00              
ATOM   3769 2HG  LYS D 233      -3.976 -10.512 -28.523  1.00  0.00              
ATOM   3770 1HD  LYS D 233      -4.604  -8.883 -31.006  1.00  0.00              
ATOM   3771 2HD  LYS D 233      -5.747 -10.008 -30.236  1.00  0.00              
ATOM   3772 1HE  LYS D 233      -5.604  -8.726 -28.144  1.00  0.00              
ATOM   3773 2HE  LYS D 233      -4.460  -7.600 -28.911  1.00  0.00              
ATOM   3774 1HZ  LYS D 233      -6.700  -6.734 -28.916  1.00  0.00              
ATOM   3775 2HZ  LYS D 233      -6.193  -7.001 -30.464  1.00  0.00              
ATOM   3776 3HZ  LYS D 233      -7.253  -8.045 -29.751  1.00  0.00              
ATOM   3777  N   ASP D 234      -1.100  -6.629 -30.646  1.00  0.00              
ATOM   3778  CA  ASP D 234      -0.096  -5.579 -30.493  1.00  0.00              
ATOM   3779  C   ASP D 234       0.541  -5.625 -29.108  1.00  0.00              
ATOM   3780  O   ASP D 234      -0.135  -5.874 -28.111  1.00  0.00              
ATOM   3781  CB  ASP D 234      -0.716  -4.201 -30.740  1.00  0.00              
ATOM   3782  CG  ASP D 234      -1.040  -3.910 -32.200  1.00  0.00              
ATOM   3783  OD1 ASP D 234      -0.609  -4.657 -33.045  1.00  0.00              
ATOM   3784  OD2 ASP D 234      -1.841  -3.040 -32.447  1.00  0.00              
ATOM   3785  H   ASP D 234      -2.069  -6.370 -30.763  1.00  0.00              
ATOM   3786  HA  ASP D 234       0.710  -5.731 -31.211  1.00  0.00              
ATOM   3787 1HB  ASP D 234      -1.597  -4.005 -30.127  1.00  0.00              
ATOM   3788 2HB  ASP D 234       0.104  -3.560 -30.415  1.00  0.00              
ATOM   3789  N   ASN D 235       1.853  -5.388 -29.091  1.00  0.00              
ATOM   3790  CA  ASN D 235       2.713  -5.372 -27.902  1.00  0.00              
ATOM   3791  C   ASN D 235       3.950  -4.625 -28.431  1.00  0.00              
ATOM   3792  O   ASN D 235       4.360  -4.827 -29.566  1.00  0.00              
ATOM   3793  CB  ASN D 235       3.037  -6.828 -27.517  1.00  0.00              
ATOM   3794  CG  ASN D 235       3.728  -6.953 -26.166  1.00  0.00              
ATOM   3795  OD1 ASN D 235       3.147  -6.655 -25.119  1.00  0.00              
ATOM   3796  ND2 ASN D 235       4.967  -7.423 -26.187  1.00  0.00              
ATOM   3797  H   ASN D 235       2.262  -5.204 -29.996  1.00  0.00              
ATOM   3798  HA  ASN D 235       2.214  -4.839 -27.092  1.00  0.00              
ATOM   3799 1HB  ASN D 235       2.285  -7.611 -27.616  1.00  0.00              
ATOM   3800 2HB  ASN D 235       3.782  -6.938 -28.305  1.00  0.00              
ATOM   3801 1HD2 ASN D 235       5.474  -7.530 -25.331  1.00  0.00              
ATOM   3802 2HD2 ASN D 235       5.393  -7.673 -27.055  1.00  0.00              
ATOM   3803  N   PRO D 236       4.552  -3.742 -27.615  1.00  0.00              
ATOM   3804  CA  PRO D 236       5.708  -2.930 -28.020  1.00  0.00              
ATOM   3805  C   PRO D 236       6.667  -3.287 -29.171  1.00  0.00              
ATOM   3806  O   PRO D 236       6.909  -2.449 -30.032  1.00  0.00              
ATOM   3807  CB  PRO D 236       6.393  -2.676 -26.696  1.00  0.00              
ATOM   3808  CG  PRO D 236       5.174  -2.303 -25.872  1.00  0.00              
ATOM   3809  CD  PRO D 236       4.140  -3.380 -26.277  1.00  0.00              
ATOM   3810  HA  PRO D 236       5.420  -1.938 -28.398  1.00  0.00              
ATOM   3811 1HB  PRO D 236       6.919  -3.574 -26.336  1.00  0.00              
ATOM   3812 2HB  PRO D 236       7.141  -1.875 -26.776  1.00  0.00              
ATOM   3813 1HG  PRO D 236       5.400  -2.327 -24.795  1.00  0.00              
ATOM   3814 2HG  PRO D 236       4.831  -1.285 -26.106  1.00  0.00              
ATOM   3815 1HD  PRO D 236       4.164  -4.252 -25.607  1.00  0.00              
ATOM   3816 2HD  PRO D 236       3.110  -2.993 -26.265  1.00  0.00              
ATOM   3817  N   PRO D 237       7.253  -4.493 -29.200  1.00  0.00              
ATOM   3818  CA  PRO D 237       8.232  -4.600 -30.294  1.00  0.00              
ATOM   3819  C   PRO D 237       7.457  -4.881 -31.581  1.00  0.00              
ATOM   3820  O   PRO D 237       7.955  -4.696 -32.698  1.00  0.00              
ATOM   3821  CB  PRO D 237       9.097  -5.782 -29.866  1.00  0.00              
ATOM   3822  CG  PRO D 237       8.100  -6.674 -29.154  1.00  0.00              
ATOM   3823  CD  PRO D 237       7.283  -5.681 -28.347  1.00  0.00              
ATOM   3824  HA  PRO D 237       8.798  -3.670 -30.450  1.00  0.00              
ATOM   3825 1HB  PRO D 237       9.556  -6.280 -30.734  1.00  0.00              
ATOM   3826 2HB  PRO D 237       9.917  -5.464 -29.205  1.00  0.00              
ATOM   3827 1HG  PRO D 237       7.484  -7.237 -29.871  1.00  0.00              
ATOM   3828 2HG  PRO D 237       8.609  -7.413 -28.517  1.00  0.00              
ATOM   3829 1HD  PRO D 237       6.264  -6.046 -28.147  1.00  0.00              
ATOM   3830 2HD  PRO D 237       7.741  -5.461 -27.372  1.00  0.00              
ATOM   3831  N   MET D 238       6.215  -5.310 -31.388  1.00  0.00              
ATOM   3832  CA  MET D 238       5.321  -5.691 -32.465  1.00  0.00              
ATOM   3833  C   MET D 238       4.286  -4.634 -32.825  1.00  0.00              
ATOM   3834  O   MET D 238       3.661  -4.011 -31.954  1.00  0.00              
ATOM   3835  CB  MET D 238       4.615  -6.993 -32.094  1.00  0.00              
ATOM   3836  CG  MET D 238       5.540  -8.193 -31.953  1.00  0.00              
ATOM   3837  SD  MET D 238       4.653  -9.713 -31.555  1.00  0.00              
ATOM   3838  CE  MET D 238       4.264  -9.436 -29.830  1.00  0.00              
ATOM   3839  H   MET D 238       5.889  -5.369 -30.434  1.00  0.00              
ATOM   3840  HA  MET D 238       5.889  -5.840 -33.383  1.00  0.00              
ATOM   3841 1HB  MET D 238       4.101  -6.817 -31.150  1.00  0.00              
ATOM   3842 2HB  MET D 238       3.881  -7.191 -32.877  1.00  0.00              
ATOM   3843 1HG  MET D 238       6.072  -8.325 -32.894  1.00  0.00              
ATOM   3844 2HG  MET D 238       6.255  -7.979 -31.159  1.00  0.00              
ATOM   3845 1HE  MET D 238       3.713 -10.292 -29.438  1.00  0.00              
ATOM   3846 2HE  MET D 238       5.188  -9.309 -29.264  1.00  0.00              
ATOM   3847 3HE  MET D 238       3.654  -8.537 -29.734  1.00  0.00              
ATOM   3848  N   LYS D 239       4.098  -4.467 -34.128  1.00  0.00              
ATOM   3849  CA  LYS D 239       3.141  -3.519 -34.662  1.00  0.00              
ATOM   3850  C   LYS D 239       2.645  -4.038 -36.012  1.00  0.00              
ATOM   3851  O   LYS D 239       3.439  -4.346 -36.890  1.00  0.00              
ATOM   3852  CB  LYS D 239       3.764  -2.131 -34.805  1.00  0.00              
ATOM   3853  CG  LYS D 239       2.820  -1.069 -35.355  1.00  0.00              
ATOM   3854  CD  LYS D 239       3.480   0.301 -35.377  1.00  0.00              
ATOM   3855  CE  LYS D 239       2.497   1.383 -35.799  1.00  0.00              
ATOM   3856  NZ  LYS D 239       2.061   1.218 -37.213  1.00  0.00              
ATOM   3857  H   LYS D 239       4.644  -5.025 -34.767  1.00  0.00              
ATOM   3858  HA  LYS D 239       2.283  -3.443 -33.992  1.00  0.00              
ATOM   3859 1HB  LYS D 239       4.109  -1.831 -33.814  1.00  0.00              
ATOM   3860 2HB  LYS D 239       4.622  -2.230 -35.470  1.00  0.00              
ATOM   3861 1HG  LYS D 239       2.533  -1.353 -36.368  1.00  0.00              
ATOM   3862 2HG  LYS D 239       1.932  -1.035 -34.722  1.00  0.00              
ATOM   3863 1HD  LYS D 239       3.857   0.522 -34.378  1.00  0.00              
ATOM   3864 2HD  LYS D 239       4.312   0.274 -36.081  1.00  0.00              
ATOM   3865 1HE  LYS D 239       1.629   1.331 -35.143  1.00  0.00              
ATOM   3866 2HE  LYS D 239       2.983   2.352 -35.680  1.00  0.00              
ATOM   3867 1HZ  LYS D 239       1.411   1.955 -37.452  1.00  0.00              
ATOM   3868 2HZ  LYS D 239       2.866   1.269 -37.821  1.00  0.00              
ATOM   3869 3HZ  LYS D 239       1.610   0.323 -37.324  1.00  0.00              
ATOM   3870  N   ASP D 240       1.326  -4.152 -36.145  1.00  0.00              
ATOM   3871  CA  ASP D 240       0.668  -4.608 -37.373  1.00  0.00              
ATOM   3872  C   ASP D 240       1.145  -5.955 -37.899  1.00  0.00              
ATOM   3873  O   ASP D 240       1.386  -6.115 -39.098  1.00  0.00              
ATOM   3874  CB  ASP D 240       0.842  -3.562 -38.472  1.00  0.00              
ATOM   3875  CG  ASP D 240       0.248  -2.226 -38.093  1.00  0.00              
ATOM   3876  OD1 ASP D 240      -0.910  -2.214 -37.620  1.00  0.00              
ATOM   3877  OD2 ASP D 240       0.945  -1.206 -38.274  1.00  0.00              
ATOM   3878  H   ASP D 240       0.760  -3.907 -35.345  1.00  0.00              
ATOM   3879  HA  ASP D 240      -0.396  -4.755 -37.189  1.00  0.00              
ATOM   3880 1HB  ASP D 240       1.874  -3.444 -38.801  1.00  0.00              
ATOM   3881 2HB  ASP D 240       0.256  -4.022 -39.269  1.00  0.00              
ATOM   3882  N   MET D 241       1.242  -6.935 -37.014  1.00  0.00              
ATOM   3883  CA  MET D 241       1.755  -8.220 -37.433  1.00  0.00              
ATOM   3884  C   MET D 241       0.738  -9.320 -37.406  1.00  0.00              
ATOM   3885  O   MET D 241      -0.241  -9.267 -36.663  1.00  0.00              
ATOM   3886  CB  MET D 241       2.944  -8.608 -36.555  1.00  0.00              
ATOM   3887  CG  MET D 241       4.132  -7.660 -36.650  1.00  0.00              
ATOM   3888  SD  MET D 241       5.491  -8.141 -35.567  1.00  0.00              
ATOM   3889  CE  MET D 241       6.669  -6.834 -35.901  1.00  0.00              
ATOM   3890  H   MET D 241       0.964  -6.806 -36.051  1.00  0.00              
ATOM   3891  HA  MET D 241       2.082  -8.168 -38.471  1.00  0.00              
ATOM   3892 1HB  MET D 241       2.582  -8.636 -35.528  1.00  0.00              
ATOM   3893 2HB  MET D 241       3.252  -9.608 -36.861  1.00  0.00              
ATOM   3894 1HG  MET D 241       4.479  -7.655 -37.682  1.00  0.00              
ATOM   3895 2HG  MET D 241       3.792  -6.662 -36.375  1.00  0.00              
ATOM   3896 1HE  MET D 241       7.567  -6.991 -35.305  1.00  0.00              
ATOM   3897 2HE  MET D 241       6.930  -6.840 -36.960  1.00  0.00              
ATOM   3898 3HE  MET D 241       6.226  -5.870 -35.644  1.00  0.00              
ATOM   3899  N   PHE D 242       0.958 -10.312 -38.258  1.00  0.00              
ATOM   3900  CA  PHE D 242       0.102 -11.477 -38.280  1.00  0.00              
ATOM   3901  C   PHE D 242       1.047 -12.666 -38.442  1.00  0.00              
ATOM   3902  O   PHE D 242       2.199 -12.512 -38.873  1.00  0.00              
ATOM   3903  CB  PHE D 242      -0.984 -11.424 -39.368  1.00  0.00              
ATOM   3904  CG  PHE D 242      -0.468 -11.365 -40.778  1.00  0.00              
ATOM   3905  CD1 PHE D 242      -0.217 -10.144 -41.392  1.00  0.00              
ATOM   3906  CD2 PHE D 242      -0.319 -12.530 -41.522  1.00  0.00              
ATOM   3907  CE1 PHE D 242       0.175 -10.077 -42.742  1.00  0.00              
ATOM   3908  CE2 PHE D 242       0.073 -12.480 -42.874  1.00  0.00              
ATOM   3909  CZ  PHE D 242       0.317 -11.249 -43.480  1.00  0.00              
ATOM   3910  H   PHE D 242       1.734 -10.258 -38.904  1.00  0.00              
ATOM   3911  HA  PHE D 242      -0.442 -11.555 -37.338  1.00  0.00              
ATOM   3912 1HB  PHE D 242      -1.612 -12.312 -39.314  1.00  0.00              
ATOM   3913 2HB  PHE D 242      -1.600 -10.536 -39.237  1.00  0.00              
ATOM   3914  HD1 PHE D 242      -0.323  -9.226 -40.813  1.00  0.00              
ATOM   3915  HD2 PHE D 242      -0.511 -13.491 -41.045  1.00  0.00              
ATOM   3916  HE1 PHE D 242       0.365  -9.112 -43.206  1.00  0.00              
ATOM   3917  HE2 PHE D 242       0.184 -13.402 -43.448  1.00  0.00              
ATOM   3918  HZ  PHE D 242       0.616 -11.202 -44.527  1.00  0.00              
ATOM   3919  N   LYS D 243       0.565 -13.848 -38.089  1.00  0.00              
ATOM   3920  CA  LYS D 243       1.421 -15.012 -38.092  1.00  0.00              
ATOM   3921  C   LYS D 243       0.870 -16.166 -38.896  1.00  0.00              
ATOM   3922  O   LYS D 243      -0.333 -16.441 -38.877  1.00  0.00              
ATOM   3923  CB  LYS D 243       1.679 -15.468 -36.655  1.00  0.00              
ATOM   3924  CG  LYS D 243       2.537 -16.720 -36.536  1.00  0.00              
ATOM   3925  CD  LYS D 243       3.285 -16.756 -35.212  1.00  0.00              
ATOM   3926  CE  LYS D 243       2.352 -17.093 -34.058  1.00  0.00              
ATOM   3927  NZ  LYS D 243       3.095 -17.303 -32.785  1.00  0.00              
ATOM   3928  H   LYS D 243      -0.402 -13.949 -37.816  1.00  0.00              
ATOM   3929  HA  LYS D 243       2.374 -14.768 -38.562  1.00  0.00              
ATOM   3930 1HB  LYS D 243       2.171 -14.642 -36.141  1.00  0.00              
ATOM   3931 2HB  LYS D 243       0.706 -15.651 -36.198  1.00  0.00              
ATOM   3932 1HG  LYS D 243       1.888 -17.594 -36.612  1.00  0.00              
ATOM   3933 2HG  LYS D 243       3.253 -16.729 -37.358  1.00  0.00              
ATOM   3934 1HD  LYS D 243       4.071 -17.510 -35.277  1.00  0.00              
ATOM   3935 2HD  LYS D 243       3.735 -15.778 -35.040  1.00  0.00              
ATOM   3936 1HE  LYS D 243       1.648 -16.272 -33.936  1.00  0.00              
ATOM   3937 2HE  LYS D 243       1.808 -18.002 -34.314  1.00  0.00              
ATOM   3938 1HZ  LYS D 243       2.442 -17.524 -32.047  1.00  0.00              
ATOM   3939 2HZ  LYS D 243       3.748 -18.066 -32.897  1.00  0.00              
ATOM   3940 3HZ  LYS D 243       3.599 -16.460 -32.548  1.00  0.00              
ATOM   3941  N   LEU D 244       1.770 -16.825 -39.606  1.00  0.00              
ATOM   3942  CA  LEU D 244       1.442 -18.021 -40.351  1.00  0.00              
ATOM   3943  C   LEU D 244       2.058 -19.231 -39.634  1.00  0.00              
ATOM   3944  O   LEU D 244       3.253 -19.254 -39.348  1.00  0.00              
ATOM   3945  CB  LEU D 244       1.992 -17.929 -41.779  1.00  0.00              
ATOM   3946  CG  LEU D 244       1.516 -16.760 -42.655  1.00  0.00              
ATOM   3947  CD1 LEU D 244       2.084 -16.949 -44.062  1.00  0.00              
ATOM   3948  CD2 LEU D 244      -0.022 -16.698 -42.706  1.00  0.00              
ATOM   3949  H   LEU D 244       2.718 -16.479 -39.625  1.00  0.00              
ATOM   3950  HA  LEU D 244       0.362 -18.156 -40.368  1.00  0.00              
ATOM   3951 1HB  LEU D 244       3.049 -17.798 -41.553  1.00  0.00              
ATOM   3952 2HB  LEU D 244       1.850 -18.861 -42.328  1.00  0.00              
ATOM   3953  HG  LEU D 244       1.856 -15.840 -42.182  1.00  0.00              
ATOM   3954 1HD1 LEU D 244       1.757 -16.129 -44.701  1.00  0.00              
ATOM   3955 2HD1 LEU D 244       3.173 -16.960 -44.015  1.00  0.00              
ATOM   3956 3HD1 LEU D 244       1.729 -17.893 -44.474  1.00  0.00              
ATOM   3957 1HD2 LEU D 244      -0.331 -15.861 -43.331  1.00  0.00              
ATOM   3958 2HD2 LEU D 244      -0.410 -17.628 -43.125  1.00  0.00              
ATOM   3959 3HD2 LEU D 244      -0.416 -16.561 -41.697  1.00  0.00              
ATOM   3960  N   LEU D 245       1.226 -20.222 -39.350  1.00  0.00              
ATOM   3961  CA  LEU D 245       1.672 -21.434 -38.679  1.00  0.00              
ATOM   3962  C   LEU D 245       1.388 -22.626 -39.586  1.00  0.00              
ATOM   3963  O   LEU D 245       0.236 -22.863 -39.959  1.00  0.00              
ATOM   3964  CB  LEU D 245       0.976 -21.596 -37.322  1.00  0.00              
ATOM   3965  CG  LEU D 245       1.223 -20.459 -36.322  1.00  0.00              
ATOM   3966  CD1 LEU D 245       0.377 -20.670 -35.073  1.00  0.00              
ATOM   3967  CD2 LEU D 245       2.701 -20.405 -35.969  1.00  0.00              
ATOM   3968  H   LEU D 245       0.255 -20.131 -39.606  1.00  0.00              
ATOM   3969  HA  LEU D 245       2.748 -21.385 -38.514  1.00  0.00              
ATOM   3970 1HB  LEU D 245      -0.062 -21.584 -37.653  1.00  0.00              
ATOM   3971 2HB  LEU D 245       1.200 -22.560 -36.866  1.00  0.00              
ATOM   3972  HG  LEU D 245       0.965 -19.526 -36.822  1.00  0.00              
ATOM   3973 1HD1 LEU D 245       0.559 -19.858 -34.369  1.00  0.00              
ATOM   3974 2HD1 LEU D 245      -0.678 -20.682 -35.346  1.00  0.00              
ATOM   3975 3HD1 LEU D 245       0.643 -21.618 -34.609  1.00  0.00              
ATOM   3976 1HD2 LEU D 245       2.876 -19.596 -35.258  1.00  0.00              
ATOM   3977 2HD2 LEU D 245       3.005 -21.352 -35.522  1.00  0.00              
ATOM   3978 3HD2 LEU D 245       3.285 -20.226 -36.871  1.00  0.00              
ATOM   3979  N   MET D 246       2.442 -23.338 -39.972  1.00  0.00              
ATOM   3980  CA  MET D 246       2.305 -24.574 -40.739  1.00  0.00              
ATOM   3981  C   MET D 246       3.545 -25.402 -40.415  1.00  0.00              
ATOM   3982  O   MET D 246       4.673 -24.970 -40.668  1.00  0.00              
ATOM   3983  CB  MET D 246       2.223 -24.341 -42.260  1.00  0.00              
ATOM   3984  CG  MET D 246       2.021 -25.680 -42.994  1.00  0.00              
ATOM   3985  SD  MET D 246       1.849 -25.573 -44.782  1.00  0.00              
ATOM   3986  CE  MET D 246       0.355 -24.722 -44.926  1.00  0.00              
ATOM   3987  H   MET D 246       3.365 -23.011 -39.725  1.00  0.00              
ATOM   3988  HA  MET D 246       1.408 -25.108 -40.426  1.00  0.00              
ATOM   3989 1HB  MET D 246       1.391 -23.660 -42.433  1.00  0.00              
ATOM   3990 2HB  MET D 246       3.155 -23.859 -42.559  1.00  0.00              
ATOM   3991 1HG  MET D 246       2.880 -26.316 -42.783  1.00  0.00              
ATOM   3992 2HG  MET D 246       1.118 -26.146 -42.603  1.00  0.00              
ATOM   3993 1HE  MET D 246       0.117 -24.581 -45.981  1.00  0.00              
ATOM   3994 2HE  MET D 246      -0.438 -25.297 -44.447  1.00  0.00              
ATOM   3995 3HE  MET D 246       0.443 -23.750 -44.442  1.00  0.00              
ATOM   3996  N   PHE D 247       3.328 -26.586 -39.845  1.00  0.00              
ATOM   3997  CA  PHE D 247       4.430 -27.473 -39.474  1.00  0.00              
ATOM   3998  C   PHE D 247       5.443 -27.620 -40.579  1.00  0.00              
ATOM   3999  O   PHE D 247       5.089 -27.888 -41.721  1.00  0.00              
ATOM   4000  CB  PHE D 247       3.897 -28.853 -39.083  1.00  0.00              
ATOM   4001  CG  PHE D 247       4.970 -29.825 -38.682  1.00  0.00              
ATOM   4002  CD1 PHE D 247       5.535 -29.774 -37.417  1.00  0.00              
ATOM   4003  CD2 PHE D 247       5.416 -30.792 -39.570  1.00  0.00              
ATOM   4004  CE1 PHE D 247       6.522 -30.669 -37.047  1.00  0.00              
ATOM   4005  CE2 PHE D 247       6.402 -31.688 -39.203  1.00  0.00              
ATOM   4006  CZ  PHE D 247       6.955 -31.626 -37.940  1.00  0.00              
ATOM   4007  H   PHE D 247       2.378 -26.879 -39.665  1.00  0.00              
ATOM   4008  HA  PHE D 247       4.972 -27.054 -38.624  1.00  0.00              
ATOM   4009 1HB  PHE D 247       3.221 -28.767 -38.233  1.00  0.00              
ATOM   4010 2HB  PHE D 247       3.368 -29.301 -39.922  1.00  0.00              
ATOM   4011  HD1 PHE D 247       5.191 -29.018 -36.710  1.00  0.00              
ATOM   4012  HD2 PHE D 247       4.979 -30.842 -40.568  1.00  0.00              
ATOM   4013  HE1 PHE D 247       6.957 -30.617 -36.049  1.00  0.00              
ATOM   4014  HE2 PHE D 247       6.743 -32.444 -39.910  1.00  0.00              
ATOM   4015  HZ  PHE D 247       7.733 -32.330 -37.650  1.00  0.00              
ATOM   4016  N   PRO D 248       6.735 -27.456 -40.253  1.00  0.00              
ATOM   4017  CA  PRO D 248       7.284 -27.207 -38.916  1.00  0.00              
ATOM   4018  C   PRO D 248       7.445 -25.721 -38.595  1.00  0.00              
ATOM   4019  O   PRO D 248       7.973 -25.363 -37.540  1.00  0.00              
ATOM   4020  CB  PRO D 248       8.634 -27.894 -38.991  1.00  0.00              
ATOM   4021  CG  PRO D 248       9.082 -27.499 -40.385  1.00  0.00              
ATOM   4022  CD  PRO D 248       7.806 -27.660 -41.219  1.00  0.00              
ATOM   4023  HA  PRO D 248       6.631 -27.577 -38.112  1.00  0.00              
ATOM   4024 1HB  PRO D 248       9.315 -27.536 -38.203  1.00  0.00              
ATOM   4025 2HB  PRO D 248       8.539 -28.983 -38.863  1.00  0.00              
ATOM   4026 1HG  PRO D 248       9.463 -26.466 -40.404  1.00  0.00              
ATOM   4027 2HG  PRO D 248       9.897 -28.148 -40.741  1.00  0.00              
ATOM   4028 1HD  PRO D 248       7.743 -26.921 -42.031  1.00  0.00              
ATOM   4029 2HD  PRO D 248       7.735 -28.655 -41.685  1.00  0.00              
ATOM   4030  N   GLU D 249       6.979 -24.858 -39.488  1.00  0.00              
ATOM   4031  CA  GLU D 249       7.219 -23.430 -39.340  1.00  0.00              
ATOM   4032  C   GLU D 249       6.199 -22.543 -38.643  1.00  0.00              
ATOM   4033  O   GLU D 249       5.011 -22.824 -38.586  1.00  0.00              
ATOM   4034  CB  GLU D 249       7.446 -22.802 -40.714  1.00  0.00              
ATOM   4035  CG  GLU D 249       8.636 -23.298 -41.466  1.00  0.00              
ATOM   4036  CD  GLU D 249       8.728 -22.628 -42.819  1.00  0.00              
ATOM   4037  OE1 GLU D 249       7.761 -22.748 -43.599  1.00  0.00              
ATOM   4038  OE2 GLU D 249       9.758 -21.971 -43.089  1.00  0.00              
ATOM   4039  H   GLU D 249       6.451 -25.188 -40.284  1.00  0.00              
ATOM   4040  HA  GLU D 249       8.093 -23.266 -38.710  1.00  0.00              
ATOM   4041 1HB  GLU D 249       6.551 -22.999 -41.304  1.00  0.00              
ATOM   4042 2HB  GLU D 249       7.550 -21.730 -40.560  1.00  0.00              
ATOM   4043 1HG  GLU D 249       9.574 -23.171 -40.926  1.00  0.00              
ATOM   4044 2HG  GLU D 249       8.434 -24.360 -41.595  1.00  0.00              
ATOM   4045  N   SER D 250       6.723 -21.421 -38.167  1.00  0.00              
ATOM   4046  CA  SER D 250       5.978 -20.389 -37.479  1.00  0.00              
ATOM   4047  C   SER D 250       6.696 -19.141 -38.012  1.00  0.00              
ATOM   4048  O   SER D 250       7.884 -18.972 -37.774  1.00  0.00              
ATOM   4049  CB  SER D 250       6.040 -20.520 -35.969  1.00  0.00              
ATOM   4050  OG  SER D 250       5.542 -19.382 -35.321  1.00  0.00              
ATOM   4051  H   SER D 250       7.715 -21.300 -38.309  1.00  0.00              
ATOM   4052  HA  SER D 250       4.900 -20.458 -37.630  1.00  0.00              
ATOM   4053 1HB  SER D 250       5.449 -21.386 -35.671  1.00  0.00              
ATOM   4054 2HB  SER D 250       7.077 -20.671 -35.674  1.00  0.00              
ATOM   4055  HG  SER D 250       5.599 -19.506 -34.370  1.00  0.00              
ATOM   4056  N   ARG D 251       5.995 -18.290 -38.758  1.00  0.00              
ATOM   4057  CA  ARG D 251       6.625 -17.088 -39.287  1.00  0.00              
ATOM   4058  C   ARG D 251       5.709 -15.905 -39.093  1.00  0.00              
ATOM   4059  O   ARG D 251       4.537 -15.961 -39.441  1.00  0.00              
ATOM   4060  CB  ARG D 251       6.926 -17.253 -40.787  1.00  0.00              
ATOM   4061  CG  ARG D 251       7.866 -18.415 -41.117  1.00  0.00              
ATOM   4062  CD  ARG D 251       7.896 -18.717 -42.618  1.00  0.00              
ATOM   4063  NE  ARG D 251       8.699 -17.750 -43.364  1.00  0.00              
ATOM   4064  CZ  ARG D 251       8.715 -17.658 -44.690  1.00  0.00              
ATOM   4065  NH1 ARG D 251       7.971 -18.476 -45.425  1.00  0.00              
ATOM   4066  NH2 ARG D 251       9.486 -16.758 -45.279  1.00  0.00              
ATOM   4067  H   ARG D 251       5.022 -18.466 -38.964  1.00  0.00              
ATOM   4068  HA  ARG D 251       7.547 -16.884 -38.742  1.00  0.00              
ATOM   4069 1HB  ARG D 251       5.971 -17.404 -41.289  1.00  0.00              
ATOM   4070 2HB  ARG D 251       7.371 -16.318 -41.126  1.00  0.00              
ATOM   4071 1HG  ARG D 251       8.870 -18.154 -40.785  1.00  0.00              
ATOM   4072 2HG  ARG D 251       7.524 -19.301 -40.581  1.00  0.00              
ATOM   4073 1HD  ARG D 251       8.321 -19.708 -42.769  1.00  0.00              
ATOM   4074 2HD  ARG D 251       6.878 -18.694 -43.004  1.00  0.00              
ATOM   4075  HE  ARG D 251       9.330 -17.037 -43.025  1.00  0.00              
ATOM   4076 1HH1 ARG D 251       7.390 -19.169 -44.974  1.00  0.00              
ATOM   4077 2HH1 ARG D 251       7.989 -18.400 -46.432  1.00  0.00              
ATOM   4078 1HH2 ARG D 251      10.061 -16.144 -44.717  1.00  0.00              
ATOM   4079 2HH2 ARG D 251       9.499 -16.690 -46.286  1.00  0.00              
ATOM   4080  N   ILE D 252       6.242 -14.840 -38.517  1.00  0.00              
ATOM   4081  CA  ILE D 252       5.460 -13.641 -38.272  1.00  0.00              
ATOM   4082  C   ILE D 252       5.793 -12.594 -39.334  1.00  0.00              
ATOM   4083  O   ILE D 252       6.971 -12.332 -39.615  1.00  0.00              
ATOM   4084  CB  ILE D 252       5.722 -13.061 -36.870  1.00  0.00              
ATOM   4085  CG1 ILE D 252       5.176 -14.002 -35.793  1.00  0.00              
ATOM   4086  CG2 ILE D 252       5.097 -11.680 -36.741  1.00  0.00              
ATOM   4087  CD1 ILE D 252       5.418 -13.520 -34.381  1.00  0.00              
ATOM   4088  H   ILE D 252       7.214 -14.858 -38.242  1.00  0.00              
ATOM   4089  HA  ILE D 252       4.396 -13.848 -38.382  1.00  0.00              
ATOM   4090  HB  ILE D 252       6.797 -12.991 -36.710  1.00  0.00              
ATOM   4091 1HG1 ILE D 252       4.105 -14.104 -35.963  1.00  0.00              
ATOM   4092 2HG1 ILE D 252       5.659 -14.970 -35.933  1.00  0.00              
ATOM   4093 1HG2 ILE D 252       5.291 -11.285 -35.744  1.00  0.00              
ATOM   4094 2HG2 ILE D 252       5.531 -11.014 -37.485  1.00  0.00              
ATOM   4095 3HG2 ILE D 252       4.021 -11.751 -36.900  1.00  0.00              
ATOM   4096 1HD1 ILE D 252       5.004 -14.239 -33.673  1.00  0.00              
ATOM   4097 2HD1 ILE D 252       6.491 -13.419 -34.209  1.00  0.00              
ATOM   4098 3HD1 ILE D 252       4.936 -12.554 -34.238  1.00  0.00              
ATOM   4099  N   PHE D 253       4.754 -12.026 -39.935  1.00  0.00              
ATOM   4100  CA  PHE D 253       4.917 -11.025 -40.987  1.00  0.00              
ATOM   4101  C   PHE D 253       4.270  -9.703 -40.593  1.00  0.00              
ATOM   4102  O   PHE D 253       3.106  -9.659 -40.194  1.00  0.00              
ATOM   4103  CB  PHE D 253       4.286 -11.526 -42.296  1.00  0.00              
ATOM   4104  CG  PHE D 253       4.884 -12.805 -42.797  1.00  0.00              
ATOM   4105  CD1 PHE D 253       6.029 -12.790 -43.583  1.00  0.00              
ATOM   4106  CD2 PHE D 253       4.333 -14.036 -42.425  1.00  0.00              
ATOM   4107  CE1 PHE D 253       6.627 -13.988 -43.994  1.00  0.00              
ATOM   4108  CE2 PHE D 253       4.922 -15.234 -42.831  1.00  0.00              
ATOM   4109  CZ  PHE D 253       6.072 -15.209 -43.616  1.00  0.00              
ATOM   4110  H   PHE D 253       3.823 -12.296 -39.655  1.00  0.00              
ATOM   4111  HA  PHE D 253       5.977 -10.819 -41.141  1.00  0.00              
ATOM   4112 1HB  PHE D 253       3.222 -11.709 -42.154  1.00  0.00              
ATOM   4113 2HB  PHE D 253       4.422 -10.785 -43.083  1.00  0.00              
ATOM   4114  HD1 PHE D 253       6.459 -11.833 -43.877  1.00  0.00              
ATOM   4115  HD2 PHE D 253       3.434 -14.050 -41.809  1.00  0.00              
ATOM   4116  HE1 PHE D 253       7.525 -13.964 -44.610  1.00  0.00              
ATOM   4117  HE2 PHE D 253       4.485 -16.188 -42.536  1.00  0.00              
ATOM   4118  HZ  PHE D 253       6.535 -16.141 -43.936  1.00  0.00              
ATOM   4119  N   GLN D 254       5.040  -8.630 -40.711  1.00  0.00              
ATOM   4120  CA  GLN D 254       4.532  -7.291 -40.461  1.00  0.00              
ATOM   4121  C   GLN D 254       3.968  -6.702 -41.748  1.00  0.00              
ATOM   4122  O   GLN D 254       4.644  -6.686 -42.774  1.00  0.00              
ATOM   4123  CB  GLN D 254       5.653  -6.396 -39.946  1.00  0.00              
ATOM   4124  CG  GLN D 254       5.220  -4.979 -39.635  1.00  0.00              
ATOM   4125  CD  GLN D 254       6.333  -4.158 -39.016  1.00  0.00              
ATOM   4126  OE1 GLN D 254       7.398  -3.983 -39.606  1.00  0.00              
ATOM   4127  NE2 GLN D 254       6.093  -3.657 -37.813  1.00  0.00              
ATOM   4128  H   GLN D 254       6.005  -8.748 -40.984  1.00  0.00              
ATOM   4129  HA  GLN D 254       3.715  -7.340 -39.741  1.00  0.00              
ATOM   4130 1HB  GLN D 254       6.045  -6.868 -39.044  1.00  0.00              
ATOM   4131 2HB  GLN D 254       6.426  -6.386 -40.714  1.00  0.00              
ATOM   4132 1HG  GLN D 254       4.701  -4.349 -40.359  1.00  0.00              
ATOM   4133 2HG  GLN D 254       4.526  -5.271 -38.847  1.00  0.00              
ATOM   4134 1HE2 GLN D 254       6.791  -3.107 -37.354  1.00  0.00              
ATOM   4135 2HE2 GLN D 254       5.216  -3.827 -37.364  1.00  0.00              
ATOM   4136  N   ALA D 255       2.729  -6.232 -41.689  1.00  0.00              
ATOM   4137  CA  ALA D 255       2.088  -5.621 -42.849  1.00  0.00              
ATOM   4138  C   ALA D 255       2.473  -4.137 -42.860  1.00  0.00              
ATOM   4139  O   ALA D 255       2.869  -3.587 -41.824  1.00  0.00              
ATOM   4140  CB  ALA D 255       0.575  -5.786 -42.757  1.00  0.00              
ATOM   4141  H   ALA D 255       2.215  -6.296 -40.822  1.00  0.00              
ATOM   4142  HA  ALA D 255       2.466  -6.103 -43.751  1.00  0.00              
ATOM   4143 1HB  ALA D 255       0.107  -5.327 -43.628  1.00  0.00              
ATOM   4144 2HB  ALA D 255       0.327  -6.847 -42.728  1.00  0.00              
ATOM   4145 3HB  ALA D 255       0.212  -5.302 -41.852  1.00  0.00              
ATOM   4146  N   GLU D 256       2.364  -3.486 -44.016  1.00  0.00              
ATOM   4147  CA  GLU D 256       2.701  -2.070 -44.102  1.00  0.00              
ATOM   4148  C   GLU D 256       2.013  -1.221 -43.038  1.00  0.00              
ATOM   4149  O   GLU D 256       2.643  -0.375 -42.406  1.00  0.00              
ATOM   4150  CB  GLU D 256       2.348  -1.534 -45.492  1.00  0.00              
ATOM   4151  CG  GLU D 256       2.685  -0.065 -45.703  1.00  0.00              
ATOM   4152  CD  GLU D 256       2.372   0.370 -47.108  1.00  0.00              
ATOM   4153  OE1 GLU D 256       1.944  -0.451 -47.882  1.00  0.00              
ATOM   4154  OE2 GLU D 256       2.456   1.545 -47.376  1.00  0.00              
ATOM   4155  H   GLU D 256       2.046  -3.968 -44.845  1.00  0.00              
ATOM   4156  HA  GLU D 256       3.769  -1.933 -43.930  1.00  0.00              
ATOM   4157 1HB  GLU D 256       2.896  -2.139 -46.214  1.00  0.00              
ATOM   4158 2HB  GLU D 256       1.277  -1.684 -45.630  1.00  0.00              
ATOM   4159 1HG  GLU D 256       2.187   0.600 -44.999  1.00  0.00              
ATOM   4160 2HG  GLU D 256       3.761  -0.023 -45.541  1.00  0.00              
ATOM   4161  N   ASN D 257       0.723  -1.443 -42.838  1.00  0.00              
ATOM   4162  CA  ASN D 257      -0.014  -0.739 -41.795  1.00  0.00              
ATOM   4163  C   ASN D 257      -1.214  -1.564 -41.368  1.00  0.00              
ATOM   4164  O   ASN D 257      -1.416  -2.665 -41.866  1.00  0.00              
ATOM   4165  CB  ASN D 257      -0.471   0.631 -42.306  1.00  0.00              
ATOM   4166  CG  ASN D 257      -1.364   0.523 -43.522  1.00  0.00              
ATOM   4167  OD1 ASN D 257      -2.386  -0.179 -43.500  1.00  0.00              
ATOM   4168  ND2 ASN D 257      -0.992   1.220 -44.593  1.00  0.00              
ATOM   4169  H   ASN D 257       0.238  -2.115 -43.416  1.00  0.00              
ATOM   4170  HA  ASN D 257       0.621  -0.607 -40.918  1.00  0.00              
ATOM   4171 1HB  ASN D 257      -0.863   1.381 -41.618  1.00  0.00              
ATOM   4172 2HB  ASN D 257       0.531   0.917 -42.626  1.00  0.00              
ATOM   4173 1HD2 ASN D 257      -1.544   1.187 -45.427  1.00  0.00              
ATOM   4174 2HD2 ASN D 257      -0.161   1.775 -44.565  1.00  0.00              
ATOM   4175  N   ALA D 258      -2.013  -1.025 -40.454  1.00  0.00              
ATOM   4176  CA  ALA D 258      -3.161  -1.747 -39.915  1.00  0.00              
ATOM   4177  C   ALA D 258      -4.202  -2.115 -40.969  1.00  0.00              
ATOM   4178  O   ALA D 258      -4.796  -3.200 -40.918  1.00  0.00              
ATOM   4179  CB  ALA D 258      -3.818  -0.928 -38.808  1.00  0.00              
ATOM   4180  H   ALA D 258      -1.820  -0.089 -40.124  1.00  0.00              
ATOM   4181  HA  ALA D 258      -2.814  -2.692 -39.497  1.00  0.00              
ATOM   4182 1HB  ALA D 258      -4.672  -1.475 -38.411  1.00  0.00              
ATOM   4183 2HB  ALA D 258      -3.096  -0.753 -38.007  1.00  0.00              
ATOM   4184 3HB  ALA D 258      -4.152   0.027 -39.209  1.00  0.00              
ATOM   4185  N   LYS D 259      -4.438  -1.214 -41.916  1.00  0.00              
ATOM   4186  CA  LYS D 259      -5.404  -1.487 -42.965  1.00  0.00              
ATOM   4187  C   LYS D 259      -4.944  -2.649 -43.836  1.00  0.00              
ATOM   4188  O   LYS D 259      -5.737  -3.515 -44.198  1.00  0.00              
ATOM   4189  CB  LYS D 259      -5.633  -0.240 -43.823  1.00  0.00              
ATOM   4190  CG  LYS D 259      -6.678  -0.412 -44.918  1.00  0.00              
ATOM   4191  CD  LYS D 259      -6.922   0.892 -45.660  1.00  0.00              
ATOM   4192  CE  LYS D 259      -7.950   0.717 -46.767  1.00  0.00              
ATOM   4193  NZ  LYS D 259      -8.185   1.983 -47.515  1.00  0.00              
ATOM   4194  H   LYS D 259      -3.947  -0.331 -41.917  1.00  0.00              
ATOM   4195  HA  LYS D 259      -6.355  -1.784 -42.522  1.00  0.00              
ATOM   4196 1HB  LYS D 259      -5.942   0.558 -43.149  1.00  0.00              
ATOM   4197 2HB  LYS D 259      -4.674   0.017 -44.273  1.00  0.00              
ATOM   4198 1HG  LYS D 259      -6.323  -1.169 -45.618  1.00  0.00              
ATOM   4199 2HG  LYS D 259      -7.608  -0.749 -44.459  1.00  0.00              
ATOM   4200 1HD  LYS D 259      -7.278   1.637 -44.946  1.00  0.00              
ATOM   4201 2HD  LYS D 259      -5.978   1.228 -46.092  1.00  0.00              
ATOM   4202 1HE  LYS D 259      -7.587  -0.048 -47.452  1.00  0.00              
ATOM   4203 2HE  LYS D 259      -8.884   0.385 -46.315  1.00  0.00              
ATOM   4204 1HZ  LYS D 259      -8.872   1.823 -48.237  1.00  0.00              
ATOM   4205 2HZ  LYS D 259      -8.522   2.692 -46.880  1.00  0.00              
ATOM   4206 3HZ  LYS D 259      -7.320   2.289 -47.935  1.00  0.00              
ATOM   4207  N   ILE D 260      -3.666  -2.662 -44.177  1.00  0.00              
ATOM   4208  CA  ILE D 260      -3.117  -3.742 -44.992  1.00  0.00              
ATOM   4209  C   ILE D 260      -3.176  -5.082 -44.246  1.00  0.00              
ATOM   4210  O   ILE D 260      -3.493  -6.115 -44.838  1.00  0.00              
ATOM   4211  CB  ILE D 260      -1.660  -3.452 -45.386  1.00  0.00              
ATOM   4212  CG1 ILE D 260      -1.600  -2.200 -46.268  1.00  0.00              
ATOM   4213  CG2 ILE D 260      -1.066  -4.652 -46.126  1.00  0.00              
ATOM   4214  CD1 ILE D 260      -2.399  -2.304 -47.547  1.00  0.00              
ATOM   4215  H   ILE D 260      -3.055  -1.917 -43.873  1.00  0.00              
ATOM   4216  HA  ILE D 260      -3.723  -3.896 -45.884  1.00  0.00              
ATOM   4217  HB  ILE D 260      -1.081  -3.252 -44.484  1.00  0.00              
ATOM   4218 1HG1 ILE D 260      -1.977  -1.367 -45.677  1.00  0.00              
ATOM   4219 2HG1 ILE D 260      -0.553  -2.026 -46.512  1.00  0.00              
ATOM   4220 1HG2 ILE D 260      -0.034  -4.436 -46.401  1.00  0.00              
ATOM   4221 2HG2 ILE D 260      -1.092  -5.527 -45.478  1.00  0.00              
ATOM   4222 3HG2 ILE D 260      -1.647  -4.849 -47.027  1.00  0.00              
ATOM   4223 1HD1 ILE D 260      -2.303  -1.378 -48.113  1.00  0.00              
ATOM   4224 2HD1 ILE D 260      -2.023  -3.135 -48.146  1.00  0.00              
ATOM   4225 3HD1 ILE D 260      -3.447  -2.475 -47.309  1.00  0.00              
ATOM   4226  N   LYS D 261      -2.880  -5.064 -42.946  1.00  0.00              
ATOM   4227  CA  LYS D 261      -2.994  -6.274 -42.145  1.00  0.00              
ATOM   4228  C   LYS D 261      -4.417  -6.776 -42.188  1.00  0.00              
ATOM   4229  O   LYS D 261      -4.659  -7.974 -42.389  1.00  0.00              
ATOM   4230  CB  LYS D 261      -2.599  -6.031 -40.679  1.00  0.00              
ATOM   4231  CG  LYS D 261      -2.875  -7.254 -39.804  1.00  0.00              
ATOM   4232  CD  LYS D 261      -2.463  -7.043 -38.343  1.00  0.00              
ATOM   4233  CE  LYS D 261      -3.100  -8.101 -37.453  1.00  0.00              
ATOM   4234  NZ  LYS D 261      -2.631  -8.020 -36.030  1.00  0.00              
ATOM   4235  H   LYS D 261      -2.572  -4.208 -42.505  1.00  0.00              
ATOM   4236  HA  LYS D 261      -2.356  -7.054 -42.563  1.00  0.00              
ATOM   4237 1HB  LYS D 261      -1.537  -5.782 -40.672  1.00  0.00              
ATOM   4238 2HB  LYS D 261      -3.174  -5.172 -40.332  1.00  0.00              
ATOM   4239 1HG  LYS D 261      -3.942  -7.472 -39.840  1.00  0.00              
ATOM   4240 2HG  LYS D 261      -2.320  -8.101 -40.206  1.00  0.00              
ATOM   4241 1HD  LYS D 261      -1.378  -7.104 -38.275  1.00  0.00              
ATOM   4242 2HD  LYS D 261      -2.790  -6.051 -38.030  1.00  0.00              
ATOM   4243 1HE  LYS D 261      -4.180  -7.965 -37.480  1.00  0.00              
ATOM   4244 2HE  LYS D 261      -2.848  -9.081 -37.855  1.00  0.00              
ATOM   4245 1HZ  LYS D 261      -3.081  -8.741 -35.486  1.00  0.00              
ATOM   4246 2HZ  LYS D 261      -1.628  -8.148 -35.998  1.00  0.00              
ATOM   4247 3HZ  LYS D 261      -2.866  -7.114 -35.651  1.00  0.00              
ATOM   4248  N   ARG D 262      -5.367  -5.856 -42.012  1.00  0.00              
ATOM   4249  CA  ARG D 262      -6.778  -6.215 -41.993  1.00  0.00              
ATOM   4250  C   ARG D 262      -7.205  -6.804 -43.336  1.00  0.00              
ATOM   4251  O   ARG D 262      -7.963  -7.771 -43.385  1.00  0.00              
ATOM   4252  CB  ARG D 262      -7.662  -5.047 -41.584  1.00  0.00              
ATOM   4253  CG  ARG D 262      -7.591  -4.676 -40.111  1.00  0.00              
ATOM   4254  CD  ARG D 262      -8.350  -3.452 -39.750  1.00  0.00              
ATOM   4255  NE  ARG D 262      -8.266  -3.081 -38.347  1.00  0.00              
ATOM   4256  CZ  ARG D 262      -8.813  -1.971 -37.815  1.00  0.00              
ATOM   4257  NH1 ARG D 262      -9.452  -1.104 -38.568  1.00  0.00              
ATOM   4258  NH2 ARG D 262      -8.670  -1.766 -36.517  1.00  0.00              
ATOM   4259  H   ARG D 262      -5.104  -4.889 -41.889  1.00  0.00              
ATOM   4260  HA  ARG D 262      -6.952  -6.986 -41.241  1.00  0.00              
ATOM   4261 1HB  ARG D 262      -7.357  -4.191 -42.185  1.00  0.00              
ATOM   4262 2HB  ARG D 262      -8.686  -5.321 -41.836  1.00  0.00              
ATOM   4263 1HG  ARG D 262      -7.992  -5.505 -39.526  1.00  0.00              
ATOM   4264 2HG  ARG D 262      -6.546  -4.515 -39.845  1.00  0.00              
ATOM   4265 1HD  ARG D 262      -7.968  -2.614 -40.333  1.00  0.00              
ATOM   4266 2HD  ARG D 262      -9.403  -3.607 -39.985  1.00  0.00              
ATOM   4267  HE  ARG D 262      -7.812  -3.560 -37.581  1.00  0.00              
ATOM   4268 1HH1 ARG D 262      -9.537  -1.266 -39.561  1.00  0.00              
ATOM   4269 2HH1 ARG D 262      -9.855  -0.278 -38.149  1.00  0.00              
ATOM   4270 1HH2 ARG D 262      -8.161  -2.435 -35.956  1.00  0.00              
ATOM   4271 2HH2 ARG D 262      -9.069  -0.942 -36.092  1.00  0.00              
ATOM   4272  N   GLU D 263      -6.711  -6.221 -44.422  1.00  0.00              
ATOM   4273  CA  GLU D 263      -7.010  -6.724 -45.758  1.00  0.00              
ATOM   4274  C   GLU D 263      -6.423  -8.117 -45.991  1.00  0.00              
ATOM   4275  O   GLU D 263      -7.046  -8.953 -46.654  1.00  0.00              
ATOM   4276  CB  GLU D 263      -6.465  -5.772 -46.822  1.00  0.00              
ATOM   4277  CG  GLU D 263      -7.243  -4.484 -46.967  1.00  0.00              
ATOM   4278  CD  GLU D 263      -6.586  -3.523 -47.945  1.00  0.00              
ATOM   4279  OE1 GLU D 263      -5.468  -3.826 -48.424  1.00  0.00              
ATOM   4280  OE2 GLU D 263      -7.187  -2.461 -48.222  1.00  0.00              
ATOM   4281  H   GLU D 263      -6.115  -5.411 -44.322  1.00  0.00              
ATOM   4282  HA  GLU D 263      -8.088  -6.830 -45.881  1.00  0.00              
ATOM   4283 1HB  GLU D 263      -5.435  -5.542 -46.546  1.00  0.00              
ATOM   4284 2HB  GLU D 263      -6.476  -6.310 -47.769  1.00  0.00              
ATOM   4285 1HG  GLU D 263      -8.280  -4.635 -47.266  1.00  0.00              
ATOM   4286 2HG  GLU D 263      -7.213  -4.050 -45.969  1.00  0.00              
ATOM   4287  N   TRP D 264      -5.229  -8.362 -45.455  1.00  0.00              
ATOM   4288  CA  TRP D 264      -4.624  -9.689 -45.556  1.00  0.00              
ATOM   4289  C   TRP D 264      -5.509 -10.690 -44.850  1.00  0.00              
ATOM   4290  O   TRP D 264      -5.794 -11.750 -45.391  1.00  0.00              
ATOM   4291  CB  TRP D 264      -3.215  -9.721 -44.931  1.00  0.00              
ATOM   4292  CG  TRP D 264      -2.090  -9.437 -45.897  1.00  0.00              
ATOM   4293  CD1 TRP D 264      -1.281  -8.340 -45.911  1.00  0.00              
ATOM   4294  CD2 TRP D 264      -1.630 -10.287 -46.961  1.00  0.00              
ATOM   4295  NE1 TRP D 264      -0.344  -8.455 -46.912  1.00  0.00              
ATOM   4296  CE2 TRP D 264      -0.536  -9.640 -47.572  1.00  0.00              
ATOM   4297  CE3 TRP D 264      -2.040 -11.534 -47.456  1.00  0.00              
ATOM   4298  CZ2 TRP D 264       0.159 -10.198 -48.646  1.00  0.00              
ATOM   4299  CZ3 TRP D 264      -1.345 -12.092 -48.529  1.00  0.00              
ATOM   4300  CH2 TRP D 264      -0.262 -11.425 -49.110  1.00  0.00              
ATOM   4301  H   TRP D 264      -4.730  -7.629 -44.971  1.00  0.00              
ATOM   4302  HA  TRP D 264      -4.550  -9.982 -46.603  1.00  0.00              
ATOM   4303 1HB  TRP D 264      -3.132  -8.968 -44.147  1.00  0.00              
ATOM   4304 2HB  TRP D 264      -3.010 -10.706 -44.514  1.00  0.00              
ATOM   4305  HD1 TRP D 264      -1.482  -7.570 -45.169  1.00  0.00              
ATOM   4306  HE1 TRP D 264       0.374  -7.776 -47.128  1.00  0.00              
ATOM   4307  HE3 TRP D 264      -2.877 -12.093 -47.039  1.00  0.00              
ATOM   4308  HZ2 TRP D 264       0.999  -9.648 -49.071  1.00  0.00              
ATOM   4309  HZ3 TRP D 264      -1.668 -13.063 -48.905  1.00  0.00              
ATOM   4310  HH2 TRP D 264       0.259 -11.887 -49.949  1.00  0.00              
ATOM   4311  N   LEU D 265      -5.966 -10.347 -43.645  1.00  0.00              
ATOM   4312  CA  LEU D 265      -6.800 -11.261 -42.883  1.00  0.00              
ATOM   4313  C   LEU D 265      -8.148 -11.527 -43.552  1.00  0.00              
ATOM   4314  O   LEU D 265      -8.650 -12.656 -43.520  1.00  0.00              
ATOM   4315  CB  LEU D 265      -7.015 -10.707 -41.467  1.00  0.00              
ATOM   4316  CG  LEU D 265      -5.756 -10.644 -40.594  1.00  0.00              
ATOM   4317  CD1 LEU D 265      -6.058  -9.904 -39.296  1.00  0.00              
ATOM   4318  CD2 LEU D 265      -5.265 -12.055 -40.307  1.00  0.00              
ATOM   4319  H   LEU D 265      -5.734  -9.446 -43.251  1.00  0.00              
ATOM   4320  HA  LEU D 265      -6.312 -12.233 -42.817  1.00  0.00              
ATOM   4321 1HB  LEU D 265      -7.345  -9.700 -41.721  1.00  0.00              
ATOM   4322 2HB  LEU D 265      -7.816 -11.232 -40.946  1.00  0.00              
ATOM   4323  HG  LEU D 265      -4.985 -10.134 -41.171  1.00  0.00              
ATOM   4324 1HD1 LEU D 265      -5.158  -9.865 -38.683  1.00  0.00              
ATOM   4325 2HD1 LEU D 265      -6.384  -8.890 -39.525  1.00  0.00              
ATOM   4326 3HD1 LEU D 265      -6.844 -10.427 -38.755  1.00  0.00              
ATOM   4327 1HD2 LEU D 265      -4.370 -12.010 -39.686  1.00  0.00              
ATOM   4328 2HD2 LEU D 265      -6.043 -12.613 -39.784  1.00  0.00              
ATOM   4329 3HD2 LEU D 265      -5.030 -12.557 -41.245  1.00  0.00              
ATOM   4330  N   GLU D 266      -8.724 -10.495 -44.162  1.00  0.00              
ATOM   4331  CA  GLU D 266     -10.004 -10.626 -44.859  1.00  0.00              
ATOM   4332  C   GLU D 266      -9.884 -11.515 -46.106  1.00  0.00              
ATOM   4333  O   GLU D 266     -10.760 -12.346 -46.373  1.00  0.00              
ATOM   4334  CB  GLU D 266     -10.538  -9.246 -45.249  1.00  0.00              
ATOM   4335  CG  GLU D 266     -11.060  -8.421 -44.082  1.00  0.00              
ATOM   4336  CD  GLU D 266     -11.369  -7.012 -44.505  1.00  0.00              
ATOM   4337  OE1 GLU D 266     -11.112  -6.681 -45.636  1.00  0.00              
ATOM   4338  OE2 GLU D 266     -11.964  -6.298 -43.731  1.00  0.00              
ATOM   4339  H   GLU D 266      -8.265  -9.597 -44.140  1.00  0.00              
ATOM   4340  HA  GLU D 266     -10.732 -11.112 -44.209  1.00  0.00              
ATOM   4341 1HB  GLU D 266      -9.720  -8.713 -45.732  1.00  0.00              
ATOM   4342 2HB  GLU D 266     -11.342  -9.406 -45.968  1.00  0.00              
ATOM   4343 1HG  GLU D 266     -11.935  -8.854 -43.601  1.00  0.00              
ATOM   4344 2HG  GLU D 266     -10.227  -8.415 -43.381  1.00  0.00              
ATOM   4345  N   VAL D 267      -8.811 -11.351 -46.876  1.00  0.00              
ATOM   4346  CA  VAL D 267      -8.674 -12.152 -48.085  1.00  0.00              
ATOM   4347  C   VAL D 267      -8.247 -13.576 -47.765  1.00  0.00              
ATOM   4348  O   VAL D 267      -8.574 -14.496 -48.501  1.00  0.00              
ATOM   4349  CB  VAL D 267      -7.688 -11.530 -49.113  1.00  0.00              
ATOM   4350  CG1 VAL D 267      -8.179 -10.155 -49.515  1.00  0.00              
ATOM   4351  CG2 VAL D 267      -6.271 -11.451 -48.541  1.00  0.00              
ATOM   4352  H   VAL D 267      -8.089 -10.684 -46.644  1.00  0.00              
ATOM   4353  HA  VAL D 267      -9.629 -12.259 -48.600  1.00  0.00              
ATOM   4354  HB  VAL D 267      -7.634 -12.177 -49.990  1.00  0.00              
ATOM   4355 1HG1 VAL D 267      -7.489  -9.716 -50.236  1.00  0.00              
ATOM   4356 2HG1 VAL D 267      -9.169 -10.238 -49.963  1.00  0.00              
ATOM   4357 3HG1 VAL D 267      -8.234  -9.517 -48.633  1.00  0.00              
ATOM   4358 1HG2 VAL D 267      -5.602 -11.014 -49.283  1.00  0.00              
ATOM   4359 2HG2 VAL D 267      -6.276 -10.831 -47.645  1.00  0.00              
ATOM   4360 3HG2 VAL D 267      -5.925 -12.454 -48.288  1.00  0.00              
ATOM   4361  N   LEU D 268      -7.533 -13.773 -46.662  1.00  0.00              
ATOM   4362  CA  LEU D 268      -7.148 -15.132 -46.298  1.00  0.00              
ATOM   4363  C   LEU D 268      -8.393 -15.893 -45.882  1.00  0.00              
ATOM   4364  O   LEU D 268      -8.586 -17.050 -46.265  1.00  0.00              
ATOM   4365  CB  LEU D 268      -6.123 -15.116 -45.156  1.00  0.00              
ATOM   4366  CG  LEU D 268      -4.723 -14.653 -45.571  1.00  0.00              
ATOM   4367  CD1 LEU D 268      -3.855 -14.389 -44.336  1.00  0.00              
ATOM   4368  CD2 LEU D 268      -4.095 -15.727 -46.482  1.00  0.00              
ATOM   4369  H   LEU D 268      -7.249 -13.006 -46.070  1.00  0.00              
ATOM   4370  HA  LEU D 268      -6.717 -15.633 -47.164  1.00  0.00              
ATOM   4371 1HB  LEU D 268      -6.590 -14.375 -44.507  1.00  0.00              
ATOM   4372 2HB  LEU D 268      -6.079 -16.075 -44.639  1.00  0.00              
ATOM   4373  HG  LEU D 268      -4.843 -13.741 -46.155  1.00  0.00              
ATOM   4374 1HD1 LEU D 268      -2.865 -14.061 -44.651  1.00  0.00              
ATOM   4375 2HD1 LEU D 268      -4.318 -13.612 -43.728  1.00  0.00              
ATOM   4376 3HD1 LEU D 268      -3.767 -15.304 -43.751  1.00  0.00              
ATOM   4377 1HD2 LEU D 268      -3.097 -15.407 -46.785  1.00  0.00              
ATOM   4378 2HD2 LEU D 268      -4.026 -16.670 -45.941  1.00  0.00              
ATOM   4379 3HD2 LEU D 268      -4.715 -15.862 -47.368  1.00  0.00              
ATOM   4380  N   GLU D 269      -9.254 -15.239 -45.106  1.00  0.00              
ATOM   4381  CA  GLU D 269     -10.517 -15.848 -44.707  1.00  0.00              
ATOM   4382  C   GLU D 269     -11.441 -16.082 -45.911  1.00  0.00              
ATOM   4383  O   GLU D 269     -12.071 -17.137 -46.023  1.00  0.00              
ATOM   4384  CB  GLU D 269     -11.218 -14.964 -43.668  1.00  0.00              
ATOM   4385  CG  GLU D 269     -12.562 -15.489 -43.159  1.00  0.00              
ATOM   4386  CD  GLU D 269     -12.461 -16.782 -42.350  1.00  0.00              
ATOM   4387  OE1 GLU D 269     -11.331 -17.216 -42.016  1.00  0.00              
ATOM   4388  OE2 GLU D 269     -13.530 -17.370 -42.051  1.00  0.00              
ATOM   4389  H   GLU D 269      -9.033 -14.308 -44.786  1.00  0.00              
ATOM   4390  HA  GLU D 269     -10.334 -16.831 -44.272  1.00  0.00              
ATOM   4391 1HB  GLU D 269     -10.536 -14.861 -42.824  1.00  0.00              
ATOM   4392 2HB  GLU D 269     -11.372 -13.989 -44.131  1.00  0.00              
ATOM   4393 1HG  GLU D 269     -13.111 -14.764 -42.560  1.00  0.00              
ATOM   4394 2HG  GLU D 269     -13.118 -15.699 -44.073  1.00  0.00              
ATOM   4395  N   GLU D 270     -11.519 -15.105 -46.808  1.00  0.00              
ATOM   4396  CA  GLU D 270     -12.365 -15.262 -47.988  1.00  0.00              
ATOM   4397  C   GLU D 270     -11.915 -16.402 -48.908  1.00  0.00              
ATOM   4398  O   GLU D 270     -12.756 -17.157 -49.408  1.00  0.00              
ATOM   4399  CB  GLU D 270     -12.402 -13.950 -48.776  1.00  0.00              
ATOM   4400  CG  GLU D 270     -13.290 -13.986 -50.013  1.00  0.00              
ATOM   4401  CD  GLU D 270     -13.339 -12.645 -50.688  1.00  0.00              
ATOM   4402  OE1 GLU D 270     -12.724 -11.729 -50.194  1.00  0.00              
ATOM   4403  OE2 GLU D 270     -13.895 -12.559 -51.758  1.00  0.00              
ATOM   4404  H   GLU D 270     -10.995 -14.250 -46.685  1.00  0.00              
ATOM   4405  HA  GLU D 270     -13.379 -15.523 -47.684  1.00  0.00              
ATOM   4406 1HB  GLU D 270     -12.762 -13.179 -48.095  1.00  0.00              
ATOM   4407 2HB  GLU D 270     -11.378 -13.726 -49.072  1.00  0.00              
ATOM   4408 1HG  GLU D 270     -12.996 -14.745 -50.737  1.00  0.00              
ATOM   4409 2HG  GLU D 270     -14.275 -14.227 -49.614  1.00  0.00              
ATOM   4410  N   THR D 271     -10.607 -16.554 -49.119  1.00  0.00              
ATOM   4411  CA  THR D 271     -10.159 -17.601 -50.032  1.00  0.00              
ATOM   4412  C   THR D 271     -10.207 -18.958 -49.317  1.00  0.00              
ATOM   4413  O   THR D 271     -10.356 -20.000 -49.967  1.00  0.00              
ATOM   4414  CB  THR D 271      -8.733 -17.313 -50.601  1.00  0.00              
ATOM   4415  OG1 THR D 271      -7.813 -17.107 -49.527  1.00  0.00              
ATOM   4416  CG2 THR D 271      -8.756 -16.062 -51.458  1.00  0.00              
ATOM   4417  H   THR D 271      -9.921 -15.968 -48.666  1.00  0.00              
ATOM   4418  HA  THR D 271     -10.832 -17.658 -50.887  1.00  0.00              
ATOM   4419  HB  THR D 271      -8.414 -18.163 -51.202  1.00  0.00              
ATOM   4420  HG1 THR D 271      -8.102 -16.357 -48.999  1.00  0.00              
ATOM   4421 1HG2 THR D 271      -7.757 -15.873 -51.849  1.00  0.00              
ATOM   4422 2HG2 THR D 271      -9.451 -16.201 -52.286  1.00  0.00              
ATOM   4423 3HG2 THR D 271      -9.076 -15.214 -50.854  1.00  0.00              
ATOM   4424  N   LYS D 272     -10.125 -18.953 -47.984  1.00  0.00              
ATOM   4425  CA  LYS D 272     -10.321 -20.192 -47.239  1.00  0.00              
ATOM   4426  C   LYS D 272     -11.762 -20.647 -47.443  1.00  0.00              
ATOM   4427  O   LYS D 272     -12.031 -21.824 -47.653  1.00  0.00              
ATOM   4428  CB  LYS D 272     -10.013 -20.002 -45.753  1.00  0.00              
ATOM   4429  CG  LYS D 272      -8.534 -20.085 -45.401  1.00  0.00              
ATOM   4430  CD  LYS D 272      -8.299 -19.792 -43.927  1.00  0.00              
ATOM   4431  CE  LYS D 272      -8.896 -20.877 -43.043  1.00  0.00              
ATOM   4432  NZ  LYS D 272      -8.132 -22.150 -43.132  1.00  0.00              
ATOM   4433  H   LYS D 272      -9.932 -18.101 -47.478  1.00  0.00              
ATOM   4434  HA  LYS D 272      -9.657 -20.964 -47.628  1.00  0.00              
ATOM   4435 1HB  LYS D 272     -10.400 -19.023 -45.469  1.00  0.00              
ATOM   4436 2HB  LYS D 272     -10.558 -20.777 -45.213  1.00  0.00              
ATOM   4437 1HG  LYS D 272      -8.178 -21.090 -45.634  1.00  0.00              
ATOM   4438 2HG  LYS D 272      -7.993 -19.359 -46.007  1.00  0.00              
ATOM   4439 1HD  LYS D 272      -7.224 -19.731 -43.752  1.00  0.00              
ATOM   4440 2HD  LYS D 272      -8.759 -18.834 -43.686  1.00  0.00              
ATOM   4441 1HE  LYS D 272      -8.891 -20.521 -42.014  1.00  0.00              
ATOM   4442 2HE  LYS D 272      -9.925 -21.049 -43.362  1.00  0.00              
ATOM   4443 1HZ  LYS D 272      -8.560 -22.842 -42.533  1.00  0.00              
ATOM   4444 2HZ  LYS D 272      -8.137 -22.482 -44.087  1.00  0.00              
ATOM   4445 3HZ  LYS D 272      -7.179 -21.992 -42.836  1.00  0.00              
ATOM   4446  N   ARG D 273     -12.685 -19.700 -47.372  1.00  0.00              
ATOM   4447  CA  ARG D 273     -14.101 -20.007 -47.531  1.00  0.00              
ATOM   4448  C   ARG D 273     -14.375 -20.460 -48.969  1.00  0.00              
ATOM   4449  O   ARG D 273     -15.194 -21.349 -49.194  1.00  0.00              
ATOM   4450  CB  ARG D 273     -14.997 -18.848 -47.120  1.00  0.00              
ATOM   4451  CG  ARG D 273     -15.010 -18.547 -45.629  1.00  0.00              
ATOM   4452  CD  ARG D 273     -15.818 -17.361 -45.250  1.00  0.00              
ATOM   4453  NE  ARG D 273     -15.674 -16.951 -43.863  1.00  0.00              
ATOM   4454  CZ  ARG D 273     -16.332 -15.919 -43.298  1.00  0.00              
ATOM   4455  NH1 ARG D 273     -17.149 -15.168 -44.003  1.00  0.00              
ATOM   4456  NH2 ARG D 273     -16.117 -15.667 -42.018  1.00  0.00              
ATOM   4457  H   ARG D 273     -12.404 -18.745 -47.201  1.00  0.00              
ATOM   4458  HA  ARG D 273     -14.377 -20.830 -46.872  1.00  0.00              
ATOM   4459 1HB  ARG D 273     -14.648 -17.969 -47.661  1.00  0.00              
ATOM   4460 2HB  ARG D 273     -16.007 -19.096 -47.443  1.00  0.00              
ATOM   4461 1HG  ARG D 273     -15.415 -19.411 -45.104  1.00  0.00              
ATOM   4462 2HG  ARG D 273     -13.983 -18.373 -45.304  1.00  0.00              
ATOM   4463 1HD  ARG D 273     -15.522 -16.516 -45.873  1.00  0.00              
ATOM   4464 2HD  ARG D 273     -16.872 -17.581 -45.418  1.00  0.00              
ATOM   4465  HE  ARG D 273     -15.095 -17.342 -43.132  1.00  0.00              
ATOM   4466 1HH1 ARG D 273     -17.290 -15.363 -44.984  1.00  0.00              
ATOM   4467 2HH1 ARG D 273     -17.632 -14.400 -43.560  1.00  0.00              
ATOM   4468 1HH2 ARG D 273     -15.471 -16.243 -41.496  1.00  0.00              
ATOM   4469 2HH2 ARG D 273     -16.595 -14.901 -41.571  1.00  0.00              
ATOM   4470  N   ALA D 274     -13.679 -19.846 -49.925  1.00  0.00              
ATOM   4471  CA  ALA D 274     -13.790 -20.211 -51.338  1.00  0.00              
ATOM   4472  C   ALA D 274     -13.335 -21.643 -51.571  1.00  0.00              
ATOM   4473  O   ALA D 274     -13.949 -22.386 -52.334  1.00  0.00              
ATOM   4474  CB  ALA D 274     -12.959 -19.263 -52.183  1.00  0.00              
ATOM   4475  H   ALA D 274     -13.054 -19.100 -49.657  1.00  0.00              
ATOM   4476  HA  ALA D 274     -14.837 -20.149 -51.634  1.00  0.00              
ATOM   4477 1HB  ALA D 274     -13.048 -19.541 -53.233  1.00  0.00              
ATOM   4478 2HB  ALA D 274     -13.320 -18.243 -52.047  1.00  0.00              
ATOM   4479 3HB  ALA D 274     -11.916 -19.325 -51.879  1.00  0.00              
ATOM   4480  N   LEU D 275     -12.245 -22.025 -50.919  1.00  0.00              
ATOM   4481  CA  LEU D 275     -11.731 -23.383 -51.018  1.00  0.00              
ATOM   4482  C   LEU D 275     -12.770 -24.331 -50.430  1.00  0.00              
ATOM   4483  O   LEU D 275     -13.089 -25.369 -51.013  1.00  0.00              
ATOM   4484  CB  LEU D 275     -10.386 -23.516 -50.293  1.00  0.00              
ATOM   4485  CG  LEU D 275      -9.756 -24.914 -50.335  1.00  0.00              
ATOM   4486  CD1 LEU D 275      -9.539 -25.345 -51.780  1.00  0.00              
ATOM   4487  CD2 LEU D 275      -8.441 -24.903 -49.573  1.00  0.00              
ATOM   4488  H   LEU D 275     -11.761 -21.358 -50.336  1.00  0.00              
ATOM   4489  HA  LEU D 275     -11.586 -23.642 -52.066  1.00  0.00              
ATOM   4490 1HB  LEU D 275      -9.794 -22.822 -50.887  1.00  0.00              
ATOM   4491 2HB  LEU D 275     -10.444 -23.156 -49.266  1.00  0.00              
ATOM   4492  HG  LEU D 275     -10.436 -25.591 -49.819  1.00  0.00              
ATOM   4493 1HD1 LEU D 275      -9.092 -26.338 -51.801  1.00  0.00              
ATOM   4494 2HD1 LEU D 275     -10.497 -25.368 -52.301  1.00  0.00              
ATOM   4495 3HD1 LEU D 275      -8.873 -24.637 -52.274  1.00  0.00              
ATOM   4496 1HD2 LEU D 275      -7.994 -25.898 -49.603  1.00  0.00              
ATOM   4497 2HD2 LEU D 275      -7.760 -24.185 -50.030  1.00  0.00              
ATOM   4498 3HD2 LEU D 275      -8.623 -24.621 -48.536  1.00  0.00              
ATOM   4499  N   SER D 276     -13.301 -23.944 -49.277  1.00  0.00              
ATOM   4500  CA  SER D 276     -14.349 -24.699 -48.603  1.00  0.00              
ATOM   4501  C   SER D 276     -15.615 -24.823 -49.449  1.00  0.00              
ATOM   4502  O   SER D 276     -16.331 -25.823 -49.360  1.00  0.00              
ATOM   4503  CB  SER D 276     -14.672 -24.048 -47.272  1.00  0.00              
ATOM   4504  OG  SER D 276     -13.590 -24.103 -46.383  1.00  0.00              
ATOM   4505  H   SER D 276     -12.961 -23.092 -48.855  1.00  0.00              
ATOM   4506  HA  SER D 276     -14.033 -25.695 -48.291  1.00  0.00              
ATOM   4507 1HB  SER D 276     -14.933 -23.005 -47.449  1.00  0.00              
ATOM   4508 2HB  SER D 276     -15.522 -24.565 -46.828  1.00  0.00              
ATOM   4509  HG  SER D 276     -13.907 -23.980 -45.485  1.00  0.00              
ATOM   4510  N   ASP D 277     -15.896 -23.808 -50.267  1.00  0.00              
ATOM   4511  CA  ASP D 277     -17.083 -23.837 -51.117  1.00  0.00              
ATOM   4512  C   ASP D 277     -16.777 -24.528 -52.444  1.00  0.00              
ATOM   4513  O   ASP D 277     -17.680 -24.838 -53.224  1.00  0.00              
ATOM   4514  CB  ASP D 277     -17.603 -22.420 -51.365  1.00  0.00              
ATOM   4515  CG  ASP D 277     -18.259 -21.769 -50.154  1.00  0.00              
ATOM   4516  OD1 ASP D 277     -18.576 -22.475 -49.224  1.00  0.00              
ATOM   4517  OD2 ASP D 277     -18.295 -20.563 -50.099  1.00  0.00              
ATOM   4518  H   ASP D 277     -15.283 -23.006 -50.305  1.00  0.00              
ATOM   4519  HA  ASP D 277     -17.869 -24.416 -50.633  1.00  0.00              
ATOM   4520 1HB  ASP D 277     -16.851 -21.745 -51.775  1.00  0.00              
ATOM   4521 2HB  ASP D 277     -18.362 -22.623 -52.121  1.00  0.00              
ATOM   4522  N   LYS D 278     -15.490 -24.762 -52.686  1.00  0.00              
ATOM   4523  CA  LYS D 278     -15.027 -25.442 -53.891  1.00  0.00              
ATOM   4524  C   LYS D 278     -15.110 -26.946 -53.651  1.00  0.00              
ATOM   4525  O   LYS D 278     -15.526 -27.706 -54.526  1.00  0.00              
ATOM   4526  CB  LYS D 278     -13.577 -25.047 -54.201  1.00  0.00              
ATOM   4527  CG  LYS D 278     -13.004 -25.698 -55.455  1.00  0.00              
ATOM   4528  CD  LYS D 278     -11.613 -25.167 -55.773  1.00  0.00              
ATOM   4529  CE  LYS D 278     -11.055 -25.812 -57.033  1.00  0.00              
ATOM   4530  NZ  LYS D 278      -9.736 -25.236 -57.415  1.00  0.00              
ATOM   4531  H   LYS D 278     -14.814 -24.453 -52.003  1.00  0.00              
ATOM   4532  HA  LYS D 278     -15.676 -25.190 -54.730  1.00  0.00              
ATOM   4533 1HB  LYS D 278     -13.558 -23.963 -54.314  1.00  0.00              
ATOM   4534 2HB  LYS D 278     -12.975 -25.333 -53.337  1.00  0.00              
ATOM   4535 1HG  LYS D 278     -12.953 -26.775 -55.292  1.00  0.00              
ATOM   4536 2HG  LYS D 278     -13.671 -25.488 -56.289  1.00  0.00              
ATOM   4537 1HD  LYS D 278     -11.675 -24.087 -55.912  1.00  0.00              
ATOM   4538 2HD  LYS D 278     -10.955 -25.386 -54.932  1.00  0.00              
ATOM   4539 1HE  LYS D 278     -10.948 -26.880 -56.851  1.00  0.00              
ATOM   4540 2HE  LYS D 278     -11.769 -25.653 -57.842  1.00  0.00              
ATOM   4541 1HZ  LYS D 278      -9.402 -25.690 -58.254  1.00  0.00              
ATOM   4542 2HZ  LYS D 278      -9.838 -24.246 -57.585  1.00  0.00              
ATOM   4543 3HZ  LYS D 278      -9.077 -25.383 -56.665  1.00  0.00              
ATOM   4544  N   ARG D 279     -14.709 -27.367 -52.456  1.00  0.00              
ATOM   4545  CA  ARG D 279     -14.730 -28.775 -52.086  1.00  0.00              
ATOM   4546  C   ARG D 279     -16.089 -29.179 -51.521  1.00  0.00              
ATOM   4547  O   ARG D 279     -16.705 -30.106 -52.089  1.00  0.00              
ATOM   4548  OXT ARG D 279     -16.532 -28.611 -50.561  1.00  0.00              
ATOM   4549  CB  ARG D 279     -13.635 -29.064 -51.056  1.00  0.00              
ATOM   4550  CG  ARG D 279     -12.230 -28.863 -51.588  1.00  0.00              
ATOM   4551  CD  ARG D 279     -11.186 -29.141 -50.522  1.00  0.00              
ATOM   4552  NE  ARG D 279      -9.835 -28.923 -51.027  1.00  0.00              
ATOM   4553  CZ  ARG D 279      -8.726 -29.107 -50.317  1.00  0.00              
ATOM   4554  NH1 ARG D 279      -8.804 -29.514 -49.056  1.00  0.00              
ATOM   4555  NH2 ARG D 279      -7.539 -28.884 -50.869  1.00  0.00              
ATOM   4556  H   ARG D 279     -14.380 -26.686 -51.785  1.00  0.00              
ATOM   4557  HA  ARG D 279     -14.568 -29.391 -52.970  1.00  0.00              
ATOM   4558 1HB  ARG D 279     -13.810 -28.400 -50.211  1.00  0.00              
ATOM   4559 2HB  ARG D 279     -13.764 -30.100 -50.738  1.00  0.00              
ATOM   4560 1HG  ARG D 279     -12.077 -29.539 -52.429  1.00  0.00              
ATOM   4561 2HG  ARG D 279     -12.134 -27.832 -51.930  1.00  0.00              
ATOM   4562 1HD  ARG D 279     -11.358 -28.476 -49.677  1.00  0.00              
ATOM   4563 2HD  ARG D 279     -11.278 -30.175 -50.195  1.00  0.00              
ATOM   4564  HE  ARG D 279      -9.530 -28.618 -51.941  1.00  0.00              
ATOM   4565 1HH1 ARG D 279      -9.708 -29.685 -48.638  1.00  0.00              
ATOM   4566 2HH1 ARG D 279      -7.961 -29.652 -48.519  1.00  0.00              
ATOM   4567 1HH2 ARG D 279      -7.483 -28.576 -51.831  1.00  0.00              
ATOM   4568 2HH2 ARG D 279      -6.699 -29.023 -50.328  1.00  0.00              
TER                                                                             
# All scores below are weighted scores, not raw scores.
#BEGIN_POSE_ENERGIES_TABLE 027.d16_v11.3_repeated_1_3.0dG_02_RalA3andExo84_0039_0001.pdb
label fa_atr fa_rep fa_sol fa_intra_rep pro_close fa_pair hbond_sr_bb hbond_lr_bb hbond_bb_sc hbond_sc dslf_ss_dst dslf_cs_ang dslf_ss_dih dslf_ca_dih rama omega fa_dun p_aa_pp ref total
weights 0.8 0.44 0.65 0.004 1 0.49 0.585 1.17 1.17 1.1 0.5 2 5 5 0.2 0.5 0.56 0.32 1 NA
pose -1098.29 102.41 547.503 2.46817 0.573188 -29.4405 -65.6878 -116.713 -32.0352 -34.5741 0 0 0 0 -8.4702 12.0638 199.451 -23.0395 -70.87 -614.652
SER_p:NtermProteinFull_1 -0.402144 0.00592437 0.210677 0.000883926 0 0.00708514 0 0 0 0 0 0 0 0 0 0.0158486 0.571486 0 -0.37 0.0397613
LEU_2 -2.24961 0.25808 0.844808 0.00723357 0 0 0 0 0 0 0 0 0 0 -0.263868 0.0255452 2.0879 -0.063647 -0.1 0.546441
ALA_3 -2.00388 0.0372058 1.259 0.000677522 0 0 0 0 0 0 0 0 0 0 -0.241606 0.018986 0 -0.0713188 0.16 -0.840933
ARG_4 -4.32357 0.145047 3.10668 0.00873244 0 -0.12195 0 0 -0.362891 0 0 0 0 0 0.0637071 0.00313815 1.51575 0.0681511 -0.98 -0.877209
HIS_5 -6.55507 0.41535 3.39571 0.00293947 0 0.072263 0 0 0 -0.355385 0 0 0 0 -0.0541135 0.36121 0.664084 0.00556785 0.56 -1.48745
ARG_6 -4.4881 0.0850586 2.47022 0.00756946 0 -0.419369 0 0 -0.770552 0 0 0 0 0 0.136791 0.0139387 1.51699 0.125016 -0.98 -2.30244
VAL_7 -4.27308 0.334364 1.267 0.0119046 0 0 0 0 0 0 0 0 0 0 -0.213577 0.0690908 0.0245862 -0.233042 0.29 -2.72276
ILE_8 -5.18082 0.538409 1.65348 0.015693 0 0 0 0 0 0 0 0 0 0 -0.239064 0.113085 0.826378 -0.373807 0.24 -2.40665
MET_9 -4.4437 0.235623 1.55068 0.00425046 0 0 0 0 0 0 0 0 0 0 -0.109672 0.00201484 0.878676 0.0336939 -0.34 -2.18843
VAL_10 -3.96083 0.495072 1.03375 0.010595 0 0 0 0 0 0 0 0 0 0 -0.197825 0.0010287 0.117943 -0.37759 0.29 -2.58785
GLY_11 -2.31824 0.231323 1.24132 0.000136632 0 0 0 0 -0.775907 0 0 0 0 0 0.200949 0.041718 0 -0.77003 -0.17 -2.31873
SER_12 -2.34002 0.218749 1.54113 0.000805534 0 -0.0623576 0 0 0 0 0 0 0 0 -0.2752 0.0102407 0.751491 -0.160362 -0.37 -0.685528
GLY_13 -1.06034 0.073135 0.606307 2.10886e-05 0 0 0 0 0 0 0 0 0 0 0.102607 0.0656381 0 0.466885 -0.17 0.0842506
GLY_14 -1.45268 0.138483 0.942818 2.3921e-05 0 0 0 0 -0.55854 0 0 0 0 0 -0.354584 0.0314237 0 -0.794702 -0.17 -2.21776
VAL_15 -4.28249 0.322961 1.81883 0.0101445 0 0 0 0 -0.81923 0 0 0 0 0 -0.0467844 0.00522612 0.294771 0.248525 0.29 -2.15805
GLY_16 -2.30954 0.338456 1.28628 2.31858e-05 0 0 0 0 0 0 0 0 0 0 0.00687749 0.0895542 0 -0.795795 -0.17 -1.55414
LYS_17 -5.81912 0.487995 3.70741 0.00754351 0 -0.0425387 0 0 -0.775907 0 0 0 0 0 -0.055921 9.52473e-05 2.45866 -0.0481234 -0.65 -0.729904
SER_18 -2.98033 0.288418 2.15709 0.0010489 0 -0.145056 0 0 0 -0.659088 0 0 0 0 -0.217286 0.0113651 0.617153 0.00670272 -0.37 -1.28998
ALA_19 -3.0819 0.358206 1.29132 0.000711667 0 0 0 0 0 0 0 0 0 0 -0.111818 3.97459e-06 0 -0.139904 0.16 -1.52338
LEU_20 -5.21848 0.19381 1.88586 0.00572363 0 0 0 0 0 0 0 0 0 0 -0.0962835 0.0485245 0.297926 -0.113821 -0.1 -3.09674
THR_21 -4.95968 0.256347 2.41496 0.0113623 0 -0.123699 0 0 0 -0.00833649 0 0 0 0 -0.0428789 0.0106666 0.0765629 0.092242 -0.27 -2.54246
LEU_22 -4.92396 0.343835 2.60658 0.00740394 0 0 0 0 0 0 0 0 0 0 -0.123762 0.145475 0.117743 -0.0915639 -0.1 -2.01826
GLN_23 -5.75769 0.395812 3.63129 0.0121047 0 -0.249244 0 0 0 0 0 0 0 0 -0.141561 0.00625898 1.12876 -0.107691 -0.97 -2.05196
PHE_24 -6.49229 0.66098 1.67123 0.0258356 0 0 0 0 -0.0210533 0 0 0 0 0 0.129823 0.0223654 0.155849 -0.156701 0.63 -3.37397
MET_25 -5.05553 0.436289 1.75877 0.00294252 0 0 0 0 -0.5837 0 0 0 0 0 -0.0438025 0.106366 2.58218 -0.0592215 -0.34 -1.1957
THR_26 -3.10615 0.406862 2.3039 0.00508102 0 -0.0456011 0 0 0 0 0 0 0 0 -0.0841786 0.273866 0.00820129 -0.291841 -0.27 -0.799858
ASP_27 -2.67431 0.286991 1.92516 0.00499871 0 -0.248172 0 0 0 0 0 0 0 0 -0.122329 0.00673355 0.581719 -0.178111 -0.67 -1.08732
GLU_28 -3.35566 0.242754 2.27853 0.0053156 0 -0.0192711 0 0 0 0 0 0 0 0 -0.0385712 0.00247077 0.747298 0.043633 -0.81 -0.903497
PHE_29 -4.41007 0.226911 1.16358 0.0254872 0 0 0 0 0 0 0 0 0 0 0.0662129 0.446482 0.388307 -0.05569 0.63 -1.51878
VAL_30 -2.05477 0.0602902 0.866781 0.0145044 0 0 0 0 0 0 0 0 0 0 -0.140582 0.000984699 0.11261 -0.182932 0.29 -1.03312
GLU_31 -1.32044 0.011952 0.782214 0.00557474 0 -0.419248 0 0 0 0 0 0 0 0 -0.117245 0.07935 0.839098 -0.160025 -0.81 -1.10877
ASP_32 -1.19268 0.0276994 0.807389 0.00359697 0 -0.00142468 0 0 0 0 0 0 0 0 -0.18435 0.0121515 0.466936 0.0352666 -0.67 -0.695417
TYR_33 -3.53878 0.147557 1.25718 0.0263103 0 0 0 0 -0.0844409 0 0 0 0 0 -0.280613 0.185507 0.468725 0.0141536 0.51 -1.29441
GLU_34 -2.19751 0.220786 1.24457 0.00732737 0.00024859 -0.267259 0 0 -0.427903 0 0 0 0 0 0.0301308 0.00695071 0.81995 0.108775 -0.81 -1.26393
PRO_35 -1.72054 0.295053 0.511886 0.00131411 0.030923 0 0 0 0 0 0 0 0 0 0.195517 0.0376989 0.411024 -0.462901 0.02 -0.680026
THR_36 -3.27882 0.202525 2.3739 0.0112824 0 -0.112016 0 0 -0.512344 0 0 0 0 0 -0.010081 0.0211438 0.0533612 -0.0974582 -0.27 -1.61851
GLN_37 -1.80056 0.056685 1.085 0.00443297 0 -0.193138 0 0 0 0 0 0 0 0 0.371299 0.109147 0.897848 -0.025874 -0.97 -0.46516
ALA_38 -2.50748 0.153265 1.05506 0.000934295 0 0 0 0 0 0 0 0 0 0 1.05147 0.0271026 0 0.00908472 0.16 -0.0505578
ASP_39 -4.15723 0.176318 2.71209 0.00214127 0 -0.394894 0 0 0 0 0 0 0 0 0.185972 0.00515456 0.624337 0.380239 -0.67 -1.13587
SER_40 -3.0886 0.318948 1.69121 0.00176282 0 0.0289836 0 0 0 0 0 0 0 0 0.0832814 0.079416 0.608867 0.260843 -0.37 -0.385286
TYR_41 -5.80308 0.546642 2.01319 0.0237602 0 0 0 0 0 0 0 0 0 0 -0.14202 0.0217355 0.432933 -0.17663 0.51 -2.57346
LEU_42 -2.36495 0.567719 0.683463 0.0618392 0 0 0 0 0 0 0 0 0 0 0.125718 0.0558879 1.72895 0.0674789 -0.1 0.826102
LYS_43 -4.29097 0.497326 2.23931 0.00477181 0 -0.166423 0 0 -0.604754 0 0 0 0 0 0.11421 0.0437441 0.843334 -0.0040109 -0.65 -1.97347
LYS_44 -2.02202 0.157368 0.675115 0.00600691 0 -0.174667 0 0 0 0 0 0 0 0 -0.128939 0.0413268 1.64256 -0.0272461 -0.65 -0.480495
VAL_45 -3.9199 0.600677 1.20943 0.0110472 0 0 0 0 0 0 0 0 0 0 -0.0260564 0.0356622 0.0355321 -0.144682 0.29 -1.90829
VAL_46 -2.20939 0.176792 0.87242 0.00901156 0 0 0 0 0 0 0 0 0 0 -0.192119 0.00446858 0.00697884 -0.329898 0.29 -1.37173
LEU_47 -5.82359 0.597417 2.65336 0.00961814 0 0 0 0 0 0 0 0 0 0 0.11583 0.00260239 0.50488 -0.0944622 -0.1 -2.13435
ASP_48 -2.77784 0.237992 2.42608 0.00497434 0 -0.464102 0 0 0 -1.02579 0 0 0 0 -0.0953266 0.0183419 0.638335 -0.293014 -0.67 -2.00036
GLY_49 -1.14868 0.227452 0.53251 1.61058e-05 0 0 0 0 0 0 0 0 0 0 -0.346881 0.0028719 0 -0.792912 -0.17 -1.69562
GLU_50 -3.78311 0.333671 2.43752 0.00592533 0 -0.334875 0 0 0 -0.277039 0 0 0 0 -0.112964 0.00190394 0.923447 0.018706 -0.81 -1.59681
GLU_51 -1.58261 0.302183 0.780787 0.00548484 0 -0.174667 0 0 0 0 0 0 0 0 0.0255511 0.00239648 1.14927 0.0331675 -0.81 -0.268438
VAL_52 -4.66329 0.62431 1.81792 0.0128195 0 0 0 0 0 0 0 0 0 0 -0.0684491 0.0940111 0.0168489 -0.183497 0.29 -2.05932
VAL_53 -4.55932 0.891689 1.46753 0.0159688 0 0 0 0 0 0 0 0 0 0 -0.128096 0.0129625 1.06705 -0.164435 0.29 -1.10666
ILE_54 -5.08365 0.729652 1.25827 0.0205213 0 0 0 0 0 0 0 0 0 0 -0.0992369 0.0509451 1.4922 -0.224905 0.24 -1.6162
VAL_55 -4.15634 0.386802 1.55186 0.00880391 0 0 0 0 0 0 0 0 0 0 -0.204025 0.00274534 0.0458423 -0.374941 0.29 -2.44925
ILE_56 -5.36797 0.477081 1.28729 0.0199593 0 0 0 0 0 0 0 0 0 0 -0.186821 0.0204084 0.159139 -0.386476 0.24 -3.73739
TYR_57 -4.96709 0.251046 2.1201 0.0231247 0 0 0 0 0 -0.273636 0 0 0 0 -0.037152 0.0047068 0.414773 0.0157194 0.51 -1.9384
ASP_58 -4.49719 0.176134 3.3979 0.00871726 0 -0.406717 0 0 0 -0.667425 0 0 0 0 -0.0671047 0.0239575 0.286808 -0.124641 -0.67 -2.53957
THR_59 -3.08942 0.176998 1.59375 0.00712505 0 0.0151492 0 0 -0.153962 0 0 0 0 0 -0.0890259 0.202528 0.310462 -0.385664 -0.27 -1.68205
ALA_60 -2.19579 0.265698 1.37936 0.000796499 0 0 0 0 -0.153962 0 0 0 0 0 -0.322046 0.0338115 0 -0.105232 0.16 -0.937363
GLY_61 -1.37759 0.0870267 0.767431 1.46069e-05 0 0 0 0 0 0 0 0 0 0 -0.00815721 0.0666786 0 0.261115 -0.17 -0.373482
LEU_62 -1.24657 0.200629 0.64896 0.00694884 0 0 0 0 0 0 0 0 0 0 -0.115017 0.000824207 0.137254 -0.104812 -0.1 -0.571787
LYS_63 -2.48714 0.138917 1.33301 0.00612494 0 -0.596741 0 0 0 0 0 0 0 0 0.0654674 0.00899918 1.90093 -0.0130462 -0.65 -0.293479
ARG_64 -1.39486 0.05446 1.10591 0.00725949 0 -0.0461974 0 0 0 0 0 0 0 0 -0.201693 0.00214465 1.4049 -0.0805062 -0.98 -0.128588
GLU_65 -4.28712 0.341114 3.1421 0.00538194 0 -0.788565 0 0 -0.00437738 -0.169189 0 0 0 0 -0.0432835 0.00929771 1.20636 0.0702942 -0.81 -1.32798
ALA_66 -2.83198 0.210384 1.90803 0.000750447 0 0 0 0 0 0 0 0 0 0 -0.187787 0.0181459 0 -0.154923 0.16 -0.87738
SER_67 -3.61591 0.419085 2.62538 0.00130353 0 -0.511871 0 0 -0.352479 0 0 0 0 0 -0.112267 0.00204923 0.729134 0.108093 -0.37 -1.07748
SER_68 -4.47614 0.363316 2.86558 0.00114849 0 -0.113442 0 0 -0.00437738 -0.680665 0 0 0 0 -0.0271606 0.0904704 0.44917 0.16244 -0.37 -1.73966
ARG_69 -7.00853 0.508452 4.69607 0.0233805 0 -0.50477 0 0 0 -0.770936 0 0 0 0 -0.0232925 0.0313511 2.24437 -0.0984029 -0.98 -1.88231
ASP_70 -5.89955 0.389717 4.24195 0.00320886 0 -0.717874 0 0 0 -1.61257 0 0 0 0 -0.169237 0.0102248 0.572319 0.00108819 -0.67 -3.85073
ASP_71 -4.38263 0.476336 2.92746 0.0030676 0 -0.368412 0 0 0 0 0 0 0 0 -0.139051 0.000694777 0.299965 0.0180816 -0.67 -1.83449
PHE_72 -5.29723 0.279688 2.03919 0.0348552 0 0 0 0 -0.615144 0 0 0 0 0 0.00458184 6.83608e-05 1.3463 -0.0517419 0.63 -1.62943
PHE_73 -6.06145 0.33876 1.71082 0.0315021 0 0 0 0 0 0 0 0 0 0 0.0291022 0.058614 1.47643 -0.0839158 0.63 -1.87013
ARG_74 -3.57355 0.638234 2.42538 0.0104445 0 -0.325069 0 0 -1.09114 0 0 0 0 0 -0.219547 0.0151349 2.50005 -0.0747097 -0.98 -0.674766
SER_75 -2.42494 0.179541 1.77754 0.00180177 0 -0.0134878 0 0 -0.712311 0 0 0 0 0 -0.252496 0.000360931 0.119156 -0.185807 -0.37 -1.88064
GLY_76 -2.31057 0.665962 1.26761 1.88656e-05 0 0 0 0 -0.641071 0 0 0 0 0 -0.0441973 0.00031439 0 -0.293999 -0.17 -1.52593
GLU_77 -4.7314 0.224765 3.26989 0.00403799 0 -0.622703 0 0 -0.673385 -0.0791513 0 0 0 0 0.289332 0.00427649 0.842518 -0.0756852 -0.81 -2.35751
GLY_78 -3.08913 0.412804 1.24113 0.000228796 0 0 0 0 0 0 0 0 0 0 0.555234 0.0124554 0 0.351139 -0.17 -0.686141
PHE_79 -7.0287 0.850836 1.4666 0.0255145 0 0 0 0 0 0 0 0 0 0 -0.12944 0.167316 0.560153 -0.112956 0.63 -3.57068
LEU_80 -4.7973 0.563694 1.03661 0.00865064 0 0 0 0 0 0 0 0 0 0 0.07828 0.000895082 0.858579 -0.0966333 -0.1 -2.44722
CYS_81 -3.42746 0.0961917 1.70891 0.00194919 0 0 0 0 0 0 0 0 0 0 0.0300516 0.0236608 0.284819 -0.0277121 1.7 0.390413
VAL_82 -4.01336 0.286179 1.13976 0.0179494 0 0 0 0 0 0 0 0 0 0 -0.190522 0.00450376 0.0985552 -0.246052 0.29 -2.61298
PHE_83 -7.57673 0.674291 1.82956 0.0260963 0 0 0 0 0 0 0 0 0 0 -0.103613 0.0366102 0.467134 -0.179231 0.63 -4.19588
SER_84 -4.24593 0.623804 2.752 0.0018946 0 -0.0943146 0 0 -1.26806 -0.408997 0 0 0 0 0.00851606 0.0821593 0.609155 0.165891 -0.37 -2.14388
ILE_85 -5.89984 0.327377 2.74654 0.0210649 0 0 0 0 0 0 0 0 0 0 -0.0321986 0.000106743 0.573077 0.240043 0.24 -1.78383
THR_86 -3.87786 0.624433 2.06141 0.00527011 0 0.0602721 0 0 -0.506351 -0.408997 0 0 0 0 -0.175908 0.0204668 0.135353 -0.0722886 -0.27 -2.40419
GLU_87 -4.73647 0.399789 3.18558 0.0127212 0 -0.0533465 0 0 -0.449091 0 0 0 0 0 0.324018 0.00150385 1.63862 0.0111945 -0.81 -0.475476
MET_88 -3.91132 0.183136 2.10989 0.00686417 0 0 0 0 -0.465585 0 0 0 0 0 -0.0509859 0.028582 1.30979 -0.0352805 -0.34 -1.16491
GLU_89 -2.98321 0.291657 1.70669 0.00536095 0 0.0600621 0 0 -0.449091 0 0 0 0 0 -0.248465 0.0344568 0.82713 -0.144174 -0.81 -1.70957
SER_90 -4.07429 0.335466 2.41622 0.00113249 0 -0.169663 0 0 -0.761708 0 0 0 0 0 -0.181585 0.12132 0.354812 -0.000987919 -0.37 -2.32929
PHE_91 -8.30115 0.959369 3.06626 0.0259503 0 0 0 0 0 0 0 0 0 0 0.00592466 0.000794432 0.665076 -0.000955365 0.63 -2.94873
ALA_92 -2.93351 0.287385 1.68227 0.000765322 0 0 0 0 0 0 0 0 0 0 -0.18114 0.000150594 0 -0.169484 0.16 -1.15356
ALA_93 -3.5182 0.488448 1.67878 0.000923525 0 0 0 0 0 0 0 0 0 0 -0.256034 0.107878 0 -0.0738425 0.16 -1.41204
THR_94 -5.05163 0.489564 2.85405 0.00402478 0 0.0598622 0 0 0 -0.447125 0 0 0 0 -0.129265 0.159963 0.332556 0.129416 -0.27 -1.86859
ALA_95 -2.92443 0.226786 1.64807 0.000678935 0 0 0 0 0 0 0 0 0 0 -0.174378 0.0225014 0 -0.136845 0.16 -1.17762
ASP_96 -3.09005 0.197826 1.89016 0.00325783 0 0.040761 0 0 0 0 0 0 0 0 -0.165312 0.000199082 0.357273 -0.0286278 -0.67 -1.46452
PHE_97 -6.0009 0.509082 2.24051 0.0210043 0 0 0 0 0 0 0 0 0 0 -0.0457394 0.0225587 1.05181 0.0338992 0.63 -1.53777
ARG_98 -7.61345 0.664092 4.10899 0.0117345 0 -0.00654815 0 0 0 0 0 0 0 0 -0.19792 0.0278158 2.13172 -0.0803788 -0.98 -1.93395
GLU_99 -3.14236 0.273852 1.7995 0.00671423 0 -0.021768 0 0 0 0 0 0 0 0 -0.114799 0.000716672 0.899639 -0.092993 -0.81 -1.2015
GLN_100 -5.2176 0.383259 3.48482 0.00546507 0 -0.198386 0 0 0 0 0 0 0 0 -0.13173 0.00895459 0.934107 -0.0980063 -0.97 -1.79912
ILE_101 -5.68544 0.421733 1.36731 0.0223786 0 0 0 0 0 0 0 0 0 0 -0.0137651 0.0143937 0.187474 -0.0689693 0.24 -3.51489
LEU_102 -4.42029 0.33804 2.15443 0.00737361 0 0 0 0 0 0 0 0 0 0 -0.107585 0.0164125 0.285493 -0.116232 -0.1 -1.94237
ARG_103 -4.47701 0.341001 3.46891 0.015382 0 -0.527249 0 0 0 -0.841638 0 0 0 0 -0.137007 0.00770217 1.96792 -0.058889 -0.98 -1.22087
VAL_104 -5.13811 0.52739 2.67832 0.0185236 0 0 0 0 -1.09114 0 0 0 0 0 -0.0184539 0.00168615 0.0995717 -0.0621272 0.29 -2.69433
LYS_105 -4.0661 0.426246 2.08548 0.00962244 0 -0.18304 0 0 -0.641071 0 0 0 0 0 -0.212886 0.0310943 2.22361 -0.0578497 -0.65 -1.03489
GLU_106 -1.82621 0.261513 1.16881 0.007129 0 -0.134405 0 0 0 0 0 0 0 0 0.000253042 0.111604 0.591812 0.0703555 -0.81 -0.55914
ASP_107 -3.93715 0.430268 2.96501 0.0105973 0 -0.606759 0 0 -0.253552 -0.692275 0 0 0 0 0.153238 0.0214603 0.23092 -0.481534 -0.67 -2.82978
GLU_108 -1.48193 0.212098 0.902838 0.00554648 0 -0.008834 0 0 0 0 0 0 0 0 -0.267437 0.00233108 0.925294 -0.122993 -0.81 -0.643086
ASN_109 -2.59768 0.373579 1.91139 0.00693937 0 -0.16245 0 0 -0.445525 0 0 0 0 0 -0.241629 0.00557052 0.737437 -0.370682 -0.89 -1.67305
VAL_110 -3.84846 0.674756 1.60481 0.0213996 0.0100468 0 0 0 0 0 0 0 0 0 -0.181557 0.0375382 1.24008 0.104043 0.29 -0.0473422
PRO_111 -4.27089 0.643376 1.37072 0.00139802 0.0875366 0 0 0 0 0 0 0 0 0 -0.00114757 0.00554871 0.423046 -0.549995 0.02 -2.27041
PHE_112 -5.78026 0.233452 1.89548 0.0245209 0 0 0 0 -0.112374 0 0 0 0 0 0.0650238 0.0272177 0.505388 -0.0620693 0.63 -2.57362
LEU_113 -4.49142 0.327863 1.43385 0.0079166 0 0 0 0 0 0 0 0 0 0 0.00441542 0.00253273 0.492881 -0.035575 -0.1 -2.35754
LEU_114 -5.35566 0.284615 1.38505 0.00742427 0 0 0 0 0 0 0 0 0 0 -0.107491 0.0359657 0.405958 -0.105542 -0.1 -3.54969
VAL_115 -5.11904 0.228104 1.40168 0.0160882 0 0 0 0 0 0 0 0 0 0 -0.158815 0.0185636 0.0103068 -0.342598 0.29 -3.65571
GLY_116 -3.0823 0.263429 1.49844 1.94481e-05 0 0 0 0 0 0 0 0 0 0 1.28123 0.0502235 0 0.663327 -0.17 0.504367
ASN_117 -5.34517 0.618566 4.14013 0.00606008 0 -0.250054 0 0 -1.3608 -0.329352 0 0 0 0 0.0462686 0.0622242 1.56978 -0.0337885 -0.89 -1.76613
LYS_118 -4.80708 0.843296 3.1625 0.00553317 0 0.0758341 0 0 -1.05202 0 0 0 0 0 0.00465884 0.0260184 0.877013 0.106547 -0.65 -1.4077
SER_119 -2.95499 0.49638 1.95407 0.00146019 0 -0.27185 0 0 0 0 0 0 0 0 -0.246739 0.0686285 0.120409 -0.200405 -0.37 -1.40304
ASP_120 -3.41656 0.579715 2.85052 0.00386178 0 -0.369745 0 0 0 -0.600594 0 0 0 0 -0.219787 0.00500565 1.45269 -0.0797359 -0.67 -0.464631
LEU_121 -4.33294 0.67882 2.07598 0.00878389 0 0 0 0 0 0 0 0 0 0 0.404787 4.72087e-06 0.0220146 0.0730105 -0.1 -1.16954
GLU_122 -3.01392 0.562124 2.37085 0.0138636 0 -0.388088 0 0 0 -0.59813 0 0 0 0 -0.00773056 0.0019364 1.87259 -0.111229 -0.81 -0.107735
ASP_123 -1.26302 0.228678 0.733137 0.00331058 0 -0.000955893 0 0 0 0 0 0 0 0 -0.177936 0.0131266 0.381647 -0.0234321 -0.67 -0.775444
LYS_124 -2.94474 0.415931 1.3276 0.00466931 0 -0.0304683 0 0 0 0 0 0 0 0 -0.185961 0.0476406 0.663213 -0.0854056 -0.65 -1.43752
ARG_125 -6.19557 0.500045 4.52476 0.0153493 0 -0.72936 0 0 -0.507315 -1.85834 0 0 0 0 -0.172854 0.297618 1.6805 0.0681068 -0.98 -3.35706
GLN_126 -3.68573 0.131363 2.39092 0.00411782 0 -0.0813967 0 0 -0.465585 0 0 0 0 0 0.0511784 0.0932845 0.952111 -0.125734 -0.97 -1.70547
VAL_127 -4.99766 0.38773 1.90623 0.0117244 0 0 0 0 -0.507315 0 0 0 0 0 -0.171526 0.0165417 0.0452549 -0.243399 0.29 -3.26241
SER_128 -3.4639 0.336426 2.3128 0.00161173 0 -0.121519 0 0 -0.78956 0 0 0 0 0 -0.267316 0.036864 0.24452 -0.241828 -0.37 -2.3219
VAL_129 -3.20875 0.252265 1.92869 0.0133329 0 0 0 0 0 0 0 0 0 0 -0.0472317 0.0029365 0.0452318 0.0212044 0.29 -0.702317
GLU_130 -2.68404 0.42759 1.66629 0.00547461 0 -0.01803 0 0 0 0 0 0 0 0 -0.207403 0.00653808 0.904441 -0.115824 -0.81 -0.824965
GLU_131 -5.31923 0.443262 3.38043 0.00289221 0 -0.0488835 0 0 -0.78956 0 0 0 0 0 0.0730958 0.17945 1.63317 -0.0986807 -0.81 -1.35405
ALA_132 -4.35008 0.51258 1.37288 0.000796587 0 0 0 0 0 0 0 0 0 0 -0.231251 0.000131152 0 -0.158305 0.16 -2.69325
LYS_133 -4.10843 0.402011 1.85878 0.00316214 0 -0.0285154 0 0 0 0 0 0 0 0 -0.237412 0.0727136 1.12792 -0.0474112 -0.65 -1.60718
ASN_134 -3.8837 0.291225 2.57691 0.0043449 0 -0.0485464 0 0 0 0 0 0 0 0 0.0205289 0.0775638 0.336548 0.109201 -0.89 -1.40592
ARG_135 -7.23185 0.564221 4.16924 0.011244 0 0.0244981 0 0 0 -0.447125 0 0 0 0 -0.127932 0.0366286 2.41876 -0.0627531 -0.98 -1.62507
ALA_136 -4.62829 0.296697 1.8232 0.000782472 0 0 0 0 0 0 0 0 0 0 -0.243907 0.0297674 0 -0.157514 0.16 -2.71927
GLU_137 -3.07009 0.544557 1.84388 0.00719992 0 -0.055716 0 0 0 0 0 0 0 0 -0.154915 0.00480987 0.981022 -0.105506 -0.81 -0.814762
GLN_138 -2.19043 0.185647 1.11 0.00457989 0 -0.0427066 0 0 0 0 0 0 0 0 -0.230373 0.0279766 0.81993 -0.0583565 -0.97 -1.34373
TRP_139 -8.15723 1.16147 2.82056 0.0251183 0 0 0 0 0 0 0 0 0 0 -0.168117 0.0870696 0.905413 0.0139689 0.91 -2.40175
ASN_140 -1.72912 0.367003 1.0724 0.0117671 0 0 0 0 0 0 0 0 0 0 -0.246731 0.00231752 0.758729 -0.508301 -0.89 -1.16193
VAL_141 -3.79934 0.219773 1.44854 0.0131272 0 0 0 0 0 0 0 0 0 0 -0.0684577 0.000474242 0.0394374 -0.184133 0.29 -2.04058
ASN_142 -1.89215 0.0630859 1.1066 0.00387649 0 -0.0951935 0 0 0 0 0 0 0 0 -0.0304786 0.00827082 0.592774 0.0281156 -0.89 -1.1051
TYR_143 -6.14771 0.743579 1.94152 0.0260521 0 0 0 0 0 -0.492313 0 0 0 0 -0.0636193 0.00961641 1.07715 -0.0982368 0.51 -2.49397
VAL_144 -3.88443 0.488678 1.23527 0.0198282 0 0 0 0 0 0 0 0 0 0 -0.0540589 0.0160456 0.667844 -0.143096 0.29 -1.36391
GLU_145 -4.11783 0.64889 3.12753 0.00379553 0 -0.379635 0 0 -0.56918 -1.75252 0 0 0 0 -0.0422894 0.0181116 1.05356 0.0625946 -0.81 -2.75697
THR_146 -4.61798 0.362334 2.78436 0.0109807 0 -0.19093 0 0 0 -0.329352 0 0 0 0 -0.153964 0.167067 0.146681 -0.409221 -0.27 -2.50002
SER_147 -4.77025 0.407182 3.39743 0.00249407 0 -0.211998 0 0 -0.556351 -1.13519 0 0 0 0 0.399068 0.023291 0.172862 -0.0530629 -0.37 -2.69452
ALA_148 -3.09428 0.210058 1.11853 0.000702956 0 0 0 0 -0.0480969 0 0 0 0 0 -0.222871 0.00190326 0 -0.106448 0.16 -1.9805
LYS_149 -3.33773 0.355348 1.64823 0.00543363 0 -0.595702 0 0 0 0 0 0 0 0 -0.109311 0.0199486 0.903173 -0.042735 -0.65 -1.80335
THR_150 -2.56455 0.382139 1.75414 0.0048421 0 -0.111778 0 0 -0.556351 -0.534594 0 0 0 0 -0.141073 0.221574 0.0140876 -0.0690212 -0.27 -1.87059
ARG_151 -2.79167 0.28555 1.69874 0.0117797 0 -0.0720953 0 0 0 0 0 0 0 0 0.106948 0.0415453 0.99594 0.221748 -0.98 -0.481507
ALA_152 -2.85942 0.312877 1.69434 0.00110522 0 0 0 0 0 0 0 0 0 0 -0.110915 0.0150891 0 0.147863 0.16 -0.639063
ASN_153 -3.39052 0.189129 1.95209 0.00669019 0 -0.0996085 0 0 -0.56918 0 0 0 0 0 -0.185819 0.0560358 0.704756 -0.424206 -0.89 -2.65063
VAL_154 -4.22004 0.583461 1.43412 0.0124017 0 0 0 0 0 0 0 0 0 0 0.0455951 0.0154028 0.00849565 -0.123414 0.29 -1.95398
ASP_155 -3.28868 0.368185 1.81561 0.00298214 0 -0.0863732 0 0 0 0 0 0 0 0 -0.169097 0.00528601 0.326724 -0.012155 -0.67 -1.70752
LYS_156 -4.05898 0.523918 2.47645 0.00790074 0 -0.356749 0 0 0 -0.447614 0 0 0 0 0.0369059 0.0739928 1.53147 -0.0753153 -0.65 -0.938028
VAL_157 -4.62531 0.84066 0.990774 0.00924753 0 0 0 0 0 0 0 0 0 0 -0.103196 0.0548715 0.605266 0.152769 0.29 -1.78492
PHE_158 -7.69264 0.89212 1.51185 0.0215775 0 0 0 0 0 0 0 0 0 0 0.0435521 0.00475626 0.308719 0.022781 0.63 -4.25728
PHE_159 -6.06247 0.516449 2.38837 0.0215978 0 0 0 0 0 0 0 0 0 0 -0.089949 0.00193623 0.391035 0.0788188 0.63 -2.12422
ASP_160 -4.45881 0.336671 3.24178 0.00285149 0 -0.534771 0 0 0 -0.537156 0 0 0 0 -0.126657 0.0920052 0.333574 0.0173147 -0.67 -2.30319
LEU_161 -6.14559 0.963515 1.98597 0.00865503 0 0 0 0 0 0 0 0 0 0 -0.112139 0.108579 0.60907 -0.117316 -0.1 -2.79926
MET_162 -6.6523 0.924652 2.23246 0.00350213 0 0 0 0 0 0 0 0 0 0 -0.105256 0.135533 1.2066 -0.0893303 -0.34 -2.68414
ARG_163 -6.00228 0.567579 4.24376 0.0110401 0 -0.494626 0 0 0 -0.756468 0 0 0 0 -0.211597 0.00302003 1.84792 -0.0837254 -0.98 -1.85539
GLU_164 -4.84124 0.284646 2.80666 0.00474274 0 -0.0706809 0 0 -0.112374 0 0 0 0 0 -0.213078 0.0167873 0.878642 -0.142597 -0.81 -2.19849
ILE_165 -6.71962 0.530383 2.34611 0.0177261 0 0 0 0 0 0 0 0 0 0 -0.0438642 0.00130054 0.131863 -0.0682459 0.24 -3.56434
ARG_166 -6.01507 0.464399 4.25624 0.0103057 0 -0.734153 0 0 0 -0.635903 0 0 0 0 -0.161405 0.00667634 1.81193 -0.0765299 -0.98 -2.0535
ALA_167 -3.35025 0.199495 1.63365 0.000783586 0 0 0 0 0 0 0 0 0 0 -0.161467 0.0736098 0 -0.157003 0.16 -1.60118
ARG_168 -5.75471 0.512594 4.0464 0.0155339 0 -0.88694 0 0 -0.191973 -0.716663 0 0 0 0 -0.170856 0.0222825 3.27808 -0.0704198 -0.98 -0.896669
LYS_169 -5.26706 0.381558 3.96022 0.00334761 0 -0.189866 0 0 -0.301825 -0.434536 0 0 0 0 -0.207649 0.0936931 1.08811 -0.0406099 -0.65 -1.56462
MET_170 -3.03005 0.269709 1.51979 0.00852718 0 0 0 0 0 0 0 0 0 0 0.0382225 0.0253443 1.14758 -0.0353599 -0.34 -0.396242
GLU_171 -2.49962 0.0691415 1.49452 0.00550102 0 -0.154412 0 0 0 0 0 0 0 0 -0.269084 0.00140056 0.845178 -0.139913 -0.81 -1.45729
ASP_172 -2.37901 0.170154 1.83506 0.0034616 0 -0.328433 0 0 0 -0.0243882 0 0 0 0 -0.163032 0.0189206 0.57024 -0.0734276 -0.67 -1.04045
SER_p:CtermProteinFull_173 -1.49218 0.0668205 1.15896 0.00480385 0 0 0 0 0 0 0 0 0 0 0 0 0.340913 0 -0.37 -0.290683
GLY_p:NtermProteinFull_174 -0.797755 0.0543943 0.724891 0.000141617 0 0 0 0 -0.139357 0 0 0 0 0 0 0.0294573 0 0 -0.17 -0.298228
GLN_175 -2.13017 0.08282 1.9131 0.00437868 0 -0.0870493 0 0 0 -0.398133 0 0 0 0 -0.236183 0.149515 1.34733 0.0683471 -0.97 -0.256047
TYR_176 -3.79301 0.199974 1.80474 0.0265542 0 0 0 0 0 0 0 0 0 0 -0.111371 0.0121484 0.267011 -0.303933 0.51 -1.38789
LEU_177 -3.21506 0.164103 1.00492 0.00661892 0 0 0 0 0 0 0 0 0 0 -0.09581 0.00431917 0.275408 -0.078595 -0.1 -2.0341
VAL_178 -3.25433 0.14424 0.852021 0.0177379 0 0 0 0 0 0 0 0 0 0 0.0832405 0.0120267 0.0282729 -0.0698539 0.29 -1.89665
TYR_179 -6.40795 0.495759 2.52019 0.0222423 0 0 0 0 0 -0.30208 0 0 0 0 -0.0336917 0.000343725 0.789769 -0.0924058 0.51 -2.49782
ASN_180 -3.26851 0.172451 1.5848 0.00575982 0 0.00273121 0 0 0 -0.447476 0 0 0 0 0.0601205 0.000406586 1.36684 0.125225 -0.89 -1.28765
GLY_181 -2.84651 0.0948343 1.66233 0.000175985 0 0 0 0 0 0 0 0 0 0 0.24853 0.0177257 0 -0.6444 -0.17 -1.63731
ASP_182 -2.34114 0.0353177 1.7121 0.0027949 0 -0.0937735 0 0 0 -0.424469 0 0 0 0 -0.0887047 3.74275e-05 0.649082 0.0646999 -0.67 -1.15406
LEU_183 -5.18384 0.447877 1.68791 0.00533879 0 0 0 0 0 0 0 0 0 0 -0.00280551 0.117059 0.278336 0.0919865 -0.1 -2.65813
VAL_184 -3.98955 0.100683 1.98709 0.0103998 0 0 0 0 0 0 0 0 0 0 -0.191305 0.00314065 0.0101236 -0.32606 0.29 -2.10548
GLU_185 -5.67911 0.326874 3.32559 0.00701735 0 -0.344575 0 0 0 -1.14455 0 0 0 0 -0.197825 0.125675 1.10333 -0.0182691 -0.81 -3.30583
TYR_186 -7.31661 0.625276 2.7246 0.022905 0 0 0 0 0 -0.552161 0 0 0 0 -0.153203 0.00593666 0.403739 -0.21155 0.51 -3.94106
GLU_187 -5.03423 0.318472 3.16993 0.00789269 0 -0.0189275 0 0 -0.718819 0 0 0 0 0 -0.215994 0.108777 2.24107 0.0207141 -0.81 -0.931113
ALA_188 -2.87771 0.106884 1.50887 0.00100524 0 0 0 0 0 0 0 0 0 0 -0.104185 0.0468975 0 -0.154929 0.16 -1.31316
ASP_189 -3.4881 0.157166 2.6239 0.00279617 0 -0.357363 0 0 -0.480342 0 0 0 0 0 -0.136074 0.00539659 0.468163 -0.086684 -0.67 -1.96115
HIS_190 -3.24847 0.279856 1.96296 0.00279572 0 -0.0724966 0 0 -0.299543 0 0 0 0 0 -0.081751 0.0547945 0.850684 -0.252546 0.56 -0.243715
MET_191 -3.69465 0.424152 1.34096 0.0155071 0 0 0 0 0 0 0 0 0 0 0.0987134 0.112058 1.05239 0.194661 -0.34 -0.79621
ALA_192 -2.4274 0.165984 1.25801 0.000952587 0 0 0 0 0 0 0 0 0 0 -0.232816 0.000493709 0 0.0027494 0.16 -1.07203
GLN_193 -2.41778 0.0906014 1.04985 0.00534159 0 -0.0834826 0 0 0 0 0 0 0 0 -0.205412 0.0246848 0.792077 0.0133568 -0.97 -1.70077
LEU_194 -3.60274 0.184088 1.61038 0.00940659 0 0 0 0 0 0 0 0 0 0 2.59195 2.67409e-05 0.160238 0.0890963 -0.1 0.942438
GLN_195 -2.73425 0.155522 1.76655 0.00492736 0 -0.0133934 0 0 0 0 0 0 0 0 -0.039891 0.0728815 0.961306 0.0122838 -0.97 -0.784055
ARG_196 -2.25012 0.0517333 1.39776 0.010134 0 -0.0615136 0 0 0 0 0 0 0 0 -0.219995 0.00346772 1.42872 -0.0092529 -0.98 -0.629076
VAL_197 -4.32143 0.396443 1.89617 0.0149576 0 0 0 0 0 0 0 0 0 0 -0.0837938 0.0388148 0.0437216 -0.197422 0.29 -1.92254
HIS_D_198 -6.02487 0.329597 3.01157 0.00375866 0 -0.030222 0 0 0 -0.871946 0 0 0 0 -0.0298028 0.0105648 1.83036 0.0503214 0.56 -1.16067
GLY_199 -3.08559 0.143701 1.38576 4.2009e-05 0 0 0 0 0 0 0 0 0 0 0.463477 0.0280862 0 0.42414 -0.17 -0.810381
PHE_200 -5.38683 0.292344 1.62563 0.023613 0 0 0 0 0 0 0 0 0 0 0.0486595 0.0267749 0.334162 -0.193251 0.63 -2.59889
LEU_201 -6.13992 0.733202 1.82968 0.0186183 0 0 0 0 0 0 0 0 0 0 -0.129272 0.0110296 3.10314 -0.0801453 -0.1 -0.75367
MET_202 -5.27306 0.57265 2.4514 0.00404021 0 0 0 0 0 0 0 0 0 0 0.0653907 0.198949 1.12359 0.155727 -0.34 -1.04132
ASN_203 -3.90127 0.11503 2.94107 0.00835856 0 -0.162557 0 0 -0.139357 0 0 0 0 0 -0.046968 0.11183 0.775771 -0.122646 -0.89 -1.31074
ASP_204 -3.53733 0.378037 2.60003 0.00686199 0 -0.316465 0 0 0 -0.398133 0 0 0 0 0.406634 1.43111e-07 0.171229 -0.227092 -0.67 -1.58623
CYS_205 -4.24431 0.357555 2.12175 0.00194193 0 0 0 0 0 0 0 0 0 0 -0.0143499 0.0788418 0.16205 -0.147163 1.7 0.0163175
LEU_206 -5.02007 0.262216 1.155 0.00913876 0 0 0 0 0 0 0 0 0 0 -0.00187172 0.0292791 0.43834 -0.111157 -0.1 -3.33912
LEU_207 -4.385 0.188267 1.50637 0.00684652 0 0 0 0 0 0 0 0 0 0 -0.0525635 0.00309587 0.375811 -0.125184 -0.1 -2.58235
VAL_208 -3.88599 0.0401979 1.54656 0.0106208 0 0 0 0 0 0 0 0 0 0 -0.188011 0.00445921 0.0069626 -0.319574 0.29 -2.49477
ALA_209 -2.79177 0.0975123 1.59372 0.00096597 0 0 0 0 0 0 0 0 0 0 0.0786956 0.00782188 0 0.228274 0.16 -0.624782
THR_210 -2.9725 0.113212 1.93298 0.00841901 0 0.0177087 0 0 0 0 0 0 0 0 -0.0259418 0.00734242 0.0472543 -0.0941228 -0.27 -1.23565
TRP_211 -3.23981 0.118545 1.13594 0.021234 0 0 0 0 0 0 0 0 0 0 -0.0254034 0.130528 0.528221 -0.0508592 0.91 -0.471596
LEU_212 -3.45079 0.357982 1.6975 0.0107026 0.00127732 0 0 0 0 0 0 0 0 0 0.167946 0.00521055 0.357991 -0.0401782 -0.1 -0.992364
PRO_213 -1.69616 0.389387 0.51661 0.00098092 0.0287205 0 0 0 0 0 0 0 0 0 -0.19135 0.209518 0.176956 -0.475719 0.02 -1.02106
GLN_214 -3.2802 0.398419 1.99471 0.0042232 0 0 0 0 0 0 0 0 0 0 -0.0826837 0.170117 1.02457 -0.00343761 -0.97 -0.744278
ARG_215 -1.52746 0.347362 0.991584 0.00954351 0 -0.0881196 0 0 -0.157311 0 0 0 0 0 0.20228 0.00833922 1.28393 -0.0847341 -0.98 0.00541526
ARG_216 -1.62343 0.214962 1.01151 0.0120448 0 -0.0881196 0 0 -0.157311 0 0 0 0 0 0.158248 0.0766234 1.19408 -0.292098 -0.98 -0.473492
GLY_217 -1.6185 0.363095 1.0478 0.000143575 0 0 0 0 0 0 0 0 0 0 2.0996 0.0320613 0 -0.23644 -0.17 1.51777
MET_218 -2.51463 0.365965 1.06086 0.00541566 0 0 0 0 0 0 0 0 0 0 0.278864 0.00955217 1.06094 0.129188 -0.34 0.0561636
TYR_219 -4.25529 0.226638 1.95612 0.024516 0 0 0 0 0 0 0 0 0 0 -0.15216 0.00218678 0.840801 -0.101359 0.51 -0.948556
ARG_220 -2.58502 0.136688 0.842905 0.01106 0 0.00187224 0 0 0 0 0 0 0 0 0.00382108 0.0212606 2.65998 -0.0707255 -0.98 0.041842
TYR_221 -3.596 0.148975 1.88824 0.0247564 0 0 0 0 0 0 0 0 0 0 -0.0239941 0.000168984 0.517894 -0.115337 0.51 -0.645295
ASN_222 -2.20188 0.0592061 1.25749 0.00321416 0 0.00197915 0 0 0 0 0 0 0 0 -0.0027372 0.046009 0.888669 0.110539 -0.89 -0.727515
ALA_223 -3.1466 0.0844538 1.51338 0.00100305 0 0 0 0 0 0 0 0 0 0 0.235707 0.120767 0 0.357919 0.16 -0.673367
LEU_224 -3.02235 0.127794 0.662682 0.0145289 0 0 0 0 0 0 0 0 0 0 -0.0925841 0.117114 0.511299 -0.146348 -0.1 -1.92786
TYR_225 -6.84899 0.565533 2.58823 0.0238688 0.00137749 0 0 0 0 -1.0498 0 0 0 0 0.0753008 0.0184361 0.178778 -0.113919 0.51 -4.05119
PRO_226 -3.53895 0.486318 1.34057 0.000903714 0.0902614 0 0 0 0 0 0 0 0 0 -0.260808 0.0494485 0.169873 -0.617833 0.02 -2.26022
LEU_227 -5.0774 0.461716 1.93354 0.00929737 0 0 0 0 -0.0729846 0 0 0 0 0 -0.151231 0.0669761 0.0706506 0.0213886 -0.1 -2.83804
ASP_228 -4.21389 0.358776 3.69496 0.00928148 0 -0.535297 0 0 -0.607136 -0.498441 0 0 0 0 -0.252585 0.0106648 0.616778 -0.216798 -0.67 -2.30369
ARG_229 -3.73194 0.622255 2.70701 0.0105281 0 -0.493215 0 0 -0.254657 0 0 0 0 0 0.170924 0.058626 1.36714 -0.103993 -0.98 -0.627321
LEU_230 -4.5622 0.326918 1.00545 0.0102497 0 0 0 0 -0.0137892 0 0 0 0 0 -0.100075 0.0272731 0.273343 -0.0396959 -0.1 -3.17253
ALA_231 -2.93223 0.164113 1.28397 0.000823623 0 0 0 0 0 0 0 0 0 0 -0.0130783 0.0473859 0 0.142688 0.16 -1.14632
VAL_232 -2.32678 0.0992111 0.472135 0.00921777 0 0 0 0 0 0 0 0 0 0 -0.206825 0.021482 0.0416539 -0.363781 0.29 -1.96368
VAL_233 -3.56881 0.462206 1.16584 0.0153139 0 0 0 0 0 0 0 0 0 0 -0.198904 0.00590447 0.109898 -0.37886 0.29 -2.09741
ASN_234 -3.74161 0.161951 3.07163 0.0112446 0 -0.15108 0 0 0 -0.64112 0 0 0 0 -0.113611 0.00195914 0.820745 -0.224614 -0.89 -1.69451
VAL_235 -3.99841 0.23532 1.9175 0.0103425 0 0 0 0 -0.0669335 0 0 0 0 0 -0.211178 7.94132e-05 0.00754687 -0.181375 0.29 -1.99711
[truncated: 6,048 more chars]
