# Supplementary material for: A Generic Program for Multistate Protein Design
Source: PLoS One. 2011 Jul 6;6(7):e20937. doi: 10.1371/journal.pone.0020937 (PMC3130737; doi:10.1371/journal.pone.0020937)
Supplement: File S2 — Design models generated by this study for both the heterodimerization task and the orthogonal interface redesign task. (BZ2) [file pone.0020937.s002.bz2 › SupplementaryMaterials/select_orthogonal_interface_designs/design2/redocked_027.d16_v11.3_repeated_1_5.5dG_02_RalA1andRalBP1_0028_0001.pdb]

ATOM      1  N   GLY A   8       3.244   8.205 -19.711  1.00  0.00              
ATOM      2  CA  GLY A   8       4.089   8.509 -18.534  1.00  0.00              
ATOM      3  C   GLY A   8       4.729   9.876 -18.637  1.00  0.00              
ATOM      4  O   GLY A   8       4.491  10.606 -19.599  1.00  0.00              
ATOM      5 1H   GLY A   8       3.452   7.413 -20.285  1.00  0.00              
ATOM      6 2H   GLY A   8       2.269   8.020 -19.592  1.00  0.00              
ATOM      7 3H   GLY A   8       3.155   8.874 -20.449  1.00  0.00              
ATOM      8 1HA  GLY A   8       3.472   8.479 -17.636  1.00  0.00              
ATOM      9 2HA  GLY A   8       4.876   7.760 -18.458  1.00  0.00              
ATOM     10  N   GLN A   9       5.542  10.216 -17.648  1.00  0.00              
ATOM     11  CA  GLN A   9       6.243  11.494 -17.622  1.00  0.00              
ATOM     12  C   GLN A   9       7.241  11.509 -16.471  1.00  0.00              
ATOM     13  O   GLN A   9       8.443  11.363 -16.676  1.00  0.00              
ATOM     14  CB  GLN A   9       5.255  12.656 -17.478  1.00  0.00              
ATOM     15  CG  GLN A   9       5.907  14.027 -17.447  1.00  0.00              
ATOM     16  CD  GLN A   9       4.890  15.150 -17.385  1.00  0.00              
ATOM     17  OE1 GLN A   9       3.679  14.909 -17.360  1.00  0.00              
ATOM     18  NE2 GLN A   9       5.375  16.387 -17.364  1.00  0.00              
ATOM     19  H   GLN A   9       5.696   9.577 -16.917  1.00  0.00              
ATOM     20  HA  GLN A   9       6.807  11.620 -18.546  1.00  0.00              
ATOM     21 1HB  GLN A   9       4.568  12.592 -18.322  1.00  0.00              
ATOM     22 2HB  GLN A   9       4.706  12.489 -16.551  1.00  0.00              
ATOM     23 1HG  GLN A   9       6.724  14.277 -16.771  1.00  0.00              
ATOM     24 2HG  GLN A   9       6.289  13.964 -18.467  1.00  0.00              
ATOM     25 1HE2 GLN A   9       4.752  17.168 -17.323  1.00  0.00              
ATOM     26 2HE2 GLN A   9       6.363  16.536 -17.387  1.00  0.00              
ATOM     27  N   SER A  10       6.729  11.659 -15.258  1.00  0.00              
ATOM     28  CA  SER A  10       7.567  11.691 -14.069  1.00  0.00              
ATOM     29  C   SER A  10       6.793  11.132 -12.885  1.00  0.00              
ATOM     30  O   SER A  10       7.063  10.026 -12.418  1.00  0.00              
ATOM     31  CB  SER A  10       8.036  13.105 -13.785  1.00  0.00              
ATOM     32  OG  SER A  10       8.867  13.167 -12.659  1.00  0.00              
ATOM     33  H   SER A  10       5.760  11.754 -15.159  1.00  0.00              
ATOM     34  HA  SER A  10       8.518  11.172 -14.196  1.00  0.00              
ATOM     35 1HB  SER A  10       8.586  13.469 -14.653  1.00  0.00              
ATOM     36 2HB  SER A  10       7.164  13.735 -13.618  1.00  0.00              
ATOM     37  HG  SER A  10       9.141  14.076 -12.514  1.00  0.00              
ATOM     38  N   SER A  11       5.790  11.877 -12.441  1.00  0.00              
ATOM     39  CA  SER A  11       4.844  11.388 -11.448  1.00  0.00              
ATOM     40  C   SER A  11       3.839  10.420 -12.070  1.00  0.00              
ATOM     41  O   SER A  11       3.140   9.687 -11.373  1.00  0.00              
ATOM     42  CB  SER A  11       4.125  12.552 -10.797  1.00  0.00              
ATOM     43  OG  SER A  11       3.309  13.242 -11.704  1.00  0.00              
ATOM     44  H   SER A  11       5.685  12.794 -12.778  1.00  0.00              
ATOM     45  HA  SER A  11       5.323  10.920 -10.587  1.00  0.00              
ATOM     46 1HB  SER A  11       3.508  12.170  -9.984  1.00  0.00              
ATOM     47 2HB  SER A  11       4.868  13.241 -10.395  1.00  0.00              
ATOM     48  HG  SER A  11       3.126  14.120 -11.364  1.00  0.00              
ATOM     49  N   LEU A  12       3.804  10.406 -13.392  1.00  0.00              
ATOM     50  CA  LEU A  12       2.963   9.482 -14.133  1.00  0.00              
ATOM     51  C   LEU A  12       3.758   8.236 -14.500  1.00  0.00              
ATOM     52  O   LEU A  12       3.186   7.186 -14.795  1.00  0.00              
ATOM     53  CB  LEU A  12       2.424  10.145 -15.405  1.00  0.00              
ATOM     54  CG  LEU A  12       1.595  11.411 -15.187  1.00  0.00              
ATOM     55  CD1 LEU A  12       1.184  12.011 -16.518  1.00  0.00              
ATOM     56  CD2 LEU A  12       0.366  11.115 -14.342  1.00  0.00              
ATOM     57  H   LEU A  12       4.375  11.025 -13.880  1.00  0.00              
ATOM     58  HA  LEU A  12       2.132   9.161 -13.506  1.00  0.00              
ATOM     59 1HB  LEU A  12       3.367  10.397 -15.886  1.00  0.00              
ATOM     60 2HB  LEU A  12       1.876   9.438 -16.026  1.00  0.00              
ATOM     61  HG  LEU A  12       2.194  12.142 -14.662  1.00  0.00              
ATOM     62 1HD1 LEU A  12       0.594  12.912 -16.345  1.00  0.00              
ATOM     63 2HD1 LEU A  12       2.074  12.267 -17.091  1.00  0.00              
ATOM     64 3HD1 LEU A  12       0.587  11.289 -17.074  1.00  0.00              
ATOM     65 1HD2 LEU A  12      -0.207  12.030 -14.199  1.00  0.00              
ATOM     66 2HD2 LEU A  12      -0.252  10.371 -14.846  1.00  0.00              
ATOM     67 3HD2 LEU A  12       0.677  10.728 -13.371  1.00  0.00              
ATOM     68  N   ALA A  13       5.085   8.359 -14.468  1.00  0.00              
ATOM     69  CA  ALA A  13       5.962   7.230 -14.764  1.00  0.00              
ATOM     70  C   ALA A  13       6.312   6.464 -13.505  1.00  0.00              
ATOM     71  O   ALA A  13       6.337   5.235 -13.488  1.00  0.00              
ATOM     72  CB  ALA A  13       7.222   7.702 -15.474  1.00  0.00              
ATOM     73  H   ALA A  13       5.482   9.227 -14.240  1.00  0.00              
ATOM     74  HA  ALA A  13       5.436   6.544 -15.428  1.00  0.00              
ATOM     75 1HB  ALA A  13       7.861   6.844 -15.685  1.00  0.00              
ATOM     76 2HB  ALA A  13       6.951   8.190 -16.410  1.00  0.00              
ATOM     77 3HB  ALA A  13       7.756   8.404 -14.838  1.00  0.00              
ATOM     78  N   GLU A  14       6.557   7.208 -12.454  1.00  0.00              
ATOM     79  CA  GLU A  14       6.912   6.646 -11.164  1.00  0.00              
ATOM     80  C   GLU A  14       5.836   6.965 -10.141  1.00  0.00              
ATOM     81  O   GLU A  14       5.559   8.128  -9.859  1.00  0.00              
ATOM     82  CB  GLU A  14       8.268   7.178 -10.695  1.00  0.00              
ATOM     83  CG  GLU A  14       8.663   6.743  -9.291  1.00  0.00              
ATOM     84  CD  GLU A  14      10.007   7.296  -8.905  1.00  0.00              
ATOM     85  OE1 GLU A  14      10.575   8.021  -9.685  1.00  0.00              
ATOM     86  OE2 GLU A  14      10.415   7.084  -7.787  1.00  0.00              
ATOM     87  H   GLU A  14       6.474   8.177 -12.549  1.00  0.00              
ATOM     88  HA  GLU A  14       6.973   5.560 -11.238  1.00  0.00              
ATOM     89 1HB  GLU A  14       9.013   6.822 -11.407  1.00  0.00              
ATOM     90 2HB  GLU A  14       8.216   8.266 -10.737  1.00  0.00              
ATOM     91 1HG  GLU A  14       7.929   7.012  -8.531  1.00  0.00              
ATOM     92 2HG  GLU A  14       8.724   5.658  -9.366  1.00  0.00              
ATOM     93  N   HIS A  15       5.222   5.931  -9.590  1.00  0.00              
ATOM     94  CA  HIS A  15       4.111   6.114  -8.669  1.00  0.00              
ATOM     95  C   HIS A  15       4.526   5.690  -7.269  1.00  0.00              
ATOM     96  O   HIS A  15       4.936   4.553  -7.065  1.00  0.00              
ATOM     97  CB  HIS A  15       2.895   5.303  -9.137  1.00  0.00              
ATOM     98  CG  HIS A  15       2.360   5.739 -10.468  1.00  0.00              
ATOM     99  ND1 HIS A  15       1.354   6.671 -10.618  1.00  0.00              
ATOM    100  CD2 HIS A  15       2.705   5.364 -11.725  1.00  0.00              
ATOM    101  CE1 HIS A  15       1.105   6.846 -11.903  1.00  0.00              
ATOM    102  NE2 HIS A  15       1.913   6.068 -12.600  1.00  0.00              
ATOM    103  H   HIS A  15       5.535   5.022  -9.800  1.00  0.00              
ATOM    104  HA  HIS A  15       3.843   7.169  -8.623  1.00  0.00              
ATOM    105 1HB  HIS A  15       3.160   4.250  -9.236  1.00  0.00              
ATOM    106 2HB  HIS A  15       2.079   5.404  -8.422  1.00  0.00              
ATOM    107  HD2 HIS A  15       3.461   4.641 -11.989  1.00  0.00              
ATOM    108  HE1 HIS A  15       0.359   7.514 -12.313  1.00  0.00              
ATOM    109  HE2 HIS A  15       2.125   6.204 -13.554  1.00  0.00              
ATOM    110  N   HIS A  16       4.418   6.605  -6.316  1.00  0.00              
ATOM    111  CA  HIS A  16       4.746   6.305  -4.925  1.00  0.00              
ATOM    112  C   HIS A  16       3.529   5.816  -4.160  1.00  0.00              
ATOM    113  O   HIS A  16       2.497   6.487  -4.121  1.00  0.00              
ATOM    114  CB  HIS A  16       5.336   7.536  -4.230  1.00  0.00              
ATOM    115  CG  HIS A  16       6.704   7.904  -4.715  1.00  0.00              
ATOM    116  ND1 HIS A  16       7.457   8.901  -4.132  1.00  0.00              
ATOM    117  CD2 HIS A  16       7.453   7.409  -5.728  1.00  0.00              
ATOM    118  CE1 HIS A  16       8.613   9.002  -4.765  1.00  0.00              
ATOM    119  NE2 HIS A  16       8.635   8.109  -5.737  1.00  0.00              
ATOM    120  H   HIS A  16       4.109   7.503  -6.547  1.00  0.00              
ATOM    121  HA  HIS A  16       5.478   5.499  -4.887  1.00  0.00              
ATOM    122 1HB  HIS A  16       4.701   8.406  -4.401  1.00  0.00              
ATOM    123 2HB  HIS A  16       5.423   7.356  -3.158  1.00  0.00              
ATOM    124  HD2 HIS A  16       7.280   6.621  -6.461  1.00  0.00              
ATOM    125  HE1 HIS A  16       9.354   9.737  -4.453  1.00  0.00              
ATOM    126  HE2 HIS A  16       9.393   7.957  -6.387  1.00  0.00              
ATOM    127  N   VAL A  17       3.657   4.647  -3.558  1.00  0.00              
ATOM    128  CA  VAL A  17       2.591   4.069  -2.763  1.00  0.00              
ATOM    129  C   VAL A  17       3.109   3.721  -1.373  1.00  0.00              
ATOM    130  O   VAL A  17       4.058   2.946  -1.225  1.00  0.00              
ATOM    131  CB  VAL A  17       2.004   2.807  -3.430  1.00  0.00              
ATOM    132  CG1 VAL A  17       1.015   2.122  -2.504  1.00  0.00              
ATOM    133  CG2 VAL A  17       1.344   3.157  -4.756  1.00  0.00              
ATOM    134  H   VAL A  17       4.503   4.148  -3.651  1.00  0.00              
ATOM    135  HA  VAL A  17       1.782   4.784  -2.604  1.00  0.00              
ATOM    136  HB  VAL A  17       2.813   2.121  -3.626  1.00  0.00              
ATOM    137 1HG1 VAL A  17       0.613   1.235  -2.992  1.00  0.00              
ATOM    138 2HG1 VAL A  17       1.521   1.831  -1.583  1.00  0.00              
ATOM    139 3HG1 VAL A  17       0.201   2.807  -2.270  1.00  0.00              
ATOM    140 1HG2 VAL A  17       0.938   2.254  -5.211  1.00  0.00              
ATOM    141 2HG2 VAL A  17       0.539   3.871  -4.584  1.00  0.00              
ATOM    142 3HG2 VAL A  17       2.083   3.598  -5.426  1.00  0.00              
ATOM    143  N   ILE A  18       2.505   4.318  -0.357  1.00  0.00              
ATOM    144  CA  ILE A  18       2.923   4.082   1.015  1.00  0.00              
ATOM    145  C   ILE A  18       1.902   3.215   1.740  1.00  0.00              
ATOM    146  O   ILE A  18       0.717   3.549   1.803  1.00  0.00              
ATOM    147  CB  ILE A  18       3.126   5.406   1.785  1.00  0.00              
ATOM    148  CG1 ILE A  18       4.212   6.250   1.107  1.00  0.00              
ATOM    149  CG2 ILE A  18       3.495   5.132   3.240  1.00  0.00              
ATOM    150  CD1 ILE A  18       4.326   7.657   1.654  1.00  0.00              
ATOM    151  H   ILE A  18       1.758   4.929  -0.535  1.00  0.00              
ATOM    152  HA  ILE A  18       3.851   3.512   1.041  1.00  0.00              
ATOM    153  HB  ILE A  18       2.195   5.952   1.772  1.00  0.00              
ATOM    154 1HG1 ILE A  18       5.160   5.728   1.243  1.00  0.00              
ATOM    155 2HG1 ILE A  18       3.971   6.291   0.044  1.00  0.00              
ATOM    156 1HG2 ILE A  18       3.635   6.078   3.764  1.00  0.00              
ATOM    157 2HG2 ILE A  18       2.696   4.567   3.718  1.00  0.00              
ATOM    158 3HG2 ILE A  18       4.420   4.557   3.280  1.00  0.00              
ATOM    159 1HD1 ILE A  18       5.115   8.192   1.123  1.00  0.00              
ATOM    160 2HD1 ILE A  18       3.379   8.180   1.517  1.00  0.00              
ATOM    161 3HD1 ILE A  18       4.568   7.617   2.715  1.00  0.00              
ATOM    162  N   MET A  19       2.370   2.097   2.274  1.00  0.00              
ATOM    163  CA  MET A  19       1.531   1.219   3.077  1.00  0.00              
ATOM    164  C   MET A  19       1.463   1.744   4.503  1.00  0.00              
ATOM    165  O   MET A  19       2.495   1.962   5.140  1.00  0.00              
ATOM    166  CB  MET A  19       2.084  -0.212   3.072  1.00  0.00              
ATOM    167  CG  MET A  19       2.379  -0.758   1.680  1.00  0.00              
ATOM    168  SD  MET A  19       0.908  -0.901   0.643  1.00  0.00              
ATOM    169  CE  MET A  19       0.101  -2.329   1.366  1.00  0.00              
ATOM    170  H   MET A  19       3.316   1.859   2.136  1.00  0.00              
ATOM    171  HA  MET A  19       0.516   1.211   2.681  1.00  0.00              
ATOM    172 1HB  MET A  19       2.998  -0.201   3.664  1.00  0.00              
ATOM    173 2HB  MET A  19       1.340  -0.842   3.563  1.00  0.00              
ATOM    174 1HG  MET A  19       3.087  -0.088   1.195  1.00  0.00              
ATOM    175 2HG  MET A  19       2.829  -1.744   1.790  1.00  0.00              
ATOM    176 1HE  MET A  19      -0.824  -2.537   0.827  1.00  0.00              
ATOM    177 2HE  MET A  19       0.762  -3.193   1.301  1.00  0.00              
ATOM    178 3HE  MET A  19      -0.128  -2.126   2.413  1.00  0.00              
ATOM    179  N   VAL A  20       0.258   1.966   5.001  1.00  0.00              
ATOM    180  CA  VAL A  20       0.086   2.437   6.366  1.00  0.00              
ATOM    181  C   VAL A  20      -0.868   1.527   7.130  1.00  0.00              
ATOM    182  O   VAL A  20      -1.746   0.896   6.540  1.00  0.00              
ATOM    183  CB  VAL A  20      -0.431   3.893   6.417  1.00  0.00              
ATOM    184  CG1 VAL A  20       0.557   4.834   5.747  1.00  0.00              
ATOM    185  CG2 VAL A  20      -1.804   4.018   5.775  1.00  0.00              
ATOM    186  H   VAL A  20      -0.533   1.802   4.444  1.00  0.00              
ATOM    187  HA  VAL A  20       1.025   2.398   6.920  1.00  0.00              
ATOM    188  HB  VAL A  20      -0.514   4.179   7.453  1.00  0.00              
ATOM    189 1HG1 VAL A  20       0.175   5.855   5.794  1.00  0.00              
ATOM    190 2HG1 VAL A  20       1.516   4.783   6.262  1.00  0.00              
ATOM    191 3HG1 VAL A  20       0.687   4.544   4.705  1.00  0.00              
ATOM    192 1HG2 VAL A  20      -2.139   5.054   5.829  1.00  0.00              
ATOM    193 2HG2 VAL A  20      -1.747   3.708   4.731  1.00  0.00              
ATOM    194 3HG2 VAL A  20      -2.514   3.381   6.304  1.00  0.00              
ATOM    195  N   GLY A  21      -0.679   1.446   8.439  1.00  0.00              
ATOM    196  CA  GLY A  21      -1.466   0.545   9.250  1.00  0.00              
ATOM    197  C   GLY A  21      -0.765   0.206  10.545  1.00  0.00              
ATOM    198  O   GLY A  21       0.428   0.474  10.688  1.00  0.00              
ATOM    199  H   GLY A  21       0.011   1.999   8.859  1.00  0.00              
ATOM    200 1HA  GLY A  21      -2.422   1.016   9.480  1.00  0.00              
ATOM    201 2HA  GLY A  21      -1.640  -0.375   8.693  1.00  0.00              
ATOM    202  N   SER A  22      -1.511  -0.371  11.482  1.00  0.00              
ATOM    203  CA  SER A  22      -1.048  -0.529  12.858  1.00  0.00              
ATOM    204  C   SER A  22       0.285  -1.279  12.886  1.00  0.00              
ATOM    205  O   SER A  22       1.299  -0.756  13.343  1.00  0.00              
ATOM    206  CB  SER A  22      -2.091  -1.260  13.683  1.00  0.00              
ATOM    207  OG  SER A  22      -2.295  -2.570  13.232  1.00  0.00              
ATOM    208  H   SER A  22      -2.404  -0.693  11.243  1.00  0.00              
ATOM    209  HA  SER A  22      -0.967   0.415  13.399  1.00  0.00              
ATOM    210 1HB  SER A  22      -1.757  -1.289  14.719  1.00  0.00              
ATOM    211 2HB  SER A  22      -3.031  -0.713  13.620  1.00  0.00              
ATOM    212  HG  SER A  22      -3.144  -2.888  13.548  1.00  0.00              
ATOM    213  N   GLY A  23       0.266  -2.512  12.399  1.00  0.00              
ATOM    214  CA  GLY A  23       1.431  -3.362  12.488  1.00  0.00              
ATOM    215  C   GLY A  23       1.944  -3.731  11.113  1.00  0.00              
ATOM    216  O   GLY A  23       2.719  -2.989  10.501  1.00  0.00              
ATOM    217  H   GLY A  23      -0.557  -2.853  11.992  1.00  0.00              
ATOM    218 1HA  GLY A  23       2.216  -2.835  13.031  1.00  0.00              
ATOM    219 2HA  GLY A  23       1.168  -4.272  13.025  1.00  0.00              
ATOM    220  N   GLY A  24       1.491  -4.871  10.612  1.00  0.00              
ATOM    221  CA  GLY A  24       1.933  -5.333   9.318  1.00  0.00              
ATOM    222  C   GLY A  24       1.268  -6.630   8.908  1.00  0.00              
ATOM    223  O   GLY A  24       1.948  -7.602   8.608  1.00  0.00              
ATOM    224  H   GLY A  24       0.857  -5.407  11.133  1.00  0.00              
ATOM    225 1HA  GLY A  24       1.698  -4.575   8.570  1.00  0.00              
ATOM    226 2HA  GLY A  24       3.010  -5.493   9.346  1.00  0.00              
ATOM    227  N   VAL A  25      -0.062  -6.634   8.908  1.00  0.00              
ATOM    228  CA  VAL A  25      -0.832  -7.831   8.568  1.00  0.00              
ATOM    229  C   VAL A  25      -1.056  -7.926   7.057  1.00  0.00              
ATOM    230  O   VAL A  25      -0.697  -8.919   6.424  1.00  0.00              
ATOM    231  CB  VAL A  25      -2.201  -7.838   9.287  1.00  0.00              
ATOM    232  CG1 VAL A  25      -3.026  -9.041   8.860  1.00  0.00              
ATOM    233  CG2 VAL A  25      -2.022  -7.816  10.799  1.00  0.00              
ATOM    234  H   VAL A  25      -0.541  -5.815   9.153  1.00  0.00              
ATOM    235  HA  VAL A  25      -0.289  -8.740   8.831  1.00  0.00              
ATOM    236  HB  VAL A  25      -2.738  -6.946   9.001  1.00  0.00              
ATOM    237 1HG1 VAL A  25      -3.986  -9.026   9.377  1.00  0.00              
ATOM    238 2HG1 VAL A  25      -3.194  -9.005   7.784  1.00  0.00              
ATOM    239 3HG1 VAL A  25      -2.493  -9.957   9.114  1.00  0.00              
ATOM    240 1HG2 VAL A  25      -2.998  -7.821  11.282  1.00  0.00              
ATOM    241 2HG2 VAL A  25      -1.459  -8.697  11.110  1.00  0.00              
ATOM    242 3HG2 VAL A  25      -1.480  -6.917  11.089  1.00  0.00              
ATOM    243  N   GLY A  26      -1.644  -6.884   6.488  1.00  0.00              
ATOM    244  CA  GLY A  26      -1.859  -6.842   5.056  1.00  0.00              
ATOM    245  C   GLY A  26      -0.895  -5.894   4.381  1.00  0.00              
ATOM    246  O   GLY A  26      -0.885  -5.768   3.160  1.00  0.00              
ATOM    247  H   GLY A  26      -1.945  -6.139   7.048  1.00  0.00              
ATOM    248 1HA  GLY A  26      -1.717  -7.842   4.645  1.00  0.00              
ATOM    249 2HA  GLY A  26      -2.878  -6.510   4.858  1.00  0.00              
ATOM    250  N   LYS A  27      -0.088  -5.224   5.184  1.00  0.00              
ATOM    251  CA  LYS A  27       0.876  -4.262   4.667  1.00  0.00              
ATOM    252  C   LYS A  27       1.997  -4.959   3.900  1.00  0.00              
ATOM    253  O   LYS A  27       1.994  -4.981   2.673  1.00  0.00              
ATOM    254  CB  LYS A  27       1.441  -3.412   5.808  1.00  0.00              
ATOM    255  CG  LYS A  27       0.433  -2.420   6.367  1.00  0.00              
ATOM    256  CD  LYS A  27       0.852  -1.876   7.724  1.00  0.00              
ATOM    257  CE  LYS A  27       2.093  -1.007   7.631  1.00  0.00              
ATOM    258  NZ  LYS A  27       2.537  -0.531   8.968  1.00  0.00              
ATOM    259  H   LYS A  27      -0.140  -5.382   6.149  1.00  0.00              
ATOM    260  HA  LYS A  27       0.386  -3.593   3.959  1.00  0.00              
ATOM    261 1HB  LYS A  27       1.761  -4.101   6.590  1.00  0.00              
ATOM    262 2HB  LYS A  27       2.308  -2.882   5.414  1.00  0.00              
ATOM    263 1HG  LYS A  27       0.338  -1.591   5.666  1.00  0.00              
ATOM    264 2HG  LYS A  27      -0.528  -2.923   6.468  1.00  0.00              
ATOM    265 1HD  LYS A  27       0.030  -1.286   8.130  1.00  0.00              
ATOM    266 2HD  LYS A  27       1.056  -2.716   8.386  1.00  0.00              
ATOM    267 1HE  LYS A  27       2.888  -1.592   7.172  1.00  0.00              
ATOM    268 2HE  LYS A  27       1.863  -0.149   6.999  1.00  0.00              
ATOM    269 1HZ  LYS A  27       3.362   0.043   8.863  1.00  0.00              
ATOM    270 2HZ  LYS A  27       1.800   0.012   9.394  1.00  0.00              
ATOM    271 3HZ  LYS A  27       2.752  -1.326   9.553  1.00  0.00              
ATOM    272  N   SER A  28       2.932  -5.562   4.623  1.00  0.00              
ATOM    273  CA  SER A  28       4.034  -6.280   3.988  1.00  0.00              
ATOM    274  C   SER A  28       3.511  -7.445   3.142  1.00  0.00              
ATOM    275  O   SER A  28       4.122  -7.831   2.147  1.00  0.00              
ATOM    276  CB  SER A  28       5.003  -6.803   5.046  1.00  0.00              
ATOM    277  OG  SER A  28       5.579  -5.742   5.807  1.00  0.00              
ATOM    278  H   SER A  28       2.886  -5.521   5.597  1.00  0.00              
ATOM    279  HA  SER A  28       4.678  -5.639   3.385  1.00  0.00              
ATOM    280 1HB  SER A  28       4.461  -7.469   5.717  1.00  0.00              
ATOM    281 2HB  SER A  28       5.798  -7.357   4.550  1.00  0.00              
ATOM    282  HG  SER A  28       5.791  -4.985   5.219  1.00  0.00              
ATOM    283  N   ALA A  29       2.380  -8.002   3.555  1.00  0.00              
ATOM    284  CA  ALA A  29       1.830  -9.184   2.909  1.00  0.00              
ATOM    285  C   ALA A  29       1.431  -8.878   1.471  1.00  0.00              
ATOM    286  O   ALA A  29       1.837  -9.577   0.540  1.00  0.00              
ATOM    287  CB  ALA A  29       0.630  -9.703   3.687  1.00  0.00              
ATOM    288  H   ALA A  29       1.898  -7.600   4.304  1.00  0.00              
ATOM    289  HA  ALA A  29       2.599  -9.956   2.880  1.00  0.00              
ATOM    290 1HB  ALA A  29       0.231 -10.588   3.192  1.00  0.00              
ATOM    291 2HB  ALA A  29       0.938  -9.962   4.700  1.00  0.00              
ATOM    292 3HB  ALA A  29      -0.137  -8.932   3.727  1.00  0.00              
ATOM    293  N   LEU A  30       0.654  -7.816   1.298  1.00  0.00              
ATOM    294  CA  LEU A  30       0.099  -7.473  -0.006  1.00  0.00              
ATOM    295  C   LEU A  30       1.187  -7.013  -0.970  1.00  0.00              
ATOM    296  O   LEU A  30       1.053  -7.167  -2.183  1.00  0.00              
ATOM    297  CB  LEU A  30      -0.976  -6.392   0.138  1.00  0.00              
ATOM    298  CG  LEU A  30      -2.272  -6.851   0.820  1.00  0.00              
ATOM    299  CD1 LEU A  30      -3.226  -5.681   1.006  1.00  0.00              
ATOM    300  CD2 LEU A  30      -2.936  -7.948   0.010  1.00  0.00              
ATOM    301  H   LEU A  30       0.455  -7.239   2.066  1.00  0.00              
ATOM    302  HA  LEU A  30      -0.354  -8.357  -0.454  1.00  0.00              
ATOM    303 1HB  LEU A  30      -0.442  -5.694   0.780  1.00  0.00              
ATOM    304 2HB  LEU A  30      -1.197  -5.912  -0.817  1.00  0.00              
ATOM    305  HG  LEU A  30      -2.038  -7.252   1.799  1.00  0.00              
ATOM    306 1HD1 LEU A  30      -4.137  -6.028   1.492  1.00  0.00              
ATOM    307 2HD1 LEU A  30      -2.752  -4.920   1.626  1.00  0.00              
ATOM    308 3HD1 LEU A  30      -3.472  -5.256   0.034  1.00  0.00              
ATOM    309 1HD2 LEU A  30      -3.853  -8.264   0.509  1.00  0.00              
ATOM    310 2HD2 LEU A  30      -3.175  -7.572  -0.986  1.00  0.00              
ATOM    311 3HD2 LEU A  30      -2.261  -8.799  -0.077  1.00  0.00              
ATOM    312  N   THR A  31       2.269  -6.461  -0.430  1.00  0.00              
ATOM    313  CA  THR A  31       3.370  -5.990  -1.259  1.00  0.00              
ATOM    314  C   THR A  31       4.244  -7.149  -1.730  1.00  0.00              
ATOM    315  O   THR A  31       4.714  -7.157  -2.867  1.00  0.00              
ATOM    316  CB  THR A  31       4.224  -4.951  -0.510  1.00  0.00              
ATOM    317  OG1 THR A  31       4.823  -5.547   0.646  1.00  0.00              
ATOM    318  CG2 THR A  31       3.376  -3.764  -0.090  1.00  0.00              
ATOM    319  H   THR A  31       2.332  -6.368   0.545  1.00  0.00              
ATOM    320  HA  THR A  31       2.978  -5.516  -2.159  1.00  0.00              
ATOM    321  HB  THR A  31       5.005  -4.602  -1.170  1.00  0.00              
ATOM    322  HG1 THR A  31       5.600  -6.051   0.382  1.00  0.00              
ATOM    323 1HG2 THR A  31       4.000  -3.042   0.438  1.00  0.00              
ATOM    324 2HG2 THR A  31       2.944  -3.296  -0.974  1.00  0.00              
ATOM    325 3HG2 THR A  31       2.577  -4.104   0.568  1.00  0.00              
ATOM    326  N   LEU A  32       4.440  -8.135  -0.861  1.00  0.00              
ATOM    327  CA  LEU A  32       5.205  -9.321  -1.219  1.00  0.00              
ATOM    328  C   LEU A  32       4.397 -10.185  -2.192  1.00  0.00              
ATOM    329  O   LEU A  32       4.950 -10.775  -3.125  1.00  0.00              
ATOM    330  CB  LEU A  32       5.581 -10.117   0.038  1.00  0.00              
ATOM    331  CG  LEU A  32       6.624  -9.452   0.944  1.00  0.00              
ATOM    332  CD1 LEU A  32       6.679 -10.167   2.288  1.00  0.00              
ATOM    333  CD2 LEU A  32       7.983  -9.482   0.261  1.00  0.00              
ATOM    334  H   LEU A  32       4.074  -8.056   0.047  1.00  0.00              
ATOM    335  HA  LEU A  32       6.119  -9.025  -1.732  1.00  0.00              
ATOM    336 1HB  LEU A  32       4.611 -10.134   0.533  1.00  0.00              
ATOM    337 2HB  LEU A  32       5.882 -11.137  -0.206  1.00  0.00              
ATOM    338  HG  LEU A  32       6.333  -8.409   1.062  1.00  0.00              
ATOM    339 1HD1 LEU A  32       7.424  -9.688   2.925  1.00  0.00              
ATOM    340 2HD1 LEU A  32       5.703 -10.113   2.768  1.00  0.00              
ATOM    341 3HD1 LEU A  32       6.953 -11.210   2.133  1.00  0.00              
ATOM    342 1HD2 LEU A  32       8.724  -9.009   0.907  1.00  0.00              
ATOM    343 2HD2 LEU A  32       8.274 -10.516   0.072  1.00  0.00              
ATOM    344 3HD2 LEU A  32       7.929  -8.942  -0.684  1.00  0.00              
ATOM    345  N   GLN A  33       3.080 -10.227  -1.985  1.00  0.00              
ATOM    346  CA  GLN A  33       2.188 -10.964  -2.875  1.00  0.00              
ATOM    347  C   GLN A  33       2.065 -10.250  -4.219  1.00  0.00              
ATOM    348  O   GLN A  33       2.001 -10.880  -5.267  1.00  0.00              
ATOM    349  CB  GLN A  33       0.794 -11.112  -2.250  1.00  0.00              
ATOM    350  CG  GLN A  33       0.751 -12.007  -1.023  1.00  0.00              
ATOM    351  CD  GLN A  33       1.274 -13.400  -1.287  1.00  0.00              
ATOM    352  OE1 GLN A  33       1.023 -13.985  -2.337  1.00  0.00              
ATOM    353  NE2 GLN A  33       1.996 -13.947  -0.323  1.00  0.00              
ATOM    354  H   GLN A  33       2.703  -9.748  -1.217  1.00  0.00              
ATOM    355  HA  GLN A  33       2.606 -11.950  -3.076  1.00  0.00              
ATOM    356 1HB  GLN A  33       0.460 -10.108  -1.985  1.00  0.00              
ATOM    357 2HB  GLN A  33       0.143 -11.518  -3.024  1.00  0.00              
ATOM    358 1HG  GLN A  33       1.131 -11.695  -0.050  1.00  0.00              
ATOM    359 2HG  GLN A  33      -0.339 -12.052  -0.987  1.00  0.00              
ATOM    360 1HE2 GLN A  33       2.371 -14.868  -0.438  1.00  0.00              
ATOM    361 2HE2 GLN A  33       2.169 -13.441   0.522  1.00  0.00              
ATOM    362  N   PHE A  34       2.059  -8.927  -4.171  1.00  0.00              
ATOM    363  CA  PHE A  34       2.033  -8.108  -5.375  1.00  0.00              
ATOM    364  C   PHE A  34       3.252  -8.376  -6.267  1.00  0.00              
ATOM    365  O   PHE A  34       3.119  -8.599  -7.472  1.00  0.00              
ATOM    366  CB  PHE A  34       1.961  -6.627  -4.978  1.00  0.00              
ATOM    367  CG  PHE A  34       1.958  -5.672  -6.139  1.00  0.00              
ATOM    368  CD1 PHE A  34       0.810  -5.478  -6.885  1.00  0.00              
ATOM    369  CD2 PHE A  34       3.105  -4.971  -6.481  1.00  0.00              
ATOM    370  CE1 PHE A  34       0.800  -4.604  -7.952  1.00  0.00              
ATOM    371  CE2 PHE A  34       3.102  -4.094  -7.548  1.00  0.00              
ATOM    372  CZ  PHE A  34       1.947  -3.910  -8.283  1.00  0.00              
ATOM    373  H   PHE A  34       2.066  -8.483  -3.294  1.00  0.00              
ATOM    374  HA  PHE A  34       1.157  -8.359  -5.974  1.00  0.00              
ATOM    375 1HB  PHE A  34       1.046  -6.432  -4.421  1.00  0.00              
ATOM    376 2HB  PHE A  34       2.821  -6.362  -4.366  1.00  0.00              
ATOM    377  HD1 PHE A  34      -0.088  -6.020  -6.626  1.00  0.00              
ATOM    378  HD2 PHE A  34       4.008  -5.116  -5.904  1.00  0.00              
ATOM    379  HE1 PHE A  34      -0.103  -4.463  -8.526  1.00  0.00              
ATOM    380  HE2 PHE A  34       3.999  -3.551  -7.805  1.00  0.00              
ATOM    381  HZ  PHE A  34       1.943  -3.222  -9.118  1.00  0.00              
ATOM    382  N   MET A  35       4.440  -8.370  -5.677  1.00  0.00              
ATOM    383  CA  MET A  35       5.661  -8.579  -6.447  1.00  0.00              
ATOM    384  C   MET A  35       5.775 -10.017  -6.954  1.00  0.00              
ATOM    385  O   MET A  35       6.068 -10.238  -8.128  1.00  0.00              
ATOM    386  CB  MET A  35       6.898  -8.215  -5.623  1.00  0.00              
ATOM    387  CG  MET A  35       7.068  -6.721  -5.414  1.00  0.00              
ATOM    388  SD  MET A  35       8.485  -6.320  -4.376  1.00  0.00              
ATOM    389  CE  MET A  35       9.830  -6.889  -5.412  1.00  0.00              
ATOM    390  H   MET A  35       4.497  -8.234  -4.706  1.00  0.00              
ATOM    391  HA  MET A  35       5.654  -7.946  -7.334  1.00  0.00              
ATOM    392 1HB  MET A  35       6.795  -8.715  -4.660  1.00  0.00              
ATOM    393 2HB  MET A  35       7.763  -8.618  -6.151  1.00  0.00              
ATOM    394 1HG  MET A  35       7.198  -6.255  -6.391  1.00  0.00              
ATOM    395 2HG  MET A  35       6.162  -6.339  -4.946  1.00  0.00              
ATOM    396 1HE  MET A  35      10.780  -6.711  -4.907  1.00  0.00              
ATOM    397 2HE  MET A  35       9.715  -7.958  -5.603  1.00  0.00              
ATOM    398 3HE  MET A  35       9.814  -6.347  -6.358  1.00  0.00              
ATOM    399  N   LYS A  36       5.545 -10.989  -6.077  1.00  0.00              
ATOM    400  CA  LYS A  36       5.915 -12.374  -6.376  1.00  0.00              
ATOM    401  C   LYS A  36       4.703 -13.292  -6.498  1.00  0.00              
ATOM    402  O   LYS A  36       4.748 -14.274  -7.242  1.00  0.00              
ATOM    403  CB  LYS A  36       6.861 -12.911  -5.301  1.00  0.00              
ATOM    404  CG  LYS A  36       8.160 -12.129  -5.159  1.00  0.00              
ATOM    405  CD  LYS A  36       9.015 -12.242  -6.413  1.00  0.00              
ATOM    406  CE  LYS A  36      10.371 -11.579  -6.222  1.00  0.00              
ATOM    407  NZ  LYS A  36      11.184 -11.606  -7.468  1.00  0.00              
ATOM    408  H   LYS A  36       5.125 -10.773  -5.215  1.00  0.00              
ATOM    409  HA  LYS A  36       6.419 -12.421  -7.342  1.00  0.00              
ATOM    410 1HB  LYS A  36       6.318 -12.886  -4.356  1.00  0.00              
ATOM    411 2HB  LYS A  36       7.088 -13.945  -5.561  1.00  0.00              
ATOM    412 1HG  LYS A  36       7.916 -11.081  -4.979  1.00  0.00              
ATOM    413 2HG  LYS A  36       8.712 -12.524  -4.306  1.00  0.00              
ATOM    414 1HD  LYS A  36       9.155 -13.300  -6.642  1.00  0.00              
ATOM    415 2HD  LYS A  36       8.488 -11.760  -7.237  1.00  0.00              
ATOM    416 1HE  LYS A  36      10.206 -10.546  -5.918  1.00  0.00              
ATOM    417 2HE  LYS A  36      10.901 -12.109  -5.431  1.00  0.00              
ATOM    418 1HZ  LYS A  36      12.073 -11.158  -7.299  1.00  0.00              
ATOM    419 2HZ  LYS A  36      11.337 -12.564  -7.750  1.00  0.00              
ATOM    420 3HZ  LYS A  36      10.693 -11.114  -8.201  1.00  0.00              
ATOM    421  N   ASP A  37       3.642 -12.987  -5.751  1.00  0.00              
ATOM    422  CA  ASP A  37       2.450 -13.850  -5.662  1.00  0.00              
ATOM    423  C   ASP A  37       2.766 -15.161  -4.946  1.00  0.00              
ATOM    424  O   ASP A  37       2.012 -16.128  -5.037  1.00  0.00              
ATOM    425  CB  ASP A  37       1.889 -14.142  -7.057  1.00  0.00              
ATOM    426  CG  ASP A  37       1.496 -12.902  -7.849  1.00  0.00              
ATOM    427  OD1 ASP A  37       0.771 -12.092  -7.324  1.00  0.00              
ATOM    428  OD2 ASP A  37       2.046 -12.698  -8.905  1.00  0.00              
ATOM    429  H   ASP A  37       3.643 -12.145  -5.249  1.00  0.00              
ATOM    430  HA  ASP A  37       1.678 -13.353  -5.074  1.00  0.00              
ATOM    431 1HB  ASP A  37       2.541 -14.769  -7.665  1.00  0.00              
ATOM    432 2HB  ASP A  37       0.993 -14.702  -6.790  1.00  0.00              
ATOM    433  N   GLU A  38       3.875 -15.174  -4.223  1.00  0.00              
ATOM    434  CA  GLU A  38       4.329 -16.359  -3.513  1.00  0.00              
ATOM    435  C   GLU A  38       4.267 -16.131  -2.007  1.00  0.00              
ATOM    436  O   GLU A  38       4.253 -14.991  -1.542  1.00  0.00              
ATOM    437  CB  GLU A  38       5.751 -16.731  -3.938  1.00  0.00              
ATOM    438  CG  GLU A  38       5.885 -17.142  -5.397  1.00  0.00              
ATOM    439  CD  GLU A  38       7.296 -17.544  -5.725  1.00  0.00              
ATOM    440  OE1 GLU A  38       8.128 -17.484  -4.852  1.00  0.00              
ATOM    441  OE2 GLU A  38       7.519 -18.018  -6.814  1.00  0.00              
ATOM    442  H   GLU A  38       4.404 -14.355  -4.162  1.00  0.00              
ATOM    443  HA  GLU A  38       3.670 -17.199  -3.736  1.00  0.00              
ATOM    444 1HB  GLU A  38       6.378 -15.860  -3.748  1.00  0.00              
ATOM    445 2HB  GLU A  38       6.070 -17.555  -3.299  1.00  0.00              
ATOM    446 1HG  GLU A  38       5.203 -17.942  -5.686  1.00  0.00              
ATOM    447 2HG  GLU A  38       5.630 -16.235  -5.943  1.00  0.00              
ATOM    448  N   PHE A  39       4.237 -17.217  -1.250  1.00  0.00              
ATOM    449  CA  PHE A  39       4.214 -17.134   0.202  1.00  0.00              
ATOM    450  C   PHE A  39       5.617 -16.869   0.740  1.00  0.00              
ATOM    451  O   PHE A  39       6.528 -17.670   0.531  1.00  0.00              
ATOM    452  CB  PHE A  39       3.647 -18.427   0.798  1.00  0.00              
ATOM    453  CG  PHE A  39       3.628 -18.453   2.302  1.00  0.00              
ATOM    454  CD1 PHE A  39       2.730 -17.673   3.009  1.00  0.00              
ATOM    455  CD2 PHE A  39       4.504 -19.265   3.004  1.00  0.00              
ATOM    456  CE1 PHE A  39       2.705 -17.699   4.391  1.00  0.00              
ATOM    457  CE2 PHE A  39       4.486 -19.295   4.386  1.00  0.00              
ATOM    458  CZ  PHE A  39       3.585 -18.510   5.081  1.00  0.00              
ATOM    459  H   PHE A  39       4.245 -18.105  -1.679  1.00  0.00              
ATOM    460  HA  PHE A  39       3.588 -16.297   0.515  1.00  0.00              
ATOM    461 1HB  PHE A  39       2.616 -18.570   0.473  1.00  0.00              
ATOM    462 2HB  PHE A  39       4.247 -19.279   0.483  1.00  0.00              
ATOM    463  HD1 PHE A  39       2.042 -17.038   2.472  1.00  0.00              
ATOM    464  HD2 PHE A  39       5.210 -19.879   2.464  1.00  0.00              
ATOM    465  HE1 PHE A  39       2.000 -17.084   4.929  1.00  0.00              
ATOM    466  HE2 PHE A  39       5.176 -19.931   4.924  1.00  0.00              
ATOM    467  HZ  PHE A  39       3.567 -18.532   6.160  1.00  0.00              
ATOM    468  N   VAL A  40       5.782 -15.742   1.419  1.00  0.00              
ATOM    469  CA  VAL A  40       7.046 -15.414   2.064  1.00  0.00              
ATOM    470  C   VAL A  40       7.265 -16.286   3.300  1.00  0.00              
ATOM    471  O   VAL A  40       6.338 -16.556   4.067  1.00  0.00              
ATOM    472  CB  VAL A  40       7.106 -13.930   2.471  1.00  0.00              
ATOM    473  CG1 VAL A  40       6.145 -13.652   3.617  1.00  0.00              
ATOM    474  CG2 VAL A  40       8.524 -13.541   2.860  1.00  0.00              
ATOM    475  H   VAL A  40       5.033 -15.120   1.497  1.00  0.00              
ATOM    476  HA  VAL A  40       7.892 -15.629   1.411  1.00  0.00              
ATOM    477  HB  VAL A  40       6.835 -13.316   1.612  1.00  0.00              
ATOM    478 1HG1 VAL A  40       6.200 -12.599   3.891  1.00  0.00              
ATOM    479 2HG1 VAL A  40       5.129 -13.892   3.306  1.00  0.00              
ATOM    480 3HG1 VAL A  40       6.418 -14.265   4.476  1.00  0.00              
ATOM    481 1HG2 VAL A  40       8.549 -12.489   3.143  1.00  0.00              
ATOM    482 2HG2 VAL A  40       8.849 -14.152   3.702  1.00  0.00              
ATOM    483 3HG2 VAL A  40       9.192 -13.703   2.014  1.00  0.00              
ATOM    484  N   GLU A  41       8.493 -16.741   3.476  1.00  0.00              
ATOM    485  CA  GLU A  41       8.849 -17.557   4.624  1.00  0.00              
ATOM    486  C   GLU A  41       9.195 -16.680   5.822  1.00  0.00              
ATOM    487  O   GLU A  41       8.646 -16.852   6.908  1.00  0.00              
ATOM    488  CB  GLU A  41      10.021 -18.479   4.285  1.00  0.00              
ATOM    489  CG  GLU A  41       9.701 -19.551   3.253  1.00  0.00              
ATOM    490  CD  GLU A  41      10.903 -20.404   2.958  1.00  0.00              
ATOM    491  OE1 GLU A  41      11.930 -20.174   3.551  1.00  0.00              
ATOM    492  OE2 GLU A  41      10.767 -21.355   2.225  1.00  0.00              
ATOM    493  H   GLU A  41       9.187 -16.511   2.817  1.00  0.00              
ATOM    494  HA  GLU A  41       7.998 -18.171   4.919  1.00  0.00              
ATOM    495 1HB  GLU A  41      10.827 -17.847   3.912  1.00  0.00              
ATOM    496 2HB  GLU A  41      10.333 -18.955   5.216  1.00  0.00              
ATOM    497 1HG  GLU A  41       8.864 -20.190   3.536  1.00  0.00              
ATOM    498 2HG  GLU A  41       9.434 -18.980   2.364  1.00  0.00              
ATOM    499  N   ASP A  42      10.096 -15.733   5.611  1.00  0.00              
ATOM    500  CA  ASP A  42      10.537 -14.848   6.680  1.00  0.00              
ATOM    501  C   ASP A  42      11.161 -13.582   6.114  1.00  0.00              
ATOM    502  O   ASP A  42      12.283 -13.606   5.600  1.00  0.00              
ATOM    503  CB  ASP A  42      11.533 -15.563   7.596  1.00  0.00              
ATOM    504  CG  ASP A  42      11.988 -14.741   8.795  1.00  0.00              
ATOM    505  OD1 ASP A  42      11.655 -13.582   8.856  1.00  0.00              
ATOM    506  OD2 ASP A  42      12.527 -15.314   9.711  1.00  0.00              
ATOM    507  H   ASP A  42      10.469 -15.616   4.709  1.00  0.00              
ATOM    508  HA  ASP A  42       9.680 -14.535   7.277  1.00  0.00              
ATOM    509 1HB  ASP A  42      11.188 -16.540   7.935  1.00  0.00              
ATOM    510 2HB  ASP A  42      12.369 -15.691   6.906  1.00  0.00              
ATOM    511  N   TYR A  43      10.416 -12.490   6.189  1.00  0.00              
ATOM    512  CA  TYR A  43      10.908 -11.187   5.777  1.00  0.00              
ATOM    513  C   TYR A  43      10.308 -10.095   6.654  1.00  0.00              
ATOM    514  O   TYR A  43       9.199  -9.623   6.401  1.00  0.00              
ATOM    515  CB  TYR A  43      10.588 -10.915   4.307  1.00  0.00              
ATOM    516  CG  TYR A  43      11.261  -9.671   3.778  1.00  0.00              
ATOM    517  CD1 TYR A  43      12.634  -9.638   3.579  1.00  0.00              
ATOM    518  CD2 TYR A  43      10.530  -8.527   3.505  1.00  0.00              
ATOM    519  CE1 TYR A  43      13.259  -8.499   3.115  1.00  0.00              
ATOM    520  CE2 TYR A  43      11.148  -7.384   3.045  1.00  0.00              
ATOM    521  CZ  TYR A  43      12.512  -7.373   2.854  1.00  0.00              
ATOM    522  OH  TYR A  43      13.128  -6.230   2.405  1.00  0.00              
ATOM    523  H   TYR A  43       9.502 -12.561   6.550  1.00  0.00              
ATOM    524  HA  TYR A  43      11.990 -11.143   5.905  1.00  0.00              
ATOM    525 1HB  TYR A  43      10.918 -11.786   3.739  1.00  0.00              
ATOM    526 2HB  TYR A  43       9.507 -10.817   4.226  1.00  0.00              
ATOM    527  HD1 TYR A  43      13.215 -10.525   3.783  1.00  0.00              
ATOM    528  HD2 TYR A  43       9.458  -8.539   3.652  1.00  0.00              
ATOM    529  HE1 TYR A  43      14.329  -8.492   2.964  1.00  0.00              
ATOM    530  HE2 TYR A  43      10.562  -6.501   2.837  1.00  0.00              
ATOM    531  HH  TYR A  43      14.075  -6.389   2.325  1.00  0.00              
ATOM    532  N   GLU A  44      11.036  -9.712   7.687  1.00  0.00              
ATOM    533  CA  GLU A  44      10.588  -8.671   8.606  1.00  0.00              
ATOM    534  C   GLU A  44      11.159  -7.287   8.245  1.00  0.00              
ATOM    535  O   GLU A  44      10.442  -6.291   8.351  1.00  0.00              
ATOM    536  CB  GLU A  44      10.973  -9.039  10.041  1.00  0.00              
ATOM    537  CG  GLU A  44      10.306 -10.303  10.566  1.00  0.00              
ATOM    538  CD  GLU A  44      10.774 -10.629  11.956  1.00  0.00              
ATOM    539  OE1 GLU A  44      11.599  -9.911  12.470  1.00  0.00              
ATOM    540  OE2 GLU A  44      10.227 -11.529  12.550  1.00  0.00              
ATOM    541  H   GLU A  44      11.899 -10.154   7.853  1.00  0.00              
ATOM    542  HA  GLU A  44       9.504  -8.567   8.547  1.00  0.00              
ATOM    543 1HB  GLU A  44      12.056  -9.168  10.057  1.00  0.00              
ATOM    544 2HB  GLU A  44      10.698  -8.194  10.672  1.00  0.00              
ATOM    545 1HG  GLU A  44       9.217 -10.256  10.552  1.00  0.00              
ATOM    546 2HG  GLU A  44      10.644 -11.076   9.878  1.00  0.00              
ATOM    547  N   PRO A  45      12.444  -7.206   7.801  1.00  0.00              
ATOM    548  CA  PRO A  45      13.110  -5.926   7.479  1.00  0.00              
ATOM    549  C   PRO A  45      12.353  -5.041   6.485  1.00  0.00              
ATOM    550  O   PRO A  45      12.246  -5.363   5.302  1.00  0.00              
ATOM    551  CB  PRO A  45      14.446  -6.360   6.878  1.00  0.00              
ATOM    552  CG  PRO A  45      14.750  -7.646   7.550  1.00  0.00              
ATOM    553  CD  PRO A  45      13.431  -8.350   7.692  1.00  0.00              
ATOM    554  HA  PRO A  45      13.218  -5.270   8.355  1.00  0.00              
ATOM    555 1HB  PRO A  45      14.375  -6.488   5.787  1.00  0.00              
ATOM    556 2HB  PRO A  45      15.234  -5.616   7.065  1.00  0.00              
ATOM    557 1HG  PRO A  45      15.455  -8.248   6.957  1.00  0.00              
ATOM    558 2HG  PRO A  45      15.215  -7.481   8.533  1.00  0.00              
ATOM    559 1HD  PRO A  45      13.204  -8.985   6.823  1.00  0.00              
ATOM    560 2HD  PRO A  45      13.401  -8.999   8.580  1.00  0.00              
ATOM    561  N   THR A  46      11.819  -3.934   6.991  1.00  0.00              
ATOM    562  CA  THR A  46      11.016  -3.017   6.188  1.00  0.00              
ATOM    563  C   THR A  46      11.224  -1.577   6.642  1.00  0.00              
ATOM    564  O   THR A  46      10.642  -0.649   6.090  1.00  0.00              
ATOM    565  CB  THR A  46       9.512  -3.359   6.242  1.00  0.00              
ATOM    566  OG1 THR A  46       9.138  -3.804   7.557  1.00  0.00              
ATOM    567  CG2 THR A  46       9.166  -4.425   5.219  1.00  0.00              
ATOM    568  H   THR A  46      11.965  -3.727   7.938  1.00  0.00              
ATOM    569  HA  THR A  46      11.332  -3.066   5.146  1.00  0.00              
ATOM    570  HB  THR A  46       8.950  -2.467   6.006  1.00  0.00              
ATOM    571  HG1 THR A  46       9.653  -4.599   7.782  1.00  0.00              
ATOM    572 1HG2 THR A  46       8.102  -4.651   5.276  1.00  0.00              
ATOM    573 2HG2 THR A  46       9.410  -4.064   4.221  1.00  0.00              
ATOM    574 3HG2 THR A  46       9.741  -5.328   5.427  1.00  0.00              
ATOM    575  N   ASN A  47      12.065  -1.404   7.649  1.00  0.00              
ATOM    576  CA  ASN A  47      12.337  -0.081   8.196  1.00  0.00              
ATOM    577  C   ASN A  47      13.238   0.708   7.255  1.00  0.00              
ATOM    578  O   ASN A  47      13.077   1.914   7.085  1.00  0.00              
ATOM    579  CB  ASN A  47      12.957  -0.163   9.579  1.00  0.00              
ATOM    580  CG  ASN A  47      12.051  -0.771  10.613  1.00  0.00              
ATOM    581  OD1 ASN A  47      10.825  -0.799  10.455  1.00  0.00              
ATOM    582  ND2 ASN A  47      12.640  -1.183  11.707  1.00  0.00              
ATOM    583  H   ASN A  47      12.534  -2.179   8.022  1.00  0.00              
ATOM    584  HA  ASN A  47      11.405   0.480   8.289  1.00  0.00              
ATOM    585 1HB  ASN A  47      13.967  -0.551   9.716  1.00  0.00              
ATOM    586 2HB  ASN A  47      12.963   0.919   9.710  1.00  0.00              
ATOM    587 1HD2 ASN A  47      12.099  -1.599  12.439  1.00  0.00              
ATOM    588 2HD2 ASN A  47      13.629  -1.083  11.811  1.00  0.00              
ATOM    589  N   ALA A  48      14.202   0.023   6.657  1.00  0.00              
ATOM    590  CA  ALA A  48      15.095   0.649   5.694  1.00  0.00              
ATOM    591  C   ALA A  48      14.945   0.036   4.304  1.00  0.00              
ATOM    592  O   ALA A  48      15.677   0.390   3.377  1.00  0.00              
ATOM    593  CB  ALA A  48      16.529   0.535   6.177  1.00  0.00              
ATOM    594  H   ALA A  48      14.312  -0.934   6.866  1.00  0.00              
ATOM    595  HA  ALA A  48      14.832   1.703   5.607  1.00  0.00              
ATOM    596 1HB  ALA A  48      17.193   1.005   5.452  1.00  0.00              
ATOM    597 2HB  ALA A  48      16.630   1.035   7.139  1.00  0.00              
ATOM    598 3HB  ALA A  48      16.794  -0.515   6.282  1.00  0.00              
ATOM    599  N   ASP A  49      13.994  -0.875   4.150  1.00  0.00              
ATOM    600  CA  ASP A  49      13.797  -1.543   2.867  1.00  0.00              
ATOM    601  C   ASP A  49      12.504  -1.098   2.201  1.00  0.00              
ATOM    602  O   ASP A  49      11.535  -0.734   2.870  1.00  0.00              
ATOM    603  CB  ASP A  49      13.795  -3.063   3.048  1.00  0.00              
ATOM    604  CG  ASP A  49      15.139  -3.649   3.460  1.00  0.00              
ATOM    605  OD1 ASP A  49      16.121  -2.951   3.373  1.00  0.00              
ATOM    606  OD2 ASP A  49      15.152  -4.728   4.003  1.00  0.00              
ATOM    607  H   ASP A  49      13.405  -1.087   4.903  1.00  0.00              
ATOM    608  HA  ASP A  49      14.603  -1.275   2.184  1.00  0.00              
ATOM    609 1HB  ASP A  49      13.021  -3.418   3.729  1.00  0.00              
ATOM    610 2HB  ASP A  49      13.559  -3.377   2.031  1.00  0.00              
ATOM    611  N   SER A  50      12.499  -1.140   0.877  1.00  0.00              
ATOM    612  CA  SER A  50      11.359  -0.728   0.090  1.00  0.00              
ATOM    613  C   SER A  50      11.176  -1.711  -1.049  1.00  0.00              
ATOM    614  O   SER A  50      12.039  -2.561  -1.288  1.00  0.00              
ATOM    615  CB  SER A  50      11.547   0.683  -0.432  1.00  0.00              
ATOM    616  OG  SER A  50      12.728   0.818  -1.173  1.00  0.00              
ATOM    617  H   SER A  50      13.283  -1.488   0.407  1.00  0.00              
ATOM    618  HA  SER A  50      10.446  -0.616   0.676  1.00  0.00              
ATOM    619 1HB  SER A  50      10.698   0.935  -1.067  1.00  0.00              
ATOM    620 2HB  SER A  50      11.580   1.367   0.415  1.00  0.00              
ATOM    621  HG  SER A  50      12.667   1.595  -1.734  1.00  0.00              
ATOM    622  N   TYR A  51      10.072  -1.596  -1.750  1.00  0.00              
ATOM    623  CA  TYR A  51       9.751  -2.535  -2.804  1.00  0.00              
ATOM    624  C   TYR A  51       9.602  -1.814  -4.132  1.00  0.00              
ATOM    625  O   TYR A  51       9.086  -0.699  -4.178  1.00  0.00              
ATOM    626  CB  TYR A  51       8.443  -3.243  -2.483  1.00  0.00              
ATOM    627  CG  TYR A  51       8.408  -3.967  -1.157  1.00  0.00              
ATOM    628  CD1 TYR A  51       8.919  -5.251  -1.020  1.00  0.00              
ATOM    629  CD2 TYR A  51       7.829  -3.369  -0.049  1.00  0.00              
ATOM    630  CE1 TYR A  51       8.851  -5.916   0.189  1.00  0.00              
ATOM    631  CE2 TYR A  51       7.761  -4.024   1.163  1.00  0.00              
ATOM    632  CZ  TYR A  51       8.270  -5.296   1.276  1.00  0.00              
ATOM    633  OH  TYR A  51       8.192  -5.953   2.476  1.00  0.00              
ATOM    634  H   TYR A  51       9.459  -0.851  -1.566  1.00  0.00              
ATOM    635  HA  TYR A  51      10.564  -3.252  -2.921  1.00  0.00              
ATOM    636 1HB  TYR A  51       7.658  -2.486  -2.489  1.00  0.00              
ATOM    637 2HB  TYR A  51       8.263  -3.962  -3.280  1.00  0.00              
ATOM    638  HD1 TYR A  51       9.374  -5.732  -1.874  1.00  0.00              
ATOM    639  HD2 TYR A  51       7.430  -2.370  -0.141  1.00  0.00              
ATOM    640  HE1 TYR A  51       9.250  -6.914   0.281  1.00  0.00              
ATOM    641  HE2 TYR A  51       7.307  -3.540   2.013  1.00  0.00              
ATOM    642  HH  TYR A  51       7.759  -5.386   3.117  1.00  0.00              
ATOM    643  N   PHE A  52      10.063  -2.434  -5.206  1.00  0.00              
ATOM    644  CA  PHE A  52       9.874  -1.863  -6.530  1.00  0.00              
ATOM    645  C   PHE A  52       9.379  -2.939  -7.501  1.00  0.00              
ATOM    646  O   PHE A  52       9.751  -4.111  -7.416  1.00  0.00              
ATOM    647  CB  PHE A  52      11.175  -1.238  -7.037  1.00  0.00              
ATOM    648  CG  PHE A  52      11.677  -0.107  -6.186  1.00  0.00              
ATOM    649  CD1 PHE A  52      12.410  -0.358  -5.036  1.00  0.00              
ATOM    650  CD2 PHE A  52      11.415   1.210  -6.532  1.00  0.00              
ATOM    651  CE1 PHE A  52      12.872   0.682  -4.251  1.00  0.00              
ATOM    652  CE2 PHE A  52      11.876   2.252  -5.751  1.00  0.00              
ATOM    653  CZ  PHE A  52      12.605   1.987  -4.609  1.00  0.00              
ATOM    654  H   PHE A  52      10.534  -3.285  -5.108  1.00  0.00              
ATOM    655  HA  PHE A  52       9.108  -1.087  -6.493  1.00  0.00              
ATOM    656 1HB  PHE A  52      11.967  -1.986  -7.059  1.00  0.00              
ATOM    657 2HB  PHE A  52      11.031  -0.834  -8.038  1.00  0.00              
ATOM    658  HD1 PHE A  52      12.622  -1.390  -4.754  1.00  0.00              
ATOM    659  HD2 PHE A  52      10.839   1.419  -7.434  1.00  0.00              
ATOM    660  HE1 PHE A  52      13.447   0.471  -3.350  1.00  0.00              
ATOM    661  HE2 PHE A  52      11.665   3.282  -6.035  1.00  0.00              
ATOM    662  HZ  PHE A  52      12.968   2.807  -3.991  1.00  0.00              
ATOM    663  N   LYS A  53       8.505  -2.529  -8.400  1.00  0.00              
ATOM    664  CA  LYS A  53       7.928  -3.425  -9.387  1.00  0.00              
ATOM    665  C   LYS A  53       7.590  -2.655 -10.653  1.00  0.00              
ATOM    666  O   LYS A  53       6.875  -1.652 -10.597  1.00  0.00              
ATOM    667  CB  LYS A  53       6.670  -4.081  -8.793  1.00  0.00              
ATOM    668  CG  LYS A  53       5.968  -5.091  -9.696  1.00  0.00              
ATOM    669  CD  LYS A  53       6.671  -6.440  -9.737  1.00  0.00              
ATOM    670  CE  LYS A  53       5.897  -7.421 -10.606  1.00  0.00              
ATOM    671  NZ  LYS A  53       6.504  -8.777 -10.603  1.00  0.00              
ATOM    672  H   LYS A  53       8.237  -1.584  -8.406  1.00  0.00              
ATOM    673  HA  LYS A  53       8.654  -4.192  -9.658  1.00  0.00              
ATOM    674 1HB  LYS A  53       6.975  -4.582  -7.874  1.00  0.00              
ATOM    675 2HB  LYS A  53       5.973  -3.278  -8.553  1.00  0.00              
ATOM    676 1HG  LYS A  53       4.952  -5.237  -9.328  1.00  0.00              
ATOM    677 2HG  LYS A  53       5.933  -4.686 -10.707  1.00  0.00              
ATOM    678 1HD  LYS A  53       7.674  -6.297 -10.141  1.00  0.00              
ATOM    679 2HD  LYS A  53       6.743  -6.824  -8.719  1.00  0.00              
ATOM    680 1HE  LYS A  53       4.878  -7.483 -10.227  1.00  0.00              
ATOM    681 2HE  LYS A  53       5.882  -7.036 -11.625  1.00  0.00              
ATOM    682 1HZ  LYS A  53       5.957  -9.390 -11.191  1.00  0.00              
ATOM    683 2HZ  LYS A  53       7.449  -8.724 -10.957  1.00  0.00              
ATOM    684 3HZ  LYS A  53       6.517  -9.139  -9.660  1.00  0.00              
ATOM    685  N   LYS A  54       8.120  -3.109 -11.782  1.00  0.00              
ATOM    686  CA  LYS A  54       7.775  -2.513 -13.060  1.00  0.00              
ATOM    687  C   LYS A  54       6.503  -3.142 -13.605  1.00  0.00              
ATOM    688  O   LYS A  54       6.382  -4.366 -13.690  1.00  0.00              
ATOM    689  CB  LYS A  54       8.920  -2.676 -14.061  1.00  0.00              
ATOM    690  CG  LYS A  54       8.772  -1.844 -15.328  1.00  0.00              
ATOM    691  CD  LYS A  54       9.968  -2.022 -16.250  1.00  0.00              
ATOM    692  CE  LYS A  54       9.819  -1.195 -17.519  1.00  0.00              
ATOM    693  NZ  LYS A  54      10.988  -1.351 -18.426  1.00  0.00              
ATOM    694  H   LYS A  54       8.744  -3.871 -11.756  1.00  0.00              
ATOM    695  HA  LYS A  54       7.578  -1.448 -12.929  1.00  0.00              
ATOM    696 1HB  LYS A  54       9.838  -2.390 -13.545  1.00  0.00              
ATOM    697 2HB  LYS A  54       8.967  -3.732 -14.325  1.00  0.00              
ATOM    698 1HG  LYS A  54       7.864  -2.158 -15.844  1.00  0.00              
ATOM    699 2HG  LYS A  54       8.683  -0.795 -15.045  1.00  0.00              
ATOM    700 1HD  LYS A  54      10.868  -1.711 -15.717  1.00  0.00              
ATOM    701 2HD  LYS A  54      10.050  -3.076 -16.513  1.00  0.00              
ATOM    702 1HE  LYS A  54       8.915  -1.518 -18.033  1.00  0.00              
ATOM    703 2HE  LYS A  54       9.718  -0.148 -17.233  1.00  0.00              
ATOM    704 1HZ  LYS A  54      10.849  -0.787 -19.253  1.00  0.00              
ATOM    705 2HZ  LYS A  54      11.827  -1.050 -17.950  1.00  0.00              
ATOM    706 3HZ  LYS A  54      11.081  -2.321 -18.691  1.00  0.00              
ATOM    707  N   VAL A  55       5.560  -2.297 -13.957  1.00  0.00              
ATOM    708  CA  VAL A  55       4.264  -2.746 -14.417  1.00  0.00              
ATOM    709  C   VAL A  55       3.883  -1.992 -15.675  1.00  0.00              
ATOM    710  O   VAL A  55       4.556  -1.044 -16.060  1.00  0.00              
ATOM    711  CB  VAL A  55       3.173  -2.548 -13.348  1.00  0.00              
ATOM    712  CG1 VAL A  55       3.484  -3.376 -12.109  1.00  0.00              
ATOM    713  CG2 VAL A  55       3.043  -1.077 -12.984  1.00  0.00              
ATOM    714  H   VAL A  55       5.745  -1.332 -13.925  1.00  0.00              
ATOM    715  HA  VAL A  55       4.285  -3.800 -14.696  1.00  0.00              
ATOM    716  HB  VAL A  55       2.212  -2.857 -13.759  1.00  0.00              
ATOM    717 1HG1 VAL A  55       2.703  -3.224 -11.364  1.00  0.00              
ATOM    718 2HG1 VAL A  55       3.528  -4.432 -12.379  1.00  0.00              
ATOM    719 3HG1 VAL A  55       4.443  -3.066 -11.697  1.00  0.00              
ATOM    720 1HG2 VAL A  55       2.268  -0.955 -12.227  1.00  0.00              
ATOM    721 2HG2 VAL A  55       3.993  -0.715 -12.591  1.00  0.00              
ATOM    722 3HG2 VAL A  55       2.776  -0.504 -13.872  1.00  0.00              
ATOM    723  N   VAL A  56       2.820  -2.416 -16.321  1.00  0.00              
ATOM    724  CA  VAL A  56       2.395  -1.772 -17.551  1.00  0.00              
ATOM    725  C   VAL A  56       0.942  -1.318 -17.450  1.00  0.00              
ATOM    726  O   VAL A  56       0.068  -2.051 -16.985  1.00  0.00              
ATOM    727  CB  VAL A  56       2.622  -2.674 -18.796  1.00  0.00              
ATOM    728  CG1 VAL A  56       1.881  -3.995 -18.683  1.00  0.00              
ATOM    729  CG2 VAL A  56       2.222  -1.946 -20.069  1.00  0.00              
ATOM    730  H   VAL A  56       2.293  -3.161 -15.952  1.00  0.00              
ATOM    731  HA  VAL A  56       2.964  -0.861 -17.739  1.00  0.00              
ATOM    732  HB  VAL A  56       3.680  -2.893 -18.858  1.00  0.00              
ATOM    733 1HG1 VAL A  56       2.068  -4.595 -19.574  1.00  0.00              
ATOM    734 2HG1 VAL A  56       2.231  -4.534 -17.803  1.00  0.00              
ATOM    735 3HG1 VAL A  56       0.812  -3.805 -18.592  1.00  0.00              
ATOM    736 1HG2 VAL A  56       2.390  -2.594 -20.928  1.00  0.00              
ATOM    737 2HG2 VAL A  56       1.166  -1.678 -20.016  1.00  0.00              
ATOM    738 3HG2 VAL A  56       2.821  -1.041 -20.175  1.00  0.00              
ATOM    739  N   LEU A  57       0.702  -0.085 -17.862  1.00  0.00              
ATOM    740  CA  LEU A  57      -0.638   0.478 -17.846  1.00  0.00              
ATOM    741  C   LEU A  57      -1.077   0.816 -19.262  1.00  0.00              
ATOM    742  O   LEU A  57      -0.709   1.858 -19.798  1.00  0.00              
ATOM    743  CB  LEU A  57      -0.687   1.728 -16.961  1.00  0.00              
ATOM    744  CG  LEU A  57      -0.308   1.506 -15.494  1.00  0.00              
ATOM    745  CD1 LEU A  57      -0.319   2.821 -14.732  1.00  0.00              
ATOM    746  CD2 LEU A  57      -1.255   0.512 -14.841  1.00  0.00              
ATOM    747  H   LEU A  57       1.445   0.459 -18.202  1.00  0.00              
ATOM    748  HA  LEU A  57      -1.339  -0.260 -17.459  1.00  0.00              
ATOM    749 1HB  LEU A  57       0.076   2.326 -17.457  1.00  0.00              
ATOM    750 2HB  LEU A  57      -1.649   2.234 -17.031  1.00  0.00              
ATOM    751  HG  LEU A  57       0.692   1.100 -15.445  1.00  0.00              
ATOM    752 1HD1 LEU A  57      -0.048   2.642 -13.691  1.00  0.00              
ATOM    753 2HD1 LEU A  57       0.399   3.508 -15.180  1.00  0.00              
ATOM    754 3HD1 LEU A  57      -1.317   3.257 -14.776  1.00  0.00              
ATOM    755 1HD2 LEU A  57      -0.968   0.367 -13.799  1.00  0.00              
ATOM    756 2HD2 LEU A  57      -2.274   0.895 -14.889  1.00  0.00              
ATOM    757 3HD2 LEU A  57      -1.202  -0.442 -15.367  1.00  0.00              
ATOM    758  N   ASP A  58      -1.804  -0.126 -19.869  1.00  0.00              
ATOM    759  CA  ASP A  58      -2.361  -0.011 -21.229  1.00  0.00              
ATOM    760  C   ASP A  58      -1.327   0.429 -22.276  1.00  0.00              
ATOM    761  O   ASP A  58      -1.633   1.243 -23.146  1.00  0.00              
ATOM    762  CB  ASP A  58      -3.537   0.968 -21.230  1.00  0.00              
ATOM    763  CG  ASP A  58      -4.716   0.536 -20.370  1.00  0.00              
ATOM    764  OD1 ASP A  58      -5.135  -0.592 -20.494  1.00  0.00              
ATOM    765  OD2 ASP A  58      -5.088   1.275 -19.491  1.00  0.00              
ATOM    766  H   ASP A  58      -1.974  -0.963 -19.377  1.00  0.00              
ATOM    767  HA  ASP A  58      -2.713  -0.986 -21.568  1.00  0.00              
ATOM    768 1HB  ASP A  58      -3.253   1.988 -20.969  1.00  0.00              
ATOM    769 2HB  ASP A  58      -3.820   0.926 -22.283  1.00  0.00              
ATOM    770  N   GLY A  59      -0.131  -0.141 -22.231  1.00  0.00              
ATOM    771  CA  GLY A  59       0.892   0.223 -23.193  1.00  0.00              
ATOM    772  C   GLY A  59       2.010   1.049 -22.589  1.00  0.00              
ATOM    773  O   GLY A  59       3.137   1.018 -23.079  1.00  0.00              
ATOM    774  H   GLY A  59       0.062  -0.800 -21.534  1.00  0.00              
ATOM    775 1HA  GLY A  59       1.330  -0.685 -23.608  1.00  0.00              
ATOM    776 2HA  GLY A  59       0.437   0.805 -23.994  1.00  0.00              
ATOM    777  N   GLU A  60       1.711   1.781 -21.522  1.00  0.00              
ATOM    778  CA  GLU A  60       2.713   2.625 -20.881  1.00  0.00              
ATOM    779  C   GLU A  60       3.508   1.834 -19.842  1.00  0.00              
ATOM    780  O   GLU A  60       2.937   1.101 -19.031  1.00  0.00              
ATOM    781  CB  GLU A  60       2.054   3.842 -20.229  1.00  0.00              
ATOM    782  CG  GLU A  60       1.475   4.847 -21.214  1.00  0.00              
ATOM    783  CD  GLU A  60       2.556   5.489 -22.038  1.00  0.00              
ATOM    784  OE1 GLU A  60       3.482   6.012 -21.466  1.00  0.00              
ATOM    785  OE2 GLU A  60       2.515   5.359 -23.240  1.00  0.00              
ATOM    786  H   GLU A  60       0.798   1.758 -21.160  1.00  0.00              
ATOM    787  HA  GLU A  60       3.431   2.976 -21.623  1.00  0.00              
ATOM    788 1HB  GLU A  60       1.258   3.466 -19.585  1.00  0.00              
ATOM    789 2HB  GLU A  60       2.815   4.329 -19.619  1.00  0.00              
ATOM    790 1HG  GLU A  60       0.721   4.421 -21.875  1.00  0.00              
ATOM    791 2HG  GLU A  60       1.013   5.597 -20.573  1.00  0.00              
ATOM    792  N   GLU A  61       4.827   1.959 -19.889  1.00  0.00              
ATOM    793  CA  GLU A  61       5.682   1.265 -18.938  1.00  0.00              
ATOM    794  C   GLU A  61       6.003   2.178 -17.767  1.00  0.00              
ATOM    795  O   GLU A  61       6.587   3.252 -17.935  1.00  0.00              
ATOM    796  CB  GLU A  61       6.970   0.788 -19.611  1.00  0.00              
ATOM    797  CG  GLU A  61       6.772  -0.327 -20.628  1.00  0.00              
ATOM    798  CD  GLU A  61       8.079  -0.742 -21.246  1.00  0.00              
ATOM    799  OE1 GLU A  61       9.088  -0.188 -20.880  1.00  0.00              
ATOM    800  OE2 GLU A  61       8.083  -1.687 -21.999  1.00  0.00              
ATOM    801  H   GLU A  61       5.234   2.534 -20.578  1.00  0.00              
ATOM    802  HA  GLU A  61       5.160   0.395 -18.537  1.00  0.00              
ATOM    803 1HB  GLU A  61       7.412   1.654 -20.104  1.00  0.00              
ATOM    804 2HB  GLU A  61       7.635   0.443 -18.819  1.00  0.00              
ATOM    805 1HG  GLU A  61       6.271  -1.204 -20.218  1.00  0.00              
ATOM    806 2HG  GLU A  61       6.140   0.129 -21.388  1.00  0.00              
ATOM    807  N   VAL A  62       5.607   1.745 -16.588  1.00  0.00              
ATOM    808  CA  VAL A  62       5.772   2.520 -15.379  1.00  0.00              
ATOM    809  C   VAL A  62       6.311   1.647 -14.264  1.00  0.00              
ATOM    810  O   VAL A  62       6.301   0.420 -14.354  1.00  0.00              
ATOM    811  CB  VAL A  62       4.448   3.167 -14.923  1.00  0.00              
ATOM    812  CG1 VAL A  62       3.904   4.110 -15.984  1.00  0.00              
ATOM    813  CG2 VAL A  62       3.432   2.114 -14.567  1.00  0.00              
ATOM    814  H   VAL A  62       5.193   0.854 -16.525  1.00  0.00              
ATOM    815  HA  VAL A  62       6.512   3.310 -15.512  1.00  0.00              
ATOM    816  HB  VAL A  62       4.643   3.733 -14.033  1.00  0.00              
ATOM    817 1HG1 VAL A  62       2.970   4.551 -15.634  1.00  0.00              
ATOM    818 2HG1 VAL A  62       4.629   4.902 -16.175  1.00  0.00              
ATOM    819 3HG1 VAL A  62       3.720   3.556 -16.904  1.00  0.00              
ATOM    820 1HG2 VAL A  62       2.507   2.593 -14.249  1.00  0.00              
ATOM    821 2HG2 VAL A  62       3.236   1.489 -15.439  1.00  0.00              
ATOM    822 3HG2 VAL A  62       3.817   1.496 -13.756  1.00  0.00              
ATOM    823  N   GLU A  63       6.784   2.285 -13.221  1.00  0.00              
ATOM    824  CA  GLU A  63       7.296   1.587 -12.059  1.00  0.00              
ATOM    825  C   GLU A  63       6.538   2.042 -10.826  1.00  0.00              
ATOM    826  O   GLU A  63       6.106   3.197 -10.736  1.00  0.00              
ATOM    827  CB  GLU A  63       8.797   1.832 -11.890  1.00  0.00              
ATOM    828  CG  GLU A  63       9.657   1.270 -13.013  1.00  0.00              
ATOM    829  CD  GLU A  63      11.118   1.514 -12.758  1.00  0.00              
ATOM    830  OE1 GLU A  63      11.434   2.126 -11.765  1.00  0.00              
ATOM    831  OE2 GLU A  63      11.924   0.995 -13.493  1.00  0.00              
ATOM    832  H   GLU A  63       6.755   3.265 -13.216  1.00  0.00              
ATOM    833  HA  GLU A  63       7.133   0.514 -12.170  1.00  0.00              
ATOM    834 1HB  GLU A  63       8.939   2.911 -11.831  1.00  0.00              
ATOM    835 2HB  GLU A  63       9.090   1.375 -10.945  1.00  0.00              
ATOM    836 1HG  GLU A  63       9.493   0.208 -13.194  1.00  0.00              
ATOM    837 2HG  GLU A  63       9.341   1.838 -13.887  1.00  0.00              
ATOM    838  N   ILE A  64       6.344   1.140  -9.891  1.00  0.00              
ATOM    839  CA  ILE A  64       5.740   1.499  -8.629  1.00  0.00              
ATOM    840  C   ILE A  64       6.804   1.486  -7.533  1.00  0.00              
ATOM    841  O   ILE A  64       7.633   0.577  -7.469  1.00  0.00              
ATOM    842  CB  ILE A  64       4.592   0.544  -8.253  1.00  0.00              
ATOM    843  CG1 ILE A  64       3.733   1.153  -7.141  1.00  0.00              
ATOM    844  CG2 ILE A  64       5.143  -0.807  -7.826  1.00  0.00              
ATOM    845  CD1 ILE A  64       2.477   0.368  -6.843  1.00  0.00              
ATOM    846  H   ILE A  64       6.611   0.207 -10.053  1.00  0.00              
ATOM    847  HA  ILE A  64       5.363   2.521  -8.661  1.00  0.00              
ATOM    848  HB  ILE A  64       3.941   0.415  -9.117  1.00  0.00              
ATOM    849 1HG1 ILE A  64       4.352   1.204  -6.246  1.00  0.00              
ATOM    850 2HG1 ILE A  64       3.466   2.162  -7.455  1.00  0.00              
ATOM    851 1HG2 ILE A  64       4.318  -1.470  -7.563  1.00  0.00              
ATOM    852 2HG2 ILE A  64       5.712  -1.244  -8.646  1.00  0.00              
ATOM    853 3HG2 ILE A  64       5.793  -0.679  -6.961  1.00  0.00              
ATOM    854 1HD1 ILE A  64       1.920   0.861  -6.046  1.00  0.00              
ATOM    855 2HD1 ILE A  64       1.856   0.318  -7.739  1.00  0.00              
ATOM    856 3HD1 ILE A  64       2.742  -0.640  -6.528  1.00  0.00              
ATOM    857  N   ASP A  65       6.802   2.523  -6.710  1.00  0.00              
ATOM    858  CA  ASP A  65       7.701   2.616  -5.570  1.00  0.00              
ATOM    859  C   ASP A  65       6.904   2.446  -4.286  1.00  0.00              
ATOM    860  O   ASP A  65       6.219   3.370  -3.840  1.00  0.00              
ATOM    861  CB  ASP A  65       8.448   3.952  -5.567  1.00  0.00              
ATOM    862  CG  ASP A  65       9.441   4.114  -4.424  1.00  0.00              
ATOM    863  OD1 ASP A  65       9.500   3.246  -3.586  1.00  0.00              
ATOM    864  OD2 ASP A  65      10.238   5.020  -4.481  1.00  0.00              
ATOM    865  H   ASP A  65       6.155   3.247  -6.860  1.00  0.00              
ATOM    866  HA  ASP A  65       8.436   1.812  -5.613  1.00  0.00              
ATOM    867 1HB  ASP A  65       8.943   4.175  -6.512  1.00  0.00              
ATOM    868 2HB  ASP A  65       7.613   4.638  -5.421  1.00  0.00              
ATOM    869  N   ILE A  66       6.983   1.258  -3.711  1.00  0.00              
ATOM    870  CA  ILE A  66       6.170   0.912  -2.554  1.00  0.00              
ATOM    871  C   ILE A  66       6.974   0.996  -1.266  1.00  0.00              
ATOM    872  O   ILE A  66       7.960   0.278  -1.092  1.00  0.00              
ATOM    873  CB  ILE A  66       5.576  -0.502  -2.686  1.00  0.00              
ATOM    874  CG1 ILE A  66       4.694  -0.597  -3.933  1.00  0.00              
ATOM    875  CG2 ILE A  66       4.783  -0.864  -1.439  1.00  0.00              
ATOM    876  CD1 ILE A  66       4.283  -2.009  -4.284  1.00  0.00              
ATOM    877  H   ILE A  66       7.618   0.602  -4.061  1.00  0.00              
ATOM    878  HA  ILE A  66       5.364   1.633  -2.422  1.00  0.00              
ATOM    879  HB  ILE A  66       6.387  -1.217  -2.820  1.00  0.00              
ATOM    880 1HG1 ILE A  66       3.805   0.005  -3.748  1.00  0.00              
ATOM    881 2HG1 ILE A  66       5.256  -0.166  -4.761  1.00  0.00              
ATOM    882 1HG2 ILE A  66       4.370  -1.866  -1.549  1.00  0.00              
ATOM    883 2HG2 ILE A  66       5.438  -0.835  -0.570  1.00  0.00              
ATOM    884 3HG2 ILE A  66       3.970  -0.150  -1.305  1.00  0.00              
ATOM    885 1HD1 ILE A  66       3.660  -1.995  -5.178  1.00  0.00              
ATOM    886 2HD1 ILE A  66       5.172  -2.613  -4.472  1.00  0.00              
ATOM    887 3HD1 ILE A  66       3.719  -2.440  -3.458  1.00  0.00              
ATOM    888  N   TYR A  67       6.534   1.856  -0.361  1.00  0.00              
ATOM    889  CA  TYR A  67       7.212   2.036   0.912  1.00  0.00              
ATOM    890  C   TYR A  67       6.325   1.533   2.049  1.00  0.00              
ATOM    891  O   TYR A  67       5.135   1.857   2.103  1.00  0.00              
ATOM    892  CB  TYR A  67       7.578   3.506   1.128  1.00  0.00              
ATOM    893  CG  TYR A  67       8.232   3.786   2.463  1.00  0.00              
ATOM    894  CD1 TYR A  67       9.448   3.208   2.795  1.00  0.00              
ATOM    895  CD2 TYR A  67       7.631   4.629   3.385  1.00  0.00              
ATOM    896  CE1 TYR A  67      10.050   3.460   4.013  1.00  0.00              
ATOM    897  CE2 TYR A  67       8.224   4.889   4.606  1.00  0.00              
ATOM    898  CZ  TYR A  67       9.433   4.302   4.917  1.00  0.00              
ATOM    899  OH  TYR A  67      10.028   4.558   6.131  1.00  0.00              
ATOM    900  H   TYR A  67       5.727   2.379  -0.553  1.00  0.00              
ATOM    901  HA  TYR A  67       8.129   1.446   0.930  1.00  0.00              
ATOM    902 1HB  TYR A  67       8.258   3.791   0.323  1.00  0.00              
ATOM    903 2HB  TYR A  67       6.657   4.083   1.046  1.00  0.00              
ATOM    904  HD1 TYR A  67       9.929   2.544   2.077  1.00  0.00              
ATOM    905  HD2 TYR A  67       6.676   5.089   3.134  1.00  0.00              
ATOM    906  HE1 TYR A  67      11.005   2.998   4.261  1.00  0.00              
ATOM    907  HE2 TYR A  67       7.735   5.554   5.319  1.00  0.00              
ATOM    908  HH  TYR A  67       9.516   5.155   6.681  1.00  0.00              
ATOM    909  N   ASP A  68       6.899   0.728   2.933  1.00  0.00              
ATOM    910  CA  ASP A  68       6.175   0.210   4.093  1.00  0.00              
ATOM    911  C   ASP A  68       6.393   1.172   5.262  1.00  0.00              
ATOM    912  O   ASP A  68       7.147   2.138   5.136  1.00  0.00              
ATOM    913  CB  ASP A  68       6.676  -1.205   4.445  1.00  0.00              
ATOM    914  CG  ASP A  68       5.598  -2.110   5.030  1.00  0.00              
ATOM    915  OD1 ASP A  68       4.892  -1.689   5.971  1.00  0.00              
ATOM    916  OD2 ASP A  68       5.462  -3.263   4.560  1.00  0.00              
ATOM    917  H   ASP A  68       7.840   0.482   2.814  1.00  0.00              
ATOM    918  HA  ASP A  68       5.107   0.171   3.875  1.00  0.00              
ATOM    919 1HB  ASP A  68       7.172  -1.709   3.616  1.00  0.00              
ATOM    920 2HB  ASP A  68       7.408  -0.962   5.216  1.00  0.00              
ATOM    921  N   THR A  69       5.754   0.926   6.389  1.00  0.00              
ATOM    922  CA  THR A  69       5.907   1.794   7.545  1.00  0.00              
ATOM    923  C   THR A  69       5.998   0.993   8.837  1.00  0.00              
ATOM    924  O   THR A  69       5.406  -0.082   8.961  1.00  0.00              
ATOM    925  CB  THR A  69       4.740   2.797   7.666  1.00  0.00              
ATOM    926  OG1 THR A  69       3.494   2.095   7.768  1.00  0.00              
ATOM    927  CG2 THR A  69       4.701   3.752   6.480  1.00  0.00              
ATOM    928  H   THR A  69       5.185   0.123   6.456  1.00  0.00              
ATOM    929  HA  THR A  69       6.841   2.352   7.467  1.00  0.00              
ATOM    930  HB  THR A  69       4.883   3.377   8.566  1.00  0.00              
ATOM    931  HG1 THR A  69       3.214   1.814   6.881  1.00  0.00              
ATOM    932 1HG2 THR A  69       3.869   4.444   6.599  1.00  0.00              
ATOM    933 2HG2 THR A  69       5.635   4.312   6.433  1.00  0.00              
ATOM    934 3HG2 THR A  69       4.573   3.183   5.560  1.00  0.00              
ATOM    935  N   ALA A  70       6.748   1.518   9.789  1.00  0.00              
ATOM    936  CA  ALA A  70       6.852   0.910  11.102  1.00  0.00              
ATOM    937  C   ALA A  70       5.805   1.509  12.029  1.00  0.00              
ATOM    938  O   ALA A  70       5.449   2.679  11.900  1.00  0.00              
ATOM    939  CB  ALA A  70       8.249   1.110  11.673  1.00  0.00              
ATOM    940  H   ALA A  70       7.246   2.340   9.603  1.00  0.00              
ATOM    941  HA  ALA A  70       6.654  -0.158  11.009  1.00  0.00              
ATOM    942 1HB  ALA A  70       8.308   0.648  12.658  1.00  0.00              
ATOM    943 2HB  ALA A  70       8.982   0.649  11.012  1.00  0.00              
ATOM    944 3HB  ALA A  70       8.457   2.176  11.760  1.00  0.00              
ATOM    945  N   GLY A  71       5.313   0.707  12.959  1.00  0.00              
ATOM    946  CA  GLY A  71       4.276   1.160  13.864  1.00  0.00              
ATOM    947  C   GLY A  71       4.838   1.946  15.032  1.00  0.00              
ATOM    948  O   GLY A  71       4.740   1.526  16.182  1.00  0.00              
ATOM    949  H   GLY A  71       5.670  -0.205  13.050  1.00  0.00              
ATOM    950 1HA  GLY A  71       3.582   1.800  13.319  1.00  0.00              
ATOM    951 2HA  GLY A  71       3.741   0.295  14.254  1.00  0.00              
ATOM    952  N   LEU A  72       5.433   3.088  14.722  1.00  0.00              
ATOM    953  CA  LEU A  72       6.071   3.933  15.715  1.00  0.00              
ATOM    954  C   LEU A  72       6.064   5.378  15.242  1.00  0.00              
ATOM    955  O   LEU A  72       6.191   5.641  14.046  1.00  0.00              
ATOM    956  CB  LEU A  72       7.501   3.448  16.017  1.00  0.00              
ATOM    957  CG  LEU A  72       8.376   3.100  14.801  1.00  0.00              
ATOM    958  CD1 LEU A  72       8.696   4.330  13.971  1.00  0.00              
ATOM    959  CD2 LEU A  72       9.658   2.419  15.253  1.00  0.00              
ATOM    960  H   LEU A  72       5.431   3.383  13.784  1.00  0.00              
ATOM    961  HA  LEU A  72       5.506   3.893  16.646  1.00  0.00              
ATOM    962 1HB  LEU A  72       7.890   4.339  16.504  1.00  0.00              
ATOM    963 2HB  LEU A  72       7.504   2.616  16.722  1.00  0.00              
ATOM    964  HG  LEU A  72       7.837   2.408  14.170  1.00  0.00              
ATOM    965 1HD1 LEU A  72       9.316   4.045  13.120  1.00  0.00              
ATOM    966 2HD1 LEU A  72       7.769   4.777  13.610  1.00  0.00              
ATOM    967 3HD1 LEU A  72       9.232   5.054  14.585  1.00  0.00              
ATOM    968 1HD2 LEU A  72      10.267   2.178  14.381  1.00  0.00              
ATOM    969 2HD2 LEU A  72      10.212   3.088  15.911  1.00  0.00              
ATOM    970 3HD2 LEU A  72       9.413   1.502  15.790  1.00  0.00              
ATOM    971  N   GLY A  73       5.922   6.310  16.170  1.00  0.00              
ATOM    972  CA  GLY A  73       5.949   7.724  15.828  1.00  0.00              
ATOM    973  C   GLY A  73       7.305   8.347  16.144  1.00  0.00              
ATOM    974  O   GLY A  73       7.548   9.514  15.842  1.00  0.00              
ATOM    975  H   GLY A  73       5.803   6.040  17.110  1.00  0.00              
ATOM    976 1HA  GLY A  73       5.748   7.837  14.762  1.00  0.00              
ATOM    977 2HA  GLY A  73       5.180   8.243  16.399  1.00  0.00              
ATOM    978  N   ARG A  74       8.181   7.560  16.758  1.00  0.00              
ATOM    979  CA  ARG A  74       9.474   8.063  17.211  1.00  0.00              
ATOM    980  C   ARG A  74      10.294   8.526  16.022  1.00  0.00              
ATOM    981  O   ARG A  74      10.869   9.616  16.024  1.00  0.00              
ATOM    982  CB  ARG A  74      10.233   7.052  18.058  1.00  0.00              
ATOM    983  CG  ARG A  74      11.559   7.549  18.612  1.00  0.00              
ATOM    984  CD  ARG A  74      12.319   6.533  19.384  1.00  0.00              
ATOM    985  NE  ARG A  74      12.783   5.402  18.597  1.00  0.00              
ATOM    986  CZ  ARG A  74      13.856   5.426  17.781  1.00  0.00              
ATOM    987  NH1 ARG A  74      14.554   6.527  17.613  1.00  0.00              
ATOM    988  NH2 ARG A  74      14.174   4.318  17.135  1.00  0.00              
ATOM    989  H   ARG A  74       7.946   6.622  16.925  1.00  0.00              
ATOM    990  HA  ARG A  74       9.327   8.926  17.862  1.00  0.00              
ATOM    991 1HB  ARG A  74       9.579   6.775  18.884  1.00  0.00              
ATOM    992 2HB  ARG A  74      10.412   6.181  17.428  1.00  0.00              
ATOM    993 1HG  ARG A  74      12.183   7.874  17.779  1.00  0.00              
ATOM    994 2HG  ARG A  74      11.363   8.395  19.272  1.00  0.00              
ATOM    995 1HD  ARG A  74      13.196   7.006  19.824  1.00  0.00              
ATOM    996 2HD  ARG A  74      11.682   6.140  20.176  1.00  0.00              
ATOM    997  HE  ARG A  74      12.408   4.465  18.530  1.00  0.00              
ATOM    998 1HH1 ARG A  74      14.287   7.371  18.100  1.00  0.00              
ATOM    999 2HH1 ARG A  74      15.354   6.524  16.997  1.00  0.00              
ATOM   1000 1HH2 ARG A  74      13.615   3.484  17.262  1.00  0.00              
ATOM   1001 2HH2 ARG A  74      14.971   4.308  16.517  1.00  0.00              
ATOM   1002  N   GLU A  75      10.326   7.683  15.001  1.00  0.00              
ATOM   1003  CA  GLU A  75      11.081   7.957  13.795  1.00  0.00              
ATOM   1004  C   GLU A  75      10.225   8.711  12.791  1.00  0.00              
ATOM   1005  O   GLU A  75       9.764   8.155  11.791  1.00  0.00              
ATOM   1006  CB  GLU A  75      11.603   6.657  13.179  1.00  0.00              
ATOM   1007  CG  GLU A  75      12.533   5.862  14.084  1.00  0.00              
ATOM   1008  CD  GLU A  75      12.677   4.443  13.608  1.00  0.00              
ATOM   1009  OE1 GLU A  75      12.067   4.102  12.624  1.00  0.00              
ATOM   1010  OE2 GLU A  75      13.484   3.731  14.160  1.00  0.00              
ATOM   1011  H   GLU A  75       9.819   6.848  15.062  1.00  0.00              
ATOM   1012  HA  GLU A  75      11.933   8.597  14.029  1.00  0.00              
ATOM   1013 1HB  GLU A  75      10.732   6.050  12.931  1.00  0.00              
ATOM   1014 2HB  GLU A  75      12.131   6.927  12.264  1.00  0.00              
ATOM   1015 1HG  GLU A  75      13.520   6.310  14.193  1.00  0.00              
ATOM   1016 2HG  GLU A  75      12.023   5.871  15.047  1.00  0.00              
ATOM   1017  N   ALA A  76      10.018   9.985  13.072  1.00  0.00              
ATOM   1018  CA  ALA A  76       9.237  10.848  12.208  1.00  0.00              
ATOM   1019  C   ALA A  76       9.865  10.932  10.826  1.00  0.00              
ATOM   1020  O   ALA A  76       9.173  11.089   9.825  1.00  0.00              
ATOM   1021  CB  ALA A  76       9.127  12.231  12.818  1.00  0.00              
ATOM   1022  H   ALA A  76      10.398  10.355  13.901  1.00  0.00              
ATOM   1023  HA  ALA A  76       8.241  10.419  12.093  1.00  0.00              
ATOM   1024 1HB  ALA A  76       8.537  12.871  12.161  1.00  0.00              
ATOM   1025 2HB  ALA A  76       8.638  12.162  13.790  1.00  0.00              
ATOM   1026 3HB  ALA A  76      10.121  12.655  12.939  1.00  0.00              
ATOM   1027  N   SER A  77      11.188  10.790  10.776  1.00  0.00              
ATOM   1028  CA  SER A  77      11.916  10.799   9.515  1.00  0.00              
ATOM   1029  C   SER A  77      11.556   9.594   8.653  1.00  0.00              
ATOM   1030  O   SER A  77      11.726   9.622   7.435  1.00  0.00              
ATOM   1031  CB  SER A  77      13.409  10.832   9.778  1.00  0.00              
ATOM   1032  OG  SER A  77      13.861   9.657  10.393  1.00  0.00              
ATOM   1033  H   SER A  77      11.683  10.680  11.612  1.00  0.00              
ATOM   1034  HA  SER A  77      11.776  11.716   8.941  1.00  0.00              
ATOM   1035 1HB  SER A  77      13.927  10.957   8.828  1.00  0.00              
ATOM   1036 2HB  SER A  77      13.631  11.679  10.426  1.00  0.00              
ATOM   1037  HG  SER A  77      13.674   8.906   9.825  1.00  0.00              
ATOM   1038  N   THR A  78      11.070   8.537   9.289  1.00  0.00              
ATOM   1039  CA  THR A  78      10.695   7.328   8.579  1.00  0.00              
ATOM   1040  C   THR A  78       9.202   7.347   8.252  1.00  0.00              
ATOM   1041  O   THR A  78       8.777   6.854   7.211  1.00  0.00              
ATOM   1042  CB  THR A  78      11.026   6.065   9.395  1.00  0.00              
ATOM   1043  OG1 THR A  78      10.315   6.097  10.640  1.00  0.00              
ATOM   1044  CG2 THR A  78      12.520   5.984   9.671  1.00  0.00              
ATOM   1045  H   THR A  78      10.963   8.575  10.265  1.00  0.00              
ATOM   1046  HA  THR A  78      11.227   7.278   7.629  1.00  0.00              
ATOM   1047  HB  THR A  78      10.713   5.186   8.832  1.00  0.00              
ATOM   1048  HG1 THR A  78      10.523   5.309  11.147  1.00  0.00              
ATOM   1049 1HG2 THR A  78      12.734   5.085  10.248  1.00  0.00              
ATOM   1050 2HG2 THR A  78      13.062   5.947   8.726  1.00  0.00              
ATOM   1051 3HG2 THR A  78      12.833   6.861  10.235  1.00  0.00              
ATOM   1052  N   ARG A  79       8.409   7.932   9.137  1.00  0.00              
ATOM   1053  CA  ARG A  79       6.965   7.966   8.939  1.00  0.00              
ATOM   1054  C   ARG A  79       6.512   9.297   8.335  1.00  0.00              
ATOM   1055  O   ARG A  79       5.995   9.336   7.222  1.00  0.00              
ATOM   1056  CB  ARG A  79       6.209   7.649  10.221  1.00  0.00              
ATOM   1057  CG  ARG A  79       4.710   7.467  10.050  1.00  0.00              
ATOM   1058  CD  ARG A  79       3.945   7.461  11.324  1.00  0.00              
ATOM   1059  NE  ARG A  79       3.852   8.758  11.977  1.00  0.00              
ATOM   1060  CZ  ARG A  79       3.319   8.963  13.196  1.00  0.00              
ATOM   1061  NH1 ARG A  79       2.798   7.971  13.884  1.00  0.00              
ATOM   1062  NH2 ARG A  79       3.313  10.195  13.676  1.00  0.00              
ATOM   1063  H   ARG A  79       8.796   8.352   9.933  1.00  0.00              
ATOM   1064  HA  ARG A  79       6.672   7.193   8.229  1.00  0.00              
ATOM   1065 1HB  ARG A  79       6.639   6.733  10.626  1.00  0.00              
ATOM   1066 2HB  ARG A  79       6.395   8.472  10.911  1.00  0.00              
ATOM   1067 1HG  ARG A  79       4.329   8.281   9.434  1.00  0.00              
ATOM   1068 2HG  ARG A  79       4.532   6.515   9.546  1.00  0.00              
ATOM   1069 1HD  ARG A  79       2.929   7.122  11.125  1.00  0.00              
ATOM   1070 2HD  ARG A  79       4.425   6.778  12.023  1.00  0.00              
ATOM   1071  HE  ARG A  79       4.151   9.666  11.649  1.00  0.00              
ATOM   1072 1HH1 ARG A  79       2.794   7.038  13.496  1.00  0.00              
ATOM   1073 2HH1 ARG A  79       2.403   8.146  14.797  1.00  0.00              
ATOM   1074 1HH2 ARG A  79       3.702  10.949  13.126  1.00  0.00              
ATOM   1075 2HH2 ARG A  79       2.920  10.377  14.587  1.00  0.00              
ATOM   1076  N   ASP A  80       6.745  10.381   9.063  1.00  0.00              
ATOM   1077  CA  ASP A  80       6.112  11.666   8.771  1.00  0.00              
ATOM   1078  C   ASP A  80       6.681  12.293   7.504  1.00  0.00              
ATOM   1079  O   ASP A  80       5.945  12.733   6.622  1.00  0.00              
ATOM   1080  CB  ASP A  80       6.281  12.627   9.951  1.00  0.00              
ATOM   1081  CG  ASP A  80       5.450  12.270  11.175  1.00  0.00              
ATOM   1082  OD1 ASP A  80       4.569  11.453  11.054  1.00  0.00              
ATOM   1083  OD2 ASP A  80       5.800  12.696  12.251  1.00  0.00              
ATOM   1084  H   ASP A  80       7.359  10.320   9.827  1.00  0.00              
ATOM   1085  HA  ASP A  80       5.047  11.520   8.590  1.00  0.00              
ATOM   1086 1HB  ASP A  80       7.319  12.774  10.247  1.00  0.00              
ATOM   1087 2HB  ASP A  80       5.896  13.545   9.505  1.00  0.00              
ATOM   1088  N   ASP A  81       8.003  12.321   7.426  1.00  0.00              
ATOM   1089  CA  ASP A  81       8.712  12.981   6.331  1.00  0.00              
ATOM   1090  C   ASP A  81       8.556  12.220   5.012  1.00  0.00              
ATOM   1091  O   ASP A  81       8.643  12.812   3.937  1.00  0.00              
ATOM   1092  CB  ASP A  81      10.196  13.133   6.675  1.00  0.00              
ATOM   1093  CG  ASP A  81      10.492  14.192   7.729  1.00  0.00              
ATOM   1094  OD1 ASP A  81       9.616  14.969   8.024  1.00  0.00              
ATOM   1095  OD2 ASP A  81      11.531  14.118   8.340  1.00  0.00              
ATOM   1096  H   ASP A  81       8.527  11.892   8.141  1.00  0.00              
ATOM   1097  HA  ASP A  81       8.289  13.971   6.161  1.00  0.00              
ATOM   1098 1HB  ASP A  81      10.675  12.195   6.958  1.00  0.00              
ATOM   1099 2HB  ASP A  81      10.583  13.463   5.710  1.00  0.00              
ATOM   1100  N   PHE A  82       8.309  10.915   5.091  1.00  0.00              
ATOM   1101  CA  PHE A  82       8.031  10.125   3.892  1.00  0.00              
ATOM   1102  C   PHE A  82       6.594  10.324   3.411  1.00  0.00              
ATOM   1103  O   PHE A  82       6.326  10.264   2.210  1.00  0.00              
ATOM   1104  CB  PHE A  82       8.294   8.642   4.159  1.00  0.00              
ATOM   1105  CG  PHE A  82       9.739   8.250   4.034  1.00  0.00              
ATOM   1106  CD1 PHE A  82      10.608   8.401   5.104  1.00  0.00              
ATOM   1107  CD2 PHE A  82      10.232   7.732   2.846  1.00  0.00              
ATOM   1108  CE1 PHE A  82      11.938   8.041   4.990  1.00  0.00              
ATOM   1109  CE2 PHE A  82      11.560   7.371   2.729  1.00  0.00              
ATOM   1110  CZ  PHE A  82      12.414   7.526   3.803  1.00  0.00              
ATOM   1111  H   PHE A  82       8.305  10.480   5.968  1.00  0.00              
ATOM   1112  HA  PHE A  82       8.676  10.452   3.075  1.00  0.00              
ATOM   1113 1HB  PHE A  82       7.988   8.383   5.172  1.00  0.00              
ATOM   1114 2HB  PHE A  82       7.743   8.030   3.446  1.00  0.00              
ATOM   1115  HD1 PHE A  82      10.232   8.807   6.043  1.00  0.00              
ATOM   1116  HD2 PHE A  82       9.558   7.610   1.998  1.00  0.00              
ATOM   1117  HE1 PHE A  82      12.610   8.164   5.839  1.00  0.00              
ATOM   1118  HE2 PHE A  82      11.935   6.964   1.790  1.00  0.00              
ATOM   1119  HZ  PHE A  82      13.462   7.243   3.712  1.00  0.00              
ATOM   1120  N   PHE A  83       5.679  10.585   4.345  1.00  0.00              
ATOM   1121  CA  PHE A  83       4.310  10.979   4.004  1.00  0.00              
ATOM   1122  C   PHE A  83       4.267  12.301   3.235  1.00  0.00              
ATOM   1123  O   PHE A  83       3.612  12.403   2.198  1.00  0.00              
ATOM   1124  CB  PHE A  83       3.443  11.103   5.268  1.00  0.00              
ATOM   1125  CG  PHE A  83       3.152   9.803   5.973  1.00  0.00              
ATOM   1126  CD1 PHE A  83       3.678   8.607   5.506  1.00  0.00              
ATOM   1127  CD2 PHE A  83       2.340   9.778   7.099  1.00  0.00              
ATOM   1128  CE1 PHE A  83       3.401   7.415   6.149  1.00  0.00              
ATOM   1129  CE2 PHE A  83       2.059   8.587   7.741  1.00  0.00              
ATOM   1130  CZ  PHE A  83       2.590   7.405   7.267  1.00  0.00              
ATOM   1131  H   PHE A  83       5.933  10.519   5.292  1.00  0.00              
ATOM   1132  HA  PHE A  83       3.864  10.233   3.345  1.00  0.00              
ATOM   1133 1HB  PHE A  83       3.939  11.737   6.001  1.00  0.00              
ATOM   1134 2HB  PHE A  83       2.474  11.530   5.016  1.00  0.00              
ATOM   1135  HD1 PHE A  83       4.313   8.612   4.634  1.00  0.00              
ATOM   1136  HD2 PHE A  83       1.922  10.703   7.478  1.00  0.00              
ATOM   1137  HE1 PHE A  83       3.820   6.493   5.779  1.00  0.00              
ATOM   1138  HE2 PHE A  83       1.426   8.582   8.616  1.00  0.00              
ATOM   1139  HZ  PHE A  83       2.374   6.474   7.768  1.00  0.00              
ATOM   1140  N   ARG A  84       4.990  13.300   3.736  1.00  0.00              
ATOM   1141  CA  ARG A  84       5.012  14.626   3.122  1.00  0.00              
ATOM   1142  C   ARG A  84       5.538  14.571   1.682  1.00  0.00              
ATOM   1143  O   ARG A  84       5.094  15.333   0.824  1.00  0.00              
ATOM   1144  CB  ARG A  84       5.790  15.629   3.962  1.00  0.00              
ATOM   1145  CG  ARG A  84       5.658  17.076   3.515  1.00  0.00              
ATOM   1146  CD  ARG A  84       6.153  18.069   4.502  1.00  0.00              
ATOM   1147  NE  ARG A  84       5.970  19.456   4.105  1.00  0.00              
ATOM   1148  CZ  ARG A  84       6.817  20.145   3.316  1.00  0.00              
ATOM   1149  NH1 ARG A  84       7.924  19.594   2.869  1.00  0.00              
ATOM   1150  NH2 ARG A  84       6.519  21.398   3.023  1.00  0.00              
ATOM   1151  H   ARG A  84       5.525  13.141   4.546  1.00  0.00              
ATOM   1152  HA  ARG A  84       3.998  15.022   3.062  1.00  0.00              
ATOM   1153 1HB  ARG A  84       5.429  15.534   4.985  1.00  0.00              
ATOM   1154 2HB  ARG A  84       6.838  15.334   3.918  1.00  0.00              
ATOM   1155 1HG  ARG A  84       6.225  17.208   2.593  1.00  0.00              
ATOM   1156 2HG  ARG A  84       4.604  17.285   3.326  1.00  0.00              
ATOM   1157 1HD  ARG A  84       5.624  17.927   5.443  1.00  0.00              
ATOM   1158 2HD  ARG A  84       7.220  17.912   4.657  1.00  0.00              
ATOM   1159  HE  ARG A  84       5.225  20.100   4.337  1.00  0.00              
ATOM   1160 1HH1 ARG A  84       8.147  18.641   3.117  1.00  0.00              
ATOM   1161 2HH1 ARG A  84       8.547  20.127   2.279  1.00  0.00              
ATOM   1162 1HH2 ARG A  84       5.672  21.812   3.390  1.00  0.00              
ATOM   1163 2HH2 ARG A  84       7.137  21.937   2.435  1.00  0.00              
ATOM   1164  N   SER A  85       6.466  13.664   1.410  1.00  0.00              
ATOM   1165  CA  SER A  85       7.042  13.549   0.078  1.00  0.00              
ATOM   1166  C   SER A  85       6.524  12.300  -0.644  1.00  0.00              
ATOM   1167  O   SER A  85       7.102  11.859  -1.641  1.00  0.00              
ATOM   1168  CB  SER A  85       8.555  13.522   0.169  1.00  0.00              
ATOM   1169  OG  SER A  85       9.019  12.432   0.917  1.00  0.00              
ATOM   1170  H   SER A  85       6.770  13.062   2.120  1.00  0.00              
ATOM   1171  HA  SER A  85       6.876  14.430  -0.543  1.00  0.00              
ATOM   1172 1HB  SER A  85       8.964  13.460  -0.839  1.00  0.00              
ATOM   1173 2HB  SER A  85       8.893  14.444   0.640  1.00  0.00              
ATOM   1174  HG  SER A  85       9.978  12.452   0.950  1.00  0.00              
ATOM   1175  N   GLY A  86       5.424  11.744  -0.153  1.00  0.00              
ATOM   1176  CA  GLY A  86       4.800  10.620  -0.824  1.00  0.00              
ATOM   1177  C   GLY A  86       3.679  11.053  -1.754  1.00  0.00              
ATOM   1178  O   GLY A  86       3.339  12.232  -1.813  1.00  0.00              
ATOM   1179  H   GLY A  86       5.024  12.108   0.668  1.00  0.00              
ATOM   1180 1HA  GLY A  86       5.552  10.094  -1.412  1.00  0.00              
ATOM   1181 2HA  GLY A  86       4.386   9.944  -0.077  1.00  0.00              
ATOM   1182  N   GLU A  87       3.104  10.103  -2.480  1.00  0.00              
ATOM   1183  CA  GLU A  87       2.010  10.393  -3.405  1.00  0.00              
ATOM   1184  C   GLU A  87       0.722   9.715  -2.935  1.00  0.00              
ATOM   1185  O   GLU A  87      -0.163  10.368  -2.379  1.00  0.00              
ATOM   1186  CB  GLU A  87       2.363   9.940  -4.822  1.00  0.00              
ATOM   1187  CG  GLU A  87       3.475  10.744  -5.481  1.00  0.00              
ATOM   1188  CD  GLU A  87       3.831  10.183  -6.830  1.00  0.00              
ATOM   1189  OE1 GLU A  87       3.336   9.132  -7.163  1.00  0.00              
ATOM   1190  OE2 GLU A  87       4.506  10.855  -7.572  1.00  0.00              
ATOM   1191  H   GLU A  87       3.421   9.182  -2.393  1.00  0.00              
ATOM   1192  HA  GLU A  87       1.817  11.466  -3.425  1.00  0.00              
ATOM   1193 1HB  GLU A  87       2.664   8.894  -4.755  1.00  0.00              
ATOM   1194 2HB  GLU A  87       1.455  10.019  -5.419  1.00  0.00              
ATOM   1195 1HG  GLU A  87       3.243  11.804  -5.580  1.00  0.00              
ATOM   1196 2HG  GLU A  87       4.318  10.619  -4.802  1.00  0.00              
ATOM   1197  N   GLY A  88       0.640   8.403  -3.132  1.00  0.00              
ATOM   1198  CA  GLY A  88      -0.558   7.666  -2.786  1.00  0.00              
ATOM   1199  C   GLY A  88      -0.386   6.864  -1.514  1.00  0.00              
ATOM   1200  O   GLY A  88       0.732   6.474  -1.168  1.00  0.00              
ATOM   1201  H   GLY A  88       1.407   7.925  -3.512  1.00  0.00              
ATOM   1202 1HA  GLY A  88      -1.380   8.368  -2.645  1.00  0.00              
ATOM   1203 2HA  GLY A  88      -0.802   6.981  -3.597  1.00  0.00              
ATOM   1204  N   PHE A  89      -1.489   6.619  -0.821  1.00  0.00              
ATOM   1205  CA  PHE A  89      -1.454   5.885   0.440  1.00  0.00              
ATOM   1206  C   PHE A  89      -2.437   4.717   0.411  1.00  0.00              
ATOM   1207  O   PHE A  89      -3.576   4.869  -0.037  1.00  0.00              
ATOM   1208  CB  PHE A  89      -1.796   6.820   1.605  1.00  0.00              
ATOM   1209  CG  PHE A  89      -0.789   7.917   1.827  1.00  0.00              
ATOM   1210  CD1 PHE A  89      -0.922   9.139   1.183  1.00  0.00              
ATOM   1211  CD2 PHE A  89       0.288   7.729   2.677  1.00  0.00              
ATOM   1212  CE1 PHE A  89       0.001  10.149   1.383  1.00  0.00              
ATOM   1213  CE2 PHE A  89       1.212   8.737   2.880  1.00  0.00              
ATOM   1214  CZ  PHE A  89       1.068   9.948   2.232  1.00  0.00              
ATOM   1215  H   PHE A  89      -2.354   6.936  -1.166  1.00  0.00              
ATOM   1216  HA  PHE A  89      -0.461   5.459   0.593  1.00  0.00              
ATOM   1217 1HB  PHE A  89      -2.753   7.310   1.425  1.00  0.00              
ATOM   1218 2HB  PHE A  89      -1.848   6.257   2.536  1.00  0.00              
ATOM   1219  HD1 PHE A  89      -1.757   9.299   0.518  1.00  0.00              
ATOM   1220  HD2 PHE A  89       0.405   6.784   3.186  1.00  0.00              
ATOM   1221  HE1 PHE A  89      -0.116  11.095   0.874  1.00  0.00              
ATOM   1222  HE2 PHE A  89       2.047   8.577   3.546  1.00  0.00              
ATOM   1223  HZ  PHE A  89       1.790  10.735   2.389  1.00  0.00              
ATOM   1224  N   LEU A  90      -1.996   3.558   0.887  1.00  0.00              
ATOM   1225  CA  LEU A  90      -2.893   2.428   1.092  1.00  0.00              
ATOM   1226  C   LEU A  90      -3.141   2.206   2.580  1.00  0.00              
ATOM   1227  O   LEU A  90      -2.271   1.710   3.297  1.00  0.00              
ATOM   1228  CB  LEU A  90      -2.333   1.149   0.464  1.00  0.00              
ATOM   1229  CG  LEU A  90      -2.362   1.089  -1.065  1.00  0.00              
ATOM   1230  CD1 LEU A  90      -1.766  -0.222  -1.556  1.00  0.00              
ATOM   1231  CD2 LEU A  90      -3.783   1.246  -1.579  1.00  0.00              
ATOM   1232  H   LEU A  90      -1.044   3.460   1.110  1.00  0.00              
ATOM   1233  HA  LEU A  90      -3.860   2.643   0.638  1.00  0.00              
ATOM   1234 1HB  LEU A  90      -1.303   1.217   0.812  1.00  0.00              
ATOM   1235 2HB  LEU A  90      -2.799   0.256   0.882  1.00  0.00              
ATOM   1236  HG  LEU A  90      -1.766   1.898  -1.466  1.00  0.00              
ATOM   1237 1HD1 LEU A  90      -1.794  -0.250  -2.645  1.00  0.00              
ATOM   1238 2HD1 LEU A  90      -0.733  -0.302  -1.218  1.00  0.00              
ATOM   1239 3HD1 LEU A  90      -2.344  -1.055  -1.157  1.00  0.00              
ATOM   1240 1HD2 LEU A  90      -3.782   1.201  -2.668  1.00  0.00              
ATOM   1241 2HD2 LEU A  90      -4.405   0.443  -1.180  1.00  0.00              
ATOM   1242 3HD2 LEU A  90      -4.182   2.207  -1.255  1.00  0.00              
ATOM   1243  N   LEU A  91      -4.325   2.583   3.032  1.00  0.00              
ATOM   1244  CA  LEU A  91      -4.700   2.425   4.430  1.00  0.00              
ATOM   1245  C   LEU A  91      -5.198   1.007   4.668  1.00  0.00              
ATOM   1246  O   LEU A  91      -6.381   0.725   4.496  1.00  0.00              
ATOM   1247  CB  LEU A  91      -5.801   3.429   4.816  1.00  0.00              
ATOM   1248  CG  LEU A  91      -5.355   4.883   5.042  1.00  0.00              
ATOM   1249  CD1 LEU A  91      -4.732   5.479   3.794  1.00  0.00              
ATOM   1250  CD2 LEU A  91      -6.535   5.728   5.485  1.00  0.00              
ATOM   1251  H   LEU A  91      -4.977   2.966   2.401  1.00  0.00              
ATOM   1252  HA  LEU A  91      -3.825   2.575   5.062  1.00  0.00              
ATOM   1253 1HB  LEU A  91      -6.414   3.371   3.919  1.00  0.00              
ATOM   1254 2HB  LEU A  91      -6.379   3.085   5.674  1.00  0.00              
ATOM   1255  HG  LEU A  91      -4.615   4.907   5.827  1.00  0.00              
ATOM   1256 1HD1 LEU A  91      -4.429   6.507   3.993  1.00  0.00              
ATOM   1257 2HD1 LEU A  91      -3.857   4.894   3.508  1.00  0.00              
ATOM   1258 3HD1 LEU A  91      -5.459   5.466   2.982  1.00  0.00              
ATOM   1259 1HD2 LEU A  91      -6.207   6.756   5.643  1.00  0.00              
ATOM   1260 2HD2 LEU A  91      -7.308   5.708   4.716  1.00  0.00              
ATOM   1261 3HD2 LEU A  91      -6.940   5.330   6.416  1.00  0.00              
ATOM   1262  N   VAL A  92      -4.303   0.116   5.055  1.00  0.00              
ATOM   1263  CA  VAL A  92      -4.636  -1.297   5.126  1.00  0.00              
ATOM   1264  C   VAL A  92      -4.987  -1.725   6.549  1.00  0.00              
ATOM   1265  O   VAL A  92      -4.238  -1.469   7.493  1.00  0.00              
ATOM   1266  CB  VAL A  92      -3.476  -2.169   4.608  1.00  0.00              
ATOM   1267  CG1 VAL A  92      -3.831  -3.644   4.714  1.00  0.00              
ATOM   1268  CG2 VAL A  92      -3.138  -1.807   3.170  1.00  0.00              
ATOM   1269  H   VAL A  92      -3.402   0.414   5.299  1.00  0.00              
ATOM   1270  HA  VAL A  92      -5.531  -1.523   4.546  1.00  0.00              
ATOM   1271  HB  VAL A  92      -2.587  -1.965   5.203  1.00  0.00              
ATOM   1272 1HG1 VAL A  92      -3.001  -4.247   4.344  1.00  0.00              
ATOM   1273 2HG1 VAL A  92      -4.027  -3.898   5.757  1.00  0.00              
ATOM   1274 3HG1 VAL A  92      -4.720  -3.849   4.118  1.00  0.00              
ATOM   1275 1HG2 VAL A  92      -2.317  -2.431   2.821  1.00  0.00              
ATOM   1276 2HG2 VAL A  92      -4.012  -1.969   2.539  1.00  0.00              
ATOM   1277 3HG2 VAL A  92      -2.843  -0.759   3.119  1.00  0.00              
ATOM   1278  N   PHE A  93      -6.137  -2.367   6.693  1.00  0.00              
ATOM   1279  CA  PHE A  93      -6.581  -2.879   7.982  1.00  0.00              
ATOM   1280  C   PHE A  93      -7.281  -4.215   7.777  1.00  0.00              
ATOM   1281  O   PHE A  93      -7.793  -4.488   6.687  1.00  0.00              
ATOM   1282  CB  PHE A  93      -7.524  -1.883   8.681  1.00  0.00              
ATOM   1283  CG  PHE A  93      -8.903  -1.813   8.083  1.00  0.00              
ATOM   1284  CD1 PHE A  93      -9.177  -0.977   7.013  1.00  0.00              
ATOM   1285  CD2 PHE A  93      -9.927  -2.596   8.593  1.00  0.00              
ATOM   1286  CE1 PHE A  93     -10.445  -0.927   6.464  1.00  0.00              
ATOM   1287  CE2 PHE A  93     -11.194  -2.547   8.048  1.00  0.00              
ATOM   1288  CZ  PHE A  93     -11.453  -1.713   6.981  1.00  0.00              
ATOM   1289  H   PHE A  93      -6.710  -2.506   5.906  1.00  0.00              
ATOM   1290  HA  PHE A  93      -5.719  -3.051   8.629  1.00  0.00              
ATOM   1291 1HB  PHE A  93      -7.657  -2.163   9.726  1.00  0.00              
ATOM   1292 2HB  PHE A  93      -7.112  -0.877   8.624  1.00  0.00              
ATOM   1293  HD1 PHE A  93      -8.388  -0.360   6.609  1.00  0.00              
ATOM   1294  HD2 PHE A  93      -9.727  -3.251   9.428  1.00  0.00              
ATOM   1295  HE1 PHE A  93     -10.646  -0.272   5.630  1.00  0.00              
ATOM   1296  HE2 PHE A  93     -11.982  -3.165   8.456  1.00  0.00              
ATOM   1297  HZ  PHE A  93     -12.443  -1.674   6.553  1.00  0.00              
ATOM   1298  N   SER A  94      -7.296  -5.041   8.805  1.00  0.00              
ATOM   1299  CA  SER A  94      -8.075  -6.264   8.781  1.00  0.00              
ATOM   1300  C   SER A  94      -9.439  -6.035   9.406  1.00  0.00              
ATOM   1301  O   SER A  94      -9.556  -5.374  10.441  1.00  0.00              
ATOM   1302  CB  SER A  94      -7.337  -7.374   9.502  1.00  0.00              
ATOM   1303  OG  SER A  94      -8.106  -8.542   9.598  1.00  0.00              
ATOM   1304  H   SER A  94      -6.775  -4.824   9.606  1.00  0.00              
ATOM   1305  HA  SER A  94      -8.180  -6.691   7.783  1.00  0.00              
ATOM   1306 1HB  SER A  94      -6.421  -7.598   8.954  1.00  0.00              
ATOM   1307 2HB  SER A  94      -7.085  -7.032  10.505  1.00  0.00              
ATOM   1308  HG  SER A  94      -8.066  -9.021   8.767  1.00  0.00              
ATOM   1309  N   ILE A  95     -10.466  -6.588   8.783  1.00  0.00              
ATOM   1310  CA  ILE A  95     -11.828  -6.471   9.299  1.00  0.00              
ATOM   1311  C   ILE A  95     -11.977  -7.153  10.666  1.00  0.00              
ATOM   1312  O   ILE A  95     -12.934  -6.897  11.398  1.00  0.00              
ATOM   1313  CB  ILE A  95     -12.850  -7.076   8.321  1.00  0.00              
ATOM   1314  CG1 ILE A  95     -12.591  -8.574   8.136  1.00  0.00              
ATOM   1315  CG2 ILE A  95     -12.797  -6.354   6.983  1.00  0.00              
ATOM   1316  CD1 ILE A  95     -13.741  -9.318   7.496  1.00  0.00              
ATOM   1317  H   ILE A  95     -10.307  -7.069   7.944  1.00  0.00              
ATOM   1318  HA  ILE A  95     -12.078  -5.428   9.489  1.00  0.00              
ATOM   1319  HB  ILE A  95     -13.849  -6.981   8.746  1.00  0.00              
ATOM   1320 1HG1 ILE A  95     -11.702  -8.674   7.514  1.00  0.00              
ATOM   1321 2HG1 ILE A  95     -12.392  -8.992   9.123  1.00  0.00              
ATOM   1322 1HG2 ILE A  95     -13.526  -6.795   6.303  1.00  0.00              
ATOM   1323 2HG2 ILE A  95     -13.029  -5.300   7.129  1.00  0.00              
ATOM   1324 3HG2 ILE A  95     -11.799  -6.450   6.556  1.00  0.00              
ATOM   1325 1HD1 ILE A  95     -13.483 -10.372   7.398  1.00  0.00              
ATOM   1326 2HD1 ILE A  95     -14.631  -9.218   8.118  1.00  0.00              
ATOM   1327 3HD1 ILE A  95     -13.939  -8.902   6.509  1.00  0.00              
ATOM   1328  N   THR A  96     -11.013  -7.989  11.022  1.00  0.00              
ATOM   1329  CA  THR A  96     -11.024  -8.675  12.302  1.00  0.00              
ATOM   1330  C   THR A  96     -10.332  -7.838  13.373  1.00  0.00              
ATOM   1331  O   THR A  96     -10.370  -8.172  14.557  1.00  0.00              
ATOM   1332  CB  THR A  96     -10.338 -10.052  12.211  1.00  0.00              
ATOM   1333  OG1 THR A  96      -8.936  -9.875  11.970  1.00  0.00              
ATOM   1334  CG2 THR A  96     -10.944 -10.874  11.085  1.00  0.00              
ATOM   1335  H   THR A  96     -10.270  -8.152  10.403  1.00  0.00              
ATOM   1336  HA  THR A  96     -12.052  -8.818  12.635  1.00  0.00              
ATOM   1337  HB  THR A  96     -10.472 -10.577  13.157  1.00  0.00              
ATOM   1338  HG1 THR A  96      -8.812  -9.400  11.144  1.00  0.00              
ATOM   1339 1HG2 THR A  96     -10.447 -11.843  11.036  1.00  0.00              
ATOM   1340 2HG2 THR A  96     -12.007 -11.020  11.272  1.00  0.00              
ATOM   1341 3HG2 THR A  96     -10.809 -10.350  10.139  1.00  0.00              
ATOM   1342  N   GLU A  97      -9.704  -6.747  12.950  1.00  0.00              
ATOM   1343  CA  GLU A  97      -8.999  -5.863  13.865  1.00  0.00              
ATOM   1344  C   GLU A  97      -9.578  -4.453  13.799  1.00  0.00              
ATOM   1345  O   GLU A  97      -9.184  -3.646  12.961  1.00  0.00              
ATOM   1346  CB  GLU A  97      -7.503  -5.837  13.545  1.00  0.00              
ATOM   1347  CG  GLU A  97      -6.802  -7.179  13.710  1.00  0.00              
ATOM   1348  CD  GLU A  97      -5.316  -7.046  13.516  1.00  0.00              
ATOM   1349  OE1 GLU A  97      -4.913  -6.492  12.522  1.00  0.00              
ATOM   1350  OE2 GLU A  97      -4.588  -7.398  14.414  1.00  0.00              
ATOM   1351  H   GLU A  97      -9.714  -6.532  11.991  1.00  0.00              
ATOM   1352  HA  GLU A  97      -9.130  -6.211  14.890  1.00  0.00              
ATOM   1353 1HB  GLU A  97      -7.403  -5.502  12.512  1.00  0.00              
ATOM   1354 2HB  GLU A  97      -7.045  -5.105  14.210  1.00  0.00              
ATOM   1355 1HG  GLU A  97      -7.001  -7.657  14.669  1.00  0.00              
ATOM   1356 2HG  GLU A  97      -7.218  -7.786  12.908  1.00  0.00              
ATOM   1357  N   HIS A  98     -10.522  -4.166  14.678  1.00  0.00              
ATOM   1358  CA  HIS A  98     -11.133  -2.846  14.717  1.00  0.00              
ATOM   1359  C   HIS A  98     -10.122  -1.815  15.206  1.00  0.00              
ATOM   1360  O   HIS A  98     -10.270  -0.620  14.955  1.00  0.00              
ATOM   1361  CB  HIS A  98     -12.374  -2.843  15.614  1.00  0.00              
ATOM   1362  CG  HIS A  98     -12.074  -3.111  17.057  1.00  0.00              
ATOM   1363  ND1 HIS A  98     -11.788  -4.374  17.534  1.00  0.00              
ATOM   1364  CD2 HIS A  98     -12.015  -2.283  18.125  1.00  0.00              
ATOM   1365  CE1 HIS A  98     -11.566  -4.308  18.835  1.00  0.00              
ATOM   1366  NE2 HIS A  98     -11.698  -3.052  19.218  1.00  0.00              
ATOM   1367  H   HIS A  98     -10.817  -4.853  15.316  1.00  0.00              
ATOM   1368  HA  HIS A  98     -11.433  -2.551  13.712  1.00  0.00              
ATOM   1369 1HB  HIS A  98     -12.865  -1.869  15.575  1.00  0.00              
ATOM   1370 2HB  HIS A  98     -13.073  -3.614  15.292  1.00  0.00              
ATOM   1371  HD2 HIS A  98     -12.166  -1.209  18.238  1.00  0.00              
ATOM   1372  HE1 HIS A  98     -11.321  -5.206  19.401  1.00  0.00              
ATOM   1373  HE2 HIS A  98     -11.586  -2.703  20.158  1.00  0.00              
ATOM   1374  N   GLU A  99      -9.087  -2.287  15.895  1.00  0.00              
ATOM   1375  CA  GLU A  99      -8.014  -1.411  16.352  1.00  0.00              
ATOM   1376  C   GLU A  99      -7.101  -1.010  15.197  1.00  0.00              
ATOM   1377  O   GLU A  99      -6.619   0.120  15.140  1.00  0.00              
ATOM   1378  CB  GLU A  99      -7.201  -2.093  17.455  1.00  0.00              
ATOM   1379  CG  GLU A  99      -7.960  -2.305  18.756  1.00  0.00              
ATOM   1380  CD  GLU A  99      -7.146  -3.097  19.741  1.00  0.00              
ATOM   1381  OE1 GLU A  99      -6.066  -3.512  19.393  1.00  0.00              
ATOM   1382  OE2 GLU A  99      -7.551  -3.193  20.875  1.00  0.00              
ATOM   1383  H   GLU A  99      -9.049  -3.245  16.111  1.00  0.00              
ATOM   1384  HA  GLU A  99      -8.435  -0.487  16.750  1.00  0.00              
ATOM   1385 1HB  GLU A  99      -6.877  -3.056  17.062  1.00  0.00              
ATOM   1386 2HB  GLU A  99      -6.329  -1.465  17.642  1.00  0.00              
ATOM   1387 1HG  GLU A  99      -8.290  -1.377  19.222  1.00  0.00              
ATOM   1388 2HG  GLU A  99      -8.830  -2.886  18.453  1.00  0.00              
ATOM   1389  N   SER A 100      -6.871  -1.930  14.265  1.00  0.00              
ATOM   1390  CA  SER A 100      -6.084  -1.614  13.081  1.00  0.00              
ATOM   1391  C   SER A 100      -6.860  -0.643  12.197  1.00  0.00              
ATOM   1392  O   SER A 100      -6.289   0.265  11.592  1.00  0.00              
ATOM   1393  CB  SER A 100      -5.737  -2.878  12.320  1.00  0.00              
ATOM   1394  OG  SER A 100      -4.870  -3.707  13.042  1.00  0.00              
ATOM   1395  H   SER A 100      -7.239  -2.830  14.369  1.00  0.00              
ATOM   1396  HA  SER A 100      -5.091  -1.226  13.312  1.00  0.00              
ATOM   1397 1HB  SER A 100      -6.657  -3.423  12.111  1.00  0.00              
ATOM   1398 2HB  SER A 100      -5.261  -2.600  11.380  1.00  0.00              
ATOM   1399  HG  SER A 100      -4.918  -4.601  12.695  1.00  0.00              
ATOM   1400  N   PHE A 101      -8.174  -0.833  12.158  1.00  0.00              
ATOM   1401  CA  PHE A 101      -9.064   0.085  11.469  1.00  0.00              
ATOM   1402  C   PHE A 101      -8.904   1.499  12.030  1.00  0.00              
ATOM   1403  O   PHE A 101      -8.696   2.451  11.282  1.00  0.00              
ATOM   1404  CB  PHE A 101     -10.516  -0.381  11.597  1.00  0.00              
ATOM   1405  CG  PHE A 101     -11.511   0.564  10.990  1.00  0.00              
ATOM   1406  CD1 PHE A 101     -11.610   0.700   9.614  1.00  0.00              
ATOM   1407  CD2 PHE A 101     -12.352   1.313  11.793  1.00  0.00              
ATOM   1408  CE1 PHE A 101     -12.530   1.565   9.055  1.00  0.00              
ATOM   1409  CE2 PHE A 101     -13.273   2.179  11.240  1.00  0.00              
ATOM   1410  CZ  PHE A 101     -13.361   2.306   9.869  1.00  0.00              
ATOM   1411  H   PHE A 101      -8.551  -1.621  12.599  1.00  0.00              
ATOM   1412  HA  PHE A 101      -8.803   0.130  10.411  1.00  0.00              
ATOM   1413 1HB  PHE A 101     -10.648  -1.339  11.094  1.00  0.00              
ATOM   1414 2HB  PHE A 101     -10.785  -0.484  12.647  1.00  0.00              
ATOM   1415  HD1 PHE A 101     -10.959   0.121   8.974  1.00  0.00              
ATOM   1416  HD2 PHE A 101     -12.282   1.215  12.867  1.00  0.00              
ATOM   1417  HE1 PHE A 101     -12.597   1.662   7.981  1.00  0.00              
ATOM   1418  HE2 PHE A 101     -13.922   2.755  11.880  1.00  0.00              
ATOM   1419  HZ  PHE A 101     -14.082   2.984   9.434  1.00  0.00              
ATOM   1420  N   THR A 102      -8.998   1.627  13.350  1.00  0.00              
ATOM   1421  CA  THR A 102      -8.840   2.922  14.010  1.00  0.00              
ATOM   1422  C   THR A 102      -7.471   3.512  13.682  1.00  0.00              
ATOM   1423  O   THR A 102      -7.338   4.703  13.393  1.00  0.00              
ATOM   1424  CB  THR A 102      -8.954   2.792  15.545  1.00  0.00              
ATOM   1425  OG1 THR A 102     -10.249   2.313  15.911  1.00  0.00              
ATOM   1426  CG2 THR A 102      -8.709   4.130  16.222  1.00  0.00              
ATOM   1427  H   THR A 102      -9.194   0.835  13.896  1.00  0.00              
ATOM   1428  HA  THR A 102      -9.590   3.620  13.637  1.00  0.00              
ATOM   1429  HB  THR A 102      -8.208   2.089  15.891  1.00  0.00              
ATOM   1430  HG1 THR A 102     -10.271   1.350  15.787  1.00  0.00              
ATOM   1431 1HG2 THR A 102      -8.794   4.011  17.302  1.00  0.00              
ATOM   1432 2HG2 THR A 102      -7.709   4.486  15.973  1.00  0.00              
ATOM   1433 3HG2 THR A 102      -9.447   4.853  15.877  1.00  0.00              
ATOM   1434  N   ALA A 103      -6.459   2.654  13.711  1.00  0.00              
ATOM   1435  CA  ALA A 103      -5.086   3.073  13.474  1.00  0.00              
ATOM   1436  C   ALA A 103      -4.923   3.795  12.136  1.00  0.00              
ATOM   1437  O   ALA A 103      -4.197   4.782  12.055  1.00  0.00              
ATOM   1438  CB  ALA A 103      -4.156   1.872  13.549  1.00  0.00              
ATOM   1439  H   ALA A 103      -6.644   1.710  13.908  1.00  0.00              
ATOM   1440  HA  ALA A 103      -4.799   3.784  14.249  1.00  0.00              
ATOM   1441 1HB  ALA A 103      -3.130   2.195  13.371  1.00  0.00              
ATOM   1442 2HB  ALA A 103      -4.226   1.418  14.539  1.00  0.00              
ATOM   1443 3HB  ALA A 103      -4.442   1.142  12.794  1.00  0.00              
ATOM   1444  N   THR A 104      -5.597   3.311  11.094  1.00  0.00              
ATOM   1445  CA  THR A 104      -5.445   3.878   9.753  1.00  0.00              
ATOM   1446  C   THR A 104      -6.027   5.291   9.700  1.00  0.00              
ATOM   1447  O   THR A 104      -5.610   6.121   8.886  1.00  0.00              
ATOM   1448  CB  THR A 104      -6.135   3.005   8.681  1.00  0.00              
ATOM   1449  OG1 THR A 104      -7.529   2.872   8.980  1.00  0.00              
ATOM   1450  CG2 THR A 104      -5.496   1.624   8.600  1.00  0.00              
ATOM   1451  H   THR A 104      -6.209   2.557  11.228  1.00  0.00              
ATOM   1452  HA  THR A 104      -4.386   3.962   9.506  1.00  0.00              
ATOM   1453  HB  THR A 104      -6.025   3.490   7.724  1.00  0.00              
ATOM   1454  HG1 THR A 104      -8.007   2.610   8.179  1.00  0.00              
ATOM   1455 1HG2 THR A 104      -6.003   1.034   7.838  1.00  0.00              
ATOM   1456 2HG2 THR A 104      -4.442   1.726   8.341  1.00  0.00              
ATOM   1457 3HG2 THR A 104      -5.585   1.124   9.564  1.00  0.00              
ATOM   1458  N   ALA A 105      -6.975   5.564  10.592  1.00  0.00              
ATOM   1459  CA  ALA A 105      -7.547   6.897  10.735  1.00  0.00              
ATOM   1460  C   ALA A 105      -6.525   7.854  11.338  1.00  0.00              
ATOM   1461  O   ALA A 105      -6.462   9.030  10.968  1.00  0.00              
ATOM   1462  CB  ALA A 105      -8.795   6.839  11.603  1.00  0.00              
ATOM   1463  H   ALA A 105      -7.305   4.842  11.166  1.00  0.00              
ATOM   1464  HA  ALA A 105      -7.811   7.272   9.746  1.00  0.00              
ATOM   1465 1HB  ALA A 105      -9.214   7.840  11.703  1.00  0.00              
ATOM   1466 2HB  ALA A 105      -9.531   6.182  11.139  1.00  0.00              
ATOM   1467 3HB  ALA A 105      -8.535   6.453  12.588  1.00  0.00              
ATOM   1468  N   GLU A 106      -5.715   7.332  12.249  1.00  0.00              
ATOM   1469  CA  GLU A 106      -4.628   8.098  12.837  1.00  0.00              
ATOM   1470  C   GLU A 106      -3.571   8.416  11.783  1.00  0.00              
ATOM   1471  O   GLU A 106      -3.072   9.544  11.715  1.00  0.00              
ATOM   1472  CB  GLU A 106      -4.002   7.335  14.006  1.00  0.00              
ATOM   1473  CG  GLU A 106      -2.890   8.086  14.725  1.00  0.00              
ATOM   1474  CD  GLU A 106      -2.359   7.294  15.887  1.00  0.00              
ATOM   1475  OE1 GLU A 106      -2.847   6.214  16.119  1.00  0.00              
ATOM   1476  OE2 GLU A 106      -1.391   7.717  16.474  1.00  0.00              
ATOM   1477  H   GLU A 106      -5.848   6.405  12.528  1.00  0.00              
ATOM   1478  HA  GLU A 106      -5.006   9.052  13.207  1.00  0.00              
ATOM   1479 1HB  GLU A 106      -4.806   7.116  14.710  1.00  0.00              
ATOM   1480 2HB  GLU A 106      -3.608   6.401  13.603  1.00  0.00              
ATOM   1481 1HG  GLU A 106      -2.066   8.368  14.071  1.00  0.00              
ATOM   1482 2HG  GLU A 106      -3.384   8.984  15.093  1.00  0.00              
ATOM   1483  N   PHE A 107      -3.245   7.428  10.955  1.00  0.00              
ATOM   1484  CA  PHE A 107      -2.255   7.617   9.898  1.00  0.00              
ATOM   1485  C   PHE A 107      -2.780   8.624   8.885  1.00  0.00              
ATOM   1486  O   PHE A 107      -2.032   9.447   8.362  1.00  0.00              
ATOM   1487  CB  PHE A 107      -1.943   6.300   9.177  1.00  0.00              
ATOM   1488  CG  PHE A 107      -0.947   5.418   9.877  1.00  0.00              
ATOM   1489  CD1 PHE A 107       0.417   5.640   9.753  1.00  0.00              
ATOM   1490  CD2 PHE A 107      -1.382   4.366  10.665  1.00  0.00              
ATOM   1491  CE1 PHE A 107       1.324   4.826  10.403  1.00  0.00              
ATOM   1492  CE2 PHE A 107      -0.481   3.551  11.317  1.00  0.00              
ATOM   1493  CZ  PHE A 107       0.874   3.781  11.186  1.00  0.00              
ATOM   1494  H   PHE A 107      -3.677   6.549  11.060  1.00  0.00              
ATOM   1495  HA  PHE A 107      -1.335   8.023  10.321  1.00  0.00              
ATOM   1496 1HB  PHE A 107      -2.850   5.705   9.072  1.00  0.00              
ATOM   1497 2HB  PHE A 107      -1.527   6.502   8.191  1.00  0.00              
ATOM   1498  HD1 PHE A 107       0.766   6.457   9.139  1.00  0.00              
ATOM   1499  HD2 PHE A 107      -2.442   4.186  10.767  1.00  0.00              
ATOM   1500  HE1 PHE A 107       2.384   5.008  10.300  1.00  0.00              
ATOM   1501  HE2 PHE A 107      -0.836   2.732  11.927  1.00  0.00              
ATOM   1502  HZ  PHE A 107       1.582   3.143  11.695  1.00  0.00              
ATOM   1503  N   ARG A 108      -4.090   8.559   8.652  1.00  0.00              
ATOM   1504  CA  ARG A 108      -4.797   9.535   7.829  1.00  0.00              
ATOM   1505  C   ARG A 108      -4.612  10.952   8.360  1.00  0.00              
ATOM   1506  O   ARG A 108      -4.311  11.873   7.604  1.00  0.00              
ATOM   1507  CB  ARG A 108      -6.271   9.190   7.672  1.00  0.00              
ATOM   1508  CG  ARG A 108      -7.077  10.187   6.856  1.00  0.00              
ATOM   1509  CD  ARG A 108      -8.543   9.949   6.871  1.00  0.00              
ATOM   1510  NE  ARG A 108      -9.149  10.015   8.192  1.00  0.00              
ATOM   1511  CZ  ARG A 108      -9.468  11.158   8.831  1.00  0.00              
ATOM   1512  NH1 ARG A 108      -9.207  12.330   8.295  1.00  0.00              
ATOM   1513  NH2 ARG A 108     -10.029  11.070  10.024  1.00  0.00              
ATOM   1514  H   ARG A 108      -4.601   7.820   9.051  1.00  0.00              
ATOM   1515  HA  ARG A 108      -4.388   9.530   6.818  1.00  0.00              
ATOM   1516 1HB  ARG A 108      -6.319   8.213   7.195  1.00  0.00              
ATOM   1517 2HB  ARG A 108      -6.690   9.127   8.676  1.00  0.00              
ATOM   1518 1HG  ARG A 108      -6.894  11.187   7.249  1.00  0.00              
ATOM   1519 2HG  ARG A 108      -6.740  10.139   5.820  1.00  0.00              
ATOM   1520 1HD  ARG A 108      -9.031  10.700   6.251  1.00  0.00              
ATOM   1521 2HD  ARG A 108      -8.745   8.958   6.469  1.00  0.00              
ATOM   1522  HE  ARG A 108      -9.418   9.267   8.816  1.00  0.00              
ATOM   1523 1HH1 ARG A 108      -8.762  12.380   7.389  1.00  0.00              
ATOM   1524 2HH1 ARG A 108      -9.454  13.174   8.790  1.00  0.00              
ATOM   1525 1HH2 ARG A 108     -10.207  10.162  10.430  1.00  0.00              
ATOM   1526 2HH2 ARG A 108     -10.278  11.910  10.525  1.00  0.00              
ATOM   1527  N   GLU A 109      -4.769  11.117   9.664  1.00  0.00              
ATOM   1528  CA  GLU A 109      -4.545  12.408  10.293  1.00  0.00              
ATOM   1529  C   GLU A 109      -3.086  12.848  10.196  1.00  0.00              
ATOM   1530  O   GLU A 109      -2.808  14.037  10.063  1.00  0.00              
ATOM   1531  CB  GLU A 109      -4.982  12.362  11.759  1.00  0.00              
ATOM   1532  CG  GLU A 109      -6.489  12.283  11.963  1.00  0.00              
ATOM   1533  CD  GLU A 109      -6.832  12.053  13.409  1.00  0.00              
ATOM   1534  OE1 GLU A 109      -5.931  11.888  14.196  1.00  0.00              
ATOM   1535  OE2 GLU A 109      -7.988  12.154  13.748  1.00  0.00              
ATOM   1536  H   GLU A 109      -5.045  10.353  10.216  1.00  0.00              
ATOM   1537  HA  GLU A 109      -5.123  13.176   9.778  1.00  0.00              
ATOM   1538 1HB  GLU A 109      -4.510  11.487  12.205  1.00  0.00              
ATOM   1539 2HB  GLU A 109      -4.599  13.265  12.235  1.00  0.00              
ATOM   1540 1HG  GLU A 109      -7.023  13.160  11.599  1.00  0.00              
ATOM   1541 2HG  GLU A 109      -6.781  11.413  11.378  1.00  0.00              
ATOM   1542  N   GLN A 110      -2.152  11.900  10.250  1.00  0.00              
ATOM   1543  CA  GLN A 110      -0.738  12.234  10.121  1.00  0.00              
ATOM   1544  C   GLN A 110      -0.425  12.688   8.702  1.00  0.00              
ATOM   1545  O   GLN A 110       0.414  13.564   8.487  1.00  0.00              
ATOM   1546  CB  GLN A 110       0.148  11.047  10.489  1.00  0.00              
ATOM   1547  CG  GLN A 110       0.041  10.622  11.943  1.00  0.00              
ATOM   1548  CD  GLN A 110       0.397  11.740  12.911  1.00  0.00              
ATOM   1549  OE1 GLN A 110       1.418  12.410  12.765  1.00  0.00              
ATOM   1550  NE2 GLN A 110      -0.436  11.940  13.918  1.00  0.00              
ATOM   1551  H   GLN A 110      -2.416  10.961  10.376  1.00  0.00              
ATOM   1552  HA  GLN A 110      -0.498  13.067  10.782  1.00  0.00              
ATOM   1553 1HB  GLN A 110      -0.146  10.222   9.839  1.00  0.00              
ATOM   1554 2HB  GLN A 110       1.174  11.338  10.264  1.00  0.00              
ATOM   1555 1HG  GLN A 110      -0.830  10.104  12.343  1.00  0.00              
ATOM   1556 2HG  GLN A 110       0.882   9.929  11.893  1.00  0.00              
ATOM   1557 1HE2 GLN A 110      -0.250  12.664  14.586  1.00  0.00              
ATOM   1558 2HE2 GLN A 110      -1.252  11.371  14.014  1.00  0.00              
ATOM   1559  N   ILE A 111      -1.122  12.098   7.740  1.00  0.00              
ATOM   1560  CA  ILE A 111      -1.019  12.520   6.353  1.00  0.00              
ATOM   1561  C   ILE A 111      -1.518  13.954   6.195  1.00  0.00              
ATOM   1562  O   ILE A 111      -0.888  14.766   5.523  1.00  0.00              
ATOM   1563  CB  ILE A 111      -1.821  11.580   5.427  1.00  0.00              
ATOM   1564  CG1 ILE A 111      -1.175  10.190   5.392  1.00  0.00              
ATOM   1565  CG2 ILE A 111      -1.906  12.168   4.027  1.00  0.00              
ATOM   1566  CD1 ILE A 111      -2.068   9.110   4.815  1.00  0.00              
ATOM   1567  H   ILE A 111      -1.723  11.357   7.970  1.00  0.00              
ATOM   1568  HA  ILE A 111       0.023  12.544   6.035  1.00  0.00              
ATOM   1569  HB  ILE A 111      -2.822  11.495   5.818  1.00  0.00              
ATOM   1570 1HG1 ILE A 111      -0.268  10.268   4.794  1.00  0.00              
ATOM   1571 2HG1 ILE A 111      -0.910   9.930   6.418  1.00  0.00              
ATOM   1572 1HG2 ILE A 111      -2.474  11.495   3.384  1.00  0.00              
ATOM   1573 2HG2 ILE A 111      -2.404  13.136   4.069  1.00  0.00              
ATOM   1574 3HG2 ILE A 111      -0.902  12.293   3.624  1.00  0.00              
ATOM   1575 1HD1 ILE A 111      -1.540   8.156   4.826  1.00  0.00              
ATOM   1576 2HD1 ILE A 111      -2.976   9.028   5.415  1.00  0.00              
ATOM   1577 3HD1 ILE A 111      -2.332   9.365   3.791  1.00  0.00              
ATOM   1578  N   LEU A 112      -2.636  14.263   6.850  1.00  0.00              
ATOM   1579  CA  LEU A 112      -3.199  15.611   6.817  1.00  0.00              
ATOM   1580  C   LEU A 112      -2.400  16.561   7.707  1.00  0.00              
ATOM   1581  O   LEU A 112      -2.476  17.781   7.568  1.00  0.00              
ATOM   1582  CB  LEU A 112      -4.670  15.583   7.251  1.00  0.00              
ATOM   1583  CG  LEU A 112      -5.610  14.803   6.322  1.00  0.00              
ATOM   1584  CD1 LEU A 112      -7.010  14.754   6.918  1.00  0.00              
ATOM   1585  CD2 LEU A 112      -5.630  15.461   4.950  1.00  0.00              
ATOM   1586  H   LEU A 112      -3.096  13.565   7.362  1.00  0.00              
ATOM   1587  HA  LEU A 112      -3.137  16.008   5.804  1.00  0.00              
ATOM   1588 1HB  LEU A 112      -4.565  15.061   8.200  1.00  0.00              
ATOM   1589 2HB  LEU A 112      -5.057  16.586   7.429  1.00  0.00              
ATOM   1590  HG  LEU A 112      -5.193  13.802   6.205  1.00  0.00              
ATOM   1591 1HD1 LEU A 112      -7.670  14.197   6.251  1.00  0.00              
ATOM   1592 2HD1 LEU A 112      -6.975  14.258   7.888  1.00  0.00              
ATOM   1593 3HD1 LEU A 112      -7.389  15.767   7.040  1.00  0.00              
ATOM   1594 1HD2 LEU A 112      -6.298  14.905   4.291  1.00  0.00              
ATOM   1595 2HD2 LEU A 112      -5.983  16.488   5.044  1.00  0.00              
ATOM   1596 3HD2 LEU A 112      -4.624  15.461   4.531  1.00  0.00              
ATOM   1597  N   ARG A 113      -1.647  15.989   8.634  1.00  0.00              
ATOM   1598  CA  ARG A 113      -0.793  16.767   9.516  1.00  0.00              
ATOM   1599  C   ARG A 113       0.393  17.324   8.735  1.00  0.00              
ATOM   1600  O   ARG A 113       0.741  18.499   8.860  1.00  0.00              
ATOM   1601  CB  ARG A 113      -0.307  15.892  10.672  1.00  0.00              
ATOM   1602  CG  ARG A 113       0.579  16.611  11.672  1.00  0.00              
ATOM   1603  CD  ARG A 113       1.052  15.653  12.751  1.00  0.00              
ATOM   1604  NE  ARG A 113       1.926  16.293  13.729  1.00  0.00              
ATOM   1605  CZ  ARG A 113       2.630  15.625  14.645  1.00  0.00              
ATOM   1606  NH1 ARG A 113       2.597  14.294  14.674  1.00  0.00              
ATOM   1607  NH2 ARG A 113       3.382  16.281  15.522  1.00  0.00              
ATOM   1608  H   ARG A 113      -1.669  15.014   8.727  1.00  0.00              
ATOM   1609  HA  ARG A 113      -1.349  17.618   9.911  1.00  0.00              
ATOM   1610 1HB  ARG A 113      -1.192  15.513  11.178  1.00  0.00              
ATOM   1611 2HB  ARG A 113       0.244  15.061  10.233  1.00  0.00              
ATOM   1612 1HG  ARG A 113       1.436  17.024  11.141  1.00  0.00              
ATOM   1613 2HG  ARG A 113       0.004  17.422  12.122  1.00  0.00              
ATOM   1614 1HD  ARG A 113       0.184  15.254  13.275  1.00  0.00              
ATOM   1615 2HD  ARG A 113       1.601  14.836  12.283  1.00  0.00              
ATOM   1616  HE  ARG A 113       1.981  17.280  13.709  1.00  0.00              
ATOM   1617 1HH1 ARG A 113       2.037  13.791  13.999  1.00  0.00              
ATOM   1618 2HH1 ARG A 113       3.132  13.794  15.368  1.00  0.00              
ATOM   1619 1HH2 ARG A 113       3.418  17.291  15.495  1.00  0.00              
ATOM   1620 2HH2 ARG A 113       3.911  15.770  16.212  1.00  0.00              
ATOM   1621  N   VAL A 114       1.009  16.474   7.924  1.00  0.00              
ATOM   1622  CA  VAL A 114       2.201  16.861   7.182  1.00  0.00              
ATOM   1623  C   VAL A 114       1.847  17.654   5.921  1.00  0.00              
ATOM   1624  O   VAL A 114       2.651  18.450   5.438  1.00  0.00              
ATOM   1625  CB  VAL A 114       3.063  15.634   6.809  1.00  0.00              
ATOM   1626  CG1 VAL A 114       3.467  14.864   8.062  1.00  0.00              
ATOM   1627  CG2 VAL A 114       2.329  14.722   5.835  1.00  0.00              
ATOM   1628  H   VAL A 114       0.658  15.563   7.828  1.00  0.00              
ATOM   1629  HA  VAL A 114       2.828  17.538   7.764  1.00  0.00              
ATOM   1630  HB  VAL A 114       3.961  15.987   6.328  1.00  0.00              
ATOM   1631 1HG1 VAL A 114       4.074  14.003   7.780  1.00  0.00              
ATOM   1632 2HG1 VAL A 114       4.043  15.514   8.719  1.00  0.00              
ATOM   1633 3HG1 VAL A 114       2.573  14.521   8.583  1.00  0.00              
ATOM   1634 1HG2 VAL A 114       2.960  13.868   5.590  1.00  0.00              
ATOM   1635 2HG2 VAL A 114       1.405  14.370   6.293  1.00  0.00              
ATOM   1636 3HG2 VAL A 114       2.098  15.274   4.924  1.00  0.00              
ATOM   1637  N   LYS A 115       0.641  17.444   5.403  1.00  0.00              
ATOM   1638  CA  LYS A 115       0.159  18.177   4.238  1.00  0.00              
ATOM   1639  C   LYS A 115      -1.300  18.550   4.449  1.00  0.00              
ATOM   1640  O   LYS A 115      -2.170  17.684   4.434  1.00  0.00              
ATOM   1641  CB  LYS A 115       0.324  17.351   2.962  1.00  0.00              
ATOM   1642  CG  LYS A 115       1.746  17.310   2.417  1.00  0.00              
ATOM   1643  CD  LYS A 115       1.827  16.480   1.145  1.00  0.00              
ATOM   1644  CE  LYS A 115       1.219  17.218  -0.039  1.00  0.00              
ATOM   1645  NZ  LYS A 115       2.073  18.353  -0.484  1.00  0.00              
ATOM   1646  H   LYS A 115       0.048  16.782   5.820  1.00  0.00              
ATOM   1647  HA  LYS A 115       0.726  19.101   4.123  1.00  0.00              
ATOM   1648 1HB  LYS A 115      -0.005  16.337   3.192  1.00  0.00              
ATOM   1649 2HB  LYS A 115      -0.339  17.784   2.212  1.00  0.00              
ATOM   1650 1HG  LYS A 115       2.064  18.332   2.206  1.00  0.00              
ATOM   1651 2HG  LYS A 115       2.395  16.877   3.176  1.00  0.00              
ATOM   1652 1HD  LYS A 115       2.876  16.262   0.939  1.00  0.00              
ATOM   1653 2HD  LYS A 115       1.289  15.545   1.304  1.00  0.00              
ATOM   1654 1HE  LYS A 115       1.101  16.510  -0.858  1.00  0.00              
ATOM   1655 2HE  LYS A 115       0.241  17.595   0.259  1.00  0.00              
ATOM   1656 1HZ  LYS A 115       1.634  18.815  -1.269  1.00  0.00              
ATOM   1657 2HZ  LYS A 115       2.182  19.011   0.275  1.00  0.00              
ATOM   1658 3HZ  LYS A 115       2.979  18.004  -0.762  1.00  0.00              
ATOM   1659  N   ALA A 116      -1.579  19.830   4.645  1.00  0.00              
ATOM   1660  CA  ALA A 116      -2.953  20.269   4.846  1.00  0.00              
ATOM   1661  C   ALA A 116      -3.379  21.303   3.812  1.00  0.00              
ATOM   1662  O   ALA A 116      -2.764  22.361   3.688  1.00  0.00              
ATOM   1663  CB  ALA A 116      -3.128  20.830   6.250  1.00  0.00              
ATOM   1664  H   ALA A 116      -0.851  20.487   4.647  1.00  0.00              
ATOM   1665  HA  ALA A 116      -3.615  19.411   4.726  1.00  0.00              
ATOM   1666 1HB  ALA A 116      -4.160  21.153   6.386  1.00  0.00              
ATOM   1667 2HB  ALA A 116      -2.891  20.058   6.984  1.00  0.00              
ATOM   1668 3HB  ALA A 116      -2.462  21.679   6.390  1.00  0.00              
ATOM   1669  N   GLU A 117      -4.436  20.966   3.070  1.00  0.00              
ATOM   1670  CA  GLU A 117      -5.012  21.843   2.040  1.00  0.00              
ATOM   1671  C   GLU A 117      -3.969  22.365   1.048  1.00  0.00              
ATOM   1672  O   GLU A 117      -4.102  23.476   0.531  1.00  0.00              
ATOM   1673  CB  GLU A 117      -5.730  23.023   2.699  1.00  0.00              
ATOM   1674  CG  GLU A 117      -6.889  22.627   3.603  1.00  0.00              
ATOM   1675  CD  GLU A 117      -7.564  23.838   4.186  1.00  0.00              
ATOM   1676  OE1 GLU A 117      -7.114  24.928   3.928  1.00  0.00              
ATOM   1677  OE2 GLU A 117      -8.594  23.682   4.799  1.00  0.00              
ATOM   1678  H   GLU A 117      -4.867  20.103   3.235  1.00  0.00              
ATOM   1679  HA  GLU A 117      -5.730  21.285   1.439  1.00  0.00              
ATOM   1680 1HB  GLU A 117      -4.984  23.565   3.281  1.00  0.00              
ATOM   1681 2HB  GLU A 117      -6.098  23.661   1.895  1.00  0.00              
ATOM   1682 1HG  GLU A 117      -7.632  22.002   3.109  1.00  0.00              
ATOM   1683 2HG  GLU A 117      -6.411  22.059   4.399  1.00  0.00              
ATOM   1684  N   GLU A 118      -2.953  21.566   0.763  1.00  0.00              
ATOM   1685  CA  GLU A 118      -1.922  21.963  -0.184  1.00  0.00              
ATOM   1686  C   GLU A 118      -2.262  21.487  -1.596  1.00  0.00              
ATOM   1687  O   GLU A 118      -2.299  22.283  -2.535  1.00  0.00              
ATOM   1688  CB  GLU A 118      -0.561  21.414   0.248  1.00  0.00              
ATOM   1689  CG  GLU A 118      -0.049  21.970   1.569  1.00  0.00              
ATOM   1690  CD  GLU A 118       1.305  21.414   1.908  1.00  0.00              
ATOM   1691  OE1 GLU A 118       1.846  20.689   1.108  1.00  0.00              
ATOM   1692  OE2 GLU A 118       1.849  21.801   2.916  1.00  0.00              
ATOM   1693  H   GLU A 118      -2.892  20.693   1.202  1.00  0.00              
ATOM   1694  HA  GLU A 118      -1.860  23.051  -0.229  1.00  0.00              
ATOM   1695 1HB  GLU A 118      -0.665  20.331   0.326  1.00  0.00              
ATOM   1696 2HB  GLU A 118       0.146  21.655  -0.545  1.00  0.00              
ATOM   1697 1HG  GLU A 118      -0.011  23.059   1.595  1.00  0.00              
ATOM   1698 2HG  GLU A 118      -0.779  21.615   2.296  1.00  0.00              
ATOM   1699  N   ASP A 119      -2.532  20.199  -1.735  1.00  0.00              
ATOM   1700  CA  ASP A 119      -2.940  19.631  -3.013  1.00  0.00              
ATOM   1701  C   ASP A 119      -3.977  18.543  -2.782  1.00  0.00              
ATOM   1702  O   ASP A 119      -4.529  18.437  -1.684  1.00  0.00              
ATOM   1703  CB  ASP A 119      -1.735  19.071  -3.773  1.00  0.00              
ATOM   1704  CG  ASP A 119      -1.051  17.896  -3.088  1.00  0.00              
ATOM   1705  OD1 ASP A 119      -1.528  17.471  -2.063  1.00  0.00              
ATOM   1706  OD2 ASP A 119      -0.156  17.333  -3.672  1.00  0.00              
ATOM   1707  H   ASP A 119      -2.470  19.617  -0.956  1.00  0.00              
ATOM   1708  HA  ASP A 119      -3.405  20.402  -3.628  1.00  0.00              
ATOM   1709 1HB  ASP A 119      -1.958  18.809  -4.808  1.00  0.00              
ATOM   1710 2HB  ASP A 119      -1.074  19.939  -3.750  1.00  0.00              
ATOM   1711  N   LYS A 120      -4.222  17.712  -3.787  1.00  0.00              
ATOM   1712  CA  LYS A 120      -5.088  16.557  -3.612  1.00  0.00              
ATOM   1713  C   LYS A 120      -4.243  15.308  -3.452  1.00  0.00              
ATOM   1714  O   LYS A 120      -3.307  15.081  -4.212  1.00  0.00              
ATOM   1715  CB  LYS A 120      -6.047  16.407  -4.794  1.00  0.00              
ATOM   1716  CG  LYS A 120      -7.082  17.518  -4.910  1.00  0.00              
ATOM   1717  CD  LYS A 120      -8.040  17.265  -6.064  1.00  0.00              
ATOM   1718  CE  LYS A 120      -9.063  18.384  -6.191  1.00  0.00              
ATOM   1719  NZ  LYS A 120     -10.016  18.142  -7.309  1.00  0.00              
ATOM   1720  H   LYS A 120      -3.780  17.852  -4.661  1.00  0.00              
ATOM   1721  HA  LYS A 120      -5.679  16.673  -2.703  1.00  0.00              
ATOM   1722 1HB  LYS A 120      -5.439  16.382  -5.698  1.00  0.00              
ATOM   1723 2HB  LYS A 120      -6.557  15.450  -4.673  1.00  0.00              
ATOM   1724 1HG  LYS A 120      -7.643  17.568  -3.975  1.00  0.00              
ATOM   1725 2HG  LYS A 120      -6.560  18.461  -5.070  1.00  0.00              
ATOM   1726 1HD  LYS A 120      -7.462  17.194  -6.986  1.00  0.00              
ATOM   1727 2HD  LYS A 120      -8.555  16.321  -5.888  1.00  0.00              
ATOM   1728 1HE  LYS A 120      -9.614  18.451  -5.255  1.00  0.00              
ATOM   1729 2HE  LYS A 120      -8.528  19.317  -6.366  1.00  0.00              
ATOM   1730 1HZ  LYS A 120     -10.676  18.906  -7.360  1.00  0.00              
ATOM   1731 2HZ  LYS A 120      -9.505  18.080  -8.180  1.00  0.00              
ATOM   1732 3HZ  LYS A 120     -10.512  17.278  -7.148  1.00  0.00              
ATOM   1733  N   ILE A 121      -4.575  14.509  -2.461  1.00  0.00              
ATOM   1734  CA  ILE A 121      -3.794  13.332  -2.141  1.00  0.00              
ATOM   1735  C   ILE A 121      -4.645  12.073  -2.230  1.00  0.00              
ATOM   1736  O   ILE A 121      -5.659  11.951  -1.543  1.00  0.00              
ATOM   1737  CB  ILE A 121      -3.178  13.432  -0.733  1.00  0.00              
ATOM   1738  CG1 ILE A 121      -2.331  14.701  -0.608  1.00  0.00              
ATOM   1739  CG2 ILE A 121      -2.341  12.197  -0.430  1.00  0.00              
ATOM   1740  CD1 ILE A 121      -1.845  14.976   0.796  1.00  0.00              
ATOM   1741  H   ILE A 121      -5.386  14.706  -1.936  1.00  0.00              
ATOM   1742  HA  ILE A 121      -3.003  13.185  -2.875  1.00  0.00              
ATOM   1743  HB  ILE A 121      -3.979  13.516   0.001  1.00  0.00              
ATOM   1744 1HG1 ILE A 121      -1.475  14.586  -1.273  1.00  0.00              
ATOM   1745 2HG1 ILE A 121      -2.945  15.534  -0.949  1.00  0.00              
ATOM   1746 1HG2 ILE A 121      -1.912  12.284   0.567  1.00  0.00              
ATOM   1747 2HG2 ILE A 121      -2.970  11.311  -0.480  1.00  0.00              
ATOM   1748 3HG2 ILE A 121      -1.538  12.114  -1.163  1.00  0.00              
ATOM   1749 1HD1 ILE A 121      -1.253  15.891   0.805  1.00  0.00              
ATOM   1750 2HD1 ILE A 121      -2.701  15.091   1.462  1.00  0.00              
ATOM   1751 3HD1 ILE A 121      -1.230  14.144   1.138  1.00  0.00              
ATOM   1752  N   PRO A 122      -4.253  11.129  -3.099  1.00  0.00              
ATOM   1753  CA  PRO A 122      -4.984   9.895  -3.320  1.00  0.00              
ATOM   1754  C   PRO A 122      -4.812   8.899  -2.171  1.00  0.00              
ATOM   1755  O   PRO A 122      -3.770   8.247  -2.044  1.00  0.00              
ATOM   1756  CB  PRO A 122      -4.402   9.363  -4.634  1.00  0.00              
ATOM   1757  CG  PRO A 122      -3.011   9.895  -4.667  1.00  0.00              
ATOM   1758  CD  PRO A 122      -3.086  11.249  -4.010  1.00  0.00              
ATOM   1759  HA  PRO A 122      -6.071  10.049  -3.380  1.00  0.00              
ATOM   1760 1HB  PRO A 122      -4.409   8.263  -4.661  1.00  0.00              
ATOM   1761 2HB  PRO A 122      -4.983   9.710  -5.501  1.00  0.00              
ATOM   1762 1HG  PRO A 122      -2.318   9.233  -4.129  1.00  0.00              
ATOM   1763 2HG  PRO A 122      -2.641   9.977  -5.700  1.00  0.00              
ATOM   1764 1HD  PRO A 122      -2.173  11.488  -3.446  1.00  0.00              
ATOM   1765 2HD  PRO A 122      -3.233  12.058  -4.741  1.00  0.00              
ATOM   1766  N   LEU A 123      -5.833   8.792  -1.335  1.00  0.00              
ATOM   1767  CA  LEU A 123      -5.854   7.786  -0.283  1.00  0.00              
ATOM   1768  C   LEU A 123      -6.794   6.656  -0.668  1.00  0.00              
ATOM   1769  O   LEU A 123      -7.885   6.894  -1.182  1.00  0.00              
ATOM   1770  CB  LEU A 123      -6.300   8.379   1.061  1.00  0.00              
ATOM   1771  CG  LEU A 123      -5.205   9.038   1.908  1.00  0.00              
ATOM   1772  CD1 LEU A 123      -4.795  10.383   1.330  1.00  0.00              
ATOM   1773  CD2 LEU A 123      -5.677   9.201   3.344  1.00  0.00              
ATOM   1774  H   LEU A 123      -6.602   9.396  -1.435  1.00  0.00              
ATOM   1775  HA  LEU A 123      -4.859   7.356  -0.169  1.00  0.00              
ATOM   1776 1HB  LEU A 123      -6.992   9.139   0.698  1.00  0.00              
ATOM   1777 2HB  LEU A 123      -6.844   7.651   1.662  1.00  0.00              
ATOM   1778  HG  LEU A 123      -4.336   8.401   1.915  1.00  0.00              
ATOM   1779 1HD1 LEU A 123      -4.017  10.825   1.952  1.00  0.00              
ATOM   1780 2HD1 LEU A 123      -4.412  10.243   0.318  1.00  0.00              
ATOM   1781 3HD1 LEU A 123      -5.658  11.047   1.303  1.00  0.00              
ATOM   1782 1HD2 LEU A 123      -4.890   9.671   3.934  1.00  0.00              
ATOM   1783 2HD2 LEU A 123      -6.570   9.829   3.365  1.00  0.00              
ATOM   1784 3HD2 LEU A 123      -5.911   8.224   3.763  1.00  0.00              
ATOM   1785  N   LEU A 124      -6.378   5.427  -0.425  1.00  0.00              
ATOM   1786  CA  LEU A 124      -7.232   4.291  -0.695  1.00  0.00              
ATOM   1787  C   LEU A 124      -7.275   3.361   0.504  1.00  0.00              
ATOM   1788  O   LEU A 124      -6.239   2.912   0.995  1.00  0.00              
ATOM   1789  CB  LEU A 124      -6.766   3.551  -1.952  1.00  0.00              
ATOM   1790  CG  LEU A 124      -7.557   2.287  -2.300  1.00  0.00              
ATOM   1791  CD1 LEU A 124      -9.001   2.625  -2.604  1.00  0.00              
ATOM   1792  CD2 LEU A 124      -6.928   1.578  -3.485  1.00  0.00              
ATOM   1793  H   LEU A 124      -5.478   5.281  -0.058  1.00  0.00              
ATOM   1794  HA  LEU A 124      -8.252   4.634  -0.866  1.00  0.00              
ATOM   1795 1HB  LEU A 124      -6.957   4.326  -2.694  1.00  0.00              
ATOM   1796 2HB  LEU A 124      -5.698   3.334  -1.920  1.00  0.00              
ATOM   1797  HG  LEU A 124      -7.545   1.617  -1.458  1.00  0.00              
ATOM   1798 1HD1 LEU A 124      -9.545   1.712  -2.848  1.00  0.00              
ATOM   1799 2HD1 LEU A 124      -9.455   3.094  -1.732  1.00  0.00              
ATOM   1800 3HD1 LEU A 124      -9.044   3.309  -3.450  1.00  0.00              
ATOM   1801 1HD2 LEU A 124      -7.503   0.680  -3.718  1.00  0.00              
ATOM   1802 2HD2 LEU A 124      -6.927   2.242  -4.348  1.00  0.00              
ATOM   1803 3HD2 LEU A 124      -5.903   1.298  -3.241  1.00  0.00              
ATOM   1804  N   VAL A 125      -8.480   3.098   0.983  1.00  0.00              
ATOM   1805  CA  VAL A 125      -8.669   2.295   2.173  1.00  0.00              
ATOM   1806  C   VAL A 125      -8.889   0.838   1.783  1.00  0.00              
ATOM   1807  O   VAL A 125      -9.686   0.533   0.892  1.00  0.00              
ATOM   1808  CB  VAL A 125      -9.862   2.790   3.013  1.00  0.00              
ATOM   1809  CG1 VAL A 125     -10.050   1.913   4.241  1.00  0.00              
ATOM   1810  CG2 VAL A 125      -9.660   4.241   3.422  1.00  0.00              
ATOM   1811  H   VAL A 125      -9.266   3.445   0.510  1.00  0.00              
ATOM   1812  HA  VAL A 125      -7.777   2.301   2.801  1.00  0.00              
ATOM   1813  HB  VAL A 125     -10.765   2.757   2.401  1.00  0.00              
ATOM   1814 1HG1 VAL A 125     -10.897   2.276   4.823  1.00  0.00              
ATOM   1815 2HG1 VAL A 125     -10.239   0.886   3.930  1.00  0.00              
ATOM   1816 3HG1 VAL A 125      -9.149   1.946   4.854  1.00  0.00              
ATOM   1817 1HG2 VAL A 125     -10.512   4.575   4.014  1.00  0.00              
ATOM   1818 2HG2 VAL A 125      -8.749   4.327   4.015  1.00  0.00              
ATOM   1819 3HG2 VAL A 125      -9.573   4.862   2.531  1.00  0.00              
ATOM   1820  N   VAL A 126      -8.168  -0.054   2.439  1.00  0.00              
ATOM   1821  CA  VAL A 126      -8.161  -1.460   2.074  1.00  0.00              
ATOM   1822  C   VAL A 126      -8.474  -2.330   3.285  1.00  0.00              
ATOM   1823  O   VAL A 126      -7.733  -2.335   4.274  1.00  0.00              
ATOM   1824  CB  VAL A 126      -6.797  -1.882   1.485  1.00  0.00              
ATOM   1825  CG1 VAL A 126      -6.801  -3.356   1.112  1.00  0.00              
ATOM   1826  CG2 VAL A 126      -6.436  -1.023   0.282  1.00  0.00              
ATOM   1827  H   VAL A 126      -7.627   0.243   3.208  1.00  0.00              
ATOM   1828  HA  VAL A 126      -8.945  -1.686   1.350  1.00  0.00              
ATOM   1829  HB  VAL A 126      -6.041  -1.731   2.244  1.00  0.00              
ATOM   1830 1HG1 VAL A 126      -5.829  -3.630   0.699  1.00  0.00              
ATOM   1831 2HG1 VAL A 126      -7.000  -3.957   1.999  1.00  0.00              
ATOM   1832 3HG1 VAL A 126      -7.574  -3.541   0.366  1.00  0.00              
ATOM   1833 1HG2 VAL A 126      -5.472  -1.338  -0.116  1.00  0.00              
ATOM   1834 2HG2 VAL A 126      -7.200  -1.137  -0.487  1.00  0.00              
ATOM   1835 3HG2 VAL A 126      -6.379   0.022   0.584  1.00  0.00              
ATOM   1836  N   GLY A 127      -9.577  -3.055   3.204  1.00  0.00              
ATOM   1837  CA  GLY A 127      -9.895  -4.036   4.215  1.00  0.00              
ATOM   1838  C   GLY A 127      -9.532  -5.432   3.763  1.00  0.00              
ATOM   1839  O   GLY A 127     -10.161  -5.982   2.858  1.00  0.00              
ATOM   1840  H   GLY A 127     -10.181  -2.926   2.443  1.00  0.00              
ATOM   1841 1HA  GLY A 127      -9.340  -3.804   5.124  1.00  0.00              
ATOM   1842 2HA  GLY A 127     -10.964  -3.999   4.424  1.00  0.00              
ATOM   1843  N   ASN A 128      -8.509  -6.002   4.372  1.00  0.00              
ATOM   1844  CA  ASN A 128      -7.994  -7.290   3.949  1.00  0.00              
ATOM   1845  C   ASN A 128      -8.595  -8.393   4.813  1.00  0.00              
ATOM   1846  O   ASN A 128      -9.256  -8.103   5.811  1.00  0.00              
ATOM   1847  CB  ASN A 128      -6.478  -7.332   4.000  1.00  0.00              
ATOM   1848  CG  ASN A 128      -5.920  -7.387   5.396  1.00  0.00              
ATOM   1849  OD1 ASN A 128      -6.221  -6.535   6.240  1.00  0.00              
ATOM   1850  ND2 ASN A 128      -5.047  -8.336   5.618  1.00  0.00              
ATOM   1851  H   ASN A 128      -8.102  -5.558   5.145  1.00  0.00              
ATOM   1852  HA  ASN A 128      -8.291  -7.487   2.918  1.00  0.00              
ATOM   1853 1HB  ASN A 128      -5.917  -8.018   3.363  1.00  0.00              
ATOM   1854 2HB  ASN A 128      -6.373  -6.316   3.619  1.00  0.00              
ATOM   1855 1HD2 ASN A 128      -4.635  -8.433   6.524  1.00  0.00              
ATOM   1856 2HD2 ASN A 128      -4.793  -8.964   4.883  1.00  0.00              
ATOM   1857  N   LYS A 129      -8.369  -9.651   4.425  1.00  0.00              
ATOM   1858  CA  LYS A 129      -8.962 -10.808   5.115  1.00  0.00              
ATOM   1859  C   LYS A 129     -10.474 -10.618   5.243  1.00  0.00              
ATOM   1860  O   LYS A 129     -11.057 -10.918   6.282  1.00  0.00              
ATOM   1861  CB  LYS A 129      -8.333 -11.004   6.495  1.00  0.00              
ATOM   1862  CG  LYS A 129      -6.863 -11.403   6.465  1.00  0.00              
ATOM   1863  CD  LYS A 129      -6.335 -11.673   7.866  1.00  0.00              
ATOM   1864  CE  LYS A 129      -4.873 -12.096   7.836  1.00  0.00              
ATOM   1865  NZ  LYS A 129      -4.348 -12.383   9.198  1.00  0.00              
ATOM   1866  H   LYS A 129      -7.784  -9.810   3.657  1.00  0.00              
ATOM   1867  HA  LYS A 129      -8.795 -11.713   4.529  1.00  0.00              
ATOM   1868 1HB  LYS A 129      -8.442 -10.061   7.033  1.00  0.00              
ATOM   1869 2HB  LYS A 129      -8.908 -11.779   7.002  1.00  0.00              
ATOM   1870 1HG  LYS A 129      -6.761 -12.302   5.858  1.00  0.00              
ATOM   1871 2HG  LYS A 129      -6.294 -10.592   6.012  1.00  0.00              
ATOM   1872 1HD  LYS A 129      -6.438 -10.763   8.458  1.00  0.00              
ATOM   1873 2HD  LYS A 129      -6.932 -12.466   8.315  1.00  0.00              
ATOM   1874 1HE  LYS A 129      -4.790 -12.991   7.219  1.00  0.00              
ATOM   1875 2HE  LYS A 129      -4.295 -11.290   7.385  1.00  0.00              
ATOM   1876 1HZ  LYS A 129      -3.379 -12.659   9.134  1.00  0.00              
ATOM   1877 2HZ  LYS A 129      -4.425 -11.554   9.770  1.00  0.00              
ATOM   1878 3HZ  LYS A 129      -4.884 -13.130   9.615  1.00  0.00              
ATOM   1879  N   SER A 130     -11.099 -10.168   4.153  1.00  0.00              
ATOM   1880  CA  SER A 130     -12.552  -9.971   4.091  1.00  0.00              
ATOM   1881  C   SER A 130     -13.331 -11.291   4.193  1.00  0.00              
ATOM   1882  O   SER A 130     -14.540 -11.290   4.434  1.00  0.00              
ATOM   1883  CB  SER A 130     -12.916  -9.248   2.809  1.00  0.00              
ATOM   1884  OG  SER A 130     -12.671 -10.033   1.675  1.00  0.00              
ATOM   1885  H   SER A 130     -10.567  -9.954   3.358  1.00  0.00              
ATOM   1886  HA  SER A 130     -12.928  -9.280   4.847  1.00  0.00              
ATOM   1887 1HB  SER A 130     -13.973  -8.992   2.842  1.00  0.00              
ATOM   1888 2HB  SER A 130     -12.324  -8.335   2.743  1.00  0.00              
ATOM   1889  HG  SER A 130     -13.184  -9.695   0.936  1.00  0.00              
ATOM   1890  N   ASP A 131     -12.633 -12.406   4.032  1.00  0.00              
ATOM   1891  CA  ASP A 131     -13.243 -13.726   4.124  1.00  0.00              
ATOM   1892  C   ASP A 131     -13.606 -14.042   5.571  1.00  0.00              
ATOM   1893  O   ASP A 131     -14.564 -14.765   5.851  1.00  0.00              
ATOM   1894  CB  ASP A 131     -12.302 -14.796   3.565  1.00  0.00              
ATOM   1895  CG  ASP A 131     -12.159 -14.778   2.049  1.00  0.00              
ATOM   1896  OD1 ASP A 131     -12.961 -14.144   1.404  1.00  0.00              
ATOM   1897  OD2 ASP A 131     -11.168 -15.263   1.561  1.00  0.00              
ATOM   1898  H   ASP A 131     -11.673 -12.342   3.842  1.00  0.00              
ATOM   1899  HA  ASP A 131     -14.170 -13.745   3.550  1.00  0.00              
ATOM   1900 1HB  ASP A 131     -11.314 -14.788   4.023  1.00  0.00              
ATOM   1901 2HB  ASP A 131     -12.837 -15.697   3.869  1.00  0.00              
ATOM   1902  N   LEU A 132     -12.837 -13.479   6.493  1.00  0.00              
ATOM   1903  CA  LEU A 132     -13.017 -13.742   7.914  1.00  0.00              
ATOM   1904  C   LEU A 132     -14.133 -12.878   8.496  1.00  0.00              
ATOM   1905  O   LEU A 132     -13.876 -11.966   9.281  1.00  0.00              
ATOM   1906  CB  LEU A 132     -11.721 -13.466   8.680  1.00  0.00              
ATOM   1907  CG  LEU A 132     -10.518 -14.319   8.284  1.00  0.00              
ATOM   1908  CD1 LEU A 132      -9.312 -13.914   9.113  1.00  0.00              
ATOM   1909  CD2 LEU A 132     -10.823 -15.798   8.465  1.00  0.00              
ATOM   1910  H   LEU A 132     -12.130 -12.863   6.204  1.00  0.00              
ATOM   1911  HA  LEU A 132     -13.321 -14.778   8.058  1.00  0.00              
ATOM   1912 1HB  LEU A 132     -11.556 -12.432   8.381  1.00  0.00              
ATOM   1913 2HB  LEU A 132     -11.873 -13.513   9.758  1.00  0.00              
ATOM   1914  HG  LEU A 132     -10.287 -14.144   7.244  1.00  0.00              
ATOM   1915 1HD1 LEU A 132      -8.453 -14.522   8.828  1.00  0.00              
ATOM   1916 2HD1 LEU A 132      -9.084 -12.863   8.935  1.00  0.00              
ATOM   1917 3HD1 LEU A 132      -9.530 -14.064  10.168  1.00  0.00              
ATOM   1918 1HD2 LEU A 132      -9.952 -16.386   8.176  1.00  0.00              
ATOM   1919 2HD2 LEU A 132     -11.064 -15.995   9.509  1.00  0.00              
ATOM   1920 3HD2 LEU A 132     -11.672 -16.075   7.838  1.00  0.00              
ATOM   1921  N   GLU A 133     -15.365 -13.149   8.098  1.00  0.00              
ATOM   1922  CA  GLU A 133     -16.506 -12.385   8.595  1.00  0.00              
ATOM   1923  C   GLU A 133     -16.928 -12.888   9.975  1.00  0.00              
ATOM   1924  O   GLU A 133     -17.493 -12.144  10.772  1.00  0.00              
ATOM   1925  CB  GLU A 133     -17.679 -12.472   7.617  1.00  0.00              
ATOM   1926  CG  GLU A 133     -17.430 -11.797   6.276  1.00  0.00              
ATOM   1927  CD  GLU A 133     -18.614 -11.946   5.360  1.00  0.00              
ATOM   1928  OE1 GLU A 133     -19.582 -12.542   5.767  1.00  0.00              
ATOM   1929  OE2 GLU A 133     -18.596 -11.370   4.298  1.00  0.00              
ATOM   1930  H   GLU A 133     -15.510 -13.862   7.439  1.00  0.00              
ATOM   1931  HA  GLU A 133     -16.227 -11.337   8.711  1.00  0.00              
ATOM   1932 1HB  GLU A 133     -17.883 -13.531   7.457  1.00  0.00              
ATOM   1933 2HB  GLU A 133     -18.535 -12.006   8.104  1.00  0.00              
ATOM   1934 1HG  GLU A 133     -17.171 -10.742   6.362  1.00  0.00              
ATOM   1935 2HG  GLU A 133     -16.583 -12.345   5.866  1.00  0.00              
ATOM   1936  N   GLU A 134     -16.651 -14.157  10.239  1.00  0.00              
ATOM   1937  CA  GLU A 134     -16.955 -14.764  11.529  1.00  0.00              
ATOM   1938  C   GLU A 134     -16.009 -14.264  12.618  1.00  0.00              
ATOM   1939  O   GLU A 134     -16.267 -14.446  13.810  1.00  0.00              
ATOM   1940  CB  GLU A 134     -16.885 -16.289  11.430  1.00  0.00              
ATOM   1941  CG  GLU A 134     -15.493 -16.837  11.146  1.00  0.00              
ATOM   1942  CD  GLU A 134     -15.162 -16.755   9.682  1.00  0.00              
ATOM   1943  OE1 GLU A 134     -15.944 -16.202   8.946  1.00  0.00              
ATOM   1944  OE2 GLU A 134     -14.078 -17.142   9.315  1.00  0.00              
ATOM   1945  H   GLU A 134     -16.236 -14.705   9.544  1.00  0.00              
ATOM   1946  HA  GLU A 134     -17.960 -14.481  11.843  1.00  0.00              
ATOM   1947 1HB  GLU A 134     -17.243 -16.687  12.380  1.00  0.00              
ATOM   1948 2HB  GLU A 134     -17.562 -16.589  10.630  1.00  0.00              
ATOM   1949 1HG  GLU A 134     -14.708 -16.347  11.722  1.00  0.00              
ATOM   1950 2HG  GLU A 134     -15.563 -17.882  11.443  1.00  0.00              
ATOM   1951  N   ARG A 135     -14.917 -13.637  12.204  1.00  0.00              
ATOM   1952  CA  ARG A 135     -13.981 -13.033  13.146  1.00  0.00              
ATOM   1953  C   ARG A 135     -14.033 -11.514  13.067  1.00  0.00              
ATOM   1954  O   ARG A 135     -13.255 -10.831  13.729  1.00  0.00              
ATOM   1955  CB  ARG A 135     -12.564 -13.554  12.964  1.00  0.00              
ATOM   1956  CG  ARG A 135     -12.379 -15.031  13.276  1.00  0.00              
ATOM   1957  CD  ARG A 135     -11.062 -15.584  12.866  1.00  0.00              
ATOM   1958  NE  ARG A 135     -10.814 -16.943  13.317  1.00  0.00              
ATOM   1959  CZ  ARG A 135     -11.297 -18.048  12.717  1.00  0.00              
ATOM   1960  NH1 ARG A 135     -12.084 -17.961  11.668  1.00  0.00              
ATOM   1961  NH2 ARG A 135     -10.978 -19.225  13.226  1.00  0.00              
ATOM   1962  H   ARG A 135     -14.737 -13.574  11.245  1.00  0.00              
ATOM   1963  HA  ARG A 135     -14.257 -13.303  14.166  1.00  0.00              
ATOM   1964 1HB  ARG A 135     -12.287 -13.369  11.926  1.00  0.00              
ATOM   1965 2HB  ARG A 135     -11.923 -12.967  13.620  1.00  0.00              
ATOM   1966 1HG  ARG A 135     -12.483 -15.174  14.351  1.00  0.00              
ATOM   1967 2HG  ARG A 135     -13.156 -15.594  12.757  1.00  0.00              
ATOM   1968 1HD  ARG A 135     -11.001 -15.584  11.779  1.00  0.00              
ATOM   1969 2HD  ARG A 135     -10.272 -14.954  13.274  1.00  0.00              
ATOM   1970  HE  ARG A 135     -10.271 -17.272  14.104  1.00  0.00              
ATOM   1971 1HH1 ARG A 135     -12.333 -17.053  11.301  1.00  0.00              
ATOM   1972 2HH1 ARG A 135     -12.437 -18.800  11.233  1.00  0.00              
ATOM   1973 1HH2 ARG A 135     -10.387 -19.275  14.044  1.00  0.00              
ATOM   1974 2HH2 ARG A 135     -11.327 -20.069  12.797  1.00  0.00              
ATOM   1975  N   ARG A 136     -14.959 -10.995  12.268  1.00  0.00              
ATOM   1976  CA  ARG A 136     -15.008  -9.567  11.977  1.00  0.00              
ATOM   1977  C   ARG A 136     -15.326  -8.778  13.242  1.00  0.00              
ATOM   1978  O   ARG A 136     -16.260  -9.105  13.974  1.00  0.00              
ATOM   1979  CB  ARG A 136     -16.049  -9.278  10.887  1.00  0.00              
ATOM   1980  CG  ARG A 136     -16.092  -7.821  10.447  1.00  0.00              
ATOM   1981  CD  ARG A 136     -16.957  -7.626   9.211  1.00  0.00              
ATOM   1982  NE  ARG A 136     -18.383  -7.713   9.512  1.00  0.00              
ATOM   1983  CZ  ARG A 136     -19.343  -7.715   8.585  1.00  0.00              
ATOM   1984  NH1 ARG A 136     -19.030  -7.649   7.293  1.00  0.00              
ATOM   1985  NH2 ARG A 136     -20.616  -7.800   8.949  1.00  0.00              
ATOM   1986  H   ARG A 136     -15.649 -11.581  11.891  1.00  0.00              
ATOM   1987  HA  ARG A 136     -14.033  -9.228  11.626  1.00  0.00              
ATOM   1988 1HB  ARG A 136     -15.804  -9.912  10.036  1.00  0.00              
ATOM   1989 2HB  ARG A 136     -17.020  -9.569  11.289  1.00  0.00              
ATOM   1990 1HG  ARG A 136     -16.497  -7.225  11.265  1.00  0.00              
ATOM   1991 2HG  ARG A 136     -15.075  -7.495  10.229  1.00  0.00              
ATOM   1992 1HD  ARG A 136     -16.752  -6.644   8.787  1.00  0.00              
ATOM   1993 2HD  ARG A 136     -16.709  -8.396   8.481  1.00  0.00              
ATOM   1994  HE  ARG A 136     -18.641  -7.766  10.469  1.00  0.00              
ATOM   1995 1HH1 ARG A 136     -18.061  -7.597   7.013  1.00  0.00              
ATOM   1996 2HH1 ARG A 136     -19.764  -7.650   6.599  1.00  0.00              
ATOM   1997 1HH2 ARG A 136     -20.854  -7.864   9.930  1.00  0.00              
ATOM   1998 2HH2 ARG A 136     -21.340  -7.801   8.247  1.00  0.00              
ATOM   1999  N   GLN A 137     -14.532  -7.748  13.497  1.00  0.00              
ATOM   2000  CA  GLN A 137     -14.779  -6.858  14.619  1.00  0.00              
ATOM   2001  C   GLN A 137     -15.229  -5.487  14.149  1.00  0.00              
ATOM   2002  O   GLN A 137     -15.968  -4.800  14.857  1.00  0.00              
ATOM   2003  CB  GLN A 137     -13.522  -6.720  15.480  1.00  0.00              
ATOM   2004  CG  GLN A 137     -13.036  -8.026  16.086  1.00  0.00              
ATOM   2005  CD  GLN A 137     -14.042  -8.628  17.048  1.00  0.00              
ATOM   2006  OE1 GLN A 137     -14.599  -7.933  17.901  1.00  0.00              
ATOM   2007  NE2 GLN A 137     -14.279  -9.928  16.917  1.00  0.00              
ATOM   2008  H   GLN A 137     -13.764  -7.580  12.911  1.00  0.00              
ATOM   2009  HA  GLN A 137     -15.590  -7.256  15.229  1.00  0.00              
ATOM   2010 1HB  GLN A 137     -12.746  -6.299  14.840  1.00  0.00              
ATOM   2011 2HB  GLN A 137     -13.760  -6.012  16.274  1.00  0.00              
ATOM   2012 1HG  GLN A 137     -12.620  -8.835  15.487  1.00  0.00              
ATOM   2013 2HG  GLN A 137     -12.238  -7.560  16.668  1.00  0.00              
ATOM   2014 1HE2 GLN A 137     -14.933 -10.381  17.524  1.00  0.00              
ATOM   2015 2HE2 GLN A 137     -13.804 -10.455  16.212  1.00  0.00              
ATOM   2016  N   VAL A 138     -14.802  -5.083  12.960  1.00  0.00              
ATOM   2017  CA  VAL A 138     -15.328  -3.852  12.379  1.00  0.00              
ATOM   2018  C   VAL A 138     -16.112  -4.150  11.108  1.00  0.00              
ATOM   2019  O   VAL A 138     -15.609  -4.800  10.189  1.00  0.00              
ATOM   2020  CB  VAL A 138     -14.238  -2.780  12.099  1.00  0.00              
ATOM   2021  CG1 VAL A 138     -13.132  -3.319  11.219  1.00  0.00              
ATOM   2022  CG2 VAL A 138     -14.852  -1.541  11.453  1.00  0.00              
ATOM   2023  H   VAL A 138     -14.137  -5.625  12.460  1.00  0.00              
ATOM   2024  HA  VAL A 138     -16.041  -3.370  13.049  1.00  0.00              
ATOM   2025  HB  VAL A 138     -13.804  -2.486  13.043  1.00  0.00              
ATOM   2026 1HG1 VAL A 138     -12.389  -2.538  11.048  1.00  0.00              
ATOM   2027 2HG1 VAL A 138     -12.656  -4.168  11.712  1.00  0.00              
ATOM   2028 3HG1 VAL A 138     -13.548  -3.639  10.265  1.00  0.00              
ATOM   2029 1HG2 VAL A 138     -14.072  -0.803  11.265  1.00  0.00              
ATOM   2030 2HG2 VAL A 138     -15.322  -1.819  10.510  1.00  0.00              
ATOM   2031 3HG2 VAL A 138     -15.600  -1.116  12.122  1.00  0.00              
ATOM   2032  N   PRO A 139     -17.376  -3.706  11.064  1.00  0.00              
ATOM   2033  CA  PRO A 139     -18.273  -4.007   9.954  1.00  0.00              
ATOM   2034  C   PRO A 139     -17.883  -3.210   8.720  1.00  0.00              
ATOM   2035  O   PRO A 139     -17.397  -2.085   8.823  1.00  0.00              
ATOM   2036  CB  PRO A 139     -19.656  -3.580  10.464  1.00  0.00              
ATOM   2037  CG  PRO A 139     -19.391  -2.568  11.524  1.00  0.00              
ATOM   2038  CD  PRO A 139     -18.097  -2.973  12.167  1.00  0.00              
ATOM   2039  HA  PRO A 139     -18.229  -5.062   9.645  1.00  0.00              
ATOM   2040 1HB  PRO A 139     -20.267  -3.150   9.657  1.00  0.00              
ATOM   2041 2HB  PRO A 139     -20.216  -4.435  10.871  1.00  0.00              
ATOM   2042 1HG  PRO A 139     -19.316  -1.556  11.098  1.00  0.00              
ATOM   2043 2HG  PRO A 139     -20.204  -2.545  12.265  1.00  0.00              
ATOM   2044 1HD  PRO A 139     -17.515  -2.106  12.513  1.00  0.00              
ATOM   2045 2HD  PRO A 139     -18.252  -3.624  13.040  1.00  0.00              
ATOM   2046  N   VAL A 140     -18.089  -3.798   7.550  1.00  0.00              
ATOM   2047  CA  VAL A 140     -17.796  -3.113   6.301  1.00  0.00              
ATOM   2048  C   VAL A 140     -18.657  -1.852   6.152  1.00  0.00              
ATOM   2049  O   VAL A 140     -18.238  -0.870   5.543  1.00  0.00              
ATOM   2050  CB  VAL A 140     -18.025  -4.033   5.088  1.00  0.00              
ATOM   2051  CG1 VAL A 140     -17.922  -3.242   3.793  1.00  0.00              
ATOM   2052  CG2 VAL A 140     -17.024  -5.178   5.092  1.00  0.00              
ATOM   2053  H   VAL A 140     -18.437  -4.712   7.529  1.00  0.00              
ATOM   2054  HA  VAL A 140     -16.766  -2.754   6.277  1.00  0.00              
ATOM   2055  HB  VAL A 140     -19.016  -4.478   5.164  1.00  0.00              
ATOM   2056 1HG1 VAL A 140     -18.085  -3.908   2.945  1.00  0.00              
ATOM   2057 2HG1 VAL A 140     -18.674  -2.454   3.786  1.00  0.00              
ATOM   2058 3HG1 VAL A 140     -16.929  -2.797   3.716  1.00  0.00              
ATOM   2059 1HG2 VAL A 140     -17.200  -5.820   4.229  1.00  0.00              
ATOM   2060 2HG2 VAL A 140     -16.011  -4.777   5.046  1.00  0.00              
ATOM   2061 3HG2 VAL A 140     -17.142  -5.762   6.006  1.00  0.00              
ATOM   2062  N   GLU A 141     -19.851  -1.892   6.736  1.00  0.00              
ATOM   2063  CA  GLU A 141     -20.750  -0.748   6.748  1.00  0.00              
ATOM   2064  C   GLU A 141     -20.043   0.486   7.304  1.00  0.00              
ATOM   2065  O   GLU A 141     -20.060   1.548   6.683  1.00  0.00              
ATOM   2066  CB  GLU A 141     -22.005  -1.058   7.568  1.00  0.00              
ATOM   2067  CG  GLU A 141     -23.013   0.081   7.629  1.00  0.00              
ATOM   2068  CD  GLU A 141     -24.231  -0.310   8.419  1.00  0.00              
ATOM   2069  OE1 GLU A 141     -24.290  -1.429   8.869  1.00  0.00              
ATOM   2070  OE2 GLU A 141     -25.051   0.542   8.669  1.00  0.00              
ATOM   2071  H   GLU A 141     -20.141  -2.727   7.166  1.00  0.00              
ATOM   2072  HA  GLU A 141     -21.053  -0.505   5.729  1.00  0.00              
ATOM   2073 1HB  GLU A 141     -22.473  -1.932   7.116  1.00  0.00              
ATOM   2074 2HB  GLU A 141     -21.674  -1.303   8.577  1.00  0.00              
ATOM   2075 1HG  GLU A 141     -22.600   1.005   8.034  1.00  0.00              
ATOM   2076 2HG  GLU A 141     -23.290   0.235   6.588  1.00  0.00              
ATOM   2077  N   GLU A 142     -19.395   0.333   8.457  1.00  0.00              
ATOM   2078  CA  GLU A 142     -18.722   1.458   9.102  1.00  0.00              
ATOM   2079  C   GLU A 142     -17.457   1.838   8.337  1.00  0.00              
ATOM   2080  O   GLU A 142     -17.090   3.011   8.272  1.00  0.00              
ATOM   2081  CB  GLU A 142     -18.382   1.121  10.555  1.00  0.00              
ATOM   2082  CG  GLU A 142     -19.578   1.115  11.495  1.00  0.00              
ATOM   2083  CD  GLU A 142     -19.167   0.776  12.901  1.00  0.00              
ATOM   2084  OE1 GLU A 142     -18.004   0.533  13.117  1.00  0.00              
ATOM   2085  OE2 GLU A 142     -19.991   0.870  13.780  1.00  0.00              
ATOM   2086  H   GLU A 142     -19.362  -0.552   8.877  1.00  0.00              
ATOM   2087  HA  GLU A 142     -19.373   2.333   9.092  1.00  0.00              
ATOM   2088 1HB  GLU A 142     -17.917   0.135  10.553  1.00  0.00              
ATOM   2089 2HB  GLU A 142     -17.658   1.864  10.893  1.00  0.00              
ATOM   2090 1HG  GLU A 142     -20.134   2.052  11.497  1.00  0.00              
ATOM   2091 2HG  GLU A 142     -20.209   0.320  11.101  1.00  0.00              
ATOM   2092  N   ALA A 143     -16.815   0.841   7.739  1.00  0.00              
ATOM   2093  CA  ALA A 143     -15.625   1.067   6.930  1.00  0.00              
ATOM   2094  C   ALA A 143     -15.954   1.933   5.716  1.00  0.00              
ATOM   2095  O   ALA A 143     -15.205   2.844   5.364  1.00  0.00              
ATOM   2096  CB  ALA A 143     -15.023  -0.262   6.496  1.00  0.00              
ATOM   2097  H   ALA A 143     -17.152  -0.073   7.850  1.00  0.00              
ATOM   2098  HA  ALA A 143     -14.891   1.605   7.530  1.00  0.00              
ATOM   2099 1HB  ALA A 143     -14.135  -0.079   5.893  1.00  0.00              
ATOM   2100 2HB  ALA A 143     -14.750  -0.843   7.376  1.00  0.00              
ATOM   2101 3HB  ALA A 143     -15.753  -0.815   5.907  1.00  0.00              
ATOM   2102  N   ARG A 144     -17.093   1.650   5.089  1.00  0.00              
ATOM   2103  CA  ARG A 144     -17.503   2.368   3.885  1.00  0.00              
ATOM   2104  C   ARG A 144     -18.052   3.735   4.261  1.00  0.00              
ATOM   2105  O   ARG A 144     -17.874   4.717   3.539  1.00  0.00              
ATOM   2106  CB  ARG A 144     -18.489   1.577   3.038  1.00  0.00              
ATOM   2107  CG  ARG A 144     -17.892   0.383   2.308  1.00  0.00              
ATOM   2108  CD  ARG A 144     -18.874  -0.406   1.521  1.00  0.00              
ATOM   2109  NE  ARG A 144     -18.295  -1.506   0.766  1.00  0.00              
ATOM   2110  CZ  ARG A 144     -19.008  -2.446   0.115  1.00  0.00              
ATOM   2111  NH1 ARG A 144     -20.322  -2.447   0.155  1.00  0.00              
ATOM   2112  NH2 ARG A 144     -18.350  -3.383  -0.545  1.00  0.00              
ATOM   2113  H   ARG A 144     -17.672   0.938   5.444  1.00  0.00              
ATOM   2114  HA  ARG A 144     -16.639   2.529   3.239  1.00  0.00              
ATOM   2115 1HB  ARG A 144     -19.277   1.232   3.705  1.00  0.00              
ATOM   2116 2HB  ARG A 144     -18.909   2.270   2.308  1.00  0.00              
ATOM   2117 1HG  ARG A 144     -17.125   0.744   1.622  1.00  0.00              
ATOM   2118 2HG  ARG A 144     -17.438  -0.280   3.044  1.00  0.00              
ATOM   2119 1HD  ARG A 144     -19.613  -0.830   2.200  1.00  0.00              
ATOM   2120 2HD  ARG A 144     -19.370   0.253   0.810  1.00  0.00              
ATOM   2121  HE  ARG A 144     -17.324  -1.740   0.610  1.00  0.00              
ATOM   2122 1HH1 ARG A 144     -20.810  -1.735   0.679  1.00  0.00              
ATOM   2123 2HH1 ARG A 144     -20.838  -3.161  -0.339  1.00  0.00              
ATOM   2124 1HH2 ARG A 144     -17.340  -3.377  -0.550  1.00  0.00              
ATOM   2125 2HH2 ARG A 144     -18.860  -4.100  -1.040  1.00  0.00              
ATOM   2126  N   SER A 145     -18.725   3.778   5.401  1.00  0.00              
ATOM   2127  CA  SER A 145     -19.243   5.020   5.947  1.00  0.00              
ATOM   2128  C   SER A 145     -18.093   5.993   6.219  1.00  0.00              
ATOM   2129  O   SER A 145     -18.175   7.162   5.863  1.00  0.00              
ATOM   2130  CB  SER A 145     -20.030   4.749   7.213  1.00  0.00              
ATOM   2131  OG  SER A 145     -21.215   4.045   6.956  1.00  0.00              
ATOM   2132  H   SER A 145     -18.895   2.938   5.882  1.00  0.00              
ATOM   2133  HA  SER A 145     -20.001   5.487   5.317  1.00  0.00              
ATOM   2134 1HB  SER A 145     -19.410   4.163   7.891  1.00  0.00              
ATOM   2135 2HB  SER A 145     -20.279   5.700   7.681  1.00  0.00              
ATOM   2136  HG  SER A 145     -21.683   3.894   7.780  1.00  0.00              
ATOM   2137  N   LYS A 146     -17.021   5.498   6.838  1.00  0.00              
ATOM   2138  CA  LYS A 146     -15.834   6.305   7.104  1.00  0.00              
ATOM   2139  C   LYS A 146     -15.093   6.673   5.821  1.00  0.00              
ATOM   2140  O   LYS A 146     -14.523   7.759   5.723  1.00  0.00              
ATOM   2141  CB  LYS A 146     -14.901   5.559   8.057  1.00  0.00              
ATOM   2142  CG  LYS A 146     -15.387   5.572   9.493  1.00  0.00              
ATOM   2143  CD  LYS A 146     -15.118   6.920  10.133  1.00  0.00              
ATOM   2144  CE  LYS A 146     -15.835   7.079  11.457  1.00  0.00              
ATOM   2145  NZ  LYS A 146     -17.287   7.330  11.288  1.00  0.00              
ATOM   2146  H   LYS A 146     -17.035   4.567   7.152  1.00  0.00              
ATOM   2147  HA  LYS A 146     -16.126   7.249   7.565  1.00  0.00              
ATOM   2148 1HB  LYS A 146     -14.828   4.533   7.695  1.00  0.00              
ATOM   2149 2HB  LYS A 146     -13.924   6.038   7.988  1.00  0.00              
ATOM   2150 1HG  LYS A 146     -16.458   5.366   9.498  1.00  0.00              
ATOM   2151 2HG  LYS A 146     -14.865   4.790  10.043  1.00  0.00              
ATOM   2152 1HD  LYS A 146     -14.043   7.021  10.294  1.00  0.00              
ATOM   2153 2HD  LYS A 146     -15.455   7.701   9.451  1.00  0.00              
ATOM   2154 1HE  LYS A 146     -15.693   6.166  12.034  1.00  0.00              
ATOM   2155 2HE  LYS A 146     -15.385   7.918  11.990  1.00  0.00              
ATOM   2156 1HZ  LYS A 146     -17.720   7.429  12.196  1.00  0.00              
ATOM   2157 2HZ  LYS A 146     -17.424   8.178  10.756  1.00  0.00              
ATOM   2158 3HZ  LYS A 146     -17.709   6.553  10.798  1.00  0.00              
ATOM   2159  N   ALA A 147     -15.106   5.777   4.841  1.00  0.00              
ATOM   2160  CA  ALA A 147     -14.517   6.068   3.540  1.00  0.00              
ATOM   2161  C   ALA A 147     -15.220   7.256   2.889  1.00  0.00              
ATOM   2162  O   ALA A 147     -14.577   8.178   2.391  1.00  0.00              
ATOM   2163  CB  ALA A 147     -14.585   4.843   2.640  1.00  0.00              
ATOM   2164  H   ALA A 147     -15.513   4.900   4.997  1.00  0.00              
ATOM   2165  HA  ALA A 147     -13.471   6.338   3.683  1.00  0.00              
ATOM   2166 1HB  ALA A 147     -14.141   5.079   1.672  1.00  0.00              
ATOM   2167 2HB  ALA A 147     -14.036   4.021   3.100  1.00  0.00              
ATOM   2168 3HB  ALA A 147     -15.625   4.552   2.500  1.00  0.00              
ATOM   2169  N   GLU A 148     -16.540   7.242   2.934  1.00  0.00              
ATOM   2170  CA  GLU A 148     -17.341   8.320   2.375  1.00  0.00              
ATOM   2171  C   GLU A 148     -17.161   9.608   3.183  1.00  0.00              
ATOM   2172  O   GLU A 148     -17.123  10.707   2.627  1.00  0.00              
ATOM   2173  CB  GLU A 148     -18.818   7.921   2.331  1.00  0.00              
ATOM   2174  CG  GLU A 148     -19.151   6.853   1.298  1.00  0.00              
ATOM   2175  CD  GLU A 148     -20.577   6.395   1.426  1.00  0.00              
ATOM   2176  OE1 GLU A 148     -21.246   6.842   2.326  1.00  0.00              
ATOM   2177  OE2 GLU A 148     -21.032   5.685   0.560  1.00  0.00              
ATOM   2178  H   GLU A 148     -16.996   6.478   3.356  1.00  0.00              
ATOM   2179  HA  GLU A 148     -17.009   8.539   1.360  1.00  0.00              
ATOM   2180 1HB  GLU A 148     -19.079   7.557   3.324  1.00  0.00              
ATOM   2181 2HB  GLU A 148     -19.387   8.825   2.113  1.00  0.00              
ATOM   2182 1HG  GLU A 148     -18.963   7.170   0.272  1.00  0.00              
ATOM   2183 2HG  GLU A 148     -18.482   6.034   1.553  1.00  0.00              
ATOM   2184  N   GLU A 149     -17.041   9.453   4.498  1.00  0.00              
ATOM   2185  CA  GLU A 149     -16.806  10.570   5.405  1.00  0.00              
ATOM   2186  C   GLU A 149     -15.454  11.213   5.117  1.00  0.00              
ATOM   2187  O   GLU A 149     -15.308  12.434   5.173  1.00  0.00              
ATOM   2188  CB  GLU A 149     -16.875  10.106   6.862  1.00  0.00              
ATOM   2189  CG  GLU A 149     -16.652  11.212   7.884  1.00  0.00              
ATOM   2190  CD  GLU A 149     -16.862  10.710   9.285  1.00  0.00              
ATOM   2191  OE1 GLU A 149     -17.252   9.577   9.438  1.00  0.00              
ATOM   2192  OE2 GLU A 149     -16.527  11.418  10.205  1.00  0.00              
ATOM   2193  H   GLU A 149     -17.116   8.550   4.878  1.00  0.00              
ATOM   2194  HA  GLU A 149     -17.564  11.338   5.249  1.00  0.00              
ATOM   2195 1HB  GLU A 149     -17.862   9.669   7.011  1.00  0.00              
ATOM   2196 2HB  GLU A 149     -16.113   9.336   6.987  1.00  0.00              
ATOM   2197 1HG  GLU A 149     -15.670  11.679   7.810  1.00  0.00              
ATOM   2198 2HG  GLU A 149     -17.421  11.944   7.642  1.00  0.00              
ATOM   2199  N   TRP A 150     -14.471  10.380   4.794  1.00  0.00              
ATOM   2200  CA  TRP A 150     -13.115  10.853   4.562  1.00  0.00              
ATOM   2201  C   TRP A 150     -12.962  11.364   3.134  1.00  0.00              
ATOM   2202  O   TRP A 150     -12.089  12.182   2.842  1.00  0.00              
ATOM   2203  CB  TRP A 150     -12.103   9.731   4.835  1.00  0.00              
ATOM   2204  CG  TRP A 150     -12.101   9.258   6.260  1.00  0.00              
ATOM   2205  CD1 TRP A 150     -12.646   9.896   7.338  1.00  0.00              
ATOM   2206  CD2 TRP A 150     -11.523   8.046   6.765  1.00  0.00              
ATOM   2207  NE1 TRP A 150     -12.466   9.149   8.471  1.00  0.00              
ATOM   2208  CE2 TRP A 150     -11.774   8.012   8.150  1.00  0.00              
ATOM   2209  CE3 TRP A 150     -10.826   6.982   6.181  1.00  0.00              
ATOM   2210  CZ2 TRP A 150     -11.352   6.958   8.959  1.00  0.00              
ATOM   2211  CZ3 TRP A 150     -10.407   5.939   6.984  1.00  0.00              
ATOM   2212  CH2 TRP A 150     -10.673   5.934   8.360  1.00  0.00              
ATOM   2213  H   TRP A 150     -14.665   9.420   4.724  1.00  0.00              
ATOM   2214  HA  TRP A 150     -12.897  11.690   5.225  1.00  0.00              
ATOM   2215 1HB  TRP A 150     -12.328   8.861   4.218  1.00  0.00              
ATOM   2216 2HB  TRP A 150     -11.092  10.077   4.619  1.00  0.00              
ATOM   2217  HD1 TRP A 150     -13.156  10.847   7.287  1.00  0.00              
ATOM   2218  HE1 TRP A 150     -12.785   9.395   9.369  1.00  0.00              
ATOM   2219  HE3 TRP A 150     -10.612   6.970   5.123  1.00  0.00              
ATOM   2220  HZ2 TRP A 150     -11.549   6.938  10.020  1.00  0.00              
ATOM   2221  HZ3 TRP A 150      -9.866   5.112   6.551  1.00  0.00              
ATOM   2222  HH2 TRP A 150     -10.325   5.098   8.952  1.00  0.00              
ATOM   2223  N   GLY A 151     -13.823  10.883   2.247  1.00  0.00              
ATOM   2224  CA  GLY A 151     -13.745  11.269   0.850  1.00  0.00              
ATOM   2225  C   GLY A 151     -12.816  10.375   0.055  1.00  0.00              
ATOM   2226  O   GLY A 151     -12.208  10.808  -0.925  1.00  0.00              
ATOM   2227  H   GLY A 151     -14.521  10.261   2.543  1.00  0.00              
ATOM   2228 1HA  GLY A 151     -14.740  11.211   0.408  1.00  0.00              
ATOM   2229 2HA  GLY A 151     -13.378  12.293   0.783  1.00  0.00              
ATOM   2230  N   VAL A 152     -12.713   9.125   0.475  1.00  0.00              
ATOM   2231  CA  VAL A 152     -11.794   8.178  -0.140  1.00  0.00              
ATOM   2232  C   VAL A 152     -12.533   6.933  -0.589  1.00  0.00              
ATOM   2233  O   VAL A 152     -13.717   6.768  -0.295  1.00  0.00              
ATOM   2234  CB  VAL A 152     -10.662   7.774   0.822  1.00  0.00              
ATOM   2235  CG1 VAL A 152      -9.838   8.991   1.216  1.00  0.00              
ATOM   2236  CG2 VAL A 152     -11.229   7.095   2.059  1.00  0.00              
ATOM   2237  H   VAL A 152     -13.285   8.821   1.212  1.00  0.00              
ATOM   2238  HA  VAL A 152     -11.347   8.590  -1.046  1.00  0.00              
ATOM   2239  HB  VAL A 152     -10.020   7.045   0.328  1.00  0.00              
ATOM   2240 1HG1 VAL A 152      -9.042   8.687   1.897  1.00  0.00              
ATOM   2241 2HG1 VAL A 152      -9.400   9.438   0.324  1.00  0.00              
ATOM   2242 3HG1 VAL A 152     -10.479   9.720   1.712  1.00  0.00              
ATOM   2243 1HG2 VAL A 152     -10.416   6.815   2.727  1.00  0.00              
ATOM   2244 2HG2 VAL A 152     -11.903   7.780   2.573  1.00  0.00              
ATOM   2245 3HG2 VAL A 152     -11.779   6.200   1.764  1.00  0.00              
ATOM   2246  N   GLN A 153     -11.839   6.063  -1.298  1.00  0.00              
ATOM   2247  CA  GLN A 153     -12.454   4.853  -1.787  1.00  0.00              
ATOM   2248  C   GLN A 153     -12.111   3.679  -0.882  1.00  0.00              
ATOM   2249  O   GLN A 153     -11.176   3.751  -0.083  1.00  0.00              
ATOM   2250  CB  GLN A 153     -12.000   4.563  -3.221  1.00  0.00              
ATOM   2251  CG  GLN A 153     -12.318   5.671  -4.210  1.00  0.00              
ATOM   2252  CD  GLN A 153     -13.810   5.909  -4.353  1.00  0.00              
ATOM   2253  OE1 GLN A 153     -14.576   4.982  -4.630  1.00  0.00              
ATOM   2254  NE2 GLN A 153     -14.229   7.155  -4.168  1.00  0.00              
ATOM   2255  H   GLN A 153     -10.891   6.234  -1.492  1.00  0.00              
ATOM   2256  HA  GLN A 153     -13.538   4.961  -1.768  1.00  0.00              
ATOM   2257 1HB  GLN A 153     -10.922   4.400  -3.183  1.00  0.00              
ATOM   2258 2HB  GLN A 153     -12.496   3.642  -3.528  1.00  0.00              
ATOM   2259 1HG  GLN A 153     -11.825   6.642  -4.187  1.00  0.00              
ATOM   2260 2HG  GLN A 153     -11.974   5.112  -5.081  1.00  0.00              
ATOM   2261 1HE2 GLN A 153     -15.202   7.374  -4.250  1.00  0.00              
ATOM   2262 2HE2 GLN A 153     -13.572   7.877  -3.947  1.00  0.00              
ATOM   2263  N   TYR A 154     -12.879   2.610  -0.998  1.00  0.00              
ATOM   2264  CA  TYR A 154     -12.698   1.451  -0.141  1.00  0.00              
ATOM   2265  C   TYR A 154     -12.722   0.180  -0.973  1.00  0.00              
ATOM   2266  O   TYR A 154     -13.620  -0.024  -1.792  1.00  0.00              
ATOM   2267  CB  TYR A 154     -13.778   1.388   0.942  1.00  0.00              
ATOM   2268  CG  TYR A 154     -13.725   0.115   1.762  1.00  0.00              
ATOM   2269  CD1 TYR A 154     -12.698  -0.104   2.671  1.00  0.00              
ATOM   2270  CD2 TYR A 154     -14.692  -0.872   1.616  1.00  0.00              
ATOM   2271  CE1 TYR A 154     -12.634  -1.268   3.410  1.00  0.00              
ATOM   2272  CE2 TYR A 154     -14.639  -2.041   2.356  1.00  0.00              
ATOM   2273  CZ  TYR A 154     -13.604  -2.234   3.252  1.00  0.00              
ATOM   2274  OH  TYR A 154     -13.537  -3.393   3.991  1.00  0.00              
ATOM   2275  H   TYR A 154     -13.579   2.592  -1.692  1.00  0.00              
ATOM   2276  HA  TYR A 154     -11.724   1.500   0.347  1.00  0.00              
ATOM   2277 1HB  TYR A 154     -13.635   2.254   1.591  1.00  0.00              
ATOM   2278 2HB  TYR A 154     -14.743   1.466   0.441  1.00  0.00              
ATOM   2279  HD1 TYR A 154     -11.939   0.654   2.795  1.00  0.00              
ATOM   2280  HD2 TYR A 154     -15.499  -0.718   0.914  1.00  0.00              
ATOM   2281  HE1 TYR A 154     -11.826  -1.418   4.110  1.00  0.00              
ATOM   2282  HE2 TYR A 154     -15.408  -2.797   2.233  1.00  0.00              
ATOM   2283  HH  TYR A 154     -14.283  -3.961   3.765  1.00  0.00              
ATOM   2284  N   VAL A 155     -11.733  -0.667  -0.767  1.00  0.00              
ATOM   2285  CA  VAL A 155     -11.654  -1.927  -1.484  1.00  0.00              
ATOM   2286  C   VAL A 155     -11.567  -3.102  -0.510  1.00  0.00              
ATOM   2287  O   VAL A 155     -10.840  -3.042   0.486  1.00  0.00              
ATOM   2288  CB  VAL A 155     -10.442  -1.960  -2.434  1.00  0.00              
ATOM   2289  CG1 VAL A 155     -10.327  -3.322  -3.104  1.00  0.00              
ATOM   2290  CG2 VAL A 155     -10.556  -0.862  -3.481  1.00  0.00              
ATOM   2291  H   VAL A 155     -11.038  -0.446  -0.113  1.00  0.00              
ATOM   2292  HA  VAL A 155     -12.558  -2.109  -2.067  1.00  0.00              
ATOM   2293  HB  VAL A 155      -9.538  -1.759  -1.861  1.00  0.00              
ATOM   2294 1HG1 VAL A 155      -9.466  -3.327  -3.771  1.00  0.00              
ATOM   2295 2HG1 VAL A 155     -10.201  -4.092  -2.343  1.00  0.00              
ATOM   2296 3HG1 VAL A 155     -11.232  -3.522  -3.678  1.00  0.00              
ATOM   2297 1HG2 VAL A 155      -9.691  -0.900  -4.143  1.00  0.00              
ATOM   2298 2HG2 VAL A 155     -11.466  -1.008  -4.063  1.00  0.00              
ATOM   2299 3HG2 VAL A 155     -10.591   0.109  -2.987  1.00  0.00              
ATOM   2300  N   GLU A 156     -12.325  -4.155  -0.793  1.00  0.00              
ATOM   2301  CA  GLU A 156     -12.261  -5.387  -0.015  1.00  0.00              
ATOM   2302  C   GLU A 156     -11.257  -6.351  -0.635  1.00  0.00              
ATOM   2303  O   GLU A 156     -11.306  -6.619  -1.841  1.00  0.00              
ATOM   2304  CB  GLU A 156     -13.639  -6.043   0.079  1.00  0.00              
ATOM   2305  CG  GLU A 156     -14.663  -5.244   0.874  1.00  0.00              
ATOM   2306  CD  GLU A 156     -16.002  -5.926   0.881  1.00  0.00              
ATOM   2307  OE1 GLU A 156     -16.113  -6.983   0.307  1.00  0.00              
ATOM   2308  OE2 GLU A 156     -16.886  -5.450   1.554  1.00  0.00              
ATOM   2309  H   GLU A 156     -12.941  -4.104  -1.558  1.00  0.00              
ATOM   2310  HA  GLU A 156     -11.914  -5.169   0.995  1.00  0.00              
ATOM   2311 1HB  GLU A 156     -13.998  -6.177  -0.942  1.00  0.00              
ATOM   2312 2HB  GLU A 156     -13.498  -7.017   0.545  1.00  0.00              
ATOM   2313 1HG  GLU A 156     -14.354  -5.041   1.899  1.00  0.00              
ATOM   2314 2HG  GLU A 156     -14.736  -4.305   0.326  1.00  0.00              
ATOM   2315  N   THR A 157     -10.350  -6.867   0.184  1.00  0.00              
ATOM   2316  CA  THR A 157      -9.376  -7.850  -0.274  1.00  0.00              
ATOM   2317  C   THR A 157      -9.293  -9.045   0.678  1.00  0.00              
ATOM   2318  O   THR A 157      -9.924  -9.057   1.738  1.00  0.00              
ATOM   2319  CB  THR A 157      -7.973  -7.222  -0.399  1.00  0.00              
ATOM   2320  OG1 THR A 157      -7.464  -6.907   0.905  1.00  0.00              
ATOM   2321  CG2 THR A 157      -8.003  -5.961  -1.248  1.00  0.00              
ATOM   2322  H   THR A 157     -10.339  -6.587   1.127  1.00  0.00              
ATOM   2323  HA  THR A 157      -9.684  -8.252  -1.239  1.00  0.00              
ATOM   2324  HB  THR A 157      -7.315  -7.937  -0.870  1.00  0.00              
ATOM   2325  HG1 THR A 157      -6.506  -6.818   0.859  1.00  0.00              
ATOM   2326 1HG2 THR A 157      -6.999  -5.546  -1.316  1.00  0.00              
ATOM   2327 2HG2 THR A 157      -8.364  -6.205  -2.248  1.00  0.00              
ATOM   2328 3HG2 THR A 157      -8.669  -5.231  -0.791  1.00  0.00              
ATOM   2329  N   SER A 158      -8.513 -10.046   0.293  1.00  0.00              
ATOM   2330  CA  SER A 158      -8.321 -11.221   1.126  1.00  0.00              
ATOM   2331  C   SER A 158      -6.859 -11.631   1.137  1.00  0.00              
ATOM   2332  O   SER A 158      -6.297 -12.004   0.105  1.00  0.00              
ATOM   2333  CB  SER A 158      -9.177 -12.393   0.644  1.00  0.00              
ATOM   2334  OG  SER A 158      -8.934 -13.545   1.439  1.00  0.00              
ATOM   2335  H   SER A 158      -8.060  -9.996  -0.579  1.00  0.00              
ATOM   2336  HA  SER A 158      -8.688 -11.094   2.145  1.00  0.00              
ATOM   2337 1HB  SER A 158     -10.227 -12.110   0.715  1.00  0.00              
ATOM   2338 2HB  SER A 158      -8.928 -12.603  -0.396  1.00  0.00              
ATOM   2339  HG  SER A 158      -9.679 -14.169   1.347  1.00  0.00              
ATOM   2340  N   ALA A 159      -6.244 -11.545   2.307  1.00  0.00              
ATOM   2341  CA  ALA A 159      -4.901 -12.061   2.506  1.00  0.00              
ATOM   2342  C   ALA A 159      -4.948 -13.547   2.839  1.00  0.00              
ATOM   2343  O   ALA A 159      -3.926 -14.228   2.832  1.00  0.00              
ATOM   2344  CB  ALA A 159      -4.196 -11.291   3.610  1.00  0.00              
ATOM   2345  H   ALA A 159      -6.703 -11.116   3.056  1.00  0.00              
ATOM   2346  HA  ALA A 159      -4.341 -11.945   1.578  1.00  0.00              
ATOM   2347 1HB  ALA A 159      -3.191 -11.691   3.746  1.00  0.00              
ATOM   2348 2HB  ALA A 159      -4.134 -10.239   3.336  1.00  0.00              
ATOM   2349 3HB  ALA A 159      -4.755 -11.393   4.538  1.00  0.00              
ATOM   2350  N   LYS A 160      -6.147 -14.042   3.128  1.00  0.00              
ATOM   2351  CA  LYS A 160      -6.334 -15.449   3.452  1.00  0.00              
ATOM   2352  C   LYS A 160      -6.212 -16.284   2.186  1.00  0.00              
ATOM   2353  O   LYS A 160      -5.504 -17.289   2.153  1.00  0.00              
ATOM   2354  CB  LYS A 160      -7.691 -15.681   4.119  1.00  0.00              
ATOM   2355  CG  LYS A 160      -7.976 -17.134   4.475  1.00  0.00              
ATOM   2356  CD  LYS A 160      -9.326 -17.281   5.162  1.00  0.00              
ATOM   2357  CE  LYS A 160      -9.626 -18.736   5.489  1.00  0.00              
ATOM   2358  NZ  LYS A 160     -10.958 -18.898   6.132  1.00  0.00              
ATOM   2359  H   LYS A 160      -6.927 -13.450   3.102  1.00  0.00              
ATOM   2360  HA  LYS A 160      -5.553 -15.776   4.139  1.00  0.00              
ATOM   2361 1HB  LYS A 160      -7.708 -15.076   5.025  1.00  0.00              
ATOM   2362 2HB  LYS A 160      -8.453 -15.321   3.427  1.00  0.00              
ATOM   2363 1HG  LYS A 160      -7.970 -17.723   3.557  1.00  0.00              
ATOM   2364 2HG  LYS A 160      -7.188 -17.489   5.139  1.00  0.00              
ATOM   2365 1HD  LYS A 160      -9.311 -16.696   6.083  1.00  0.00              
ATOM   2366 2HD  LYS A 160     -10.098 -16.892   4.498  1.00  0.00              
ATOM   2367 1HE  LYS A 160      -9.598 -19.307   4.563  1.00  0.00              
ATOM   2368 2HE  LYS A 160      -8.851 -19.101   6.163  1.00  0.00              
ATOM   2369 1HZ  LYS A 160     -11.118 -19.876   6.333  1.00  0.00              
ATOM   2370 2HZ  LYS A 160     -10.983 -18.369   6.993  1.00  0.00              
ATOM   2371 3HZ  LYS A 160     -11.676 -18.561   5.508  1.00  0.00              
ATOM   2372  N   THR A 161      -6.901 -15.846   1.144  1.00  0.00              
ATOM   2373  CA  THR A 161      -6.971 -16.597  -0.094  1.00  0.00              
ATOM   2374  C   THR A 161      -6.207 -15.878  -1.205  1.00  0.00              
ATOM   2375  O   THR A 161      -6.198 -16.321  -2.354  1.00  0.00              
ATOM   2376  CB  THR A 161      -8.429 -16.818  -0.539  1.00  0.00              
ATOM   2377  OG1 THR A 161      -9.070 -15.550  -0.732  1.00  0.00              
ATOM   2378  CG2 THR A 161      -9.191 -17.613   0.511  1.00  0.00              
ATOM   2379  H   THR A 161      -7.383 -14.993   1.208  1.00  0.00              
ATOM   2380  HA  THR A 161      -6.493 -17.568   0.036  1.00  0.00              
ATOM   2381  HB  THR A 161      -8.434 -17.365  -1.481  1.00  0.00              
ATOM   2382  HG1 THR A 161      -8.820 -15.193  -1.587  1.00  0.00              
ATOM   2383 1HG2 THR A 161     -10.219 -17.759   0.178  1.00  0.00              
ATOM   2384 2HG2 THR A 161      -8.713 -18.582   0.651  1.00  0.00              
ATOM   2385 3HG2 THR A 161      -9.189 -17.067   1.452  1.00  0.00              
ATOM   2386  N   ARG A 162      -5.556 -14.775  -0.829  1.00  0.00              
ATOM   2387  CA  ARG A 162      -4.714 -13.989  -1.733  1.00  0.00              
ATOM   2388  C   ARG A 162      -5.514 -13.451  -2.915  1.00  0.00              
ATOM   2389  O   ARG A 162      -5.204 -13.732  -4.074  1.00  0.00              
ATOM   2390  CB  ARG A 162      -3.512 -14.797  -2.234  1.00  0.00              
ATOM   2391  CG  ARG A 162      -2.561 -15.222  -1.129  1.00  0.00              
ATOM   2392  CD  ARG A 162      -1.378 -16.000  -1.679  1.00  0.00              
ATOM   2393  NE  ARG A 162      -1.778 -17.262  -2.303  1.00  0.00              
ATOM   2394  CZ  ARG A 162      -0.931 -18.084  -2.922  1.00  0.00              
ATOM   2395  NH1 ARG A 162       0.335 -17.726  -3.097  1.00  0.00              
ATOM   2396  NH2 ARG A 162      -1.362 -19.244  -3.396  1.00  0.00              
ATOM   2397  H   ARG A 162      -5.654 -14.473   0.096  1.00  0.00              
ATOM   2398  HA  ARG A 162      -4.320 -13.119  -1.207  1.00  0.00              
ATOM   2399 1HB  ARG A 162      -3.908 -15.675  -2.741  1.00  0.00              
ATOM   2400 2HB  ARG A 162      -2.984 -14.168  -2.954  1.00  0.00              
ATOM   2401 1HG  ARG A 162      -2.200 -14.329  -0.618  1.00  0.00              
ATOM   2402 2HG  ARG A 162      -3.110 -15.848  -0.424  1.00  0.00              
ATOM   2403 1HD  ARG A 162      -0.871 -15.390  -2.426  1.00  0.00              
ATOM   2404 2HD  ARG A 162      -0.690 -16.220  -0.863  1.00  0.00              
ATOM   2405  HE  ARG A 162      -2.729 -17.523  -2.237  1.00  0.00              
ATOM   2406 1HH1 ARG A 162       0.656 -16.829  -2.759  1.00  0.00              
ATOM   2407 2HH1 ARG A 162       0.974 -18.352  -3.567  1.00  0.00              
ATOM   2408 1HH2 ARG A 162      -2.333 -19.501  -3.287  1.00  0.00              
ATOM   2409 2HH2 ARG A 162      -0.718 -19.865  -3.865  1.00  0.00              
ATOM   2410  N   ALA A 163      -6.549 -12.679  -2.615  1.00  0.00              
ATOM   2411  CA  ALA A 163      -7.429 -12.162  -3.649  1.00  0.00              
ATOM   2412  C   ALA A 163      -7.523 -10.644  -3.606  1.00  0.00              
ATOM   2413  O   ALA A 163      -7.534 -10.046  -2.525  1.00  0.00              
ATOM   2414  CB  ALA A 163      -8.818 -12.766  -3.511  1.00  0.00              
ATOM   2415  H   ALA A 163      -6.728 -12.456  -1.675  1.00  0.00              
ATOM   2416  HA  ALA A 163      -7.017 -12.427  -4.623  1.00  0.00              
ATOM   2417 1HB  ALA A 163      -9.464 -12.368  -4.294  1.00  0.00              
ATOM   2418 2HB  ALA A 163      -8.755 -13.850  -3.607  1.00  0.00              
ATOM   2419 3HB  ALA A 163      -9.229 -12.510  -2.537  1.00  0.00              
ATOM   2420  N   ASN A 164      -7.552 -10.039  -4.799  1.00  0.00              
ATOM   2421  CA  ASN A 164      -7.611  -8.582  -4.960  1.00  0.00              
ATOM   2422  C   ASN A 164      -6.362  -7.891  -4.408  1.00  0.00              
ATOM   2423  O   ASN A 164      -6.434  -6.762  -3.912  1.00  0.00              
ATOM   2424  CB  ASN A 164      -8.853  -8.006  -4.306  1.00  0.00              
ATOM   2425  CG  ASN A 164     -10.137  -8.460  -4.942  1.00  0.00              
ATOM   2426  OD1 ASN A 164     -10.159  -8.909  -6.094  1.00  0.00              
ATOM   2427  ND2 ASN A 164     -11.218  -8.272  -4.228  1.00  0.00              
ATOM   2428  H   ASN A 164      -7.524 -10.596  -5.605  1.00  0.00              
ATOM   2429  HA  ASN A 164      -7.649  -8.328  -6.021  1.00  0.00              
ATOM   2430 1HB  ASN A 164      -8.968  -8.014  -3.222  1.00  0.00              
ATOM   2431 2HB  ASN A 164      -8.635  -6.991  -4.641  1.00  0.00              
ATOM   2432 1HD2 ASN A 164     -12.109  -8.552  -4.588  1.00  0.00              
ATOM   2433 2HD2 ASN A 164     -11.154  -7.850  -3.324  1.00  0.00              
ATOM   2434  N   VAL A 165      -5.216  -8.551  -4.532  1.00  0.00              
ATOM   2435  CA  VAL A 165      -3.954  -8.025  -4.011  1.00  0.00              
ATOM   2436  C   VAL A 165      -3.460  -6.826  -4.823  1.00  0.00              
ATOM   2437  O   VAL A 165      -3.220  -5.749  -4.276  1.00  0.00              
ATOM   2438  CB  VAL A 165      -2.858  -9.106  -3.999  1.00  0.00              
ATOM   2439  CG1 VAL A 165      -1.517  -8.500  -3.614  1.00  0.00              
ATOM   2440  CG2 VAL A 165      -3.227 -10.229  -3.041  1.00  0.00              
ATOM   2441  H   VAL A 165      -5.216  -9.418  -4.995  1.00  0.00              
ATOM   2442  HA  VAL A 165      -4.074  -7.638  -2.999  1.00  0.00              
ATOM   2443  HB  VAL A 165      -2.786  -9.549  -4.992  1.00  0.00              
ATOM   2444 1HG1 VAL A 165      -0.753  -9.278  -3.611  1.00  0.00              
ATOM   2445 2HG1 VAL A 165      -1.245  -7.729  -4.336  1.00  0.00              
ATOM   2446 3HG1 VAL A 165      -1.588  -8.059  -2.621  1.00  0.00              
ATOM   2447 1HG2 VAL A 165      -2.442 -10.984  -3.045  1.00  0.00              
ATOM   2448 2HG2 VAL A 165      -3.338  -9.826  -2.035  1.00  0.00              
ATOM   2449 3HG2 VAL A 165      -4.167 -10.682  -3.357  1.00  0.00              
ATOM   2450  N   ASP A 166      -3.345  -7.009  -6.128  1.00  0.00              
ATOM   2451  CA  ASP A 166      -2.828  -5.965  -7.006  1.00  0.00              
ATOM   2452  C   ASP A 166      -3.884  -4.904  -7.319  1.00  0.00              
ATOM   2453  O   ASP A 166      -3.546  -3.787  -7.714  1.00  0.00              
ATOM   2454  CB  ASP A 166      -2.309  -6.578  -8.309  1.00  0.00              
ATOM   2455  CG  ASP A 166      -3.388  -7.312  -9.080  1.00  0.00              
ATOM   2456  OD1 ASP A 166      -4.014  -8.230  -8.507  1.00  0.00              
ATOM   2457  OD2 ASP A 166      -3.607  -6.977 -10.262  1.00  0.00              
ATOM   2458  H   ASP A 166      -3.620  -7.865  -6.520  1.00  0.00              
ATOM   2459  HA  ASP A 166      -2.011  -5.438  -6.512  1.00  0.00              
ATOM   2460 1HB  ASP A 166      -1.798  -5.861  -8.954  1.00  0.00              
ATOM   2461 2HB  ASP A 166      -1.584  -7.288  -7.911  1.00  0.00              
ATOM   2462  N   LYS A 167      -5.154  -5.246  -7.119  1.00  0.00              
ATOM   2463  CA  LYS A 167      -6.248  -4.324  -7.418  1.00  0.00              
ATOM   2464  C   LYS A 167      -6.049  -2.975  -6.735  1.00  0.00              
ATOM   2465  O   LYS A 167      -6.228  -1.928  -7.357  1.00  0.00              
ATOM   2466  CB  LYS A 167      -7.587  -4.931  -6.995  1.00  0.00              
ATOM   2467  CG  LYS A 167      -8.793  -4.041  -7.262  1.00  0.00              
ATOM   2468  CD  LYS A 167     -10.091  -4.745  -6.897  1.00  0.00              
ATOM   2469  CE  LYS A 167     -11.295  -3.846  -7.137  1.00  0.00              
ATOM   2470  NZ  LYS A 167     -12.578  -4.545  -6.849  1.00  0.00              
ATOM   2471  H   LYS A 167      -5.356  -6.140  -6.769  1.00  0.00              
ATOM   2472  HA  LYS A 167      -6.279  -4.123  -8.489  1.00  0.00              
ATOM   2473 1HB  LYS A 167      -7.700  -5.868  -7.541  1.00  0.00              
ATOM   2474 2HB  LYS A 167      -7.521  -5.140  -5.927  1.00  0.00              
ATOM   2475 1HG  LYS A 167      -8.691  -3.132  -6.669  1.00  0.00              
ATOM   2476 2HG  LYS A 167      -8.806  -3.783  -8.320  1.00  0.00              
ATOM   2477 1HD  LYS A 167     -10.182  -5.646  -7.504  1.00  0.00              
ATOM   2478 2HD  LYS A 167     -10.052  -5.021  -5.842  1.00  0.00              
ATOM   2479 1HE  LYS A 167     -11.205  -2.973  -6.492  1.00  0.00              
ATOM   2480 2HE  LYS A 167     -11.282  -3.529  -8.180  1.00  0.00              
ATOM   2481 1HZ  LYS A 167     -13.350  -3.915  -7.021  1.00  0.00              
ATOM   2482 2HZ  LYS A 167     -12.663  -5.354  -7.448  1.00  0.00              
ATOM   2483 3HZ  LYS A 167     -12.592  -4.837  -5.883  1.00  0.00              
ATOM   2484  N   VAL A 168      -5.669  -3.007  -5.457  1.00  0.00              
ATOM   2485  CA  VAL A 168      -5.546  -1.788  -4.660  1.00  0.00              
ATOM   2486  C   VAL A 168      -4.323  -0.968  -5.053  1.00  0.00              
ATOM   2487  O   VAL A 168      -4.273   0.237  -4.815  1.00  0.00              
ATOM   2488  CB  VAL A 168      -5.502  -2.086  -3.145  1.00  0.00              
ATOM   2489  CG1 VAL A 168      -6.725  -2.879  -2.730  1.00  0.00              
ATOM   2490  CG2 VAL A 168      -4.232  -2.829  -2.759  1.00  0.00              
ATOM   2491  H   VAL A 168      -5.468  -3.872  -5.041  1.00  0.00              
ATOM   2492  HA  VAL A 168      -6.388  -1.116  -4.831  1.00  0.00              
ATOM   2493  HB  VAL A 168      -5.518  -1.144  -2.615  1.00  0.00              
ATOM   2494 1HG1 VAL A 168      -6.681  -3.082  -1.660  1.00  0.00              
ATOM   2495 2HG1 VAL A 168      -7.624  -2.306  -2.954  1.00  0.00              
ATOM   2496 3HG1 VAL A 168      -6.750  -3.822  -3.276  1.00  0.00              
ATOM   2497 1HG2 VAL A 168      -4.233  -3.022  -1.687  1.00  0.00              
ATOM   2498 2HG2 VAL A 168      -4.188  -3.776  -3.298  1.00  0.00              
ATOM   2499 3HG2 VAL A 168      -3.363  -2.224  -3.017  1.00  0.00              
ATOM   2500  N   PHE A 169      -3.342  -1.617  -5.669  1.00  0.00              
ATOM   2501  CA  PHE A 169      -2.152  -0.912  -6.110  1.00  0.00              
ATOM   2502  C   PHE A 169      -2.405  -0.184  -7.421  1.00  0.00              
ATOM   2503  O   PHE A 169      -2.058   0.984  -7.559  1.00  0.00              
ATOM   2504  CB  PHE A 169      -0.973  -1.875  -6.267  1.00  0.00              
ATOM   2505  CG  PHE A 169      -0.439  -2.394  -4.960  1.00  0.00              
ATOM   2506  CD1 PHE A 169       0.482  -1.653  -4.237  1.00  0.00              
ATOM   2507  CD2 PHE A 169      -0.857  -3.614  -4.456  1.00  0.00              
ATOM   2508  CE1 PHE A 169       0.977  -2.120  -3.034  1.00  0.00              
ATOM   2509  CE2 PHE A 169      -0.365  -4.088  -3.254  1.00  0.00              
ATOM   2510  CZ  PHE A 169       0.553  -3.339  -2.544  1.00  0.00              
ATOM   2511  H   PHE A 169      -3.427  -2.578  -5.832  1.00  0.00              
ATOM   2512  HA  PHE A 169      -1.880  -0.151  -5.378  1.00  0.00              
ATOM   2513 1HB  PHE A 169      -1.273  -2.744  -6.848  1.00  0.00              
ATOM   2514 2HB  PHE A 169      -0.144  -1.374  -6.766  1.00  0.00              
ATOM   2515  HD1 PHE A 169       0.815  -0.699  -4.619  1.00  0.00              
ATOM   2516  HD2 PHE A 169      -1.574  -4.201  -5.013  1.00  0.00              
ATOM   2517  HE1 PHE A 169       1.693  -1.535  -2.477  1.00  0.00              
ATOM   2518  HE2 PHE A 169      -0.699  -5.040  -2.872  1.00  0.00              
ATOM   2519  HZ  PHE A 169       0.937  -3.706  -1.605  1.00  0.00              
ATOM   2520  N   PHE A 170      -3.073  -0.852  -8.356  1.00  0.00              
ATOM   2521  CA  PHE A 170      -3.338  -0.270  -9.668  1.00  0.00              
ATOM   2522  C   PHE A 170      -4.433   0.795  -9.619  1.00  0.00              
ATOM   2523  O   PHE A 170      -4.366   1.783 -10.350  1.00  0.00              
ATOM   2524  CB  PHE A 170      -3.692  -1.354 -10.688  1.00  0.00              
ATOM   2525  CG  PHE A 170      -2.506  -2.170 -11.119  1.00  0.00              
ATOM   2526  CD1 PHE A 170      -1.474  -1.574 -11.823  1.00  0.00              
ATOM   2527  CD2 PHE A 170      -2.418  -3.521 -10.825  1.00  0.00              
ATOM   2528  CE1 PHE A 170      -0.375  -2.305 -12.224  1.00  0.00              
ATOM   2529  CE2 PHE A 170      -1.321  -4.261 -11.225  1.00  0.00              
ATOM   2530  CZ  PHE A 170      -0.296  -3.649 -11.927  1.00  0.00              
ATOM   2531  H   PHE A 170      -3.396  -1.761  -8.159  1.00  0.00              
ATOM   2532  HA  PHE A 170      -2.445   0.238 -10.035  1.00  0.00              
ATOM   2533 1HB  PHE A 170      -4.417  -2.045 -10.264  1.00  0.00              
ATOM   2534 2HB  PHE A 170      -4.106  -0.899 -11.588  1.00  0.00              
ATOM   2535  HD1 PHE A 170      -1.533  -0.521 -12.055  1.00  0.00              
ATOM   2536  HD2 PHE A 170      -3.217  -3.996 -10.276  1.00  0.00              
ATOM   2537  HE1 PHE A 170       0.424  -1.823 -12.772  1.00  0.00              
ATOM   2538  HE2 PHE A 170      -1.262  -5.312 -10.991  1.00  0.00              
ATOM   2539  HZ  PHE A 170       0.564  -4.222 -12.240  1.00  0.00              
ATOM   2540  N   ASP A 171      -5.434   0.605  -8.762  1.00  0.00              
ATOM   2541  CA  ASP A 171      -6.482   1.614  -8.584  1.00  0.00              
ATOM   2542  C   ASP A 171      -5.907   2.891  -7.996  1.00  0.00              
ATOM   2543  O   ASP A 171      -6.285   3.996  -8.394  1.00  0.00              
ATOM   2544  CB  ASP A 171      -7.602   1.081  -7.687  1.00  0.00              
ATOM   2545  CG  ASP A 171      -8.511   0.059  -8.355  1.00  0.00              
ATOM   2546  OD1 ASP A 171      -8.430  -0.086  -9.553  1.00  0.00              
ATOM   2547  OD2 ASP A 171      -9.161  -0.678  -7.653  1.00  0.00              
ATOM   2548  H   ASP A 171      -5.476  -0.228  -8.242  1.00  0.00              
ATOM   2549  HA  ASP A 171      -6.910   1.876  -9.552  1.00  0.00              
ATOM   2550 1HB  ASP A 171      -7.245   0.684  -6.737  1.00  0.00              
ATOM   2551 2HB  ASP A 171      -8.160   2.002  -7.511  1.00  0.00              
ATOM   2552  N   LEU A 172      -4.971   2.736  -7.067  1.00  0.00              
ATOM   2553  CA  LEU A 172      -4.337   3.875  -6.414  1.00  0.00              
ATOM   2554  C   LEU A 172      -3.455   4.625  -7.409  1.00  0.00              
ATOM   2555  O   LEU A 172      -3.431   5.855  -7.441  1.00  0.00              
ATOM   2556  CB  LEU A 172      -3.515   3.410  -5.206  1.00  0.00              
ATOM   2557  CG  LEU A 172      -2.773   4.523  -4.454  1.00  0.00              
ATOM   2558  CD1 LEU A 172      -3.764   5.567  -3.956  1.00  0.00              
ATOM   2559  CD2 LEU A 172      -1.995   3.922  -3.293  1.00  0.00              
ATOM   2560  H   LEU A 172      -4.704   1.827  -6.808  1.00  0.00              
ATOM   2561  HA  LEU A 172      -5.101   4.572  -6.073  1.00  0.00              
ATOM   2562 1HB  LEU A 172      -4.318   3.013  -4.587  1.00  0.00              
ATOM   2563 2HB  LEU A 172      -2.827   2.606  -5.469  1.00  0.00              
ATOM   2564  HG  LEU A 172      -2.054   4.959  -5.148  1.00  0.00              
ATOM   2565 1HD1 LEU A 172      -3.229   6.353  -3.424  1.00  0.00              
ATOM   2566 2HD1 LEU A 172      -4.293   6.000  -4.805  1.00  0.00              
ATOM   2567 3HD1 LEU A 172      -4.480   5.096  -3.283  1.00  0.00              
ATOM   2568 1HD2 LEU A 172      -1.468   4.714  -2.760  1.00  0.00              
ATOM   2569 2HD2 LEU A 172      -2.684   3.421  -2.613  1.00  0.00              
ATOM   2570 3HD2 LEU A 172      -1.273   3.199  -3.674  1.00  0.00              
ATOM   2571  N   MET A 173      -2.741   3.864  -8.224  1.00  0.00              
ATOM   2572  CA  MET A 173      -1.909   4.420  -9.280  1.00  0.00              
ATOM   2573  C   MET A 173      -2.738   5.234 -10.271  1.00  0.00              
ATOM   2574  O   MET A 173      -2.284   6.273 -10.756  1.00  0.00              
ATOM   2575  CB  MET A 173      -1.176   3.292 -10.004  1.00  0.00              
ATOM   2576  CG  MET A 173      -0.052   2.677  -9.185  1.00  0.00              
ATOM   2577  SD  MET A 173       0.663   1.219  -9.964  1.00  0.00              
ATOM   2578  CE  MET A 173       1.588   1.972 -11.286  1.00  0.00              
ATOM   2579  H   MET A 173      -2.767   2.885  -8.103  1.00  0.00              
ATOM   2580  HA  MET A 173      -1.178   5.107  -8.854  1.00  0.00              
ATOM   2581 1HB  MET A 173      -1.918   2.533 -10.245  1.00  0.00              
ATOM   2582 2HB  MET A 173      -0.774   3.714 -10.926  1.00  0.00              
ATOM   2583 1HG  MET A 173       0.725   3.430  -9.056  1.00  0.00              
ATOM   2584 2HG  MET A 173      -0.456   2.399  -8.211  1.00  0.00              
ATOM   2585 1HE  MET A 173       2.093   1.198 -11.865  1.00  0.00              
ATOM   2586 2HE  MET A 173       0.910   2.527 -11.935  1.00  0.00              
ATOM   2587 3HE  MET A 173       2.330   2.653 -10.868  1.00  0.00              
ATOM   2588  N   ARG A 174      -3.944   4.767 -10.566  1.00  0.00              
ATOM   2589  CA  ARG A 174      -4.880   5.528 -11.385  1.00  0.00              
ATOM   2590  C   ARG A 174      -5.342   6.787 -10.664  1.00  0.00              
ATOM   2591  O   ARG A 174      -5.508   7.833 -11.289  1.00  0.00              
ATOM   2592  CB  ARG A 174      -6.059   4.682 -11.845  1.00  0.00              
ATOM   2593  CG  ARG A 174      -5.724   3.634 -12.893  1.00  0.00              
ATOM   2594  CD  ARG A 174      -6.855   2.739 -13.248  1.00  0.00              
ATOM   2595  NE  ARG A 174      -6.537   1.731 -14.247  1.00  0.00              
ATOM   2596  CZ  ARG A 174      -7.380   0.762 -14.652  1.00  0.00              
ATOM   2597  NH1 ARG A 174      -8.578   0.641 -14.122  1.00  0.00              
ATOM   2598  NH2 ARG A 174      -6.963  -0.081 -15.580  1.00  0.00              
ATOM   2599  H   ARG A 174      -4.213   3.880 -10.229  1.00  0.00              
ATOM   2600  HA  ARG A 174      -4.387   5.857 -12.300  1.00  0.00              
ATOM   2601 1HB  ARG A 174      -6.461   4.191 -10.961  1.00  0.00              
ATOM   2602 2HB  ARG A 174      -6.802   5.369 -12.249  1.00  0.00              
ATOM   2603 1HG  ARG A 174      -5.400   4.142 -13.802  1.00  0.00              
ATOM   2604 2HG  ARG A 174      -4.910   3.013 -12.515  1.00  0.00              
ATOM   2605 1HD  ARG A 174      -7.188   2.217 -12.352  1.00  0.00              
ATOM   2606 2HD  ARG A 174      -7.673   3.342 -13.642  1.00  0.00              
ATOM   2607  HE  ARG A 174      -5.684   1.594 -14.774  1.00  0.00              
ATOM   2608 1HH1 ARG A 174      -8.875   1.283 -13.401  1.00  0.00              
ATOM   2609 2HH1 ARG A 174      -9.195  -0.092 -14.439  1.00  0.00              
ATOM   2610 1HH2 ARG A 174      -6.033   0.015 -15.964  1.00  0.00              
ATOM   2611 2HH2 ARG A 174      -7.575  -0.817 -15.901  1.00  0.00              
ATOM   2612  N   GLU A 175      -5.537   6.693  -9.350  1.00  0.00              
ATOM   2613  CA  GLU A 175      -5.904   7.864  -8.556  1.00  0.00              
ATOM   2614  C   GLU A 175      -4.771   8.881  -8.562  1.00  0.00              
ATOM   2615  O   GLU A 175      -5.008  10.090  -8.588  1.00  0.00              
ATOM   2616  CB  GLU A 175      -6.249   7.464  -7.120  1.00  0.00              
ATOM   2617  CG  GLU A 175      -7.600   6.780  -6.966  1.00  0.00              
ATOM   2618  CD  GLU A 175      -8.724   7.695  -7.366  1.00  0.00              
ATOM   2619  OE1 GLU A 175      -8.784   8.789  -6.857  1.00  0.00              
ATOM   2620  OE2 GLU A 175      -9.456   7.347  -8.262  1.00  0.00              
ATOM   2621  H   GLU A 175      -5.445   5.820  -8.907  1.00  0.00              
ATOM   2622  HA  GLU A 175      -6.775   8.351  -8.996  1.00  0.00              
ATOM   2623 1HB  GLU A 175      -5.461   6.791  -6.780  1.00  0.00              
ATOM   2624 2HB  GLU A 175      -6.232   8.375  -6.523  1.00  0.00              
ATOM   2625 1HG  GLU A 175      -7.679   5.845  -7.520  1.00  0.00              
ATOM   2626 2HG  GLU A 175      -7.662   6.574  -5.898  1.00  0.00              
ATOM   2627  N   ILE A 176      -3.543   8.376  -8.551  1.00  0.00              
ATOM   2628  CA  ILE A 176      -2.355   9.217  -8.631  1.00  0.00              
ATOM   2629  C   ILE A 176      -2.289   9.950  -9.973  1.00  0.00              
ATOM   2630  O   ILE A 176      -1.999  11.147 -10.021  1.00  0.00              
ATOM   2631  CB  ILE A 176      -1.071   8.384  -8.400  1.00  0.00              
ATOM   2632  CG1 ILE A 176      -1.021   7.920  -6.940  1.00  0.00              
ATOM   2633  CG2 ILE A 176       0.175   9.195  -8.744  1.00  0.00              
ATOM   2634  CD1 ILE A 176       0.034   6.874  -6.663  1.00  0.00              
ATOM   2635  H   ILE A 176      -3.433   7.403  -8.474  1.00  0.00              
ATOM   2636  HA  ILE A 176      -2.395  10.009  -7.884  1.00  0.00              
ATOM   2637  HB  ILE A 176      -1.103   7.519  -9.047  1.00  0.00              
ATOM   2638 1HG1 ILE A 176      -0.827   8.799  -6.327  1.00  0.00              
ATOM   2639 2HG1 ILE A 176      -2.004   7.517  -6.695  1.00  0.00              
ATOM   2640 1HG2 ILE A 176       1.063   8.588  -8.572  1.00  0.00              
ATOM   2641 2HG2 ILE A 176       0.137   9.493  -9.791  1.00  0.00              
ATOM   2642 3HG2 ILE A 176       0.216  10.084  -8.115  1.00  0.00              
ATOM   2643 1HD1 ILE A 176       0.004   6.599  -5.609  1.00  0.00              
ATOM   2644 2HD1 ILE A 176      -0.159   5.991  -7.273  1.00  0.00              
ATOM   2645 3HD1 ILE A 176       1.018   7.274  -6.905  1.00  0.00              
ATOM   2646  N   ARG A 177      -2.596   9.238 -11.061  1.00  0.00              
ATOM   2647  CA  ARG A 177      -2.639   9.857 -12.381  1.00  0.00              
ATOM   2648  C   ARG A 177      -3.644  10.998 -12.379  1.00  0.00              
ATOM   2649  O   ARG A 177      -3.361  12.089 -12.858  1.00  0.00              
ATOM   2650  CB  ARG A 177      -3.035   8.844 -13.462  1.00  0.00              
ATOM   2651  CG  ARG A 177      -1.929   7.885 -13.877  1.00  0.00              
ATOM   2652  CD  ARG A 177      -2.380   7.009 -15.043  1.00  0.00              
ATOM   2653  NE  ARG A 177      -1.263   6.350 -15.728  1.00  0.00              
ATOM   2654  CZ  ARG A 177      -1.397   5.618 -16.840  1.00  0.00              
ATOM   2655  NH1 ARG A 177      -2.588   5.437 -17.391  1.00  0.00              
ATOM   2656  NH2 ARG A 177      -0.333   5.097 -17.422  1.00  0.00              
ATOM   2657  H   ARG A 177      -2.822   8.293 -10.965  1.00  0.00              
ATOM   2658  HA  ARG A 177      -1.663  10.279 -12.622  1.00  0.00              
ATOM   2659 1HB  ARG A 177      -3.875   8.273 -13.070  1.00  0.00              
ATOM   2660 2HB  ARG A 177      -3.357   9.417 -14.332  1.00  0.00              
ATOM   2661 1HG  ARG A 177      -1.057   8.468 -14.172  1.00  0.00              
ATOM   2662 2HG  ARG A 177      -1.675   7.257 -13.021  1.00  0.00              
ATOM   2663 1HD  ARG A 177      -3.052   6.237 -14.667  1.00  0.00              
ATOM   2664 2HD  ARG A 177      -2.908   7.627 -15.768  1.00  0.00              
ATOM   2665  HE  ARG A 177      -0.365   6.469 -15.347  1.00  0.00              
ATOM   2666 1HH1 ARG A 177      -3.406   5.855 -16.970  1.00  0.00              
ATOM   2667 2HH1 ARG A 177      -2.674   4.883 -18.230  1.00  0.00              
ATOM   2668 1HH2 ARG A 177       0.584   5.253 -17.025  1.00  0.00              
ATOM   2669 2HH2 ARG A 177      -0.440   4.546 -18.260  1.00  0.00              
ATOM   2670  N   THR A 178      -4.805  10.737 -11.795  1.00  0.00              
ATOM   2671  CA  THR A 178      -5.882  11.713 -11.748  1.00  0.00              
ATOM   2672  C   THR A 178      -5.476  12.942 -10.931  1.00  0.00              
ATOM   2673  O   THR A 178      -5.646  14.076 -11.372  1.00  0.00              
ATOM   2674  CB  THR A 178      -7.164  11.106 -11.148  1.00  0.00              
ATOM   2675  OG1 THR A 178      -7.623  10.034 -11.981  1.00  0.00              
ATOM   2676  CG2 THR A 178      -8.254  12.162 -11.041  1.00  0.00              
ATOM   2677  H   THR A 178      -4.947   9.856 -11.391  1.00  0.00              
ATOM   2678  HA  THR A 178      -6.100  12.070 -12.755  1.00  0.00              
ATOM   2679  HB  THR A 178      -6.940  10.714 -10.156  1.00  0.00              
ATOM   2680  HG1 THR A 178      -7.112   9.244 -11.794  1.00  0.00              
ATOM   2681 1HG2 THR A 178      -9.152  11.713 -10.615  1.00  0.00              
ATOM   2682 2HG2 THR A 178      -7.913  12.973 -10.398  1.00  0.00              
ATOM   2683 3HG2 THR A 178      -8.479  12.553 -12.031  1.00  0.00              
ATOM   2684  N   LYS A 179      -4.919  12.702  -9.747  1.00  0.00              
ATOM   2685  CA  LYS A 179      -4.571  13.778  -8.823  1.00  0.00              
ATOM   2686  C   LYS A 179      -3.394  14.603  -9.338  1.00  0.00              
ATOM   2687  O   LYS A 179      -3.305  15.804  -9.081  1.00  0.00              
ATOM   2688  CB  LYS A 179      -4.229  13.204  -7.441  1.00  0.00              
ATOM   2689  CG  LYS A 179      -5.381  13.229  -6.445  1.00  0.00              
ATOM   2690  CD  LYS A 179      -6.493  12.255  -6.803  1.00  0.00              
ATOM   2691  CE  LYS A 179      -7.602  12.288  -5.760  1.00  0.00              
ATOM   2692  NZ  LYS A 179      -8.845  11.614  -6.220  1.00  0.00              
ATOM   2693  H   LYS A 179      -4.739  11.772  -9.486  1.00  0.00              
ATOM   2694  HA  LYS A 179      -5.410  14.468  -8.728  1.00  0.00              
ATOM   2695 1HB  LYS A 179      -3.905  12.174  -7.595  1.00  0.00              
ATOM   2696 2HB  LYS A 179      -3.398  13.791  -7.049  1.00  0.00              
ATOM   2697 1HG  LYS A 179      -4.991  12.969  -5.460  1.00  0.00              
ATOM   2698 2HG  LYS A 179      -5.793  14.237  -6.418  1.00  0.00              
ATOM   2699 1HD  LYS A 179      -6.896  12.532  -7.778  1.00  0.00              
ATOM   2700 2HD  LYS A 179      -6.071  11.252  -6.857  1.00  0.00              
ATOM   2701 1HE  LYS A 179      -7.241  11.792  -4.861  1.00  0.00              
ATOM   2702 2HE  LYS A 179      -7.826  13.331  -5.534  1.00  0.00              
ATOM   2703 1HZ  LYS A 179      -9.544  11.665  -5.493  1.00  0.00              
ATOM   2704 2HZ  LYS A 179      -9.191  12.073  -7.052  1.00  0.00              
ATOM   2705 3HZ  LYS A 179      -8.647  10.646  -6.428  1.00  0.00              
ATOM   2706  N   LYS A 180      -2.505  13.959 -10.078  1.00  0.00              
ATOM   2707  CA  LYS A 180      -1.320  14.625 -10.607  1.00  0.00              
ATOM   2708  C   LYS A 180      -1.609  15.399 -11.896  1.00  0.00              
ATOM   2709  O   LYS A 180      -1.035  16.465 -12.118  1.00  0.00              
ATOM   2710  CB  LYS A 180      -0.210  13.602 -10.853  1.00  0.00              
ATOM   2711  CG  LYS A 180       0.426  13.046  -9.585  1.00  0.00              
ATOM   2712  CD  LYS A 180       1.135  14.138  -8.798  1.00  0.00              
ATOM   2713  CE  LYS A 180       1.769  13.585  -7.530  1.00  0.00              
ATOM   2714  NZ  LYS A 180       2.454  14.645  -6.741  1.00  0.00              
ATOM   2715  H   LYS A 180      -2.644  13.004 -10.270  1.00  0.00              
ATOM   2716  HA  LYS A 180      -0.963  15.367  -9.892  1.00  0.00              
ATOM   2717 1HB  LYS A 180      -0.650  12.785 -11.426  1.00  0.00              
ATOM   2718 2HB  LYS A 180       0.554  14.095 -11.455  1.00  0.00              
ATOM   2719 1HG  LYS A 180      -0.359  12.605  -8.970  1.00  0.00              
ATOM   2720 2HG  LYS A 180       1.144  12.276  -9.867  1.00  0.00              
ATOM   2721 1HD  LYS A 180       1.909  14.576  -9.430  1.00  0.00              
ATOM   2722 2HD  LYS A 180       0.406  14.905  -8.534  1.00  0.00              
ATOM   2723 1HE  LYS A 180       0.985  13.132  -6.925  1.00  0.00              
ATOM   2724 2HE  LYS A 180       2.492  12.821  -7.816  1.00  0.00              
ATOM   2725 1HZ  LYS A 180       2.860  14.237  -5.911  1.00  0.00              
ATOM   2726 2HZ  LYS A 180       3.182  15.064  -7.303  1.00  0.00              
ATOM   2727 3HZ  LYS A 180       1.784  15.353  -6.477  1.00  0.00              
ATOM   2728  N   MET A 181      -2.500  14.886 -12.735  1.00  0.00              
ATOM   2729  CA  MET A 181      -2.885  15.604 -13.948  1.00  0.00              
ATOM   2730  C   MET A 181      -3.843  16.738 -13.606  1.00  0.00              
ATOM   2731  O   MET A 181      -3.789  17.812 -14.207  1.00  0.00              
ATOM   2732  CB  MET A 181      -3.529  14.664 -14.974  1.00  0.00              
ATOM   2733  CG  MET A 181      -2.546  13.694 -15.611  1.00  0.00              
ATOM   2734  SD  MET A 181      -3.261  12.780 -16.995  1.00  0.00              
ATOM   2735  CE  MET A 181      -4.343  11.646 -16.132  1.00  0.00              
ATOM   2736  H   MET A 181      -2.907  14.013 -12.538  1.00  0.00              
ATOM   2737  HA  MET A 181      -2.006  16.053 -14.409  1.00  0.00              
ATOM   2738 1HB  MET A 181      -4.309  14.111 -14.450  1.00  0.00              
ATOM   2739 2HB  MET A 181      -3.981  15.292 -15.741  1.00  0.00              
ATOM   2740 1HG  MET A 181      -1.689  14.264 -15.967  1.00  0.00              
ATOM   2741 2HG  MET A 181      -2.223  12.988 -14.847  1.00  0.00              
ATOM   2742 1HE  MET A 181      -4.857  11.012 -16.854  1.00  0.00              
ATOM   2743 2HE  MET A 181      -3.754  11.024 -15.454  1.00  0.00              
ATOM   2744 3HE  MET A 181      -5.078  12.211 -15.558  1.00  0.00              
ATOM   2745  N   SER A 182      -4.710  16.481 -12.626  1.00  0.00              
ATOM   2746  CA  SER A 182      -5.686  17.458 -12.155  1.00  0.00              
ATOM   2747  C   SER A 182      -6.707  17.799 -13.242  1.00  0.00              
ATOM   2748  O   SER A 182      -6.840  17.084 -14.238  1.00  0.00              
ATOM   2749  CB  SER A 182      -4.976  18.712 -11.685  1.00  0.00              
ATOM   2750  OG  SER A 182      -5.820  19.544 -10.937  1.00  0.00              
ATOM   2751  H   SER A 182      -4.695  15.599 -12.207  1.00  0.00              
ATOM   2752  HA  SER A 182      -6.206  17.148 -11.248  1.00  0.00              
ATOM   2753 1HB  SER A 182      -4.127  18.422 -11.067  1.00  0.00              
ATOM   2754 2HB  SER A 182      -4.619  19.260 -12.556  1.00  0.00              
ATOM   2755  HG  SER A 182      -5.882  19.211 -10.038  1.00  0.00              
ATOM   2756  N   GLU A 183      -7.440  18.882 -13.035  1.00  0.00              
ATOM   2757  CA  GLU A 183      -8.445  19.314 -13.987  1.00  0.00              
ATOM   2758  C   GLU A 183      -8.153  20.728 -14.467  1.00  0.00              
ATOM   2759  O   GLU A 183      -8.487  21.706 -13.801  1.00  0.00              
ATOM   2760  CB  GLU A 183      -9.841  19.239 -13.364  1.00  0.00              
ATOM   2761  CG  GLU A 183     -10.308  17.829 -13.034  1.00  0.00              
ATOM   2762  CD  GLU A 183     -11.705  17.831 -12.478  1.00  0.00              
ATOM   2763  OE1 GLU A 183     -12.296  18.883 -12.412  1.00  0.00              
ATOM   2764  OE2 GLU A 183     -12.224  16.770 -12.224  1.00  0.00              
ATOM   2765  H   GLU A 183      -7.306  19.402 -12.216  1.00  0.00              
ATOM   2766  HA  GLU A 183      -8.422  18.670 -14.867  1.00  0.00              
ATOM   2767 1HB  GLU A 183      -9.815  19.835 -12.452  1.00  0.00              
ATOM   2768 2HB  GLU A 183     -10.532  19.692 -14.076  1.00  0.00              
ATOM   2769 1HG  GLU A 183     -10.257  17.145 -13.882  1.00  0.00              
ATOM   2770 2HG  GLU A 183      -9.611  17.502 -12.264  1.00  0.00              
ATOM   2771  N   ASN A 184      -7.491  20.825 -15.608  1.00  0.00              
ATOM   2772  CA  ASN A 184      -7.167  22.118 -16.191  1.00  0.00              
ATOM   2773  C   ASN A 184      -8.418  22.707 -16.816  1.00  0.00              
ATOM   2774  O   ASN A 184      -8.595  22.671 -18.034  1.00  0.00              
ATOM   2775  CB  ASN A 184      -6.049  22.021 -17.212  1.00  0.00              
ATOM   2776  CG  ASN A 184      -5.571  23.354 -17.716  1.00  0.00              
ATOM   2777  OD1 ASN A 184      -5.809  24.397 -17.094  1.00  0.00              
ATOM   2778  ND2 ASN A 184      -4.971  23.338 -18.878  1.00  0.00              
ATOM   2779  H   ASN A 184      -7.218  20.006 -16.077  1.00  0.00              
ATOM   2780  HA  ASN A 184      -6.830  22.802 -15.410  1.00  0.00              
ATOM   2781 1HB  ASN A 184      -5.188  21.375 -17.038  1.00  0.00              
ATOM   2782 2HB  ASN A 184      -6.694  21.571 -17.968  1.00  0.00              
ATOM   2783 1HD2 ASN A 184      -4.625  24.189 -19.274  1.00  0.00              
ATOM   2784 2HD2 ASN A 184      -4.857  22.474 -19.368  1.00  0.00              
ATOM   2785  N   LYS A 185      -9.302  23.202 -15.971  1.00  0.00              
ATOM   2786  CA  LYS A 185     -10.571  23.745 -16.420  1.00  0.00              
ATOM   2787  C   LYS A 185     -10.672  25.217 -16.059  1.00  0.00              
ATOM   2788  O   LYS A 185     -11.065  25.521 -14.918  1.00  0.00              
ATOM   2789  OXT LYS A 185     -10.376  26.054 -16.866  1.00  0.00              
ATOM   2790  CB  LYS A 185     -11.738  22.966 -15.811  1.00  0.00              
ATOM   2791  CG  LYS A 185     -11.809  21.505 -16.237  1.00  0.00              
ATOM   2792  CD  LYS A 185     -13.003  20.803 -15.609  1.00  0.00              
ATOM   2793  CE  LYS A 185     -13.043  19.331 -15.989  1.00  0.00              
ATOM   2794  NZ  LYS A 185     -14.218  18.635 -15.397  1.00  0.00              
ATOM   2795  H   LYS A 185      -9.091  23.213 -15.014  1.00  0.00              
ATOM   2796  HA  LYS A 185     -10.638  23.676 -17.506  1.00  0.00              
ATOM   2797 1HB  LYS A 185     -11.629  23.022 -14.728  1.00  0.00              
ATOM   2798 2HB  LYS A 185     -12.654  23.475 -16.110  1.00  0.00              
ATOM   2799 1HG  LYS A 185     -11.894  21.465 -17.325  1.00  0.00              
ATOM   2800 2HG  LYS A 185     -10.890  21.009 -15.929  1.00  0.00              
ATOM   2801 1HD  LYS A 185     -12.929  20.897 -14.524  1.00  0.00              
ATOM   2802 2HD  LYS A 185     -13.914  21.292 -15.952  1.00  0.00              
ATOM   2803 1HE  LYS A 185     -13.089  19.260 -17.075  1.00  0.00              
ATOM   2804 2HE  LYS A 185     -12.127  18.860 -15.633  1.00  0.00              
ATOM   2805 1HZ  LYS A 185     -14.208  17.663 -15.673  1.00  0.00              
ATOM   2806 2HZ  LYS A 185     -14.177  18.699 -14.390  1.00  0.00              
ATOM   2807 3HZ  LYS A 185     -15.069  19.069 -15.727  1.00  0.00              
ATOM   2808  N   GLY B 391      38.164 -14.118  -4.131  1.00  0.00              
ATOM   2809  CA  GLY B 391      37.637 -13.214  -3.080  1.00  0.00              
ATOM   2810  C   GLY B 391      36.289 -12.644  -3.454  1.00  0.00              
ATOM   2811  O   GLY B 391      35.709 -13.039  -4.464  1.00  0.00              
ATOM   2812 1H   GLY B 391      39.035 -13.911  -4.578  1.00  0.00              
ATOM   2813 2H   GLY B 391      38.358 -15.075  -3.916  1.00  0.00              
ATOM   2814 3H   GLY B 391      37.633 -14.282  -4.962  1.00  0.00              
ATOM   2815 1HA  GLY B 391      37.534 -13.772  -2.149  1.00  0.00              
ATOM   2816 2HA  GLY B 391      38.336 -12.392  -2.934  1.00  0.00              
ATOM   2817  N   SER B 392      35.787 -11.723  -2.646  1.00  0.00              
ATOM   2818  CA  SER B 392      34.501 -11.102  -2.918  1.00  0.00              
ATOM   2819  C   SER B 392      34.679 -10.043  -3.997  1.00  0.00              
ATOM   2820  O   SER B 392      33.941 -10.011  -4.981  1.00  0.00              
ATOM   2821  CB  SER B 392      33.939 -10.477  -1.641  1.00  0.00              
ATOM   2822  OG  SER B 392      33.617 -11.476  -0.688  1.00  0.00              
ATOM   2823  H   SER B 392      36.289 -11.454  -1.847  1.00  0.00              
ATOM   2824  HA  SER B 392      33.723 -11.818  -3.187  1.00  0.00              
ATOM   2825 1HB  SER B 392      34.689  -9.803  -1.226  1.00  0.00              
ATOM   2826 2HB  SER B 392      33.044  -9.910  -1.895  1.00  0.00              
ATOM   2827  HG  SER B 392      33.262 -11.053   0.114  1.00  0.00              
ATOM   2828  N   GLU B 393      35.675  -9.185  -3.780  1.00  0.00              
ATOM   2829  CA  GLU B 393      36.065  -8.134  -4.721  1.00  0.00              
ATOM   2830  C   GLU B 393      34.897  -7.253  -5.159  1.00  0.00              
ATOM   2831  O   GLU B 393      34.656  -6.198  -4.570  1.00  0.00              
ATOM   2832  CB  GLU B 393      36.730  -8.755  -5.951  1.00  0.00              
ATOM   2833  CG  GLU B 393      38.085  -9.393  -5.680  1.00  0.00              
ATOM   2834  CD  GLU B 393      38.663 -10.000  -6.928  1.00  0.00              
ATOM   2835  OE1 GLU B 393      38.011  -9.957  -7.943  1.00  0.00              
ATOM   2836  OE2 GLU B 393      39.801 -10.407  -6.894  1.00  0.00              
ATOM   2837  H   GLU B 393      36.185  -9.267  -2.941  1.00  0.00              
ATOM   2838  HA  GLU B 393      36.772  -7.454  -4.243  1.00  0.00              
ATOM   2839 1HB  GLU B 393      36.044  -9.510  -6.335  1.00  0.00              
ATOM   2840 2HB  GLU B 393      36.844  -7.959  -6.688  1.00  0.00              
ATOM   2841 1HG  GLU B 393      38.809  -8.704  -5.242  1.00  0.00              
ATOM   2842 2HG  GLU B 393      37.859 -10.181  -4.964  1.00  0.00              
ATOM   2843  N   THR B 394      34.162  -7.692  -6.172  1.00  0.00              
ATOM   2844  CA  THR B 394      33.017  -6.945  -6.662  1.00  0.00              
ATOM   2845  C   THR B 394      31.925  -6.887  -5.597  1.00  0.00              
ATOM   2846  O   THR B 394      31.316  -5.839  -5.370  1.00  0.00              
ATOM   2847  CB  THR B 394      32.444  -7.565  -7.951  1.00  0.00              
ATOM   2848  OG1 THR B 394      33.435  -7.521  -8.986  1.00  0.00              
ATOM   2849  CG2 THR B 394      31.208  -6.804  -8.403  1.00  0.00              
ATOM   2850  H   THR B 394      34.395  -8.545  -6.603  1.00  0.00              
ATOM   2851  HA  THR B 394      33.310  -5.916  -6.871  1.00  0.00              
ATOM   2852  HB  THR B 394      32.180  -8.603  -7.756  1.00  0.00              
ATOM   2853  HG1 THR B 394      34.055  -8.245  -8.864  1.00  0.00              
ATOM   2854 1HG2 THR B 394      30.816  -7.256  -9.315  1.00  0.00              
ATOM   2855 2HG2 THR B 394      30.448  -6.846  -7.622  1.00  0.00              
ATOM   2856 3HG2 THR B 394      31.471  -5.765  -8.598  1.00  0.00              
ATOM   2857  N   GLN B 395      31.702  -8.015  -4.929  1.00  0.00              
ATOM   2858  CA  GLN B 395      30.691  -8.093  -3.882  1.00  0.00              
ATOM   2859  C   GLN B 395      31.079  -7.226  -2.695  1.00  0.00              
ATOM   2860  O   GLN B 395      30.228  -6.587  -2.086  1.00  0.00              
ATOM   2861  CB  GLN B 395      30.481  -9.533  -3.418  1.00  0.00              
ATOM   2862  CG  GLN B 395      29.780 -10.403  -4.440  1.00  0.00              
ATOM   2863  CD  GLN B 395      29.733 -11.859  -4.029  1.00  0.00              
ATOM   2864  OE1 GLN B 395      30.412 -12.276  -3.090  1.00  0.00              
ATOM   2865  NE2 GLN B 395      28.939 -12.641  -4.738  1.00  0.00              
ATOM   2866  H   GLN B 395      32.234  -8.814  -5.146  1.00  0.00              
ATOM   2867  HA  GLN B 395      29.744  -7.707  -4.259  1.00  0.00              
ATOM   2868 1HB  GLN B 395      31.468  -9.939  -3.194  1.00  0.00              
ATOM   2869 2HB  GLN B 395      29.893  -9.486  -2.502  1.00  0.00              
ATOM   2870 1HG  GLN B 395      28.811 -10.146  -4.869  1.00  0.00              
ATOM   2871 2HG  GLN B 395      30.555 -10.285  -5.200  1.00  0.00              
ATOM   2872 1HE2 GLN B 395      28.866 -13.614  -4.514  1.00  0.00              
ATOM   2873 2HE2 GLN B 395      28.412 -12.262  -5.498  1.00  0.00              
ATOM   2874  N   ALA B 396      32.371  -7.203  -2.378  1.00  0.00              
ATOM   2875  CA  ALA B 396      32.872  -6.385  -1.279  1.00  0.00              
ATOM   2876  C   ALA B 396      32.680  -4.907  -1.581  1.00  0.00              
ATOM   2877  O   ALA B 396      32.275  -4.135  -0.712  1.00  0.00              
ATOM   2878  CB  ALA B 396      34.340  -6.682  -1.017  1.00  0.00              
ATOM   2879  H   ALA B 396      32.999  -7.740  -2.904  1.00  0.00              
ATOM   2880  HA  ALA B 396      32.299  -6.617  -0.381  1.00  0.00              
ATOM   2881 1HB  ALA B 396      34.694  -6.062  -0.194  1.00  0.00              
ATOM   2882 2HB  ALA B 396      34.456  -7.734  -0.754  1.00  0.00              
ATOM   2883 3HB  ALA B 396      34.921  -6.464  -1.911  1.00  0.00              
ATOM   2884  N   GLY B 397      32.960  -4.522  -2.821  1.00  0.00              
ATOM   2885  CA  GLY B 397      32.788  -3.140  -3.223  1.00  0.00              
ATOM   2886  C   GLY B 397      31.337  -2.709  -3.151  1.00  0.00              
ATOM   2887  O   GLY B 397      31.030  -1.619  -2.674  1.00  0.00              
ATOM   2888  H   GLY B 397      33.287  -5.183  -3.467  1.00  0.00              
ATOM   2889 1HA  GLY B 397      33.376  -2.502  -2.564  1.00  0.00              
ATOM   2890 2HA  GLY B 397      33.137  -3.021  -4.248  1.00  0.00              
ATOM   2891  N   ILE B 398      30.444  -3.586  -3.606  1.00  0.00              
ATOM   2892  CA  ILE B 398      29.008  -3.326  -3.554  1.00  0.00              
ATOM   2893  C   ILE B 398      28.514  -3.215  -2.111  1.00  0.00              
ATOM   2894  O   ILE B 398      27.756  -2.308  -1.780  1.00  0.00              
ATOM   2895  CB  ILE B 398      28.210  -4.427  -4.277  1.00  0.00              
ATOM   2896  CG1 ILE B 398      28.497  -4.393  -5.781  1.00  0.00              
ATOM   2897  CG2 ILE B 398      26.722  -4.268  -4.012  1.00  0.00              
ATOM   2898  CD1 ILE B 398      27.986  -5.605  -6.527  1.00  0.00              
ATOM   2899  H   ILE B 398      30.759  -4.432  -3.988  1.00  0.00              
ATOM   2900  HA  ILE B 398      28.776  -2.359  -3.999  1.00  0.00              
ATOM   2901  HB  ILE B 398      28.541  -5.400  -3.917  1.00  0.00              
ATOM   2902 1HG1 ILE B 398      28.027  -3.495  -6.180  1.00  0.00              
ATOM   2903 2HG1 ILE B 398      29.578  -4.321  -5.902  1.00  0.00              
ATOM   2904 1HG2 ILE B 398      26.173  -5.053  -4.531  1.00  0.00              
ATOM   2905 2HG2 ILE B 398      26.532  -4.340  -2.942  1.00  0.00              
ATOM   2906 3HG2 ILE B 398      26.390  -3.293  -4.374  1.00  0.00              
ATOM   2907 1HD1 ILE B 398      28.226  -5.509  -7.587  1.00  0.00              
ATOM   2908 2HD1 ILE B 398      28.457  -6.504  -6.129  1.00  0.00              
ATOM   2909 3HD1 ILE B 398      26.906  -5.676  -6.407  1.00  0.00              
ATOM   2910  N   LYS B 399      28.968  -4.124  -1.249  1.00  0.00              
ATOM   2911  CA  LYS B 399      28.602  -4.094   0.165  1.00  0.00              
ATOM   2912  C   LYS B 399      29.052  -2.802   0.837  1.00  0.00              
ATOM   2913  O   LYS B 399      28.330  -2.244   1.667  1.00  0.00              
ATOM   2914  CB  LYS B 399      29.185  -5.299   0.903  1.00  0.00              
ATOM   2915  CG  LYS B 399      28.483  -6.604   0.576  1.00  0.00              
ATOM   2916  CD  LYS B 399      29.114  -7.769   1.307  1.00  0.00              
ATOM   2917  CE  LYS B 399      28.408  -9.071   0.972  1.00  0.00              
ATOM   2918  NZ  LYS B 399      28.998 -10.229   1.692  1.00  0.00              
ATOM   2919  H   LYS B 399      29.567  -4.833  -1.573  1.00  0.00              
ATOM   2920  HA  LYS B 399      27.517  -4.128   0.266  1.00  0.00              
ATOM   2921 1HB  LYS B 399      30.236  -5.364   0.628  1.00  0.00              
ATOM   2922 2HB  LYS B 399      29.101  -5.091   1.970  1.00  0.00              
ATOM   2923 1HG  LYS B 399      27.435  -6.516   0.868  1.00  0.00              
ATOM   2924 2HG  LYS B 399      28.547  -6.772  -0.499  1.00  0.00              
ATOM   2925 1HD  LYS B 399      30.163  -7.836   1.015  1.00  0.00              
ATOM   2926 2HD  LYS B 399      29.048  -7.583   2.379  1.00  0.00              
ATOM   2927 1HE  LYS B 399      27.358  -8.972   1.245  1.00  0.00              
ATOM   2928 2HE  LYS B 399      28.489  -9.235  -0.103  1.00  0.00              
ATOM   2929 1HZ  LYS B 399      28.500 -11.071   1.440  1.00  0.00              
ATOM   2930 2HZ  LYS B 399      29.972 -10.323   1.438  1.00  0.00              
ATOM   2931 3HZ  LYS B 399      28.922 -10.078   2.687  1.00  0.00              
ATOM   2932  N   GLU B 400      30.235  -2.322   0.477  1.00  0.00              
ATOM   2933  CA  GLU B 400      30.725  -1.057   1.006  1.00  0.00              
ATOM   2934  C   GLU B 400      29.821   0.086   0.567  1.00  0.00              
ATOM   2935  O   GLU B 400      29.447   0.940   1.373  1.00  0.00              
ATOM   2936  CB  GLU B 400      32.164  -0.802   0.553  1.00  0.00              
ATOM   2937  CG  GLU B 400      32.789   0.463   1.126  1.00  0.00              
ATOM   2938  CD  GLU B 400      34.227   0.598   0.712  1.00  0.00              
ATOM   2939  OE1 GLU B 400      34.701  -0.249  -0.008  1.00  0.00              
ATOM   2940  OE2 GLU B 400      34.822   1.603   1.023  1.00  0.00              
ATOM   2941  H   GLU B 400      30.793  -2.831  -0.155  1.00  0.00              
ATOM   2942  HA  GLU B 400      30.705  -1.080   2.096  1.00  0.00              
ATOM   2943 1HB  GLU B 400      32.752  -1.667   0.859  1.00  0.00              
ATOM   2944 2HB  GLU B 400      32.149  -0.738  -0.535  1.00  0.00              
ATOM   2945 1HG  GLU B 400      32.248   1.371   0.860  1.00  0.00              
ATOM   2946 2HG  GLU B 400      32.733   0.310   2.203  1.00  0.00              
ATOM   2947  N   GLU B 401      29.451   0.088  -0.709  1.00  0.00              
ATOM   2948  CA  GLU B 401      28.566   1.110  -1.237  1.00  0.00              
ATOM   2949  C   GLU B 401      27.184   1.011  -0.605  1.00  0.00              
ATOM   2950  O   GLU B 401      26.520   2.027  -0.412  1.00  0.00              
ATOM   2951  CB  GLU B 401      28.463   0.995  -2.759  1.00  0.00              
ATOM   2952  CG  GLU B 401      29.725   1.401  -3.506  1.00  0.00              
ATOM   2953  CD  GLU B 401      29.582   1.168  -4.985  1.00  0.00              
ATOM   2954  OE1 GLU B 401      28.562   0.666  -5.392  1.00  0.00              
ATOM   2955  OE2 GLU B 401      30.444   1.593  -5.720  1.00  0.00              
ATOM   2956  H   GLU B 401      29.786  -0.616  -1.309  1.00  0.00              
ATOM   2957  HA  GLU B 401      28.953   2.099  -0.988  1.00  0.00              
ATOM   2958 1HB  GLU B 401      28.227  -0.044  -2.985  1.00  0.00              
ATOM   2959 2HB  GLU B 401      27.635   1.633  -3.070  1.00  0.00              
ATOM   2960 1HG  GLU B 401      30.020   2.436  -3.330  1.00  0.00              
ATOM   2961 2HG  GLU B 401      30.487   0.735  -3.105  1.00  0.00              
ATOM   2962  N   ILE B 402      26.754  -0.208  -0.275  1.00  0.00              
ATOM   2963  CA  ILE B 402      25.483  -0.393   0.419  1.00  0.00              
ATOM   2964  C   ILE B 402      25.559   0.257   1.794  1.00  0.00              
ATOM   2965  O   ILE B 402      24.634   0.946   2.209  1.00  0.00              
ATOM   2966  CB  ILE B 402      25.086  -1.884   0.572  1.00  0.00              
ATOM   2967  CG1 ILE B 402      24.702  -2.487  -0.784  1.00  0.00              
ATOM   2968  CG2 ILE B 402      23.925  -2.024   1.553  1.00  0.00              
ATOM   2969  CD1 ILE B 402      24.574  -3.995  -0.766  1.00  0.00              
ATOM   2970  H   ILE B 402      27.293  -0.994  -0.519  1.00  0.00              
ATOM   2971  HA  ILE B 402      24.679   0.118  -0.108  1.00  0.00              
ATOM   2972  HB  ILE B 402      25.931  -2.424   0.973  1.00  0.00              
ATOM   2973 1HG1 ILE B 402      23.751  -2.045  -1.078  1.00  0.00              
ATOM   2974 2HG1 ILE B 402      25.473  -2.196  -1.498  1.00  0.00              
ATOM   2975 1HG2 ILE B 402      23.656  -3.076   1.651  1.00  0.00              
ATOM   2976 2HG2 ILE B 402      24.221  -1.634   2.527  1.00  0.00              
ATOM   2977 3HG2 ILE B 402      23.067  -1.463   1.183  1.00  0.00              
ATOM   2978 1HD1 ILE B 402      24.300  -4.349  -1.760  1.00  0.00              
ATOM   2979 2HD1 ILE B 402      25.526  -4.438  -0.473  1.00  0.00              
ATOM   2980 3HD1 ILE B 402      23.804  -4.287  -0.054  1.00  0.00              
ATOM   2981  N   ARG B 403      26.695   0.077   2.465  1.00  0.00              
ATOM   2982  CA  ARG B 403      26.930   0.716   3.754  1.00  0.00              
ATOM   2983  C   ARG B 403      26.989   2.233   3.604  1.00  0.00              
ATOM   2984  O   ARG B 403      26.563   2.965   4.498  1.00  0.00              
ATOM   2985  CB  ARG B 403      28.168   0.173   4.448  1.00  0.00              
ATOM   2986  CG  ARG B 403      28.037  -1.249   4.969  1.00  0.00              
ATOM   2987  CD  ARG B 403      29.287  -1.807   5.547  1.00  0.00              
ATOM   2988  NE  ARG B 403      29.165  -3.168   6.047  1.00  0.00              
ATOM   2989  CZ  ARG B 403      30.190  -3.905   6.519  1.00  0.00              
ATOM   2990  NH1 ARG B 403      31.417  -3.433   6.522  1.00  0.00              
ATOM   2991  NH2 ARG B 403      29.932  -5.124   6.956  1.00  0.00              
ATOM   2992  H   ARG B 403      27.389  -0.500   2.082  1.00  0.00              
ATOM   2993  HA  ARG B 403      26.102   0.499   4.429  1.00  0.00              
ATOM   2994 1HB  ARG B 403      28.983   0.217   3.726  1.00  0.00              
ATOM   2995 2HB  ARG B 403      28.384   0.841   5.281  1.00  0.00              
ATOM   2996 1HG  ARG B 403      27.273  -1.265   5.746  1.00  0.00              
ATOM   2997 2HG  ARG B 403      27.731  -1.893   4.144  1.00  0.00              
ATOM   2998 1HD  ARG B 403      30.061  -1.811   4.779  1.00  0.00              
ATOM   2999 2HD  ARG B 403      29.603  -1.181   6.379  1.00  0.00              
ATOM   3000  HE  ARG B 403      28.346  -3.756   6.122  1.00  0.00              
ATOM   3001 1HH1 ARG B 403      31.600  -2.505   6.167  1.00  0.00              
ATOM   3002 2HH1 ARG B 403      32.172  -4.002   6.879  1.00  0.00              
ATOM   3003 1HH2 ARG B 403      28.986  -5.477   6.929  1.00  0.00              
ATOM   3004 2HH2 ARG B 403      30.681  -5.698   7.314  1.00  0.00              
ATOM   3005  N   ARG B 404      27.505   2.701   2.470  1.00  0.00              
ATOM   3006  CA  ARG B 404      27.551   4.130   2.183  1.00  0.00              
ATOM   3007  C   ARG B 404      26.137   4.699   2.049  1.00  0.00              
ATOM   3008  O   ARG B 404      25.853   5.794   2.528  1.00  0.00              
ATOM   3009  CB  ARG B 404      28.403   4.447   0.961  1.00  0.00              
ATOM   3010  CG  ARG B 404      29.892   4.196   1.138  1.00  0.00              
ATOM   3011  CD  ARG B 404      30.698   4.403  -0.092  1.00  0.00              
ATOM   3012  NE  ARG B 404      32.096   4.027   0.034  1.00  0.00              
ATOM   3013  CZ  ARG B 404      33.006   4.124  -0.954  1.00  0.00              
ATOM   3014  NH1 ARG B 404      32.666   4.546  -2.151  1.00  0.00              
ATOM   3015  NH2 ARG B 404      34.251   3.759  -0.696  1.00  0.00              
ATOM   3016  H   ARG B 404      27.873   2.069   1.815  1.00  0.00              
ATOM   3017  HA  ARG B 404      28.027   4.658   3.010  1.00  0.00              
ATOM   3018 1HB  ARG B 404      28.029   3.829   0.146  1.00  0.00              
ATOM   3019 2HB  ARG B 404      28.241   5.498   0.725  1.00  0.00              
ATOM   3020 1HG  ARG B 404      30.269   4.873   1.905  1.00  0.00              
ATOM   3021 2HG  ARG B 404      30.033   3.165   1.465  1.00  0.00              
ATOM   3022 1HD  ARG B 404      30.272   3.807  -0.899  1.00  0.00              
ATOM   3023 2HD  ARG B 404      30.666   5.458  -0.362  1.00  0.00              
ATOM   3024  HE  ARG B 404      32.595   3.654   0.831  1.00  0.00              
ATOM   3025 1HH1 ARG B 404      31.707   4.805  -2.338  1.00  0.00              
ATOM   3026 2HH1 ARG B 404      33.362   4.611  -2.879  1.00  0.00              
ATOM   3027 1HH2 ARG B 404      34.493   3.419   0.225  1.00  0.00              
ATOM   3028 2HH2 ARG B 404      34.953   3.821  -1.418  1.00  0.00              
ATOM   3029  N   GLN B 405      25.250   3.941   1.406  1.00  0.00              
ATOM   3030  CA  GLN B 405      23.881   4.397   1.194  1.00  0.00              
ATOM   3031  C   GLN B 405      23.094   4.322   2.494  1.00  0.00              
ATOM   3032  O   GLN B 405      22.239   5.170   2.763  1.00  0.00              
ATOM   3033  CB  GLN B 405      23.176   3.574   0.111  1.00  0.00              
ATOM   3034  CG  GLN B 405      23.763   3.735  -1.284  1.00  0.00              
ATOM   3035  CD  GLN B 405      23.798   5.173  -1.762  1.00  0.00              
ATOM   3036  OE1 GLN B 405      22.832   5.915  -1.616  1.00  0.00              
ATOM   3037  NE2 GLN B 405      24.899   5.564  -2.378  1.00  0.00              
ATOM   3038  H   GLN B 405      25.519   3.051   1.081  1.00  0.00              
ATOM   3039  HA  GLN B 405      23.888   5.441   0.883  1.00  0.00              
ATOM   3040 1HB  GLN B 405      23.239   2.530   0.415  1.00  0.00              
ATOM   3041 2HB  GLN B 405      22.133   3.890   0.105  1.00  0.00              
ATOM   3042 1HG  GLN B 405      24.704   3.276  -1.585  1.00  0.00              
ATOM   3043 2HG  GLN B 405      22.937   3.230  -1.784  1.00  0.00              
ATOM   3044 1HE2 GLN B 405      24.977   6.503  -2.716  1.00  0.00              
ATOM   3045 2HE2 GLN B 405      25.654   4.921  -2.506  1.00  0.00              
ATOM   3046  N   GLU B 406      23.395   3.314   3.309  1.00  0.00              
ATOM   3047  CA  GLU B 406      22.779   3.187   4.622  1.00  0.00              
ATOM   3048  C   GLU B 406      23.208   4.349   5.505  1.00  0.00              
ATOM   3049  O   GLU B 406      22.397   4.914   6.231  1.00  0.00              
ATOM   3050  CB  GLU B 406      23.152   1.853   5.273  1.00  0.00              
ATOM   3051  CG  GLU B 406      22.479   0.639   4.650  1.00  0.00              
ATOM   3052  CD  GLU B 406      23.024  -0.642   5.220  1.00  0.00              
ATOM   3053  OE1 GLU B 406      23.945  -0.577   5.998  1.00  0.00              
ATOM   3054  OE2 GLU B 406      22.450  -1.674   4.965  1.00  0.00              
ATOM   3055  H   GLU B 406      24.041   2.631   3.012  1.00  0.00              
ATOM   3056  HA  GLU B 406      21.694   3.232   4.527  1.00  0.00              
ATOM   3057 1HB  GLU B 406      24.234   1.750   5.189  1.00  0.00              
ATOM   3058 2HB  GLU B 406      22.873   1.923   6.325  1.00  0.00              
ATOM   3059 1HG  GLU B 406      21.393   0.646   4.750  1.00  0.00              
ATOM   3060 2HG  GLU B 406      22.746   0.710   3.597  1.00  0.00              
ATOM   3061  N   PHE B 407      24.484   4.710   5.411  1.00  0.00              
ATOM   3062  CA  PHE B 407      25.028   5.869   6.116  1.00  0.00              
ATOM   3063  C   PHE B 407      24.311   7.150   5.698  1.00  0.00              
ATOM   3064  O   PHE B 407      23.900   7.942   6.547  1.00  0.00              
ATOM   3065  CB  PHE B 407      26.528   5.993   5.818  1.00  0.00              
ATOM   3066  CG  PHE B 407      27.168   7.243   6.358  1.00  0.00              
ATOM   3067  CD1 PHE B 407      27.529   7.336   7.690  1.00  0.00              
ATOM   3068  CD2 PHE B 407      27.411   8.326   5.526  1.00  0.00              
ATOM   3069  CE1 PHE B 407      28.118   8.484   8.185  1.00  0.00              
ATOM   3070  CE2 PHE B 407      27.998   9.477   6.015  1.00  0.00              
ATOM   3071  CZ  PHE B 407      28.351   9.556   7.346  1.00  0.00              
ATOM   3072  H   PHE B 407      25.088   4.171   4.851  1.00  0.00              
ATOM   3073  HA  PHE B 407      24.868   5.759   7.189  1.00  0.00              
ATOM   3074 1HB  PHE B 407      27.069   5.158   6.259  1.00  0.00              
ATOM   3075 2HB  PHE B 407      26.696   6.006   4.741  1.00  0.00              
ATOM   3076  HD1 PHE B 407      27.347   6.499   8.350  1.00  0.00              
ATOM   3077  HD2 PHE B 407      27.132   8.266   4.483  1.00  0.00              
ATOM   3078  HE1 PHE B 407      28.394   8.544   9.229  1.00  0.00              
ATOM   3079  HE2 PHE B 407      28.181  10.310   5.355  1.00  0.00              
ATOM   3080  HZ  PHE B 407      28.810  10.454   7.731  1.00  0.00              
ATOM   3081  N   LEU B 408      24.167   7.346   4.394  1.00  0.00              
ATOM   3082  CA  LEU B 408      23.540   8.553   3.866  1.00  0.00              
ATOM   3083  C   LEU B 408      22.079   8.631   4.279  1.00  0.00              
ATOM   3084  O   LEU B 408      21.576   9.704   4.615  1.00  0.00              
ATOM   3085  CB  LEU B 408      23.667   8.595   2.338  1.00  0.00              
ATOM   3086  CG  LEU B 408      25.089   8.818   1.806  1.00  0.00              
ATOM   3087  CD1 LEU B 408      25.115   8.636   0.294  1.00  0.00              
ATOM   3088  CD2 LEU B 408      25.562  10.212   2.190  1.00  0.00              
ATOM   3089  H   LEU B 408      24.494   6.662   3.767  1.00  0.00              
ATOM   3090  HA  LEU B 408      24.030   9.431   4.283  1.00  0.00              
ATOM   3091 1HB  LEU B 408      23.336   7.583   2.105  1.00  0.00              
ATOM   3092 2HB  LEU B 408      22.978   9.313   1.895  1.00  0.00              
ATOM   3093  HG  LEU B 408      25.738   8.096   2.303  1.00  0.00              
ATOM   3094 1HD1 LEU B 408      26.129   8.797  -0.074  1.00  0.00              
ATOM   3095 2HD1 LEU B 408      24.795   7.624   0.044  1.00  0.00              
ATOM   3096 3HD1 LEU B 408      24.444   9.356  -0.170  1.00  0.00              
ATOM   3097 1HD2 LEU B 408      26.573  10.368   1.812  1.00  0.00              
ATOM   3098 2HD2 LEU B 408      24.893  10.956   1.758  1.00  0.00              
ATOM   3099 3HD2 LEU B 408      25.562  10.310   3.275  1.00  0.00              
ATOM   3100  N   LEU B 409      21.410   7.484   4.289  1.00  0.00              
ATOM   3101  CA  LEU B 409      20.013   7.429   4.678  1.00  0.00              
ATOM   3102  C   LEU B 409      19.867   7.795   6.146  1.00  0.00              
ATOM   3103  O   LEU B 409      18.964   8.533   6.527  1.00  0.00              
ATOM   3104  CB  LEU B 409      19.434   6.035   4.406  1.00  0.00              
ATOM   3105  CG  LEU B 409      17.953   5.861   4.767  1.00  0.00              
ATOM   3106  CD1 LEU B 409      17.101   6.821   3.948  1.00  0.00              
ATOM   3107  CD2 LEU B 409      17.534   4.420   4.517  1.00  0.00              
ATOM   3108  H   LEU B 409      21.874   6.655   4.026  1.00  0.00              
ATOM   3109  HA  LEU B 409      19.445   8.161   4.106  1.00  0.00              
ATOM   3110 1HB  LEU B 409      19.563   5.997   3.326  1.00  0.00              
ATOM   3111 2HB  LEU B 409      20.033   5.252   4.871  1.00  0.00              
ATOM   3112  HG  LEU B 409      17.855   6.057   5.835  1.00  0.00              
ATOM   3113 1HD1 LEU B 409      16.051   6.690   4.211  1.00  0.00              
ATOM   3114 2HD1 LEU B 409      17.402   7.847   4.160  1.00  0.00              
ATOM   3115 3HD1 LEU B 409      17.237   6.613   2.887  1.00  0.00              
ATOM   3116 1HD2 LEU B 409      16.482   4.298   4.774  1.00  0.00              
ATOM   3117 2HD2 LEU B 409      17.682   4.175   3.465  1.00  0.00              
ATOM   3118 3HD2 LEU B 409      18.138   3.753   5.133  1.00  0.00              
ATOM   3119  N   ASN B 410      20.773   7.268   6.956  1.00  0.00              
ATOM   3120  CA  ASN B 410      20.810   7.563   8.391  1.00  0.00              
ATOM   3121  C   ASN B 410      21.169   9.026   8.647  1.00  0.00              
ATOM   3122  O   ASN B 410      20.641   9.652   9.569  1.00  0.00              
ATOM   3123  CB  ASN B 410      21.780   6.652   9.121  1.00  0.00              
ATOM   3124  CG  ASN B 410      21.282   5.243   9.279  1.00  0.00              
ATOM   3125  OD1 ASN B 410      20.077   4.978   9.218  1.00  0.00              
ATOM   3126  ND2 ASN B 410      22.197   4.349   9.563  1.00  0.00              
ATOM   3127  H   ASN B 410      21.430   6.634   6.579  1.00  0.00              
ATOM   3128  HA  ASN B 410      19.821   7.408   8.826  1.00  0.00              
ATOM   3129 1HB  ASN B 410      22.836   6.630   8.848  1.00  0.00              
ATOM   3130 2HB  ASN B 410      21.659   7.176  10.068  1.00  0.00              
ATOM   3131 1HD2 ASN B 410      21.938   3.391   9.683  1.00  0.00              
ATOM   3132 2HD2 ASN B 410      23.152   4.626   9.659  1.00  0.00              
ATOM   3133  N   SER B 411      22.058   9.566   7.823  1.00  0.00              
ATOM   3134  CA  SER B 411      22.458  10.961   7.929  1.00  0.00              
ATOM   3135  C   SER B 411      21.275  11.882   7.625  1.00  0.00              
ATOM   3136  O   SER B 411      21.076  12.884   8.310  1.00  0.00              
ATOM   3137  CB  SER B 411      23.615  11.248   6.991  1.00  0.00              
ATOM   3138  OG  SER B 411      24.781  10.569   7.371  1.00  0.00              
ATOM   3139  H   SER B 411      22.460   9.008   7.117  1.00  0.00              
ATOM   3140  HA  SER B 411      22.896  11.213   8.896  1.00  0.00              
ATOM   3141 1HB  SER B 411      23.333  10.936   5.986  1.00  0.00              
ATOM   3142 2HB  SER B 411      23.811  12.319   6.996  1.00  0.00              
ATOM   3143  HG  SER B 411      25.543  10.996   6.972  1.00  0.00              
ATOM   3144  N   LEU B 412      20.476  11.515   6.623  1.00  0.00              
ATOM   3145  CA  LEU B 412      19.256  12.254   6.299  1.00  0.00              
ATOM   3146  C   LEU B 412      18.277  12.226   7.474  1.00  0.00              
ATOM   3147  O   LEU B 412      17.723  13.254   7.862  1.00  0.00              
ATOM   3148  CB  LEU B 412      18.600  11.674   5.040  1.00  0.00              
ATOM   3149  CG  LEU B 412      19.364  11.921   3.733  1.00  0.00              
ATOM   3150  CD1 LEU B 412      18.718  11.142   2.595  1.00  0.00              
ATOM   3151  CD2 LEU B 412      19.379  13.411   3.426  1.00  0.00              
ATOM   3152  H   LEU B 412      20.713  10.728   6.083  1.00  0.00              
ATOM   3153  HA  LEU B 412      19.500  13.301   6.119  1.00  0.00              
ATOM   3154 1HB  LEU B 412      18.630  10.616   5.296  1.00  0.00              
ATOM   3155 2HB  LEU B 412      17.563  11.994   4.941  1.00  0.00              
ATOM   3156  HG  LEU B 412      20.395  11.604   3.895  1.00  0.00              
ATOM   3157 1HD1 LEU B 412      19.267  11.324   1.671  1.00  0.00              
ATOM   3158 2HD1 LEU B 412      18.739  10.077   2.825  1.00  0.00              
ATOM   3159 3HD1 LEU B 412      17.685  11.467   2.473  1.00  0.00              
ATOM   3160 1HD2 LEU B 412      19.923  13.586   2.497  1.00  0.00              
ATOM   3161 2HD2 LEU B 412      18.355  13.772   3.322  1.00  0.00              
ATOM   3162 3HD2 LEU B 412      19.870  13.946   4.240  1.00  0.00              
ATOM   3163  N   HIS B 413      18.072  11.042   8.045  1.00  0.00              
ATOM   3164  CA  HIS B 413      17.150  10.884   9.165  1.00  0.00              
ATOM   3165  C   HIS B 413      17.626  11.673  10.380  1.00  0.00              
ATOM   3166  O   HIS B 413      16.824  12.302  11.065  1.00  0.00              
ATOM   3167  CB  HIS B 413      16.990   9.404   9.531  1.00  0.00              
ATOM   3168  CG  HIS B 413      16.236   8.611   8.510  1.00  0.00              
ATOM   3169  ND1 HIS B 413      16.226   7.232   8.499  1.00  0.00              
ATOM   3170  CD2 HIS B 413      15.468   9.001   7.465  1.00  0.00              
ATOM   3171  CE1 HIS B 413      15.482   6.808   7.491  1.00  0.00              
ATOM   3172  NE2 HIS B 413      15.012   7.862   6.849  1.00  0.00              
ATOM   3173  H   HIS B 413      18.563  10.233   7.693  1.00  0.00              
ATOM   3174  HA  HIS B 413      16.174  11.284   8.896  1.00  0.00              
ATOM   3175 1HB  HIS B 413      17.968   8.933   9.631  1.00  0.00              
ATOM   3176 2HB  HIS B 413      16.443   9.307  10.468  1.00  0.00              
ATOM   3177  HD1 HIS B 413      16.638   6.632   9.185  1.00  0.00              
ATOM   3178  HD2 HIS B 413      15.186   9.981   7.079  1.00  0.00              
ATOM   3179  HE1 HIS B 413      15.347   5.742   7.311  1.00  0.00              
ATOM   3180  N   ARG B 414      18.925  11.648  10.638  1.00  0.00              
ATOM   3181  CA  ARG B 414      19.481  12.340  11.799  1.00  0.00              
ATOM   3182  C   ARG B 414      19.335  13.853  11.670  1.00  0.00              
ATOM   3183  O   ARG B 414      18.938  14.525  12.621  1.00  0.00              
ATOM   3184  CB  ARG B 414      20.925  11.942  12.067  1.00  0.00              
ATOM   3185  CG  ARG B 414      21.108  10.542  12.633  1.00  0.00              
ATOM   3186  CD  ARG B 414      22.526  10.124  12.783  1.00  0.00              
ATOM   3187  NE  ARG B 414      22.705   8.787  13.325  1.00  0.00              
ATOM   3188  CZ  ARG B 414      23.898   8.184  13.497  1.00  0.00              
ATOM   3189  NH1 ARG B 414      25.014   8.778  13.136  1.00  0.00              
ATOM   3190  NH2 ARG B 414      23.915   6.968  14.015  1.00  0.00              
ATOM   3191  H   ARG B 414      19.528  11.154  10.038  1.00  0.00              
ATOM   3192  HA  ARG B 414      18.931  12.055  12.697  1.00  0.00              
ATOM   3193 1HB  ARG B 414      21.457  12.019  11.120  1.00  0.00              
ATOM   3194 2HB  ARG B 414      21.331  12.669  12.770  1.00  0.00              
ATOM   3195 1HG  ARG B 414      20.640  10.501  13.616  1.00  0.00              
ATOM   3196 2HG  ARG B 414      20.617   9.832  11.967  1.00  0.00              
ATOM   3197 1HD  ARG B 414      23.008  10.146  11.806  1.00  0.00              
ATOM   3198 2HD  ARG B 414      23.031  10.818  13.453  1.00  0.00              
ATOM   3199  HE  ARG B 414      22.012   8.123  13.646  1.00  0.00              
ATOM   3200 1HH1 ARG B 414      24.983   9.700  12.724  1.00  0.00              
ATOM   3201 2HH1 ARG B 414      25.898   8.308  13.272  1.00  0.00              
ATOM   3202 1HH2 ARG B 414      23.046   6.520  14.271  1.00  0.00              
ATOM   3203 2HH2 ARG B 414      24.794   6.495  14.153  1.00  0.00              
ATOM   3204  N   ASP B 415      19.648  14.374  10.486  1.00  0.00              
ATOM   3205  CA  ASP B 415      19.538  15.808  10.202  1.00  0.00              
ATOM   3206  C   ASP B 415      18.088  16.259  10.292  1.00  0.00              
ATOM   3207  O   ASP B 415      17.770  17.279  10.908  1.00  0.00              
ATOM   3208  CB  ASP B 415      20.105  16.135   8.818  1.00  0.00              
ATOM   3209  CG  ASP B 415      21.624  16.067   8.729  1.00  0.00              
ATOM   3210  OD1 ASP B 415      22.257  16.005   9.756  1.00  0.00              
ATOM   3211  OD2 ASP B 415      22.129  15.921   7.642  1.00  0.00              
ATOM   3212  H   ASP B 415      19.962  13.776   9.772  1.00  0.00              
ATOM   3213  HA  ASP B 415      20.096  16.376  10.947  1.00  0.00              
ATOM   3214 1HB  ASP B 415      19.668  15.538   8.017  1.00  0.00              
ATOM   3215 2HB  ASP B 415      19.782  17.172   8.718  1.00  0.00              
ATOM   3216  N   LEU B 416      17.210  15.458   9.707  1.00  0.00              
ATOM   3217  CA  LEU B 416      15.785  15.755   9.683  1.00  0.00              
ATOM   3218  C   LEU B 416      15.170  15.724  11.081  1.00  0.00              
ATOM   3219  O   LEU B 416      14.300  16.537  11.398  1.00  0.00              
ATOM   3220  CB  LEU B 416      15.062  14.765   8.762  1.00  0.00              
ATOM   3221  CG  LEU B 416      15.029  15.157   7.279  1.00  0.00              
ATOM   3222  CD1 LEU B 416      16.370  15.749   6.866  1.00  0.00              
ATOM   3223  CD2 LEU B 416      14.697  13.934   6.437  1.00  0.00              
ATOM   3224  H   LEU B 416      17.535  14.649   9.261  1.00  0.00              
ATOM   3225  HA  LEU B 416      15.630  16.767   9.311  1.00  0.00              
ATOM   3226 1HB  LEU B 416      15.699  13.893   8.904  1.00  0.00              
ATOM   3227 2HB  LEU B 416      14.057  14.542   9.119  1.00  0.00              
ATOM   3228  HG  LEU B 416      14.221  15.878   7.153  1.00  0.00              
ATOM   3229 1HD1 LEU B 416      16.337  16.024   5.812  1.00  0.00              
ATOM   3230 2HD1 LEU B 416      16.576  16.636   7.465  1.00  0.00              
ATOM   3231 3HD1 LEU B 416      17.156  15.012   7.024  1.00  0.00              
ATOM   3232 1HD2 LEU B 416      14.673  14.214   5.384  1.00  0.00              
ATOM   3233 2HD2 LEU B 416      15.456  13.167   6.593  1.00  0.00              
ATOM   3234 3HD2 LEU B 416      13.722  13.543   6.730  1.00  0.00              
ATOM   3235  N   GLN B 417      15.611  14.787  11.916  1.00  0.00              
ATOM   3236  CA  GLN B 417      15.141  14.728  13.297  1.00  0.00              
ATOM   3237  C   GLN B 417      15.823  15.802  14.136  1.00  0.00              
ATOM   3238  O   GLN B 417      15.332  16.177  15.201  1.00  0.00              
ATOM   3239  CB  GLN B 417      15.406  13.347  13.902  1.00  0.00              
ATOM   3240  CG  GLN B 417      14.594  12.226  13.275  1.00  0.00              
ATOM   3241  CD  GLN B 417      14.914  10.872  13.879  1.00  0.00              
ATOM   3242  OE1 GLN B 417      15.719  10.766  14.808  1.00  0.00              
ATOM   3243  NE2 GLN B 417      14.287   9.827  13.352  1.00  0.00              
ATOM   3244  H   GLN B 417      16.271  14.135  11.603  1.00  0.00              
ATOM   3245  HA  GLN B 417      14.070  14.931  13.327  1.00  0.00              
ATOM   3246 1HB  GLN B 417      16.470  13.147  13.776  1.00  0.00              
ATOM   3247 2HB  GLN B 417      15.174  13.419  14.964  1.00  0.00              
ATOM   3248 1HG  GLN B 417      13.515  12.285  13.137  1.00  0.00              
ATOM   3249 2HG  GLN B 417      15.087  12.295  12.304  1.00  0.00              
ATOM   3250 1HE2 GLN B 417      14.457   8.908  13.709  1.00  0.00              
ATOM   3251 2HE2 GLN B 417      13.643   9.958  12.598  1.00  0.00              
ATOM   3252  N   GLY B 418      16.954  16.298  13.644  1.00  0.00              
ATOM   3253  CA  GLY B 418      17.643  17.393  14.298  1.00  0.00              
ATOM   3254  C   GLY B 418      16.965  18.726  14.058  1.00  0.00              
ATOM   3255  O   GLY B 418      17.309  19.730  14.684  1.00  0.00              
ATOM   3256  H   GLY B 418      17.327  15.912  12.820  1.00  0.00              
ATOM   3257 1HA  GLY B 418      17.667  17.207  15.372  1.00  0.00              
ATOM   3258 2HA  GLY B 418      18.662  17.451  13.918  1.00  0.00              
ATOM   3259  N   GLY B 419      16.001  18.740  13.146  1.00  0.00              
ATOM   3260  CA  GLY B 419      15.236  19.942  12.893  1.00  0.00              
ATOM   3261  C   GLY B 419      15.729  20.694  11.678  1.00  0.00              
ATOM   3262  O   GLY B 419      15.336  21.836  11.446  1.00  0.00              
ATOM   3263  H   GLY B 419      15.807  17.920  12.641  1.00  0.00              
ATOM   3264 1HA  GLY B 419      14.193  19.673  12.730  1.00  0.00              
ATOM   3265 2HA  GLY B 419      15.310  20.600  13.758  1.00  0.00              
ATOM   3266  N   ILE B 420      16.582  20.056  10.896  1.00  0.00              
ATOM   3267  CA  ILE B 420      17.116  20.673   9.697  1.00  0.00              
ATOM   3268  C   ILE B 420      16.688  19.900   8.472  1.00  0.00              
ATOM   3269  O   ILE B 420      17.282  18.880   8.144  1.00  0.00              
ATOM   3270  CB  ILE B 420      18.654  20.757   9.733  1.00  0.00              
ATOM   3271  CG1 ILE B 420      19.119  21.553  10.955  1.00  0.00              
ATOM   3272  CG2 ILE B 420      19.183  21.385   8.452  1.00  0.00              
ATOM   3273  CD1 ILE B 420      20.612  21.514  11.176  1.00  0.00              
ATOM   3274  H   ILE B 420      16.850  19.141  11.123  1.00  0.00              
ATOM   3275  HA  ILE B 420      16.705  21.673   9.564  1.00  0.00              
ATOM   3276  HB  ILE B 420      19.062  19.752   9.839  1.00  0.00              
ATOM   3277 1HG1 ILE B 420      18.799  22.584  10.810  1.00  0.00              
ATOM   3278 2HG1 ILE B 420      18.611  21.135  11.825  1.00  0.00              
ATOM   3279 1HG2 ILE B 420      20.270  21.437   8.494  1.00  0.00              
ATOM   3280 2HG2 ILE B 420      18.881  20.780   7.598  1.00  0.00              
ATOM   3281 3HG2 ILE B 420      18.776  22.391   8.345  1.00  0.00              
ATOM   3282 1HD1 ILE B 420      20.865  22.101  12.060  1.00  0.00              
ATOM   3283 2HD1 ILE B 420      20.933  20.482  11.323  1.00  0.00              
ATOM   3284 3HD1 ILE B 420      21.122  21.933  10.309  1.00  0.00              
ATOM   3285  N   LYS B 421      15.659  20.362   7.798  1.00  0.00              
ATOM   3286  CA  LYS B 421      15.122  19.605   6.694  1.00  0.00              
ATOM   3287  C   LYS B 421      14.433  20.525   5.707  1.00  0.00              
ATOM   3288  O   LYS B 421      14.160  21.689   5.998  1.00  0.00              
ATOM   3289  CB  LYS B 421      14.149  18.537   7.196  1.00  0.00              
ATOM   3290  CG  LYS B 421      12.893  19.090   7.855  1.00  0.00              
ATOM   3291  CD  LYS B 421      11.979  17.971   8.331  1.00  0.00              
ATOM   3292  CE  LYS B 421      10.731  18.523   9.004  1.00  0.00              
ATOM   3293  NZ  LYS B 421       9.800  17.441   9.425  1.00  0.00              
ATOM   3294  H   LYS B 421      15.256  21.230   8.040  1.00  0.00              
ATOM   3295  HA  LYS B 421      15.932  19.111   6.157  1.00  0.00              
ATOM   3296 1HB  LYS B 421      13.870  17.929   6.336  1.00  0.00              
ATOM   3297 2HB  LYS B 421      14.693  17.921   7.914  1.00  0.00              
ATOM   3298 1HG  LYS B 421      13.190  19.705   8.706  1.00  0.00              
ATOM   3299 2HG  LYS B 421      12.364  19.707   7.129  1.00  0.00              
ATOM   3300 1HD  LYS B 421      11.691  17.367   7.470  1.00  0.00              
ATOM   3301 2HD  LYS B 421      12.528  17.352   9.040  1.00  0.00              
ATOM   3302 1HE  LYS B 421      11.038  19.097   9.877  1.00  0.00              
ATOM   3303 2HE  LYS B 421      10.225  19.181   8.298  1.00  0.00              
ATOM   3304 1HZ  LYS B 421       8.988  17.848   9.866  1.00  0.00              
ATOM   3305 2HZ  LYS B 421       9.514  16.909   8.616  1.00  0.00              
ATOM   3306 3HZ  LYS B 421      10.268  16.831  10.081  1.00  0.00              
ATOM   3307  N   ASP B 422      14.177  19.989   4.537  1.00  0.00              
ATOM   3308  CA  ASP B 422      13.517  20.718   3.475  1.00  0.00              
ATOM   3309  C   ASP B 422      12.879  19.702   2.549  1.00  0.00              
ATOM   3310  O   ASP B 422      13.231  18.524   2.601  1.00  0.00              
ATOM   3311  CB  ASP B 422      14.499  21.613   2.716  1.00  0.00              
ATOM   3312  CG  ASP B 422      13.846  22.751   1.945  1.00  0.00              
ATOM   3313  OD1 ASP B 422      12.643  22.850   1.977  1.00  0.00              
ATOM   3314  OD2 ASP B 422      14.557  23.600   1.464  1.00  0.00              
ATOM   3315  H   ASP B 422      14.431  19.057   4.378  1.00  0.00              
ATOM   3316  HA  ASP B 422      12.734  21.351   3.894  1.00  0.00              
ATOM   3317 1HB  ASP B 422      15.299  22.010   3.341  1.00  0.00              
ATOM   3318 2HB  ASP B 422      14.914  20.889   2.012  1.00  0.00              
ATOM   3319  N   LEU B 423      11.952  20.139   1.715  1.00  0.00              
ATOM   3320  CA  LEU B 423      11.269  19.229   0.805  1.00  0.00              
ATOM   3321  C   LEU B 423      12.268  18.490  -0.076  1.00  0.00              
ATOM   3322  O   LEU B 423      12.117  17.297  -0.343  1.00  0.00              
ATOM   3323  CB  LEU B 423      10.260  19.997  -0.057  1.00  0.00              
ATOM   3324  CG  LEU B 423       9.450  19.138  -1.037  1.00  0.00              
ATOM   3325  CD1 LEU B 423       8.618  18.118  -0.272  1.00  0.00              
ATOM   3326  CD2 LEU B 423       8.559  20.035  -1.883  1.00  0.00              
ATOM   3327  H   LEU B 423      11.725  21.090   1.702  1.00  0.00              
ATOM   3328  HA  LEU B 423      10.738  18.470   1.379  1.00  0.00              
ATOM   3329 1HB  LEU B 423       9.611  20.380   0.729  1.00  0.00              
ATOM   3330 2HB  LEU B 423      10.728  20.831  -0.580  1.00  0.00              
ATOM   3331  HG  LEU B 423      10.161  18.650  -1.703  1.00  0.00              
ATOM   3332 1HD1 LEU B 423       8.047  17.512  -0.975  1.00  0.00              
ATOM   3333 2HD1 LEU B 423       9.278  17.473   0.309  1.00  0.00              
ATOM   3334 3HD1 LEU B 423       7.934  18.636   0.399  1.00  0.00              
ATOM   3335 1HD2 LEU B 423       7.985  19.423  -2.580  1.00  0.00              
ATOM   3336 2HD2 LEU B 423       7.877  20.586  -1.236  1.00  0.00              
ATOM   3337 3HD2 LEU B 423       9.176  20.738  -2.443  1.00  0.00              
ATOM   3338  N   SER B 424      13.306  19.197  -0.493  1.00  0.00              
ATOM   3339  CA  SER B 424      14.342  18.612  -1.323  1.00  0.00              
ATOM   3340  C   SER B 424      14.956  17.398  -0.624  1.00  0.00              
ATOM   3341  O   SER B 424      15.195  16.368  -1.246  1.00  0.00              
ATOM   3342  CB  SER B 424      15.420  19.654  -1.613  1.00  0.00              
ATOM   3343  OG  SER B 424      14.898  20.707  -2.407  1.00  0.00              
ATOM   3344  H   SER B 424      13.376  20.146  -0.238  1.00  0.00              
ATOM   3345  HA  SER B 424      13.997  18.343  -2.322  1.00  0.00              
ATOM   3346 1HB  SER B 424      15.783  20.054  -0.667  1.00  0.00              
ATOM   3347 2HB  SER B 424      16.241  19.170  -2.141  1.00  0.00              
ATOM   3348  HG  SER B 424      15.471  21.486  -2.318  1.00  0.00              
ATOM   3349  N   LYS B 425      15.180  17.521   0.681  1.00  0.00              
ATOM   3350  CA  LYS B 425      15.809  16.458   1.459  1.00  0.00              
ATOM   3351  C   LYS B 425      14.817  15.339   1.718  1.00  0.00              
ATOM   3352  O   LYS B 425      15.185  14.173   1.782  1.00  0.00              
ATOM   3353  CB  LYS B 425      16.353  16.999   2.782  1.00  0.00              
ATOM   3354  CG  LYS B 425      17.547  17.932   2.637  1.00  0.00              
ATOM   3355  CD  LYS B 425      18.036  18.421   3.992  1.00  0.00              
ATOM   3356  CE  LYS B 425      19.226  19.358   3.846  1.00  0.00              
ATOM   3357  NZ  LYS B 425      19.710  19.852   5.165  1.00  0.00              
ATOM   3358  H   LYS B 425      14.894  18.343   1.136  1.00  0.00              
ATOM   3359  HA  LYS B 425      16.638  16.029   0.895  1.00  0.00              
ATOM   3360 1HB  LYS B 425      15.535  17.529   3.270  1.00  0.00              
ATOM   3361 2HB  LYS B 425      16.637  16.138   3.387  1.00  0.00              
ATOM   3362 1HG  LYS B 425      18.350  17.390   2.134  1.00  0.00              
ATOM   3363 2HG  LYS B 425      17.248  18.785   2.028  1.00  0.00              
ATOM   3364 1HD  LYS B 425      17.218  18.946   4.487  1.00  0.00              
ATOM   3365 2HD  LYS B 425      18.326  17.556   4.589  1.00  0.00              
ATOM   3366 1HE  LYS B 425      20.028  18.816   3.346  1.00  0.00              
ATOM   3367 2HE  LYS B 425      18.922  20.204   3.231  1.00  0.00              
ATOM   3368 1HZ  LYS B 425      20.497  20.468   5.025  1.00  0.00              
ATOM   3369 2HZ  LYS B 425      18.966  20.354   5.630  1.00  0.00              
ATOM   3370 3HZ  LYS B 425      19.993  19.067   5.734  1.00  0.00              
ATOM   3371  N   GLU B 426      13.553  15.717   1.856  1.00  0.00              
ATOM   3372  CA  GLU B 426      12.464  14.761   2.017  1.00  0.00              
ATOM   3373  C   GLU B 426      12.269  13.938   0.749  1.00  0.00              
ATOM   3374  O   GLU B 426      11.834  12.786   0.797  1.00  0.00              
ATOM   3375  CB  GLU B 426      11.165  15.483   2.382  1.00  0.00              
ATOM   3376  CG  GLU B 426      11.147  16.073   3.785  1.00  0.00              
ATOM   3377  CD  GLU B 426       9.880  16.841   4.038  1.00  0.00              
ATOM   3378  OE1 GLU B 426       9.087  16.957   3.135  1.00  0.00              
ATOM   3379  OE2 GLU B 426       9.651  17.216   5.164  1.00  0.00              
ATOM   3380  H   GLU B 426      13.340  16.677   1.847  1.00  0.00              
ATOM   3381  HA  GLU B 426      12.707  14.055   2.812  1.00  0.00              
ATOM   3382 1HB  GLU B 426      11.028  16.281   1.652  1.00  0.00              
ATOM   3383 2HB  GLU B 426      10.358  14.757   2.284  1.00  0.00              
ATOM   3384 1HG  GLU B 426      11.283  15.329   4.570  1.00  0.00              
ATOM   3385 2HG  GLU B 426      11.993  16.758   3.786  1.00  0.00              
ATOM   3386  N   GLU B 427      12.608  14.529  -0.385  1.00  0.00              
ATOM   3387  CA  GLU B 427      12.619  13.801  -1.640  1.00  0.00              
ATOM   3388  C   GLU B 427      13.913  13.004  -1.800  1.00  0.00              
ATOM   3389  O   GLU B 427      13.911  11.921  -2.386  1.00  0.00              
ATOM   3390  CB  GLU B 427      12.439  14.764  -2.816  1.00  0.00              
ATOM   3391  CG  GLU B 427      11.074  15.434  -2.876  1.00  0.00              
ATOM   3392  CD  GLU B 427      10.997  16.414  -4.013  1.00  0.00              
ATOM   3393  OE1 GLU B 427      11.972  16.566  -4.710  1.00  0.00              
ATOM   3394  OE2 GLU B 427       9.930  16.928  -4.257  1.00  0.00              
ATOM   3395  H   GLU B 427      12.853  15.482  -0.375  1.00  0.00              
ATOM   3396  HA  GLU B 427      11.804  13.077  -1.655  1.00  0.00              
ATOM   3397 1HB  GLU B 427      13.213  15.526  -2.723  1.00  0.00              
ATOM   3398 2HB  GLU B 427      12.601  14.189  -3.727  1.00  0.00              
ATOM   3399 1HG  GLU B 427      10.247  14.728  -2.949  1.00  0.00              
ATOM   3400 2HG  GLU B 427      11.009  15.971  -1.931  1.00  0.00              
ATOM   3401  N   ARG B 428      15.008  13.524  -1.248  1.00  0.00              
ATOM   3402  CA  ARG B 428      16.277  12.801  -1.256  1.00  0.00              
ATOM   3403  C   ARG B 428      16.167  11.496  -0.485  1.00  0.00              
ATOM   3404  O   ARG B 428      16.876  10.538  -0.783  1.00  0.00              
ATOM   3405  CB  ARG B 428      17.429  13.653  -0.746  1.00  0.00              
ATOM   3406  CG  ARG B 428      17.920  14.714  -1.718  1.00  0.00              
ATOM   3407  CD  ARG B 428      18.941  15.635  -1.155  1.00  0.00              
ATOM   3408  NE  ARG B 428      19.409  16.655  -2.081  1.00  0.00              
ATOM   3409  CZ  ARG B 428      20.239  17.664  -1.752  1.00  0.00              
ATOM   3410  NH1 ARG B 428      20.664  17.815  -0.518  1.00  0.00              
ATOM   3411  NH2 ARG B 428      20.593  18.514  -2.699  1.00  0.00              
ATOM   3412  H   ARG B 428      14.962  14.411  -0.830  1.00  0.00              
ATOM   3413  HA  ARG B 428      16.545  12.538  -2.280  1.00  0.00              
ATOM   3414 1HB  ARG B 428      17.089  14.135   0.169  1.00  0.00              
ATOM   3415 2HB  ARG B 428      18.249  12.973  -0.515  1.00  0.00              
ATOM   3416 1HG  ARG B 428      18.358  14.216  -2.583  1.00  0.00              
ATOM   3417 2HG  ARG B 428      17.066  15.313  -2.037  1.00  0.00              
ATOM   3418 1HD  ARG B 428      18.518  16.148  -0.292  1.00  0.00              
ATOM   3419 2HD  ARG B 428      19.808  15.055  -0.843  1.00  0.00              
ATOM   3420  HE  ARG B 428      19.205  16.775  -3.064  1.00  0.00              
ATOM   3421 1HH1 ARG B 428      20.369  17.168   0.199  1.00  0.00              
ATOM   3422 2HH1 ARG B 428      21.286  18.579  -0.292  1.00  0.00              
ATOM   3423 1HH2 ARG B 428      20.243  18.393  -3.639  1.00  0.00              
ATOM   3424 2HH2 ARG B 428      21.214  19.279  -2.480  1.00  0.00              
ATOM   3425  N   LEU B 429      15.271  11.467   0.500  1.00  0.00              
ATOM   3426  CA  LEU B 429      14.945  10.235   1.207  1.00  0.00              
ATOM   3427  C   LEU B 429      14.574   9.151   0.221  1.00  0.00              
ATOM   3428  O   LEU B 429      15.085   8.038   0.287  1.00  0.00              
ATOM   3429  CB  LEU B 429      13.801  10.469   2.202  1.00  0.00              
ATOM   3430  CG  LEU B 429      14.166  11.313   3.430  1.00  0.00              
ATOM   3431  CD1 LEU B 429      12.914  11.630   4.237  1.00  0.00              
ATOM   3432  CD2 LEU B 429      15.180  10.563   4.280  1.00  0.00              
ATOM   3433  H   LEU B 429      14.823  12.302   0.763  1.00  0.00              
ATOM   3434  HA  LEU B 429      15.819   9.887   1.756  1.00  0.00              
ATOM   3435 1HB  LEU B 429      13.117  11.021   1.559  1.00  0.00              
ATOM   3436 2HB  LEU B 429      13.335   9.533   2.509  1.00  0.00              
ATOM   3437  HG  LEU B 429      14.644  12.223   3.066  1.00  0.00              
ATOM   3438 1HD1 LEU B 429      13.183  12.230   5.106  1.00  0.00              
ATOM   3439 2HD1 LEU B 429      12.213  12.188   3.616  1.00  0.00              
ATOM   3440 3HD1 LEU B 429      12.450  10.702   4.567  1.00  0.00              
ATOM   3441 1HD2 LEU B 429      15.439  11.164   5.152  1.00  0.00              
ATOM   3442 2HD2 LEU B 429      14.751   9.615   4.607  1.00  0.00              
ATOM   3443 3HD2 LEU B 429      16.078  10.371   3.693  1.00  0.00              
ATOM   3444  N   TRP B 430      13.690   9.485  -0.704  1.00  0.00              
ATOM   3445  CA  TRP B 430      13.212   8.521  -1.678  1.00  0.00              
ATOM   3446  C   TRP B 430      14.319   8.121  -2.648  1.00  0.00              
ATOM   3447  O   TRP B 430      14.439   6.954  -2.999  1.00  0.00              
ATOM   3448  CB  TRP B 430      12.018   9.091  -2.446  1.00  0.00              
ATOM   3449  CG  TRP B 430      10.764   9.170  -1.630  1.00  0.00              
ATOM   3450  CD1 TRP B 430      10.326  10.240  -0.909  1.00  0.00              
ATOM   3451  CD2 TRP B 430       9.786   8.138  -1.451  1.00  0.00              
ATOM   3452  NE1 TRP B 430       9.137   9.940  -0.291  1.00  0.00              
ATOM   3453  CE2 TRP B 430       8.784   8.654  -0.611  1.00  0.00              
ATOM   3454  CE3 TRP B 430       9.662   6.825  -1.924  1.00  0.00              
ATOM   3455  CZ2 TRP B 430       7.678   7.910  -0.230  1.00  0.00              
ATOM   3456  CZ3 TRP B 430       8.552   6.081  -1.543  1.00  0.00              
ATOM   3457  CH2 TRP B 430       7.588   6.608  -0.721  1.00  0.00              
ATOM   3458  H   TRP B 430      13.343  10.408  -0.727  1.00  0.00              
ATOM   3459  HA  TRP B 430      12.898   7.609  -1.172  1.00  0.00              
ATOM   3460 1HB  TRP B 430      12.235  10.105  -2.783  1.00  0.00              
ATOM   3461 2HB  TRP B 430      11.791   8.464  -3.307  1.00  0.00              
ATOM   3462  HD1 TRP B 430      10.949  11.133  -0.925  1.00  0.00              
ATOM   3463  HE1 TRP B 430       8.609  10.564   0.303  1.00  0.00              
ATOM   3464  HE3 TRP B 430      10.395   6.359  -2.581  1.00  0.00              
ATOM   3465  HZ2 TRP B 430       6.936   8.368   0.425  1.00  0.00              
ATOM   3466  HZ3 TRP B 430       8.467   5.060  -1.917  1.00  0.00              
ATOM   3467  HH2 TRP B 430       6.733   5.990  -0.446  1.00  0.00              
ATOM   3468  N   GLU B 431      15.148   9.076  -3.055  1.00  0.00              
ATOM   3469  CA  GLU B 431      16.231   8.781  -3.988  1.00  0.00              
ATOM   3470  C   GLU B 431      17.254   7.825  -3.371  1.00  0.00              
ATOM   3471  O   GLU B 431      17.647   6.846  -4.006  1.00  0.00              
ATOM   3472  CB  GLU B 431      16.920  10.074  -4.432  1.00  0.00              
ATOM   3473  CG  GLU B 431      16.067  10.968  -5.319  1.00  0.00              
ATOM   3474  CD  GLU B 431      16.734  12.293  -5.563  1.00  0.00              
ATOM   3475  OE1 GLU B 431      17.774  12.527  -4.994  1.00  0.00              
ATOM   3476  OE2 GLU B 431      16.267  13.025  -6.403  1.00  0.00              
ATOM   3477  H   GLU B 431      15.030   9.994  -2.723  1.00  0.00              
ATOM   3478  HA  GLU B 431      15.833   8.278  -4.869  1.00  0.00              
ATOM   3479 1HB  GLU B 431      17.193  10.615  -3.526  1.00  0.00              
ATOM   3480 2HB  GLU B 431      17.823   9.785  -4.969  1.00  0.00              
ATOM   3481 1HG  GLU B 431      15.809  10.512  -6.274  1.00  0.00              
ATOM   3482 2HG  GLU B 431      15.160  11.121  -4.734  1.00  0.00              
ATOM   3483  N   VAL B 432      17.645   8.084  -2.128  1.00  0.00              
ATOM   3484  CA  VAL B 432      18.631   7.248  -1.441  1.00  0.00              
ATOM   3485  C   VAL B 432      18.056   5.859  -1.168  1.00  0.00              
ATOM   3486  O   VAL B 432      18.749   4.849  -1.283  1.00  0.00              
ATOM   3487  CB  VAL B 432      19.088   7.877  -0.111  1.00  0.00              
ATOM   3488  CG1 VAL B 432      19.941   6.894   0.677  1.00  0.00              
ATOM   3489  CG2 VAL B 432      19.858   9.163  -0.367  1.00  0.00              
ATOM   3490  H   VAL B 432      17.256   8.854  -1.653  1.00  0.00              
ATOM   3491  HA  VAL B 432      19.510   7.079  -2.064  1.00  0.00              
ATOM   3492  HB  VAL B 432      18.208   8.145   0.474  1.00  0.00              
ATOM   3493 1HG1 VAL B 432      20.256   7.355   1.614  1.00  0.00              
ATOM   3494 2HG1 VAL B 432      19.362   5.998   0.892  1.00  0.00              
ATOM   3495 3HG1 VAL B 432      20.823   6.627   0.093  1.00  0.00              
ATOM   3496 1HG2 VAL B 432      20.172   9.595   0.584  1.00  0.00              
ATOM   3497 2HG2 VAL B 432      20.736   8.947  -0.976  1.00  0.00              
ATOM   3498 3HG2 VAL B 432      19.218   9.873  -0.893  1.00  0.00              
ATOM   3499  N   GLN B 433      16.780   5.833  -0.825  1.00  0.00              
ATOM   3500  CA  GLN B 433      16.052   4.597  -0.595  1.00  0.00              
ATOM   3501  C   GLN B 433      16.010   3.731  -1.857  1.00  0.00              
ATOM   3502  O   GLN B 433      16.252   2.517  -1.801  1.00  0.00              
ATOM   3503  CB  GLN B 433      14.627   4.901  -0.124  1.00  0.00              
ATOM   3504  CG  GLN B 433      13.814   3.669   0.233  1.00  0.00              
ATOM   3505  CD  GLN B 433      14.495   2.810   1.282  1.00  0.00              
ATOM   3506  OE1 GLN B 433      14.992   3.316   2.292  1.00  0.00              
ATOM   3507  NE2 GLN B 433      14.526   1.503   1.046  1.00  0.00              
ATOM   3508  H   GLN B 433      16.302   6.683  -0.716  1.00  0.00              
ATOM   3509  HA  GLN B 433      16.566   4.007   0.164  1.00  0.00              
ATOM   3510 1HB  GLN B 433      14.715   5.551   0.746  1.00  0.00              
ATOM   3511 2HB  GLN B 433      14.138   5.443  -0.933  1.00  0.00              
ATOM   3512 1HG  GLN B 433      12.752   3.712   0.475  1.00  0.00              
ATOM   3513 2HG  GLN B 433      13.944   3.193  -0.740  1.00  0.00              
ATOM   3514 1HE2 GLN B 433      14.963   0.886   1.702  1.00  0.00              
ATOM   3515 2HE2 GLN B 433      14.113   1.135   0.213  1.00  0.00              
ATOM   3516  N   ARG B 434      15.721   4.349  -2.998  1.00  0.00              
ATOM   3517  CA  ARG B 434      15.687   3.605  -4.246  1.00  0.00              
ATOM   3518  C   ARG B 434      17.074   3.119  -4.625  1.00  0.00              
ATOM   3519  O   ARG B 434      17.233   2.000  -5.098  1.00  0.00              
ATOM   3520  CB  ARG B 434      15.046   4.401  -5.374  1.00  0.00              
ATOM   3521  CG  ARG B 434      15.082   3.724  -6.735  1.00  0.00              
ATOM   3522  CD  ARG B 434      14.355   4.457  -7.803  1.00  0.00              
ATOM   3523  NE  ARG B 434      14.397   3.818  -9.108  1.00  0.00              
ATOM   3524  CZ  ARG B 434      13.858   4.333 -10.230  1.00  0.00              
ATOM   3525  NH1 ARG B 434      13.204   5.473 -10.205  1.00  0.00              
ATOM   3526  NH2 ARG B 434      13.984   3.650 -11.354  1.00  0.00              
ATOM   3527  H   ARG B 434      15.539   5.315  -2.996  1.00  0.00              
ATOM   3528  HA  ARG B 434      15.064   2.718  -4.130  1.00  0.00              
ATOM   3529 1HB  ARG B 434      14.011   4.580  -5.089  1.00  0.00              
ATOM   3530 2HB  ARG B 434      15.576   5.352  -5.433  1.00  0.00              
ATOM   3531 1HG  ARG B 434      16.123   3.623  -7.045  1.00  0.00              
ATOM   3532 2HG  ARG B 434      14.634   2.734  -6.641  1.00  0.00              
ATOM   3533 1HD  ARG B 434      13.307   4.549  -7.518  1.00  0.00              
ATOM   3534 2HD  ARG B 434      14.791   5.449  -7.910  1.00  0.00              
ATOM   3535  HE  ARG B 434      14.811   2.936  -9.381  1.00  0.00              
ATOM   3536 1HH1 ARG B 434      13.101   5.975  -9.334  1.00  0.00              
ATOM   3537 2HH1 ARG B 434      12.807   5.842 -11.057  1.00  0.00              
ATOM   3538 1HH2 ARG B 434      14.475   2.766 -11.353  1.00  0.00              
ATOM   3539 2HH2 ARG B 434      13.589   4.013 -12.209  1.00  0.00              
ATOM   3540  N   ILE B 435      18.083   3.960  -4.417  1.00  0.00              
ATOM   3541  CA  ILE B 435      19.449   3.571  -4.739  1.00  0.00              
ATOM   3542  C   ILE B 435      19.874   2.404  -3.859  1.00  0.00              
ATOM   3543  O   ILE B 435      20.448   1.441  -4.347  1.00  0.00              
ATOM   3544  CB  ILE B 435      20.456   4.728  -4.561  1.00  0.00              
ATOM   3545  CG1 ILE B 435      20.216   5.828  -5.590  1.00  0.00              
ATOM   3546  CG2 ILE B 435      21.880   4.203  -4.687  1.00  0.00              
ATOM   3547  CD1 ILE B 435      20.966   7.106  -5.283  1.00  0.00              
ATOM   3548  H   ILE B 435      17.905   4.851  -4.044  1.00  0.00              
ATOM   3549  HA  ILE B 435      19.513   3.204  -5.763  1.00  0.00              
ATOM   3550  HB  ILE B 435      20.334   5.134  -3.569  1.00  0.00              
ATOM   3551 1HG1 ILE B 435      20.530   5.441  -6.559  1.00  0.00              
ATOM   3552 2HG1 ILE B 435      19.144   6.026  -5.609  1.00  0.00              
ATOM   3553 1HG2 ILE B 435      22.584   5.025  -4.559  1.00  0.00              
ATOM   3554 2HG2 ILE B 435      22.061   3.449  -3.920  1.00  0.00              
ATOM   3555 3HG2 ILE B 435      22.018   3.759  -5.672  1.00  0.00              
ATOM   3556 1HD1 ILE B 435      20.751   7.849  -6.051  1.00  0.00              
ATOM   3557 2HD1 ILE B 435      20.650   7.490  -4.311  1.00  0.00              
ATOM   3558 3HD1 ILE B 435      22.035   6.906  -5.262  1.00  0.00              
ATOM   3559  N   LEU B 436      19.555   2.488  -2.569  1.00  0.00              
ATOM   3560  CA  LEU B 436      19.905   1.444  -1.609  1.00  0.00              
ATOM   3561  C   LEU B 436      19.296   0.099  -2.022  1.00  0.00              
ATOM   3562  O   LEU B 436      19.996  -0.912  -2.076  1.00  0.00              
ATOM   3563  CB  LEU B 436      19.439   1.840  -0.204  1.00  0.00              
ATOM   3564  CG  LEU B 436      19.710   0.799   0.890  1.00  0.00              
ATOM   3565  CD1 LEU B 436      21.206   0.559   1.026  1.00  0.00              
ATOM   3566  CD2 LEU B 436      19.118   1.280   2.208  1.00  0.00              
ATOM   3567  H   LEU B 436      19.086   3.293  -2.243  1.00  0.00              
ATOM   3568  HA  LEU B 436      20.986   1.307  -1.596  1.00  0.00              
ATOM   3569 1HB  LEU B 436      20.066   2.715  -0.048  1.00  0.00              
ATOM   3570 2HB  LEU B 436      18.391   2.137  -0.195  1.00  0.00              
ATOM   3571  HG  LEU B 436      19.186  -0.115   0.605  1.00  0.00              
ATOM   3572 1HD1 LEU B 436      21.388  -0.181   1.805  1.00  0.00              
ATOM   3573 2HD1 LEU B 436      21.603   0.192   0.078  1.00  0.00              
ATOM   3574 3HD1 LEU B 436      21.702   1.492   1.290  1.00  0.00              
ATOM   3575 1HD2 LEU B 436      19.310   0.538   2.985  1.00  0.00              
ATOM   3576 2HD2 LEU B 436      19.578   2.227   2.488  1.00  0.00              
ATOM   3577 3HD2 LEU B 436      18.043   1.418   2.096  1.00  0.00              
ATOM   3578  N   THR B 437      18.005   0.089  -2.331  1.00  0.00              
ATOM   3579  CA  THR B 437      17.329  -1.161  -2.694  1.00  0.00              
ATOM   3580  C   THR B 437      17.878  -1.724  -4.013  1.00  0.00              
ATOM   3581  O   THR B 437      18.144  -2.925  -4.127  1.00  0.00              
ATOM   3582  CB  THR B 437      15.808  -0.961  -2.824  1.00  0.00              
ATOM   3583  OG1 THR B 437      15.269  -0.542  -1.564  1.00  0.00              
ATOM   3584  CG2 THR B 437      15.135  -2.256  -3.254  1.00  0.00              
ATOM   3585  H   THR B 437      17.504   0.931  -2.322  1.00  0.00              
ATOM   3586  HA  THR B 437      17.519  -1.918  -1.933  1.00  0.00              
ATOM   3587  HB  THR B 437      15.614  -0.188  -3.567  1.00  0.00              
ATOM   3588  HG1 THR B 437      14.415  -0.125  -1.704  1.00  0.00              
ATOM   3589 1HG2 THR B 437      14.061  -2.095  -3.340  1.00  0.00              
ATOM   3590 2HG2 THR B 437      15.535  -2.571  -4.217  1.00  0.00              
ATOM   3591 3HG2 THR B 437      15.328  -3.029  -2.510  1.00  0.00              
ATOM   3592  N   ALA B 438      18.089  -0.851  -4.992  1.00  0.00              
ATOM   3593  CA  ALA B 438      18.579  -1.274  -6.293  1.00  0.00              
ATOM   3594  C   ALA B 438      19.984  -1.840  -6.154  1.00  0.00              
ATOM   3595  O   ALA B 438      20.363  -2.786  -6.838  1.00  0.00              
ATOM   3596  CB  ALA B 438      18.562  -0.112  -7.273  1.00  0.00              
ATOM   3597  H   ALA B 438      17.912   0.103  -4.833  1.00  0.00              
ATOM   3598  HA  ALA B 438      17.929  -2.063  -6.672  1.00  0.00              
ATOM   3599 1HB  ALA B 438      18.932  -0.448  -8.241  1.00  0.00              
ATOM   3600 2HB  ALA B 438      17.542   0.257  -7.384  1.00  0.00              
ATOM   3601 3HB  ALA B 438      19.199   0.688  -6.901  1.00  0.00              
ATOM   3602  N   LEU B 439      20.735  -1.254  -5.241  1.00  0.00              
ATOM   3603  CA  LEU B 439      22.104  -1.659  -4.977  1.00  0.00              
ATOM   3604  C   LEU B 439      22.151  -3.002  -4.243  1.00  0.00              
ATOM   3605  O   LEU B 439      23.056  -3.802  -4.468  1.00  0.00              
ATOM   3606  CB  LEU B 439      22.800  -0.568  -4.168  1.00  0.00              
ATOM   3607  CG  LEU B 439      24.297  -0.767  -3.931  1.00  0.00              
ATOM   3608  CD1 LEU B 439      25.041  -0.872  -5.254  1.00  0.00              
ATOM   3609  CD2 LEU B 439      24.843   0.385  -3.110  1.00  0.00              
ATOM   3610  H   LEU B 439      20.359  -0.502  -4.728  1.00  0.00              
ATOM   3611  HA  LEU B 439      22.630  -1.805  -5.920  1.00  0.00              
ATOM   3612 1HB  LEU B 439      22.642   0.277  -4.837  1.00  0.00              
ATOM   3613 2HB  LEU B 439      22.293  -0.383  -3.221  1.00  0.00              
ATOM   3614  HG  LEU B 439      24.454  -1.681  -3.380  1.00  0.00              
ATOM   3615 1HD1 LEU B 439      26.104  -1.014  -5.064  1.00  0.00              
ATOM   3616 2HD1 LEU B 439      24.659  -1.722  -5.821  1.00  0.00              
ATOM   3617 3HD1 LEU B 439      24.893   0.042  -5.828  1.00  0.00              
ATOM   3618 1HD2 LEU B 439      25.910   0.238  -2.942  1.00  0.00              
ATOM   3619 2HD2 LEU B 439      24.684   1.322  -3.645  1.00  0.00              
ATOM   3620 3HD2 LEU B 439      24.327   0.424  -2.150  1.00  0.00              
ATOM   3621  N   LYS B 440      21.187  -3.249  -3.355  1.00  0.00              
ATOM   3622  CA  LYS B 440      21.107  -4.540  -2.666  1.00  0.00              
ATOM   3623  C   LYS B 440      20.753  -5.634  -3.672  1.00  0.00              
ATOM   3624  O   LYS B 440      21.225  -6.773  -3.587  1.00  0.00              
ATOM   3625  CB  LYS B 440      20.057  -4.521  -1.547  1.00  0.00              
ATOM   3626  CG  LYS B 440      20.452  -3.705  -0.327  1.00  0.00              
ATOM   3627  CD  LYS B 440      19.399  -3.811   0.771  1.00  0.00              
ATOM   3628  CE  LYS B 440      19.813  -3.055   2.023  1.00  0.00              
ATOM   3629  NZ  LYS B 440      18.911  -3.333   3.173  1.00  0.00              
ATOM   3630  H   LYS B 440      20.527  -2.552  -3.153  1.00  0.00              
ATOM   3631  HA  LYS B 440      22.078  -4.789  -2.236  1.00  0.00              
ATOM   3632 1HB  LYS B 440      19.142  -4.114  -1.974  1.00  0.00              
ATOM   3633 2HB  LYS B 440      19.888  -5.557  -1.248  1.00  0.00              
ATOM   3634 1HG  LYS B 440      21.408  -4.078   0.046  1.00  0.00              
ATOM   3635 2HG  LYS B 440      20.562  -2.664  -0.628  1.00  0.00              
ATOM   3636 1HD  LYS B 440      18.462  -3.399   0.394  1.00  0.00              
ATOM   3637 2HD  LYS B 440      19.258  -4.864   1.017  1.00  0.00              
ATOM   3638 1HE  LYS B 440      20.829  -3.351   2.281  1.00  0.00              
ATOM   3639 2HE  LYS B 440      19.792  -1.989   1.799  1.00  0.00              
ATOM   3640 1HZ  LYS B 440      19.225  -2.810   3.980  1.00  0.00              
ATOM   3641 2HZ  LYS B 440      17.969  -3.057   2.938  1.00  0.00              
ATOM   3642 3HZ  LYS B 440      18.931  -4.320   3.384  1.00  0.00              
ATOM   3643  N   ARG B 441      19.935  -5.259  -4.650  1.00  0.00              
ATOM   3644  CA  ARG B 441      19.571  -6.162  -5.726  1.00  0.00              
ATOM   3645  C   ARG B 441      20.815  -6.474  -6.534  1.00  0.00              
ATOM   3646  O   ARG B 441      21.063  -7.615  -6.902  1.00  0.00              
ATOM   3647  CB  ARG B 441      18.441  -5.628  -6.594  1.00  0.00              
ATOM   3648  CG  ARG B 441      17.076  -5.608  -5.925  1.00  0.00              
ATOM   3649  CD  ARG B 441      15.994  -5.024  -6.758  1.00  0.00              
ATOM   3650  NE  ARG B 441      14.691  -4.984  -6.113  1.00  0.00              
ATOM   3651  CZ  ARG B 441      13.585  -4.439  -6.656  1.00  0.00              
ATOM   3652  NH1 ARG B 441      13.626  -3.854  -7.833  1.00  0.00              
ATOM   3653  NH2 ARG B 441      12.461  -4.486  -5.963  1.00  0.00              
ATOM   3654  H   ARG B 441      19.581  -4.343  -4.651  1.00  0.00              
ATOM   3655  HA  ARG B 441      19.191  -7.096  -5.312  1.00  0.00              
ATOM   3656 1HB  ARG B 441      18.714  -4.614  -6.883  1.00  0.00              
ATOM   3657 2HB  ARG B 441      18.396  -6.260  -7.481  1.00  0.00              
ATOM   3658 1HG  ARG B 441      16.794  -6.632  -5.679  1.00  0.00              
ATOM   3659 2HG  ARG B 441      17.148  -5.021  -5.008  1.00  0.00              
ATOM   3660 1HD  ARG B 441      16.261  -4.000  -7.018  1.00  0.00              
ATOM   3661 2HD  ARG B 441      15.890  -5.614  -7.668  1.00  0.00              
ATOM   3662  HE  ARG B 441      14.409  -5.335  -5.208  1.00  0.00              
ATOM   3663 1HH1 ARG B 441      14.497  -3.811  -8.343  1.00  0.00              
ATOM   3664 2HH1 ARG B 441      12.786  -3.452  -8.223  1.00  0.00              
ATOM   3665 1HH2 ARG B 441      12.451  -4.923  -5.051  1.00  0.00              
ATOM   3666 2HH2 ARG B 441      11.618  -4.084  -6.345  1.00  0.00              
ATOM   3667  N   LYS B 442      21.595  -5.433  -6.782  1.00  0.00              
ATOM   3668  CA  LYS B 442      22.859  -5.550  -7.495  1.00  0.00              
ATOM   3669  C   LYS B 442      23.828  -6.491  -6.782  1.00  0.00              
ATOM   3670  O   LYS B 442      24.554  -7.244  -7.427  1.00  0.00              
ATOM   3671  CB  LYS B 442      23.497  -4.169  -7.666  1.00  0.00              
ATOM   3672  CG  LYS B 442      24.801  -4.174  -8.453  1.00  0.00              
ATOM   3673  CD  LYS B 442      25.327  -2.762  -8.658  1.00  0.00              
ATOM   3674  CE  LYS B 442      26.628  -2.764  -9.448  1.00  0.00              
ATOM   3675  NZ  LYS B 442      27.123  -1.385  -9.712  1.00  0.00              
ATOM   3676  H   LYS B 442      21.292  -4.544  -6.491  1.00  0.00              
ATOM   3677  HA  LYS B 442      22.688  -5.983  -8.482  1.00  0.00              
ATOM   3678 1HB  LYS B 442      22.767  -3.542  -8.177  1.00  0.00              
ATOM   3679 2HB  LYS B 442      23.679  -3.776  -6.667  1.00  0.00              
ATOM   3680 1HG  LYS B 442      25.538  -4.759  -7.901  1.00  0.00              
ATOM   3681 2HG  LYS B 442      24.620  -4.639  -9.421  1.00  0.00              
ATOM   3682 1HD  LYS B 442      24.576  -2.186  -9.199  1.00  0.00              
ATOM   3683 2HD  LYS B 442      25.497  -2.308  -7.682  1.00  0.00              
ATOM   3684 1HE  LYS B 442      27.375  -3.312  -8.874  1.00  0.00              
ATOM   3685 2HE  LYS B 442      26.452  -3.273 -10.394  1.00  0.00              
ATOM   3686 1HZ  LYS B 442      27.985  -1.432 -10.236  1.00  0.00              
ATOM   3687 2HZ  LYS B 442      26.430  -0.876 -10.244  1.00  0.00              
ATOM   3688 3HZ  LYS B 442      27.287  -0.912  -8.835  1.00  0.00              
ATOM   3689  N   LEU B 443      23.848  -6.441  -5.457  1.00  0.00              
ATOM   3690  CA  LEU B 443      24.649  -7.380  -4.683  1.00  0.00              
ATOM   3691  C   LEU B 443      24.190  -8.805  -4.972  1.00  0.00              
ATOM   3692  O   LEU B 443      25.000  -9.701  -5.200  1.00  0.00              
ATOM   3693  CB  LEU B 443      24.544  -7.078  -3.185  1.00  0.00              
ATOM   3694  CG  LEU B 443      25.382  -7.979  -2.279  1.00  0.00              
ATOM   3695  CD1 LEU B 443      26.864  -7.827  -2.593  1.00  0.00              
ATOM   3696  CD2 LEU B 443      25.104  -7.655  -0.822  1.00  0.00              
ATOM   3697  H   LEU B 443      23.324  -5.754  -4.991  1.00  0.00              
ATOM   3698  HA  LEU B 443      25.693  -7.305  -4.986  1.00  0.00              
ATOM   3699 1HB  LEU B 443      24.945  -6.065  -3.179  1.00  0.00              
ATOM   3700 2HB  LEU B 443      23.508  -7.058  -2.848  1.00  0.00              
ATOM   3701  HG  LEU B 443      25.105  -9.009  -2.454  1.00  0.00              
ATOM   3702 1HD1 LEU B 443      27.444  -8.476  -1.937  1.00  0.00              
ATOM   3703 2HD1 LEU B 443      27.046  -8.104  -3.630  1.00  0.00              
ATOM   3704 3HD1 LEU B 443      27.165  -6.791  -2.434  1.00  0.00              
ATOM   3705 1HD2 LEU B 443      25.706  -8.305  -0.185  1.00  0.00              
ATOM   3706 2HD2 LEU B 443      25.360  -6.615  -0.624  1.00  0.00              
ATOM   3707 3HD2 LEU B 443      24.047  -7.817  -0.607  1.00  0.00              
ATOM   3708  N   ARG B 444      22.875  -9.008  -4.971  1.00  0.00              
ATOM   3709  CA  ARG B 444      22.303 -10.333  -5.220  1.00  0.00              
ATOM   3710  C   ARG B 444      22.606 -10.792  -6.647  1.00  0.00              
ATOM   3711  O   ARG B 444      22.810 -11.977  -6.911  1.00  0.00              
ATOM   3712  CB  ARG B 444      20.813 -10.385  -4.920  1.00  0.00              
ATOM   3713  CG  ARG B 444      20.453 -10.279  -3.446  1.00  0.00              
ATOM   3714  CD  ARG B 444      18.996 -10.189  -3.177  1.00  0.00              
ATOM   3715  NE  ARG B 444      18.648 -10.066  -1.770  1.00  0.00              
ATOM   3716  CZ  ARG B 444      17.407  -9.824  -1.307  1.00  0.00              
ATOM   3717  NH1 ARG B 444      16.400  -9.640  -2.130  1.00  0.00              
ATOM   3718  NH2 ARG B 444      17.232  -9.751   0.001  1.00  0.00              
ATOM   3719  H   ARG B 444      22.275  -8.245  -4.791  1.00  0.00              
ATOM   3720  HA  ARG B 444      22.756 -11.063  -4.549  1.00  0.00              
ATOM   3721 1HB  ARG B 444      20.350  -9.564  -5.464  1.00  0.00              
ATOM   3722 2HB  ARG B 444      20.443 -11.333  -5.311  1.00  0.00              
ATOM   3723 1HG  ARG B 444      20.835 -11.160  -2.932  1.00  0.00              
ATOM   3724 2HG  ARG B 444      20.927  -9.386  -3.038  1.00  0.00              
ATOM   3725 1HD  ARG B 444      18.593  -9.314  -3.689  1.00  0.00              
ATOM   3726 2HD  ARG B 444      18.509 -11.087  -3.556  1.00  0.00              
ATOM   3727  HE  ARG B 444      19.240 -10.136  -0.952  1.00  0.00              
ATOM   3728 1HH1 ARG B 444      16.552  -9.682  -3.129  1.00  0.00              
ATOM   3729 2HH1 ARG B 444      15.476  -9.460  -1.764  1.00  0.00              
ATOM   3730 1HH2 ARG B 444      18.021  -9.876   0.621  1.00  0.00              
ATOM   3731 2HH2 ARG B 444      16.313  -9.570   0.376  1.00  0.00              
ATOM   3732  N   GLU B 445      22.618  -9.830  -7.552  1.00  0.00              
ATOM   3733  CA  GLU B 445      22.919 -10.053  -8.963  1.00  0.00              
ATOM   3734  C   GLU B 445      24.362 -10.530  -9.114  1.00  0.00              
ATOM   3735  O   GLU B 445      24.651 -11.469  -9.858  1.00  0.00              
ATOM   3736  CB  GLU B 445      22.689  -8.779  -9.780  1.00  0.00              
ATOM   3737  CG  GLU B 445      22.939  -8.934 -11.273  1.00  0.00              
ATOM   3738  CD  GLU B 445      22.690  -7.645 -12.005  1.00  0.00              
ATOM   3739  OE1 GLU B 445      22.332  -6.683 -11.369  1.00  0.00              
ATOM   3740  OE2 GLU B 445      22.964  -7.591 -13.181  1.00  0.00              
ATOM   3741  H   GLU B 445      22.403  -8.919  -7.264  1.00  0.00              
ATOM   3742  HA  GLU B 445      22.273 -10.837  -9.360  1.00  0.00              
ATOM   3743 1HB  GLU B 445      21.653  -8.480  -9.615  1.00  0.00              
ATOM   3744 2HB  GLU B 445      23.355  -8.017  -9.376  1.00  0.00              
ATOM   3745 1HG  GLU B 445      23.939  -9.297 -11.508  1.00  0.00              
ATOM   3746 2HG  GLU B 445      22.203  -9.675 -11.580  1.00  0.00              
ATOM   3747  N   ALA B 446      25.255  -9.877  -8.385  1.00  0.00              
ATOM   3748  CA  ALA B 446      26.663 -10.220  -8.402  1.00  0.00              
ATOM   3749  C   ALA B 446      26.886 -11.599  -7.794  1.00  0.00              
ATOM   3750  O   ALA B 446      27.029 -12.569  -8.562  1.00  0.00              
ATOM   3751  OXT ALA B 446      26.920 -11.731  -6.601  1.00  0.00              
ATOM   3752  CB  ALA B 446      27.468  -9.166  -7.655  1.00  0.00              
ATOM   3753  H   ALA B 446      24.955  -9.146  -7.808  1.00  0.00              
ATOM   3754  HA  ALA B 446      27.002 -10.256  -9.437  1.00  0.00              
ATOM   3755 1HB  ALA B 446      28.524  -9.434  -7.674  1.00  0.00              
ATOM   3756 2HB  ALA B 446      27.330  -8.195  -8.134  1.00  0.00              
ATOM   3757 3HB  ALA B 446      27.126  -9.112  -6.623  1.00  0.00              
TER                                                                             
# All scores below are weighted scores, not raw scores.
#BEGIN_POSE_ENERGIES_TABLE 027.d16_v11.3_repeated_1_5.5dG_02_RalA1andRalBP1_0028_0001.pdb
label fa_atr fa_rep fa_sol fa_intra_rep pro_close fa_pair hbond_sr_bb hbond_lr_bb hbond_bb_sc hbond_sc dslf_ss_dst dslf_cs_ang dslf_ss_dih dslf_ca_dih rama omega fa_dun p_aa_pp ref total
weights 0.8 0.44 0.65 0.004 1 0.49 0.585 1.17 1.17 1.1 0.5 2 5 5 0.2 0.5 0.56 0.32 1 NA
pose -892.332 91.6511 442.861 1.89916 0.364127 -30.1243 -74.5644 -55.407 -21.4021 -20.3886 0 0 0 0 5.6117 16.6626 156.513 -17.6321 -69.18 -465.467
GLY_p:NtermProteinFull_1 -1.15677 0.0956439 0.989296 0.000235379 0 0 0 0 -0.377109 0 0 0 0 0 0 0.00365381 0 0 -0.17 -0.61505
GLN_2 -1.64075 0.14891 0.74832 0.00535716 0 -0.0512109 0 0 0 0 0 0 0 0 2.9553 2.96168e-08 0.791445 -0.302011 -0.97 1.68536
SER_3 -2.28354 0.307673 1.17556 0.00109745 0 -0.157653 0 0 0 0 0 0 0 0 1.80374 0.411722 0.135833 -0.423149 -0.37 0.601282
SER_4 -2.71567 0.156927 1.81417 0.00132705 0 -0.375703 0 0 0 0 0 0 0 0 -0.276333 0.0768266 0.125988 -0.166577 -0.37 -1.72904
LEU_5 -4.14989 0.393801 1.83265 0.0065363 0 0 0 0 -0.55924 0 0 0 0 0 -0.0887266 0.0133545 0.12192 -0.102695 -0.1 -2.6323
ALA_6 -3.35199 0.28765 1.48777 0.000634746 0 0 0 0 0 0 0 0 0 0 0.120496 0.000163094 0 0.0712086 0.16 -1.22407
GLU_7 -3.71974 0.150893 2.45726 0.00826025 0 -0.548501 0 0 0 -0.567798 0 0 0 0 0.0718085 0.09723 1.19132 0.131675 -0.81 -1.53758
HIS_8 -6.93404 0.262309 3.25167 0.00300823 0 -0.13464 0 0 -0.55924 0 0 0 0 0 -0.0249043 0.0187888 0.643067 0.047814 0.56 -2.86617
HIS_9 -6.64871 0.287573 3.2136 0.0050421 0 -0.397089 0 0 -0.758202 -0.567798 0 0 0 0 -0.0855857 0.0125276 1.50121 0.00565663 0.56 -2.87178
VAL_10 -4.20417 0.715901 1.19594 0.0131968 0 0 0 0 0 0 0 0 0 0 -0.152983 0.00431057 0.297097 -0.36824 0.29 -2.20895
ILE_11 -5.35586 0.523882 1.37051 0.0162723 0 0 0 0 0 0 0 0 0 0 -0.236077 0.0990102 0.193005 -0.373751 0.24 -3.52301
MET_12 -5.07088 0.404786 1.94601 0.00479929 0 0 0 0 -0.741194 0 0 0 0 0 -0.136491 0.0114349 1.19578 0.021825 -0.34 -2.70393
VAL_13 -4.64481 0.409854 1.30098 0.0104216 0 0 0 0 0 0 0 0 0 0 -0.147658 0.088228 0.254517 -0.195656 0.29 -2.63412
GLY_14 -2.44036 0.444387 1.42175 0.000279287 0 0 0 0 -0.755631 0 0 0 0 0 0.193453 0.676833 0 -0.766001 -0.17 -1.39529
SER_15 -1.58208 0.270644 1.23126 0.00111048 0 -0.061873 0 0 -0.299395 -0.6384 0 0 0 0 0.464973 0.174847 1.11575 0.147864 -0.37 0.454699
GLY_16 -1.13166 0.0457225 0.936121 3.39457e-05 0 0 0 0 -0.998185 0 0 0 0 0 1.44177 0.00650486 0 -0.136761 -0.17 -0.00645014
GLY_17 -1.08948 0.106286 0.550969 0.000210487 0 0 0 0 0 0 0 0 0 0 2.89013 0.0141436 0 -0.444129 -0.17 1.85813
VAL_18 -1.83212 0.119246 1.37778 0.012188 0 0 0 0 0 0 0 0 0 0 0.117016 0.0295766 0.0054139 -0.147717 0.29 -0.0286156
GLY_19 -2.522 0.609442 1.19288 7.61144e-06 0 0 0 0 0 0 0 0 0 0 0.115221 0.00459312 0 0.291589 -0.17 -0.478269
LYS_20 -6.78077 0.899766 4.78744 0.00583542 0 -0.0749785 0 0 -1.9506 -0.248993 0 0 0 0 0.934931 0.00718367 1.69725 -0.0789457 -0.65 -1.45188
SER_21 -3.03325 0.199981 2.287 0.000888359 0 -0.233317 0 0 0 -0.648836 0 0 0 0 -0.2 0.128048 0.710183 -0.0243685 -0.37 -1.18367
ALA_22 -3.09867 0.617831 1.50555 0.000749175 0 0 0 0 0 0 0 0 0 0 -0.00293004 0.151571 0 -0.0701406 0.16 -0.736034
LEU_23 -4.79791 0.566465 1.53668 0.00771264 0 0 0 0 0 0 0 0 0 0 -0.150869 0.00011994 0.176427 -0.0774607 -0.1 -2.83884
THR_24 -5.115 0.623438 2.53544 0.00407141 0 -0.126824 0 0 0 0 0 0 0 0 -0.0454363 0.0402878 0.553551 0.0486904 -0.27 -1.75179
LEU_25 -4.51352 0.232602 1.85152 0.00582176 0 0 0 0 0 0 0 0 0 0 -0.111052 0.0388051 0.395428 -0.116294 -0.1 -2.31669
GLN_26 -5.62831 0.651302 3.75509 0.00554106 0 -0.127658 0 0 -0.113849 -0.0145922 0 0 0 0 -0.176655 0.0785626 1.25087 -0.131728 -0.97 -1.42142
PHE_27 -6.17576 0.616373 1.3905 0.0251426 0 0 0 0 0 0 0 0 0 0 0.0172173 0.0136774 0.175935 -0.0715716 0.63 -3.37849
MET_28 -4.11683 0.247314 2.00368 0.0041179 0 0 0 0 -0.500055 0 0 0 0 0 -0.0259098 0.94394 1.05885 -0.0417626 -0.34 -0.76665
LYS_29 -2.79046 0.438795 1.40248 0.0055583 0 -0.23778 0 0 0 0 0 0 0 0 0.109629 0.187275 0.923732 -0.0405644 -0.65 -0.651335
ASP_30 -2.76807 0.38638 2.21092 0.00327405 0 -0.263393 0 0 -0.0142004 0 0 0 0 0 0.0783181 0.0147934 0.551389 -0.0193049 -0.67 -0.489892
GLU_31 -2.30209 0.34781 1.61156 0.00525752 0 -0.0891479 0 0 -0.113849 0 0 0 0 0 -0.00116097 0.0143458 0.761238 0.0912798 -0.81 -0.484755
PHE_32 -1.89924 0.0231914 1.01637 0.0251294 0 0 0 0 0 0 0 0 0 0 -0.12833 0.0933985 0.455199 0.00924739 0.63 0.224962
VAL_33 -2.63004 0.185428 0.731092 0.0192984 0 0 0 0 0 0 0 0 0 0 -0.21427 0.00930095 1.26478 0.0647412 0.29 -0.27967
GLU_34 -0.956963 0.0538546 0.397236 0.00524209 0 0 0 0 0 0 0 0 0 0 0.0508206 0.0103644 0.92012 -0.131564 -0.81 -0.460889
ASP_35 -1.27421 0.0170269 0.886102 0.0122617 0 0.0549508 0 0 0 0 0 0 0 0 0.227232 0.0956647 0.204016 -0.435161 -0.67 -0.882122
TYR_36 -3.80909 0.145828 1.51157 0.026327 0 0 0 0 0 -0.0235906 0 0 0 0 0.355546 0.000572726 0.169429 -0.120177 0.51 -1.23358
GLU_37 -1.50102 0.629302 0.991212 0.00561271 0.00683662 0.0549508 0 0 -0.374467 0 0 0 0 0 0.00621723 0.032499 0.728267 -0.0835661 -0.81 -0.314153
PRO_38 -2.57815 0.754933 1.23865 0.00174677 0.169241 0 0 0 0 0 0 0 0 0 0.214042 0.0400858 0.261035 -0.448778 0.02 -0.327193
THR_39 -3.02317 0.294531 2.01868 0.00356732 0 -0.083712 0 0 -0.374467 0 0 0 0 0 0.611782 0.0056124 0.406112 -0.164075 -0.27 -0.575137
ASN_40 -1.23123 0.179645 1.06806 0.00354624 0 -0.106878 0 0 0 0 0 0 0 0 0.0292539 0.032084 0.627576 0.0981796 -0.89 -0.18976
ALA_41 -1.76042 0.127151 1.32262 0.00116385 0 0 0 0 -0.614318 0 0 0 0 0 0.196366 0.0131897 0 0.256848 0.16 -0.297391
ASP_42 -3.51684 0.141775 3.02879 0.00293747 0 -0.482468 0 0 0 -0.454673 0 0 0 0 0.131556 0.00674672 0.504596 0.228765 -0.67 -1.07882
SER_43 -2.96757 0.211659 2.16513 0.00112643 0 -0.153032 0 0 0 -1.10974 0 0 0 0 -0.00685204 0.0839446 0.447999 -0.16633 -0.37 -1.86367
TYR_44 -5.92499 0.64436 2.73823 0.0243466 0 0 0 0 0 0 0 0 0 0 -0.143965 0.104759 0.407683 -0.172325 0.51 -1.81191
PHE_45 -5.75057 0.903606 2.68691 0.0250328 0 0 0 0 -0.210186 0 0 0 0 0 -0.0998487 0.00144245 0.527247 -0.104995 0.63 -1.39137
LYS_46 -3.58901 0.276895 1.64725 0.00600419 0 -0.331416 0 0 -0.500055 0 0 0 0 0 0.174008 0.125432 1.62764 -0.0712785 -0.65 -1.28453
LYS_47 -2.38589 0.0841242 1.37698 0.00410138 0 -0.445252 0 0 0 -0.0361013 0 0 0 0 -0.123349 0.0716636 1.02897 -0.0342303 -0.65 -1.10899
VAL_48 -3.48586 0.635877 1.1109 0.0113833 0 0 0 0 0 0 0 0 0 0 -0.0476513 0.00772608 0.0159452 -0.16491 0.29 -1.62659
VAL_49 -2.10275 0.163835 0.810558 0.0117558 0 0 0 0 0 0 0 0 0 0 -0.198669 0.00515528 1.37306 -0.381222 0.29 -0.0282682
LEU_50 -3.98912 0.377761 1.89366 0.00761594 0 0 0 0 0 0 0 0 0 0 0.167865 0.00773676 0.333324 -0.0155204 -0.1 -1.31668
ASP_51 -0.987111 0.0881758 0.701437 0.00465739 0 -0.157986 0 0 0 0 0 0 0 0 -0.0850314 0.000335614 0.606262 -0.309417 -0.67 -0.808678
GLY_52 -1.20713 0.108642 0.648868 3.16634e-05 0 0 0 0 0 0 0 0 0 0 -0.0981887 0.0043088 0 -0.805799 -0.17 -1.51927
GLU_53 -3.17865 0.205479 2.27047 0.00477428 0 -0.152356 0 0 -0.377109 0 0 0 0 0 -0.146072 0.00297203 1.33517 0.00270501 -0.81 -0.842618
GLU_54 -1.58979 0.0682151 1.08134 0.00533814 0 -0.305966 0 0 0 -0.0361013 0 0 0 0 -0.0327958 0.0507287 1.1417 0.045755 -0.81 -0.381583
VAL_55 -4.20863 0.641052 1.76302 0.0121779 0 0 0 0 0 0 0 0 0 0 -0.12346 0.0182508 0.0417861 -0.239277 0.29 -1.80508
GLU_56 -3.0656 0.0686516 1.79951 0.00524884 0 -0.534397 0 0 0 0 0 0 0 0 -0.0486277 0.154366 0.767406 0.025619 -0.81 -1.63783
ILE_57 -4.50909 0.561774 1.11678 0.0262477 0 0 0 0 0 0 0 0 0 0 -0.182821 0.0691666 2.06572 -0.274282 0.24 -0.886507
ASP_58 -4.98717 0.400854 3.20018 0.0114428 0 -0.302174 0 0 0 0 0 0 0 0 -0.0589435 0.194338 0.219106 -0.244167 -0.67 -2.23653
ILE_59 -4.99436 0.746671 1.28218 0.0179238 0 0 0 0 0 0 0 0 0 0 -0.23967 8.83622e-05 0.215042 -0.349471 0.24 -3.08159
TYR_60 -6.31991 0.386803 2.51074 0.0250787 0 0 0 0 -0.752131 0 0 0 0 0 -0.103093 0.0198421 1.02346 -0.0513289 0.51 -2.75054
ASP_61 -4.26083 0.460118 3.37795 0.0035252 0 -0.394572 0 0 -0.690512 -0.648836 0 0 0 0 -0.0161715 3.29885e-05 2.07186 -0.172523 -0.67 -0.939963
THR_62 -3.11175 0.267835 2.44356 0.00320125 0 0.00879273 0 0 -1.92788 -0.248993 0 0 0 0 -0.110732 0.0900651 0.450516 -0.155547 -0.27 -2.56093
ALA_63 -1.55723 0.256287 0.947198 0.000730334 0 0 0 0 0 0 0 0 0 0 -0.126274 0.0251455 0 0.00819425 0.16 -0.285948
GLY_64 -0.690325 0.00839465 0.417403 4.43777e-05 0 0 0 0 0 0 0 0 0 0 0.575893 0.0329544 0 0.239289 -0.17 0.413653
LEU_65 -3.0211 0.294922 1.40757 0.060222 0 0 0 0 0 0 0 0 0 0 0.192534 0.023405 1.42106 0.164847 -0.1 0.443454
GLY_66 -1.28095 0.173395 0.818111 3.85496e-06 0 0 0 0 0 0 0 0 0 0 0.0658859 0.121115 0 0.286116 -0.17 0.0136726
ARG_67 -1.91622 0.203275 1.29839 0.0117412 0 -0.395529 0 0 0 -0.00873835 0 0 0 0 -0.109142 0.00614925 1.46512 -0.065049 -0.98 -0.490003
GLU_68 -4.62229 0.983113 3.24651 0.00886785 0 -0.519743 0 0 0 -0.109673 0 0 0 0 0.242015 0.00294748 0.82011 0.0626135 -0.81 -0.695526
ALA_69 -3.27866 0.426509 2.01771 0.000877554 0 0 0 0 0 0 0 0 0 0 -0.221234 0.0265996 0 -0.140129 0.16 -1.00832
SER_70 -4.2362 1.01339 2.65752 0.00257318 0 -0.285296 0 0 0 -0.358209 0 0 0 0 -0.26925 0.000242886 0.174551 -0.118177 -0.37 -1.78886
THR_71 -4.27282 1.03463 2.84621 0.00363575 0 -0.111024 0 0 -0.752131 -0.100935 0 0 0 0 -0.00835673 0.0188609 0.229469 -0.133462 -0.27 -1.51591
ARG_72 -6.2916 0.340076 4.07424 0.00949267 0 -0.556986 0 0 0 -0.740164 0 0 0 0 0.451888 1.00229 1.65855 -0.0366471 -0.98 -1.06886
ASP_73 -4.82466 0.307894 3.40612 0.00314521 0 -0.546617 0 0 0 -0.716887 0 0 0 0 -0.0275682 0.124705 0.363183 0.0505609 -0.67 -2.53013
ASP_74 -4.91987 0.0978975 3.51798 0.0032759 0 -0.377134 0 0 0 -0.389461 0 0 0 0 -0.195752 0.13995 0.366659 -0.00455447 -0.67 -2.43101
PHE_75 -7.95124 1.16359 2.44341 0.0227878 0 0 0 0 -0.00175931 0 0 0 0 0 -0.0862069 0.378609 0.822412 0.0558032 0.63 -2.5226
PHE_76 -7.29773 0.975882 1.64212 0.0342939 0 0 0 0 0 0 0 0 0 0 0.00248712 0.0131542 1.5484 -0.0478137 0.63 -2.49921
ARG_77 -4.51335 0.289601 2.95654 0.00973521 0 -0.627341 0 0 0 -0.566596 0 0 0 0 -0.185517 0.00491902 2.48599 -0.0623516 -0.98 -1.18837
SER_78 -3.48897 0.269599 2.41082 0.00170029 0 0.00679949 0 0 -0.695131 -0.379088 0 0 0 0 0.00430868 0.107355 0.333779 0.0762521 -0.37 -1.72258
GLY_79 -1.90204 0.134991 0.93247 0.000111082 0 0 0 0 0 0 0 0 0 0 0.00338959 0.000657927 0 -0.212805 -0.17 -1.21322
GLU_80 -4.61193 0.158049 3.06039 0.0051374 0 -0.595279 0 0 -0.758202 0 0 0 0 0 1.25544 0.0447993 1.13531 -0.140013 -0.81 -1.2563
GLY_81 -2.9991 0.295082 1.25823 7.43957e-05 0 0 0 0 0 0 0 0 0 0 0.356414 0.0117821 0 0.249002 -0.17 -0.998516
PHE_82 -7.19684 0.795563 1.39934 0.0234609 0 0 0 0 0 0 0 0 0 0 -0.10725 0.407578 0.2776 -0.0695455 0.63 -3.84009
LEU_83 -5.45718 0.725417 1.20293 0.00884964 0 0 0 0 0 0 0 0 0 0 0.10137 0.000358657 0.964343 -0.0941838 -0.1 -2.64809
LEU_84 -5.16415 0.407945 1.30231 0.0144367 0 0 0 0 0 0 0 0 0 0 0.138578 0.382534 1.82573 -0.0126633 -0.1 -1.20528
VAL_85 -3.88512 0.267006 1.28825 0.0126733 0 0 0 0 0 0 0 0 0 0 -0.208143 0.0262326 0.0310923 -0.256616 0.29 -2.43462
PHE_86 -6.78373 0.91962 2.03544 0.0301587 0 0 0 0 0 0 0 0 0 0 -0.141121 0.311323 0.719652 -0.226946 0.63 -2.50559
SER_87 -4.11795 0.749631 2.85348 0.00146624 0 -0.202958 0 0 -0.344774 -0.688924 0 0 0 0 -0.0450966 0.0116111 0.431814 0.0530738 -0.37 -1.66863
ILE_88 -5.48401 0.500416 1.93446 0.0170569 0 0 0 0 0 0 0 0 0 0 -0.0355877 0.00841729 0.703915 0.229181 0.24 -1.88615
THR_89 -3.86231 0.755645 1.85766 0.00539395 0 -0.0356926 0 0 -0.344774 -0.688924 0 0 0 0 -0.196374 0.000338937 0.181138 -0.0829332 -0.27 -2.68084
GLU_90 -4.26479 0.64035 2.73299 0.00421247 0 -0.238945 0 0 0 -0.743344 0 0 0 0 0.272179 0.00303024 1.31364 0.0531109 -0.81 -1.03757
HIS_91 -3.88202 0.151962 1.71497 0.00510077 0 -0.136166 0 0 0 0 0 0 0 0 -0.165953 0.0604902 0.76666 0.0336109 0.56 -0.89135
GLU_92 -2.97573 0.410267 1.58831 0.00553556 0 -0.079134 0 0 0 0 0 0 0 0 -0.194182 0.0804868 0.853181 -0.174396 -0.81 -1.29566
SER_93 -3.98758 0.402533 2.43959 0.000759313 0 -0.12345 0 0 0 -1.38174 0 0 0 0 -0.155602 0.18843 0.541624 0.0651878 -0.37 -2.38024
PHE_94 -6.28932 0.818944 1.83615 0.0257109 0 0 0 0 0 0 0 0 0 0 0.053022 0.00592352 0.263392 -0.121618 0.63 -2.7778
THR_95 -3.07243 0.414839 1.84721 0.00969256 0 0.00392314 0 0 0 0 0 0 0 0 0.0104264 0.0314195 0.060649 0.119085 -0.27 -0.84518
ALA_96 -3.78563 0.700763 1.76877 0.000798553 0 0 0 0 0 0 0 0 0 0 -0.128741 0.0744765 0 -0.16104 0.16 -1.37061
THR_97 -4.89228 0.376643 2.4193 0.00291437 0 0.000803442 0 0 0 0 0 0 0 0 -0.146759 0.127691 0.239532 0.0900529 -0.27 -2.05211
ALA_98 -3.74811 0.542107 1.99222 0.000768457 0 0 0 0 0 0 0 0 0 0 -0.190813 0.106782 0 -0.108386 0.16 -1.24543
GLU_99 -3.51505 0.386683 2.02097 0.00670434 0 -0.288403 0 0 0 0 0 0 0 0 -0.199883 0.001587 1.04728 -0.123719 -0.81 -1.47383
PHE_100 -6.61333 0.697009 2.18537 0.0224372 0 0 0 0 0 0 0 0 0 0 -0.107113 0.245094 0.687027 0.116058 0.63 -2.13745
ARG_101 -6.87863 0.645173 3.72931 0.0139365 0 -0.363954 0 0 0 0 0 0 0 0 -0.0738559 0.0587857 1.63628 -0.0977567 -0.98 -2.31071
GLU_102 -4.09563 0.313633 2.40844 0.00564065 0 -0.34136 0 0 0 0 0 0 0 0 -0.271787 0.0198208 0.881327 -0.136583 -0.81 -2.0265
GLN_103 -5.78674 0.540031 3.92793 0.00523268 0 -0.235183 0 0 0 -0.488162 0 0 0 0 -0.192921 0.173183 1.21075 -0.133566 -0.97 -1.94944
ILE_104 -5.9433 0.718827 1.43875 0.0185957 0 0 0 0 0 0 0 0 0 0 -0.0352696 0.0177728 0.224958 -0.0684842 0.24 -3.38815
LEU_105 -3.5207 0.32219 1.75208 0.00741541 0 0 0 0 0 0 0 0 0 0 -0.184143 0.0312199 0.0705266 -0.056111 -0.1 -1.67753
ARG_106 -3.34143 0.490418 2.25437 0.0106402 0 -0.349881 0 0 0 -0.464884 0 0 0 0 -0.0782157 0.0641753 1.68256 -0.0613545 -0.98 -0.773603
VAL_107 -3.92278 0.292935 1.35371 0.0108922 0 0 0 0 0 0 0 0 0 0 -0.01877 0.0360172 0.492956 0.137351 0.29 -1.32768
LYS_108 -4.40802 0.362108 2.74927 0.00731216 0 -0.690018 0 0 0 -0.26905 0 0 0 0 0.238368 0.000824705 2.32862 0.0349266 -0.65 -0.29565
ALA_109 -1.53435 0.326795 0.806231 0.000886006 0 0 0 0 0 0 0 0 0 0 0.336356 0.00815602 0 0.340026 0.16 0.444097
GLU_110 -0.755526 0.064537 0.393637 0.00731888 0 0 0 0 0 0 0 0 0 0 0.131563 0.00490508 0.539625 0.0795017 -0.81 -0.344438
GLU_111 -2.4764 0.247621 2.04848 0.00531152 0 -0.593026 0 0 0 -0.26905 0 0 0 0 0.107486 0.0553181 0.981668 -0.0230217 -0.81 -0.725616
ASP_112 -2.13187 0.0712575 1.89439 0.0127349 0 -0.477639 0 0 0 0 0 0 0 0 0.199233 0.223767 0.369894 -0.26908 -0.67 -0.777308
LYS_113 -1.76107 0.146957 0.783933 0.00319981 0 -0.324703 0 0 0 0 0 0 0 0 -0.0811973 0.094316 0.943239 0.0087793 -0.65 -0.836549
ILE_114 -2.96177 0.602976 0.917028 0.0171679 4.13965e-05 0 0 0 0 0 0 0 0 0 -0.160775 0.0162719 0.271573 -0.378648 0.24 -1.43614
PRO_115 -3.83767 0.617067 0.926918 0.0024944 0.0568373 0 0 0 0 0 0 0 0 0 0.751183 0.203169 0.241127 -0.198502 0.02 -1.21738
LEU_116 -3.51356 0.379366 0.451748 0.00675005 0 0 0 0 0 0 0 0 0 0 -0.124713 0.0494793 1.70516 -0.175694 -0.1 -1.32146
LEU_117 -4.69075 0.531163 1.42107 0.00861237 0 0 0 0 0 0 0 0 0 0 0.0730329 0.0764116 0.350124 -0.0381248 -0.1 -2.36846
VAL_118 -4.33869 0.559699 1.35377 0.0112979 0 0 0 0 0 0 0 0 0 0 -0.194436 0.245783 0.0573735 -0.20376 0.29 -2.21896
VAL_119 -4.96795 0.433175 1.40016 0.011314 0 0 0 0 0 0 0 0 0 0 -0.11802 0.28023 0.0221444 -0.341719 0.29 -2.99066
GLY_120 -2.99449 0.163474 1.64205 7.28667e-06 0 0 0 0 0 0 0 0 0 0 1.70281 0.144875 0 0.693893 -0.17 1.18262
ASN_121 -5.21994 0.744418 4.05734 0.00640242 0 -0.156714 0 0 0 0 0 0 0 0 0.0278123 0.0832198 1.74747 -0.077171 -0.89 0.322843
LYS_122 -4.49029 0.554393 2.31327 0.00490169 0 -0.0335767 0 0 0 0 0 0 0 0 -0.0696082 0.0200239 0.74131 -0.140104 -0.65 -1.74969
SER_123 -2.9728 0.424347 1.8833 0.00139334 0 -0.218005 0 0 0 0 0 0 0 0 -0.240687 0.004527 0.112338 -0.191462 -0.37 -1.56705
ASP_124 -2.7847 0.529232 2.22764 0.0031275 0 -0.53345 0 0 0 -0.509638 0 0 0 0 -0.186671 0.052098 0.35482 -0.0141242 -0.67 -1.53167
LEU_125 -4.61882 0.320636 2.08753 0.00893107 0 0 0 0 0 0 0 0 0 0 0.166106 6.81107e-05 0.0877533 0.0148079 -0.1 -2.03299
GLU_126 -2.91412 0.474615 1.69176 0.00531851 0 -0.313209 0 0 0 0 0 0 0 0 -0.187428 0.0201977 0.828219 -0.132585 -0.81 -1.33723
GLU_127 -2.75462 0.185519 2.03025 0.0233141 0 -0.39488 0 0 0 -0.0167904 0 0 0 0 -0.26119 0.0893662 1.32244 -0.0941693 -0.81 -0.680754
ARG_128 -3.47652 0.46896 1.8279 0.0094311 0 -0.179041 0 0 -0.0450353 -0.0167904 0 0 0 0 -0.10977 0.292411 1.19418 -0.0753684 -0.98 -1.08964
ARG_129 -5.20437 0.413201 2.54175 0.00954227 0 -0.279563 0 0 0 0 0 0 0 0 -0.258444 0.0913815 1.6313 0.0389253 -0.98 -1.99628
GLN_130 -3.29602 0.132868 1.63413 0.00470258 0 -0.0305605 0 0 -0.0450353 0 0 0 0 0 0.0771426 0.284911 0.692848 -0.0491998 -0.97 -1.56421
VAL_131 -3.98827 0.459329 1.19353 0.0152102 0.00013198 0 0 0 0 0 0 0 0 0 -0.219389 0.113623 2.0947 -0.380982 0.29 -0.42212
PRO_132 -3.532 0.636302 1.51161 0.00166765 0.131039 0 0 0 0 0 0 0 0 0 -0.204777 0.0220169 0.266305 -0.477325 0.02 -1.62517
VAL_133 -3.81728 0.373072 2.03237 0.0181119 0 0 0 0 0 0 0 0 0 0 -0.0708075 0.0637521 0.272805 0.131641 0.29 -0.706336
GLU_134 -2.44271 0.422885 1.29109 0.00701788 0 -0.0469875 0 0 0 0 0 0 0 0 -0.0620076 0.0216444 0.852457 -0.0961101 -0.81 -0.862714
GLU_135 -3.76386 0.331435 1.89553 0.00506312 0 -0.170189 0 0 0 0 0 0 0 0 -0.23097 0.0321448 0.94841 -0.158254 -0.81 -1.92069
ALA_136 -4.01619 0.228453 1.38078 0.000730231 0 0 0 0 0 0 0 0 0 0 -0.147657 0.0266529 0 -0.149766 0.16 -2.51699
ARG_137 -4.8945 0.319866 2.64754 0.00694078 0 -0.324084 0 0 0 0 0 0 0 0 -0.160282 0.0772999 1.05431 -0.0951658 -0.98 -2.34808
SER_138 -3.3632 0.208636 2.07409 0.000806948 0 -0.153898 0 0 0 0 0 0 0 0 -0.00540417 0.0369444 0.449623 0.139869 -0.37 -0.982528
LYS_139 -5.59843 0.540597 2.88619 0.00640399 0 -0.799438 0 0 0 -0.432035 0 0 0 0 -0.24657 0.110272 2.98135 -0.040076 -0.65 -1.24174
ALA_140 -4.57562 0.353506 1.91072 0.000712893 0 0 0 0 0 0 0 0 0 0 -0.0889473 0.00601522 0 -0.138427 0.16 -2.37204
GLU_141 -2.74988 0.216325 1.52278 0.00544448 0 -0.0010403 0 0 0 0 0 0 0 0 -0.236034 0.0364087 0.867471 -0.144644 -0.81 -1.29317
GLU_142 -3.14823 0.1824 2.05392 0.00715154 0 -0.593443 0 0 0 -0.432035 0 0 0 0 -0.242488 0.0515975 1.14938 -0.127137 -0.81 -1.90888
TRP_143 -7.50507 0.642577 2.85604 0.0251322 0 0 0 0 0 0 0 0 0 0 -0.158643 0.0174452 1.11479 -0.0689683 0.91 -2.16669
GLY_144 -1.38695 0.131454 0.798157 2.41202e-05 0 0 0 0 0 0 0 0 0 0 -0.239891 0.0786354 0 -0.785081 -0.17 -1.57365
VAL_145 -3.62118 0.418296 1.27758 0.0116118 0 0 0 0 0 0 0 0 0 0 -0.0173282 0.00270035 0.0170607 -0.145723 0.29 -1.76698
GLN_146 -2.19287 0.177541 1.16403 0.0046133 0 -0.0405565 0 0 0 0 0 0 0 0 -0.0818992 0.0535726 0.593428 -0.0352973 -0.97 -1.32744
TYR_147 -5.95826 0.464345 1.949 0.0264276 0 0 0 0 0 0 0 0 0 0 -0.0309646 0.0048603 0.654394 -0.12053 0.51 -2.50073
VAL_148 -3.90086 0.292729 1.39907 0.0127553 0 0 0 0 0 0 0 0 0 0 -0.193807 0.132453 0.151474 -0.358378 0.29 -2.17456
GLU_149 -2.9836 0.21873 2.07969 0.00536668 0 -0.39202 0 0 -0.523561 0 0 0 0 0 -0.099436 0.0448675 1.04324 0.0297442 -0.81 -1.38699
THR_150 -4.3927 0.466166 2.55428 0.00488615 0 -0.110131 0 0 0 0 0 0 0 0 -0.131778 0.015102 0.123197 -0.438197 -0.27 -2.17918
SER_151 -4.26385 0.225614 2.92082 0.00171832 0 -0.304454 0 0 -0.3441 -0.60214 0 0 0 0 0.219271 0.315739 0.12829 0.04677 -0.37 -2.02632
ALA_152 -2.03104 0.123982 0.860805 0.000918425 0 0 0 0 0 0 0 0 0 0 -0.206958 0.00161893 0 -0.0368646 0.16 -1.12754
LYS_153 -2.29378 0.225643 1.27323 0.00556403 0 -0.269771 0 0 -0.101319 0 0 0 0 0 -0.0742924 0.13676 0.926037 -0.0538083 -0.65 -0.875741
THR_154 -2.53608 0.245621 1.83644 0.00397886 0 -0.208979 0 0 -0.242781 -0.0925019 0 0 0 0 -0.14341 0.0517508 0.0104677 -0.230253 -0.27 -1.57574
ARG_155 -2.85898 0.31873 2.03102 0.0108467 0 -0.102093 0 0 -0.0142004 -0.0145922 0 0 0 0 0.119607 0.0509906 1.502 -0.0909497 -0.98 -0.0276267
ALA_156 -2.60006 0.157612 1.56016 0.000698297 0 0 0 0 0 0 0 0 0 0 0.1247 0.0096463 0 0.162365 0.16 -0.424873
ASN_157 -2.91108 0.175354 1.8602 0.00592951 0 -0.101733 0 0 -0.523561 0 0 0 0 0 -0.3027 0.018779 0.795014 -0.504263 -0.89 -2.37806
VAL_158 -3.72698 0.415618 1.22504 0.0153177 0 0 0 0 0 0 0 0 0 0 0.110287 0.0390572 0.00762719 -0.122349 0.29 -1.74638
ASP_159 -3.52633 0.494785 1.69806 0.00507694 0 -0.0475713 0 0 0 0 0 0 0 0 -0.222131 0.0133831 1.33807 -0.0560108 -0.67 -0.972669
LYS_160 -3.86693 0.353852 2.3306 0.00598651 0 -0.122471 0 0 0 0 0 0 0 0 -0.0873686 0.119061 0.792967 -0.0501448 -0.65 -1.17444
VAL_161 -4.52328 0.503546 0.959665 0.0114147 0 0 0 0 0 0 0 0 0 0 -0.0661219 0.0113934 0.435213 0.168506 0.29 -2.20966
PHE_162 -7.75206 0.706485 1.46704 0.02274 0 0 0 0 0 0 0 0 0 0 0.020003 0.0184565 0.392811 0.0181204 0.63 -4.47641
PHE_163 -5.07038 0.360185 1.87344 0.0235751 0 0 0 0 0 0 0 0 0 0 -0.0872772 0.0798321 0.544037 0.0854853 0.63 -1.5611
ASP_164 -3.7954 0.174759 2.40553 0.00325316 0 -0.202763 0 0 0 0 0 0 0 0 -0.139035 0.000349793 0.303672 0.0271346 -0.67 -1.8925
LEU_165 -6.13313 1.02711 1.77945 0.00933996 0 0 0 0 0 0 0 0 0 0 -0.0897434 0.0644762 0.616977 -0.112516 -0.1 -2.93803
MET_166 -6.19579 0.617841 2.18189 0.00321215 0 0 0 0 0 0 0 0 0 0 -0.0891576 0.221636 1.0657 -0.0808103 -0.34 -2.61549
ARG_167 -3.59385 0.275883 2.04205 0.00697586 0 -0.190047 0 0 0 0 0 0 0 0 -0.204207 0.066247 1.09713 -0.0868151 -0.98 -1.56663
GLU_168 -4.44908 0.421635 2.66049 0.00539341 0 -0.469123 0 0 0 -0.477294 0 0 0 0 -0.260878 0.062734 1.42503 -0.134814 -0.81 -2.0259
ILE_169 -6.41582 0.683501 2.30878 0.0176572 0 0 0 0 0 0 0 0 0 0 -0.0421108 0.0618054 0.142432 -0.0710753 0.24 -3.07483
ARG_170 -5.2881 0.46381 3.04126 0.00735373 0 -0.303258 0 0 0 0 0 0 0 0 -0.0993705 0.017457 1.89059 -0.0962446 -0.98 -1.3465
THR_171 -3.14603 0.245851 1.94822 0.00972663 0 -0.291887 0 0 0 0 0 0 0 0 0.0250275 0.0989586 0.0374403 0.0811594 -0.27 -1.26154
LYS_172 -4.45962 0.257931 1.99548 0.0051753 0 -0.580414 0 0 0 -0.477294 0 0 0 0 -0.248668 0.00890687 3.18414 -0.0438722 -0.65 -1.00824
LYS_173 -3.2309 0.248552 1.8022 0.0066122 0 -0.731997 0 0 0 0 0 0 0 0 -0.158284 0.0619669 1.3908 -0.124399 -0.65 -1.38545
MET_174 -2.41178 0.316833 1.07055 0.00264733 0 0 0 0 0 0 0 0 0 0 -0.0900293 0.00425314 1.18913 -0.103502 -0.34 -0.361895
SER_175 -1.60871 0.284866 1.05992 0.000980915 0 0.0289138 0 0 -0.174194 0 0 0 0 0 1.98655 4.77436e-05 0.271979 0.339817 -0.37 1.82017
GLU_176 -1.82849 0.245353 1.25823 0.00592708 0 -0.485138 0 0 -0.174194 -0.00907839 0 0 0 0 0.247381 0.00559982 0.992917 0.050185 -0.81 -0.501307
ASN_177 -0.644804 0.0213228 0.519593 0.0109936 0 -0.0008664 0 0 0 0 0 0 0 0 0.0301396 0.0372976 0.43735 -0.286562 -0.89 -0.765535
LYS_p:CtermProteinFull_178 -1.63529 0.216165 1.18768 0.00465101 0 -0.315322 0 0 0 -0.00907839 0 0 0 0 0 0 0.895748 0 -0.65 -0.305446
GLY_p:NtermProteinFull_179 -0.54145 0.0142272 0.452605 0.000241749 0 0 0 0 0 0 0 0 0 0 0 0.00102929 0 0 -0.17 -0.243346
SER_180 -2.0982 0.268738 1.21169 0.000700515 0 0.00348641 0 0 0 0 0 0 0 0 0.115926 0.0549534 0.482452 0.131058 -0.37 -0.199191
GLU_181 -2.24348 0.191871 1.29601 0.00518397 0 -0.0212326 0 0 0 0 0 0 0 0 3.22591 0.00298374 0.872945 -0.32928 -0.81 2.19091
THR_182 -2.37259 0.383098 1.17343 0.00951107 0 -0.0162634 0 0 0 0 0 0 0 0 -0.0448744 0.000395768 0.0770125 0.0934719 -0.27 -0.966806
GLN_183 -4.22663 0.302393 2.22426 0.00501328 0 -0.0626286 0 0 -0.415 0 0 0 0 0 -0.16463 0.0103644 0.879453 -0.123396 -0.97 -2.5408
ALA_184 -3.08458 0.219478 1.44993 0.000742319 0 0 0 0 0 0 0 0 0 0 -0.152453 0.00662742 0 -0.147312 0.16 -1.54757
GLY_185 -2.6356 0.18748 1.49857 3.83953e-05 0 0 0 0 0 0 0 0 0 0 0.13343 0.025641 0 0.271686 -0.17 -0.688754
ILE_186 -5.89731 0.585024 1.8262 0.0208382 0 0 0 0 0 0 0 0 0 0 -0.0326681 0.0211342 0.12392 -0.0849173 0.24 -3.19778
LYS_187 -4.32473 0.327503 1.82832 0.00342583 0 -0.0552771 0 0 0 0 0 0 0 0 -0.190451 0.0550537 0.880685 -0.0419054 -0.65 -2.16738
GLU_188 -4.15582 0.3938 2.55705 0.00652171 0 -0.244541 0 0 0 -0.228458 0 0 0 0 -0.181734 0.00975304 1.01062 -0.108724 -0.81 -1.75154
GLU_189 -4.57861 0.482547 2.4091 0.00538552 0 -0.330337 0 0 0 0 0 0 0 0 -0.273449 0.0902127 0.853835 -0.137248 -0.81 -2.28856
ILE_190 -6.10651 0.743177 2.00926 0.0201144 0 0 0 0 0 0 0 0 0 0 -0.0456603 0.0790095 0.213553 -0.0537696 0.24 -2.90083
ARG_191 -3.61655 0.220067 1.93358 0.00700196 0 -0.0349531 0 0 0 0 0 0 0 0 -0.232575 0.0512505 1.07299 -0.088313 -0.98 -1.6675
ARG_192 -4.92798 0.500071 2.86746 0.00692615 0 -0.340386 0 0 0 -0.228458 0 0 0 0 -0.194397 0.00947031 1.21096 -0.0780227 -0.98 -2.15435
GLN_193 -5.27179 0.301904 2.84727 0.00518911 0 -0.0113006 0 0 0 0 0 0 0 0 -0.192756 0.0942857 1.13984 -0.138736 -0.97 -2.1961
GLU_194 -4.52538 0.248183 2.63798 0.00536233 0 -0.395742 0 0 0 0 0 0 0 0 -0.224964 0.11055 0.918964 -0.124185 -0.81 -2.15923
PHE_195 -4.09639 0.310672 2.15476 0.0268264 0 0 0 0 0 0 0 0 0 0 0.0128649 0.0223181 0.262463 -0.0651596 0.63 -0.741648
LEU_196 -4.4135 0.323082 2.08289 0.0067993 0 0 0 0 0 0 0 0 0 0 -0.115132 0.00182928 0.279109 -0.11648 -0.1 -2.0514
LEU_197 -5.26554 0.264947 2.29679 0.00876269 0 0 0 0 0 0 0 0 0 0 -0.0948246 0.0333605 0.540472 -0.112895 -0.1 -2.42893
ASN_198 -3.99313 0.239125 2.51063 0.00416392 0 -0.0248241 0 0 0 0 0 0 0 0 -0.0167712 0.0184932 0.325888 0.0985451 -0.89 -1.72788
SER_199 -3.83945 0.221921 2.36613 0.000797293 0 -0.0320158 0 0 0 0 0 0 0 0 -0.123749 0.111225 0.481559 0.108421 -0.37 -1.07517
LEU_200 -4.994 1.06904 1.72724 0.00695083 0 0 0 0 0 0 0 0 0 0 -0.0460134 0.0022273 0.388204 -0.102994 -0.1 -2.04935
HIS_D_201 -6.64534 0.654319 3.30485 0.00391396 0 -0.180892 0 0 0 0 0 0 0 0 -0.0559727 0.0143122 1.02324 0.0711827 0.56 -1.25038
ARG_202 -3.25565 0.237264 1.81013 0.00694364 0 -0.0103567 0 0 0 0 0 0 0 0 -0.141078 0.00516908 1.20585 -0.0653462 -0.98 -1.18708
ASP_203 -3.89481 0.238615 2.28399 0.00313287 0 -0.279784 0 0 0 0 0 0 0 0 -0.081426 0.00508935 0.302803 0.0605803 -0.67 -2.0318
LEU_204 -5.34787 1.26898 1.87389 0.0184695 0 0 0 0 0 0 0 0 0 0 -0.117609 0.0669929 2.3936 -0.118753 -0.1 -0.0623054
GLN_205 -3.26198 0.610883 2.2327 0.00463414 0 -0.197621 0 0 0 -0.358209 0 0 0 0 -0.234897 0.107836 0.814862 -0.060633 -0.97 -1.31243
GLY_206 -1.46946 0.248101 0.807129 5.56576e-06 0 0 0 0 0 0 0 0 0 0 -0.0283798 0.0639212 0 0.187801 -0.17 -0.360883
GLY_207 -1.30821 0.317146 0.698387 9.09453e-06 0 0 0 0 0 0 0 0 0 0 -0.280291 0.00093299 0 -0.805068 -0.17 -1.54709
ILE_208 -2.29337 0.179385 1.52801 0.0186404 0 0 0 0 0 0 0 0 0 0 -0.00808643 0.168725 0.161654 -0.208791 0.24 -0.213842
LYS_209 -2.53031 0.222481 1.4803 0.00668947 0 -0.410642 0 0 0 -0.389461 0 0 0 0 0.0739527 0.000644907 0.627125 0.190818 -0.65 -1.37841
ASP_210 -2.92258 0.320301 1.73989 0.00496005 0 -0.23748 0 0 -0.20205 0 0 0 0 0 0.153475 0.00568144 0.514258 0.186374 -0.67 -1.10717
LEU_211 -3.8544 0.471285 2.53292 0.0088341 0 0 0 0 -0.20205 0 0 0 0 0 -0.0461136 0.00355082 0.560207 -0.0735609 -0.1 -0.699329
SER_212 -2.83006 0.427547 1.61404 0.000780907 0 -0.179461 0 0 0 0 0 0 0 0 -0.0536819 0.0289798 0.457808 0.0870873 -0.37 -0.816954
LYS_213 -4.63575 0.45017 2.37805 0.00317224 0 -0.336939 0 0 0 0 0 0 0 0 -0.224843 0.0937064 0.740367 -0.0566019 -0.65 -2.23867
GLU_214 -6.38258 0.36577 4.24086 0.00532654 0 -0.429097 0 0 -0.695131 -0.566596 0 0 0 0 -0.279682 0.269233 0.843743 -0.135052 -0.81 -3.57321
GLU_215 -4.21497 0.479067 2.2987 0.00541275 0 0.0224338 0 0 0 0 0 0 0 0 -0.157464 0.101095 0.814054 -0.140392 -0.81 -1.60206
ARG_216 -4.5402 0.478614 2.31302 0.00708574 0 -0.216525 0 0 0 0 0 0 0 0 -0.203114 0.304166 1.16998 -0.0649265 -0.98 -1.7319
LEU_217 -6.01278 1.01995 1.68543 0.00707407 0 0 0 0 0 0 0 0 0 0 0.0464181 0.0281835 0.497529 -0.0764247 -0.1 -2.90461
TRP_218 -8.64409 0.621604 3.71192 0.021273 0 0 0 0 -0.00175931 -0.379088 0 0 0 0 -0.147453 0.000455884 1.01582 0.0251912 0.91 -2.86613
GLU_219 -3.57742 0.260925 1.94815 0.00558775 0 -0.162905 0 0 0 0 0 0 0 0 -0.183005 0.00271825 0.933676 -0.111092 -0.81 -1.69337
VAL_220 -4.32059 0.248262 1.883 0.0162269 0 0 0 0 0 0 0 0 0 0 -0.0644864 0.0510573 0.0879983 0.0242132 0.29 -1.78433
GLN_221 -5.3764 0.302155 4.02672 0.0139385 0 -0.136574 0 0 -0.614318 -0.586061 0 0 0 0 -0.0805126 0.00755298 1.38641 -0.0674764 -0.97 -2.09457
ARG_222 -4.3862 0.443019 2.50483 0.0102702 0 -0.561095 0 0 0 0 0 0 0 0 -0.180266 0.00197752 1.86436 -0.0790521 -0.98 -1.36215
ILE_223 -3.98937 0.388955 2.11767 0.0209792 0 0 0 0 0 0 0 0 0 0 -0.0335643 0.000355894 0.125951 -0.0844985 0.24 -1.21353
LEU_224 -5.29023 0.447239 2.22817 0.00894338 0 0 0 0 0 0 0 0 0 0 0.0016729 0.0208443 0.422938 -0.0960668 -0.1 -2.35649
THR_225 -4.52714 0.343166 2.88066 0.00962987 0 -0.0152307 0 0 0 -0.52368 0 0 0 0 -0.0375315 0.00917115 0.0704941 0.0881027 -0.27 -1.97236
ALA_226 -2.96653 0.164212 1.42418 0.00074586 0 0 0 0 0 0 0 0 0 0 -0.236966 0.000488642 0 -0.16637 0.16 -1.62024
LEU_227 -5.39398 0.820869 1.91204 0.00848683 0 0 0 0 0 0 0 0 0 0 -0.114732 0.0696283 0.80062 -0.116674 -0.1 -2.11374
LYS_228 -4.71546 0.309887 2.64012 0.00299136 0 -0.796711 0 0 0 -0.431083 0 0 0 0 -0.248457 0.0703174 0.959409 -0.0388148 -0.65 -2.8978
ARG_229 -5.11927 0.461826 3.13675 0.00680059 0 0.0269006 0 0 -0.210186 0 0 0 0 0 -0.1703 0.0341888 1.16607 -0.0709993 -0.98 -1.71822
LYS_230 -4.2506 0.459762 1.88176 0.00565417 0 -0.228588 0 0 0 0 0 0 0 0 -0.182059 0.152435 0.945728 -0.0431417 -0.65 -1.90905
LEU_231 -4.81034 0.586091 1.45351 0.00823335 0 0 0 0 0 0 0 0 0 0 -0.0508205 0.00221293 0.48774 -0.0989514 -0.1 -2.52232
ARG_232 -2.43279 0.200343 1.35759 0.00698109 0 -0.0208678 0 0 0 0 0 0 0 0 -0.232244 0.0126617 1.1067 -0.091488 -0.98 -1.07312
GLU_233 -2.11122 0.219058 1.35386 0.00674041 0 -0.0418624 0 0 0 0 0 0 0 0 -0.196452 0.00355708 1.02527 -0.113865 -0.81 -0.664912
ALA_p:CtermProteinFull_234 -2.54257 0.100263 1.64601 0.00210638 0 0 0 0 -0.415 0 0 0 0 0 0 0 0 0 0.16 -1.04919
#END_POSE_ENERGIES_TABLE 027.d16_v11.3_repeated_1_5.5dG_02_RalA1andRalBP1_0028_0001.pdb
