# Supplementary material for: A Generic Program for Multistate Protein Design
Source: PLoS One. 2011 Jul 6;6(7):e20937. doi: 10.1371/journal.pone.0020937 (PMC3130737; doi:10.1371/journal.pone.0020937)
Supplement: File S2 — Design models generated by this study for both the heterodimerization task and the orthogonal interface redesign task. (BZ2) [file pone.0020937.s002.bz2 › SupplementaryMaterials/select_orthogonal_interface_designs/design2/redocked_027.d16_v11.3_repeated_1_5.5dG_02_RalA3andExo84_0015_0001.pdb]

ATOM      1  N   SER A  11      18.084 -20.105 -21.847  1.00  0.00              
ATOM      2  CA  SER A  11      16.963 -19.464 -22.604  1.00  0.00              
ATOM      3  C   SER A  11      15.615 -19.675 -21.918  1.00  0.00              
ATOM      4  O   SER A  11      15.405 -20.690 -21.252  1.00  0.00              
ATOM      5  CB  SER A  11      16.904 -20.003 -24.020  1.00  0.00              
ATOM      6  OG  SER A  11      18.048 -19.670 -24.758  1.00  0.00              
ATOM      7 1H   SER A  11      18.641 -20.813 -22.282  1.00  0.00              
ATOM      8 2H   SER A  11      18.839 -19.546 -21.503  1.00  0.00              
ATOM      9 3H   SER A  11      17.896 -20.598 -20.998  1.00  0.00              
ATOM     10  HA  SER A  11      17.117 -18.400 -22.787  1.00  0.00              
ATOM     11 1HB  SER A  11      16.814 -21.088 -23.976  1.00  0.00              
ATOM     12 2HB  SER A  11      16.028 -19.586 -24.516  1.00  0.00              
ATOM     13  HG  SER A  11      17.971 -20.028 -25.646  1.00  0.00              
ATOM     14  N   LEU A  12      14.708 -18.712 -22.086  1.00  0.00              
ATOM     15  CA  LEU A  12      13.384 -18.763 -21.454  1.00  0.00              
ATOM     16  C   LEU A  12      12.469 -19.813 -22.116  1.00  0.00              
ATOM     17  O   LEU A  12      12.403 -19.909 -23.342  1.00  0.00              
ATOM     18  CB  LEU A  12      12.705 -17.381 -21.529  1.00  0.00              
ATOM     19  CG  LEU A  12      12.936 -16.320 -20.438  1.00  0.00              
ATOM     20  CD1 LEU A  12      14.423 -16.016 -20.294  1.00  0.00              
ATOM     21  CD2 LEU A  12      12.153 -15.047 -20.784  1.00  0.00              
ATOM     22  H   LEU A  12      14.945 -17.922 -22.670  1.00  0.00              
ATOM     23  HA  LEU A  12      13.488 -19.070 -20.414  1.00  0.00              
ATOM     24 1HB  LEU A  12      13.152 -17.013 -22.451  1.00  0.00              
ATOM     25 2HB  LEU A  12      11.626 -17.468 -21.658  1.00  0.00              
ATOM     26  HG  LEU A  12      12.530 -16.718 -19.508  1.00  0.00              
ATOM     27 1HD1 LEU A  12      14.568 -15.264 -19.518  1.00  0.00              
ATOM     28 2HD1 LEU A  12      14.956 -16.926 -20.018  1.00  0.00              
ATOM     29 3HD1 LEU A  12      14.810 -15.640 -21.239  1.00  0.00              
ATOM     30 1HD2 LEU A  12      12.318 -14.298 -20.010  1.00  0.00              
ATOM     31 2HD2 LEU A  12      12.494 -14.660 -21.744  1.00  0.00              
ATOM     32 3HD2 LEU A  12      11.089 -15.279 -20.844  1.00  0.00              
ATOM     33  N   ALA A  13      11.770 -20.601 -21.306  1.00  0.00              
ATOM     34  CA  ALA A  13      10.847 -21.584 -21.847  1.00  0.00              
ATOM     35  C   ALA A  13       9.561 -20.825 -22.206  1.00  0.00              
ATOM     36  O   ALA A  13       9.246 -19.789 -21.606  1.00  0.00              
ATOM     37  CB  ALA A  13      10.566 -22.698 -20.812  1.00  0.00              
ATOM     38  H   ALA A  13      11.874 -20.523 -20.304  1.00  0.00              
ATOM     39  HA  ALA A  13      11.287 -22.020 -22.744  1.00  0.00              
ATOM     40 1HB  ALA A  13       9.873 -23.423 -21.239  1.00  0.00              
ATOM     41 2HB  ALA A  13      11.499 -23.198 -20.553  1.00  0.00              
ATOM     42 3HB  ALA A  13      10.127 -22.261 -19.917  1.00  0.00              
ATOM     43  N   GLU A  14       8.836 -21.343 -23.190  1.00  0.00              
ATOM     44  CA  GLU A  14       7.571 -20.762 -23.617  1.00  0.00              
ATOM     45  C   GLU A  14       6.481 -21.822 -23.459  1.00  0.00              
ATOM     46  O   GLU A  14       6.518 -22.860 -24.109  1.00  0.00              
ATOM     47  CB  GLU A  14       7.648 -20.268 -25.063  1.00  0.00              
ATOM     48  CG  GLU A  14       6.381 -19.589 -25.564  1.00  0.00              
ATOM     49  CD  GLU A  14       6.537 -19.121 -26.984  1.00  0.00              
ATOM     50  OE1 GLU A  14       7.562 -19.382 -27.567  1.00  0.00              
ATOM     51  OE2 GLU A  14       5.589 -18.601 -27.524  1.00  0.00              
ATOM     52  H   GLU A  14       9.180 -22.171 -23.655  1.00  0.00              
ATOM     53  HA  GLU A  14       7.320 -19.914 -22.979  1.00  0.00              
ATOM     54 1HB  GLU A  14       8.480 -19.565 -25.116  1.00  0.00              
ATOM     55 2HB  GLU A  14       7.865 -21.136 -25.686  1.00  0.00              
ATOM     56 1HG  GLU A  14       5.493 -20.216 -25.485  1.00  0.00              
ATOM     57 2HG  GLU A  14       6.275 -18.727 -24.907  1.00  0.00              
ATOM     58  N   HIS A  15       5.527 -21.565 -22.572  1.00  0.00              
ATOM     59  CA  HIS A  15       4.445 -22.508 -22.322  1.00  0.00              
ATOM     60  C   HIS A  15       3.237 -22.094 -23.141  1.00  0.00              
ATOM     61  O   HIS A  15       2.710 -20.993 -22.979  1.00  0.00              
ATOM     62  CB  HIS A  15       4.114 -22.532 -20.828  1.00  0.00              
ATOM     63  CG  HIS A  15       5.280 -22.924 -19.972  1.00  0.00              
ATOM     64  ND1 HIS A  15       5.768 -24.214 -19.929  1.00  0.00              
ATOM     65  CD2 HIS A  15       6.064 -22.198 -19.141  1.00  0.00              
ATOM     66  CE1 HIS A  15       6.799 -24.264 -19.106  1.00  0.00              
ATOM     67  NE2 HIS A  15       7.001 -23.054 -18.615  1.00  0.00              
ATOM     68  H   HIS A  15       5.551 -20.696 -22.058  1.00  0.00              
ATOM     69  HA  HIS A  15       4.746 -23.505 -22.644  1.00  0.00              
ATOM     70 1HB  HIS A  15       3.798 -21.542 -20.497  1.00  0.00              
ATOM     71 2HB  HIS A  15       3.319 -23.251 -20.631  1.00  0.00              
ATOM     72  HD2 HIS A  15       6.064 -21.146 -18.855  1.00  0.00              
ATOM     73  HE1 HIS A  15       7.327 -25.201 -18.933  1.00  0.00              
ATOM     74  HE2 HIS A  15       7.724 -22.792 -17.960  1.00  0.00              
ATOM     75  N   HIS A  16       2.786 -22.993 -24.006  1.00  0.00              
ATOM     76  CA  HIS A  16       1.748 -22.676 -24.991  1.00  0.00              
ATOM     77  C   HIS A  16       0.358 -23.092 -24.537  1.00  0.00              
ATOM     78  O   HIS A  16      -0.010 -24.272 -24.624  1.00  0.00              
ATOM     79  CB  HIS A  16       2.065 -23.342 -26.334  1.00  0.00              
ATOM     80  CG  HIS A  16       3.303 -22.813 -26.990  1.00  0.00              
ATOM     81  ND1 HIS A  16       4.560 -22.976 -26.446  1.00  0.00              
ATOM     82  CD2 HIS A  16       3.477 -22.125 -28.142  1.00  0.00              
ATOM     83  CE1 HIS A  16       5.455 -22.411 -27.238  1.00  0.00              
ATOM     84  NE2 HIS A  16       4.823 -21.887 -28.273  1.00  0.00              
ATOM     85  H   HIS A  16       3.174 -23.925 -23.981  1.00  0.00              
ATOM     86  HA  HIS A  16       1.698 -21.597 -25.136  1.00  0.00              
ATOM     87 1HB  HIS A  16       2.219 -24.413 -26.196  1.00  0.00              
ATOM     88 2HB  HIS A  16       1.247 -23.180 -27.035  1.00  0.00              
ATOM     89  HD2 HIS A  16       2.783 -21.767 -28.903  1.00  0.00              
ATOM     90  HE1 HIS A  16       6.514 -22.432 -26.983  1.00  0.00              
ATOM     91  HE2 HIS A  16       5.252 -21.391 -29.041  1.00  0.00              
ATOM     92  N   VAL A  17      -0.413 -22.116 -24.060  1.00  0.00              
ATOM     93  CA  VAL A  17      -1.762 -22.363 -23.551  1.00  0.00              
ATOM     94  C   VAL A  17      -2.809 -22.141 -24.637  1.00  0.00              
ATOM     95  O   VAL A  17      -2.837 -21.078 -25.269  1.00  0.00              
ATOM     96  CB  VAL A  17      -2.091 -21.410 -22.358  1.00  0.00              
ATOM     97  CG1 VAL A  17      -3.528 -21.611 -21.884  1.00  0.00              
ATOM     98  CG2 VAL A  17      -1.117 -21.677 -21.194  1.00  0.00              
ATOM     99  H   VAL A  17      -0.048 -21.174 -24.051  1.00  0.00              
ATOM    100  HA  VAL A  17      -1.887 -23.403 -23.249  1.00  0.00              
ATOM    101  HB  VAL A  17      -1.939 -20.378 -22.676  1.00  0.00              
ATOM    102 1HG1 VAL A  17      -3.735 -20.937 -21.052  1.00  0.00              
ATOM    103 2HG1 VAL A  17      -4.215 -21.398 -22.703  1.00  0.00              
ATOM    104 3HG1 VAL A  17      -3.663 -22.642 -21.556  1.00  0.00              
ATOM    105 1HG2 VAL A  17      -1.350 -21.011 -20.364  1.00  0.00              
ATOM    106 2HG2 VAL A  17      -1.216 -22.712 -20.867  1.00  0.00              
ATOM    107 3HG2 VAL A  17      -0.094 -21.498 -21.527  1.00  0.00              
ATOM    108  N   ILE A  18      -3.673 -23.132 -24.840  1.00  0.00              
ATOM    109  CA  ILE A  18      -4.777 -23.005 -25.802  1.00  0.00              
ATOM    110  C   ILE A  18      -6.073 -22.840 -25.027  1.00  0.00              
ATOM    111  O   ILE A  18      -6.395 -23.677 -24.170  1.00  0.00              
ATOM    112  CB  ILE A  18      -4.950 -24.276 -26.693  1.00  0.00              
ATOM    113  CG1 ILE A  18      -3.631 -24.627 -27.395  1.00  0.00              
ATOM    114  CG2 ILE A  18      -6.078 -24.047 -27.720  1.00  0.00              
ATOM    115  CD1 ILE A  18      -3.089 -23.547 -28.304  1.00  0.00              
ATOM    116  H   ILE A  18      -3.570 -23.993 -24.321  1.00  0.00              
ATOM    117  HA  ILE A  18      -4.659 -22.106 -26.405  1.00  0.00              
ATOM    118  HB  ILE A  18      -5.198 -25.125 -26.057  1.00  0.00              
ATOM    119 1HG1 ILE A  18      -2.897 -24.839 -26.619  1.00  0.00              
ATOM    120 2HG1 ILE A  18      -3.807 -25.529 -27.983  1.00  0.00              
ATOM    121 1HG2 ILE A  18      -6.192 -24.936 -28.339  1.00  0.00              
ATOM    122 2HG2 ILE A  18      -7.011 -23.846 -27.197  1.00  0.00              
ATOM    123 3HG2 ILE A  18      -5.826 -23.195 -28.353  1.00  0.00              
ATOM    124 1HD1 ILE A  18      -2.156 -23.884 -28.756  1.00  0.00              
ATOM    125 2HD1 ILE A  18      -3.815 -23.333 -29.089  1.00  0.00              
ATOM    126 3HD1 ILE A  18      -2.904 -22.643 -27.726  1.00  0.00              
ATOM    127  N   MET A  19      -6.809 -21.765 -25.304  1.00  0.00              
ATOM    128  CA  MET A  19      -8.119 -21.583 -24.680  1.00  0.00              
ATOM    129  C   MET A  19      -9.123 -22.359 -25.529  1.00  0.00              
ATOM    130  O   MET A  19      -9.213 -22.149 -26.738  1.00  0.00              
ATOM    131  CB  MET A  19      -8.527 -20.106 -24.662  1.00  0.00              
ATOM    132  CG  MET A  19      -7.537 -19.179 -23.971  1.00  0.00              
ATOM    133  SD  MET A  19      -7.329 -19.602 -22.239  1.00  0.00              
ATOM    134  CE  MET A  19      -8.901 -19.076 -21.532  1.00  0.00              
ATOM    135  H   MET A  19      -6.470 -21.064 -25.948  1.00  0.00              
ATOM    136  HA  MET A  19      -8.109 -21.991 -23.670  1.00  0.00              
ATOM    137 1HB  MET A  19      -8.645 -19.797 -25.699  1.00  0.00              
ATOM    138 2HB  MET A  19      -9.489 -20.047 -24.152  1.00  0.00              
ATOM    139 1HG  MET A  19      -6.580 -19.259 -24.485  1.00  0.00              
ATOM    140 2HG  MET A  19      -7.910 -18.159 -24.057  1.00  0.00              
ATOM    141 1HE  MET A  19      -8.906 -19.281 -20.461  1.00  0.00              
ATOM    142 2HE  MET A  19      -9.034 -18.006 -21.698  1.00  0.00              
ATOM    143 3HE  MET A  19      -9.715 -19.622 -22.010  1.00  0.00              
ATOM    144  N   VAL A  20      -9.867 -23.263 -24.905  1.00  0.00              
ATOM    145  CA  VAL A  20     -10.868 -24.050 -25.625  1.00  0.00              
ATOM    146  C   VAL A  20     -12.234 -23.903 -24.958  1.00  0.00              
ATOM    147  O   VAL A  20     -12.339 -23.974 -23.727  1.00  0.00              
ATOM    148  CB  VAL A  20     -10.448 -25.551 -25.663  1.00  0.00              
ATOM    149  CG1 VAL A  20     -11.509 -26.390 -26.351  1.00  0.00              
ATOM    150  CG2 VAL A  20      -9.112 -25.689 -26.384  1.00  0.00              
ATOM    151  H   VAL A  20      -9.743 -23.413 -23.914  1.00  0.00              
ATOM    152  HA  VAL A  20     -11.000 -23.686 -26.645  1.00  0.00              
ATOM    153  HB  VAL A  20     -10.303 -25.904 -24.642  1.00  0.00              
ATOM    154 1HG1 VAL A  20     -11.195 -27.435 -26.365  1.00  0.00              
ATOM    155 2HG1 VAL A  20     -12.451 -26.303 -25.808  1.00  0.00              
ATOM    156 3HG1 VAL A  20     -11.645 -26.039 -27.373  1.00  0.00              
ATOM    157 1HG2 VAL A  20      -8.818 -26.738 -26.410  1.00  0.00              
ATOM    158 2HG2 VAL A  20      -9.210 -25.314 -27.403  1.00  0.00              
ATOM    159 3HG2 VAL A  20      -8.352 -25.114 -25.856  1.00  0.00              
ATOM    160  N   GLY A  21     -13.270 -23.684 -25.772  1.00  0.00              
ATOM    161  CA  GLY A  21     -14.618 -23.538 -25.248  1.00  0.00              
ATOM    162  C   GLY A  21     -15.559 -22.763 -26.156  1.00  0.00              
ATOM    163  O   GLY A  21     -15.111 -22.073 -27.070  1.00  0.00              
ATOM    164  H   GLY A  21     -13.120 -23.618 -26.769  1.00  0.00              
ATOM    165 1HA  GLY A  21     -15.050 -24.527 -25.096  1.00  0.00              
ATOM    166 2HA  GLY A  21     -14.575 -23.012 -24.295  1.00  0.00              
ATOM    167  N   SER A  22     -16.863 -22.879 -25.890  1.00  0.00              
ATOM    168  CA  SER A  22     -17.904 -22.251 -26.701  1.00  0.00              
ATOM    169  C   SER A  22     -17.841 -20.732 -26.609  1.00  0.00              
ATOM    170  O   SER A  22     -17.341 -20.180 -25.630  1.00  0.00              
ATOM    171  CB  SER A  22     -19.271 -22.746 -26.272  1.00  0.00              
ATOM    172  OG  SER A  22     -19.415 -24.127 -26.464  1.00  0.00              
ATOM    173  H   SER A  22     -17.130 -23.430 -25.087  1.00  0.00              
ATOM    174  HA  SER A  22     -17.882 -22.558 -27.748  1.00  0.00              
ATOM    175 1HB  SER A  22     -19.407 -22.520 -25.214  1.00  0.00              
ATOM    176 2HB  SER A  22     -20.030 -22.226 -26.854  1.00  0.00              
ATOM    177  HG  SER A  22     -20.348 -24.351 -26.486  1.00  0.00              
ATOM    178  N   GLY A  23     -18.373 -20.068 -27.631  1.00  0.00              
ATOM    179  CA  GLY A  23     -18.396 -18.617 -27.634  1.00  0.00              
ATOM    180  C   GLY A  23     -19.190 -18.069 -26.462  1.00  0.00              
ATOM    181  O   GLY A  23     -20.284 -18.555 -26.159  1.00  0.00              
ATOM    182  H   GLY A  23     -18.767 -20.568 -28.416  1.00  0.00              
ATOM    183 1HA  GLY A  23     -17.373 -18.244 -27.571  1.00  0.00              
ATOM    184 2HA  GLY A  23     -18.852 -18.270 -28.561  1.00  0.00              
ATOM    185  N   GLY A  24     -18.629 -17.070 -25.786  1.00  0.00              
ATOM    186  CA  GLY A  24     -19.271 -16.528 -24.601  1.00  0.00              
ATOM    187  C   GLY A  24     -18.955 -17.119 -23.233  1.00  0.00              
ATOM    188  O   GLY A  24     -19.408 -16.577 -22.228  1.00  0.00              
ATOM    189  H   GLY A  24     -17.750 -16.678 -26.091  1.00  0.00              
ATOM    190 1HA  GLY A  24     -19.016 -15.472 -24.509  1.00  0.00              
ATOM    191 2HA  GLY A  24     -20.351 -16.632 -24.702  1.00  0.00              
ATOM    192  N   VAL A  25     -18.191 -18.201 -23.154  1.00  0.00              
ATOM    193  CA  VAL A  25     -17.848 -18.728 -21.834  1.00  0.00              
ATOM    194  C   VAL A  25     -16.865 -17.883 -21.015  1.00  0.00              
ATOM    195  O   VAL A  25     -16.758 -18.075 -19.804  1.00  0.00              
ATOM    196  CB  VAL A  25     -17.309 -20.185 -21.907  1.00  0.00              
ATOM    197  CG1 VAL A  25     -18.357 -21.089 -22.554  1.00  0.00              
ATOM    198  CG2 VAL A  25     -15.987 -20.230 -22.659  1.00  0.00              
ATOM    199  H   VAL A  25     -17.840 -18.669 -23.977  1.00  0.00              
ATOM    200  HA  VAL A  25     -18.720 -18.756 -21.179  1.00  0.00              
ATOM    201  HB  VAL A  25     -17.109 -20.539 -20.896  1.00  0.00              
ATOM    202 1HG1 VAL A  25     -17.976 -22.109 -22.603  1.00  0.00              
ATOM    203 2HG1 VAL A  25     -19.270 -21.071 -21.958  1.00  0.00              
ATOM    204 3HG1 VAL A  25     -18.573 -20.733 -23.561  1.00  0.00              
ATOM    205 1HG2 VAL A  25     -15.626 -21.257 -22.699  1.00  0.00              
ATOM    206 2HG2 VAL A  25     -16.133 -19.856 -23.673  1.00  0.00              
ATOM    207 3HG2 VAL A  25     -15.254 -19.608 -22.145  1.00  0.00              
ATOM    208  N   GLY A  26     -16.147 -16.965 -21.660  1.00  0.00              
ATOM    209  CA  GLY A  26     -15.211 -16.114 -20.935  1.00  0.00              
ATOM    210  C   GLY A  26     -13.733 -16.401 -21.179  1.00  0.00              
ATOM    211  O   GLY A  26     -12.881 -16.060 -20.357  1.00  0.00              
ATOM    212  H   GLY A  26     -16.245 -16.849 -22.658  1.00  0.00              
ATOM    213 1HA  GLY A  26     -15.380 -15.075 -21.219  1.00  0.00              
ATOM    214 2HA  GLY A  26     -15.381 -16.229 -19.865  1.00  0.00              
ATOM    215  N   LYS A  27     -13.413 -17.021 -22.311  1.00  0.00              
ATOM    216  CA  LYS A  27     -12.016 -17.254 -22.670  1.00  0.00              
ATOM    217  C   LYS A  27     -11.252 -15.923 -22.769  1.00  0.00              
ATOM    218  O   LYS A  27     -10.197 -15.748 -22.148  1.00  0.00              
ATOM    219  CB  LYS A  27     -11.935 -18.007 -24.004  1.00  0.00              
ATOM    220  CG  LYS A  27     -12.628 -19.363 -23.972  1.00  0.00              
ATOM    221  CD  LYS A  27     -12.326 -20.202 -25.231  1.00  0.00              
ATOM    222  CE  LYS A  27     -12.802 -19.522 -26.514  1.00  0.00              
ATOM    223  NZ  LYS A  27     -14.290 -19.377 -26.581  1.00  0.00              
ATOM    224  H   LYS A  27     -14.141 -17.337 -22.936  1.00  0.00              
ATOM    225  HA  LYS A  27     -11.528 -17.841 -21.891  1.00  0.00              
ATOM    226 1HB  LYS A  27     -12.396 -17.370 -24.759  1.00  0.00              
ATOM    227 2HB  LYS A  27     -10.877 -18.135 -24.236  1.00  0.00              
ATOM    228 1HG  LYS A  27     -12.285 -19.906 -23.091  1.00  0.00              
ATOM    229 2HG  LYS A  27     -13.704 -19.201 -23.903  1.00  0.00              
ATOM    230 1HD  LYS A  27     -11.248 -20.358 -25.293  1.00  0.00              
ATOM    231 2HD  LYS A  27     -12.827 -21.164 -25.135  1.00  0.00              
ATOM    232 1HE  LYS A  27     -12.349 -18.533 -26.566  1.00  0.00              
ATOM    233 2HE  LYS A  27     -12.467 -20.119 -27.362  1.00  0.00              
ATOM    234 1HZ  LYS A  27     -14.545 -18.924 -27.448  1.00  0.00              
ATOM    235 2HZ  LYS A  27     -14.720 -20.291 -26.540  1.00  0.00              
ATOM    236 3HZ  LYS A  27     -14.610 -18.820 -25.802  1.00  0.00              
ATOM    237  N   SER A  28     -11.797 -14.984 -23.536  1.00  0.00              
ATOM    238  CA  SER A  28     -11.150 -13.687 -23.699  1.00  0.00              
ATOM    239  C   SER A  28     -11.096 -12.904 -22.399  1.00  0.00              
ATOM    240  O   SER A  28     -10.156 -12.132 -22.159  1.00  0.00              
ATOM    241  CB  SER A  28     -11.871 -12.880 -24.762  1.00  0.00              
ATOM    242  OG  SER A  28     -11.796 -13.485 -26.023  1.00  0.00              
ATOM    243  H   SER A  28     -12.668 -15.162 -24.015  1.00  0.00              
ATOM    244  HA  SER A  28     -10.145 -13.754 -24.119  1.00  0.00              
ATOM    245 1HB  SER A  28     -12.918 -12.784 -24.476  1.00  0.00              
ATOM    246 2HB  SER A  28     -11.418 -11.891 -24.816  1.00  0.00              
ATOM    247  HG  SER A  28     -10.918 -13.851 -26.151  1.00  0.00              
ATOM    248  N   ALA A  29     -12.108 -13.099 -21.560  1.00  0.00              
ATOM    249  CA  ALA A  29     -12.153 -12.430 -20.267  1.00  0.00              
ATOM    250  C   ALA A  29     -11.008 -12.908 -19.380  1.00  0.00              
ATOM    251  O   ALA A  29     -10.349 -12.107 -18.734  1.00  0.00              
ATOM    252  CB  ALA A  29     -13.497 -12.686 -19.585  1.00  0.00              
ATOM    253  H   ALA A  29     -12.861 -13.721 -21.818  1.00  0.00              
ATOM    254  HA  ALA A  29     -12.028 -11.358 -20.423  1.00  0.00              
ATOM    255 1HB  ALA A  29     -13.517 -12.179 -18.620  1.00  0.00              
ATOM    256 2HB  ALA A  29     -14.303 -12.304 -20.212  1.00  0.00              
ATOM    257 3HB  ALA A  29     -13.631 -13.756 -19.435  1.00  0.00              
ATOM    258  N   LEU A  30     -10.776 -14.217 -19.349  1.00  0.00              
ATOM    259  CA  LEU A  30      -9.701 -14.752 -18.526  1.00  0.00              
ATOM    260  C   LEU A  30      -8.355 -14.321 -19.115  1.00  0.00              
ATOM    261  O   LEU A  30      -7.432 -13.953 -18.381  1.00  0.00              
ATOM    262  CB  LEU A  30      -9.780 -16.283 -18.456  1.00  0.00              
ATOM    263  CG  LEU A  30     -10.951 -16.871 -17.667  1.00  0.00              
ATOM    264  CD1 LEU A  30     -11.021 -18.389 -17.858  1.00  0.00              
ATOM    265  CD2 LEU A  30     -10.793 -16.506 -16.177  1.00  0.00              
ATOM    266  H   LEU A  30     -11.341 -14.851 -19.894  1.00  0.00              
ATOM    267  HA  LEU A  30      -9.770 -14.338 -17.521  1.00  0.00              
ATOM    268 1HB  LEU A  30      -9.907 -16.502 -19.515  1.00  0.00              
ATOM    269 2HB  LEU A  30      -8.845 -16.719 -18.105  1.00  0.00              
ATOM    270  HG  LEU A  30     -11.861 -16.396 -18.035  1.00  0.00              
ATOM    271 1HD1 LEU A  30     -11.860 -18.790 -17.289  1.00  0.00              
ATOM    272 2HD1 LEU A  30     -11.160 -18.616 -18.915  1.00  0.00              
ATOM    273 3HD1 LEU A  30     -10.096 -18.843 -17.506  1.00  0.00              
ATOM    274 1HD2 LEU A  30     -11.627 -16.923 -15.610  1.00  0.00              
ATOM    275 2HD2 LEU A  30      -9.856 -16.915 -15.799  1.00  0.00              
ATOM    276 3HD2 LEU A  30     -10.787 -15.422 -16.066  1.00  0.00              
ATOM    277  N   THR A  31      -8.257 -14.351 -20.440  1.00  0.00              
ATOM    278  CA  THR A  31      -7.016 -14.032 -21.140  1.00  0.00              
ATOM    279  C   THR A  31      -6.611 -12.573 -20.954  1.00  0.00              
ATOM    280  O   THR A  31      -5.442 -12.266 -20.746  1.00  0.00              
ATOM    281  CB  THR A  31      -7.132 -14.327 -22.647  1.00  0.00              
ATOM    282  OG1 THR A  31      -7.367 -15.728 -22.845  1.00  0.00              
ATOM    283  CG2 THR A  31      -5.856 -13.924 -23.369  1.00  0.00              
ATOM    284  H   THR A  31      -9.074 -14.604 -20.977  1.00  0.00              
ATOM    285  HA  THR A  31      -6.198 -14.623 -20.728  1.00  0.00              
ATOM    286  HB  THR A  31      -7.973 -13.766 -23.054  1.00  0.00              
ATOM    287  HG1 THR A  31      -7.744 -15.868 -23.718  1.00  0.00              
ATOM    288 1HG2 THR A  31      -5.958 -14.140 -24.433  1.00  0.00              
ATOM    289 2HG2 THR A  31      -5.681 -12.857 -23.230  1.00  0.00              
ATOM    290 3HG2 THR A  31      -5.016 -14.486 -22.963  1.00  0.00              
ATOM    291  N   LEU A  32      -7.591 -11.679 -21.035  1.00  0.00              
ATOM    292  CA  LEU A  32      -7.328 -10.261 -20.907  1.00  0.00              
ATOM    293  C   LEU A  32      -7.172  -9.804 -19.464  1.00  0.00              
ATOM    294  O   LEU A  32      -6.472  -8.822 -19.199  1.00  0.00              
ATOM    295  CB  LEU A  32      -8.422  -9.451 -21.626  1.00  0.00              
ATOM    296  CG  LEU A  32      -8.477  -9.645 -23.149  1.00  0.00              
ATOM    297  CD1 LEU A  32      -9.675  -8.896 -23.721  1.00  0.00              
ATOM    298  CD2 LEU A  32      -7.182  -9.152 -23.783  1.00  0.00              
ATOM    299  H   LEU A  32      -8.539 -11.992 -21.189  1.00  0.00              
ATOM    300  HA  LEU A  32      -6.378 -10.021 -21.384  1.00  0.00              
ATOM    301 1HB  LEU A  32      -9.303  -9.891 -21.159  1.00  0.00              
ATOM    302 2HB  LEU A  32      -8.369  -8.392 -21.376  1.00  0.00              
ATOM    303  HG  LEU A  32      -8.549 -10.717 -23.337  1.00  0.00              
ATOM    304 1HD1 LEU A  32      -9.710  -9.036 -24.802  1.00  0.00              
ATOM    305 2HD1 LEU A  32     -10.592  -9.283 -23.276  1.00  0.00              
ATOM    306 3HD1 LEU A  32      -9.581  -7.834 -23.497  1.00  0.00              
ATOM    307 1HD2 LEU A  32      -7.230  -9.294 -24.863  1.00  0.00              
ATOM    308 2HD2 LEU A  32      -7.047  -8.093 -23.562  1.00  0.00              
ATOM    309 3HD2 LEU A  32      -6.341  -9.717 -23.380  1.00  0.00              
ATOM    310  N   GLN A  33      -7.819 -10.494 -18.534  1.00  0.00              
ATOM    311  CA  GLN A  33      -7.621 -10.184 -17.116  1.00  0.00              
ATOM    312  C   GLN A  33      -6.202 -10.628 -16.765  1.00  0.00              
ATOM    313  O   GLN A  33      -5.476  -9.946 -16.040  1.00  0.00              
ATOM    314  CB  GLN A  33      -8.648 -10.893 -16.230  1.00  0.00              
ATOM    315  CG  GLN A  33      -8.538 -10.552 -14.753  1.00  0.00              
ATOM    316  CD  GLN A  33      -8.791  -9.081 -14.479  1.00  0.00              
ATOM    317  OE1 GLN A  33      -9.749  -8.496 -14.990  1.00  0.00              
ATOM    318  NE2 GLN A  33      -7.929  -8.474 -13.672  1.00  0.00              
ATOM    319  H   GLN A  33      -8.453 -11.237 -18.791  1.00  0.00              
ATOM    320  HA  GLN A  33      -7.713  -9.109 -16.961  1.00  0.00              
ATOM    321 1HB  GLN A  33      -9.633 -10.611 -16.601  1.00  0.00              
ATOM    322 2HB  GLN A  33      -8.501 -11.963 -16.372  1.00  0.00              
ATOM    323 1HG  GLN A  33      -9.039 -11.128 -13.976  1.00  0.00              
ATOM    324 2HG  GLN A  33      -7.464 -10.732 -14.703  1.00  0.00              
ATOM    325 1HE2 GLN A  33      -8.044  -7.504 -13.454  1.00  0.00              
ATOM    326 2HE2 GLN A  33      -7.164  -8.987 -13.280  1.00  0.00              
ATOM    327  N   PHE A  34      -5.808 -11.785 -17.289  1.00  0.00              
ATOM    328  CA  PHE A  34      -4.466 -12.304 -17.047  1.00  0.00              
ATOM    329  C   PHE A  34      -3.369 -11.415 -17.658  1.00  0.00              
ATOM    330  O   PHE A  34      -2.462 -10.957 -16.964  1.00  0.00              
ATOM    331  CB  PHE A  34      -4.346 -13.730 -17.607  1.00  0.00              
ATOM    332  CG  PHE A  34      -2.971 -14.311 -17.479  1.00  0.00              
ATOM    333  CD1 PHE A  34      -2.095 -14.305 -18.548  1.00  0.00              
ATOM    334  CD2 PHE A  34      -2.542 -14.840 -16.267  1.00  0.00              
ATOM    335  CE1 PHE A  34      -0.797 -14.819 -18.419  1.00  0.00              
ATOM    336  CE2 PHE A  34      -1.250 -15.353 -16.126  1.00  0.00              
ATOM    337  CZ  PHE A  34      -0.377 -15.340 -17.209  1.00  0.00              
ATOM    338  H   PHE A  34      -6.444 -12.315 -17.866  1.00  0.00              
ATOM    339  HA  PHE A  34      -4.264 -12.322 -15.975  1.00  0.00              
ATOM    340 1HB  PHE A  34      -5.020 -14.400 -17.076  1.00  0.00              
ATOM    341 2HB  PHE A  34      -4.591 -13.737 -18.669  1.00  0.00              
ATOM    342  HD1 PHE A  34      -2.423 -13.893 -19.503  1.00  0.00              
ATOM    343  HD2 PHE A  34      -3.227 -14.849 -15.418  1.00  0.00              
ATOM    344  HE1 PHE A  34      -0.120 -14.807 -19.273  1.00  0.00              
ATOM    345  HE2 PHE A  34      -0.926 -15.764 -15.170  1.00  0.00              
ATOM    346  HZ  PHE A  34       0.632 -15.738 -17.107  1.00  0.00              
ATOM    347  N   MET A  35      -3.470 -11.163 -18.955  1.00  0.00              
ATOM    348  CA  MET A  35      -2.474 -10.371 -19.676  1.00  0.00              
ATOM    349  C   MET A  35      -2.447  -8.887 -19.347  1.00  0.00              
ATOM    350  O   MET A  35      -1.380  -8.294 -19.150  1.00  0.00              
ATOM    351  CB  MET A  35      -2.714 -10.470 -21.187  1.00  0.00              
ATOM    352  CG  MET A  35      -2.423 -11.826 -21.801  1.00  0.00              
ATOM    353  SD  MET A  35      -0.655 -11.997 -22.071  1.00  0.00              
ATOM    354  CE  MET A  35      -0.510 -13.727 -22.233  1.00  0.00              
ATOM    355  H   MET A  35      -4.264 -11.532 -19.459  1.00  0.00              
ATOM    356  HA  MET A  35      -1.471 -10.711 -19.418  1.00  0.00              
ATOM    357 1HB  MET A  35      -3.759 -10.219 -21.360  1.00  0.00              
ATOM    358 2HB  MET A  35      -2.077  -9.722 -21.660  1.00  0.00              
ATOM    359 1HG  MET A  35      -2.783 -12.593 -21.116  1.00  0.00              
ATOM    360 2HG  MET A  35      -2.965 -11.895 -22.743  1.00  0.00              
ATOM    361 1HE  MET A  35       0.533 -13.991 -22.406  1.00  0.00              
ATOM    362 2HE  MET A  35      -0.860 -14.209 -21.318  1.00  0.00              
ATOM    363 3HE  MET A  35      -1.115 -14.066 -23.075  1.00  0.00              
ATOM    364  N   LYS A  36      -3.627  -8.288 -19.303  1.00  0.00              
ATOM    365  CA  LYS A  36      -3.708  -6.856 -19.097  1.00  0.00              
ATOM    366  C   LYS A  36      -4.472  -6.348 -17.888  1.00  0.00              
ATOM    367  O   LYS A  36      -4.637  -5.141 -17.733  1.00  0.00              
ATOM    368  CB  LYS A  36      -4.312  -6.222 -20.351  1.00  0.00              
ATOM    369  CG  LYS A  36      -3.441  -6.337 -21.596  1.00  0.00              
ATOM    370  CD  LYS A  36      -4.076  -5.627 -22.782  1.00  0.00              
ATOM    371  CE  LYS A  36      -3.267  -5.842 -24.053  1.00  0.00              
ATOM    372  NZ  LYS A  36      -3.891  -5.176 -25.229  1.00  0.00              
ATOM    373  H   LYS A  36      -4.480  -8.818 -19.413  1.00  0.00              
ATOM    374  HA  LYS A  36      -2.710  -6.451 -18.925  1.00  0.00              
ATOM    375 1HB  LYS A  36      -5.268  -6.715 -20.530  1.00  0.00              
ATOM    376 2HB  LYS A  36      -4.483  -5.169 -20.126  1.00  0.00              
ATOM    377 1HG  LYS A  36      -2.470  -5.891 -21.381  1.00  0.00              
ATOM    378 2HG  LYS A  36      -3.312  -7.393 -21.831  1.00  0.00              
ATOM    379 1HD  LYS A  36      -5.084  -6.018 -22.922  1.00  0.00              
ATOM    380 2HD  LYS A  36      -4.128  -4.561 -22.562  1.00  0.00              
ATOM    381 1HE  LYS A  36      -2.268  -5.438 -23.895  1.00  0.00              
ATOM    382 2HE  LYS A  36      -3.200  -6.914 -24.238  1.00  0.00              
ATOM    383 1HZ  LYS A  36      -3.325  -5.342 -26.049  1.00  0.00              
ATOM    384 2HZ  LYS A  36      -4.817  -5.551 -25.377  1.00  0.00              
ATOM    385 3HZ  LYS A  36      -3.953  -4.182 -25.059  1.00  0.00              
ATOM    386  N   ASP A  37      -4.935  -7.251 -17.034  1.00  0.00              
ATOM    387  CA  ASP A  37      -5.810  -6.840 -15.946  1.00  0.00              
ATOM    388  C   ASP A  37      -7.074  -6.154 -16.434  1.00  0.00              
ATOM    389  O   ASP A  37      -7.555  -5.235 -15.783  1.00  0.00              
ATOM    390  CB  ASP A  37      -5.058  -5.912 -14.989  1.00  0.00              
ATOM    391  CG  ASP A  37      -3.872  -6.560 -14.287  1.00  0.00              
ATOM    392  OD1 ASP A  37      -4.042  -7.618 -13.729  1.00  0.00              
ATOM    393  OD2 ASP A  37      -2.776  -6.077 -14.447  1.00  0.00              
ATOM    394  H   ASP A  37      -4.689  -8.227 -17.126  1.00  0.00              
ATOM    395  HA  ASP A  37      -6.149  -7.717 -15.393  1.00  0.00              
ATOM    396 1HB  ASP A  37      -4.740  -4.977 -15.450  1.00  0.00              
ATOM    397 2HB  ASP A  37      -5.844  -5.710 -14.261  1.00  0.00              
ATOM    398  N   GLU A  38      -7.615  -6.591 -17.565  1.00  0.00              
ATOM    399  CA  GLU A  38      -8.841  -5.989 -18.069  1.00  0.00              
ATOM    400  C   GLU A  38     -10.000  -6.992 -18.168  1.00  0.00              
ATOM    401  O   GLU A  38      -9.788  -8.190 -18.384  1.00  0.00              
ATOM    402  CB  GLU A  38      -8.583  -5.355 -19.438  1.00  0.00              
ATOM    403  CG  GLU A  38      -7.605  -4.188 -19.416  1.00  0.00              
ATOM    404  CD  GLU A  38      -7.462  -3.570 -20.779  1.00  0.00              
ATOM    405  OE1 GLU A  38      -8.077  -4.055 -21.698  1.00  0.00              
ATOM    406  OE2 GLU A  38      -6.829  -2.545 -20.881  1.00  0.00              
ATOM    407  H   GLU A  38      -7.184  -7.341 -18.087  1.00  0.00              
ATOM    408  HA  GLU A  38      -9.185  -5.217 -17.379  1.00  0.00              
ATOM    409 1HB  GLU A  38      -8.195  -6.141 -20.085  1.00  0.00              
ATOM    410 2HB  GLU A  38      -9.546  -5.013 -19.818  1.00  0.00              
ATOM    411 1HG  GLU A  38      -7.867  -3.416 -18.693  1.00  0.00              
ATOM    412 2HG  GLU A  38      -6.662  -4.650 -19.127  1.00  0.00              
ATOM    413  N   PHE A  39     -11.221  -6.487 -17.998  1.00  0.00              
ATOM    414  CA  PHE A  39     -12.428  -7.305 -18.046  1.00  0.00              
ATOM    415  C   PHE A  39     -13.587  -6.473 -18.566  1.00  0.00              
ATOM    416  O   PHE A  39     -13.810  -5.356 -18.101  1.00  0.00              
ATOM    417  CB  PHE A  39     -12.798  -7.861 -16.657  1.00  0.00              
ATOM    418  CG  PHE A  39     -14.127  -8.594 -16.630  1.00  0.00              
ATOM    419  CD1 PHE A  39     -15.292  -7.945 -16.227  1.00  0.00              
ATOM    420  CD2 PHE A  39     -14.224  -9.909 -17.065  1.00  0.00              
ATOM    421  CE1 PHE A  39     -16.536  -8.596 -16.261  1.00  0.00              
ATOM    422  CE2 PHE A  39     -15.461 -10.574 -17.105  1.00  0.00              
ATOM    423  CZ  PHE A  39     -16.619  -9.912 -16.701  1.00  0.00              
ATOM    424  H   PHE A  39     -11.305  -5.494 -17.830  1.00  0.00              
ATOM    425  HA  PHE A  39     -12.284  -8.137 -18.737  1.00  0.00              
ATOM    426 1HB  PHE A  39     -12.042  -8.571 -16.324  1.00  0.00              
ATOM    427 2HB  PHE A  39     -12.873  -7.048 -15.936  1.00  0.00              
ATOM    428  HD1 PHE A  39     -15.235  -6.914 -15.881  1.00  0.00              
ATOM    429  HD2 PHE A  39     -13.317 -10.426 -17.380  1.00  0.00              
ATOM    430  HE1 PHE A  39     -17.435  -8.070 -15.942  1.00  0.00              
ATOM    431  HE2 PHE A  39     -15.516 -11.606 -17.451  1.00  0.00              
ATOM    432  HZ  PHE A  39     -17.583 -10.419 -16.728  1.00  0.00              
ATOM    433  N   VAL A  40     -14.314  -7.018 -19.534  1.00  0.00              
ATOM    434  CA  VAL A  40     -15.568  -6.422 -19.982  1.00  0.00              
ATOM    435  C   VAL A  40     -16.676  -7.459 -19.887  1.00  0.00              
ATOM    436  O   VAL A  40     -16.425  -8.664 -19.914  1.00  0.00              
ATOM    437  CB  VAL A  40     -15.472  -5.923 -21.431  1.00  0.00              
ATOM    438  CG1 VAL A  40     -14.416  -4.839 -21.538  1.00  0.00              
ATOM    439  CG2 VAL A  40     -15.126  -7.085 -22.345  1.00  0.00              
ATOM    440  H   VAL A  40     -13.991  -7.869 -19.970  1.00  0.00              
ATOM    441  HA  VAL A  40     -15.868  -5.596 -19.336  1.00  0.00              
ATOM    442  HB  VAL A  40     -16.447  -5.545 -21.740  1.00  0.00              
ATOM    443 1HG1 VAL A  40     -14.355  -4.491 -22.569  1.00  0.00              
ATOM    444 2HG1 VAL A  40     -14.684  -4.005 -20.890  1.00  0.00              
ATOM    445 3HG1 VAL A  40     -13.449  -5.240 -21.233  1.00  0.00              
ATOM    446 1HG2 VAL A  40     -15.059  -6.731 -23.373  1.00  0.00              
ATOM    447 2HG2 VAL A  40     -14.169  -7.511 -22.044  1.00  0.00              
ATOM    448 3HG2 VAL A  40     -15.902  -7.847 -22.274  1.00  0.00              
ATOM    449  N   GLU A  41     -17.909  -6.986 -19.782  1.00  0.00              
ATOM    450  CA  GLU A  41     -19.045  -7.882 -19.675  1.00  0.00              
ATOM    451  C   GLU A  41     -19.511  -8.456 -21.016  1.00  0.00              
ATOM    452  O   GLU A  41     -19.832  -9.637 -21.103  1.00  0.00              
ATOM    453  CB  GLU A  41     -20.207  -7.154 -18.995  1.00  0.00              
ATOM    454  CG  GLU A  41     -19.968  -6.817 -17.530  1.00  0.00              
ATOM    455  CD  GLU A  41     -21.130  -6.063 -16.946  1.00  0.00              
ATOM    456  OE1 GLU A  41     -22.050  -5.773 -17.672  1.00  0.00              
ATOM    457  OE2 GLU A  41     -21.150  -5.874 -15.753  1.00  0.00              
ATOM    458  H   GLU A  41     -18.067  -5.989 -19.776  1.00  0.00              
ATOM    459  HA  GLU A  41     -18.773  -8.755 -19.080  1.00  0.00              
ATOM    460 1HB  GLU A  41     -20.378  -6.234 -19.556  1.00  0.00              
ATOM    461 2HB  GLU A  41     -21.082  -7.799 -19.081  1.00  0.00              
ATOM    462 1HG  GLU A  41     -19.756  -7.690 -16.914  1.00  0.00              
ATOM    463 2HG  GLU A  41     -19.092  -6.170 -17.556  1.00  0.00              
ATOM    464  N   ASP A  42     -19.523  -7.644 -22.069  1.00  0.00              
ATOM    465  CA  ASP A  42     -19.876  -8.161 -23.395  1.00  0.00              
ATOM    466  C   ASP A  42     -18.807  -9.003 -24.095  1.00  0.00              
ATOM    467  O   ASP A  42     -17.612  -8.746 -23.967  1.00  0.00              
ATOM    468  CB  ASP A  42     -20.257  -6.991 -24.305  1.00  0.00              
ATOM    469  CG  ASP A  42     -21.604  -6.357 -23.984  1.00  0.00              
ATOM    470  OD1 ASP A  42     -22.340  -6.930 -23.217  1.00  0.00              
ATOM    471  OD2 ASP A  42     -21.820  -5.237 -24.380  1.00  0.00              
ATOM    472  H   ASP A  42     -19.290  -6.666 -21.968  1.00  0.00              
ATOM    473  HA  ASP A  42     -20.723  -8.843 -23.312  1.00  0.00              
ATOM    474 1HB  ASP A  42     -19.494  -6.214 -24.357  1.00  0.00              
ATOM    475 2HB  ASP A  42     -20.318  -7.506 -25.264  1.00  0.00              
ATOM    476  N   TYR A  43     -19.267 -10.006 -24.840  1.00  0.00              
ATOM    477  CA  TYR A  43     -18.407 -10.904 -25.614  1.00  0.00              
ATOM    478  C   TYR A  43     -17.757 -10.156 -26.779  1.00  0.00              
ATOM    479  O   TYR A  43     -18.424  -9.436 -27.517  1.00  0.00              
ATOM    480  CB  TYR A  43     -19.206 -12.101 -26.133  1.00  0.00              
ATOM    481  CG  TYR A  43     -18.439 -12.978 -27.098  1.00  0.00              
ATOM    482  CD1 TYR A  43     -17.422 -13.808 -26.652  1.00  0.00              
ATOM    483  CD2 TYR A  43     -18.737 -12.973 -28.453  1.00  0.00              
ATOM    484  CE1 TYR A  43     -16.718 -14.611 -27.529  1.00  0.00              
ATOM    485  CE2 TYR A  43     -18.040 -13.772 -29.339  1.00  0.00              
ATOM    486  CZ  TYR A  43     -17.031 -14.590 -28.873  1.00  0.00              
ATOM    487  OH  TYR A  43     -16.334 -15.388 -29.752  1.00  0.00              
ATOM    488  H   TYR A  43     -20.267 -10.141 -24.864  1.00  0.00              
ATOM    489  HA  TYR A  43     -17.598 -11.276 -24.984  1.00  0.00              
ATOM    490 1HB  TYR A  43     -19.505 -12.691 -25.266  1.00  0.00              
ATOM    491 2HB  TYR A  43     -20.093 -11.706 -26.628  1.00  0.00              
ATOM    492  HD1 TYR A  43     -17.180 -13.819 -25.589  1.00  0.00              
ATOM    493  HD2 TYR A  43     -19.535 -12.325 -28.815  1.00  0.00              
ATOM    494  HE1 TYR A  43     -15.920 -15.258 -27.165  1.00  0.00              
ATOM    495  HE2 TYR A  43     -18.288 -13.754 -30.401  1.00  0.00              
ATOM    496  HH  TYR A  43     -15.656 -15.915 -29.323  1.00  0.00              
ATOM    497  N   GLU A  44     -16.454 -10.352 -26.949  1.00  0.00              
ATOM    498  CA  GLU A  44     -15.726  -9.811 -28.091  1.00  0.00              
ATOM    499  C   GLU A  44     -15.499 -10.877 -29.173  1.00  0.00              
ATOM    500  O   GLU A  44     -14.732 -11.814 -28.970  1.00  0.00              
ATOM    501  CB  GLU A  44     -14.387  -9.228 -27.636  1.00  0.00              
ATOM    502  CG  GLU A  44     -13.555  -8.615 -28.754  1.00  0.00              
ATOM    503  CD  GLU A  44     -12.295  -7.992 -28.219  1.00  0.00              
ATOM    504  OE1 GLU A  44     -12.082  -8.054 -27.032  1.00  0.00              
ATOM    505  OE2 GLU A  44     -11.492  -7.554 -29.008  1.00  0.00              
ATOM    506  H   GLU A  44     -15.954 -10.895 -26.259  1.00  0.00              
ATOM    507  HA  GLU A  44     -16.311  -9.020 -28.562  1.00  0.00              
ATOM    508 1HB  GLU A  44     -14.609  -8.465 -26.889  1.00  0.00              
ATOM    509 2HB  GLU A  44     -13.827 -10.039 -27.170  1.00  0.00              
ATOM    510 1HG  GLU A  44     -13.303  -9.321 -29.544  1.00  0.00              
ATOM    511 2HG  GLU A  44     -14.202  -7.836 -29.157  1.00  0.00              
ATOM    512  N   PRO A  45     -16.160 -10.737 -30.339  1.00  0.00              
ATOM    513  CA  PRO A  45     -15.998 -11.682 -31.449  1.00  0.00              
ATOM    514  C   PRO A  45     -14.534 -11.973 -31.757  1.00  0.00              
ATOM    515  O   PRO A  45     -13.788 -11.115 -32.226  1.00  0.00              
ATOM    516  CB  PRO A  45     -16.727 -10.992 -32.595  1.00  0.00              
ATOM    517  CG  PRO A  45     -17.848 -10.308 -31.879  1.00  0.00              
ATOM    518  CD  PRO A  45     -17.146  -9.716 -30.674  1.00  0.00              
ATOM    519  HA  PRO A  45     -16.430 -12.670 -31.233  1.00  0.00              
ATOM    520 1HB  PRO A  45     -16.070 -10.284 -33.121  1.00  0.00              
ATOM    521 2HB  PRO A  45     -17.083 -11.717 -33.341  1.00  0.00              
ATOM    522 1HG  PRO A  45     -18.317  -9.543 -32.515  1.00  0.00              
ATOM    523 2HG  PRO A  45     -18.636 -11.023 -31.600  1.00  0.00              
ATOM    524 1HD  PRO A  45     -16.664  -8.754 -30.904  1.00  0.00              
ATOM    525 2HD  PRO A  45     -17.836  -9.536 -29.837  1.00  0.00              
ATOM    526  N   THR A  46     -14.137 -13.204 -31.470  1.00  0.00              
ATOM    527  CA  THR A  46     -12.757 -13.641 -31.644  1.00  0.00              
ATOM    528  C   THR A  46     -12.629 -14.773 -32.660  1.00  0.00              
ATOM    529  O   THR A  46     -13.287 -15.793 -32.522  1.00  0.00              
ATOM    530  CB  THR A  46     -12.148 -14.103 -30.307  1.00  0.00              
ATOM    531  OG1 THR A  46     -12.161 -13.016 -29.372  1.00  0.00              
ATOM    532  CG2 THR A  46     -10.716 -14.576 -30.508  1.00  0.00              
ATOM    533  H   THR A  46     -14.821 -13.858 -31.118  1.00  0.00              
ATOM    534  HA  THR A  46     -12.158 -12.821 -32.040  1.00  0.00              
ATOM    535  HB  THR A  46     -12.747 -14.921 -29.908  1.00  0.00              
ATOM    536  HG1 THR A  46     -13.066 -12.729 -29.229  1.00  0.00              
ATOM    537 1HG2 THR A  46     -10.303 -14.898 -29.553  1.00  0.00              
ATOM    538 2HG2 THR A  46     -10.704 -15.410 -31.210  1.00  0.00              
ATOM    539 3HG2 THR A  46     -10.116 -13.758 -30.906  1.00  0.00              
ATOM    540  N   ASN A  47     -11.783 -14.588 -33.675  1.00  0.00              
ATOM    541  CA  ASN A  47     -11.573 -15.640 -34.660  1.00  0.00              
ATOM    542  C   ASN A  47     -10.371 -16.394 -34.089  1.00  0.00              
ATOM    543  O   ASN A  47     -10.481 -17.570 -33.744  1.00  0.00              
ATOM    544  CB  ASN A  47     -11.323 -15.124 -36.065  1.00  0.00              
ATOM    545  CG  ASN A  47     -12.516 -14.451 -36.684  1.00  0.00              
ATOM    546  OD1 ASN A  47     -13.666 -14.717 -36.314  1.00  0.00              
ATOM    547  ND2 ASN A  47     -12.256 -13.643 -37.680  1.00  0.00              
ATOM    548  H   ASN A  47     -11.281 -13.718 -33.770  1.00  0.00              
ATOM    549  HA  ASN A  47     -12.460 -16.273 -34.720  1.00  0.00              
ATOM    550 1HB  ASN A  47     -10.427 -14.546 -36.296  1.00  0.00              
ATOM    551 2HB  ASN A  47     -11.227 -16.125 -36.485  1.00  0.00              
ATOM    552 1HD2 ASN A  47     -13.002 -13.160 -38.140  1.00  0.00              
ATOM    553 2HD2 ASN A  47     -11.312 -13.508 -37.980  1.00  0.00              
ATOM    554  N   ALA A  48      -9.235 -15.700 -33.962  1.00  0.00              
ATOM    555  CA  ALA A  48      -8.026 -16.262 -33.336  1.00  0.00              
ATOM    556  C   ALA A  48      -7.035 -15.148 -32.999  1.00  0.00              
ATOM    557  O   ALA A  48      -6.558 -14.436 -33.886  1.00  0.00              
ATOM    558  CB  ALA A  48      -7.367 -17.298 -34.270  1.00  0.00              
ATOM    559  H   ALA A  48      -9.213 -14.753 -34.312  1.00  0.00              
ATOM    560  HA  ALA A  48      -8.310 -16.752 -32.404  1.00  0.00              
ATOM    561 1HB  ALA A  48      -6.475 -17.702 -33.791  1.00  0.00              
ATOM    562 2HB  ALA A  48      -8.070 -18.107 -34.470  1.00  0.00              
ATOM    563 3HB  ALA A  48      -7.089 -16.817 -35.207  1.00  0.00              
ATOM    564  N   ASP A  49      -6.735 -15.005 -31.711  1.00  0.00              
ATOM    565  CA  ASP A  49      -5.763 -14.014 -31.238  1.00  0.00              
ATOM    566  C   ASP A  49      -4.643 -14.694 -30.455  1.00  0.00              
ATOM    567  O   ASP A  49      -4.899 -15.613 -29.687  1.00  0.00              
ATOM    568  CB  ASP A  49      -6.446 -12.954 -30.370  1.00  0.00              
ATOM    569  CG  ASP A  49      -7.415 -12.053 -31.123  1.00  0.00              
ATOM    570  OD1 ASP A  49      -7.419 -12.095 -32.330  1.00  0.00              
ATOM    571  OD2 ASP A  49      -8.249 -11.451 -30.489  1.00  0.00              
ATOM    572  H   ASP A  49      -7.194 -15.604 -31.040  1.00  0.00              
ATOM    573  HA  ASP A  49      -5.299 -13.516 -32.090  1.00  0.00              
ATOM    574 1HB  ASP A  49      -6.942 -13.367 -29.491  1.00  0.00              
ATOM    575 2HB  ASP A  49      -5.578 -12.373 -30.059  1.00  0.00              
ATOM    576  N   SER A  50      -3.416 -14.214 -30.656  1.00  0.00              
ATOM    577  CA  SER A  50      -2.231 -14.734 -29.971  1.00  0.00              
ATOM    578  C   SER A  50      -1.700 -13.680 -29.001  1.00  0.00              
ATOM    579  O   SER A  50      -1.406 -12.547 -29.402  1.00  0.00              
ATOM    580  CB  SER A  50      -1.164 -15.129 -30.973  1.00  0.00              
ATOM    581  OG  SER A  50       0.015 -15.555 -30.347  1.00  0.00              
ATOM    582  H   SER A  50      -3.310 -13.456 -31.315  1.00  0.00              
ATOM    583  HA  SER A  50      -2.406 -15.683 -29.463  1.00  0.00              
ATOM    584 1HB  SER A  50      -1.550 -15.940 -31.591  1.00  0.00              
ATOM    585 2HB  SER A  50      -0.940 -14.269 -31.603  1.00  0.00              
ATOM    586  HG  SER A  50      -0.174 -16.317 -29.794  1.00  0.00              
ATOM    587  N   TYR A  51      -1.586 -14.056 -27.731  1.00  0.00              
ATOM    588  CA  TYR A  51      -1.014 -13.187 -26.705  1.00  0.00              
ATOM    589  C   TYR A  51       0.267 -13.818 -26.167  1.00  0.00              
ATOM    590  O   TYR A  51       0.400 -15.048 -26.166  1.00  0.00              
ATOM    591  CB  TYR A  51      -2.012 -12.947 -25.570  1.00  0.00              
ATOM    592  CG  TYR A  51      -3.341 -12.390 -26.029  1.00  0.00              
ATOM    593  CD1 TYR A  51      -4.302 -13.214 -26.597  1.00  0.00              
ATOM    594  CD2 TYR A  51      -3.632 -11.041 -25.893  1.00  0.00              
ATOM    595  CE1 TYR A  51      -5.517 -12.711 -27.019  1.00  0.00              
ATOM    596  CE2 TYR A  51      -4.844 -10.526 -26.310  1.00  0.00              
ATOM    597  CZ  TYR A  51      -5.784 -11.364 -26.873  1.00  0.00              
ATOM    598  OH  TYR A  51      -6.993 -10.857 -27.290  1.00  0.00              
ATOM    599  H   TYR A  51      -1.910 -14.977 -27.471  1.00  0.00              
ATOM    600  HA  TYR A  51      -0.752 -12.222 -27.141  1.00  0.00              
ATOM    601 1HB  TYR A  51      -2.172 -13.905 -25.073  1.00  0.00              
ATOM    602 2HB  TYR A  51      -1.546 -12.250 -24.874  1.00  0.00              
ATOM    603  HD1 TYR A  51      -4.083 -14.277 -26.708  1.00  0.00              
ATOM    604  HD2 TYR A  51      -2.884 -10.384 -25.448  1.00  0.00              
ATOM    605  HE1 TYR A  51      -6.262 -13.370 -27.463  1.00  0.00              
ATOM    606  HE2 TYR A  51      -5.053  -9.462 -26.195  1.00  0.00              
ATOM    607  HH  TYR A  51      -7.571 -11.525 -27.665  1.00  0.00              
ATOM    608  N   PHE A  52       1.212 -12.989 -25.725  1.00  0.00              
ATOM    609  CA  PHE A  52       2.448 -13.517 -25.153  1.00  0.00              
ATOM    610  C   PHE A  52       2.914 -12.596 -24.021  1.00  0.00              
ATOM    611  O   PHE A  52       2.814 -11.373 -24.125  1.00  0.00              
ATOM    612  CB  PHE A  52       3.533 -13.649 -26.224  1.00  0.00              
ATOM    613  CG  PHE A  52       3.918 -12.344 -26.860  1.00  0.00              
ATOM    614  CD1 PHE A  52       4.966 -11.591 -26.351  1.00  0.00              
ATOM    615  CD2 PHE A  52       3.234 -11.867 -27.968  1.00  0.00              
ATOM    616  CE1 PHE A  52       5.321 -10.390 -26.936  1.00  0.00              
ATOM    617  CE2 PHE A  52       3.588 -10.668 -28.555  1.00  0.00              
ATOM    618  CZ  PHE A  52       4.633  -9.928 -28.038  1.00  0.00              
ATOM    619  H   PHE A  52       1.083 -11.988 -25.781  1.00  0.00              
ATOM    620  HA  PHE A  52       2.266 -14.504 -24.725  1.00  0.00              
ATOM    621 1HB  PHE A  52       4.441 -14.064 -25.789  1.00  0.00              
ATOM    622 2HB  PHE A  52       3.188 -14.298 -27.028  1.00  0.00              
ATOM    623  HD1 PHE A  52       5.511 -11.956 -25.481  1.00  0.00              
ATOM    624  HD2 PHE A  52       2.409 -12.451 -28.376  1.00  0.00              
ATOM    625  HE1 PHE A  52       6.146  -9.808 -26.526  1.00  0.00              
ATOM    626  HE2 PHE A  52       3.043 -10.304 -29.426  1.00  0.00              
ATOM    627  HZ  PHE A  52       4.912  -8.982 -28.498  1.00  0.00              
ATOM    628  N   LYS A  53       3.402 -13.182 -22.932  1.00  0.00              
ATOM    629  CA  LYS A  53       3.801 -12.380 -21.777  1.00  0.00              
ATOM    630  C   LYS A  53       4.878 -13.070 -20.964  1.00  0.00              
ATOM    631  O   LYS A  53       4.815 -14.283 -20.727  1.00  0.00              
ATOM    632  CB  LYS A  53       2.593 -12.080 -20.888  1.00  0.00              
ATOM    633  CG  LYS A  53       2.879 -11.123 -19.739  1.00  0.00              
ATOM    634  CD  LYS A  53       1.603 -10.745 -19.001  1.00  0.00              
ATOM    635  CE  LYS A  53       1.865  -9.671 -17.956  1.00  0.00              
ATOM    636  NZ  LYS A  53       0.616  -9.255 -17.261  1.00  0.00              
ATOM    637  H   LYS A  53       3.501 -14.186 -22.892  1.00  0.00              
ATOM    638  HA  LYS A  53       4.228 -11.435 -22.114  1.00  0.00              
ATOM    639 1HB  LYS A  53       1.822 -11.654 -21.531  1.00  0.00              
ATOM    640 2HB  LYS A  53       2.245 -13.032 -20.488  1.00  0.00              
ATOM    641 1HG  LYS A  53       3.569 -11.608 -19.048  1.00  0.00              
ATOM    642 2HG  LYS A  53       3.345 -10.224 -20.144  1.00  0.00              
ATOM    643 1HD  LYS A  53       0.878 -10.377 -19.728  1.00  0.00              
ATOM    644 2HD  LYS A  53       1.207 -11.636 -18.514  1.00  0.00              
ATOM    645 1HE  LYS A  53       2.570 -10.067 -17.227  1.00  0.00              
ATOM    646 2HE  LYS A  53       2.306  -8.808 -18.455  1.00  0.00              
ATOM    647 1HZ  LYS A  53       0.832  -8.543 -16.578  1.00  0.00              
ATOM    648 2HZ  LYS A  53      -0.039  -8.886 -17.936  1.00  0.00              
ATOM    649 3HZ  LYS A  53       0.207 -10.054 -16.797  1.00  0.00              
ATOM    650  N   LYS A  54       5.870 -12.296 -20.536  1.00  0.00              
ATOM    651  CA  LYS A  54       6.921 -12.844 -19.694  1.00  0.00              
ATOM    652  C   LYS A  54       6.399 -12.830 -18.268  1.00  0.00              
ATOM    653  O   LYS A  54       5.955 -11.804 -17.779  1.00  0.00              
ATOM    654  CB  LYS A  54       8.218 -12.042 -19.816  1.00  0.00              
ATOM    655  CG  LYS A  54       9.395 -12.629 -19.048  1.00  0.00              
ATOM    656  CD  LYS A  54      10.687 -11.891 -19.366  1.00  0.00              
ATOM    657  CE  LYS A  54      10.712 -10.514 -18.720  1.00  0.00              
ATOM    658  NZ  LYS A  54      12.010  -9.820 -18.939  1.00  0.00              
ATOM    659  H   LYS A  54       5.902 -11.320 -20.791  1.00  0.00              
ATOM    660  HA  LYS A  54       7.132 -13.873 -19.989  1.00  0.00              
ATOM    661 1HB  LYS A  54       8.466 -11.995 -20.877  1.00  0.00              
ATOM    662 2HB  LYS A  54       8.009 -11.038 -19.448  1.00  0.00              
ATOM    663 1HG  LYS A  54       9.184 -12.551 -17.980  1.00  0.00              
ATOM    664 2HG  LYS A  54       9.499 -13.678 -19.321  1.00  0.00              
ATOM    665 1HD  LYS A  54      11.525 -12.482 -18.994  1.00  0.00              
ATOM    666 2HD  LYS A  54      10.769 -11.786 -20.447  1.00  0.00              
ATOM    667 1HE  LYS A  54       9.906  -9.920 -19.149  1.00  0.00              
ATOM    668 2HE  LYS A  54      10.542 -10.635 -17.650  1.00  0.00              
ATOM    669 1HZ  LYS A  54      11.985  -8.912 -18.496  1.00  0.00              
ATOM    670 2HZ  LYS A  54      12.758 -10.369 -18.540  1.00  0.00              
ATOM    671 3HZ  LYS A  54      12.167  -9.706 -19.930  1.00  0.00              
ATOM    672  N   VAL A  55       6.422 -13.980 -17.615  1.00  0.00              
ATOM    673  CA  VAL A  55       5.887 -14.079 -16.270  1.00  0.00              
ATOM    674  C   VAL A  55       6.862 -14.860 -15.419  1.00  0.00              
ATOM    675  O   VAL A  55       7.841 -15.412 -15.927  1.00  0.00              
ATOM    676  CB  VAL A  55       4.507 -14.763 -16.239  1.00  0.00              
ATOM    677  CG1 VAL A  55       3.484 -13.933 -17.000  1.00  0.00              
ATOM    678  CG2 VAL A  55       4.594 -16.165 -16.824  1.00  0.00              
ATOM    679  H   VAL A  55       6.814 -14.802 -18.051  1.00  0.00              
ATOM    680  HA  VAL A  55       5.790 -13.096 -15.808  1.00  0.00              
ATOM    681  HB  VAL A  55       4.189 -14.872 -15.202  1.00  0.00              
ATOM    682 1HG1 VAL A  55       2.514 -14.431 -16.967  1.00  0.00              
ATOM    683 2HG1 VAL A  55       3.400 -12.948 -16.540  1.00  0.00              
ATOM    684 3HG1 VAL A  55       3.801 -13.825 -18.037  1.00  0.00              
ATOM    685 1HG2 VAL A  55       3.611 -16.634 -16.793  1.00  0.00              
ATOM    686 2HG2 VAL A  55       4.937 -16.107 -17.857  1.00  0.00              
ATOM    687 3HG2 VAL A  55       5.297 -16.760 -16.240  1.00  0.00              
ATOM    688  N   VAL A  56       6.597 -14.898 -14.119  1.00  0.00              
ATOM    689  CA  VAL A  56       7.500 -15.571 -13.208  1.00  0.00              
ATOM    690  C   VAL A  56       6.754 -16.812 -12.756  1.00  0.00              
ATOM    691  O   VAL A  56       5.668 -16.716 -12.173  1.00  0.00              
ATOM    692  CB  VAL A  56       7.897 -14.705 -11.997  1.00  0.00              
ATOM    693  CG1 VAL A  56       8.813 -15.482 -11.064  1.00  0.00              
ATOM    694  CG2 VAL A  56       8.571 -13.422 -12.458  1.00  0.00              
ATOM    695  H   VAL A  56       5.765 -14.458 -13.752  1.00  0.00              
ATOM    696  HA  VAL A  56       8.417 -15.877 -13.712  1.00  0.00              
ATOM    697  HB  VAL A  56       6.994 -14.413 -11.460  1.00  0.00              
ATOM    698 1HG1 VAL A  56       9.083 -14.855 -10.214  1.00  0.00              
ATOM    699 2HG1 VAL A  56       8.298 -16.374 -10.707  1.00  0.00              
ATOM    700 3HG1 VAL A  56       9.716 -15.773 -11.600  1.00  0.00              
ATOM    701 1HG2 VAL A  56       8.844 -12.822 -11.590  1.00  0.00              
ATOM    702 2HG2 VAL A  56       9.468 -13.668 -13.027  1.00  0.00              
ATOM    703 3HG2 VAL A  56       7.885 -12.856 -13.088  1.00  0.00              
ATOM    704  N   LEU A  57       7.323 -17.976 -13.055  1.00  0.00              
ATOM    705  CA  LEU A  57       6.723 -19.246 -12.662  1.00  0.00              
ATOM    706  C   LEU A  57       7.577 -19.843 -11.548  1.00  0.00              
ATOM    707  O   LEU A  57       8.657 -20.372 -11.808  1.00  0.00              
ATOM    708  CB  LEU A  57       6.673 -20.221 -13.855  1.00  0.00              
ATOM    709  CG  LEU A  57       6.102 -21.605 -13.523  1.00  0.00              
ATOM    710  CD1 LEU A  57       4.642 -21.453 -13.085  1.00  0.00              
ATOM    711  CD2 LEU A  57       6.204 -22.529 -14.723  1.00  0.00              
ATOM    712  H   LEU A  57       8.193 -17.981 -13.568  1.00  0.00              
ATOM    713  HA  LEU A  57       5.720 -19.071 -12.274  1.00  0.00              
ATOM    714 1HB  LEU A  57       5.989 -19.675 -14.503  1.00  0.00              
ATOM    715 2HB  LEU A  57       7.644 -20.309 -14.344  1.00  0.00              
ATOM    716  HG  LEU A  57       6.720 -22.030 -12.732  1.00  0.00              
ATOM    717 1HD1 LEU A  57       4.229 -22.434 -12.846  1.00  0.00              
ATOM    718 2HD1 LEU A  57       4.591 -20.816 -12.202  1.00  0.00              
ATOM    719 3HD1 LEU A  57       4.065 -21.004 -13.892  1.00  0.00              
ATOM    720 1HD2 LEU A  57       5.794 -23.505 -14.465  1.00  0.00              
ATOM    721 2HD2 LEU A  57       5.643 -22.106 -15.557  1.00  0.00              
ATOM    722 3HD2 LEU A  57       7.250 -22.640 -15.009  1.00  0.00              
ATOM    723  N   ASP A  58       7.091 -19.743 -10.313  1.00  0.00              
ATOM    724  CA  ASP A  58       7.803 -20.254  -9.143  1.00  0.00              
ATOM    725  C   ASP A  58       9.240 -19.774  -9.064  1.00  0.00              
ATOM    726  O   ASP A  58      10.155 -20.541  -8.760  1.00  0.00              
ATOM    727  CB  ASP A  58       7.751 -21.785  -9.115  1.00  0.00              
ATOM    728  CG  ASP A  58       6.331 -22.303  -8.965  1.00  0.00              
ATOM    729  OD1 ASP A  58       5.591 -21.748  -8.124  1.00  0.00              
ATOM    730  OD2 ASP A  58       5.949 -23.261  -9.672  1.00  0.00              
ATOM    731  H   ASP A  58       6.195 -19.296 -10.187  1.00  0.00              
ATOM    732  HA  ASP A  58       7.326 -19.890  -8.232  1.00  0.00              
ATOM    733 1HB  ASP A  58       8.249 -22.252  -9.966  1.00  0.00              
ATOM    734 2HB  ASP A  58       8.323 -21.979  -8.206  1.00  0.00              
ATOM    735  N   GLY A  59       9.424 -18.494  -9.358  1.00  0.00              
ATOM    736  CA  GLY A  59      10.747 -17.913  -9.363  1.00  0.00              
ATOM    737  C   GLY A  59      11.505 -17.994 -10.671  1.00  0.00              
ATOM    738  O   GLY A  59      12.573 -17.407 -10.780  1.00  0.00              
ATOM    739  H   GLY A  59       8.630 -17.912  -9.582  1.00  0.00              
ATOM    740 1HA  GLY A  59      10.672 -16.854  -9.114  1.00  0.00              
ATOM    741 2HA  GLY A  59      11.361 -18.418  -8.618  1.00  0.00              
ATOM    742  N   GLU A  60      10.961 -18.694 -11.661  1.00  0.00              
ATOM    743  CA  GLU A  60      11.634 -18.839 -12.957  1.00  0.00              
ATOM    744  C   GLU A  60      11.190 -17.841 -14.018  1.00  0.00              
ATOM    745  O   GLU A  60      10.018 -17.516 -14.118  1.00  0.00              
ATOM    746  CB  GLU A  60      11.427 -20.259 -13.488  1.00  0.00              
ATOM    747  CG  GLU A  60      12.013 -21.352 -12.606  1.00  0.00              
ATOM    748  CD  GLU A  60      11.715 -22.718 -13.158  1.00  0.00              
ATOM    749  OE1 GLU A  60      10.985 -22.805 -14.117  1.00  0.00              
ATOM    750  OE2 GLU A  60      12.304 -23.666 -12.694  1.00  0.00              
ATOM    751  H   GLU A  60      10.064 -19.137 -11.520  1.00  0.00              
ATOM    752  HA  GLU A  60      12.703 -18.655 -12.841  1.00  0.00              
ATOM    753 1HB  GLU A  60      10.351 -20.409 -13.585  1.00  0.00              
ATOM    754 2HB  GLU A  60      11.890 -20.301 -14.474  1.00  0.00              
ATOM    755 1HG  GLU A  60      13.087 -21.252 -12.448  1.00  0.00              
ATOM    756 2HG  GLU A  60      11.494 -21.223 -11.658  1.00  0.00              
ATOM    757  N   GLU A  61      12.132 -17.362 -14.814  1.00  0.00              
ATOM    758  CA  GLU A  61      11.806 -16.412 -15.869  1.00  0.00              
ATOM    759  C   GLU A  61      11.289 -17.265 -17.023  1.00  0.00              
ATOM    760  O   GLU A  61      12.060 -17.969 -17.663  1.00  0.00              
ATOM    761  CB  GLU A  61      13.015 -15.572 -16.285  1.00  0.00              
ATOM    762  CG  GLU A  61      13.560 -14.667 -15.189  1.00  0.00              
ATOM    763  CD  GLU A  61      14.757 -13.891 -15.665  1.00  0.00              
ATOM    764  OE1 GLU A  61      15.163 -14.090 -16.785  1.00  0.00              
ATOM    765  OE2 GLU A  61      15.197 -13.021 -14.952  1.00  0.00              
ATOM    766  H   GLU A  61      13.092 -17.653 -14.694  1.00  0.00              
ATOM    767  HA  GLU A  61      11.029 -15.729 -15.524  1.00  0.00              
ATOM    768 1HB  GLU A  61      13.793 -16.268 -16.600  1.00  0.00              
ATOM    769 2HB  GLU A  61      12.705 -14.964 -17.136  1.00  0.00              
ATOM    770 1HG  GLU A  61      12.818 -13.977 -14.788  1.00  0.00              
ATOM    771 2HG  GLU A  61      13.865 -15.364 -14.410  1.00  0.00              
ATOM    772  N   VAL A  62       9.988 -17.228 -17.270  1.00  0.00              
ATOM    773  CA  VAL A  62       9.414 -18.003 -18.366  1.00  0.00              
ATOM    774  C   VAL A  62       8.435 -17.111 -19.128  1.00  0.00              
ATOM    775  O   VAL A  62       8.103 -16.004 -18.676  1.00  0.00              
ATOM    776  CB  VAL A  62       8.650 -19.244 -17.828  1.00  0.00              
ATOM    777  CG1 VAL A  62       9.610 -20.175 -17.091  1.00  0.00              
ATOM    778  CG2 VAL A  62       7.552 -18.807 -16.881  1.00  0.00              
ATOM    779  H   VAL A  62       9.380 -16.660 -16.699  1.00  0.00              
ATOM    780  HA  VAL A  62      10.180 -18.307 -19.080  1.00  0.00              
ATOM    781  HB  VAL A  62       8.168 -19.754 -18.663  1.00  0.00              
ATOM    782 1HG1 VAL A  62       9.063 -21.041 -16.718  1.00  0.00              
ATOM    783 2HG1 VAL A  62      10.392 -20.507 -17.774  1.00  0.00              
ATOM    784 3HG1 VAL A  62      10.061 -19.644 -16.252  1.00  0.00              
ATOM    785 1HG2 VAL A  62       7.021 -19.683 -16.510  1.00  0.00              
ATOM    786 2HG2 VAL A  62       7.991 -18.264 -16.044  1.00  0.00              
ATOM    787 3HG2 VAL A  62       6.854 -18.157 -17.408  1.00  0.00              
ATOM    788  N   GLU A  63       7.984 -17.583 -20.284  1.00  0.00              
ATOM    789  CA  GLU A  63       6.982 -16.847 -21.026  1.00  0.00              
ATOM    790  C   GLU A  63       5.769 -17.728 -21.228  1.00  0.00              
ATOM    791  O   GLU A  63       5.876 -18.958 -21.264  1.00  0.00              
ATOM    792  CB  GLU A  63       7.533 -16.371 -22.372  1.00  0.00              
ATOM    793  CG  GLU A  63       8.672 -15.368 -22.266  1.00  0.00              
ATOM    794  CD  GLU A  63       9.129 -14.914 -23.625  1.00  0.00              
ATOM    795  OE1 GLU A  63       8.603 -15.396 -24.599  1.00  0.00              
ATOM    796  OE2 GLU A  63       9.922 -14.005 -23.689  1.00  0.00              
ATOM    797  H   GLU A  63       8.331 -18.455 -20.657  1.00  0.00              
ATOM    798  HA  GLU A  63       6.668 -15.972 -20.456  1.00  0.00              
ATOM    799 1HB  GLU A  63       7.878 -17.257 -22.906  1.00  0.00              
ATOM    800 2HB  GLU A  63       6.702 -15.920 -22.915  1.00  0.00              
ATOM    801 1HG  GLU A  63       8.429 -14.498 -21.656  1.00  0.00              
ATOM    802 2HG  GLU A  63       9.469 -15.935 -21.786  1.00  0.00              
ATOM    803  N   ILE A  64       4.607 -17.100 -21.352  1.00  0.00              
ATOM    804  CA  ILE A  64       3.396 -17.865 -21.584  1.00  0.00              
ATOM    805  C   ILE A  64       2.834 -17.312 -22.888  1.00  0.00              
ATOM    806  O   ILE A  64       2.923 -16.115 -23.133  1.00  0.00              
ATOM    807  CB  ILE A  64       2.387 -17.691 -20.430  1.00  0.00              
ATOM    808  CG1 ILE A  64       1.054 -18.335 -20.808  1.00  0.00              
ATOM    809  CG2 ILE A  64       2.197 -16.222 -20.110  1.00  0.00              
ATOM    810  CD1 ILE A  64       0.094 -18.452 -19.647  1.00  0.00              
ATOM    811  H   ILE A  64       4.547 -16.094 -21.288  1.00  0.00              
ATOM    812  HA  ILE A  64       3.629 -18.920 -21.721  1.00  0.00              
ATOM    813  HB  ILE A  64       2.763 -18.209 -19.548  1.00  0.00              
ATOM    814 1HG1 ILE A  64       0.610 -17.724 -21.593  1.00  0.00              
ATOM    815 2HG1 ILE A  64       1.274 -19.326 -21.204  1.00  0.00              
ATOM    816 1HG2 ILE A  64       1.481 -16.118 -19.294  1.00  0.00              
ATOM    817 2HG2 ILE A  64       3.150 -15.788 -19.813  1.00  0.00              
ATOM    818 3HG2 ILE A  64       1.819 -15.703 -20.991  1.00  0.00              
ATOM    819 1HD1 ILE A  64      -0.832 -18.918 -19.986  1.00  0.00              
ATOM    820 2HD1 ILE A  64       0.541 -19.064 -18.863  1.00  0.00              
ATOM    821 3HD1 ILE A  64      -0.125 -17.461 -19.253  1.00  0.00              
ATOM    822  N   ASP A  65       2.318 -18.192 -23.736  1.00  0.00              
ATOM    823  CA  ASP A  65       1.685 -17.783 -24.991  1.00  0.00              
ATOM    824  C   ASP A  65       0.240 -18.277 -24.890  1.00  0.00              
ATOM    825  O   ASP A  65      -0.002 -19.434 -24.562  1.00  0.00              
ATOM    826  CB  ASP A  65       2.396 -18.366 -26.215  1.00  0.00              
ATOM    827  CG  ASP A  65       1.901 -17.822 -27.548  1.00  0.00              
ATOM    828  OD1 ASP A  65       0.718 -17.870 -27.785  1.00  0.00              
ATOM    829  OD2 ASP A  65       2.682 -17.224 -28.249  1.00  0.00              
ATOM    830  H   ASP A  65       2.366 -19.174 -23.507  1.00  0.00              
ATOM    831  HA  ASP A  65       1.709 -16.696 -25.079  1.00  0.00              
ATOM    832 1HB  ASP A  65       3.482 -18.280 -26.168  1.00  0.00              
ATOM    833 2HB  ASP A  65       2.109 -19.414 -26.121  1.00  0.00              
ATOM    834  N   ILE A  66      -0.723 -17.403 -25.139  1.00  0.00              
ATOM    835  CA  ILE A  66      -2.122 -17.821 -25.074  1.00  0.00              
ATOM    836  C   ILE A  66      -2.792 -17.674 -26.439  1.00  0.00              
ATOM    837  O   ILE A  66      -2.813 -16.583 -27.006  1.00  0.00              
ATOM    838  CB  ILE A  66      -2.916 -16.965 -24.064  1.00  0.00              
ATOM    839  CG1 ILE A  66      -2.329 -17.103 -22.660  1.00  0.00              
ATOM    840  CG2 ILE A  66      -4.372 -17.397 -24.046  1.00  0.00              
ATOM    841  CD1 ILE A  66      -2.984 -16.160 -21.642  1.00  0.00              
ATOM    842  H   ILE A  66      -0.505 -16.446 -25.375  1.00  0.00              
ATOM    843  HA  ILE A  66      -2.195 -18.881 -24.836  1.00  0.00              
ATOM    844  HB  ILE A  66      -2.847 -15.917 -24.356  1.00  0.00              
ATOM    845 1HG1 ILE A  66      -2.469 -18.138 -22.351  1.00  0.00              
ATOM    846 2HG1 ILE A  66      -1.263 -16.888 -22.732  1.00  0.00              
ATOM    847 1HG2 ILE A  66      -4.924 -16.789 -23.331  1.00  0.00              
ATOM    848 2HG2 ILE A  66      -4.802 -17.269 -25.038  1.00  0.00              
ATOM    849 3HG2 ILE A  66      -4.437 -18.446 -23.756  1.00  0.00              
ATOM    850 1HD1 ILE A  66      -2.525 -16.304 -20.663  1.00  0.00              
ATOM    851 2HD1 ILE A  66      -2.843 -15.126 -21.959  1.00  0.00              
ATOM    852 3HD1 ILE A  66      -4.049 -16.377 -21.577  1.00  0.00              
ATOM    853  N   TYR A  67      -3.303 -18.781 -26.968  1.00  0.00              
ATOM    854  CA  TYR A  67      -4.001 -18.753 -28.240  1.00  0.00              
ATOM    855  C   TYR A  67      -5.475 -18.842 -27.877  1.00  0.00              
ATOM    856  O   TYR A  67      -5.946 -19.854 -27.368  1.00  0.00              
ATOM    857  CB  TYR A  67      -3.574 -19.900 -29.159  1.00  0.00              
ATOM    858  CG  TYR A  67      -2.141 -19.805 -29.633  1.00  0.00              
ATOM    859  CD1 TYR A  67      -1.116 -20.420 -28.929  1.00  0.00              
ATOM    860  CD2 TYR A  67      -1.817 -19.101 -30.783  1.00  0.00              
ATOM    861  CE1 TYR A  67       0.195 -20.337 -29.357  1.00  0.00              
ATOM    862  CE2 TYR A  67      -0.510 -19.011 -31.220  1.00  0.00              
ATOM    863  CZ  TYR A  67       0.494 -19.630 -30.504  1.00  0.00              
ATOM    864  OH  TYR A  67       1.798 -19.545 -30.936  1.00  0.00              
ATOM    865  H   TYR A  67      -3.206 -19.660 -26.479  1.00  0.00              
ATOM    866  HA  TYR A  67      -3.790 -17.817 -28.757  1.00  0.00              
ATOM    867 1HB  TYR A  67      -3.713 -20.828 -28.603  1.00  0.00              
ATOM    868 2HB  TYR A  67      -4.242 -19.888 -30.020  1.00  0.00              
ATOM    869  HD1 TYR A  67      -1.359 -20.976 -28.024  1.00  0.00              
ATOM    870  HD2 TYR A  67      -2.614 -18.614 -31.344  1.00  0.00              
ATOM    871  HE1 TYR A  67       0.990 -20.825 -28.794  1.00  0.00              
ATOM    872  HE2 TYR A  67      -0.275 -18.452 -32.127  1.00  0.00              
ATOM    873  HH  TYR A  67       2.414 -20.011 -30.365  1.00  0.00              
ATOM    874  N   ASP A  68      -6.180 -17.751 -28.124  1.00  0.00              
ATOM    875  CA  ASP A  68      -7.590 -17.630 -27.831  1.00  0.00              
ATOM    876  C   ASP A  68      -8.332 -17.631 -29.164  1.00  0.00              
ATOM    877  O   ASP A  68      -8.238 -16.670 -29.922  1.00  0.00              
ATOM    878  CB  ASP A  68      -7.887 -16.360 -27.030  1.00  0.00              
ATOM    879  CG  ASP A  68      -9.354 -16.176 -26.663  1.00  0.00              
ATOM    880  OD1 ASP A  68     -10.146 -17.014 -27.024  1.00  0.00              
ATOM    881  OD2 ASP A  68      -9.647 -15.289 -25.897  1.00  0.00              
ATOM    882  H   ASP A  68      -5.696 -16.968 -28.539  1.00  0.00              
ATOM    883  HA  ASP A  68      -7.920 -18.487 -27.243  1.00  0.00              
ATOM    884 1HB  ASP A  68      -7.274 -16.257 -26.135  1.00  0.00              
ATOM    885 2HB  ASP A  68      -7.598 -15.602 -27.759  1.00  0.00              
ATOM    886  N   THR A  69      -9.066 -18.700 -29.450  1.00  0.00              
ATOM    887  CA  THR A  69      -9.765 -18.793 -30.726  1.00  0.00              
ATOM    888  C   THR A  69     -11.273 -18.893 -30.566  1.00  0.00              
ATOM    889  O   THR A  69     -11.786 -18.977 -29.451  1.00  0.00              
ATOM    890  CB  THR A  69      -9.276 -20.006 -31.540  1.00  0.00              
ATOM    891  OG1 THR A  69      -9.776 -21.213 -30.950  1.00  0.00              
ATOM    892  CG2 THR A  69      -7.756 -20.051 -31.568  1.00  0.00              
ATOM    893  H   THR A  69      -9.147 -19.459 -28.788  1.00  0.00              
ATOM    894  HA  THR A  69      -9.595 -17.886 -31.307  1.00  0.00              
ATOM    895  HB  THR A  69      -9.655 -19.925 -32.558  1.00  0.00              
ATOM    896  HG1 THR A  69     -10.688 -21.347 -31.221  1.00  0.00              
ATOM    897 1HG2 THR A  69      -7.430 -20.915 -32.147  1.00  0.00              
ATOM    898 2HG2 THR A  69      -7.373 -19.139 -32.026  1.00  0.00              
ATOM    899 3HG2 THR A  69      -7.377 -20.133 -30.550  1.00  0.00              
ATOM    900  N   ALA A  70     -11.973 -18.889 -31.697  1.00  0.00              
ATOM    901  CA  ALA A  70     -13.421 -19.114 -31.735  1.00  0.00              
ATOM    902  C   ALA A  70     -13.789 -20.500 -31.237  1.00  0.00              
ATOM    903  O   ALA A  70     -13.039 -21.459 -31.426  1.00  0.00              
ATOM    904  CB  ALA A  70     -13.941 -18.921 -33.166  1.00  0.00              
ATOM    905  H   ALA A  70     -11.479 -18.725 -32.563  1.00  0.00              
ATOM    906  HA  ALA A  70     -13.904 -18.397 -31.071  1.00  0.00              
ATOM    907 1HB  ALA A  70     -15.017 -19.089 -33.187  1.00  0.00              
ATOM    908 2HB  ALA A  70     -13.726 -17.905 -33.497  1.00  0.00              
ATOM    909 3HB  ALA A  70     -13.450 -19.631 -33.829  1.00  0.00              
ATOM    910  N   GLY A  71     -14.949 -20.608 -30.603  1.00  0.00              
ATOM    911  CA  GLY A  71     -15.405 -21.904 -30.144  1.00  0.00              
ATOM    912  C   GLY A  71     -15.840 -22.784 -31.302  1.00  0.00              
ATOM    913  O   GLY A  71     -15.840 -24.008 -31.203  1.00  0.00              
ATOM    914  H   GLY A  71     -15.525 -19.795 -30.433  1.00  0.00              
ATOM    915 1HA  GLY A  71     -14.593 -22.399 -29.611  1.00  0.00              
ATOM    916 2HA  GLY A  71     -16.250 -21.766 -29.470  1.00  0.00              
ATOM    917  N   LEU A  72     -16.188 -22.157 -32.418  1.00  0.00              
ATOM    918  CA  LEU A  72     -16.547 -22.899 -33.619  1.00  0.00              
ATOM    919  C   LEU A  72     -15.621 -22.607 -34.793  1.00  0.00              
ATOM    920  O   LEU A  72     -15.131 -21.493 -34.926  1.00  0.00              
ATOM    921  CB  LEU A  72     -17.998 -22.587 -34.004  1.00  0.00              
ATOM    922  CG  LEU A  72     -19.050 -22.969 -32.955  1.00  0.00              
ATOM    923  CD1 LEU A  72     -20.424 -22.480 -33.390  1.00  0.00              
ATOM    924  CD2 LEU A  72     -19.050 -24.479 -32.762  1.00  0.00              
ATOM    925  H   LEU A  72     -16.207 -21.148 -32.440  1.00  0.00              
ATOM    926  HA  LEU A  72     -16.449 -23.968 -33.431  1.00  0.00              
ATOM    927 1HB  LEU A  72     -17.930 -21.504 -34.088  1.00  0.00              
ATOM    928 2HB  LEU A  72     -18.258 -23.010 -34.975  1.00  0.00              
ATOM    929  HG  LEU A  72     -18.747 -22.513 -32.012  1.00  0.00              
ATOM    930 1HD1 LEU A  72     -21.164 -22.756 -32.639  1.00  0.00              
ATOM    931 2HD1 LEU A  72     -20.407 -21.396 -33.499  1.00  0.00              
ATOM    932 3HD1 LEU A  72     -20.688 -22.937 -34.343  1.00  0.00              
ATOM    933 1HD2 LEU A  72     -19.798 -24.749 -32.015  1.00  0.00              
ATOM    934 2HD2 LEU A  72     -19.288 -24.967 -33.707  1.00  0.00              
ATOM    935 3HD2 LEU A  72     -18.066 -24.803 -32.424  1.00  0.00              
ATOM    936  N   GLY A  73     -15.376 -23.607 -35.636  1.00  0.00              
ATOM    937  CA  GLY A  73     -14.492 -23.428 -36.790  1.00  0.00              
ATOM    938  C   GLY A  73     -15.041 -24.253 -37.940  1.00  0.00              
ATOM    939  O   GLY A  73     -15.374 -25.426 -37.773  1.00  0.00              
ATOM    940  H   GLY A  73     -15.805 -24.508 -35.479  1.00  0.00              
ATOM    941 1HA  GLY A  73     -14.464 -22.371 -37.057  1.00  0.00              
ATOM    942 2HA  GLY A  73     -13.489 -23.761 -36.526  1.00  0.00              
ATOM    943  N   ARG A  74     -15.127 -23.627 -39.108  1.00  0.00              
ATOM    944  CA  ARG A  74     -15.661 -24.275 -40.302  1.00  0.00              
ATOM    945  C   ARG A  74     -14.847 -25.448 -40.822  1.00  0.00              
ATOM    946  O   ARG A  74     -15.416 -26.448 -41.268  1.00  0.00              
ATOM    947  CB  ARG A  74     -15.895 -23.262 -41.413  1.00  0.00              
ATOM    948  CG  ARG A  74     -16.945 -22.206 -41.105  1.00  0.00              
ATOM    949  CD  ARG A  74     -18.326 -22.736 -40.975  1.00  0.00              
ATOM    950  NE  ARG A  74     -19.347 -21.717 -40.785  1.00  0.00              
ATOM    951  CZ  ARG A  74     -20.639 -21.972 -40.501  1.00  0.00              
ATOM    952  NH1 ARG A  74     -21.081 -23.207 -40.411  1.00  0.00              
ATOM    953  NH2 ARG A  74     -21.456 -20.947 -40.340  1.00  0.00              
ATOM    954  H   ARG A  74     -14.810 -22.670 -39.168  1.00  0.00              
ATOM    955  HA  ARG A  74     -16.637 -24.708 -40.081  1.00  0.00              
ATOM    956 1HB  ARG A  74     -14.940 -22.775 -41.606  1.00  0.00              
ATOM    957 2HB  ARG A  74     -16.200 -23.824 -42.296  1.00  0.00              
ATOM    958 1HG  ARG A  74     -16.682 -21.719 -40.166  1.00  0.00              
ATOM    959 2HG  ARG A  74     -16.941 -21.469 -41.910  1.00  0.00              
ATOM    960 1HD  ARG A  74     -18.580 -23.287 -41.880  1.00  0.00              
ATOM    961 2HD  ARG A  74     -18.369 -23.405 -40.117  1.00  0.00              
ATOM    962  HE  ARG A  74     -19.268 -20.710 -40.830  1.00  0.00              
ATOM    963 1HH1 ARG A  74     -20.447 -23.980 -40.555  1.00  0.00              
ATOM    964 2HH1 ARG A  74     -22.053 -23.377 -40.197  1.00  0.00              
ATOM    965 1HH2 ARG A  74     -21.104 -20.004 -40.430  1.00  0.00              
ATOM    966 2HH2 ARG A  74     -22.429 -21.110 -40.127  1.00  0.00              
ATOM    967  N   GLU A  75     -13.523 -25.326 -40.772  1.00  0.00              
ATOM    968  CA  GLU A  75     -12.660 -26.398 -41.232  1.00  0.00              
ATOM    969  C   GLU A  75     -12.046 -27.216 -40.116  1.00  0.00              
ATOM    970  O   GLU A  75     -11.485 -26.665 -39.167  1.00  0.00              
ATOM    971  CB  GLU A  75     -11.547 -25.824 -42.111  1.00  0.00              
ATOM    972  CG  GLU A  75     -10.590 -26.865 -42.675  1.00  0.00              
ATOM    973  CD  GLU A  75     -11.335 -27.972 -43.367  1.00  0.00              
ATOM    974  OE1 GLU A  75     -12.136 -27.680 -44.221  1.00  0.00              
ATOM    975  OE2 GLU A  75     -11.022 -29.114 -43.123  1.00  0.00              
ATOM    976  H   GLU A  75     -13.106 -24.480 -40.410  1.00  0.00              
ATOM    977  HA  GLU A  75     -13.239 -27.115 -41.815  1.00  0.00              
ATOM    978 1HB  GLU A  75     -12.031 -25.294 -42.932  1.00  0.00              
ATOM    979 2HB  GLU A  75     -10.991 -25.114 -41.498  1.00  0.00              
ATOM    980 1HG  GLU A  75      -9.847 -26.448 -43.354  1.00  0.00              
ATOM    981 2HG  GLU A  75     -10.092 -27.260 -41.791  1.00  0.00              
ATOM    982  N   ALA A  76     -12.134 -28.536 -40.248  1.00  0.00              
ATOM    983  CA  ALA A  76     -11.616 -29.449 -39.242  1.00  0.00              
ATOM    984  C   ALA A  76     -10.097 -29.337 -39.137  1.00  0.00              
ATOM    985  O   ALA A  76      -9.539 -29.379 -38.038  1.00  0.00              
ATOM    986  CB  ALA A  76     -12.009 -30.886 -39.578  1.00  0.00              
ATOM    987  H   ALA A  76     -12.574 -28.914 -41.075  1.00  0.00              
ATOM    988  HA  ALA A  76     -12.033 -29.174 -38.273  1.00  0.00              
ATOM    989 1HB  ALA A  76     -11.614 -31.558 -38.815  1.00  0.00              
ATOM    990 2HB  ALA A  76     -13.096 -30.969 -39.607  1.00  0.00              
ATOM    991 3HB  ALA A  76     -11.597 -31.158 -40.548  1.00  0.00              
ATOM    992  N   SER A  77      -9.426 -29.188 -40.278  1.00  0.00              
ATOM    993  CA  SER A  77      -7.968 -29.113 -40.289  1.00  0.00              
ATOM    994  C   SER A  77      -7.467 -27.841 -39.603  1.00  0.00              
ATOM    995  O   SER A  77      -6.480 -27.880 -38.876  1.00  0.00              
ATOM    996  CB  SER A  77      -7.456 -29.180 -41.715  1.00  0.00              
ATOM    997  OG  SER A  77      -7.715 -30.423 -42.309  1.00  0.00              
ATOM    998  H   SER A  77      -9.929 -29.125 -41.153  1.00  0.00              
ATOM    999  HA  SER A  77      -7.486 -29.984 -39.843  1.00  0.00              
ATOM   1000 1HB  SER A  77      -7.945 -28.400 -42.297  1.00  0.00              
ATOM   1001 2HB  SER A  77      -6.381 -29.008 -41.708  1.00  0.00              
ATOM   1002  HG  SER A  77      -8.627 -30.450 -42.608  1.00  0.00              
ATOM   1003  N   THR A  78      -8.146 -26.725 -39.838  1.00  0.00              
ATOM   1004  CA  THR A  78      -7.759 -25.459 -39.221  1.00  0.00              
ATOM   1005  C   THR A  78      -7.947 -25.556 -37.705  1.00  0.00              
ATOM   1006  O   THR A  78      -7.073 -25.156 -36.935  1.00  0.00              
ATOM   1007  CB  THR A  78      -8.579 -24.276 -39.769  1.00  0.00              
ATOM   1008  OG1 THR A  78      -8.344 -24.140 -41.176  1.00  0.00              
ATOM   1009  CG2 THR A  78      -8.188 -22.985 -39.066  1.00  0.00              
ATOM   1010  H   THR A  78      -8.945 -26.747 -40.455  1.00  0.00              
ATOM   1011  HA  THR A  78      -6.703 -25.264 -39.410  1.00  0.00              
ATOM   1012  HB  THR A  78      -9.638 -24.472 -39.604  1.00  0.00              
ATOM   1013  HG1 THR A  78      -9.059 -23.635 -41.572  1.00  0.00              
ATOM   1014 1HG2 THR A  78      -8.778 -22.161 -39.466  1.00  0.00              
ATOM   1015 2HG2 THR A  78      -8.376 -23.082 -37.997  1.00  0.00              
ATOM   1016 3HG2 THR A  78      -7.129 -22.788 -39.232  1.00  0.00              
ATOM   1017  N   ARG A  79      -9.088 -26.099 -37.289  1.00  0.00              
ATOM   1018  CA  ARG A  79      -9.354 -26.334 -35.878  1.00  0.00              
ATOM   1019  C   ARG A  79      -8.234 -27.182 -35.270  1.00  0.00              
ATOM   1020  O   ARG A  79      -7.690 -26.839 -34.215  1.00  0.00              
ATOM   1021  CB  ARG A  79     -10.700 -27.048 -35.697  1.00  0.00              
ATOM   1022  CG  ARG A  79     -10.988 -27.441 -34.244  1.00  0.00              
ATOM   1023  CD  ARG A  79     -11.989 -28.568 -34.184  1.00  0.00              
ATOM   1024  NE  ARG A  79     -11.498 -29.741 -34.905  1.00  0.00              
ATOM   1025  CZ  ARG A  79     -12.284 -30.597 -35.545  1.00  0.00              
ATOM   1026  NH1 ARG A  79     -13.595 -30.408 -35.544  1.00  0.00              
ATOM   1027  NH2 ARG A  79     -11.761 -31.619 -36.208  1.00  0.00              
ATOM   1028  H   ARG A  79      -9.788 -26.355 -37.970  1.00  0.00              
ATOM   1029  HA  ARG A  79      -9.368 -25.384 -35.342  1.00  0.00              
ATOM   1030 1HB  ARG A  79     -11.471 -26.370 -36.060  1.00  0.00              
ATOM   1031 2HB  ARG A  79     -10.674 -27.939 -36.325  1.00  0.00              
ATOM   1032 1HG  ARG A  79     -10.053 -27.754 -33.777  1.00  0.00              
ATOM   1033 2HG  ARG A  79     -11.381 -26.569 -33.721  1.00  0.00              
ATOM   1034 1HD  ARG A  79     -12.160 -28.834 -33.141  1.00  0.00              
ATOM   1035 2HD  ARG A  79     -12.924 -28.235 -34.633  1.00  0.00              
ATOM   1036  HE  ARG A  79     -10.550 -30.072 -35.029  1.00  0.00              
ATOM   1037 1HH1 ARG A  79     -13.988 -29.614 -35.058  1.00  0.00              
ATOM   1038 2HH1 ARG A  79     -14.196 -31.057 -36.030  1.00  0.00              
ATOM   1039 1HH2 ARG A  79     -10.758 -31.746 -36.225  1.00  0.00              
ATOM   1040 2HH2 ARG A  79     -12.366 -32.266 -36.691  1.00  0.00              
ATOM   1041  N   ASP A  80      -7.884 -28.275 -35.939  1.00  0.00              
ATOM   1042  CA  ASP A  80      -6.867 -29.191 -35.432  1.00  0.00              
ATOM   1043  C   ASP A  80      -5.491 -28.522 -35.382  1.00  0.00              
ATOM   1044  O   ASP A  80      -4.672 -28.833 -34.509  1.00  0.00              
ATOM   1045  CB  ASP A  80      -6.773 -30.442 -36.314  1.00  0.00              
ATOM   1046  CG  ASP A  80      -7.999 -31.336 -36.203  1.00  0.00              
ATOM   1047  OD1 ASP A  80      -8.903 -31.043 -35.390  1.00  0.00              
ATOM   1048  OD2 ASP A  80      -8.060 -32.339 -36.943  1.00  0.00              
ATOM   1049  H   ASP A  80      -8.334 -28.477 -36.821  1.00  0.00              
ATOM   1050  HA  ASP A  80      -7.107 -29.479 -34.408  1.00  0.00              
ATOM   1051 1HB  ASP A  80      -6.558 -30.222 -37.359  1.00  0.00              
ATOM   1052 2HB  ASP A  80      -5.912 -30.933 -35.859  1.00  0.00              
ATOM   1053  N   ASP A  81      -5.223 -27.629 -36.329  1.00  0.00              
ATOM   1054  CA  ASP A  81      -3.944 -26.929 -36.326  1.00  0.00              
ATOM   1055  C   ASP A  81      -3.846 -25.991 -35.111  1.00  0.00              
ATOM   1056  O   ASP A  81      -2.789 -25.878 -34.485  1.00  0.00              
ATOM   1057  CB  ASP A  81      -3.760 -26.142 -37.626  1.00  0.00              
ATOM   1058  CG  ASP A  81      -3.472 -27.004 -38.848  1.00  0.00              
ATOM   1059  OD1 ASP A  81      -3.179 -28.164 -38.677  1.00  0.00              
ATOM   1060  OD2 ASP A  81      -3.699 -26.544 -39.941  1.00  0.00              
ATOM   1061  H   ASP A  81      -5.894 -27.426 -37.056  1.00  0.00              
ATOM   1062  HA  ASP A  81      -3.130 -27.648 -36.236  1.00  0.00              
ATOM   1063 1HB  ASP A  81      -4.588 -25.467 -37.846  1.00  0.00              
ATOM   1064 2HB  ASP A  81      -2.873 -25.561 -37.374  1.00  0.00              
ATOM   1065  N   PHE A  82      -4.950 -25.339 -34.765  1.00  0.00              
ATOM   1066  CA  PHE A  82      -4.953 -24.419 -33.629  1.00  0.00              
ATOM   1067  C   PHE A  82      -4.585 -25.192 -32.359  1.00  0.00              
ATOM   1068  O   PHE A  82      -3.767 -24.754 -31.550  1.00  0.00              
ATOM   1069  CB  PHE A  82      -6.316 -23.742 -33.475  1.00  0.00              
ATOM   1070  CG  PHE A  82      -6.541 -22.606 -34.432  1.00  0.00              
ATOM   1071  CD1 PHE A  82      -5.482 -22.058 -35.140  1.00  0.00              
ATOM   1072  CD2 PHE A  82      -7.810 -22.083 -34.625  1.00  0.00              
ATOM   1073  CE1 PHE A  82      -5.687 -21.012 -36.020  1.00  0.00              
ATOM   1074  CE2 PHE A  82      -8.018 -21.039 -35.505  1.00  0.00              
ATOM   1075  CZ  PHE A  82      -6.955 -20.503 -36.203  1.00  0.00              
ATOM   1076  H   PHE A  82      -5.803 -25.477 -35.289  1.00  0.00              
ATOM   1077  HA  PHE A  82      -4.200 -23.644 -33.779  1.00  0.00              
ATOM   1078 1HB  PHE A  82      -7.115 -24.462 -33.653  1.00  0.00              
ATOM   1079 2HB  PHE A  82      -6.418 -23.329 -32.472  1.00  0.00              
ATOM   1080  HD1 PHE A  82      -4.479 -22.461 -34.996  1.00  0.00              
ATOM   1081  HD2 PHE A  82      -8.650 -22.506 -34.073  1.00  0.00              
ATOM   1082  HE1 PHE A  82      -4.846 -20.591 -36.570  1.00  0.00              
ATOM   1083  HE2 PHE A  82      -9.021 -20.638 -35.649  1.00  0.00              
ATOM   1084  HZ  PHE A  82      -7.117 -19.679 -36.896  1.00  0.00              
ATOM   1085  N   PHE A  83      -5.242 -26.337 -32.187  1.00  0.00              
ATOM   1086  CA  PHE A  83      -5.027 -27.213 -31.040  1.00  0.00              
ATOM   1087  C   PHE A  83      -3.615 -27.769 -30.978  1.00  0.00              
ATOM   1088  O   PHE A  83      -2.955 -27.705 -29.940  1.00  0.00              
ATOM   1089  CB  PHE A  83      -6.020 -28.382 -31.088  1.00  0.00              
ATOM   1090  CG  PHE A  83      -7.447 -28.002 -30.776  1.00  0.00              
ATOM   1091  CD1 PHE A  83      -7.777 -26.720 -30.361  1.00  0.00              
ATOM   1092  CD2 PHE A  83      -8.466 -28.942 -30.909  1.00  0.00              
ATOM   1093  CE1 PHE A  83      -9.092 -26.375 -30.084  1.00  0.00              
ATOM   1094  CE2 PHE A  83      -9.787 -28.603 -30.631  1.00  0.00              
ATOM   1095  CZ  PHE A  83     -10.100 -27.319 -30.219  1.00  0.00              
ATOM   1096  H   PHE A  83      -5.919 -26.603 -32.888  1.00  0.00              
ATOM   1097  HA  PHE A  83      -5.160 -26.651 -30.115  1.00  0.00              
ATOM   1098 1HB  PHE A  83      -6.032 -28.824 -32.084  1.00  0.00              
ATOM   1099 2HB  PHE A  83      -5.740 -29.142 -30.360  1.00  0.00              
ATOM   1100  HD1 PHE A  83      -6.987 -25.976 -30.254  1.00  0.00              
ATOM   1101  HD2 PHE A  83      -8.220 -29.954 -31.233  1.00  0.00              
ATOM   1102  HE1 PHE A  83      -9.333 -25.363 -29.760  1.00  0.00              
ATOM   1103  HE2 PHE A  83     -10.576 -29.349 -30.736  1.00  0.00              
ATOM   1104  HZ  PHE A  83     -11.133 -27.050 -29.999  1.00  0.00              
ATOM   1105  N   ARG A  84      -3.152 -28.316 -32.099  1.00  0.00              
ATOM   1106  CA  ARG A  84      -1.846 -28.952 -32.163  1.00  0.00              
ATOM   1107  C   ARG A  84      -0.678 -28.003 -31.913  1.00  0.00              
ATOM   1108  O   ARG A  84       0.360 -28.415 -31.403  1.00  0.00              
ATOM   1109  CB  ARG A  84      -1.663 -29.701 -33.475  1.00  0.00              
ATOM   1110  CG  ARG A  84      -0.472 -30.645 -33.512  1.00  0.00              
ATOM   1111  CD  ARG A  84      -0.521 -31.650 -34.605  1.00  0.00              
ATOM   1112  NE  ARG A  84      -1.522 -32.689 -34.423  1.00  0.00              
ATOM   1113  CZ  ARG A  84      -2.086 -33.391 -35.424  1.00  0.00              
ATOM   1114  NH1 ARG A  84      -1.782 -33.145 -36.679  1.00  0.00              
ATOM   1115  NH2 ARG A  84      -2.974 -34.320 -35.113  1.00  0.00              
ATOM   1116  H   ARG A  84      -3.725 -28.287 -32.930  1.00  0.00              
ATOM   1117  HA  ARG A  84      -1.763 -29.704 -31.378  1.00  0.00              
ATOM   1118 1HB  ARG A  84      -2.577 -30.268 -33.648  1.00  0.00              
ATOM   1119 2HB  ARG A  84      -1.549 -28.949 -34.256  1.00  0.00              
ATOM   1120 1HG  ARG A  84       0.435 -30.054 -33.641  1.00  0.00              
ATOM   1121 2HG  ARG A  84      -0.425 -31.180 -32.564  1.00  0.00              
ATOM   1122 1HD  ARG A  84      -0.745 -31.143 -35.543  1.00  0.00              
ATOM   1123 2HD  ARG A  84       0.449 -32.140 -34.679  1.00  0.00              
ATOM   1124  HE  ARG A  84      -1.938 -33.041 -33.571  1.00  0.00              
ATOM   1125 1HH1 ARG A  84      -1.115 -32.420 -36.902  1.00  0.00              
ATOM   1126 2HH1 ARG A  84      -2.217 -33.683 -37.415  1.00  0.00              
ATOM   1127 1HH2 ARG A  84      -3.210 -34.484 -34.143  1.00  0.00              
ATOM   1128 2HH2 ARG A  84      -3.413 -34.860 -35.843  1.00  0.00              
ATOM   1129  N   SER A  85      -0.843 -26.734 -32.271  1.00  0.00              
ATOM   1130  CA  SER A  85       0.208 -25.750 -32.034  1.00  0.00              
ATOM   1131  C   SER A  85       0.444 -25.539 -30.533  1.00  0.00              
ATOM   1132  O   SER A  85       1.474 -25.008 -30.142  1.00  0.00              
ATOM   1133  CB  SER A  85      -0.150 -24.438 -32.705  1.00  0.00              
ATOM   1134  OG  SER A  85      -1.274 -23.839 -32.124  1.00  0.00              
ATOM   1135  H   SER A  85      -1.702 -26.439 -32.713  1.00  0.00              
ATOM   1136  HA  SER A  85       1.151 -25.996 -32.525  1.00  0.00              
ATOM   1137 1HB  SER A  85       0.699 -23.760 -32.618  1.00  0.00              
ATOM   1138 2HB  SER A  85      -0.354 -24.629 -33.758  1.00  0.00              
ATOM   1139  HG  SER A  85      -1.925 -24.514 -31.916  1.00  0.00              
ATOM   1140  N   GLY A  86      -0.497 -25.966 -29.701  1.00  0.00              
ATOM   1141  CA  GLY A  86      -0.335 -25.790 -28.267  1.00  0.00              
ATOM   1142  C   GLY A  86       0.350 -26.887 -27.484  1.00  0.00              
ATOM   1143  O   GLY A  86       0.736 -27.926 -28.032  1.00  0.00              
ATOM   1144  H   GLY A  86      -1.332 -26.414 -30.050  1.00  0.00              
ATOM   1145 1HA  GLY A  86       0.255 -24.892 -28.083  1.00  0.00              
ATOM   1146 2HA  GLY A  86      -1.317 -25.678 -27.809  1.00  0.00              
ATOM   1147  N   GLU A  87       0.495 -26.653 -26.183  1.00  0.00              
ATOM   1148  CA  GLU A  87       1.141 -27.611 -25.289  1.00  0.00              
ATOM   1149  C   GLU A  87       0.187 -28.032 -24.176  1.00  0.00              
ATOM   1150  O   GLU A  87       0.197 -29.183 -23.736  1.00  0.00              
ATOM   1151  CB  GLU A  87       2.410 -26.994 -24.687  1.00  0.00              
ATOM   1152  CG  GLU A  87       3.532 -26.784 -25.702  1.00  0.00              
ATOM   1153  CD  GLU A  87       4.680 -25.922 -25.180  1.00  0.00              
ATOM   1154  OE1 GLU A  87       5.730 -25.869 -25.864  1.00  0.00              
ATOM   1155  OE2 GLU A  87       4.537 -25.285 -24.105  1.00  0.00              
ATOM   1156  H   GLU A  87       0.146 -25.784 -25.803  1.00  0.00              
ATOM   1157  HA  GLU A  87       1.402 -28.514 -25.841  1.00  0.00              
ATOM   1158 1HB  GLU A  87       2.122 -26.037 -24.252  1.00  0.00              
ATOM   1159 2HB  GLU A  87       2.747 -27.665 -23.897  1.00  0.00              
ATOM   1160 1HG  GLU A  87       3.955 -27.715 -26.079  1.00  0.00              
ATOM   1161 2HG  GLU A  87       3.044 -26.253 -26.518  1.00  0.00              
ATOM   1162  N   GLY A  88      -0.640 -27.093 -23.724  1.00  0.00              
ATOM   1163  CA  GLY A  88      -1.578 -27.373 -22.653  1.00  0.00              
ATOM   1164  C   GLY A  88      -2.906 -26.729 -22.963  1.00  0.00              
ATOM   1165  O   GLY A  88      -2.972 -25.748 -23.700  1.00  0.00              
ATOM   1166  H   GLY A  88      -0.619 -26.168 -24.130  1.00  0.00              
ATOM   1167 1HA  GLY A  88      -1.703 -28.452 -22.562  1.00  0.00              
ATOM   1168 2HA  GLY A  88      -1.182 -26.974 -21.720  1.00  0.00              
ATOM   1169  N   PHE A  89      -3.970 -27.253 -22.379  1.00  0.00              
ATOM   1170  CA  PHE A  89      -5.286 -26.718 -22.648  1.00  0.00              
ATOM   1171  C   PHE A  89      -6.098 -26.291 -21.436  1.00  0.00              
ATOM   1172  O   PHE A  89      -6.103 -26.968 -20.429  1.00  0.00              
ATOM   1173  CB  PHE A  89      -6.100 -27.775 -23.410  1.00  0.00              
ATOM   1174  CG  PHE A  89      -5.510 -28.152 -24.738  1.00  0.00              
ATOM   1175  CD1 PHE A  89      -4.439 -29.037 -24.813  1.00  0.00              
ATOM   1176  CD2 PHE A  89      -5.987 -27.571 -25.908  1.00  0.00              
ATOM   1177  CE1 PHE A  89      -3.845 -29.334 -26.035  1.00  0.00              
ATOM   1178  CE2 PHE A  89      -5.402 -27.858 -27.137  1.00  0.00              
ATOM   1179  CZ  PHE A  89      -4.328 -28.741 -27.201  1.00  0.00              
ATOM   1180  H   PHE A  89      -3.875 -28.030 -21.741  1.00  0.00              
ATOM   1181  HA  PHE A  89      -5.200 -25.799 -23.229  1.00  0.00              
ATOM   1182 1HB  PHE A  89      -6.164 -28.693 -22.827  1.00  0.00              
ATOM   1183 2HB  PHE A  89      -7.104 -27.403 -23.611  1.00  0.00              
ATOM   1184  HD1 PHE A  89      -4.067 -29.500 -23.898  1.00  0.00              
ATOM   1185  HD2 PHE A  89      -6.829 -26.879 -25.855  1.00  0.00              
ATOM   1186  HE1 PHE A  89      -3.006 -30.028 -26.078  1.00  0.00              
ATOM   1187  HE2 PHE A  89      -5.780 -27.394 -28.048  1.00  0.00              
ATOM   1188  HZ  PHE A  89      -3.864 -28.966 -28.161  1.00  0.00              
ATOM   1189  N   LEU A  90      -6.790 -25.167 -21.559  1.00  0.00              
ATOM   1190  CA  LEU A  90      -7.703 -24.710 -20.525  1.00  0.00              
ATOM   1191  C   LEU A  90      -9.062 -24.930 -21.171  1.00  0.00              
ATOM   1192  O   LEU A  90      -9.435 -24.216 -22.109  1.00  0.00              
ATOM   1193  CB  LEU A  90      -7.523 -23.221 -20.216  1.00  0.00              
ATOM   1194  CG  LEU A  90      -6.211 -22.854 -19.514  1.00  0.00              
ATOM   1195  CD1 LEU A  90      -6.187 -21.353 -19.237  1.00  0.00              
ATOM   1196  CD2 LEU A  90      -6.082 -23.639 -18.200  1.00  0.00              
ATOM   1197  H   LEU A  90      -6.680 -24.613 -22.396  1.00  0.00              
ATOM   1198  HA  LEU A  90      -7.574 -25.317 -19.630  1.00  0.00              
ATOM   1199 1HB  LEU A  90      -7.525 -22.828 -21.232  1.00  0.00              
ATOM   1200 2HB  LEU A  90      -8.374 -22.816 -19.668  1.00  0.00              
ATOM   1201  HG  LEU A  90      -5.395 -23.168 -20.167  1.00  0.00              
ATOM   1202 1HD1 LEU A  90      -5.254 -21.090 -18.737  1.00  0.00              
ATOM   1203 2HD1 LEU A  90      -6.260 -20.808 -20.177  1.00  0.00              
ATOM   1204 3HD1 LEU A  90      -7.027 -21.089 -18.597  1.00  0.00              
ATOM   1205 1HD2 LEU A  90      -5.146 -23.373 -17.708  1.00  0.00              
ATOM   1206 2HD2 LEU A  90      -6.919 -23.393 -17.546  1.00  0.00              
ATOM   1207 3HD2 LEU A  90      -6.088 -24.708 -18.412  1.00  0.00              
ATOM   1208  N   CYS A  91      -9.780 -25.938 -20.694  1.00  0.00              
ATOM   1209  CA  CYS A  91     -11.102 -26.241 -21.227  1.00  0.00              
ATOM   1210  C   CYS A  91     -12.078 -25.428 -20.408  1.00  0.00              
ATOM   1211  O   CYS A  91     -12.418 -25.789 -19.281  1.00  0.00              
ATOM   1212  CB  CYS A  91     -11.400 -27.732 -21.093  1.00  0.00              
ATOM   1213  SG  CYS A  91     -13.004 -28.180 -21.766  1.00  0.00              
ATOM   1214  H   CYS A  91      -9.408 -26.509 -19.948  1.00  0.00              
ATOM   1215  HA  CYS A  91     -11.186 -26.069 -22.300  1.00  0.00              
ATOM   1216 1HB  CYS A  91     -10.653 -28.316 -21.632  1.00  0.00              
ATOM   1217 2HB  CYS A  91     -11.401 -28.023 -20.043  1.00  0.00              
ATOM   1218  HG  CYS A  91     -12.618 -28.209 -23.038  1.00  0.00              
ATOM   1219  N   VAL A  92     -12.515 -24.322 -20.986  1.00  0.00              
ATOM   1220  CA  VAL A  92     -13.418 -23.414 -20.310  1.00  0.00              
ATOM   1221  C   VAL A  92     -14.893 -23.502 -20.677  1.00  0.00              
ATOM   1222  O   VAL A  92     -15.260 -23.515 -21.844  1.00  0.00              
ATOM   1223  CB  VAL A  92     -12.967 -21.964 -20.548  1.00  0.00              
ATOM   1224  CG1 VAL A  92     -13.904 -20.992 -19.828  1.00  0.00              
ATOM   1225  CG2 VAL A  92     -11.535 -21.791 -20.073  1.00  0.00              
ATOM   1226  H   VAL A  92     -12.210 -24.105 -21.924  1.00  0.00              
ATOM   1227  HA  VAL A  92     -13.458 -23.618 -19.239  1.00  0.00              
ATOM   1228  HB  VAL A  92     -12.981 -21.760 -21.619  1.00  0.00              
ATOM   1229 1HG1 VAL A  92     -13.572 -19.968 -20.005  1.00  0.00              
ATOM   1230 2HG1 VAL A  92     -14.918 -21.116 -20.206  1.00  0.00              
ATOM   1231 3HG1 VAL A  92     -13.888 -21.197 -18.757  1.00  0.00              
ATOM   1232 1HG2 VAL A  92     -11.216 -20.763 -20.243  1.00  0.00              
ATOM   1233 2HG2 VAL A  92     -11.476 -22.019 -19.009  1.00  0.00              
ATOM   1234 3HG2 VAL A  92     -10.883 -22.467 -20.626  1.00  0.00              
ATOM   1235  N   PHE A  93     -15.729 -23.561 -19.647  1.00  0.00              
ATOM   1236  CA  PHE A  93     -17.168 -23.628 -19.812  1.00  0.00              
ATOM   1237  C   PHE A  93     -17.717 -22.662 -18.761  1.00  0.00              
ATOM   1238  O   PHE A  93     -16.982 -22.201 -17.884  1.00  0.00              
ATOM   1239  CB  PHE A  93     -17.691 -25.068 -19.612  1.00  0.00              
ATOM   1240  CG  PHE A  93     -17.638 -25.565 -18.190  1.00  0.00              
ATOM   1241  CD1 PHE A  93     -18.736 -25.410 -17.338  1.00  0.00              
ATOM   1242  CD2 PHE A  93     -16.506 -26.225 -17.714  1.00  0.00              
ATOM   1243  CE1 PHE A  93     -18.705 -25.909 -16.038  1.00  0.00              
ATOM   1244  CE2 PHE A  93     -16.464 -26.727 -16.421  1.00  0.00              
ATOM   1245  CZ  PHE A  93     -17.569 -26.570 -15.575  1.00  0.00              
ATOM   1246  H   PHE A  93     -15.340 -23.559 -18.715  1.00  0.00              
ATOM   1247  HA  PHE A  93     -17.441 -23.301 -20.816  1.00  0.00              
ATOM   1248 1HB  PHE A  93     -18.734 -25.135 -19.918  1.00  0.00              
ATOM   1249 2HB  PHE A  93     -17.097 -25.766 -20.199  1.00  0.00              
ATOM   1250  HD1 PHE A  93     -19.623 -24.892 -17.702  1.00  0.00              
ATOM   1251  HD2 PHE A  93     -15.647 -26.346 -18.375  1.00  0.00              
ATOM   1252  HE1 PHE A  93     -19.568 -25.782 -15.386  1.00  0.00              
ATOM   1253  HE2 PHE A  93     -15.573 -27.242 -16.061  1.00  0.00              
ATOM   1254  HZ  PHE A  93     -17.542 -26.961 -14.558  1.00  0.00              
ATOM   1255  N   SER A  94     -18.985 -22.312 -18.886  1.00  0.00              
ATOM   1256  CA  SER A  94     -19.627 -21.444 -17.909  1.00  0.00              
ATOM   1257  C   SER A  94     -20.469 -22.303 -16.979  1.00  0.00              
ATOM   1258  O   SER A  94     -21.197 -23.189 -17.433  1.00  0.00              
ATOM   1259  CB  SER A  94     -20.513 -20.423 -18.617  1.00  0.00              
ATOM   1260  OG  SER A  94     -21.352 -19.766 -17.690  1.00  0.00              
ATOM   1261  H   SER A  94     -19.522 -22.652 -19.671  1.00  0.00              
ATOM   1262  HA  SER A  94     -18.924 -20.819 -17.357  1.00  0.00              
ATOM   1263 1HB  SER A  94     -19.874 -19.695 -19.116  1.00  0.00              
ATOM   1264 2HB  SER A  94     -21.119 -20.942 -19.359  1.00  0.00              
ATOM   1265  HG  SER A  94     -22.096 -19.376 -18.154  1.00  0.00              
ATOM   1266  N   ILE A  95     -20.369 -22.050 -15.679  1.00  0.00              
ATOM   1267  CA  ILE A  95     -21.210 -22.771 -14.737  1.00  0.00              
ATOM   1268  C   ILE A  95     -22.688 -22.401 -14.871  1.00  0.00              
ATOM   1269  O   ILE A  95     -23.555 -23.088 -14.332  1.00  0.00              
ATOM   1270  CB  ILE A  95     -20.784 -22.523 -13.276  1.00  0.00              
ATOM   1271  CG1 ILE A  95     -21.012 -21.062 -12.903  1.00  0.00              
ATOM   1272  CG2 ILE A  95     -19.332 -22.928 -13.079  1.00  0.00              
ATOM   1273  CD1 ILE A  95     -20.913 -20.824 -11.407  1.00  0.00              
ATOM   1274  H   ILE A  95     -19.716 -21.362 -15.329  1.00  0.00              
ATOM   1275  HA  ILE A  95     -21.190 -23.840 -14.945  1.00  0.00              
ATOM   1276  HB  ILE A  95     -21.421 -23.111 -12.615  1.00  0.00              
ATOM   1277 1HG1 ILE A  95     -20.262 -20.472 -13.428  1.00  0.00              
ATOM   1278 2HG1 ILE A  95     -22.004 -20.787 -13.262  1.00  0.00              
ATOM   1279 1HG2 ILE A  95     -19.041 -22.748 -12.044  1.00  0.00              
ATOM   1280 2HG2 ILE A  95     -19.214 -23.985 -13.310  1.00  0.00              
ATOM   1281 3HG2 ILE A  95     -18.697 -22.339 -13.741  1.00  0.00              
ATOM   1282 1HD1 ILE A  95     -21.084 -19.769 -11.193  1.00  0.00              
ATOM   1283 2HD1 ILE A  95     -21.664 -21.424 -10.892  1.00  0.00              
ATOM   1284 3HD1 ILE A  95     -19.922 -21.108 -11.057  1.00  0.00              
ATOM   1285  N   THR A  96     -22.975 -21.320 -15.593  1.00  0.00              
ATOM   1286  CA  THR A  96     -24.350 -20.874 -15.784  1.00  0.00              
ATOM   1287  C   THR A  96     -24.966 -21.395 -17.086  1.00  0.00              
ATOM   1288  O   THR A  96     -26.111 -21.085 -17.406  1.00  0.00              
ATOM   1289  CB  THR A  96     -24.428 -19.337 -15.804  1.00  0.00              
ATOM   1290  OG1 THR A  96     -23.738 -18.842 -16.955  1.00  0.00              
ATOM   1291  CG2 THR A  96     -23.792 -18.750 -14.548  1.00  0.00              
ATOM   1292  H   THR A  96     -22.223 -20.795 -16.018  1.00  0.00              
ATOM   1293  HA  THR A  96     -24.980 -21.270 -14.987  1.00  0.00              
ATOM   1294  HB  THR A  96     -25.474 -19.036 -15.855  1.00  0.00              
ATOM   1295  HG1 THR A  96     -24.037 -17.950 -17.147  1.00  0.00              
ATOM   1296 1HG2 THR A  96     -23.859 -17.662 -14.582  1.00  0.00              
ATOM   1297 2HG2 THR A  96     -24.319 -19.119 -13.668  1.00  0.00              
ATOM   1298 3HG2 THR A  96     -22.746 -19.048 -14.497  1.00  0.00              
ATOM   1299  N   GLU A  97     -24.214 -22.184 -17.842  1.00  0.00              
ATOM   1300  CA  GLU A  97     -24.754 -22.747 -19.067  1.00  0.00              
ATOM   1301  C   GLU A  97     -24.431 -24.235 -19.198  1.00  0.00              
ATOM   1302  O   GLU A  97     -23.299 -24.623 -19.506  1.00  0.00              
ATOM   1303  CB  GLU A  97     -24.218 -21.984 -20.280  1.00  0.00              
ATOM   1304  CG  GLU A  97     -24.599 -22.590 -21.624  1.00  0.00              
ATOM   1305  CD  GLU A  97     -26.091 -22.693 -21.773  1.00  0.00              
ATOM   1306  OE1 GLU A  97     -26.731 -21.673 -21.869  1.00  0.00              
ATOM   1307  OE2 GLU A  97     -26.581 -23.790 -21.903  1.00  0.00              
ATOM   1308  H   GLU A  97     -23.263 -22.402 -17.578  1.00  0.00              
ATOM   1309  HA  GLU A  97     -25.842 -22.674 -19.059  1.00  0.00              
ATOM   1310 1HB  GLU A  97     -24.610 -20.969 -20.217  1.00  0.00              
ATOM   1311 2HB  GLU A  97     -23.132 -21.961 -20.188  1.00  0.00              
ATOM   1312 1HG  GLU A  97     -24.186 -22.051 -22.476  1.00  0.00              
ATOM   1313 2HG  GLU A  97     -24.169 -23.590 -21.585  1.00  0.00              
ATOM   1314  N   MET A  98     -25.441 -25.065 -18.958  1.00  0.00              
ATOM   1315  CA  MET A  98     -25.291 -26.511 -19.030  1.00  0.00              
ATOM   1316  C   MET A  98     -24.761 -27.017 -20.378  1.00  0.00              
ATOM   1317  O   MET A  98     -24.046 -28.015 -20.426  1.00  0.00              
ATOM   1318  CB  MET A  98     -26.633 -27.170 -18.722  1.00  0.00              
ATOM   1319  CG  MET A  98     -26.583 -28.689 -18.631  1.00  0.00              
ATOM   1320  SD  MET A  98     -25.561 -29.270 -17.263  1.00  0.00              
ATOM   1321  CE  MET A  98     -26.606 -28.867 -15.866  1.00  0.00              
ATOM   1322  H   MET A  98     -26.341 -24.675 -18.717  1.00  0.00              
ATOM   1323  HA  MET A  98     -24.553 -26.845 -18.301  1.00  0.00              
ATOM   1324 1HB  MET A  98     -26.977 -26.761 -17.773  1.00  0.00              
ATOM   1325 2HB  MET A  98     -27.321 -26.877 -19.516  1.00  0.00              
ATOM   1326 1HG  MET A  98     -27.600 -29.056 -18.500  1.00  0.00              
ATOM   1327 2HG  MET A  98     -26.177 -29.071 -19.568  1.00  0.00              
ATOM   1328 1HE  MET A  98     -26.111 -29.167 -14.942  1.00  0.00              
ATOM   1329 2HE  MET A  98     -26.791 -27.792 -15.847  1.00  0.00              
ATOM   1330 3HE  MET A  98     -27.555 -29.397 -15.957  1.00  0.00              
ATOM   1331  N   GLU A  99     -25.083 -26.335 -21.473  1.00  0.00              
ATOM   1332  CA  GLU A  99     -24.641 -26.815 -22.781  1.00  0.00              
ATOM   1333  C   GLU A  99     -23.134 -26.633 -22.988  1.00  0.00              
ATOM   1334  O   GLU A  99     -22.506 -27.418 -23.700  1.00  0.00              
ATOM   1335  CB  GLU A  99     -25.410 -26.095 -23.892  1.00  0.00              
ATOM   1336  CG  GLU A  99     -26.884 -26.462 -23.976  1.00  0.00              
ATOM   1337  CD  GLU A  99     -27.581 -25.679 -25.054  1.00  0.00              
ATOM   1338  OE1 GLU A  99     -26.942 -24.870 -25.682  1.00  0.00              
ATOM   1339  OE2 GLU A  99     -28.722 -25.969 -25.327  1.00  0.00              
ATOM   1340  H   GLU A  99     -25.631 -25.488 -21.418  1.00  0.00              
ATOM   1341  HA  GLU A  99     -24.824 -27.887 -22.863  1.00  0.00              
ATOM   1342 1HB  GLU A  99     -25.313 -25.025 -23.704  1.00  0.00              
ATOM   1343 2HB  GLU A  99     -24.919 -26.345 -24.833  1.00  0.00              
ATOM   1344 1HG  GLU A  99     -27.058 -27.527 -24.132  1.00  0.00              
ATOM   1345 2HG  GLU A  99     -27.277 -26.170 -23.003  1.00  0.00              
ATOM   1346  N   SER A 100     -22.549 -25.614 -22.357  1.00  0.00              
ATOM   1347  CA  SER A 100     -21.122 -25.332 -22.544  1.00  0.00              
ATOM   1348  C   SER A 100     -20.349 -26.378 -21.742  1.00  0.00              
ATOM   1349  O   SER A 100     -19.252 -26.799 -22.130  1.00  0.00              
ATOM   1350  CB  SER A 100     -20.764 -23.915 -22.059  1.00  0.00              
ATOM   1351  OG  SER A 100     -20.882 -23.777 -20.651  1.00  0.00              
ATOM   1352  H   SER A 100     -23.091 -25.023 -21.742  1.00  0.00              
ATOM   1353  HA  SER A 100     -20.822 -25.294 -23.592  1.00  0.00              
ATOM   1354 1HB  SER A 100     -19.736 -23.698 -22.348  1.00  0.00              
ATOM   1355 2HB  SER A 100     -21.433 -23.202 -22.538  1.00  0.00              
ATOM   1356  HG  SER A 100     -21.805 -23.648 -20.419  1.00  0.00              
ATOM   1357  N   PHE A 101     -20.943 -26.818 -20.633  1.00  0.00              
ATOM   1358  CA  PHE A 101     -20.363 -27.887 -19.840  1.00  0.00              
ATOM   1359  C   PHE A 101     -20.464 -29.205 -20.596  1.00  0.00              
ATOM   1360  O   PHE A 101     -19.493 -29.962 -20.689  1.00  0.00              
ATOM   1361  CB  PHE A 101     -21.059 -27.993 -18.482  1.00  0.00              
ATOM   1362  CG  PHE A 101     -20.619 -29.175 -17.666  1.00  0.00              
ATOM   1363  CD1 PHE A 101     -19.313 -29.271 -17.207  1.00  0.00              
ATOM   1364  CD2 PHE A 101     -21.507 -30.193 -17.357  1.00  0.00              
ATOM   1365  CE1 PHE A 101     -18.907 -30.358 -16.456  1.00  0.00              
ATOM   1366  CE2 PHE A 101     -21.104 -31.280 -16.606  1.00  0.00              
ATOM   1367  CZ  PHE A 101     -19.802 -31.362 -16.155  1.00  0.00              
ATOM   1368  H   PHE A 101     -21.814 -26.402 -20.335  1.00  0.00              
ATOM   1369  HA  PHE A 101     -19.303 -27.690 -19.671  1.00  0.00              
ATOM   1370 1HB  PHE A 101     -20.851 -27.107 -17.884  1.00  0.00              
ATOM   1371 2HB  PHE A 101     -22.135 -28.093 -18.619  1.00  0.00              
ATOM   1372  HD1 PHE A 101     -18.606 -28.476 -17.443  1.00  0.00              
ATOM   1373  HD2 PHE A 101     -22.536 -30.128 -17.713  1.00  0.00              
ATOM   1374  HE1 PHE A 101     -17.878 -30.421 -16.101  1.00  0.00              
ATOM   1375  HE2 PHE A 101     -21.813 -32.073 -16.369  1.00  0.00              
ATOM   1376  HZ  PHE A 101     -19.483 -32.220 -15.565  1.00  0.00              
ATOM   1377  N   ALA A 102     -21.648 -29.470 -21.139  1.00  0.00              
ATOM   1378  CA  ALA A 102     -21.878 -30.704 -21.882  1.00  0.00              
ATOM   1379  C   ALA A 102     -20.888 -30.798 -23.039  1.00  0.00              
ATOM   1380  O   ALA A 102     -20.401 -31.880 -23.372  1.00  0.00              
ATOM   1381  CB  ALA A 102     -23.304 -30.739 -22.410  1.00  0.00              
ATOM   1382  H   ALA A 102     -22.404 -28.808 -21.038  1.00  0.00              
ATOM   1383  HA  ALA A 102     -21.707 -31.550 -21.216  1.00  0.00              
ATOM   1384 1HB  ALA A 102     -23.463 -31.664 -22.962  1.00  0.00              
ATOM   1385 2HB  ALA A 102     -24.003 -30.690 -21.575  1.00  0.00              
ATOM   1386 3HB  ALA A 102     -23.468 -29.889 -23.071  1.00  0.00              
ATOM   1387  N   ALA A 103     -20.573 -29.651 -23.630  1.00  0.00              
ATOM   1388  CA  ALA A 103     -19.644 -29.605 -24.747  1.00  0.00              
ATOM   1389  C   ALA A 103     -18.201 -29.995 -24.404  1.00  0.00              
ATOM   1390  O   ALA A 103     -17.426 -30.345 -25.293  1.00  0.00              
ATOM   1391  CB  ALA A 103     -19.673 -28.210 -25.380  1.00  0.00              
ATOM   1392  H   ALA A 103     -20.986 -28.791 -23.298  1.00  0.00              
ATOM   1393  HA  ALA A 103     -19.961 -30.331 -25.496  1.00  0.00              
ATOM   1394 1HB  ALA A 103     -18.976 -28.177 -26.217  1.00  0.00              
ATOM   1395 2HB  ALA A 103     -20.680 -27.993 -25.737  1.00  0.00              
ATOM   1396 3HB  ALA A 103     -19.384 -27.468 -24.637  1.00  0.00              
ATOM   1397  N   THR A 104     -17.839 -29.952 -23.126  1.00  0.00              
ATOM   1398  CA  THR A 104     -16.455 -30.213 -22.748  1.00  0.00              
ATOM   1399  C   THR A 104     -15.978 -31.629 -23.040  1.00  0.00              
ATOM   1400  O   THR A 104     -14.784 -31.861 -23.227  1.00  0.00              
ATOM   1401  CB  THR A 104     -16.203 -29.903 -21.246  1.00  0.00              
ATOM   1402  OG1 THR A 104     -16.985 -30.776 -20.425  1.00  0.00              
ATOM   1403  CG2 THR A 104     -16.570 -28.452 -20.928  1.00  0.00              
ATOM   1404  H   THR A 104     -18.514 -29.739 -22.405  1.00  0.00              
ATOM   1405  HA  THR A 104     -15.787 -29.577 -23.330  1.00  0.00              
ATOM   1406  HB  THR A 104     -15.150 -30.067 -21.021  1.00  0.00              
ATOM   1407  HG1 THR A 104     -16.822 -30.576 -19.500  1.00  0.00              
ATOM   1408 1HG2 THR A 104     -16.387 -28.255 -19.872  1.00  0.00              
ATOM   1409 2HG2 THR A 104     -15.961 -27.782 -21.535  1.00  0.00              
ATOM   1410 3HG2 THR A 104     -17.623 -28.286 -21.151  1.00  0.00              
ATOM   1411  N   ALA A 105     -16.900 -32.582 -23.081  1.00  0.00              
ATOM   1412  CA  ALA A 105     -16.539 -33.941 -23.476  1.00  0.00              
ATOM   1413  C   ALA A 105     -16.115 -34.008 -24.946  1.00  0.00              
ATOM   1414  O   ALA A 105     -15.160 -34.717 -25.296  1.00  0.00              
ATOM   1415  CB  ALA A 105     -17.713 -34.897 -23.218  1.00  0.00              
ATOM   1416  H   ALA A 105     -17.859 -32.379 -22.841  1.00  0.00              
ATOM   1417  HA  ALA A 105     -15.683 -34.262 -22.882  1.00  0.00              
ATOM   1418 1HB  ALA A 105     -17.431 -35.907 -23.516  1.00  0.00              
ATOM   1419 2HB  ALA A 105     -17.963 -34.889 -22.157  1.00  0.00              
ATOM   1420 3HB  ALA A 105     -18.577 -34.576 -23.798  1.00  0.00              
ATOM   1421  N   ASP A 106     -16.810 -33.266 -25.804  1.00  0.00              
ATOM   1422  CA  ASP A 106     -16.449 -33.231 -27.216  1.00  0.00              
ATOM   1423  C   ASP A 106     -15.170 -32.438 -27.457  1.00  0.00              
ATOM   1424  O   ASP A 106     -14.381 -32.786 -28.339  1.00  0.00              
ATOM   1425  CB  ASP A 106     -17.594 -32.639 -28.042  1.00  0.00              
ATOM   1426  CG  ASP A 106     -18.798 -33.557 -28.198  1.00  0.00              
ATOM   1427  OD1 ASP A 106     -18.678 -34.720 -27.891  1.00  0.00              
ATOM   1428  OD2 ASP A 106     -19.866 -33.063 -28.471  1.00  0.00              
ATOM   1429  H   ASP A 106     -17.595 -32.718 -25.483  1.00  0.00              
ATOM   1430  HA  ASP A 106     -16.248 -34.242 -27.571  1.00  0.00              
ATOM   1431 1HB  ASP A 106     -17.926 -31.663 -27.687  1.00  0.00              
ATOM   1432 2HB  ASP A 106     -17.096 -32.526 -29.006  1.00  0.00              
ATOM   1433  N   PHE A 107     -14.970 -31.367 -26.687  1.00  0.00              
ATOM   1434  CA  PHE A 107     -13.775 -30.542 -26.847  1.00  0.00              
ATOM   1435  C   PHE A 107     -12.572 -31.377 -26.431  1.00  0.00              
ATOM   1436  O   PHE A 107     -11.549 -31.369 -27.102  1.00  0.00              
ATOM   1437  CB  PHE A 107     -13.841 -29.279 -25.972  1.00  0.00              
ATOM   1438  CG  PHE A 107     -14.691 -28.176 -26.550  1.00  0.00              
ATOM   1439  CD1 PHE A 107     -14.373 -27.602 -27.775  1.00  0.00              
ATOM   1440  CD2 PHE A 107     -15.782 -27.674 -25.840  1.00  0.00              
ATOM   1441  CE1 PHE A 107     -15.122 -26.537 -28.288  1.00  0.00              
ATOM   1442  CE2 PHE A 107     -16.539 -26.615 -26.340  1.00  0.00              
ATOM   1443  CZ  PHE A 107     -16.209 -26.042 -27.565  1.00  0.00              
ATOM   1444  H   PHE A 107     -15.649 -31.118 -25.982  1.00  0.00              
ATOM   1445  HA  PHE A 107     -13.658 -30.259 -27.894  1.00  0.00              
ATOM   1446 1HB  PHE A 107     -14.264 -29.519 -24.999  1.00  0.00              
ATOM   1447 2HB  PHE A 107     -12.843 -28.863 -25.841  1.00  0.00              
ATOM   1448  HD1 PHE A 107     -13.527 -27.992 -28.341  1.00  0.00              
ATOM   1449  HD2 PHE A 107     -16.039 -28.123 -24.881  1.00  0.00              
ATOM   1450  HE1 PHE A 107     -14.856 -26.097 -29.249  1.00  0.00              
ATOM   1451  HE2 PHE A 107     -17.387 -26.234 -25.772  1.00  0.00              
ATOM   1452  HZ  PHE A 107     -16.793 -25.212 -27.959  1.00  0.00              
ATOM   1453  N   ARG A 108     -12.701 -32.111 -25.331  1.00  0.00              
ATOM   1454  CA  ARG A 108     -11.613 -32.976 -24.887  1.00  0.00              
ATOM   1455  C   ARG A 108     -11.359 -34.109 -25.890  1.00  0.00              
ATOM   1456  O   ARG A 108     -10.207 -34.468 -26.152  1.00  0.00              
ATOM   1457  CB  ARG A 108     -11.914 -33.556 -23.497  1.00  0.00              
ATOM   1458  CG  ARG A 108     -10.810 -34.474 -22.979  1.00  0.00              
ATOM   1459  CD  ARG A 108     -11.088 -34.979 -21.572  1.00  0.00              
ATOM   1460  NE  ARG A 108     -10.129 -36.005 -21.154  1.00  0.00              
ATOM   1461  CZ  ARG A 108      -8.909 -35.762 -20.668  1.00  0.00              
ATOM   1462  NH1 ARG A 108      -8.475 -34.512 -20.525  1.00  0.00              
ATOM   1463  NH2 ARG A 108      -8.115 -36.772 -20.318  1.00  0.00              
ATOM   1464  H   ARG A 108     -13.554 -32.078 -24.790  1.00  0.00              
ATOM   1465  HA  ARG A 108     -10.687 -32.403 -24.827  1.00  0.00              
ATOM   1466 1HB  ARG A 108     -12.047 -32.712 -22.823  1.00  0.00              
ATOM   1467 2HB  ARG A 108     -12.851 -34.107 -23.579  1.00  0.00              
ATOM   1468 1HG  ARG A 108     -10.725 -35.328 -23.651  1.00  0.00              
ATOM   1469 2HG  ARG A 108      -9.871 -33.918 -22.977  1.00  0.00              
ATOM   1470 1HD  ARG A 108     -11.027 -34.142 -20.877  1.00  0.00              
ATOM   1471 2HD  ARG A 108     -12.089 -35.406 -21.542  1.00  0.00              
ATOM   1472  HE  ARG A 108     -10.218 -37.012 -21.161  1.00  0.00              
ATOM   1473 1HH1 ARG A 108      -9.073 -33.739 -20.784  1.00  0.00              
ATOM   1474 2HH1 ARG A 108      -7.551 -34.340 -20.156  1.00  0.00              
ATOM   1475 1HH2 ARG A 108      -8.439 -37.724 -20.420  1.00  0.00              
ATOM   1476 2HH2 ARG A 108      -7.193 -36.583 -19.952  1.00  0.00              
ATOM   1477  N   GLU A 109     -12.424 -34.673 -26.456  1.00  0.00              
ATOM   1478  CA  GLU A 109     -12.248 -35.723 -27.459  1.00  0.00              
ATOM   1479  C   GLU A 109     -11.372 -35.199 -28.591  1.00  0.00              
ATOM   1480  O   GLU A 109     -10.426 -35.862 -29.024  1.00  0.00              
ATOM   1481  CB  GLU A 109     -13.598 -36.198 -28.001  1.00  0.00              
ATOM   1482  CG  GLU A 109     -13.504 -37.306 -29.041  1.00  0.00              
ATOM   1483  CD  GLU A 109     -14.868 -37.737 -29.504  1.00  0.00              
ATOM   1484  OE1 GLU A 109     -15.836 -37.208 -29.014  1.00  0.00              
ATOM   1485  OE2 GLU A 109     -14.941 -38.514 -30.427  1.00  0.00              
ATOM   1486  H   GLU A 109     -13.358 -34.385 -26.203  1.00  0.00              
ATOM   1487  HA  GLU A 109     -11.738 -36.578 -27.014  1.00  0.00              
ATOM   1488 1HB  GLU A 109     -14.178 -36.550 -27.148  1.00  0.00              
ATOM   1489 2HB  GLU A 109     -14.089 -35.329 -28.440  1.00  0.00              
ATOM   1490 1HG  GLU A 109     -12.895 -37.039 -29.904  1.00  0.00              
ATOM   1491 2HG  GLU A 109     -13.028 -38.123 -28.501  1.00  0.00              
ATOM   1492  N   GLN A 110     -11.689 -33.999 -29.068  1.00  0.00              
ATOM   1493  CA  GLN A 110     -10.917 -33.395 -30.144  1.00  0.00              
ATOM   1494  C   GLN A 110      -9.472 -33.104 -29.731  1.00  0.00              
ATOM   1495  O   GLN A 110      -8.532 -33.346 -30.507  1.00  0.00              
ATOM   1496  CB  GLN A 110     -11.588 -32.099 -30.607  1.00  0.00              
ATOM   1497  CG  GLN A 110     -12.890 -32.308 -31.361  1.00  0.00              
ATOM   1498  CD  GLN A 110     -13.655 -31.014 -31.566  1.00  0.00              
ATOM   1499  OE1 GLN A 110     -13.269 -29.961 -31.051  1.00  0.00              
ATOM   1500  NE2 GLN A 110     -14.747 -31.085 -32.318  1.00  0.00              
ATOM   1501  H   GLN A 110     -12.474 -33.495 -28.683  1.00  0.00              
ATOM   1502  HA  GLN A 110     -10.851 -34.090 -30.981  1.00  0.00              
ATOM   1503 1HB  GLN A 110     -11.771 -31.502 -29.713  1.00  0.00              
ATOM   1504 2HB  GLN A 110     -10.871 -31.584 -31.246  1.00  0.00              
ATOM   1505 1HG  GLN A 110     -12.951 -32.882 -32.286  1.00  0.00              
ATOM   1506 2HG  GLN A 110     -13.368 -32.867 -30.556  1.00  0.00              
ATOM   1507 1HE2 GLN A 110     -15.293 -30.264 -32.489  1.00  0.00              
ATOM   1508 2HE2 GLN A 110     -15.025 -31.960 -32.716  1.00  0.00              
ATOM   1509  N   ILE A 111      -9.290 -32.602 -28.510  1.00  0.00              
ATOM   1510  CA  ILE A 111      -7.958 -32.310 -27.991  1.00  0.00              
ATOM   1511  C   ILE A 111      -7.088 -33.567 -27.896  1.00  0.00              
ATOM   1512  O   ILE A 111      -5.909 -33.543 -28.253  1.00  0.00              
ATOM   1513  CB  ILE A 111      -8.023 -31.649 -26.578  1.00  0.00              
ATOM   1514  CG1 ILE A 111      -8.596 -30.230 -26.682  1.00  0.00              
ATOM   1515  CG2 ILE A 111      -6.638 -31.602 -25.967  1.00  0.00              
ATOM   1516  CD1 ILE A 111      -9.001 -29.615 -25.347  1.00  0.00              
ATOM   1517  H   ILE A 111     -10.095 -32.418 -27.928  1.00  0.00              
ATOM   1518  HA  ILE A 111      -7.413 -31.662 -28.676  1.00  0.00              
ATOM   1519  HB  ILE A 111      -8.686 -32.234 -25.942  1.00  0.00              
ATOM   1520 1HG1 ILE A 111      -7.835 -29.605 -27.148  1.00  0.00              
ATOM   1521 2HG1 ILE A 111      -9.471 -30.281 -27.331  1.00  0.00              
ATOM   1522 1HG2 ILE A 111      -6.691 -31.139 -24.982  1.00  0.00              
ATOM   1523 2HG2 ILE A 111      -6.247 -32.614 -25.871  1.00  0.00              
ATOM   1524 3HG2 ILE A 111      -5.977 -31.017 -26.607  1.00  0.00              
ATOM   1525 1HD1 ILE A 111      -9.396 -28.613 -25.512  1.00  0.00              
ATOM   1526 2HD1 ILE A 111      -9.767 -30.234 -24.877  1.00  0.00              
ATOM   1527 3HD1 ILE A 111      -8.132 -29.557 -24.694  1.00  0.00              
ATOM   1528  N   LEU A 112      -7.666 -34.656 -27.395  1.00  0.00              
ATOM   1529  CA  LEU A 112      -6.914 -35.901 -27.226  1.00  0.00              
ATOM   1530  C   LEU A 112      -6.557 -36.514 -28.584  1.00  0.00              
ATOM   1531  O   LEU A 112      -5.459 -37.042 -28.762  1.00  0.00              
ATOM   1532  CB  LEU A 112      -7.720 -36.897 -26.383  1.00  0.00              
ATOM   1533  CG  LEU A 112      -7.918 -36.500 -24.914  1.00  0.00              
ATOM   1534  CD1 LEU A 112      -8.838 -37.497 -24.223  1.00  0.00              
ATOM   1535  CD2 LEU A 112      -6.567 -36.440 -24.217  1.00  0.00              
ATOM   1536  H   LEU A 112      -8.638 -34.628 -27.127  1.00  0.00              
ATOM   1537  HA  LEU A 112      -5.972 -35.692 -26.721  1.00  0.00              
ATOM   1538 1HB  LEU A 112      -8.669 -36.851 -26.914  1.00  0.00              
ATOM   1539 2HB  LEU A 112      -7.314 -37.906 -26.452  1.00  0.00              
ATOM   1540  HG  LEU A 112      -8.343 -35.496 -24.905  1.00  0.00              
ATOM   1541 1HD1 LEU A 112      -8.973 -37.206 -23.181  1.00  0.00              
ATOM   1542 2HD1 LEU A 112      -9.806 -37.506 -24.724  1.00  0.00              
ATOM   1543 3HD1 LEU A 112      -8.396 -38.491 -24.268  1.00  0.00              
ATOM   1544 1HD2 LEU A 112      -6.709 -36.156 -23.174  1.00  0.00              
ATOM   1545 2HD2 LEU A 112      -6.088 -37.418 -24.266  1.00  0.00              
ATOM   1546 3HD2 LEU A 112      -5.935 -35.701 -24.710  1.00  0.00              
ATOM   1547  N   ARG A 113      -7.482 -36.426 -29.534  1.00  0.00              
ATOM   1548  CA  ARG A 113      -7.257 -36.936 -30.892  1.00  0.00              
ATOM   1549  C   ARG A 113      -6.146 -36.167 -31.620  1.00  0.00              
ATOM   1550  O   ARG A 113      -5.264 -36.757 -32.247  1.00  0.00              
ATOM   1551  CB  ARG A 113      -8.557 -36.840 -31.702  1.00  0.00              
ATOM   1552  CG  ARG A 113      -8.415 -37.265 -33.165  1.00  0.00              
ATOM   1553  CD  ARG A 113      -9.693 -37.004 -33.956  1.00  0.00              
ATOM   1554  NE  ARG A 113     -10.200 -35.632 -33.840  1.00  0.00              
ATOM   1555  CZ  ARG A 113      -9.715 -34.572 -34.490  1.00  0.00              
ATOM   1556  NH1 ARG A 113      -8.690 -34.704 -35.320  1.00  0.00              
ATOM   1557  NH2 ARG A 113     -10.268 -33.371 -34.315  1.00  0.00              
ATOM   1558  H   ARG A 113      -8.367 -35.995 -29.312  1.00  0.00              
ATOM   1559  HA  ARG A 113      -6.924 -37.973 -30.846  1.00  0.00              
ATOM   1560 1HB  ARG A 113      -9.288 -37.476 -31.206  1.00  0.00              
ATOM   1561 2HB  ARG A 113      -8.886 -35.802 -31.654  1.00  0.00              
ATOM   1562 1HG  ARG A 113      -7.595 -36.703 -33.612  1.00  0.00              
ATOM   1563 2HG  ARG A 113      -8.184 -38.331 -33.195  1.00  0.00              
ATOM   1564 1HD  ARG A 113      -9.501 -37.196 -35.011  1.00  0.00              
ATOM   1565 2HD  ARG A 113     -10.473 -37.675 -33.601  1.00  0.00              
ATOM   1566  HE  ARG A 113     -10.961 -35.272 -33.280  1.00  0.00              
ATOM   1567 1HH1 ARG A 113      -8.272 -35.613 -35.462  1.00  0.00              
ATOM   1568 2HH1 ARG A 113      -8.331 -33.895 -35.806  1.00  0.00              
ATOM   1569 1HH2 ARG A 113     -11.055 -33.267 -33.689  1.00  0.00              
ATOM   1570 2HH2 ARG A 113      -9.898 -32.572 -34.807  1.00  0.00              
ATOM   1571  N   VAL A 114      -6.202 -34.841 -31.531  1.00  0.00              
ATOM   1572  CA  VAL A 114      -5.234 -33.973 -32.190  1.00  0.00              
ATOM   1573  C   VAL A 114      -3.842 -34.109 -31.583  1.00  0.00              
ATOM   1574  O   VAL A 114      -2.841 -34.199 -32.309  1.00  0.00              
ATOM   1575  CB  VAL A 114      -5.676 -32.493 -32.101  1.00  0.00              
ATOM   1576  CG1 VAL A 114      -4.558 -31.584 -32.554  1.00  0.00              
ATOM   1577  CG2 VAL A 114      -6.911 -32.271 -32.949  1.00  0.00              
ATOM   1578  H   VAL A 114      -6.944 -34.426 -30.985  1.00  0.00              
ATOM   1579  HA  VAL A 114      -5.101 -34.250 -33.237  1.00  0.00              
ATOM   1580  HB  VAL A 114      -5.948 -32.267 -31.070  1.00  0.00              
ATOM   1581 1HG1 VAL A 114      -4.883 -30.546 -32.485  1.00  0.00              
ATOM   1582 2HG1 VAL A 114      -3.686 -31.734 -31.917  1.00  0.00              
ATOM   1583 3HG1 VAL A 114      -4.298 -31.814 -33.587  1.00  0.00              
ATOM   1584 1HG2 VAL A 114      -7.217 -31.228 -32.881  1.00  0.00              
ATOM   1585 2HG2 VAL A 114      -6.687 -32.518 -33.987  1.00  0.00              
ATOM   1586 3HG2 VAL A 114      -7.718 -32.909 -32.590  1.00  0.00              
ATOM   1587  N   LYS A 115      -3.778 -34.126 -30.254  1.00  0.00              
ATOM   1588  CA  LYS A 115      -2.504 -34.239 -29.555  1.00  0.00              
ATOM   1589  C   LYS A 115      -1.996 -35.681 -29.463  1.00  0.00              
ATOM   1590  O   LYS A 115      -0.793 -35.908 -29.308  1.00  0.00              
ATOM   1591  CB  LYS A 115      -2.628 -33.643 -28.152  1.00  0.00              
ATOM   1592  CG  LYS A 115      -2.861 -32.138 -28.126  1.00  0.00              
ATOM   1593  CD  LYS A 115      -1.606 -31.376 -28.525  1.00  0.00              
ATOM   1594  CE  LYS A 115      -0.535 -31.469 -27.448  1.00  0.00              
ATOM   1595  NZ  LYS A 115       0.721 -30.782 -27.852  1.00  0.00              
ATOM   1596  H   LYS A 115      -4.631 -34.059 -29.716  1.00  0.00              
ATOM   1597  HA  LYS A 115      -1.733 -33.696 -30.103  1.00  0.00              
ATOM   1598 1HB  LYS A 115      -3.461 -34.147 -27.663  1.00  0.00              
ATOM   1599 2HB  LYS A 115      -1.703 -33.875 -27.623  1.00  0.00              
ATOM   1600 1HG  LYS A 115      -3.667 -31.900 -28.821  1.00  0.00              
ATOM   1601 2HG  LYS A 115      -3.156 -31.850 -27.117  1.00  0.00              
ATOM   1602 1HD  LYS A 115      -1.224 -31.799 -29.456  1.00  0.00              
ATOM   1603 2HD  LYS A 115      -1.870 -30.331 -28.684  1.00  0.00              
ATOM   1604 1HE  LYS A 115      -0.923 -31.011 -26.540  1.00  0.00              
ATOM   1605 2HE  LYS A 115      -0.328 -32.523 -27.263  1.00  0.00              
ATOM   1606 1HZ  LYS A 115       1.404 -30.867 -27.112  1.00  0.00              
ATOM   1607 2HZ  LYS A 115       1.083 -31.207 -28.695  1.00  0.00              
ATOM   1608 3HZ  LYS A 115       0.530 -29.805 -28.023  1.00  0.00              
ATOM   1609  N   GLU A 116      -2.906 -36.648 -29.555  1.00  0.00              
ATOM   1610  CA  GLU A 116      -2.537 -38.058 -29.426  1.00  0.00              
ATOM   1611  C   GLU A 116      -1.796 -38.292 -28.111  1.00  0.00              
ATOM   1612  O   GLU A 116      -0.779 -38.982 -28.074  1.00  0.00              
ATOM   1613  CB  GLU A 116      -1.674 -38.504 -30.608  1.00  0.00              
ATOM   1614  CG  GLU A 116      -2.357 -38.389 -31.964  1.00  0.00              
ATOM   1615  CD  GLU A 116      -1.448 -38.841 -33.073  1.00  0.00              
ATOM   1616  OE1 GLU A 116      -0.335 -39.212 -32.789  1.00  0.00              
ATOM   1617  OE2 GLU A 116      -1.902 -38.921 -34.190  1.00  0.00              
ATOM   1618  H   GLU A 116      -3.873 -36.405 -29.718  1.00  0.00              
ATOM   1619  HA  GLU A 116      -3.436 -38.675 -29.402  1.00  0.00              
ATOM   1620 1HB  GLU A 116      -0.778 -37.883 -30.600  1.00  0.00              
ATOM   1621 2HB  GLU A 116      -1.399 -39.543 -30.428  1.00  0.00              
ATOM   1622 1HG  GLU A 116      -3.299 -38.935 -32.022  1.00  0.00              
ATOM   1623 2HG  GLU A 116      -2.550 -37.322 -32.064  1.00  0.00              
ATOM   1624  N   ASP A 117      -2.321 -37.713 -27.034  1.00  0.00              
ATOM   1625  CA  ASP A 117      -1.664 -37.768 -25.735  1.00  0.00              
ATOM   1626  C   ASP A 117      -2.671 -37.613 -24.589  1.00  0.00              
ATOM   1627  O   ASP A 117      -3.155 -36.515 -24.315  1.00  0.00              
ATOM   1628  CB  ASP A 117      -0.587 -36.685 -25.641  1.00  0.00              
ATOM   1629  CG  ASP A 117       0.232 -36.722 -24.357  1.00  0.00              
ATOM   1630  OD1 ASP A 117      -0.056 -37.540 -23.516  1.00  0.00              
ATOM   1631  OD2 ASP A 117       1.229 -36.044 -24.293  1.00  0.00              
ATOM   1632  H   ASP A 117      -3.199 -37.223 -27.122  1.00  0.00              
ATOM   1633  HA  ASP A 117      -1.195 -38.743 -25.599  1.00  0.00              
ATOM   1634 1HB  ASP A 117       0.086 -36.665 -26.499  1.00  0.00              
ATOM   1635 2HB  ASP A 117      -1.212 -35.791 -25.647  1.00  0.00              
ATOM   1636  N   GLU A 118      -2.972 -38.730 -23.928  1.00  0.00              
ATOM   1637  CA  GLU A 118      -3.878 -38.768 -22.779  1.00  0.00              
ATOM   1638  C   GLU A 118      -3.390 -37.979 -21.580  1.00  0.00              
ATOM   1639  O   GLU A 118      -4.178 -37.598 -20.716  1.00  0.00              
ATOM   1640  CB  GLU A 118      -4.124 -40.219 -22.359  1.00  0.00              
ATOM   1641  CG  GLU A 118      -4.990 -41.015 -23.325  1.00  0.00              
ATOM   1642  CD  GLU A 118      -5.145 -42.440 -22.872  1.00  0.00              
ATOM   1643  OE1 GLU A 118      -4.552 -42.797 -21.882  1.00  0.00              
ATOM   1644  OE2 GLU A 118      -5.944 -43.141 -23.447  1.00  0.00              
ATOM   1645  H   GLU A 118      -2.546 -39.588 -24.247  1.00  0.00              
ATOM   1646  HA  GLU A 118      -4.831 -38.310 -23.044  1.00  0.00              
ATOM   1647 1HB  GLU A 118      -3.147 -40.695 -22.271  1.00  0.00              
ATOM   1648 2HB  GLU A 118      -4.603 -40.191 -21.380  1.00  0.00              
ATOM   1649 1HG  GLU A 118      -5.974 -40.577 -23.487  1.00  0.00              
ATOM   1650 2HG  GLU A 118      -4.425 -40.990 -24.256  1.00  0.00              
ATOM   1651  N   ASN A 119      -2.082 -37.761 -21.517  1.00  0.00              
ATOM   1652  CA  ASN A 119      -1.492 -37.005 -20.425  1.00  0.00              
ATOM   1653  C   ASN A 119      -1.245 -35.551 -20.786  1.00  0.00              
ATOM   1654  O   ASN A 119      -0.507 -34.857 -20.088  1.00  0.00              
ATOM   1655  CB  ASN A 119      -0.200 -37.646 -19.954  1.00  0.00              
ATOM   1656  CG  ASN A 119      -0.398 -38.952 -19.237  1.00  0.00              
ATOM   1657  OD1 ASN A 119      -1.450 -39.200 -18.637  1.00  0.00              
ATOM   1658  ND2 ASN A 119       0.637 -39.753 -19.225  1.00  0.00              
ATOM   1659  H   ASN A 119      -1.482 -38.128 -22.242  1.00  0.00              
ATOM   1660  HA  ASN A 119      -2.178 -36.983 -19.577  1.00  0.00              
ATOM   1661 1HB  ASN A 119       0.657 -37.732 -20.624  1.00  0.00              
ATOM   1662 2HB  ASN A 119      -0.007 -36.866 -19.217  1.00  0.00              
ATOM   1663 1HD2 ASN A 119       0.577 -40.640 -18.766  1.00  0.00              
ATOM   1664 2HD2 ASN A 119       1.486 -39.478 -19.675  1.00  0.00              
ATOM   1665  N   VAL A 120      -1.853 -35.088 -21.874  1.00  0.00              
ATOM   1666  CA  VAL A 120      -1.688 -33.692 -22.281  1.00  0.00              
ATOM   1667  C   VAL A 120      -2.150 -32.772 -21.140  1.00  0.00              
ATOM   1668  O   VAL A 120      -3.218 -32.979 -20.575  1.00  0.00              
ATOM   1669  CB  VAL A 120      -2.481 -33.368 -23.562  1.00  0.00              
ATOM   1670  CG1 VAL A 120      -3.977 -33.451 -23.298  1.00  0.00              
ATOM   1671  CG2 VAL A 120      -2.109 -31.989 -24.084  1.00  0.00              
ATOM   1672  H   VAL A 120      -2.436 -35.697 -22.429  1.00  0.00              
ATOM   1673  HA  VAL A 120      -0.639 -33.451 -22.456  1.00  0.00              
ATOM   1674  HB  VAL A 120      -2.208 -34.084 -24.337  1.00  0.00              
ATOM   1675 1HG1 VAL A 120      -4.521 -33.219 -24.213  1.00  0.00              
ATOM   1676 2HG1 VAL A 120      -4.233 -34.458 -22.968  1.00  0.00              
ATOM   1677 3HG1 VAL A 120      -4.250 -32.734 -22.523  1.00  0.00              
ATOM   1678 1HG2 VAL A 120      -2.677 -31.776 -24.989  1.00  0.00              
ATOM   1679 2HG2 VAL A 120      -2.339 -31.239 -23.326  1.00  0.00              
ATOM   1680 3HG2 VAL A 120      -1.043 -31.960 -24.310  1.00  0.00              
ATOM   1681  N   PRO A 121      -1.325 -31.778 -20.758  1.00  0.00              
ATOM   1682  CA  PRO A 121      -1.706 -30.809 -19.714  1.00  0.00              
ATOM   1683  C   PRO A 121      -3.112 -30.329 -20.019  1.00  0.00              
ATOM   1684  O   PRO A 121      -3.365 -29.774 -21.084  1.00  0.00              
ATOM   1685  CB  PRO A 121      -0.660 -29.723 -19.858  1.00  0.00              
ATOM   1686  CG  PRO A 121       0.549 -30.522 -20.256  1.00  0.00              
ATOM   1687  CD  PRO A 121      -0.005 -31.492 -21.282  1.00  0.00              
ATOM   1688  HA  PRO A 121      -1.725 -31.253 -18.708  1.00  0.00              
ATOM   1689 1HB  PRO A 121      -0.948 -28.984 -20.620  1.00  0.00              
ATOM   1690 2HB  PRO A 121      -0.515 -29.176 -18.915  1.00  0.00              
ATOM   1691 1HG  PRO A 121       1.334 -29.875 -20.675  1.00  0.00              
ATOM   1692 2HG  PRO A 121       0.987 -31.038 -19.388  1.00  0.00              
ATOM   1693 1HD  PRO A 121      -0.052 -31.051 -22.288  1.00  0.00              
ATOM   1694 2HD  PRO A 121       0.602 -32.406 -21.360  1.00  0.00              
ATOM   1695  N   PHE A 122      -4.015 -30.527 -19.070  1.00  0.00              
ATOM   1696  CA  PHE A 122      -5.401 -30.134 -19.247  1.00  0.00              
ATOM   1697  C   PHE A 122      -6.011 -29.725 -17.909  1.00  0.00              
ATOM   1698  O   PHE A 122      -5.900 -30.441 -16.917  1.00  0.00              
ATOM   1699  CB  PHE A 122      -6.120 -31.363 -19.828  1.00  0.00              
ATOM   1700  CG  PHE A 122      -7.584 -31.176 -20.132  1.00  0.00              
ATOM   1701  CD1 PHE A 122      -8.547 -31.325 -19.142  1.00  0.00              
ATOM   1702  CD2 PHE A 122      -8.002 -30.968 -21.446  1.00  0.00              
ATOM   1703  CE1 PHE A 122      -9.911 -31.278 -19.457  1.00  0.00              
ATOM   1704  CE2 PHE A 122      -9.357 -30.919 -21.774  1.00  0.00              
ATOM   1705  CZ  PHE A 122     -10.318 -31.077 -20.780  1.00  0.00              
ATOM   1706  H   PHE A 122      -3.734 -30.961 -18.202  1.00  0.00              
ATOM   1707  HA  PHE A 122      -5.458 -29.264 -19.903  1.00  0.00              
ATOM   1708 1HB  PHE A 122      -5.659 -31.656 -20.770  1.00  0.00              
ATOM   1709 2HB  PHE A 122      -6.069 -32.193 -19.125  1.00  0.00              
ATOM   1710  HD1 PHE A 122      -8.231 -31.479 -18.109  1.00  0.00              
ATOM   1711  HD2 PHE A 122      -7.248 -30.844 -22.225  1.00  0.00              
ATOM   1712  HE1 PHE A 122     -10.656 -31.397 -18.671  1.00  0.00              
ATOM   1713  HE2 PHE A 122      -9.665 -30.758 -22.807  1.00  0.00              
ATOM   1714  HZ  PHE A 122     -11.378 -31.048 -21.027  1.00  0.00              
ATOM   1715  N   LEU A 123      -6.647 -28.564 -17.880  1.00  0.00              
ATOM   1716  CA  LEU A 123      -7.304 -28.110 -16.669  1.00  0.00              
ATOM   1717  C   LEU A 123      -8.751 -27.825 -17.036  1.00  0.00              
ATOM   1718  O   LEU A 123      -9.014 -27.155 -18.031  1.00  0.00              
ATOM   1719  CB  LEU A 123      -6.633 -26.835 -16.156  1.00  0.00              
ATOM   1720  CG  LEU A 123      -7.244 -26.191 -14.916  1.00  0.00              
ATOM   1721  CD1 LEU A 123      -7.103 -27.142 -13.750  1.00  0.00              
ATOM   1722  CD2 LEU A 123      -6.549 -24.874 -14.611  1.00  0.00              
ATOM   1723  H   LEU A 123      -6.681 -27.983 -18.705  1.00  0.00              
ATOM   1724  HA  LEU A 123      -7.273 -28.900 -15.919  1.00  0.00              
ATOM   1725 1HB  LEU A 123      -5.651 -27.237 -15.910  1.00  0.00              
ATOM   1726 2HB  LEU A 123      -6.533 -26.087 -16.942  1.00  0.00              
ATOM   1727  HG  LEU A 123      -8.285 -25.966 -15.147  1.00  0.00              
ATOM   1728 1HD1 LEU A 123      -7.537 -26.692 -12.858  1.00  0.00              
ATOM   1729 2HD1 LEU A 123      -7.623 -28.073 -13.975  1.00  0.00              
ATOM   1730 3HD1 LEU A 123      -6.048 -27.348 -13.575  1.00  0.00              
ATOM   1731 1HD2 LEU A 123      -6.996 -24.425 -13.724  1.00  0.00              
ATOM   1732 2HD2 LEU A 123      -5.489 -25.054 -14.432  1.00  0.00              
ATOM   1733 3HD2 LEU A 123      -6.664 -24.197 -15.457  1.00  0.00              
ATOM   1734  N   LEU A 124      -9.696 -28.358 -16.268  1.00  0.00              
ATOM   1735  CA  LEU A 124     -11.096 -28.103 -16.567  1.00  0.00              
ATOM   1736  C   LEU A 124     -11.419 -26.839 -15.783  1.00  0.00              
ATOM   1737  O   LEU A 124     -11.210 -26.793 -14.566  1.00  0.00              
ATOM   1738  CB  LEU A 124     -11.998 -29.277 -16.167  1.00  0.00              
ATOM   1739  CG  LEU A 124     -13.496 -29.067 -16.421  1.00  0.00              
ATOM   1740  CD1 LEU A 124     -13.755 -28.910 -17.914  1.00  0.00              
ATOM   1741  CD2 LEU A 124     -14.278 -30.245 -15.860  1.00  0.00              
ATOM   1742  H   LEU A 124      -9.460 -28.939 -15.477  1.00  0.00              
ATOM   1743  HA  LEU A 124     -11.216 -27.938 -17.637  1.00  0.00              
ATOM   1744 1HB  LEU A 124     -11.607 -30.038 -16.841  1.00  0.00              
ATOM   1745 2HB  LEU A 124     -11.826 -29.584 -15.135  1.00  0.00              
ATOM   1746  HG  LEU A 124     -13.796 -28.175 -15.871  1.00  0.00              
ATOM   1747 1HD1 LEU A 124     -14.821 -28.761 -18.085  1.00  0.00              
ATOM   1748 2HD1 LEU A 124     -13.204 -28.048 -18.290  1.00  0.00              
ATOM   1749 3HD1 LEU A 124     -13.426 -29.807 -18.436  1.00  0.00              
ATOM   1750 1HD2 LEU A 124     -15.342 -30.094 -16.041  1.00  0.00              
ATOM   1751 2HD2 LEU A 124     -13.953 -31.164 -16.348  1.00  0.00              
ATOM   1752 3HD2 LEU A 124     -14.100 -30.322 -14.787  1.00  0.00              
ATOM   1753  N   VAL A 125     -11.918 -25.819 -16.475  1.00  0.00              
ATOM   1754  CA  VAL A 125     -12.211 -24.541 -15.844  1.00  0.00              
ATOM   1755  C   VAL A 125     -13.672 -24.113 -15.902  1.00  0.00              
ATOM   1756  O   VAL A 125     -14.217 -23.881 -16.980  1.00  0.00              
ATOM   1757  CB  VAL A 125     -11.359 -23.423 -16.474  1.00  0.00              
ATOM   1758  CG1 VAL A 125     -11.684 -22.081 -15.835  1.00  0.00              
ATOM   1759  CG2 VAL A 125      -9.878 -23.736 -16.328  1.00  0.00              
ATOM   1760  H   VAL A 125     -12.097 -25.933 -17.463  1.00  0.00              
ATOM   1761  HA  VAL A 125     -12.021 -24.576 -14.771  1.00  0.00              
ATOM   1762  HB  VAL A 125     -11.569 -23.377 -17.543  1.00  0.00              
ATOM   1763 1HG1 VAL A 125     -11.073 -21.303 -16.293  1.00  0.00              
ATOM   1764 2HG1 VAL A 125     -12.739 -21.851 -15.989  1.00  0.00              
ATOM   1765 3HG1 VAL A 125     -11.473 -22.126 -14.767  1.00  0.00              
ATOM   1766 1HG2 VAL A 125      -9.290 -22.937 -16.779  1.00  0.00              
ATOM   1767 2HG2 VAL A 125      -9.627 -23.819 -15.270  1.00  0.00              
ATOM   1768 3HG2 VAL A 125      -9.653 -24.678 -16.830  1.00  0.00              
ATOM   1769  N   GLY A 126     -14.302 -24.010 -14.733  1.00  0.00              
ATOM   1770  CA  GLY A 126     -15.684 -23.569 -14.675  1.00  0.00              
ATOM   1771  C   GLY A 126     -15.636 -22.076 -14.414  1.00  0.00              
ATOM   1772  O   GLY A 126     -15.174 -21.638 -13.362  1.00  0.00              
ATOM   1773  H   GLY A 126     -13.822 -24.239 -13.874  1.00  0.00              
ATOM   1774 1HA  GLY A 126     -16.170 -23.794 -15.624  1.00  0.00              
ATOM   1775 2HA  GLY A 126     -16.194 -24.100 -13.872  1.00  0.00              
ATOM   1776  N   ASN A 127     -16.103 -21.287 -15.369  1.00  0.00              
ATOM   1777  CA  ASN A 127     -16.039 -19.837 -15.245  1.00  0.00              
ATOM   1778  C   ASN A 127     -17.342 -19.215 -14.754  1.00  0.00              
ATOM   1779  O   ASN A 127     -18.384 -19.877 -14.726  1.00  0.00              
ATOM   1780  CB  ASN A 127     -15.632 -19.202 -16.561  1.00  0.00              
ATOM   1781  CG  ASN A 127     -15.181 -17.774 -16.430  1.00  0.00              
ATOM   1782  OD1 ASN A 127     -14.726 -17.341 -15.365  1.00  0.00              
ATOM   1783  ND2 ASN A 127     -15.379 -17.020 -17.481  1.00  0.00              
ATOM   1784  H   ASN A 127     -16.511 -21.693 -16.200  1.00  0.00              
ATOM   1785  HA  ASN A 127     -15.294 -19.562 -14.497  1.00  0.00              
ATOM   1786 1HB  ASN A 127     -14.970 -19.724 -17.252  1.00  0.00              
ATOM   1787 2HB  ASN A 127     -16.649 -19.213 -16.954  1.00  0.00              
ATOM   1788 1HD2 ASN A 127     -15.103 -16.058 -17.465  1.00  0.00              
ATOM   1789 2HD2 ASN A 127     -15.806 -17.404 -18.299  1.00  0.00              
ATOM   1790  N   LYS A 128     -17.265 -17.932 -14.385  1.00  0.00              
ATOM   1791  CA  LYS A 128     -18.412 -17.134 -13.957  1.00  0.00              
ATOM   1792  C   LYS A 128     -18.950 -17.590 -12.597  1.00  0.00              
ATOM   1793  O   LYS A 128     -20.165 -17.584 -12.366  1.00  0.00              
ATOM   1794  CB  LYS A 128     -19.529 -17.172 -15.006  1.00  0.00              
ATOM   1795  CG  LYS A 128     -19.060 -16.786 -16.403  1.00  0.00              
ATOM   1796  CD  LYS A 128     -20.214 -16.616 -17.369  1.00  0.00              
ATOM   1797  CE  LYS A 128     -19.707 -16.460 -18.787  1.00  0.00              
ATOM   1798  NZ  LYS A 128     -20.829 -16.275 -19.744  1.00  0.00              
ATOM   1799  H   LYS A 128     -16.350 -17.505 -14.409  1.00  0.00              
ATOM   1800  HA  LYS A 128     -18.111 -16.094 -13.829  1.00  0.00              
ATOM   1801 1HB  LYS A 128     -19.924 -18.189 -15.015  1.00  0.00              
ATOM   1802 2HB  LYS A 128     -20.305 -16.485 -14.673  1.00  0.00              
ATOM   1803 1HG  LYS A 128     -18.510 -15.847 -16.336  1.00  0.00              
ATOM   1804 2HG  LYS A 128     -18.398 -17.568 -16.774  1.00  0.00              
ATOM   1805 1HD  LYS A 128     -20.857 -17.495 -17.301  1.00  0.00              
ATOM   1806 2HD  LYS A 128     -20.780 -15.730 -17.081  1.00  0.00              
ATOM   1807 1HE  LYS A 128     -19.047 -15.595 -18.821  1.00  0.00              
ATOM   1808 2HE  LYS A 128     -19.144 -17.356 -19.048  1.00  0.00              
ATOM   1809 1HZ  LYS A 128     -20.459 -16.174 -20.679  1.00  0.00              
ATOM   1810 2HZ  LYS A 128     -21.439 -17.080 -19.707  1.00  0.00              
ATOM   1811 3HZ  LYS A 128     -21.349 -15.446 -19.496  1.00  0.00              
ATOM   1812  N   SER A 129     -18.041 -17.961 -11.697  1.00  0.00              
ATOM   1813  CA  SER A 129     -18.418 -18.372 -10.340  1.00  0.00              
ATOM   1814  C   SER A 129     -19.042 -17.236  -9.529  1.00  0.00              
ATOM   1815  O   SER A 129     -19.642 -17.485  -8.492  1.00  0.00              
ATOM   1816  CB  SER A 129     -17.210 -18.925  -9.574  1.00  0.00              
ATOM   1817  OG  SER A 129     -16.259 -17.902  -9.303  1.00  0.00              
ATOM   1818  H   SER A 129     -17.065 -17.960 -11.957  1.00  0.00              
ATOM   1819  HA  SER A 129     -19.092 -19.230 -10.319  1.00  0.00              
ATOM   1820 1HB  SER A 129     -17.559 -19.353  -8.635  1.00  0.00              
ATOM   1821 2HB  SER A 129     -16.742 -19.704 -10.175  1.00  0.00              
ATOM   1822  HG  SER A 129     -15.515 -18.275  -8.824  1.00  0.00              
ATOM   1823  N   ASP A 130     -18.895 -15.996  -9.989  1.00  0.00              
ATOM   1824  CA  ASP A 130     -19.528 -14.862  -9.318  1.00  0.00              
ATOM   1825  C   ASP A 130     -21.041 -14.885  -9.565  1.00  0.00              
ATOM   1826  O   ASP A 130     -21.801 -14.190  -8.889  1.00  0.00              
ATOM   1827  CB  ASP A 130     -18.926 -13.540  -9.802  1.00  0.00              
ATOM   1828  CG  ASP A 130     -19.047 -13.306 -11.302  1.00  0.00              
ATOM   1829  OD1 ASP A 130     -18.409 -14.011 -12.047  1.00  0.00              
ATOM   1830  OD2 ASP A 130     -19.888 -12.534 -11.696  1.00  0.00              
ATOM   1831  H   ASP A 130     -18.338 -15.831 -10.816  1.00  0.00              
ATOM   1832  HA  ASP A 130     -19.375 -14.938  -8.241  1.00  0.00              
ATOM   1833 1HB  ASP A 130     -19.304 -12.669  -9.267  1.00  0.00              
ATOM   1834 2HB  ASP A 130     -17.878 -13.701  -9.543  1.00  0.00              
ATOM   1835  N   LEU A 131     -21.475 -15.691 -10.532  1.00  0.00              
ATOM   1836  CA  LEU A 131     -22.896 -15.815 -10.846  1.00  0.00              
ATOM   1837  C   LEU A 131     -23.484 -17.078 -10.217  1.00  0.00              
ATOM   1838  O   LEU A 131     -24.260 -17.788 -10.850  1.00  0.00              
ATOM   1839  CB  LEU A 131     -23.101 -15.865 -12.365  1.00  0.00              
ATOM   1840  CG  LEU A 131     -22.605 -14.661 -13.158  1.00  0.00              
ATOM   1841  CD1 LEU A 131     -22.820 -14.903 -14.641  1.00  0.00              
ATOM   1842  CD2 LEU A 131     -23.336 -13.410 -12.687  1.00  0.00              
ATOM   1843  H   LEU A 131     -20.806 -16.230 -11.062  1.00  0.00              
ATOM   1844  HA  LEU A 131     -23.439 -14.972 -10.420  1.00  0.00              
ATOM   1845 1HB  LEU A 131     -22.488 -16.734 -12.598  1.00  0.00              
ATOM   1846 2HB  LEU A 131     -24.139 -16.074 -12.626  1.00  0.00              
ATOM   1847  HG  LEU A 131     -21.547 -14.536 -12.929  1.00  0.00              
ATOM   1848 1HD1 LEU A 131     -22.465 -14.041 -15.206  1.00  0.00              
ATOM   1849 2HD1 LEU A 131     -22.267 -15.790 -14.949  1.00  0.00              
ATOM   1850 3HD1 LEU A 131     -23.882 -15.051 -14.836  1.00  0.00              
ATOM   1851 1HD2 LEU A 131     -22.982 -12.547 -13.253  1.00  0.00              
ATOM   1852 2HD2 LEU A 131     -24.408 -13.533 -12.845  1.00  0.00              
ATOM   1853 3HD2 LEU A 131     -23.142 -13.252 -11.626  1.00  0.00              
ATOM   1854  N   GLU A 132     -23.114 -17.342  -8.968  1.00  0.00              
ATOM   1855  CA  GLU A 132     -23.591 -18.510  -8.233  1.00  0.00              
ATOM   1856  C   GLU A 132     -25.101 -18.736  -8.312  1.00  0.00              
ATOM   1857  O   GLU A 132     -25.562 -19.872  -8.457  1.00  0.00              
ATOM   1858  CB  GLU A 132     -23.183 -18.405  -6.761  1.00  0.00              
ATOM   1859  CG  GLU A 132     -23.539 -19.630  -5.938  1.00  0.00              
ATOM   1860  CD  GLU A 132     -22.659 -20.830  -6.264  1.00  0.00              
ATOM   1861  OE1 GLU A 132     -23.080 -21.977  -5.977  1.00  0.00              
ATOM   1862  OE2 GLU A 132     -21.544 -20.626  -6.797  1.00  0.00              
ATOM   1863  H   GLU A 132     -22.477 -16.702  -8.516  1.00  0.00              
ATOM   1864  HA  GLU A 132     -23.159 -19.416  -8.658  1.00  0.00              
ATOM   1865 1HB  GLU A 132     -22.105 -18.247  -6.740  1.00  0.00              
ATOM   1866 2HB  GLU A 132     -23.687 -17.529  -6.353  1.00  0.00              
ATOM   1867 1HG  GLU A 132     -23.504 -19.455  -4.863  1.00  0.00              
ATOM   1868 2HG  GLU A 132     -24.562 -19.851  -6.236  1.00  0.00              
ATOM   1869  N   ASP A 133     -25.871 -17.659  -8.214  1.00  0.00              
ATOM   1870  CA  ASP A 133     -27.321 -17.780  -8.265  1.00  0.00              
ATOM   1871  C   ASP A 133     -27.811 -18.257  -9.636  1.00  0.00              
ATOM   1872  O   ASP A 133     -28.907 -18.806  -9.749  1.00  0.00              
ATOM   1873  CB  ASP A 133     -27.973 -16.441  -7.912  1.00  0.00              
ATOM   1874  CG  ASP A 133     -27.877 -16.063  -6.440  1.00  0.00              
ATOM   1875  OD1 ASP A 133     -27.530 -16.910  -5.651  1.00  0.00              
ATOM   1876  OD2 ASP A 133     -27.997 -14.900  -6.137  1.00  0.00              
ATOM   1877  H   ASP A 133     -25.458 -16.744  -8.103  1.00  0.00              
ATOM   1878  HA  ASP A 133     -27.654 -18.533  -7.550  1.00  0.00              
ATOM   1879 1HB  ASP A 133     -27.620 -15.610  -8.524  1.00  0.00              
ATOM   1880 2HB  ASP A 133     -29.011 -16.661  -8.163  1.00  0.00              
ATOM   1881  N   LYS A 134     -26.990 -18.063 -10.666  1.00  0.00              
ATOM   1882  CA  LYS A 134     -27.333 -18.507 -12.015  1.00  0.00              
ATOM   1883  C   LYS A 134     -26.762 -19.878 -12.363  1.00  0.00              
ATOM   1884  O   LYS A 134     -26.893 -20.338 -13.493  1.00  0.00              
ATOM   1885  CB  LYS A 134     -26.838 -17.484 -13.036  1.00  0.00              
ATOM   1886  CG  LYS A 134     -27.459 -16.110 -12.871  1.00  0.00              
ATOM   1887  CD  LYS A 134     -26.925 -15.139 -13.913  1.00  0.00              
ATOM   1888  CE  LYS A 134     -27.494 -13.737 -13.710  1.00  0.00              
ATOM   1889  NZ  LYS A 134     -27.000 -12.782 -14.743  1.00  0.00              
ATOM   1890  H   LYS A 134     -26.107 -17.596 -10.511  1.00  0.00              
ATOM   1891  HA  LYS A 134     -28.414 -18.616 -12.104  1.00  0.00              
ATOM   1892 1HB  LYS A 134     -25.756 -17.416 -12.921  1.00  0.00              
ATOM   1893 2HB  LYS A 134     -27.073 -17.878 -14.025  1.00  0.00              
ATOM   1894 1HG  LYS A 134     -28.540 -16.204 -12.978  1.00  0.00              
ATOM   1895 2HG  LYS A 134     -27.224 -15.741 -11.873  1.00  0.00              
ATOM   1896 1HD  LYS A 134     -25.838 -15.106 -13.832  1.00  0.00              
ATOM   1897 2HD  LYS A 134     -27.203 -15.503 -14.902  1.00  0.00              
ATOM   1898 1HE  LYS A 134     -28.580 -13.798 -13.760  1.00  0.00              
ATOM   1899 2HE  LYS A 134     -27.196 -13.388 -12.721  1.00  0.00              
ATOM   1900 1HZ  LYS A 134     -27.398 -11.868 -14.574  1.00  0.00              
ATOM   1901 2HZ  LYS A 134     -25.992 -12.724 -14.696  1.00  0.00              
ATOM   1902 3HZ  LYS A 134     -27.276 -13.104 -15.659  1.00  0.00              
ATOM   1903  N   ARG A 135     -26.138 -20.532 -11.394  1.00  0.00              
ATOM   1904  CA  ARG A 135     -25.499 -21.818 -11.637  1.00  0.00              
ATOM   1905  C   ARG A 135     -26.463 -22.903 -12.128  1.00  0.00              
ATOM   1906  O   ARG A 135     -27.480 -23.181 -11.493  1.00  0.00              
ATOM   1907  CB  ARG A 135     -24.802 -22.306 -10.367  1.00  0.00              
ATOM   1908  CG  ARG A 135     -24.071 -23.627 -10.539  1.00  0.00              
ATOM   1909  CD  ARG A 135     -23.647 -24.211  -9.207  1.00  0.00              
ATOM   1910  NE  ARG A 135     -22.571 -23.447  -8.574  1.00  0.00              
ATOM   1911  CZ  ARG A 135     -21.275 -23.586  -8.845  1.00  0.00              
ATOM   1912  NH1 ARG A 135     -20.860 -24.470  -9.748  1.00  0.00              
ATOM   1913  NH2 ARG A 135     -20.388 -22.840  -8.201  1.00  0.00              
ATOM   1914  H   ARG A 135     -26.102 -20.133 -10.466  1.00  0.00              
ATOM   1915  HA  ARG A 135     -24.761 -21.719 -12.434  1.00  0.00              
ATOM   1916 1HB  ARG A 135     -24.097 -21.529 -10.072  1.00  0.00              
ATOM   1917 2HB  ARG A 135     -25.570 -22.408  -9.601  1.00  0.00              
ATOM   1918 1HG  ARG A 135     -24.736 -24.328 -11.044  1.00  0.00              
ATOM   1919 2HG  ARG A 135     -23.188 -23.456 -11.156  1.00  0.00              
ATOM   1920 1HD  ARG A 135     -24.504 -24.219  -8.534  1.00  0.00              
ATOM   1921 2HD  ARG A 135     -23.299 -25.232  -9.363  1.00  0.00              
ATOM   1922  HE  ARG A 135     -22.622 -22.726  -7.867  1.00  0.00              
ATOM   1923 1HH1 ARG A 135     -21.533 -25.043 -10.235  1.00  0.00              
ATOM   1924 2HH1 ARG A 135     -19.874 -24.563  -9.942  1.00  0.00              
ATOM   1925 1HH2 ARG A 135     -20.700 -22.172  -7.510  1.00  0.00              
ATOM   1926 2HH2 ARG A 135     -19.405 -22.943  -8.403  1.00  0.00              
ATOM   1927  N   GLN A 136     -26.128 -23.510 -13.265  1.00  0.00              
ATOM   1928  CA  GLN A 136     -26.854 -24.670 -13.770  1.00  0.00              
ATOM   1929  C   GLN A 136     -26.004 -25.916 -13.528  1.00  0.00              
ATOM   1930  O   GLN A 136     -26.527 -27.001 -13.270  1.00  0.00              
ATOM   1931  CB  GLN A 136     -27.140 -24.524 -15.271  1.00  0.00              
ATOM   1932  CG  GLN A 136     -28.034 -23.345 -15.630  1.00  0.00              
ATOM   1933  CD  GLN A 136     -28.354 -23.273 -17.117  1.00  0.00              
ATOM   1934  OE1 GLN A 136     -27.984 -24.163 -17.891  1.00  0.00              
ATOM   1935  NE2 GLN A 136     -29.060 -22.221 -17.522  1.00  0.00              
ATOM   1936  H   GLN A 136     -25.344 -23.153 -13.792  1.00  0.00              
ATOM   1937  HA  GLN A 136     -27.788 -24.783 -13.221  1.00  0.00              
ATOM   1938 1HB  GLN A 136     -26.174 -24.418 -15.767  1.00  0.00              
ATOM   1939 2HB  GLN A 136     -27.612 -25.453 -15.593  1.00  0.00              
ATOM   1940 1HG  GLN A 136     -28.949 -23.112 -15.087  1.00  0.00              
ATOM   1941 2HG  GLN A 136     -27.278 -22.591 -15.404  1.00  0.00              
ATOM   1942 1HE2 GLN A 136     -29.299 -22.121 -18.488  1.00  0.00              
ATOM   1943 2HE2 GLN A 136     -29.353 -21.531 -16.861  1.00  0.00              
ATOM   1944  N   VAL A 137     -24.686 -25.748 -13.620  1.00  0.00              
ATOM   1945  CA  VAL A 137     -23.750 -26.864 -13.506  1.00  0.00              
ATOM   1946  C   VAL A 137     -23.230 -26.928 -12.076  1.00  0.00              
ATOM   1947  O   VAL A 137     -22.540 -26.017 -11.626  1.00  0.00              
ATOM   1948  CB  VAL A 137     -22.534 -26.691 -14.450  1.00  0.00              
ATOM   1949  CG1 VAL A 137     -21.594 -27.887 -14.301  1.00  0.00              
ATOM   1950  CG2 VAL A 137     -22.996 -26.551 -15.891  1.00  0.00              
ATOM   1951  H   VAL A 137     -24.325 -24.817 -13.774  1.00  0.00              
ATOM   1952  HA  VAL A 137     -24.244 -27.817 -13.696  1.00  0.00              
ATOM   1953  HB  VAL A 137     -22.015 -25.767 -14.192  1.00  0.00              
ATOM   1954 1HG1 VAL A 137     -20.739 -27.762 -14.966  1.00  0.00              
ATOM   1955 2HG1 VAL A 137     -21.246 -27.950 -13.271  1.00  0.00              
ATOM   1956 3HG1 VAL A 137     -22.125 -28.802 -14.561  1.00  0.00              
ATOM   1957 1HG2 VAL A 137     -22.131 -26.429 -16.542  1.00  0.00              
ATOM   1958 2HG2 VAL A 137     -23.548 -27.445 -16.183  1.00  0.00              
ATOM   1959 3HG2 VAL A 137     -23.644 -25.679 -15.982  1.00  0.00              
ATOM   1960  N   SER A 138     -23.551 -28.003 -11.360  1.00  0.00              
ATOM   1961  CA  SER A 138     -23.119 -28.108  -9.973  1.00  0.00              
ATOM   1962  C   SER A 138     -21.630 -28.412  -9.887  1.00  0.00              
ATOM   1963  O   SER A 138     -21.014 -28.846 -10.862  1.00  0.00              
ATOM   1964  CB  SER A 138     -23.903 -29.201  -9.241  1.00  0.00              
ATOM   1965  OG  SER A 138     -23.502 -30.494  -9.659  1.00  0.00              
ATOM   1966  H   SER A 138     -24.092 -28.753 -11.765  1.00  0.00              
ATOM   1967  HA  SER A 138     -23.355 -27.225  -9.378  1.00  0.00              
ATOM   1968 1HB  SER A 138     -23.727 -29.098  -8.170  1.00  0.00              
ATOM   1969 2HB  SER A 138     -24.964 -29.069  -9.448  1.00  0.00              
ATOM   1970  HG  SER A 138     -24.189 -31.128  -9.440  1.00  0.00              
ATOM   1971  N   VAL A 139     -21.064 -28.180  -8.711  1.00  0.00              
ATOM   1972  CA  VAL A 139     -19.661 -28.477  -8.459  1.00  0.00              
ATOM   1973  C   VAL A 139     -19.422 -29.982  -8.578  1.00  0.00              
ATOM   1974  O   VAL A 139     -18.411 -30.418  -9.132  1.00  0.00              
ATOM   1975  CB  VAL A 139     -19.244 -27.991  -7.043  1.00  0.00              
ATOM   1976  CG1 VAL A 139     -17.843 -28.472  -6.703  1.00  0.00              
ATOM   1977  CG2 VAL A 139     -19.309 -26.473  -6.983  1.00  0.00              
ATOM   1978  H   VAL A 139     -21.624 -27.784  -7.970  1.00  0.00              
ATOM   1979  HA  VAL A 139     -19.017 -28.015  -9.208  1.00  0.00              
ATOM   1980  HB  VAL A 139     -19.957 -28.375  -6.313  1.00  0.00              
ATOM   1981 1HG1 VAL A 139     -17.569 -28.122  -5.708  1.00  0.00              
ATOM   1982 2HG1 VAL A 139     -17.817 -29.561  -6.724  1.00  0.00              
ATOM   1983 3HG1 VAL A 139     -17.136 -28.078  -7.433  1.00  0.00              
ATOM   1984 1HG2 VAL A 139     -19.017 -26.135  -5.990  1.00  0.00              
ATOM   1985 2HG2 VAL A 139     -18.629 -26.051  -7.725  1.00  0.00              
ATOM   1986 3HG2 VAL A 139     -20.326 -26.143  -7.194  1.00  0.00              
ATOM   1987  N   GLU A 140     -20.360 -30.777  -8.067  1.00  0.00              
ATOM   1988  CA  GLU A 140     -20.218 -32.229  -8.115  1.00  0.00              
ATOM   1989  C   GLU A 140     -20.202 -32.752  -9.544  1.00  0.00              
ATOM   1990  O   GLU A 140     -19.413 -33.638  -9.864  1.00  0.00              
ATOM   1991  CB  GLU A 140     -21.345 -32.900  -7.328  1.00  0.00              
ATOM   1992  CG  GLU A 140     -21.256 -32.714  -5.820  1.00  0.00              
ATOM   1993  CD  GLU A 140     -22.461 -33.288  -5.127  1.00  0.00              
ATOM   1994  OE1 GLU A 140     -23.353 -33.739  -5.803  1.00  0.00              
ATOM   1995  OE2 GLU A 140     -22.441 -33.378  -3.922  1.00  0.00              
ATOM   1996  H   GLU A 140     -21.183 -30.377  -7.638  1.00  0.00              
ATOM   1997  HA  GLU A 140     -19.264 -32.522  -7.676  1.00  0.00              
ATOM   1998 1HB  GLU A 140     -22.282 -32.477  -7.690  1.00  0.00              
ATOM   1999 2HB  GLU A 140     -21.311 -33.963  -7.565  1.00  0.00              
ATOM   2000 1HG  GLU A 140     -20.352 -33.137  -5.383  1.00  0.00              
ATOM   2001 2HG  GLU A 140     -21.247 -31.632  -5.695  1.00  0.00              
ATOM   2002  N   GLU A 141     -21.076 -32.213 -10.394  1.00  0.00              
ATOM   2003  CA  GLU A 141     -21.129 -32.626 -11.801  1.00  0.00              
ATOM   2004  C   GLU A 141     -19.737 -32.528 -12.414  1.00  0.00              
ATOM   2005  O   GLU A 141     -19.186 -33.513 -12.916  1.00  0.00              
ATOM   2006  CB  GLU A 141     -22.035 -31.712 -12.628  1.00  0.00              
ATOM   2007  CG  GLU A 141     -23.511 -31.964 -12.555  1.00  0.00              
ATOM   2008  CD  GLU A 141     -24.289 -30.891 -13.295  1.00  0.00              
ATOM   2009  OE1 GLU A 141     -24.114 -30.788 -14.527  1.00  0.00              
ATOM   2010  OE2 GLU A 141     -25.065 -30.146 -12.657  1.00  0.00              
ATOM   2011  H   GLU A 141     -21.716 -31.505 -10.064  1.00  0.00              
ATOM   2012  HA  GLU A 141     -21.447 -33.667 -11.869  1.00  0.00              
ATOM   2013 1HB  GLU A 141     -21.850 -30.691 -12.292  1.00  0.00              
ATOM   2014 2HB  GLU A 141     -21.726 -31.813 -13.669  1.00  0.00              
ATOM   2015 1HG  GLU A 141     -23.801 -32.946 -12.929  1.00  0.00              
ATOM   2016 2HG  GLU A 141     -23.729 -31.903 -11.490  1.00  0.00              
ATOM   2017  N   ALA A 142     -19.190 -31.314 -12.374  1.00  0.00              
ATOM   2018  CA  ALA A 142     -17.922 -30.997 -13.022  1.00  0.00              
ATOM   2019  C   ALA A 142     -16.738 -31.723 -12.405  1.00  0.00              
ATOM   2020  O   ALA A 142     -15.806 -32.092 -13.117  1.00  0.00              
ATOM   2021  CB  ALA A 142     -17.689 -29.486 -13.000  1.00  0.00              
ATOM   2022  H   ALA A 142     -19.681 -30.588 -11.873  1.00  0.00              
ATOM   2023  HA  ALA A 142     -17.970 -31.322 -14.061  1.00  0.00              
ATOM   2024 1HB  ALA A 142     -16.741 -29.258 -13.486  1.00  0.00              
ATOM   2025 2HB  ALA A 142     -18.498 -28.984 -13.532  1.00  0.00              
ATOM   2026 3HB  ALA A 142     -17.661 -29.137 -11.969  1.00  0.00              
ATOM   2027  N   LYS A 143     -16.762 -31.928 -11.088  1.00  0.00              
ATOM   2028  CA  LYS A 143     -15.659 -32.617 -10.412  1.00  0.00              
ATOM   2029  C   LYS A 143     -15.710 -34.106 -10.717  1.00  0.00              
ATOM   2030  O   LYS A 143     -14.677 -34.780 -10.767  1.00  0.00              
ATOM   2031  CB  LYS A 143     -15.735 -32.429  -8.895  1.00  0.00              
ATOM   2032  CG  LYS A 143     -15.267 -31.083  -8.378  1.00  0.00              
ATOM   2033  CD  LYS A 143     -15.250 -31.064  -6.852  1.00  0.00              
ATOM   2034  CE  LYS A 143     -14.571 -29.806  -6.308  1.00  0.00              
ATOM   2035  NZ  LYS A 143     -14.607 -29.748  -4.815  1.00  0.00              
ATOM   2036  H   LYS A 143     -17.548 -31.606 -10.542  1.00  0.00              
ATOM   2037  HA  LYS A 143     -14.705 -32.241 -10.785  1.00  0.00              
ATOM   2038 1HB  LYS A 143     -16.776 -32.574  -8.606  1.00  0.00              
ATOM   2039 2HB  LYS A 143     -15.121 -33.210  -8.444  1.00  0.00              
ATOM   2040 1HG  LYS A 143     -14.263 -30.895  -8.761  1.00  0.00              
ATOM   2041 2HG  LYS A 143     -15.945 -30.315  -8.749  1.00  0.00              
ATOM   2042 1HD  LYS A 143     -16.279 -31.102  -6.492  1.00  0.00              
ATOM   2043 2HD  LYS A 143     -14.710 -31.944  -6.499  1.00  0.00              
ATOM   2044 1HE  LYS A 143     -13.536 -29.804  -6.645  1.00  0.00              
ATOM   2045 2HE  LYS A 143     -15.087 -28.937  -6.716  1.00  0.00              
ATOM   2046 1HZ  LYS A 143     -14.150 -28.904  -4.501  1.00  0.00              
ATOM   2047 2HZ  LYS A 143     -15.567 -29.748  -4.500  1.00  0.00              
ATOM   2048 3HZ  LYS A 143     -14.127 -30.551  -4.435  1.00  0.00              
ATOM   2049  N   ASN A 144     -16.922 -34.618 -10.900  1.00  0.00              
ATOM   2050  CA  ASN A 144     -17.086 -36.011 -11.278  1.00  0.00              
ATOM   2051  C   ASN A 144     -16.634 -36.249 -12.703  1.00  0.00              
ATOM   2052  O   ASN A 144     -16.009 -37.270 -13.003  1.00  0.00              
ATOM   2053  CB  ASN A 144     -18.522 -36.470 -11.102  1.00  0.00              
ATOM   2054  CG  ASN A 144     -18.917 -36.685  -9.668  1.00  0.00              
ATOM   2055  OD1 ASN A 144     -18.067 -36.874  -8.790  1.00  0.00              
ATOM   2056  ND2 ASN A 144     -20.205 -36.738  -9.438  1.00  0.00              
ATOM   2057  H   ASN A 144     -17.742 -34.041 -10.777  1.00  0.00              
ATOM   2058  HA  ASN A 144     -16.460 -36.642 -10.645  1.00  0.00              
ATOM   2059 1HB  ASN A 144     -19.337 -35.968 -11.626  1.00  0.00              
ATOM   2060 2HB  ASN A 144     -18.336 -37.439 -11.564  1.00  0.00              
ATOM   2061 1HD2 ASN A 144     -20.541 -36.878  -8.506  1.00  0.00              
ATOM   2062 2HD2 ASN A 144     -20.852 -36.638 -10.194  1.00  0.00              
ATOM   2063  N   ARG A 145     -16.930 -35.301 -13.584  1.00  0.00              
ATOM   2064  CA  ARG A 145     -16.457 -35.412 -14.956  1.00  0.00              
ATOM   2065  C   ARG A 145     -14.933 -35.363 -14.990  1.00  0.00              
ATOM   2066  O   ARG A 145     -14.294 -36.168 -15.657  1.00  0.00              
ATOM   2067  CB  ARG A 145     -17.018 -34.280 -15.821  1.00  0.00              
ATOM   2068  CG  ARG A 145     -16.630 -34.433 -17.279  1.00  0.00              
ATOM   2069  CD  ARG A 145     -17.443 -33.552 -18.204  1.00  0.00              
ATOM   2070  NE  ARG A 145     -18.843 -33.966 -18.299  1.00  0.00              
ATOM   2071  CZ  ARG A 145     -19.698 -33.483 -19.197  1.00  0.00              
ATOM   2072  NH1 ARG A 145     -19.294 -32.574 -20.080  1.00  0.00              
ATOM   2073  NH2 ARG A 145     -20.960 -33.898 -19.208  1.00  0.00              
ATOM   2074  H   ARG A 145     -17.481 -34.497 -13.316  1.00  0.00              
ATOM   2075  HA  ARG A 145     -16.758 -36.373 -15.374  1.00  0.00              
ATOM   2076 1HB  ARG A 145     -18.101 -34.300 -15.707  1.00  0.00              
ATOM   2077 2HB  ARG A 145     -16.628 -33.346 -15.416  1.00  0.00              
ATOM   2078 1HG  ARG A 145     -15.577 -34.172 -17.387  1.00  0.00              
ATOM   2079 2HG  ARG A 145     -16.777 -35.474 -17.569  1.00  0.00              
ATOM   2080 1HD  ARG A 145     -17.415 -32.528 -17.833  1.00  0.00              
ATOM   2081 2HD  ARG A 145     -17.007 -33.587 -19.201  1.00  0.00              
ATOM   2082  HE  ARG A 145     -19.356 -34.638 -17.744  1.00  0.00              
ATOM   2083 1HH1 ARG A 145     -18.336 -32.253 -20.067  1.00  0.00              
ATOM   2084 2HH1 ARG A 145     -19.946 -32.209 -20.759  1.00  0.00              
ATOM   2085 1HH2 ARG A 145     -21.268 -34.582 -18.532  1.00  0.00              
ATOM   2086 2HH2 ARG A 145     -21.604 -33.526 -19.891  1.00  0.00              
ATOM   2087  N   ALA A 146     -14.355 -34.413 -14.263  1.00  0.00              
ATOM   2088  CA  ALA A 146     -12.900 -34.307 -14.173  1.00  0.00              
ATOM   2089  C   ALA A 146     -12.282 -35.510 -13.477  1.00  0.00              
ATOM   2090  O   ALA A 146     -11.166 -35.918 -13.804  1.00  0.00              
ATOM   2091  CB  ALA A 146     -12.507 -33.024 -13.442  1.00  0.00              
ATOM   2092  H   ALA A 146     -14.928 -33.750 -13.762  1.00  0.00              
ATOM   2093  HA  ALA A 146     -12.488 -34.280 -15.182  1.00  0.00              
ATOM   2094 1HB  ALA A 146     -11.421 -32.958 -13.382  1.00  0.00              
ATOM   2095 2HB  ALA A 146     -12.894 -32.162 -13.985  1.00  0.00              
ATOM   2096 3HB  ALA A 146     -12.925 -33.036 -12.436  1.00  0.00              
ATOM   2097  N   GLU A 147     -12.998 -36.071 -12.507  1.00  0.00              
ATOM   2098  CA  GLU A 147     -12.510 -37.259 -11.821  1.00  0.00              
ATOM   2099  C   GLU A 147     -12.369 -38.428 -12.790  1.00  0.00              
ATOM   2100  O   GLU A 147     -11.341 -39.105 -12.804  1.00  0.00              
ATOM   2101  CB  GLU A 147     -13.446 -37.635 -10.670  1.00  0.00              
ATOM   2102  CG  GLU A 147     -13.013 -38.865  -9.885  1.00  0.00              
ATOM   2103  CD  GLU A 147     -13.963 -39.153  -8.755  1.00  0.00              
ATOM   2104  OE1 GLU A 147     -14.905 -38.416  -8.594  1.00  0.00              
ATOM   2105  OE2 GLU A 147     -13.811 -40.173  -8.124  1.00  0.00              
ATOM   2106  H   GLU A 147     -13.888 -35.678 -12.238  1.00  0.00              
ATOM   2107  HA  GLU A 147     -11.516 -37.069 -11.414  1.00  0.00              
ATOM   2108 1HB  GLU A 147     -13.490 -36.775 -10.002  1.00  0.00              
ATOM   2109 2HB  GLU A 147     -14.431 -37.810 -11.104  1.00  0.00              
ATOM   2110 1HG  GLU A 147     -12.902 -39.756 -10.501  1.00  0.00              
ATOM   2111 2HG  GLU A 147     -12.043 -38.581  -9.479  1.00  0.00              
ATOM   2112  N   GLN A 148     -13.385 -38.661 -13.612  1.00  0.00              
ATOM   2113  CA  GLN A 148     -13.296 -39.752 -14.574  1.00  0.00              
ATOM   2114  C   GLN A 148     -12.227 -39.469 -15.630  1.00  0.00              
ATOM   2115  O   GLN A 148     -11.669 -40.395 -16.227  1.00  0.00              
ATOM   2116  CB  GLN A 148     -14.650 -39.978 -15.252  1.00  0.00              
ATOM   2117  CG  GLN A 148     -15.717 -40.552 -14.336  1.00  0.00              
ATOM   2118  CD  GLN A 148     -17.053 -40.716 -15.035  1.00  0.00              
ATOM   2119  OE1 GLN A 148     -17.184 -40.431 -16.228  1.00  0.00              
ATOM   2120  NE2 GLN A 148     -18.055 -41.175 -14.294  1.00  0.00              
ATOM   2121  H   GLN A 148     -14.222 -38.096 -13.586  1.00  0.00              
ATOM   2122  HA  GLN A 148     -12.993 -40.666 -14.063  1.00  0.00              
ATOM   2123 1HB  GLN A 148     -14.974 -39.011 -15.637  1.00  0.00              
ATOM   2124 2HB  GLN A 148     -14.475 -40.659 -16.085  1.00  0.00              
ATOM   2125 1HG  GLN A 148     -15.552 -41.434 -13.718  1.00  0.00              
ATOM   2126 2HG  GLN A 148     -15.768 -39.668 -13.698  1.00  0.00              
ATOM   2127 1HE2 GLN A 148     -18.960 -41.304 -14.700  1.00  0.00              
ATOM   2128 2HE2 GLN A 148     -17.906 -41.392 -13.329  1.00  0.00              
ATOM   2129  N   TRP A 149     -11.934 -38.187 -15.846  1.00  0.00              
ATOM   2130  CA  TRP A 149     -10.894 -37.790 -16.793  1.00  0.00              
ATOM   2131  C   TRP A 149      -9.533 -37.834 -16.118  1.00  0.00              
ATOM   2132  O   TRP A 149      -8.499 -37.848 -16.785  1.00  0.00              
ATOM   2133  CB  TRP A 149     -11.135 -36.369 -17.305  1.00  0.00              
ATOM   2134  CG  TRP A 149     -12.312 -36.226 -18.202  1.00  0.00              
ATOM   2135  CD1 TRP A 149     -13.053 -37.230 -18.754  1.00  0.00              
ATOM   2136  CD2 TRP A 149     -12.860 -35.004 -18.696  1.00  0.00              
ATOM   2137  NE1 TRP A 149     -14.029 -36.707 -19.563  1.00  0.00              
ATOM   2138  CE2 TRP A 149     -13.933 -35.342 -19.548  1.00  0.00              
ATOM   2139  CE3 TRP A 149     -12.548 -33.654 -18.508  1.00  0.00              
ATOM   2140  CZ2 TRP A 149     -14.699 -34.376 -20.209  1.00  0.00              
ATOM   2141  CZ3 TRP A 149     -13.305 -32.697 -19.161  1.00  0.00              
ATOM   2142  CH2 TRP A 149     -14.370 -33.061 -20.002  1.00  0.00              
ATOM   2143  H   TRP A 149     -12.443 -37.473 -15.346  1.00  0.00              
ATOM   2144  HA  TRP A 149     -10.868 -38.490 -17.628  1.00  0.00              
ATOM   2145 1HB  TRP A 149     -11.308 -35.691 -16.469  1.00  0.00              
ATOM   2146 2HB  TRP A 149     -10.274 -36.026 -17.878  1.00  0.00              
ATOM   2147  HD1 TRP A 149     -12.779 -38.249 -18.487  1.00  0.00              
ATOM   2148  HE1 TRP A 149     -14.708 -37.241 -20.087  1.00  0.00              
ATOM   2149  HE3 TRP A 149     -11.734 -33.319 -17.866  1.00  0.00              
ATOM   2150  HZ2 TRP A 149     -15.517 -34.703 -20.851  1.00  0.00              
ATOM   2151  HZ3 TRP A 149     -13.053 -31.647 -19.005  1.00  0.00              
ATOM   2152  HH2 TRP A 149     -14.945 -32.281 -20.500  1.00  0.00              
ATOM   2153  N   ASN A 150      -9.547 -37.848 -14.790  1.00  0.00              
ATOM   2154  CA  ASN A 150      -8.328 -37.800 -13.998  1.00  0.00              
ATOM   2155  C   ASN A 150      -7.569 -36.490 -14.206  1.00  0.00              
ATOM   2156  O   ASN A 150      -6.344 -36.483 -14.351  1.00  0.00              
ATOM   2157  CB  ASN A 150      -7.427 -38.982 -14.307  1.00  0.00              
ATOM   2158  CG  ASN A 150      -6.410 -39.264 -13.237  1.00  0.00              
ATOM   2159  OD1 ASN A 150      -6.622 -38.965 -12.056  1.00  0.00              
ATOM   2160  ND2 ASN A 150      -5.274 -39.763 -13.654  1.00  0.00              
ATOM   2161  H   ASN A 150     -10.439 -37.893 -14.318  1.00  0.00              
ATOM   2162  HA  ASN A 150      -8.575 -37.840 -12.936  1.00  0.00              
ATOM   2163 1HB  ASN A 150      -7.846 -39.926 -14.660  1.00  0.00              
ATOM   2164 2HB  ASN A 150      -6.934 -38.472 -15.134  1.00  0.00              
ATOM   2165 1HD2 ASN A 150      -4.551 -39.976 -12.997  1.00  0.00              
ATOM   2166 2HD2 ASN A 150      -5.130 -39.932 -14.629  1.00  0.00              
ATOM   2167  N   VAL A 151      -8.312 -35.388 -14.227  1.00  0.00              
ATOM   2168  CA  VAL A 151      -7.733 -34.058 -14.402  1.00  0.00              
ATOM   2169  C   VAL A 151      -8.239 -33.154 -13.278  1.00  0.00              
ATOM   2170  O   VAL A 151      -9.153 -33.526 -12.538  1.00  0.00              
ATOM   2171  CB  VAL A 151      -8.128 -33.409 -15.767  1.00  0.00              
ATOM   2172  CG1 VAL A 151      -7.647 -34.273 -16.916  1.00  0.00              
ATOM   2173  CG2 VAL A 151      -9.621 -33.187 -15.832  1.00  0.00              
ATOM   2174  H   VAL A 151      -9.312 -35.478 -14.117  1.00  0.00              
ATOM   2175  HA  VAL A 151      -6.646 -34.084 -14.314  1.00  0.00              
ATOM   2176  HB  VAL A 151      -7.657 -32.430 -15.843  1.00  0.00              
ATOM   2177 1HG1 VAL A 151      -7.928 -33.811 -17.862  1.00  0.00              
ATOM   2178 2HG1 VAL A 151      -6.563 -34.371 -16.868  1.00  0.00              
ATOM   2179 3HG1 VAL A 151      -8.105 -35.260 -16.845  1.00  0.00              
ATOM   2180 1HG2 VAL A 151      -9.880 -32.733 -16.789  1.00  0.00              
ATOM   2181 2HG2 VAL A 151     -10.135 -34.143 -15.732  1.00  0.00              
ATOM   2182 3HG2 VAL A 151      -9.926 -32.524 -15.023  1.00  0.00              
ATOM   2183  N   ASN A 152      -7.650 -31.970 -13.146  1.00  0.00              
ATOM   2184  CA  ASN A 152      -8.068 -31.056 -12.099  1.00  0.00              
ATOM   2185  C   ASN A 152      -9.199 -30.178 -12.572  1.00  0.00              
ATOM   2186  O   ASN A 152      -9.367 -29.949 -13.764  1.00  0.00              
ATOM   2187  CB  ASN A 152      -6.914 -30.202 -11.607  1.00  0.00              
ATOM   2188  CG  ASN A 152      -5.874 -30.973 -10.842  1.00  0.00              
ATOM   2189  OD1 ASN A 152      -6.161 -32.017 -10.245  1.00  0.00              
ATOM   2190  ND2 ASN A 152      -4.689 -30.422 -10.788  1.00  0.00              
ATOM   2191  H   ASN A 152      -6.907 -31.694 -13.772  1.00  0.00              
ATOM   2192  HA  ASN A 152      -8.445 -31.620 -11.244  1.00  0.00              
ATOM   2193 1HB  ASN A 152      -6.417 -29.497 -12.274  1.00  0.00              
ATOM   2194 2HB  ASN A 152      -7.537 -29.655 -10.900  1.00  0.00              
ATOM   2195 1HD2 ASN A 152      -3.947 -30.879 -10.295  1.00  0.00              
ATOM   2196 2HD2 ASN A 152      -4.524 -29.545 -11.238  1.00  0.00              
ATOM   2197  N   TYR A 153      -9.994 -29.719 -11.618  1.00  0.00              
ATOM   2198  CA  TYR A 153     -11.117 -28.839 -11.879  1.00  0.00              
ATOM   2199  C   TYR A 153     -11.031 -27.634 -10.955  1.00  0.00              
ATOM   2200  O   TYR A 153     -10.831 -27.780  -9.744  1.00  0.00              
ATOM   2201  CB  TYR A 153     -12.438 -29.550 -11.606  1.00  0.00              
ATOM   2202  CG  TYR A 153     -13.627 -28.624 -11.700  1.00  0.00              
ATOM   2203  CD1 TYR A 153     -14.452 -28.397 -10.599  1.00  0.00              
ATOM   2204  CD2 TYR A 153     -13.941 -27.987 -12.900  1.00  0.00              
ATOM   2205  CE1 TYR A 153     -15.568 -27.561 -10.694  1.00  0.00              
ATOM   2206  CE2 TYR A 153     -15.046 -27.152 -13.005  1.00  0.00              
ATOM   2207  CZ  TYR A 153     -15.857 -26.946 -11.900  1.00  0.00              
ATOM   2208  OH  TYR A 153     -16.970 -26.147 -12.017  1.00  0.00              
ATOM   2209  H   TYR A 153      -9.801 -30.000 -10.668  1.00  0.00              
ATOM   2210  HA  TYR A 153     -11.072 -28.476 -12.906  1.00  0.00              
ATOM   2211 1HB  TYR A 153     -12.530 -30.353 -12.339  1.00  0.00              
ATOM   2212 2HB  TYR A 153     -12.373 -29.976 -10.605  1.00  0.00              
ATOM   2213  HD1 TYR A 153     -14.214 -28.887  -9.654  1.00  0.00              
ATOM   2214  HD2 TYR A 153     -13.302 -28.155 -13.768  1.00  0.00              
ATOM   2215  HE1 TYR A 153     -16.205 -27.391  -9.826  1.00  0.00              
ATOM   2216  HE2 TYR A 153     -15.271 -26.663 -13.953  1.00  0.00              
ATOM   2217  HH  TYR A 153     -17.464 -26.068 -11.197  1.00  0.00              
ATOM   2218  N   VAL A 154     -11.200 -26.445 -11.519  1.00  0.00              
ATOM   2219  CA  VAL A 154     -11.167 -25.232 -10.722  1.00  0.00              
ATOM   2220  C   VAL A 154     -12.186 -24.255 -11.252  1.00  0.00              
ATOM   2221  O   VAL A 154     -12.463 -24.234 -12.449  1.00  0.00              
ATOM   2222  CB  VAL A 154      -9.768 -24.576 -10.758  1.00  0.00              
ATOM   2223  CG1 VAL A 154      -9.412 -24.254 -12.179  1.00  0.00              
ATOM   2224  CG2 VAL A 154      -9.752 -23.295  -9.898  1.00  0.00              
ATOM   2225  H   VAL A 154     -11.355 -26.376 -12.515  1.00  0.00              
ATOM   2226  HA  VAL A 154     -11.448 -25.430  -9.687  1.00  0.00              
ATOM   2227  HB  VAL A 154      -9.044 -25.262 -10.319  1.00  0.00              
ATOM   2228 1HG1 VAL A 154      -8.426 -23.791 -12.211  1.00  0.00              
ATOM   2229 2HG1 VAL A 154      -9.401 -25.171 -12.768  1.00  0.00              
ATOM   2230 3HG1 VAL A 154     -10.149 -23.565 -12.591  1.00  0.00              
ATOM   2231 1HG2 VAL A 154      -8.759 -22.845  -9.933  1.00  0.00              
ATOM   2232 2HG2 VAL A 154     -10.485 -22.589 -10.286  1.00  0.00              
ATOM   2233 3HG2 VAL A 154     -10.000 -23.547  -8.867  1.00  0.00              
ATOM   2234  N   GLU A 155     -12.771 -23.471 -10.355  1.00  0.00              
ATOM   2235  CA  GLU A 155     -13.796 -22.521 -10.756  1.00  0.00              
ATOM   2236  C   GLU A 155     -13.179 -21.149 -10.617  1.00  0.00              
ATOM   2237  O   GLU A 155     -12.441 -20.885  -9.676  1.00  0.00              
ATOM   2238  CB  GLU A 155     -15.047 -22.631  -9.883  1.00  0.00              
ATOM   2239  CG  GLU A 155     -15.829 -23.912 -10.107  1.00  0.00              
ATOM   2240  CD  GLU A 155     -17.218 -23.883  -9.483  1.00  0.00              
ATOM   2241  OE1 GLU A 155     -17.526 -22.938  -8.722  1.00  0.00              
ATOM   2242  OE2 GLU A 155     -17.994 -24.821  -9.752  1.00  0.00              
ATOM   2243  H   GLU A 155     -12.507 -23.528  -9.381  1.00  0.00              
ATOM   2244  HA  GLU A 155     -14.075 -22.695 -11.796  1.00  0.00              
ATOM   2245 1HB  GLU A 155     -14.717 -22.574  -8.846  1.00  0.00              
ATOM   2246 2HB  GLU A 155     -15.673 -21.769 -10.114  1.00  0.00              
ATOM   2247 1HG  GLU A 155     -15.932 -24.179 -11.159  1.00  0.00              
ATOM   2248 2HG  GLU A 155     -15.233 -24.668  -9.598  1.00  0.00              
ATOM   2249  N   THR A 156     -13.481 -20.282 -11.568  1.00  0.00              
ATOM   2250  CA  THR A 156     -12.921 -18.949 -11.570  1.00  0.00              
ATOM   2251  C   THR A 156     -13.983 -17.905 -11.807  1.00  0.00              
ATOM   2252  O   THR A 156     -15.137 -18.215 -12.106  1.00  0.00              
ATOM   2253  CB  THR A 156     -11.905 -18.783 -12.725  1.00  0.00              
ATOM   2254  OG1 THR A 156     -12.611 -18.795 -13.979  1.00  0.00              
ATOM   2255  CG2 THR A 156     -10.885 -19.915 -12.721  1.00  0.00              
ATOM   2256  H   THR A 156     -14.114 -20.552 -12.307  1.00  0.00              
ATOM   2257  HA  THR A 156     -12.489 -18.729 -10.594  1.00  0.00              
ATOM   2258  HB  THR A 156     -11.386 -17.833 -12.607  1.00  0.00              
ATOM   2259  HG1 THR A 156     -13.242 -18.072 -13.998  1.00  0.00              
ATOM   2260 1HG2 THR A 156     -10.183 -19.774 -13.543  1.00  0.00              
ATOM   2261 2HG2 THR A 156     -10.344 -19.913 -11.775  1.00  0.00              
ATOM   2262 3HG2 THR A 156     -11.400 -20.867 -12.843  1.00  0.00              
ATOM   2263  N   SER A 157     -13.571 -16.656 -11.656  1.00  0.00              
ATOM   2264  CA  SER A 157     -14.424 -15.531 -11.964  1.00  0.00              
ATOM   2265  C   SER A 157     -13.530 -14.472 -12.588  1.00  0.00              
ATOM   2266  O   SER A 157     -12.682 -13.891 -11.916  1.00  0.00              
ATOM   2267  CB  SER A 157     -15.092 -14.936 -10.731  1.00  0.00              
ATOM   2268  OG  SER A 157     -15.770 -13.745 -11.109  1.00  0.00              
ATOM   2269  H   SER A 157     -12.635 -16.485 -11.315  1.00  0.00              
ATOM   2270  HA  SER A 157     -15.279 -15.794 -12.588  1.00  0.00              
ATOM   2271 1HB  SER A 157     -15.794 -15.666 -10.329  1.00  0.00              
ATOM   2272 2HB  SER A 157     -14.326 -14.722  -9.986  1.00  0.00              
ATOM   2273  HG  SER A 157     -16.612 -13.970 -11.513  1.00  0.00              
ATOM   2274  N   ALA A 158     -13.695 -14.241 -13.883  1.00  0.00              
ATOM   2275  CA  ALA A 158     -12.912 -13.210 -14.548  1.00  0.00              
ATOM   2276  C   ALA A 158     -13.386 -11.837 -14.042  1.00  0.00              
ATOM   2277  O   ALA A 158     -12.610 -10.886 -13.946  1.00  0.00              
ATOM   2278  CB  ALA A 158     -13.103 -13.322 -16.064  1.00  0.00              
ATOM   2279  H   ALA A 158     -14.363 -14.774 -14.420  1.00  0.00              
ATOM   2280  HA  ALA A 158     -11.863 -13.342 -14.282  1.00  0.00              
ATOM   2281 1HB  ALA A 158     -12.516 -12.549 -16.560  1.00  0.00              
ATOM   2282 2HB  ALA A 158     -12.770 -14.303 -16.401  1.00  0.00              
ATOM   2283 3HB  ALA A 158     -14.156 -13.190 -16.308  1.00  0.00              
ATOM   2284  N   LYS A 159     -14.674 -11.742 -13.722  1.00  0.00              
ATOM   2285  CA  LYS A 159     -15.261 -10.491 -13.240  1.00  0.00              
ATOM   2286  C   LYS A 159     -14.733 -10.026 -11.879  1.00  0.00              
ATOM   2287  O   LYS A 159     -14.357  -8.866 -11.723  1.00  0.00              
ATOM   2288  CB  LYS A 159     -16.786 -10.622 -13.177  1.00  0.00              
ATOM   2289  CG  LYS A 159     -17.509  -9.335 -12.796  1.00  0.00              
ATOM   2290  CD  LYS A 159     -19.023  -9.469 -12.919  1.00  0.00              
ATOM   2291  CE  LYS A 159     -19.712  -8.154 -12.561  1.00  0.00              
ATOM   2292  NZ  LYS A 159     -21.195  -8.231 -12.652  1.00  0.00              
ATOM   2293  H   LYS A 159     -15.262 -12.558 -13.814  1.00  0.00              
ATOM   2294  HA  LYS A 159     -15.009  -9.678 -13.922  1.00  0.00              
ATOM   2295 1HB  LYS A 159     -17.120 -10.949 -14.162  1.00  0.00              
ATOM   2296 2HB  LYS A 159     -17.011 -11.396 -12.443  1.00  0.00              
ATOM   2297 1HG  LYS A 159     -17.255  -9.089 -11.764  1.00  0.00              
ATOM   2298 2HG  LYS A 159     -17.166  -8.538 -13.454  1.00  0.00              
ATOM   2299 1HD  LYS A 159     -19.265  -9.746 -13.946  1.00  0.00              
ATOM   2300 2HD  LYS A 159     -19.359 -10.256 -12.243  1.00  0.00              
ATOM   2301 1HE  LYS A 159     -19.433  -7.888 -11.543  1.00  0.00              
ATOM   2302 2HE  LYS A 159     -19.356  -7.385 -13.247  1.00  0.00              
ATOM   2303 1HZ  LYS A 159     -21.595  -7.337 -12.407  1.00  0.00              
ATOM   2304 2HZ  LYS A 159     -21.463  -8.472 -13.596  1.00  0.00              
ATOM   2305 3HZ  LYS A 159     -21.535  -8.939 -12.015  1.00  0.00              
ATOM   2306  N   THR A 160     -14.704 -10.922 -10.898  1.00  0.00              
ATOM   2307  CA  THR A 160     -14.174 -10.580  -9.572  1.00  0.00              
ATOM   2308  C   THR A 160     -12.738 -11.050  -9.339  1.00  0.00              
ATOM   2309  O   THR A 160     -12.228 -10.951  -8.229  1.00  0.00              
ATOM   2310  CB  THR A 160     -15.061 -11.169  -8.459  1.00  0.00              
ATOM   2311  OG1 THR A 160     -15.079 -12.598  -8.565  1.00  0.00              
ATOM   2312  CG2 THR A 160     -16.482 -10.638  -8.572  1.00  0.00              
ATOM   2313  H   THR A 160     -15.051 -11.855 -11.064  1.00  0.00              
ATOM   2314  HA  THR A 160     -14.133  -9.496  -9.459  1.00  0.00              
ATOM   2315  HB  THR A 160     -14.646 -10.891  -7.490  1.00  0.00              
ATOM   2316  HG1 THR A 160     -15.432 -12.851  -9.422  1.00  0.00              
ATOM   2317 1HG2 THR A 160     -17.093 -11.064  -7.777  1.00  0.00              
ATOM   2318 2HG2 THR A 160     -16.472  -9.552  -8.480  1.00  0.00              
ATOM   2319 3HG2 THR A 160     -16.897 -10.916  -9.540  1.00  0.00              
ATOM   2320  N   ARG A 161     -12.104 -11.564 -10.392  1.00  0.00              
ATOM   2321  CA  ARG A 161     -10.683 -11.931 -10.380  1.00  0.00              
ATOM   2322  C   ARG A 161     -10.342 -13.139  -9.522  1.00  0.00              
ATOM   2323  O   ARG A 161      -9.174 -13.367  -9.208  1.00  0.00              
ATOM   2324  CB  ARG A 161      -9.811 -10.746  -9.993  1.00  0.00              
ATOM   2325  CG  ARG A 161     -10.044  -9.486 -10.811  1.00  0.00              
ATOM   2326  CD  ARG A 161      -9.101  -8.378 -10.511  1.00  0.00              
ATOM   2327  NE  ARG A 161      -9.024  -8.016  -9.105  1.00  0.00              
ATOM   2328  CZ  ARG A 161      -9.845  -7.140  -8.494  1.00  0.00              
ATOM   2329  NH1 ARG A 161     -10.780  -6.506  -9.166  1.00  0.00              
ATOM   2330  NH2 ARG A 161      -9.670  -6.916  -7.203  1.00  0.00              
ATOM   2331  H   ARG A 161     -12.642 -11.703 -11.236  1.00  0.00              
ATOM   2332  HA  ARG A 161     -10.367 -12.216 -11.384  1.00  0.00              
ATOM   2333 1HB  ARG A 161     -10.009 -10.535  -8.943  1.00  0.00              
ATOM   2334 2HB  ARG A 161      -8.774 -11.063 -10.110  1.00  0.00              
ATOM   2335 1HG  ARG A 161      -9.944  -9.734 -11.868  1.00  0.00              
ATOM   2336 2HG  ARG A 161     -11.056  -9.128 -10.615  1.00  0.00              
ATOM   2337 1HD  ARG A 161      -8.100  -8.670 -10.828  1.00  0.00              
ATOM   2338 2HD  ARG A 161      -9.412  -7.490 -11.060  1.00  0.00              
ATOM   2339  HE  ARG A 161      -8.384  -8.338  -8.391  1.00  0.00              
ATOM   2340 1HH1 ARG A 161     -10.889  -6.675 -10.156  1.00  0.00              
ATOM   2341 2HH1 ARG A 161     -11.385  -5.853  -8.690  1.00  0.00              
ATOM   2342 1HH2 ARG A 161      -8.934  -7.398  -6.705  1.00  0.00              
ATOM   2343 2HH2 ARG A 161     -10.270  -6.264  -6.721  1.00  0.00              
ATOM   2344  N   ALA A 162     -11.359 -13.920  -9.163  1.00  0.00              
ATOM   2345  CA  ALA A 162     -11.153 -15.148  -8.389  1.00  0.00              
ATOM   2346  C   ALA A 162     -10.516 -16.240  -9.254  1.00  0.00              
ATOM   2347  O   ALA A 162     -11.070 -16.628 -10.270  1.00  0.00              
ATOM   2348  CB  ALA A 162     -12.487 -15.638  -7.836  1.00  0.00              
ATOM   2349  H   ALA A 162     -12.297 -13.660  -9.432  1.00  0.00              
ATOM   2350  HA  ALA A 162     -10.465 -14.934  -7.571  1.00  0.00              
ATOM   2351 1HB  ALA A 162     -12.330 -16.550  -7.261  1.00  0.00              
ATOM   2352 2HB  ALA A 162     -12.917 -14.872  -7.189  1.00  0.00              
ATOM   2353 3HB  ALA A 162     -13.169 -15.842  -8.660  1.00  0.00              
ATOM   2354  N   ASN A 163      -9.357 -16.724  -8.815  1.00  0.00              
ATOM   2355  CA  ASN A 163      -8.610 -17.790  -9.472  1.00  0.00              
ATOM   2356  C   ASN A 163      -8.224 -17.565 -10.950  1.00  0.00              
ATOM   2357  O   ASN A 163      -8.021 -18.529 -11.688  1.00  0.00              
ATOM   2358  CB  ASN A 163      -9.355 -19.134  -9.347  1.00  0.00              
ATOM   2359  CG  ASN A 163      -9.467 -19.623  -7.895  1.00  0.00              
ATOM   2360  OD1 ASN A 163      -8.611 -19.315  -7.071  1.00  0.00              
ATOM   2361  ND2 ASN A 163     -10.511 -20.391  -7.587  1.00  0.00              
ATOM   2362  H   ASN A 163      -8.987 -16.313  -7.970  1.00  0.00              
ATOM   2363  HA  ASN A 163      -7.640 -17.915  -8.987  1.00  0.00              
ATOM   2364 1HB  ASN A 163     -10.300 -19.298  -9.867  1.00  0.00              
ATOM   2365 2HB  ASN A 163      -8.563 -19.692  -9.849  1.00  0.00              
ATOM   2366 1HD2 ASN A 163     -10.622 -20.731  -6.653  1.00  0.00              
ATOM   2367 2HD2 ASN A 163     -11.182 -20.627  -8.290  1.00  0.00              
ATOM   2368  N   VAL A 164      -8.083 -16.317 -11.388  1.00  0.00              
ATOM   2369  CA  VAL A 164      -7.791 -16.073 -12.796  1.00  0.00              
ATOM   2370  C   VAL A 164      -6.361 -16.442 -13.193  1.00  0.00              
ATOM   2371  O   VAL A 164      -6.158 -17.155 -14.174  1.00  0.00              
ATOM   2372  CB  VAL A 164      -8.118 -14.605 -13.187  1.00  0.00              
ATOM   2373  CG1 VAL A 164      -7.650 -14.301 -14.633  1.00  0.00              
ATOM   2374  CG2 VAL A 164      -9.618 -14.388 -13.086  1.00  0.00              
ATOM   2375  H   VAL A 164      -8.175 -15.532 -10.761  1.00  0.00              
ATOM   2376  HA  VAL A 164      -8.403 -16.703 -13.443  1.00  0.00              
ATOM   2377  HB  VAL A 164      -7.640 -13.934 -12.474  1.00  0.00              
ATOM   2378 1HG1 VAL A 164      -7.889 -13.267 -14.883  1.00  0.00              
ATOM   2379 2HG1 VAL A 164      -6.572 -14.450 -14.706  1.00  0.00              
ATOM   2380 3HG1 VAL A 164      -8.158 -14.969 -15.328  1.00  0.00              
ATOM   2381 1HG2 VAL A 164      -9.856 -13.361 -13.359  1.00  0.00              
ATOM   2382 2HG2 VAL A 164     -10.129 -15.072 -13.764  1.00  0.00              
ATOM   2383 3HG2 VAL A 164      -9.945 -14.578 -12.064  1.00  0.00              
ATOM   2384  N   ASP A 165      -5.369 -15.979 -12.438  1.00  0.00              
ATOM   2385  CA  ASP A 165      -3.983 -16.323 -12.736  1.00  0.00              
ATOM   2386  C   ASP A 165      -3.777 -17.809 -12.460  1.00  0.00              
ATOM   2387  O   ASP A 165      -3.022 -18.478 -13.159  1.00  0.00              
ATOM   2388  CB  ASP A 165      -3.004 -15.530 -11.855  1.00  0.00              
ATOM   2389  CG  ASP A 165      -2.927 -14.052 -12.229  1.00  0.00              
ATOM   2390  OD1 ASP A 165      -3.451 -13.666 -13.301  1.00  0.00              
ATOM   2391  OD2 ASP A 165      -2.317 -13.276 -11.458  1.00  0.00              
ATOM   2392  H   ASP A 165      -5.568 -15.382 -11.648  1.00  0.00              
ATOM   2393  HA  ASP A 165      -3.777 -16.143 -13.791  1.00  0.00              
ATOM   2394 1HB  ASP A 165      -3.194 -15.641 -10.787  1.00  0.00              
ATOM   2395 2HB  ASP A 165      -2.068 -16.028 -12.112  1.00  0.00              
ATOM   2396  N   LYS A 166      -4.459 -18.317 -11.440  1.00  0.00              
ATOM   2397  CA  LYS A 166      -4.331 -19.713 -11.064  1.00  0.00              
ATOM   2398  C   LYS A 166      -4.425 -20.689 -12.242  1.00  0.00              
ATOM   2399  O   LYS A 166      -3.617 -21.602 -12.340  1.00  0.00              
ATOM   2400  CB  LYS A 166      -5.381 -20.091 -10.007  1.00  0.00              
ATOM   2401  CG  LYS A 166      -5.316 -21.552  -9.553  1.00  0.00              
ATOM   2402  CD  LYS A 166      -6.280 -21.839  -8.411  1.00  0.00              
ATOM   2403  CE  LYS A 166      -6.375 -23.336  -8.143  1.00  0.00              
ATOM   2404  NZ  LYS A 166      -5.069 -23.917  -7.713  1.00  0.00              
ATOM   2405  H   LYS A 166      -5.082 -17.721 -10.912  1.00  0.00              
ATOM   2406  HA  LYS A 166      -3.343 -19.891 -10.637  1.00  0.00              
ATOM   2407 1HB  LYS A 166      -5.222 -19.436  -9.149  1.00  0.00              
ATOM   2408 2HB  LYS A 166      -6.360 -19.888 -10.441  1.00  0.00              
ATOM   2409 1HG  LYS A 166      -5.568 -22.189 -10.402  1.00  0.00              
ATOM   2410 2HG  LYS A 166      -4.300 -21.768  -9.226  1.00  0.00              
ATOM   2411 1HD  LYS A 166      -5.921 -21.326  -7.517  1.00  0.00              
ATOM   2412 2HD  LYS A 166      -7.262 -21.452  -8.679  1.00  0.00              
ATOM   2413 1HE  LYS A 166      -7.115 -23.496  -7.362  1.00  0.00              
ATOM   2414 2HE  LYS A 166      -6.703 -23.826  -9.060  1.00  0.00              
ATOM   2415 1HZ  LYS A 166      -5.179 -24.908  -7.549  1.00  0.00              
ATOM   2416 2HZ  LYS A 166      -4.380 -23.771  -8.438  1.00  0.00              
ATOM   2417 3HZ  LYS A 166      -4.764 -23.466  -6.863  1.00  0.00              
ATOM   2418  N   VAL A 167      -5.403 -20.509 -13.127  1.00  0.00              
ATOM   2419  CA  VAL A 167      -5.563 -21.480 -14.213  1.00  0.00              
ATOM   2420  C   VAL A 167      -4.402 -21.452 -15.199  1.00  0.00              
ATOM   2421  O   VAL A 167      -4.098 -22.465 -15.831  1.00  0.00              
ATOM   2422  CB  VAL A 167      -6.928 -21.311 -14.964  1.00  0.00              
ATOM   2423  CG1 VAL A 167      -8.053 -21.435 -13.970  1.00  0.00              
ATOM   2424  CG2 VAL A 167      -7.019 -19.974 -15.679  1.00  0.00              
ATOM   2425  H   VAL A 167      -6.035 -19.723 -13.071  1.00  0.00              
ATOM   2426  HA  VAL A 167      -5.563 -22.503 -13.834  1.00  0.00              
ATOM   2427  HB  VAL A 167      -7.003 -22.076 -15.738  1.00  0.00              
ATOM   2428 1HG1 VAL A 167      -9.008 -21.319 -14.483  1.00  0.00              
ATOM   2429 2HG1 VAL A 167      -8.013 -22.416 -13.496  1.00  0.00              
ATOM   2430 3HG1 VAL A 167      -7.954 -20.660 -13.211  1.00  0.00              
ATOM   2431 1HG2 VAL A 167      -7.980 -19.897 -16.188  1.00  0.00              
ATOM   2432 2HG2 VAL A 167      -6.928 -19.167 -14.952  1.00  0.00              
ATOM   2433 3HG2 VAL A 167      -6.215 -19.896 -16.411  1.00  0.00              
ATOM   2434  N   PHE A 168      -3.707 -20.322 -15.293  1.00  0.00              
ATOM   2435  CA  PHE A 168      -2.628 -20.208 -16.272  1.00  0.00              
ATOM   2436  C   PHE A 168      -1.309 -20.735 -15.715  1.00  0.00              
ATOM   2437  O   PHE A 168      -0.556 -21.411 -16.417  1.00  0.00              
ATOM   2438  CB  PHE A 168      -2.479 -18.756 -16.711  1.00  0.00              
ATOM   2439  CG  PHE A 168      -3.629 -18.266 -17.528  1.00  0.00              
ATOM   2440  CD1 PHE A 168      -3.732 -18.607 -18.874  1.00  0.00              
ATOM   2441  CD2 PHE A 168      -4.619 -17.484 -16.951  1.00  0.00              
ATOM   2442  CE1 PHE A 168      -4.811 -18.172 -19.638  1.00  0.00              
ATOM   2443  CE2 PHE A 168      -5.699 -17.041 -17.697  1.00  0.00              
ATOM   2444  CZ  PHE A 168      -5.799 -17.386 -19.051  1.00  0.00              
ATOM   2445  H   PHE A 168      -3.913 -19.535 -14.695  1.00  0.00              
ATOM   2446  HA  PHE A 168      -2.857 -20.818 -17.147  1.00  0.00              
ATOM   2447 1HB  PHE A 168      -2.408 -18.105 -15.841  1.00  0.00              
ATOM   2448 2HB  PHE A 168      -1.585 -18.640 -17.323  1.00  0.00              
ATOM   2449  HD1 PHE A 168      -2.955 -19.223 -19.328  1.00  0.00              
ATOM   2450  HD2 PHE A 168      -4.538 -17.217 -15.897  1.00  0.00              
ATOM   2451  HE1 PHE A 168      -4.880 -18.448 -20.690  1.00  0.00              
ATOM   2452  HE2 PHE A 168      -6.470 -16.426 -17.234  1.00  0.00              
ATOM   2453  HZ  PHE A 168      -6.644 -17.039 -19.644  1.00  0.00              
ATOM   2454  N   PHE A 169      -1.029 -20.431 -14.451  1.00  0.00              
ATOM   2455  CA  PHE A 169       0.220 -20.878 -13.851  1.00  0.00              
ATOM   2456  C   PHE A 169       0.182 -22.373 -13.520  1.00  0.00              
ATOM   2457  O   PHE A 169       1.205 -23.047 -13.608  1.00  0.00              
ATOM   2458  CB  PHE A 169       0.534 -20.054 -12.603  1.00  0.00              
ATOM   2459  CG  PHE A 169       1.036 -18.680 -12.915  1.00  0.00              
ATOM   2460  CD1 PHE A 169       2.322 -18.490 -13.416  1.00  0.00              
ATOM   2461  CD2 PHE A 169       0.206 -17.576 -12.767  1.00  0.00              
ATOM   2462  CE1 PHE A 169       2.768 -17.218 -13.770  1.00  0.00              
ATOM   2463  CE2 PHE A 169       0.644 -16.303 -13.117  1.00  0.00              
ATOM   2464  CZ  PHE A 169       1.919 -16.121 -13.621  1.00  0.00              
ATOM   2465  H   PHE A 169      -1.676 -19.890 -13.896  1.00  0.00              
ATOM   2466  HA  PHE A 169       1.039 -20.743 -14.558  1.00  0.00              
ATOM   2467 1HB  PHE A 169      -0.363 -19.934 -11.998  1.00  0.00              
ATOM   2468 2HB  PHE A 169       1.306 -20.547 -12.014  1.00  0.00              
ATOM   2469  HD1 PHE A 169       2.982 -19.350 -13.530  1.00  0.00              
ATOM   2470  HD2 PHE A 169      -0.800 -17.716 -12.370  1.00  0.00              
ATOM   2471  HE1 PHE A 169       3.776 -17.085 -14.163  1.00  0.00              
ATOM   2472  HE2 PHE A 169      -0.020 -15.448 -12.993  1.00  0.00              
ATOM   2473  HZ  PHE A 169       2.261 -15.125 -13.898  1.00  0.00              
ATOM   2474  N   ASP A 170      -0.982 -22.892 -13.137  1.00  0.00              
ATOM   2475  CA  ASP A 170      -1.081 -24.310 -12.794  1.00  0.00              
ATOM   2476  C   ASP A 170      -0.921 -25.125 -14.088  1.00  0.00              
ATOM   2477  O   ASP A 170      -0.275 -26.163 -14.092  1.00  0.00              
ATOM   2478  CB  ASP A 170      -2.435 -24.634 -12.148  1.00  0.00              
ATOM   2479  CG  ASP A 170      -2.540 -24.146 -10.698  1.00  0.00              
ATOM   2480  OD1 ASP A 170      -1.510 -23.763 -10.096  1.00  0.00              
ATOM   2481  OD2 ASP A 170      -3.666 -24.149 -10.161  1.00  0.00              
ATOM   2482  H   ASP A 170      -1.808 -22.313 -13.077  1.00  0.00              
ATOM   2483  HA  ASP A 170      -0.274 -24.582 -12.113  1.00  0.00              
ATOM   2484 1HB  ASP A 170      -3.289 -24.281 -12.728  1.00  0.00              
ATOM   2485 2HB  ASP A 170      -2.403 -25.724 -12.172  1.00  0.00              
ATOM   2486  N   LEU A 171      -1.514 -24.661 -15.186  1.00  0.00              
ATOM   2487  CA  LEU A 171      -1.318 -25.345 -16.468  1.00  0.00              
ATOM   2488  C   LEU A 171       0.139 -25.218 -16.891  1.00  0.00              
ATOM   2489  O   LEU A 171       0.722 -26.160 -17.430  1.00  0.00              
ATOM   2490  CB  LEU A 171      -2.247 -24.767 -17.544  1.00  0.00              
ATOM   2491  CG  LEU A 171      -2.164 -25.452 -18.914  1.00  0.00              
ATOM   2492  CD1 LEU A 171      -2.545 -26.921 -18.788  1.00  0.00              
ATOM   2493  CD2 LEU A 171      -3.082 -24.739 -19.895  1.00  0.00              
ATOM   2494  H   LEU A 171      -2.100 -23.839 -15.151  1.00  0.00              
ATOM   2495  HA  LEU A 171      -1.538 -26.406 -16.353  1.00  0.00              
ATOM   2496 1HB  LEU A 171      -3.208 -24.977 -17.079  1.00  0.00              
ATOM   2497 2HB  LEU A 171      -2.121 -23.690 -17.649  1.00  0.00              
ATOM   2498  HG  LEU A 171      -1.140 -25.337 -19.272  1.00  0.00              
ATOM   2499 1HD1 LEU A 171      -2.483 -27.398 -19.766  1.00  0.00              
ATOM   2500 2HD1 LEU A 171      -1.861 -27.416 -18.099  1.00  0.00              
ATOM   2501 3HD1 LEU A 171      -3.563 -27.001 -18.409  1.00  0.00              
ATOM   2502 1HD2 LEU A 171      -3.021 -25.226 -20.869  1.00  0.00              
ATOM   2503 2HD2 LEU A 171      -4.108 -24.781 -19.531  1.00  0.00              
ATOM   2504 3HD2 LEU A 171      -2.774 -23.697 -19.992  1.00  0.00              
ATOM   2505  N   MET A 172       0.739 -24.054 -16.659  1.00  0.00              
ATOM   2506  CA  MET A 172       2.159 -23.931 -16.956  1.00  0.00              
ATOM   2507  C   MET A 172       2.968 -24.936 -16.140  1.00  0.00              
ATOM   2508  O   MET A 172       3.969 -25.449 -16.623  1.00  0.00              
ATOM   2509  CB  MET A 172       2.674 -22.515 -16.682  1.00  0.00              
ATOM   2510  CG  MET A 172       2.201 -21.480 -17.711  1.00  0.00              
ATOM   2511  SD  MET A 172       2.512 -19.798 -17.153  1.00  0.00              
ATOM   2512  CE  MET A 172       4.232 -19.727 -17.203  1.00  0.00              
ATOM   2513  H   MET A 172       0.243 -23.257 -16.286  1.00  0.00              
ATOM   2514  HA  MET A 172       2.340 -24.158 -18.006  1.00  0.00              
ATOM   2515 1HB  MET A 172       2.323 -22.237 -15.689  1.00  0.00              
ATOM   2516 2HB  MET A 172       3.764 -22.567 -16.682  1.00  0.00              
ATOM   2517 1HG  MET A 172       2.734 -21.662 -18.644  1.00  0.00              
ATOM   2518 2HG  MET A 172       1.132 -21.623 -17.870  1.00  0.00              
ATOM   2519 1HE  MET A 172       4.565 -18.740 -16.882  1.00  0.00              
ATOM   2520 2HE  MET A 172       4.647 -20.485 -16.537  1.00  0.00              
ATOM   2521 3HE  MET A 172       4.574 -19.912 -18.222  1.00  0.00              
ATOM   2522  N   ARG A 173       2.547 -25.220 -14.911  1.00  0.00              
ATOM   2523  CA  ARG A 173       3.216 -26.259 -14.126  1.00  0.00              
ATOM   2524  C   ARG A 173       3.070 -27.659 -14.734  1.00  0.00              
ATOM   2525  O   ARG A 173       4.008 -28.467 -14.702  1.00  0.00              
ATOM   2526  CB  ARG A 173       2.719 -26.246 -12.675  1.00  0.00              
ATOM   2527  CG  ARG A 173       3.199 -25.011 -11.898  1.00  0.00              
ATOM   2528  CD  ARG A 173       2.754 -25.006 -10.433  1.00  0.00              
ATOM   2529  NE  ARG A 173       3.167 -23.764  -9.769  1.00  0.00              
ATOM   2530  CZ  ARG A 173       2.381 -22.705  -9.591  1.00  0.00              
ATOM   2531  NH1 ARG A 173       1.132 -22.730 -10.013  1.00  0.00              
ATOM   2532  NH2 ARG A 173       2.851 -21.601  -9.016  1.00  0.00              
ATOM   2533  H   ARG A 173       1.765 -24.725 -14.507  1.00  0.00              
ATOM   2534  HA  ARG A 173       4.289 -26.067 -14.099  1.00  0.00              
ATOM   2535 1HB  ARG A 173       1.630 -26.272 -12.712  1.00  0.00              
ATOM   2536 2HB  ARG A 173       3.088 -27.157 -12.204  1.00  0.00              
ATOM   2537 1HG  ARG A 173       4.289 -24.984 -11.928  1.00  0.00              
ATOM   2538 2HG  ARG A 173       2.801 -24.120 -12.384  1.00  0.00              
ATOM   2539 1HD  ARG A 173       1.669 -25.093 -10.392  1.00  0.00              
ATOM   2540 2HD  ARG A 173       3.206 -25.856  -9.922  1.00  0.00              
ATOM   2541  HE  ARG A 173       4.058 -23.518  -9.360  1.00  0.00              
ATOM   2542 1HH1 ARG A 173       0.773 -23.555 -10.471  1.00  0.00              
ATOM   2543 2HH1 ARG A 173       0.540 -21.924  -9.877  1.00  0.00              
ATOM   2544 1HH2 ARG A 173       3.813 -21.565  -8.711  1.00  0.00              
ATOM   2545 2HH2 ARG A 173       2.244 -20.805  -8.888  1.00  0.00              
ATOM   2546  N   GLU A 174       1.903 -27.955 -15.294  1.00  0.00              
ATOM   2547  CA  GLU A 174       1.705 -29.263 -15.905  1.00  0.00              
ATOM   2548  C   GLU A 174       2.561 -29.345 -17.153  1.00  0.00              
ATOM   2549  O   GLU A 174       3.170 -30.379 -17.421  1.00  0.00              
ATOM   2550  CB  GLU A 174       0.244 -29.490 -16.253  1.00  0.00              
ATOM   2551  CG  GLU A 174      -0.634 -29.668 -15.028  1.00  0.00              
ATOM   2552  CD  GLU A 174      -2.092 -29.838 -15.382  1.00  0.00              
ATOM   2553  OE1 GLU A 174      -2.908 -30.042 -14.456  1.00  0.00              
ATOM   2554  OE2 GLU A 174      -2.424 -29.768 -16.588  1.00  0.00              
ATOM   2555  H   GLU A 174       1.146 -27.286 -15.306  1.00  0.00              
ATOM   2556  HA  GLU A 174       2.028 -30.045 -15.217  1.00  0.00              
ATOM   2557 1HB  GLU A 174      -0.084 -28.625 -16.829  1.00  0.00              
ATOM   2558 2HB  GLU A 174       0.200 -30.382 -16.879  1.00  0.00              
ATOM   2559 1HG  GLU A 174      -0.329 -30.499 -14.394  1.00  0.00              
ATOM   2560 2HG  GLU A 174      -0.508 -28.732 -14.486  1.00  0.00              
ATOM   2561  N   ILE A 175       2.633 -28.246 -17.903  1.00  0.00              
ATOM   2562  CA  ILE A 175       3.398 -28.231 -19.146  1.00  0.00              
ATOM   2563  C   ILE A 175       4.874 -28.366 -18.796  1.00  0.00              
ATOM   2564  O   ILE A 175       5.627 -29.103 -19.442  1.00  0.00              
ATOM   2565  CB  ILE A 175       3.166 -26.917 -19.926  1.00  0.00              
ATOM   2566  CG1 ILE A 175       1.719 -26.860 -20.416  1.00  0.00              
ATOM   2567  CG2 ILE A 175       4.138 -26.816 -21.086  1.00  0.00              
ATOM   2568  CD1 ILE A 175       1.310 -25.486 -20.942  1.00  0.00              
ATOM   2569  H   ILE A 175       2.151 -27.407 -17.612  1.00  0.00              
ATOM   2570  HA  ILE A 175       3.143 -29.091 -19.764  1.00  0.00              
ATOM   2571  HB  ILE A 175       3.312 -26.073 -19.253  1.00  0.00              
ATOM   2572 1HG1 ILE A 175       1.615 -27.602 -21.208  1.00  0.00              
ATOM   2573 2HG1 ILE A 175       1.081 -27.136 -19.576  1.00  0.00              
ATOM   2574 1HG2 ILE A 175       3.963 -25.886 -21.628  1.00  0.00              
ATOM   2575 2HG2 ILE A 175       5.159 -26.827 -20.708  1.00  0.00              
ATOM   2576 3HG2 ILE A 175       3.991 -27.660 -21.760  1.00  0.00              
ATOM   2577 1HD1 ILE A 175       0.272 -25.516 -21.273  1.00  0.00              
ATOM   2578 2HD1 ILE A 175       1.416 -24.745 -20.149  1.00  0.00              
ATOM   2579 3HD1 ILE A 175       1.949 -25.213 -21.781  1.00  0.00              
ATOM   2580  N   ARG A 176       5.288 -27.662 -17.757  1.00  0.00              
ATOM   2581  CA  ARG A 176       6.675 -27.730 -17.335  1.00  0.00              
ATOM   2582  C   ARG A 176       7.053 -29.160 -16.884  1.00  0.00              
ATOM   2583  O   ARG A 176       8.127 -29.666 -17.217  1.00  0.00              
ATOM   2584  CB  ARG A 176       6.989 -26.694 -16.266  1.00  0.00              
ATOM   2585  CG  ARG A 176       8.422 -26.714 -15.758  1.00  0.00              
ATOM   2586  CD  ARG A 176       8.719 -25.690 -14.724  1.00  0.00              
ATOM   2587  NE  ARG A 176       7.914 -25.800 -13.518  1.00  0.00              
ATOM   2588  CZ  ARG A 176       7.895 -24.890 -12.524  1.00  0.00              
ATOM   2589  NH1 ARG A 176       8.660 -23.821 -12.570  1.00  0.00              
ATOM   2590  NH2 ARG A 176       7.103 -25.111 -11.490  1.00  0.00              
ATOM   2591  H   ARG A 176       4.647 -27.071 -17.246  1.00  0.00              
ATOM   2592  HA  ARG A 176       7.328 -27.491 -18.175  1.00  0.00              
ATOM   2593 1HB  ARG A 176       6.774 -25.717 -16.697  1.00  0.00              
ATOM   2594 2HB  ARG A 176       6.311 -26.881 -15.434  1.00  0.00              
ATOM   2595 1HG  ARG A 176       8.624 -27.694 -15.326  1.00  0.00              
ATOM   2596 2HG  ARG A 176       9.091 -26.543 -16.602  1.00  0.00              
ATOM   2597 1HD  ARG A 176       9.764 -25.778 -14.428  1.00  0.00              
ATOM   2598 2HD  ARG A 176       8.543 -24.700 -15.144  1.00  0.00              
ATOM   2599  HE  ARG A 176       7.273 -26.530 -13.235  1.00  0.00              
ATOM   2600 1HH1 ARG A 176       9.273 -23.676 -13.360  1.00  0.00              
ATOM   2601 2HH1 ARG A 176       8.631 -23.151 -11.816  1.00  0.00              
ATOM   2602 1HH2 ARG A 176       6.535 -25.947 -11.462  1.00  0.00              
ATOM   2603 2HH2 ARG A 176       7.070 -24.446 -10.732  1.00  0.00              
ATOM   2604  N   ALA A 177       6.159 -29.807 -16.142  1.00  0.00              
ATOM   2605  CA  ALA A 177       6.393 -31.176 -15.676  1.00  0.00              
ATOM   2606  C   ALA A 177       6.558 -32.130 -16.852  1.00  0.00              
ATOM   2607  O   ALA A 177       7.392 -33.029 -16.804  1.00  0.00              
ATOM   2608  CB  ALA A 177       5.238 -31.641 -14.799  1.00  0.00              
ATOM   2609  H   ALA A 177       5.297 -29.342 -15.892  1.00  0.00              
ATOM   2610  HA  ALA A 177       7.320 -31.197 -15.103  1.00  0.00              
ATOM   2611 1HB  ALA A 177       5.426 -32.659 -14.461  1.00  0.00              
ATOM   2612 2HB  ALA A 177       5.150 -30.982 -13.935  1.00  0.00              
ATOM   2613 3HB  ALA A 177       4.313 -31.614 -15.372  1.00  0.00              
ATOM   2614  N   ARG A 178       5.752 -31.938 -17.892  1.00  0.00              
ATOM   2615  CA  ARG A 178       5.868 -32.736 -19.117  1.00  0.00              
ATOM   2616  C   ARG A 178       7.196 -32.480 -19.818  1.00  0.00              
ATOM   2617  O   ARG A 178       7.853 -33.411 -20.288  1.00  0.00              
ATOM   2618  CB  ARG A 178       4.724 -32.420 -20.089  1.00  0.00              
ATOM   2619  CG  ARG A 178       3.366 -32.927 -19.643  1.00  0.00              
ATOM   2620  CD  ARG A 178       3.366 -34.438 -19.479  1.00  0.00              
ATOM   2621  NE  ARG A 178       3.832 -35.110 -20.688  1.00  0.00              
ATOM   2622  CZ  ARG A 178       3.080 -35.345 -21.761  1.00  0.00              
ATOM   2623  NH1 ARG A 178       1.808 -34.965 -21.783  1.00  0.00              
ATOM   2624  NH2 ARG A 178       3.603 -35.957 -22.817  1.00  0.00              
ATOM   2625  H   ARG A 178       5.040 -31.222 -17.837  1.00  0.00              
ATOM   2626  HA  ARG A 178       5.846 -33.798 -18.869  1.00  0.00              
ATOM   2627 1HB  ARG A 178       4.690 -31.337 -20.198  1.00  0.00              
ATOM   2628 2HB  ARG A 178       4.985 -32.873 -21.045  1.00  0.00              
ATOM   2629 1HG  ARG A 178       3.116 -32.459 -18.691  1.00  0.00              
ATOM   2630 2HG  ARG A 178       2.627 -32.643 -20.394  1.00  0.00              
ATOM   2631 1HD  ARG A 178       4.022 -34.704 -18.652  1.00  0.00              
ATOM   2632 2HD  ARG A 178       2.352 -34.769 -19.259  1.00  0.00              
ATOM   2633  HE  ARG A 178       4.746 -35.486 -20.905  1.00  0.00              
ATOM   2634 1HH1 ARG A 178       1.410 -34.496 -20.982  1.00  0.00              
ATOM   2635 2HH1 ARG A 178       1.244 -35.147 -22.600  1.00  0.00              
ATOM   2636 1HH2 ARG A 178       4.573 -36.242 -22.803  1.00  0.00              
ATOM   2637 2HH2 ARG A 178       3.031 -36.134 -23.629  1.00  0.00              
ATOM   2638  N   LYS A 179       7.592 -31.215 -19.888  1.00  0.00              
ATOM   2639  CA  LYS A 179       8.866 -30.860 -20.495  1.00  0.00              
ATOM   2640  C   LYS A 179      10.039 -31.479 -19.741  1.00  0.00              
ATOM   2641  O   LYS A 179      11.017 -31.913 -20.340  1.00  0.00              
ATOM   2642  CB  LYS A 179       9.027 -29.336 -20.531  1.00  0.00              
ATOM   2643  CG  LYS A 179       8.134 -28.648 -21.564  1.00  0.00              
ATOM   2644  CD  LYS A 179       8.225 -27.130 -21.489  1.00  0.00              
ATOM   2645  CE  LYS A 179       7.418 -26.495 -22.627  1.00  0.00              
ATOM   2646  NZ  LYS A 179       7.271 -25.017 -22.465  1.00  0.00              
ATOM   2647  H   LYS A 179       7.004 -30.483 -19.515  1.00  0.00              
ATOM   2648  HA  LYS A 179       8.914 -31.254 -21.511  1.00  0.00              
ATOM   2649 1HB  LYS A 179       8.788 -28.966 -19.533  1.00  0.00              
ATOM   2650 2HB  LYS A 179      10.073 -29.130 -20.753  1.00  0.00              
ATOM   2651 1HG  LYS A 179       8.441 -28.974 -22.558  1.00  0.00              
ATOM   2652 2HG  LYS A 179       7.102 -28.951 -21.386  1.00  0.00              
ATOM   2653 1HD  LYS A 179       7.831 -26.806 -20.525  1.00  0.00              
ATOM   2654 2HD  LYS A 179       9.272 -26.841 -21.569  1.00  0.00              
ATOM   2655 1HE  LYS A 179       7.928 -26.705 -23.565  1.00  0.00              
ATOM   2656 2HE  LYS A 179       6.429 -26.954 -22.641  1.00  0.00              
ATOM   2657 1HZ  LYS A 179       6.733 -24.647 -23.236  1.00  0.00              
ATOM   2658 2HZ  LYS A 179       6.795 -24.818 -21.597  1.00  0.00              
ATOM   2659 3HZ  LYS A 179       8.185 -24.588 -22.455  1.00  0.00              
ATOM   2660  N   MET A 180       9.928 -31.515 -18.422  1.00  0.00              
ATOM   2661  CA  MET A 180      10.925 -32.158 -17.585  1.00  0.00              
ATOM   2662  C   MET A 180      11.052 -33.656 -17.872  1.00  0.00              
ATOM   2663  O   MET A 180      12.149 -34.162 -18.110  1.00  0.00              
ATOM   2664  CB  MET A 180      10.584 -31.932 -16.113  1.00  0.00              
ATOM   2665  CG  MET A 180      11.512 -32.639 -15.136  1.00  0.00              
ATOM   2666  SD  MET A 180      10.976 -32.469 -13.422  1.00  0.00              
ATOM   2667  CE  MET A 180       9.507 -33.493 -13.423  1.00  0.00              
ATOM   2668  H   MET A 180       9.125 -31.083 -17.987  1.00  0.00              
ATOM   2669  HA  MET A 180      11.909 -31.736 -17.788  1.00  0.00              
ATOM   2670 1HB  MET A 180      10.624 -30.857 -15.940  1.00  0.00              
ATOM   2671 2HB  MET A 180       9.563 -32.286 -15.966  1.00  0.00              
ATOM   2672 1HG  MET A 180      11.540 -33.696 -15.399  1.00  0.00              
ATOM   2673 2HG  MET A 180      12.508 -32.211 -15.243  1.00  0.00              
ATOM   2674 1HE  MET A 180       9.060 -33.490 -12.429  1.00  0.00              
ATOM   2675 2HE  MET A 180       8.791 -33.101 -14.146  1.00  0.00              
ATOM   2676 3HE  MET A 180       9.777 -34.514 -13.696  1.00  0.00              
ATOM   2677  N   GLU A 181       9.924 -34.356 -17.851  1.00  0.00              
ATOM   2678  CA  GLU A 181       9.908 -35.795 -18.059  1.00  0.00              
ATOM   2679  C   GLU A 181      10.300 -36.182 -19.480  1.00  0.00              
ATOM   2680  O   GLU A 181      10.877 -37.245 -19.702  1.00  0.00              
ATOM   2681  CB  GLU A 181       8.523 -36.358 -17.731  1.00  0.00              
ATOM   2682  CG  GLU A 181       8.162 -36.316 -16.253  1.00  0.00              
ATOM   2683  CD  GLU A 181       6.756 -36.797 -16.021  1.00  0.00              
ATOM   2684  OE1 GLU A 181       6.095 -37.126 -16.976  1.00  0.00              
ATOM   2685  OE2 GLU A 181       6.381 -36.943 -14.881  1.00  0.00              
ATOM   2686  H   GLU A 181       9.053 -33.874 -17.687  1.00  0.00              
ATOM   2687  HA  GLU A 181      10.644 -36.271 -17.410  1.00  0.00              
ATOM   2688 1HB  GLU A 181       7.799 -35.772 -18.298  1.00  0.00              
ATOM   2689 2HB  GLU A 181       8.508 -37.391 -18.079  1.00  0.00              
ATOM   2690 1HG  GLU A 181       8.847 -36.882 -15.623  1.00  0.00              
ATOM   2691 2HG  GLU A 181       8.229 -35.258 -16.003  1.00  0.00              
ATOM   2692  N   ASP A 182       9.985 -35.310 -20.434  1.00  0.00              
ATOM   2693  CA  ASP A 182      10.288 -35.551 -21.844  1.00  0.00              
ATOM   2694  C   ASP A 182      11.698 -35.117 -22.257  1.00  0.00              
ATOM   2695  O   ASP A 182      12.255 -35.655 -23.216  1.00  0.00              
ATOM   2696  CB  ASP A 182       9.255 -34.849 -22.740  1.00  0.00              
ATOM   2697  CG  ASP A 182       7.881 -35.516 -22.697  1.00  0.00              
ATOM   2698  OD1 ASP A 182       6.900 -34.897 -23.162  1.00  0.00              
ATOM   2699  OD2 ASP A 182       7.781 -36.656 -22.197  1.00  0.00              
ATOM   2700  H   ASP A 182       9.520 -34.453 -20.170  1.00  0.00              
ATOM   2701  HA  ASP A 182      10.253 -36.621 -22.051  1.00  0.00              
ATOM   2702 1HB  ASP A 182       9.164 -33.780 -22.543  1.00  0.00              
ATOM   2703 2HB  ASP A 182       9.713 -35.001 -23.717  1.00  0.00              
ATOM   2704  N   SER A 183      12.271 -34.150 -21.543  1.00  0.00              
ATOM   2705  CA  SER A 183      13.632 -33.691 -21.828  1.00  0.00              
ATOM   2706  C   SER A 183      14.531 -33.864 -20.601  1.00  0.00              
ATOM   2707  O   SER A 183      15.236 -32.898 -20.229  1.00  0.00              
ATOM   2708  OXT SER A 183      14.551 -34.911 -20.015  1.00  0.00              
ATOM   2709  CB  SER A 183      13.616 -32.242 -22.275  1.00  0.00              
ATOM   2710  OG  SER A 183      14.905 -31.752 -22.522  1.00  0.00              
ATOM   2711  H   SER A 183      11.756 -33.722 -20.786  1.00  0.00              
ATOM   2712  HA  SER A 183      14.080 -34.178 -22.695  1.00  0.00              
ATOM   2713 1HB  SER A 183      13.026 -32.166 -23.188  1.00  0.00              
ATOM   2714 2HB  SER A 183      13.152 -31.641 -21.493  1.00  0.00              
ATOM   2715  HG  SER A 183      14.850 -30.835 -22.802  1.00  0.00              
ATOM   2716  N   GLY D 171     -15.808 -20.354 -61.361  1.00  0.00              
ATOM   2717  CA  GLY D 171     -14.916 -21.184 -60.505  1.00  0.00              
ATOM   2718  C   GLY D 171     -13.989 -20.319 -59.675  1.00  0.00              
ATOM   2719  O   GLY D 171     -14.411 -19.329 -59.079  1.00  0.00              
ATOM   2720 1H   GLY D 171     -15.781 -20.453 -62.356  1.00  0.00              
ATOM   2721 2H   GLY D 171     -16.801 -20.416 -61.256  1.00  0.00              
ATOM   2722 3H   GLY D 171     -15.741 -19.356 -61.333  1.00  0.00              
ATOM   2723 1HA  GLY D 171     -15.527 -21.791 -59.837  1.00  0.00              
ATOM   2724 2HA  GLY D 171     -14.318 -21.836 -61.141  1.00  0.00              
ATOM   2725  N   GLN D 172     -12.715 -20.683 -59.652  1.00  0.00              
ATOM   2726  CA  GLN D 172     -11.703 -19.914 -58.938  1.00  0.00              
ATOM   2727  C   GLN D 172     -11.499 -18.508 -59.524  1.00  0.00              
ATOM   2728  O   GLN D 172     -11.362 -18.346 -60.738  1.00  0.00              
ATOM   2729  CB  GLN D 172     -10.371 -20.669 -58.949  1.00  0.00              
ATOM   2730  CG  GLN D 172      -9.274 -20.012 -58.128  1.00  0.00              
ATOM   2731  CD  GLN D 172      -7.954 -20.754 -58.224  1.00  0.00              
ATOM   2732  OE1 GLN D 172      -7.281 -20.718 -59.257  1.00  0.00              
ATOM   2733  NE2 GLN D 172      -7.581 -21.436 -57.148  1.00  0.00              
ATOM   2734  H   GLN D 172     -12.439 -21.519 -60.145  1.00  0.00              
ATOM   2735  HA  GLN D 172     -12.025 -19.754 -57.909  1.00  0.00              
ATOM   2736 1HB  GLN D 172     -10.573 -21.668 -58.563  1.00  0.00              
ATOM   2737 2HB  GLN D 172     -10.058 -20.739 -59.990  1.00  0.00              
ATOM   2738 1HG  GLN D 172      -9.062 -18.943 -58.175  1.00  0.00              
ATOM   2739 2HG  GLN D 172      -9.733 -20.248 -57.168  1.00  0.00              
ATOM   2740 1HE2 GLN D 172      -6.720 -21.945 -57.152  1.00  0.00              
ATOM   2741 2HE2 GLN D 172      -8.159 -21.438 -56.332  1.00  0.00              
ATOM   2742  N   TYR D 173     -11.502 -17.492 -58.660  1.00  0.00              
ATOM   2743  CA  TYR D 173     -11.202 -16.123 -59.084  1.00  0.00              
ATOM   2744  C   TYR D 173     -10.526 -15.308 -57.979  1.00  0.00              
ATOM   2745  O   TYR D 173     -10.540 -15.704 -56.820  1.00  0.00              
ATOM   2746  CB  TYR D 173     -12.475 -15.405 -59.546  1.00  0.00              
ATOM   2747  CG  TYR D 173     -13.443 -15.090 -58.439  1.00  0.00              
ATOM   2748  CD1 TYR D 173     -14.355 -16.046 -57.989  1.00  0.00              
ATOM   2749  CD2 TYR D 173     -13.448 -13.829 -57.835  1.00  0.00              
ATOM   2750  CE1 TYR D 173     -15.253 -15.755 -56.961  1.00  0.00              
ATOM   2751  CE2 TYR D 173     -14.339 -13.526 -56.806  1.00  0.00              
ATOM   2752  CZ  TYR D 173     -15.239 -14.493 -56.377  1.00  0.00              
ATOM   2753  OH  TYR D 173     -16.131 -14.198 -55.371  1.00  0.00              
ATOM   2754  H   TYR D 173     -11.714 -17.670 -57.689  1.00  0.00              
ATOM   2755  HA  TYR D 173     -10.497 -16.139 -59.915  1.00  0.00              
ATOM   2756 1HB  TYR D 173     -12.165 -14.476 -60.029  1.00  0.00              
ATOM   2757 2HB  TYR D 173     -12.962 -16.050 -60.278  1.00  0.00              
ATOM   2758  HD1 TYR D 173     -14.358 -17.031 -58.456  1.00  0.00              
ATOM   2759  HD2 TYR D 173     -12.740 -13.077 -58.180  1.00  0.00              
ATOM   2760  HE1 TYR D 173     -15.962 -16.509 -56.618  1.00  0.00              
ATOM   2761  HE2 TYR D 173     -14.326 -12.537 -56.349  1.00  0.00              
ATOM   2762  HH  TYR D 173     -16.042 -13.301 -55.043  1.00  0.00              
ATOM   2763  N   LEU D 174      -9.934 -14.175 -58.345  1.00  0.00              
ATOM   2764  CA  LEU D 174      -9.232 -13.337 -57.381  1.00  0.00              
ATOM   2765  C   LEU D 174     -10.250 -12.531 -56.576  1.00  0.00              
ATOM   2766  O   LEU D 174     -10.988 -11.708 -57.117  1.00  0.00              
ATOM   2767  CB  LEU D 174      -8.253 -12.403 -58.102  1.00  0.00              
ATOM   2768  CG  LEU D 174      -7.392 -11.486 -57.222  1.00  0.00              
ATOM   2769  CD1 LEU D 174      -6.437 -12.314 -56.360  1.00  0.00              
ATOM   2770  CD2 LEU D 174      -6.601 -10.538 -58.111  1.00  0.00              
ATOM   2771  H   LEU D 174      -9.971 -13.887 -59.311  1.00  0.00              
ATOM   2772  HA  LEU D 174      -8.683 -13.967 -56.682  1.00  0.00              
ATOM   2773 1HB  LEU D 174      -7.619 -13.148 -58.579  1.00  0.00              
ATOM   2774 2HB  LEU D 174      -8.752 -11.808 -58.867  1.00  0.00              
ATOM   2775  HG  LEU D 174      -8.073 -10.886 -56.617  1.00  0.00              
ATOM   2776 1HD1 LEU D 174      -5.834 -11.647 -55.743  1.00  0.00              
ATOM   2777 2HD1 LEU D 174      -7.012 -12.980 -55.717  1.00  0.00              
ATOM   2778 3HD1 LEU D 174      -5.784 -12.901 -57.004  1.00  0.00              
ATOM   2779 1HD2 LEU D 174      -5.988  -9.883 -57.489  1.00  0.00              
ATOM   2780 2HD2 LEU D 174      -5.957 -11.114 -58.776  1.00  0.00              
ATOM   2781 3HD2 LEU D 174      -7.288  -9.934 -58.705  1.00  0.00              
ATOM   2782  N   VAL D 175     -10.280 -12.782 -55.275  1.00  0.00              
ATOM   2783  CA  VAL D 175     -11.182 -12.081 -54.372  1.00  0.00              
ATOM   2784  C   VAL D 175     -10.600 -10.810 -53.764  1.00  0.00              
ATOM   2785  O   VAL D 175     -11.290  -9.794 -53.670  1.00  0.00              
ATOM   2786  CB  VAL D 175     -11.626 -13.009 -53.224  1.00  0.00              
ATOM   2787  CG1 VAL D 175     -12.480 -12.246 -52.224  1.00  0.00              
ATOM   2788  CG2 VAL D 175     -12.388 -14.205 -53.771  1.00  0.00              
ATOM   2789  H   VAL D 175      -9.656 -13.482 -54.902  1.00  0.00              
ATOM   2790  HA  VAL D 175     -12.065 -11.715 -54.898  1.00  0.00              
ATOM   2791  HB  VAL D 175     -10.740 -13.400 -52.723  1.00  0.00              
ATOM   2792 1HG1 VAL D 175     -12.784 -12.916 -51.420  1.00  0.00              
ATOM   2793 2HG1 VAL D 175     -11.904 -11.420 -51.808  1.00  0.00              
ATOM   2794 3HG1 VAL D 175     -13.367 -11.856 -52.725  1.00  0.00              
ATOM   2795 1HG2 VAL D 175     -12.694 -14.851 -52.948  1.00  0.00              
ATOM   2796 2HG2 VAL D 175     -13.272 -13.859 -54.308  1.00  0.00              
ATOM   2797 3HG2 VAL D 175     -11.747 -14.767 -54.451  1.00  0.00              
ATOM   2798  N   TYR D 176      -9.332 -10.857 -53.371  1.00  0.00              
ATOM   2799  CA  TYR D 176      -8.705  -9.703 -52.749  1.00  0.00              
ATOM   2800  C   TYR D 176      -7.189  -9.783 -52.906  1.00  0.00              
ATOM   2801  O   TYR D 176      -6.617 -10.879 -52.977  1.00  0.00              
ATOM   2802  CB  TYR D 176      -9.094  -9.694 -51.257  1.00  0.00              
ATOM   2803  CG  TYR D 176      -8.640  -8.487 -50.469  1.00  0.00              
ATOM   2804  CD1 TYR D 176      -7.460  -8.515 -49.724  1.00  0.00              
ATOM   2805  CD2 TYR D 176      -9.392  -7.308 -50.477  1.00  0.00              
ATOM   2806  CE1 TYR D 176      -7.040  -7.404 -49.007  1.00  0.00              
ATOM   2807  CE2 TYR D 176      -8.977  -6.184 -49.765  1.00  0.00              
ATOM   2808  CZ  TYR D 176      -7.807  -6.234 -49.035  1.00  0.00              
ATOM   2809  OH  TYR D 176      -7.398  -5.111 -48.353  1.00  0.00              
ATOM   2810  H   TYR D 176      -8.794 -11.701 -53.501  1.00  0.00              
ATOM   2811  HA  TYR D 176      -9.033  -8.790 -53.248  1.00  0.00              
ATOM   2812 1HB  TYR D 176     -10.182  -9.752 -51.208  1.00  0.00              
ATOM   2813 2HB  TYR D 176      -8.660 -10.587 -50.807  1.00  0.00              
ATOM   2814  HD1 TYR D 176      -6.869  -9.430 -49.709  1.00  0.00              
ATOM   2815  HD2 TYR D 176     -10.319  -7.278 -51.051  1.00  0.00              
ATOM   2816  HE1 TYR D 176      -6.116  -7.437 -48.429  1.00  0.00              
ATOM   2817  HE2 TYR D 176      -9.577  -5.275 -49.788  1.00  0.00              
ATOM   2818  HH  TYR D 176      -7.996  -4.367 -48.458  1.00  0.00              
ATOM   2819  N   ASN D 177      -6.539  -8.627 -52.982  1.00  0.00              
ATOM   2820  CA  ASN D 177      -5.090  -8.588 -53.138  1.00  0.00              
ATOM   2821  C   ASN D 177      -4.509  -7.322 -52.522  1.00  0.00              
ATOM   2822  O   ASN D 177      -5.234  -6.354 -52.280  1.00  0.00              
ATOM   2823  CB  ASN D 177      -4.678  -8.699 -54.611  1.00  0.00              
ATOM   2824  CG  ASN D 177      -5.014  -7.459 -55.413  1.00  0.00              
ATOM   2825  OD1 ASN D 177      -6.183  -7.121 -55.599  1.00  0.00              
ATOM   2826  ND2 ASN D 177      -3.984  -6.779 -55.903  1.00  0.00              
ATOM   2827  H   ASN D 177      -7.053  -7.759 -52.932  1.00  0.00              
ATOM   2828  HA  ASN D 177      -4.638  -9.428 -52.608  1.00  0.00              
ATOM   2829 1HB  ASN D 177      -3.687  -9.059 -54.888  1.00  0.00              
ATOM   2830 2HB  ASN D 177      -5.418  -9.472 -54.825  1.00  0.00              
ATOM   2831 1HD2 ASN D 177      -4.143  -5.951 -56.443  1.00  0.00              
ATOM   2832 2HD2 ASN D 177      -3.051  -7.095 -55.735  1.00  0.00              
ATOM   2833  N   GLY D 178      -3.205  -7.337 -52.253  1.00  0.00              
ATOM   2834  CA  GLY D 178      -2.551  -6.180 -51.671  1.00  0.00              
ATOM   2835  C   GLY D 178      -1.113  -6.428 -51.256  1.00  0.00              
ATOM   2836  O   GLY D 178      -0.682  -7.577 -51.158  1.00  0.00              
ATOM   2837  H   GLY D 178      -2.657  -8.162 -52.455  1.00  0.00              
ATOM   2838 1HA  GLY D 178      -2.549  -5.368 -52.399  1.00  0.00              
ATOM   2839 2HA  GLY D 178      -3.101  -5.869 -50.783  1.00  0.00              
ATOM   2840  N   ASP D 179      -0.372  -5.347 -51.028  1.00  0.00              
ATOM   2841  CA  ASP D 179       1.037  -5.431 -50.663  1.00  0.00              
ATOM   2842  C   ASP D 179       1.186  -5.675 -49.165  1.00  0.00              
ATOM   2843  O   ASP D 179       0.467  -5.098 -48.348  1.00  0.00              
ATOM   2844  CB  ASP D 179       1.765  -4.128 -50.997  1.00  0.00              
ATOM   2845  CG  ASP D 179       1.864  -3.881 -52.482  1.00  0.00              
ATOM   2846  OD1 ASP D 179       2.279  -4.811 -53.202  1.00  0.00              
ATOM   2847  OD2 ASP D 179       1.529  -2.761 -52.921  1.00  0.00              
ATOM   2848  H   ASP D 179      -0.805  -4.437 -51.111  1.00  0.00              
ATOM   2849  HA  ASP D 179       1.500  -6.278 -51.171  1.00  0.00              
ATOM   2850 1HB  ASP D 179       1.350  -3.255 -50.494  1.00  0.00              
ATOM   2851 2HB  ASP D 179       2.752  -4.348 -50.590  1.00  0.00              
ATOM   2852  N   LEU D 180       2.139  -6.524 -48.814  1.00  0.00              
ATOM   2853  CA  LEU D 180       2.396  -6.855 -47.423  1.00  0.00              
ATOM   2854  C   LEU D 180       3.897  -6.781 -47.222  1.00  0.00              
ATOM   2855  O   LEU D 180       4.665  -6.972 -48.173  1.00  0.00              
ATOM   2856  CB  LEU D 180       1.910  -8.278 -47.114  1.00  0.00              
ATOM   2857  CG  LEU D 180       0.405  -8.538 -47.164  1.00  0.00              
ATOM   2858  CD1 LEU D 180       0.143 -10.023 -47.102  1.00  0.00              
ATOM   2859  CD2 LEU D 180      -0.282  -7.807 -46.019  1.00  0.00              
ATOM   2860  H   LEU D 180       2.704  -6.953 -49.535  1.00  0.00              
ATOM   2861  HA  LEU D 180       1.913  -6.121 -46.779  1.00  0.00              
ATOM   2862 1HB  LEU D 180       2.393  -8.812 -47.930  1.00  0.00              
ATOM   2863 2HB  LEU D 180       2.301  -8.639 -46.162  1.00  0.00              
ATOM   2864  HG  LEU D 180       0.034  -8.114 -48.096  1.00  0.00              
ATOM   2865 1HD1 LEU D 180      -0.930 -10.206 -47.138  1.00  0.00              
ATOM   2866 2HD1 LEU D 180       0.622 -10.514 -47.948  1.00  0.00              
ATOM   2867 3HD1 LEU D 180       0.547 -10.424 -46.172  1.00  0.00              
ATOM   2868 1HD2 LEU D 180      -1.356  -7.997 -46.061  1.00  0.00              
ATOM   2869 2HD2 LEU D 180       0.113  -8.166 -45.069  1.00  0.00              
ATOM   2870 3HD2 LEU D 180      -0.098  -6.736 -46.107  1.00  0.00              
ATOM   2871  N   VAL D 181       4.324  -6.484 -45.998  1.00  0.00              
ATOM   2872  CA  VAL D 181       5.739  -6.495 -45.693  1.00  0.00              
ATOM   2873  C   VAL D 181       5.977  -7.709 -44.798  1.00  0.00              
ATOM   2874  O   VAL D 181       5.417  -7.812 -43.707  1.00  0.00              
ATOM   2875  CB  VAL D 181       6.193  -5.219 -44.958  1.00  0.00              
ATOM   2876  CG1 VAL D 181       7.689  -5.312 -44.652  1.00  0.00              
ATOM   2877  CG2 VAL D 181       5.910  -3.998 -45.825  1.00  0.00              
ATOM   2878  H   VAL D 181       3.663  -6.247 -45.269  1.00  0.00              
ATOM   2879  HA  VAL D 181       6.339  -6.621 -46.595  1.00  0.00              
ATOM   2880  HB  VAL D 181       5.610  -5.110 -44.045  1.00  0.00              
ATOM   2881 1HG1 VAL D 181       8.011  -4.409 -44.133  1.00  0.00              
ATOM   2882 2HG1 VAL D 181       7.878  -6.179 -44.020  1.00  0.00              
ATOM   2883 3HG1 VAL D 181       8.247  -5.410 -45.585  1.00  0.00              
ATOM   2884 1HG2 VAL D 181       6.230  -3.098 -45.302  1.00  0.00              
ATOM   2885 2HG2 VAL D 181       6.453  -4.086 -46.766  1.00  0.00              
ATOM   2886 3HG2 VAL D 181       4.838  -3.936 -46.027  1.00  0.00              
ATOM   2887  N   GLU D 182       6.800  -8.636 -45.270  1.00  0.00              
ATOM   2888  CA  GLU D 182       7.080  -9.837 -44.507  1.00  0.00              
ATOM   2889  C   GLU D 182       8.161  -9.625 -43.456  1.00  0.00              
ATOM   2890  O   GLU D 182       9.157  -8.954 -43.701  1.00  0.00              
ATOM   2891  CB  GLU D 182       7.488 -10.977 -45.451  1.00  0.00              
ATOM   2892  CG  GLU D 182       7.750 -12.276 -44.723  1.00  0.00              
ATOM   2893  CD  GLU D 182       8.202 -13.402 -45.638  1.00  0.00              
ATOM   2894  OE1 GLU D 182       8.337 -13.189 -46.867  1.00  0.00              
ATOM   2895  OE2 GLU D 182       8.415 -14.511 -45.113  1.00  0.00              
ATOM   2896  H   GLU D 182       7.242  -8.511 -46.171  1.00  0.00              
ATOM   2897  HA  GLU D 182       6.190 -10.140 -43.954  1.00  0.00              
ATOM   2898 1HB  GLU D 182       6.674 -11.104 -46.167  1.00  0.00              
ATOM   2899 2HB  GLU D 182       8.385 -10.652 -45.978  1.00  0.00              
ATOM   2900 1HG  GLU D 182       8.480 -12.181 -43.916  1.00  0.00              
ATOM   2901 2HG  GLU D 182       6.781 -12.535 -44.305  1.00  0.00              
ATOM   2902  N   TYR D 183       7.934 -10.195 -42.277  1.00  0.00              
ATOM   2903  CA  TYR D 183       8.907 -10.184 -41.193  1.00  0.00              
ATOM   2904  C   TYR D 183       9.109 -11.623 -40.736  1.00  0.00              
ATOM   2905  O   TYR D 183       8.167 -12.414 -40.765  1.00  0.00              
ATOM   2906  CB  TYR D 183       8.389  -9.368 -39.999  1.00  0.00              
ATOM   2907  CG  TYR D 183       8.268  -7.887 -40.258  1.00  0.00              
ATOM   2908  CD1 TYR D 183       7.172  -7.364 -40.943  1.00  0.00              
ATOM   2909  CD2 TYR D 183       9.255  -7.002 -39.820  1.00  0.00              
ATOM   2910  CE1 TYR D 183       7.058  -6.006 -41.181  1.00  0.00              
ATOM   2911  CE2 TYR D 183       9.154  -5.634 -40.060  1.00  0.00              
ATOM   2912  CZ  TYR D 183       8.051  -5.145 -40.742  1.00  0.00              
ATOM   2913  OH  TYR D 183       7.950  -3.803 -40.999  1.00  0.00              
ATOM   2914  H   TYR D 183       7.044 -10.654 -42.135  1.00  0.00              
ATOM   2915  HA  TYR D 183       9.859  -9.795 -41.555  1.00  0.00              
ATOM   2916 1HB  TYR D 183       7.409  -9.767 -39.736  1.00  0.00              
ATOM   2917 2HB  TYR D 183       9.081  -9.530 -39.174  1.00  0.00              
ATOM   2918  HD1 TYR D 183       6.397  -8.047 -41.294  1.00  0.00              
ATOM   2919  HD2 TYR D 183      10.115  -7.400 -39.282  1.00  0.00              
ATOM   2920  HE1 TYR D 183       6.196  -5.611 -41.716  1.00  0.00              
ATOM   2921  HE2 TYR D 183       9.938  -4.961 -39.715  1.00  0.00              
ATOM   2922  HH  TYR D 183       7.148  -3.570 -41.476  1.00  0.00              
ATOM   2923  N   GLU D 184      10.331 -11.955 -40.322  1.00  0.00              
ATOM   2924  CA  GLU D 184      10.632 -13.300 -39.838  1.00  0.00              
ATOM   2925  C   GLU D 184       9.830 -13.411 -38.522  1.00  0.00              
ATOM   2926  O   GLU D 184       9.948 -12.568 -37.633  1.00  0.00              
ATOM   2927  CB  GLU D 184      12.132 -13.515 -39.620  1.00  0.00              
ATOM   2928  CG  GLU D 184      12.532 -14.967 -39.398  1.00  0.00              
ATOM   2929  CD  GLU D 184      12.294 -15.385 -37.974  1.00  0.00              
ATOM   2930  OE1 GLU D 184      12.752 -14.704 -37.089  1.00  0.00              
ATOM   2931  OE2 GLU D 184      11.557 -16.322 -37.768  1.00  0.00              
ATOM   2932  H   GLU D 184      11.066 -11.262 -40.342  1.00  0.00              
ATOM   2933  HA  GLU D 184      10.293 -14.039 -40.565  1.00  0.00              
ATOM   2934 1HB  GLU D 184      12.640 -13.131 -40.506  1.00  0.00              
ATOM   2935 2HB  GLU D 184      12.417 -12.923 -38.752  1.00  0.00              
ATOM   2936 1HG  GLU D 184      12.032 -15.664 -40.069  1.00  0.00              
ATOM   2937 2HG  GLU D 184      13.602 -14.972 -39.602  1.00  0.00              
ATOM   2938  N   ALA D 185       9.011 -14.449 -38.427  1.00  0.00              
ATOM   2939  CA  ALA D 185       8.103 -14.667 -37.307  1.00  0.00              
ATOM   2940  C   ALA D 185       8.658 -14.689 -35.893  1.00  0.00              
ATOM   2941  O   ALA D 185       8.041 -14.137 -34.986  1.00  0.00              
ATOM   2942  CB  ALA D 185       7.299 -15.952 -37.551  1.00  0.00              
ATOM   2943  H   ALA D 185       9.030 -15.120 -39.183  1.00  0.00              
ATOM   2944  HA  ALA D 185       7.393 -13.842 -37.267  1.00  0.00              
ATOM   2945 1HB  ALA D 185       6.619 -16.118 -36.716  1.00  0.00              
ATOM   2946 2HB  ALA D 185       6.726 -15.853 -38.474  1.00  0.00              
ATOM   2947 3HB  ALA D 185       7.981 -16.798 -37.637  1.00  0.00              
ATOM   2948  N   ASP D 186       9.802 -15.326 -35.689  1.00  0.00              
ATOM   2949  CA  ASP D 186      10.324 -15.420 -34.331  1.00  0.00              
ATOM   2950  C   ASP D 186      11.088 -14.215 -33.822  1.00  0.00              
ATOM   2951  O   ASP D 186      10.983 -13.893 -32.626  1.00  0.00              
ATOM   2952  CB  ASP D 186      11.225 -16.653 -34.223  1.00  0.00              
ATOM   2953  CG  ASP D 186      10.499 -17.980 -34.401  1.00  0.00              
ATOM   2954  OD1 ASP D 186       9.527 -18.199 -33.718  1.00  0.00              
ATOM   2955  OD2 ASP D 186      10.824 -18.693 -35.320  1.00  0.00              
ATOM   2956  H   ASP D 186      10.323 -15.747 -36.446  1.00  0.00              
ATOM   2957  HA  ASP D 186       9.499 -15.514 -33.624  1.00  0.00              
ATOM   2958 1HB  ASP D 186      12.088 -16.620 -34.887  1.00  0.00              
ATOM   2959 2HB  ASP D 186      11.557 -16.557 -33.189  1.00  0.00              
ATOM   2960  N   HIS D 187      11.835 -13.533 -34.690  1.00  0.00              
ATOM   2961  CA  HIS D 187      12.608 -12.373 -34.237  1.00  0.00              
ATOM   2962  C   HIS D 187      12.162 -11.063 -34.858  1.00  0.00              
ATOM   2963  O   HIS D 187      12.724 -10.006 -34.564  1.00  0.00              
ATOM   2964  CB  HIS D 187      14.097 -12.585 -34.527  1.00  0.00              
ATOM   2965  CG  HIS D 187      14.683 -13.774 -33.830  1.00  0.00              
ATOM   2966  ND1 HIS D 187      14.844 -13.829 -32.462  1.00  0.00              
ATOM   2967  CD2 HIS D 187      15.146 -14.951 -34.312  1.00  0.00              
ATOM   2968  CE1 HIS D 187      15.381 -14.991 -32.132  1.00  0.00              
ATOM   2969  NE2 HIS D 187      15.574 -15.689 -33.236  1.00  0.00              
ATOM   2970  H   HIS D 187      11.875 -13.803 -35.662  1.00  0.00              
ATOM   2971  HA  HIS D 187      12.472 -12.238 -33.165  1.00  0.00              
ATOM   2972 1HB  HIS D 187      14.254 -12.742 -35.595  1.00  0.00              
ATOM   2973 2HB  HIS D 187      14.670 -11.718 -34.200  1.00  0.00              
ATOM   2974  HD2 HIS D 187      15.224 -15.360 -35.320  1.00  0.00              
ATOM   2975  HE1 HIS D 187      15.588 -15.230 -31.090  1.00  0.00              
ATOM   2976  HE2 HIS D 187      15.972 -16.616 -33.290  1.00  0.00              
ATOM   2977  N   MET D 188      11.152 -11.129 -35.716  1.00  0.00              
ATOM   2978  CA  MET D 188      10.593  -9.914 -36.321  1.00  0.00              
ATOM   2979  C   MET D 188      11.572  -9.078 -37.150  1.00  0.00              
ATOM   2980  O   MET D 188      11.447  -7.856 -37.235  1.00  0.00              
ATOM   2981  CB  MET D 188       9.990  -9.013 -35.240  1.00  0.00              
ATOM   2982  CG  MET D 188       8.945  -9.674 -34.362  1.00  0.00              
ATOM   2983  SD  MET D 188       7.633 -10.501 -35.310  1.00  0.00              
ATOM   2984  CE  MET D 188       7.303  -9.292 -36.589  1.00  0.00              
ATOM   2985  H   MET D 188      10.758 -12.027 -35.960  1.00  0.00              
ATOM   2986  HA  MET D 188       9.811 -10.179 -37.031  1.00  0.00              
ATOM   2987 1HB  MET D 188      10.814  -8.668 -34.617  1.00  0.00              
ATOM   2988 2HB  MET D 188       9.539  -8.162 -35.751  1.00  0.00              
ATOM   2989 1HG  MET D 188       9.445 -10.412 -33.736  1.00  0.00              
ATOM   2990 2HG  MET D 188       8.495  -8.906 -33.734  1.00  0.00              
ATOM   2991 1HE  MET D 188       6.518  -9.663 -37.246  1.00  0.00              
ATOM   2992 2HE  MET D 188       6.981  -8.356 -36.129  1.00  0.00              
ATOM   2993 3HE  MET D 188       8.211  -9.119 -37.168  1.00  0.00              
ATOM   2994  N   ALA D 189      12.550  -9.728 -37.761  1.00  0.00              
ATOM   2995  CA  ALA D 189      13.458  -9.020 -38.650  1.00  0.00              
ATOM   2996  C   ALA D 189      12.727  -8.804 -39.978  1.00  0.00              
ATOM   2997  O   ALA D 189      12.049  -9.702 -40.478  1.00  0.00              
ATOM   2998  CB  ALA D 189      14.709  -9.833 -38.869  1.00  0.00              
ATOM   2999  H   ALA D 189      12.678 -10.720 -37.617  1.00  0.00              
ATOM   3000  HA  ALA D 189      13.700  -8.055 -38.205  1.00  0.00              
ATOM   3001 1HB  ALA D 189      15.379  -9.291 -39.537  1.00  0.00              
ATOM   3002 2HB  ALA D 189      15.206 -10.001 -37.913  1.00  0.00              
ATOM   3003 3HB  ALA D 189      14.447 -10.790 -39.316  1.00  0.00              
ATOM   3004  N   GLN D 190      12.865  -7.614 -40.548  1.00  0.00              
ATOM   3005  CA  GLN D 190      12.206  -7.307 -41.808  1.00  0.00              
ATOM   3006  C   GLN D 190      12.842  -8.069 -42.961  1.00  0.00              
ATOM   3007  O   GLN D 190      14.055  -8.026 -43.150  1.00  0.00              
ATOM   3008  CB  GLN D 190      12.258  -5.803 -42.088  1.00  0.00              
ATOM   3009  CG  GLN D 190      11.508  -5.376 -43.338  1.00  0.00              
ATOM   3010  CD  GLN D 190      11.468  -3.869 -43.501  1.00  0.00              
ATOM   3011  OE1 GLN D 190      11.987  -3.123 -42.665  1.00  0.00              
ATOM   3012  NE2 GLN D 190      10.848  -3.407 -44.583  1.00  0.00              
ATOM   3013  H   GLN D 190      13.435  -6.908 -40.106  1.00  0.00              
ATOM   3014  HA  GLN D 190      11.164  -7.626 -41.763  1.00  0.00              
ATOM   3015 1HB  GLN D 190      11.835  -5.305 -41.216  1.00  0.00              
ATOM   3016 2HB  GLN D 190      13.311  -5.538 -42.181  1.00  0.00              
ATOM   3017 1HG  GLN D 190      11.697  -5.814 -44.318  1.00  0.00              
ATOM   3018 2HG  GLN D 190      10.537  -5.709 -42.974  1.00  0.00              
ATOM   3019 1HE2 GLN D 190      10.788  -2.422 -44.744  1.00  0.00              
ATOM   3020 2HE2 GLN D 190      10.439  -4.046 -45.236  1.00  0.00              
ATOM   3021  N   LEU D 191      12.020  -8.779 -43.723  1.00  0.00              
ATOM   3022  CA  LEU D 191      12.518  -9.586 -44.826  1.00  0.00              
ATOM   3023  C   LEU D 191      12.175  -8.841 -46.116  1.00  0.00              
ATOM   3024  O   LEU D 191      12.813  -7.838 -46.421  1.00  0.00              
ATOM   3025  CB  LEU D 191      11.887 -10.979 -44.782  1.00  0.00              
ATOM   3026  CG  LEU D 191      12.201 -11.737 -43.486  1.00  0.00              
ATOM   3027  CD1 LEU D 191      11.500 -13.095 -43.487  1.00  0.00              
ATOM   3028  CD2 LEU D 191      13.710 -11.910 -43.338  1.00  0.00              
ATOM   3029  H   LEU D 191      11.027  -8.761 -43.536  1.00  0.00              
ATOM   3030  HA  LEU D 191      13.600  -9.683 -44.748  1.00  0.00              
ATOM   3031 1HB  LEU D 191      10.836 -10.698 -44.822  1.00  0.00              
ATOM   3032 2HB  LEU D 191      12.139 -11.564 -45.666  1.00  0.00              
ATOM   3033  HG  LEU D 191      11.859 -11.117 -42.658  1.00  0.00              
ATOM   3034 1HD1 LEU D 191      11.731 -13.625 -42.563  1.00  0.00              
ATOM   3035 2HD1 LEU D 191      10.422 -12.949 -43.562  1.00  0.00              
ATOM   3036 3HD1 LEU D 191      11.847 -13.683 -44.337  1.00  0.00              
ATOM   3037 1HD2 LEU D 191      13.925 -12.449 -42.416  1.00  0.00              
ATOM   3038 2HD2 LEU D 191      14.096 -12.476 -44.187  1.00  0.00              
ATOM   3039 3HD2 LEU D 191      14.187 -10.931 -43.305  1.00  0.00              
ATOM   3040  N   GLN D 192      11.183  -9.285 -46.873  1.00  0.00              
ATOM   3041  CA  GLN D 192      10.868  -8.559 -48.103  1.00  0.00              
ATOM   3042  C   GLN D 192       9.401  -8.173 -48.295  1.00  0.00              
ATOM   3043  O   GLN D 192       8.519  -8.677 -47.605  1.00  0.00              
ATOM   3044  CB  GLN D 192      11.315  -9.393 -49.307  1.00  0.00              
ATOM   3045  CG  GLN D 192      12.810  -9.657 -49.361  1.00  0.00              
ATOM   3046  CD  GLN D 192      13.616  -8.391 -49.582  1.00  0.00              
ATOM   3047  OE1 GLN D 192      13.162  -7.462 -50.256  1.00  0.00              
ATOM   3048  NE2 GLN D 192      14.817  -8.348 -49.019  1.00  0.00              
ATOM   3049  H   GLN D 192      10.639 -10.102 -46.630  1.00  0.00              
ATOM   3050  HA  GLN D 192      11.387  -7.600 -48.103  1.00  0.00              
ATOM   3051 1HB  GLN D 192      10.775 -10.338 -49.252  1.00  0.00              
ATOM   3052 2HB  GLN D 192      11.005  -8.848 -50.198  1.00  0.00              
ATOM   3053 1HG  GLN D 192      13.330 -10.258 -48.613  1.00  0.00              
ATOM   3054 2HG  GLN D 192      12.767 -10.209 -50.300  1.00  0.00              
ATOM   3055 1HE2 GLN D 192      15.394  -7.538 -49.131  1.00  0.00              
ATOM   3056 2HE2 GLN D 192      15.146  -9.125 -48.482  1.00  0.00              
ATOM   3057  N   ARG D 193       9.160  -7.242 -49.213  1.00  0.00              
ATOM   3058  CA  ARG D 193       7.807  -6.826 -49.571  1.00  0.00              
ATOM   3059  C   ARG D 193       7.258  -7.925 -50.470  1.00  0.00              
ATOM   3060  O   ARG D 193       7.926  -8.370 -51.393  1.00  0.00              
ATOM   3061  CB  ARG D 193       7.735  -5.448 -50.211  1.00  0.00              
ATOM   3062  CG  ARG D 193       6.328  -4.944 -50.486  1.00  0.00              
ATOM   3063  CD  ARG D 193       6.273  -3.600 -51.117  1.00  0.00              
ATOM   3064  NE  ARG D 193       6.777  -2.522 -50.282  1.00  0.00              
ATOM   3065  CZ  ARG D 193       6.064  -1.898 -49.324  1.00  0.00              
ATOM   3066  NH1 ARG D 193       4.808  -2.215 -49.100  1.00  0.00              
ATOM   3067  NH2 ARG D 193       6.655  -0.941 -48.629  1.00  0.00              
ATOM   3068  H   ARG D 193       9.946  -6.809 -49.678  1.00  0.00              
ATOM   3069  HA  ARG D 193       7.197  -6.742 -48.671  1.00  0.00              
ATOM   3070 1HB  ARG D 193       8.239  -4.757 -49.536  1.00  0.00              
ATOM   3071 2HB  ARG D 193       8.286  -5.505 -51.149  1.00  0.00              
ATOM   3072 1HG  ARG D 193       5.831  -5.649 -51.154  1.00  0.00              
ATOM   3073 2HG  ARG D 193       5.786  -4.896 -49.542  1.00  0.00              
ATOM   3074 1HD  ARG D 193       6.867  -3.611 -52.030  1.00  0.00              
ATOM   3075 2HD  ARG D 193       5.236  -3.367 -51.362  1.00  0.00              
ATOM   3076  HE  ARG D 193       7.688  -2.083 -50.278  1.00  0.00              
ATOM   3077 1HH1 ARG D 193       4.366  -2.936 -49.651  1.00  0.00              
ATOM   3078 2HH1 ARG D 193       4.292  -1.735 -48.376  1.00  0.00              
ATOM   3079 1HH2 ARG D 193       7.616  -0.699 -48.826  1.00  0.00              
ATOM   3080 2HH2 ARG D 193       6.144  -0.459 -47.905  1.00  0.00              
ATOM   3081  N   VAL D 194       6.045  -8.376 -50.188  1.00  0.00              
ATOM   3082  CA  VAL D 194       5.442  -9.434 -50.977  1.00  0.00              
ATOM   3083  C   VAL D 194       4.078  -8.933 -51.401  1.00  0.00              
ATOM   3084  O   VAL D 194       3.602  -7.904 -50.900  1.00  0.00              
ATOM   3085  CB  VAL D 194       5.263 -10.746 -50.155  1.00  0.00              
ATOM   3086  CG1 VAL D 194       6.598 -11.237 -49.664  1.00  0.00              
ATOM   3087  CG2 VAL D 194       4.333 -10.514 -48.997  1.00  0.00              
ATOM   3088  H   VAL D 194       5.528  -7.985 -49.414  1.00  0.00              
ATOM   3089  HA  VAL D 194       6.021  -9.635 -51.879  1.00  0.00              
ATOM   3090  HB  VAL D 194       4.797 -11.502 -50.788  1.00  0.00              
ATOM   3091 1HG1 VAL D 194       6.460 -12.154 -49.090  1.00  0.00              
ATOM   3092 2HG1 VAL D 194       7.247 -11.438 -50.516  1.00  0.00              
ATOM   3093 3HG1 VAL D 194       7.055 -10.478 -49.030  1.00  0.00              
ATOM   3094 1HG2 VAL D 194       4.217 -11.438 -48.433  1.00  0.00              
ATOM   3095 2HG2 VAL D 194       4.746  -9.741 -48.349  1.00  0.00              
ATOM   3096 3HG2 VAL D 194       3.360 -10.193 -49.370  1.00  0.00              
ATOM   3097  N   HIS D 195       3.450  -9.638 -52.331  1.00  0.00              
ATOM   3098  CA  HIS D 195       2.115  -9.258 -52.747  1.00  0.00              
ATOM   3099  C   HIS D 195       1.209 -10.470 -52.587  1.00  0.00              
ATOM   3100  O   HIS D 195       1.519 -11.552 -53.081  1.00  0.00              
ATOM   3101  CB  HIS D 195       2.086  -8.771 -54.205  1.00  0.00              
ATOM   3102  CG  HIS D 195       0.784  -8.127 -54.581  1.00  0.00              
ATOM   3103  ND1 HIS D 195       0.528  -6.792 -54.361  1.00  0.00              
ATOM   3104  CD2 HIS D 195      -0.367  -8.656 -55.063  1.00  0.00              
ATOM   3105  CE1 HIS D 195      -0.727  -6.526 -54.686  1.00  0.00              
ATOM   3106  NE2 HIS D 195      -1.289  -7.642 -55.116  1.00  0.00              
ATOM   3107  H   HIS D 195       3.888 -10.441 -52.759  1.00  0.00              
ATOM   3108  HA  HIS D 195       1.743  -8.462 -52.103  1.00  0.00              
ATOM   3109 1HB  HIS D 195       2.867  -8.028 -54.369  1.00  0.00              
ATOM   3110 2HB  HIS D 195       2.235  -9.610 -54.884  1.00  0.00              
ATOM   3111  HD1 HIS D 195       1.194  -6.100 -54.081  1.00  0.00              
ATOM   3112  HD2 HIS D 195      -0.643  -9.662 -55.378  1.00  0.00              
ATOM   3113  HE1 HIS D 195      -1.126  -5.517 -54.581  1.00  0.00              
ATOM   3114  N   GLY D 196       0.097 -10.283 -51.887  1.00  0.00              
ATOM   3115  CA  GLY D 196      -0.817 -11.377 -51.650  1.00  0.00              
ATOM   3116  C   GLY D 196      -1.941 -11.416 -52.664  1.00  0.00              
ATOM   3117  O   GLY D 196      -2.422 -10.373 -53.104  1.00  0.00              
ATOM   3118  H   GLY D 196      -0.122  -9.370 -51.515  1.00  0.00              
ATOM   3119 1HA  GLY D 196      -0.268 -12.318 -51.705  1.00  0.00              
ATOM   3120 2HA  GLY D 196      -1.251 -11.270 -50.657  1.00  0.00              
ATOM   3121  N   PHE D 197      -2.353 -12.628 -53.036  1.00  0.00              
ATOM   3122  CA  PHE D 197      -3.457 -12.831 -53.964  1.00  0.00              
ATOM   3123  C   PHE D 197      -4.442 -13.804 -53.336  1.00  0.00              
ATOM   3124  O   PHE D 197      -4.314 -15.026 -53.483  1.00  0.00              
ATOM   3125  CB  PHE D 197      -2.985 -13.435 -55.291  1.00  0.00              
ATOM   3126  CG  PHE D 197      -2.024 -12.579 -56.056  1.00  0.00              
ATOM   3127  CD1 PHE D 197      -0.658 -12.760 -55.927  1.00  0.00              
ATOM   3128  CD2 PHE D 197      -2.492 -11.636 -56.967  1.00  0.00              
ATOM   3129  CE1 PHE D 197       0.234 -12.029 -56.697  1.00  0.00              
ATOM   3130  CE2 PHE D 197      -1.616 -10.901 -57.739  1.00  0.00              
ATOM   3131  CZ  PHE D 197      -0.252 -11.092 -57.614  1.00  0.00              
ATOM   3132  H   PHE D 197      -1.875 -13.433 -52.655  1.00  0.00              
ATOM   3133  HA  PHE D 197      -3.974 -11.886 -54.137  1.00  0.00              
ATOM   3134 1HB  PHE D 197      -2.478 -14.380 -55.115  1.00  0.00              
ATOM   3135 2HB  PHE D 197      -3.838 -13.599 -55.951  1.00  0.00              
ATOM   3136  HD1 PHE D 197      -0.284 -13.490 -55.207  1.00  0.00              
ATOM   3137  HD2 PHE D 197      -3.566 -11.483 -57.067  1.00  0.00              
ATOM   3138  HE1 PHE D 197       1.308 -12.188 -56.585  1.00  0.00              
ATOM   3139  HE2 PHE D 197      -2.000 -10.168 -58.447  1.00  0.00              
ATOM   3140  HZ  PHE D 197       0.442 -10.516 -58.224  1.00  0.00              
ATOM   3141  N   LEU D 198      -5.433 -13.258 -52.650  1.00  0.00              
ATOM   3142  CA  LEU D 198      -6.474 -14.066 -52.040  1.00  0.00              
ATOM   3143  C   LEU D 198      -7.502 -14.473 -53.088  1.00  0.00              
ATOM   3144  O   LEU D 198      -8.125 -13.602 -53.708  1.00  0.00              
ATOM   3145  CB  LEU D 198      -7.196 -13.255 -50.957  1.00  0.00              
ATOM   3146  CG  LEU D 198      -7.869 -13.973 -49.780  1.00  0.00              
ATOM   3147  CD1 LEU D 198      -9.335 -13.642 -49.775  1.00  0.00              
ATOM   3148  CD2 LEU D 198      -7.661 -15.445 -49.842  1.00  0.00              
ATOM   3149  H   LEU D 198      -5.467 -12.254 -52.550  1.00  0.00              
ATOM   3150  HA  LEU D 198      -6.040 -14.983 -51.644  1.00  0.00              
ATOM   3151 1HB  LEU D 198      -6.353 -12.686 -50.570  1.00  0.00              
ATOM   3152 2HB  LEU D 198      -7.931 -12.573 -51.383  1.00  0.00              
ATOM   3153  HG  LEU D 198      -7.383 -13.624 -48.867  1.00  0.00              
ATOM   3154 1HD1 LEU D 198      -9.821 -14.150 -48.941  1.00  0.00              
ATOM   3155 2HD1 LEU D 198      -9.466 -12.565 -49.670  1.00  0.00              
ATOM   3156 3HD1 LEU D 198      -9.786 -13.971 -50.711  1.00  0.00              
ATOM   3157 1HD2 LEU D 198      -8.153 -15.918 -48.991  1.00  0.00              
ATOM   3158 2HD2 LEU D 198      -8.086 -15.833 -50.768  1.00  0.00              
ATOM   3159 3HD2 LEU D 198      -6.594 -15.665 -49.812  1.00  0.00              
ATOM   3160  N   MET D 199      -7.672 -15.782 -53.276  1.00  0.00              
ATOM   3161  CA  MET D 199      -8.596 -16.320 -54.265  1.00  0.00              
ATOM   3162  C   MET D 199      -9.679 -17.067 -53.464  1.00  0.00              
ATOM   3163  O   MET D 199      -9.524 -17.242 -52.252  1.00  0.00              
ATOM   3164  CB  MET D 199      -7.815 -17.179 -55.270  1.00  0.00              
ATOM   3165  CG  MET D 199      -6.905 -16.265 -56.139  1.00  0.00              
ATOM   3166  SD  MET D 199      -5.807 -17.131 -57.182  1.00  0.00              
ATOM   3167  CE  MET D 199      -4.604 -17.711 -55.988  1.00  0.00              
ATOM   3168  H   MET D 199      -7.139 -16.420 -52.704  1.00  0.00              
ATOM   3169  HA  MET D 199      -9.050 -15.506 -54.830  1.00  0.00              
ATOM   3170 1HB  MET D 199      -7.234 -17.895 -54.690  1.00  0.00              
ATOM   3171 2HB  MET D 199      -8.551 -17.709 -55.875  1.00  0.00              
ATOM   3172 1HG  MET D 199      -7.546 -15.638 -56.760  1.00  0.00              
ATOM   3173 2HG  MET D 199      -6.317 -15.637 -55.471  1.00  0.00              
ATOM   3174 1HE  MET D 199      -3.832 -18.285 -56.501  1.00  0.00              
ATOM   3175 2HE  MET D 199      -4.148 -16.858 -55.486  1.00  0.00              
ATOM   3176 3HE  MET D 199      -5.101 -18.344 -55.253  1.00  0.00              
ATOM   3177  N   ASN D 200     -10.770 -17.486 -54.100  1.00  0.00              
ATOM   3178  CA  ASN D 200     -11.861 -18.073 -53.314  1.00  0.00              
ATOM   3179  C   ASN D 200     -11.636 -19.437 -52.650  1.00  0.00              
ATOM   3180  O   ASN D 200     -12.512 -19.947 -51.926  1.00  0.00              
ATOM   3181  CB  ASN D 200     -13.159 -18.080 -54.138  1.00  0.00              
ATOM   3182  CG  ASN D 200     -13.094 -18.994 -55.322  1.00  0.00              
ATOM   3183  OD1 ASN D 200     -12.098 -19.684 -55.520  1.00  0.00              
ATOM   3184  ND2 ASN D 200     -14.159 -19.023 -56.112  1.00  0.00              
ATOM   3185  H   ASN D 200     -10.869 -17.414 -55.102  1.00  0.00              
ATOM   3186  HA  ASN D 200     -12.078 -17.439 -52.452  1.00  0.00              
ATOM   3187 1HB  ASN D 200     -14.130 -18.178 -53.649  1.00  0.00              
ATOM   3188 2HB  ASN D 200     -13.027 -17.053 -54.476  1.00  0.00              
ATOM   3189 1HD2 ASN D 200     -14.168 -19.619 -56.918  1.00  0.00              
ATOM   3190 2HD2 ASN D 200     -14.954 -18.453 -55.905  1.00  0.00              
ATOM   3191  N   ASP D 201     -10.465 -20.015 -52.856  1.00  0.00              
ATOM   3192  CA  ASP D 201     -10.182 -21.249 -52.165  1.00  0.00              
ATOM   3193  C   ASP D 201      -8.759 -21.366 -51.646  1.00  0.00              
ATOM   3194  O   ASP D 201      -8.430 -22.352 -51.017  1.00  0.00              
ATOM   3195  CB  ASP D 201     -10.561 -22.454 -53.050  1.00  0.00              
ATOM   3196  CG  ASP D 201      -9.776 -22.521 -54.352  1.00  0.00              
ATOM   3197  OD1 ASP D 201      -8.873 -21.687 -54.583  1.00  0.00              
ATOM   3198  OD2 ASP D 201     -10.097 -23.424 -55.153  1.00  0.00              
ATOM   3199  H   ASP D 201      -9.767 -19.626 -53.476  1.00  0.00              
ATOM   3200  HA  ASP D 201     -10.803 -21.323 -51.272  1.00  0.00              
ATOM   3201 1HB  ASP D 201     -10.502 -23.412 -52.531  1.00  0.00              
ATOM   3202 2HB  ASP D 201     -11.604 -22.217 -53.260  1.00  0.00              
ATOM   3203  N   CYS D 202      -7.937 -20.338 -51.863  1.00  0.00              
ATOM   3204  CA  CYS D 202      -6.542 -20.344 -51.407  1.00  0.00              
ATOM   3205  C   CYS D 202      -5.942 -18.941 -51.450  1.00  0.00              
ATOM   3206  O   CYS D 202      -6.404 -18.074 -52.199  1.00  0.00              
ATOM   3207  CB  CYS D 202      -5.856 -21.255 -52.427  1.00  0.00              
ATOM   3208  SG  CYS D 202      -5.930 -20.656 -54.132  1.00  0.00              
ATOM   3209  H   CYS D 202      -8.288 -19.530 -52.356  1.00  0.00              
ATOM   3210  HA  CYS D 202      -6.413 -20.774 -50.414  1.00  0.00              
ATOM   3211 1HB  CYS D 202      -4.798 -21.357 -52.188  1.00  0.00              
ATOM   3212 2HB  CYS D 202      -6.326 -22.237 -52.431  1.00  0.00              
ATOM   3213  HG  CYS D 202      -5.689 -21.833 -54.702  1.00  0.00              
ATOM   3214  N   LEU D 203      -4.906 -18.732 -50.639  1.00  0.00              
ATOM   3215  CA  LEU D 203      -4.160 -17.484 -50.611  1.00  0.00              
ATOM   3216  C   LEU D 203      -2.799 -17.743 -51.228  1.00  0.00              
ATOM   3217  O   LEU D 203      -2.007 -18.535 -50.704  1.00  0.00              
ATOM   3218  CB  LEU D 203      -3.971 -16.996 -49.173  1.00  0.00              
ATOM   3219  CG  LEU D 203      -3.088 -15.761 -49.002  1.00  0.00              
ATOM   3220  CD1 LEU D 203      -3.721 -14.566 -49.725  1.00  0.00              
ATOM   3221  CD2 LEU D 203      -2.915 -15.458 -47.515  1.00  0.00              
ATOM   3222  H   LEU D 203      -4.638 -19.481 -50.017  1.00  0.00              
ATOM   3223  HA  LEU D 203      -4.677 -16.736 -51.211  1.00  0.00              
ATOM   3224 1HB  LEU D 203      -5.004 -16.750 -48.932  1.00  0.00              
ATOM   3225 2HB  LEU D 203      -3.627 -17.796 -48.517  1.00  0.00              
ATOM   3226  HG  LEU D 203      -2.105 -16.006 -49.407  1.00  0.00              
ATOM   3227 1HD1 LEU D 203      -3.088 -13.688 -49.600  1.00  0.00              
ATOM   3228 2HD1 LEU D 203      -3.821 -14.793 -50.787  1.00  0.00              
ATOM   3229 3HD1 LEU D 203      -4.704 -14.366 -49.302  1.00  0.00              
ATOM   3230 1HD2 LEU D 203      -2.285 -14.577 -47.395  1.00  0.00              
ATOM   3231 2HD2 LEU D 203      -3.891 -15.270 -47.067  1.00  0.00              
ATOM   3232 3HD2 LEU D 203      -2.447 -16.309 -47.023  1.00  0.00              
ATOM   3233  N   LEU D 204      -2.532 -17.092 -52.353  1.00  0.00              
ATOM   3234  CA  LEU D 204      -1.244 -17.215 -53.012  1.00  0.00              
ATOM   3235  C   LEU D 204      -0.413 -15.997 -52.655  1.00  0.00              
ATOM   3236  O   LEU D 204      -0.817 -14.859 -52.929  1.00  0.00              
ATOM   3237  CB  LEU D 204      -1.418 -17.293 -54.538  1.00  0.00              
ATOM   3238  CG  LEU D 204      -0.141 -17.398 -55.384  1.00  0.00              
ATOM   3239  CD1 LEU D 204       0.555 -18.712 -55.126  1.00  0.00              
ATOM   3240  CD2 LEU D 204      -0.495 -17.273 -56.866  1.00  0.00              
ATOM   3241  H   LEU D 204      -3.238 -16.495 -52.761  1.00  0.00              
ATOM   3242  HA  LEU D 204      -0.730 -18.103 -52.645  1.00  0.00              
ATOM   3243 1HB  LEU D 204      -1.971 -18.229 -54.605  1.00  0.00              
ATOM   3244 2HB  LEU D 204      -2.032 -16.479 -54.916  1.00  0.00              
ATOM   3245  HG  LEU D 204       0.492 -16.551 -55.121  1.00  0.00              
ATOM   3246 1HD1 LEU D 204       1.458 -18.771 -55.734  1.00  0.00              
ATOM   3247 2HD1 LEU D 204       0.825 -18.781 -54.072  1.00  0.00              
ATOM   3248 3HD1 LEU D 204      -0.110 -19.534 -55.386  1.00  0.00              
ATOM   3249 1HD2 LEU D 204       0.414 -17.347 -57.464  1.00  0.00              
ATOM   3250 2HD2 LEU D 204      -1.181 -18.075 -57.145  1.00  0.00              
ATOM   3251 3HD2 LEU D 204      -0.970 -16.308 -57.047  1.00  0.00              
ATOM   3252  N   VAL D 205       0.737 -16.241 -52.037  1.00  0.00              
ATOM   3253  CA  VAL D 205       1.629 -15.163 -51.622  1.00  0.00              
ATOM   3254  C   VAL D 205       2.844 -15.166 -52.538  1.00  0.00              
ATOM   3255  O   VAL D 205       3.588 -16.146 -52.597  1.00  0.00              
ATOM   3256  CB  VAL D 205       2.082 -15.309 -50.157  1.00  0.00              
ATOM   3257  CG1 VAL D 205       3.033 -14.185 -49.776  1.00  0.00              
ATOM   3258  CG2 VAL D 205       0.878 -15.324 -49.226  1.00  0.00              
ATOM   3259  H   VAL D 205       1.001 -17.196 -51.851  1.00  0.00              
ATOM   3260  HA  VAL D 205       1.153 -14.188 -51.735  1.00  0.00              
ATOM   3261  HB  VAL D 205       2.586 -16.269 -50.036  1.00  0.00              
ATOM   3262 1HG1 VAL D 205       3.342 -14.304 -48.738  1.00  0.00              
ATOM   3263 2HG1 VAL D 205       3.910 -14.217 -50.423  1.00  0.00              
ATOM   3264 3HG1 VAL D 205       2.529 -13.226 -49.896  1.00  0.00              
ATOM   3265 1HG2 VAL D 205       1.215 -15.429 -48.195  1.00  0.00              
ATOM   3266 2HG2 VAL D 205       0.325 -14.391 -49.334  1.00  0.00              
ATOM   3267 3HG2 VAL D 205       0.231 -16.161 -49.483  1.00  0.00              
ATOM   3268  N   ALA D 206       3.034 -14.069 -53.266  1.00  0.00              
ATOM   3269  CA  ALA D 206       4.148 -13.949 -54.200  1.00  0.00              
ATOM   3270  C   ALA D 206       5.254 -13.123 -53.585  1.00  0.00              
ATOM   3271  O   ALA D 206       5.015 -12.017 -53.105  1.00  0.00              
ATOM   3272  CB  ALA D 206       3.685 -13.299 -55.494  1.00  0.00              
ATOM   3273  H   ALA D 206       2.388 -13.298 -53.168  1.00  0.00              
ATOM   3274  HA  ALA D 206       4.542 -14.945 -54.404  1.00  0.00              
ATOM   3275 1HB  ALA D 206       4.527 -13.217 -56.182  1.00  0.00              
ATOM   3276 2HB  ALA D 206       2.903 -13.907 -55.950  1.00  0.00              
ATOM   3277 3HB  ALA D 206       3.294 -12.304 -55.281  1.00  0.00              
ATOM   3278  N   THR D 207       6.465 -13.666 -53.615  1.00  0.00              
ATOM   3279  CA  THR D 207       7.644 -12.991 -53.090  1.00  0.00              
ATOM   3280  C   THR D 207       8.623 -12.676 -54.213  1.00  0.00              
ATOM   3281  O   THR D 207       9.045 -13.565 -54.948  1.00  0.00              
ATOM   3282  CB  THR D 207       8.355 -13.836 -52.016  1.00  0.00              
ATOM   3283  OG1 THR D 207       7.459 -14.076 -50.923  1.00  0.00              
ATOM   3284  CG2 THR D 207       9.593 -13.116 -51.504  1.00  0.00              
ATOM   3285  H   THR D 207       6.566 -14.585 -54.021  1.00  0.00              
ATOM   3286  HA  THR D 207       7.356 -12.038 -52.646  1.00  0.00              
ATOM   3287  HB  THR D 207       8.646 -14.791 -52.453  1.00  0.00              
ATOM   3288  HG1 THR D 207       6.862 -14.793 -51.150  1.00  0.00              
ATOM   3289 1HG2 THR D 207      10.082 -13.728 -50.747  1.00  0.00              
ATOM   3290 2HG2 THR D 207      10.280 -12.941 -52.331  1.00  0.00              
ATOM   3291 3HG2 THR D 207       9.301 -12.161 -51.067  1.00  0.00              
ATOM   3292  N   TRP D 208       8.992 -11.406 -54.321  1.00  0.00              
ATOM   3293  CA  TRP D 208       9.904 -10.942 -55.361  1.00  0.00              
ATOM   3294  C   TRP D 208      11.162 -10.368 -54.705  1.00  0.00              
ATOM   3295  O   TRP D 208      11.067  -9.585 -53.760  1.00  0.00              
ATOM   3296  CB  TRP D 208       9.232  -9.893 -56.248  1.00  0.00              
ATOM   3297  CG  TRP D 208       8.217 -10.467 -57.188  1.00  0.00              
ATOM   3298  CD1 TRP D 208       6.900 -10.699 -56.924  1.00  0.00              
ATOM   3299  CD2 TRP D 208       8.433 -10.879 -58.544  1.00  0.00              
ATOM   3300  NE1 TRP D 208       6.283 -11.232 -58.028  1.00  0.00              
ATOM   3301  CE2 TRP D 208       7.204 -11.351 -59.038  1.00  0.00              
ATOM   3302  CE3 TRP D 208       9.550 -10.892 -59.388  1.00  0.00              
ATOM   3303  CZ2 TRP D 208       7.058 -11.832 -60.330  1.00  0.00              
ATOM   3304  CZ3 TRP D 208       9.403 -11.374 -60.683  1.00  0.00              
ATOM   3305  CH2 TRP D 208       8.193 -11.829 -61.141  1.00  0.00              
ATOM   3306  H   TRP D 208       8.622 -10.742 -53.658  1.00  0.00              
ATOM   3307  HA  TRP D 208      10.207 -11.781 -55.988  1.00  0.00              
ATOM   3308 1HB  TRP D 208       8.710  -9.157 -55.635  1.00  0.00              
ATOM   3309 2HB  TRP D 208       9.977  -9.388 -56.862  1.00  0.00              
ATOM   3310  HD1 TRP D 208       6.545 -10.443 -55.927  1.00  0.00              
ATOM   3311  HE1 TRP D 208       5.309 -11.495 -58.088  1.00  0.00              
ATOM   3312  HE3 TRP D 208      10.534 -10.541 -59.077  1.00  0.00              
ATOM   3313  HZ2 TRP D 208       6.078 -12.184 -60.651  1.00  0.00              
ATOM   3314  HZ3 TRP D 208      10.282 -11.382 -61.330  1.00  0.00              
ATOM   3315  HH2 TRP D 208       8.119 -12.198 -62.164  1.00  0.00              
ATOM   3316  N   LEU D 209      12.333 -10.766 -55.200  1.00  0.00              
ATOM   3317  CA  LEU D 209      13.592 -10.195 -54.719  1.00  0.00              
ATOM   3318  C   LEU D 209      14.464  -9.626 -55.834  1.00  0.00              
ATOM   3319  O   LEU D 209      15.053 -10.364 -56.632  1.00  0.00              
ATOM   3320  CB  LEU D 209      14.378 -11.258 -53.940  1.00  0.00              
ATOM   3321  CG  LEU D 209      15.765 -10.822 -53.458  1.00  0.00              
ATOM   3322  CD1 LEU D 209      15.638  -9.658 -52.483  1.00  0.00              
ATOM   3323  CD2 LEU D 209      16.470 -12.000 -52.799  1.00  0.00              
ATOM   3324  H   LEU D 209      12.359 -11.475 -55.918  1.00  0.00              
ATOM   3325  HA  LEU D 209      13.383  -9.351 -54.063  1.00  0.00              
ATOM   3326 1HB  LEU D 209      13.708 -11.385 -53.091  1.00  0.00              
ATOM   3327 2HB  LEU D 209      14.444 -12.196 -54.492  1.00  0.00              
ATOM   3328  HG  LEU D 209      16.342 -10.539 -54.339  1.00  0.00              
ATOM   3329 1HD1 LEU D 209      16.629  -9.355 -52.146  1.00  0.00              
ATOM   3330 2HD1 LEU D 209      15.153  -8.819 -52.982  1.00  0.00              
ATOM   3331 3HD1 LEU D 209      15.042  -9.965 -51.626  1.00  0.00              
ATOM   3332 1HD2 LEU D 209      17.457 -11.688 -52.458  1.00  0.00              
ATOM   3333 2HD2 LEU D 209      15.882 -12.346 -51.949  1.00  0.00              
ATOM   3334 3HD2 LEU D 209      16.575 -12.809 -53.521  1.00  0.00              
ATOM   3335  N   PRO D 210      14.561  -8.290 -55.895  1.00  0.00              
ATOM   3336  CA  PRO D 210      15.352  -7.633 -56.935  1.00  0.00              
ATOM   3337  C   PRO D 210      16.812  -8.069 -56.859  1.00  0.00              
ATOM   3338  O   PRO D 210      17.416  -8.056 -55.786  1.00  0.00              
ATOM   3339  CB  PRO D 210      15.180  -6.137 -56.653  1.00  0.00              
ATOM   3340  CG  PRO D 210      13.898  -6.046 -55.898  1.00  0.00              
ATOM   3341  CD  PRO D 210      13.844  -7.289 -55.052  1.00  0.00              
ATOM   3342  HA  PRO D 210      15.023  -7.899 -57.951  1.00  0.00              
ATOM   3343 1HB  PRO D 210      16.018  -5.738 -56.063  1.00  0.00              
ATOM   3344 2HB  PRO D 210      15.134  -5.554 -57.585  1.00  0.00              
ATOM   3345 1HG  PRO D 210      13.867  -5.142 -55.275  1.00  0.00              
ATOM   3346 2HG  PRO D 210      13.036  -5.997 -56.581  1.00  0.00              
ATOM   3347 1HD  PRO D 210      14.344  -7.154 -54.081  1.00  0.00              
ATOM   3348 2HD  PRO D 210      12.812  -7.604 -54.838  1.00  0.00              
ATOM   3349  N   GLN D 211      17.366  -8.476 -57.996  1.00  0.00              
ATOM   3350  CA  GLN D 211      18.788  -8.786 -58.087  1.00  0.00              
ATOM   3351  C   GLN D 211      19.326  -8.172 -59.373  1.00  0.00              
ATOM   3352  O   GLN D 211      18.576  -8.005 -60.340  1.00  0.00              
ATOM   3353  CB  GLN D 211      19.032 -10.298 -58.071  1.00  0.00              
ATOM   3354  CG  GLN D 211      18.616 -10.984 -56.782  1.00  0.00              
ATOM   3355  CD  GLN D 211      19.052 -12.436 -56.733  1.00  0.00              
ATOM   3356  OE1 GLN D 211      19.725 -12.929 -57.642  1.00  0.00              
ATOM   3357  NE2 GLN D 211      18.666 -13.131 -55.668  1.00  0.00              
ATOM   3358  H   GLN D 211      16.787  -8.575 -58.817  1.00  0.00              
ATOM   3359  HA  GLN D 211      19.314  -8.337 -57.244  1.00  0.00              
ATOM   3360 1HB  GLN D 211      18.473 -10.716 -58.910  1.00  0.00              
ATOM   3361 2HB  GLN D 211      20.100 -10.446 -58.239  1.00  0.00              
ATOM   3362 1HG  GLN D 211      18.789 -10.548 -55.799  1.00  0.00              
ATOM   3363 2HG  GLN D 211      17.548 -10.951 -57.009  1.00  0.00              
ATOM   3364 1HE2 GLN D 211      18.924 -14.096 -55.580  1.00  0.00              
ATOM   3365 2HE2 GLN D 211      18.120 -12.694 -54.955  1.00  0.00              
ATOM   3366  N   ARG D 212      20.612  -7.832 -59.372  1.00  0.00              
ATOM   3367  CA  ARG D 212      21.226  -7.118 -60.489  1.00  0.00              
ATOM   3368  C   ARG D 212      20.893  -7.773 -61.829  1.00  0.00              
ATOM   3369  O   ARG D 212      20.349  -7.124 -62.727  1.00  0.00              
ATOM   3370  CB  ARG D 212      22.729  -6.962 -60.308  1.00  0.00              
ATOM   3371  CG  ARG D 212      23.410  -6.083 -61.344  1.00  0.00              
ATOM   3372  CD  ARG D 212      24.881  -5.966 -61.177  1.00  0.00              
ATOM   3373  NE  ARG D 212      25.613  -7.204 -61.395  1.00  0.00              
ATOM   3374  CZ  ARG D 212      26.888  -7.416 -61.017  1.00  0.00              
ATOM   3375  NH1 ARG D 212      27.589  -6.466 -60.436  1.00  0.00              
ATOM   3376  NH2 ARG D 212      27.426  -8.598 -61.268  1.00  0.00              
ATOM   3377  H   ARG D 212      21.179  -8.072 -58.572  1.00  0.00              
ATOM   3378  HA  ARG D 212      20.830  -6.103 -60.539  1.00  0.00              
ATOM   3379 1HB  ARG D 212      22.888  -6.538 -59.317  1.00  0.00              
ATOM   3380 2HB  ARG D 212      23.159  -7.963 -60.347  1.00  0.00              
ATOM   3381 1HG  ARG D 212      23.216  -6.498 -62.332  1.00  0.00              
ATOM   3382 2HG  ARG D 212      22.984  -5.081 -61.281  1.00  0.00              
ATOM   3383 1HD  ARG D 212      25.261  -5.233 -61.886  1.00  0.00              
ATOM   3384 2HD  ARG D 212      25.097  -5.635 -60.161  1.00  0.00              
ATOM   3385  HE  ARG D 212      25.310  -8.061 -61.839  1.00  0.00              
ATOM   3386 1HH1 ARG D 212      27.169  -5.564 -60.269  1.00  0.00              
ATOM   3387 2HH1 ARG D 212      28.544  -6.646 -60.161  1.00  0.00              
ATOM   3388 1HH2 ARG D 212      26.877  -9.311 -61.730  1.00  0.00              
ATOM   3389 2HH2 ARG D 212      28.379  -8.783 -60.996  1.00  0.00              
ATOM   3390  N   ARG D 213      21.201  -9.060 -61.958  1.00  0.00              
ATOM   3391  CA  ARG D 213      20.894  -9.781 -63.192  1.00  0.00              
ATOM   3392  C   ARG D 213      20.277 -11.153 -62.947  1.00  0.00              
ATOM   3393  O   ARG D 213      20.482 -12.090 -63.725  1.00  0.00              
ATOM   3394  CB  ARG D 213      22.116  -9.889 -64.094  1.00  0.00              
ATOM   3395  CG  ARG D 213      22.655  -8.560 -64.601  1.00  0.00              
ATOM   3396  CD  ARG D 213      21.786  -7.886 -65.597  1.00  0.00              
ATOM   3397  NE  ARG D 213      22.362  -6.687 -66.186  1.00  0.00              
ATOM   3398  CZ  ARG D 213      22.250  -5.450 -65.661  1.00  0.00              
ATOM   3399  NH1 ARG D 213      21.558  -5.238 -64.564  1.00  0.00              
ATOM   3400  NH2 ARG D 213      22.838  -4.449 -66.295  1.00  0.00              
ATOM   3401  H   ARG D 213      21.651  -9.552 -61.201  1.00  0.00              
ATOM   3402  HA  ARG D 213      20.150  -9.229 -63.767  1.00  0.00              
ATOM   3403 1HB  ARG D 213      22.890 -10.398 -63.523  1.00  0.00              
ATOM   3404 2HB  ARG D 213      21.827 -10.506 -64.945  1.00  0.00              
ATOM   3405 1HG  ARG D 213      22.776  -7.889 -63.751  1.00  0.00              
ATOM   3406 2HG  ARG D 213      23.626  -8.736 -65.065  1.00  0.00              
ATOM   3407 1HD  ARG D 213      21.575  -8.579 -66.412  1.00  0.00              
ATOM   3408 2HD  ARG D 213      20.852  -7.598 -65.117  1.00  0.00              
ATOM   3409  HE  ARG D 213      22.907  -6.580 -67.029  1.00  0.00              
ATOM   3410 1HH1 ARG D 213      21.100  -6.010 -64.102  1.00  0.00              
ATOM   3411 2HH1 ARG D 213      21.487  -4.304 -64.189  1.00  0.00              
ATOM   3412 1HH2 ARG D 213      23.351  -4.627 -67.146  1.00  0.00              
ATOM   3413 2HH2 ARG D 213      22.771  -3.512 -65.924  1.00  0.00              
ATOM   3414  N   GLY D 214      19.501 -11.261 -61.872  1.00  0.00              
ATOM   3415  CA  GLY D 214      18.940 -12.549 -61.513  1.00  0.00              
ATOM   3416  C   GLY D 214      17.668 -12.449 -60.697  1.00  0.00              
ATOM   3417  O   GLY D 214      17.514 -13.162 -59.708  1.00  0.00              
ATOM   3418  H   GLY D 214      19.295 -10.456 -61.297  1.00  0.00              
ATOM   3419 1HA  GLY D 214      18.710 -13.104 -62.422  1.00  0.00              
ATOM   3420 2HA  GLY D 214      19.670 -13.104 -60.924  1.00  0.00              
ATOM   3421  N   MET D 215      16.754 -11.569 -61.111  1.00  0.00              
ATOM   3422  CA  MET D 215      15.499 -11.331 -60.383  1.00  0.00              
ATOM   3423  C   MET D 215      14.893 -12.641 -59.871  1.00  0.00              
ATOM   3424  O   MET D 215      14.564 -13.540 -60.646  1.00  0.00              
ATOM   3425  CB  MET D 215      14.511 -10.598 -61.298  1.00  0.00              
ATOM   3426  CG  MET D 215      13.151 -10.263 -60.678  1.00  0.00              
ATOM   3427  SD  MET D 215      13.202  -9.014 -59.380  1.00  0.00              
ATOM   3428  CE  MET D 215      13.557  -7.528 -60.353  1.00  0.00              
ATOM   3429  H   MET D 215      16.937 -11.051 -61.957  1.00  0.00              
ATOM   3430  HA  MET D 215      15.691 -10.716 -59.503  1.00  0.00              
ATOM   3431 1HB  MET D 215      14.992  -9.672 -61.607  1.00  0.00              
ATOM   3432 2HB  MET D 215      14.353 -11.236 -62.169  1.00  0.00              
ATOM   3433 1HG  MET D 215      12.497  -9.904 -61.470  1.00  0.00              
ATOM   3434 2HG  MET D 215      12.740 -11.178 -60.251  1.00  0.00              
ATOM   3435 1HE  MET D 215      13.619  -6.665 -59.690  1.00  0.00              
ATOM   3436 2HE  MET D 215      14.506  -7.653 -60.874  1.00  0.00              
ATOM   3437 3HE  MET D 215      12.761  -7.370 -61.079  1.00  0.00              
ATOM   3438  N   TYR D 216      14.745 -12.736 -58.552  1.00  0.00              
ATOM   3439  CA  TYR D 216      14.210 -13.938 -57.920  1.00  0.00              
ATOM   3440  C   TYR D 216      12.714 -13.854 -57.616  1.00  0.00              
ATOM   3441  O   TYR D 216      12.210 -12.829 -57.151  1.00  0.00              
ATOM   3442  CB  TYR D 216      14.965 -14.244 -56.628  1.00  0.00              
ATOM   3443  CG  TYR D 216      14.464 -15.469 -55.900  1.00  0.00              
ATOM   3444  CD1 TYR D 216      14.783 -16.749 -56.345  1.00  0.00              
ATOM   3445  CD2 TYR D 216      13.644 -15.349 -54.772  1.00  0.00              
ATOM   3446  CE1 TYR D 216      14.299 -17.881 -55.690  1.00  0.00              
ATOM   3447  CE2 TYR D 216      13.152 -16.477 -54.105  1.00  0.00              
ATOM   3448  CZ  TYR D 216      13.485 -17.742 -54.571  1.00  0.00              
ATOM   3449  OH  TYR D 216      13.011 -18.866 -53.927  1.00  0.00              
ATOM   3450  H   TYR D 216      15.011 -11.952 -57.973  1.00  0.00              
ATOM   3451  HA  TYR D 216      14.315 -14.788 -58.594  1.00  0.00              
ATOM   3452 1HB  TYR D 216      16.014 -14.383 -56.894  1.00  0.00              
ATOM   3453 2HB  TYR D 216      14.866 -13.372 -55.983  1.00  0.00              
ATOM   3454  HD1 TYR D 216      15.419 -16.858 -57.222  1.00  0.00              
ATOM   3455  HD2 TYR D 216      13.386 -14.353 -54.413  1.00  0.00              
ATOM   3456  HE1 TYR D 216      14.557 -18.878 -56.050  1.00  0.00              
ATOM   3457  HE2 TYR D 216      12.513 -16.358 -53.230  1.00  0.00              
ATOM   3458  HH  TYR D 216      13.305 -19.685 -54.335  1.00  0.00              
ATOM   3459  N   ARG D 217      12.011 -14.949 -57.879  1.00  0.00              
ATOM   3460  CA  ARG D 217      10.574 -15.012 -57.654  1.00  0.00              
ATOM   3461  C   ARG D 217      10.169 -16.364 -57.078  1.00  0.00              
ATOM   3462  O   ARG D 217      10.523 -17.410 -57.618  1.00  0.00              
ATOM   3463  CB  ARG D 217       9.783 -14.677 -58.910  1.00  0.00              
ATOM   3464  CG  ARG D 217       9.923 -15.681 -60.043  1.00  0.00              
ATOM   3465  CD  ARG D 217       9.165 -15.329 -61.269  1.00  0.00              
ATOM   3466  NE  ARG D 217       9.330 -16.268 -62.369  1.00  0.00              
ATOM   3467  CZ  ARG D 217       8.811 -16.100 -63.602  1.00  0.00              
ATOM   3468  NH1 ARG D 217       8.065 -15.057 -63.887  1.00  0.00              
ATOM   3469  NH2 ARG D 217       9.054 -17.028 -64.511  1.00  0.00              
ATOM   3470  H   ARG D 217      12.486 -15.762 -58.245  1.00  0.00              
ATOM   3471  HA  ARG D 217      10.282 -14.260 -56.920  1.00  0.00              
ATOM   3472 1HB  ARG D 217       8.735 -14.609 -58.616  1.00  0.00              
ATOM   3473 2HB  ARG D 217      10.127 -13.700 -59.252  1.00  0.00              
ATOM   3474 1HG  ARG D 217      10.977 -15.757 -60.308  1.00  0.00              
ATOM   3475 2HG  ARG D 217       9.568 -16.650 -59.691  1.00  0.00              
ATOM   3476 1HD  ARG D 217       8.103 -15.290 -61.032  1.00  0.00              
ATOM   3477 2HD  ARG D 217       9.494 -14.352 -61.623  1.00  0.00              
ATOM   3478  HE  ARG D 217       9.829 -17.147 -62.397  1.00  0.00              
ATOM   3479 1HH1 ARG D 217       7.875 -14.366 -63.175  1.00  0.00              
ATOM   3480 2HH1 ARG D 217       7.687 -14.950 -64.816  1.00  0.00              
ATOM   3481 1HH2 ARG D 217       9.614 -17.833 -64.269  1.00  0.00              
ATOM   3482 2HH2 ARG D 217       8.677 -16.928 -65.442  1.00  0.00              
ATOM   3483  N   TYR D 218       9.427 -16.329 -55.976  1.00  0.00              
ATOM   3484  CA  TYR D 218       8.918 -17.533 -55.323  1.00  0.00              
ATOM   3485  C   TYR D 218       7.439 -17.344 -54.980  1.00  0.00              
ATOM   3486  O   TYR D 218       7.058 -16.334 -54.389  1.00  0.00              
ATOM   3487  CB  TYR D 218       9.723 -17.855 -54.063  1.00  0.00              
ATOM   3488  CG  TYR D 218       9.237 -19.081 -53.321  1.00  0.00              
ATOM   3489  CD1 TYR D 218       9.431 -20.351 -53.840  1.00  0.00              
ATOM   3490  CD2 TYR D 218       8.586 -18.961 -52.101  1.00  0.00              
ATOM   3491  CE1 TYR D 218       8.990 -21.474 -53.167  1.00  0.00              
ATOM   3492  CE2 TYR D 218       8.141 -20.076 -51.419  1.00  0.00              
ATOM   3493  CZ  TYR D 218       8.344 -21.332 -51.954  1.00  0.00              
ATOM   3494  OH  TYR D 218       7.904 -22.446 -51.279  1.00  0.00              
ATOM   3495  H   TYR D 218       9.212 -15.425 -55.579  1.00  0.00              
ATOM   3496  HA  TYR D 218       8.991 -18.382 -56.004  1.00  0.00              
ATOM   3497 1HB  TYR D 218      10.759 -18.004 -54.371  1.00  0.00              
ATOM   3498 2HB  TYR D 218       9.659 -16.985 -53.410  1.00  0.00              
ATOM   3499  HD1 TYR D 218       9.943 -20.456 -54.797  1.00  0.00              
ATOM   3500  HD2 TYR D 218       8.428 -17.967 -51.684  1.00  0.00              
ATOM   3501  HE1 TYR D 218       9.150 -22.468 -53.587  1.00  0.00              
ATOM   3502  HE2 TYR D 218       7.631 -19.962 -50.461  1.00  0.00              
ATOM   3503  HH  TYR D 218       7.470 -22.233 -50.448  1.00  0.00              
ATOM   3504  N   ASN D 219       6.614 -18.311 -55.363  1.00  0.00              
ATOM   3505  CA  ASN D 219       5.172 -18.273 -55.112  1.00  0.00              
ATOM   3506  C   ASN D 219       4.824 -19.360 -54.116  1.00  0.00              
ATOM   3507  O   ASN D 219       5.041 -20.542 -54.382  1.00  0.00              
ATOM   3508  CB  ASN D 219       4.397 -18.512 -56.416  1.00  0.00              
ATOM   3509  CG  ASN D 219       4.682 -17.455 -57.451  1.00  0.00              
ATOM   3510  OD1 ASN D 219       4.360 -16.289 -57.253  1.00  0.00              
ATOM   3511  ND2 ASN D 219       5.290 -17.850 -58.564  1.00  0.00              
ATOM   3512  H   ASN D 219       7.007 -19.104 -55.849  1.00  0.00              
ATOM   3513  HA  ASN D 219       4.898 -17.311 -54.676  1.00  0.00              
ATOM   3514 1HB  ASN D 219       4.374 -19.498 -56.880  1.00  0.00              
ATOM   3515 2HB  ASN D 219       3.431 -18.306 -55.954  1.00  0.00              
ATOM   3516 1HD2 ASN D 219       5.501 -17.186 -59.280  1.00  0.00              
ATOM   3517 2HD2 ASN D 219       5.536 -18.812 -58.683  1.00  0.00              
ATOM   3518  N   ALA D 220       4.270 -18.952 -52.978  1.00  0.00              
ATOM   3519  CA  ALA D 220       3.824 -19.885 -51.955  1.00  0.00              
ATOM   3520  C   ALA D 220       2.308 -19.936 -51.886  1.00  0.00              
ATOM   3521  O   ALA D 220       1.643 -18.922 -51.642  1.00  0.00              
ATOM   3522  CB  ALA D 220       4.384 -19.473 -50.597  1.00  0.00              
ATOM   3523  H   ALA D 220       4.157 -17.961 -52.821  1.00  0.00              
ATOM   3524  HA  ALA D 220       4.172 -20.884 -52.218  1.00  0.00              
ATOM   3525 1HB  ALA D 220       4.045 -20.177 -49.837  1.00  0.00              
ATOM   3526 2HB  ALA D 220       5.473 -19.478 -50.636  1.00  0.00              
ATOM   3527 3HB  ALA D 220       4.033 -18.473 -50.346  1.00  0.00              
ATOM   3528  N   LEU D 221       1.770 -21.131 -52.091  1.00  0.00              
ATOM   3529  CA  LEU D 221       0.331 -21.312 -52.159  1.00  0.00              
ATOM   3530  C   LEU D 221      -0.140 -21.812 -50.813  1.00  0.00              
ATOM   3531  O   LEU D 221       0.397 -22.785 -50.277  1.00  0.00              
ATOM   3532  CB  LEU D 221      -0.048 -22.319 -53.252  1.00  0.00              
ATOM   3533  CG  LEU D 221      -1.567 -22.492 -53.320  1.00  0.00              
ATOM   3534  CD1 LEU D 221      -2.188 -21.181 -53.788  1.00  0.00              
ATOM   3535  CD2 LEU D 221      -1.927 -23.615 -54.272  1.00  0.00              
ATOM   3536  H   LEU D 221       2.372 -21.933 -52.200  1.00  0.00              
ATOM   3537  HA  LEU D 221      -0.148 -20.354 -52.360  1.00  0.00              
ATOM   3538 1HB  LEU D 221       0.336 -21.789 -54.123  1.00  0.00              
ATOM   3539 2HB  LEU D 221       0.487 -23.262 -53.135  1.00  0.00              
ATOM   3540  HG  LEU D 221      -1.903 -22.787 -52.328  1.00  0.00              
ATOM   3541 1HD1 LEU D 221      -3.272 -21.289 -53.842  1.00  0.00              
ATOM   3542 2HD1 LEU D 221      -1.940 -20.389 -53.082  1.00  0.00              
ATOM   3543 3HD1 LEU D 221      -1.800 -20.925 -54.773  1.00  0.00              
ATOM   3544 1HD2 LEU D 221      -3.012 -23.725 -54.308  1.00  0.00              
ATOM   3545 2HD2 LEU D 221      -1.552 -23.384 -55.270  1.00  0.00              
ATOM   3546 3HD2 LEU D 221      -1.482 -24.545 -53.925  1.00  0.00              
ATOM   3547  N   TYR D 222      -1.141 -21.140 -50.264  1.00  0.00              
ATOM   3548  CA  TYR D 222      -1.761 -21.575 -49.022  1.00  0.00              
ATOM   3549  C   TYR D 222      -3.244 -21.877 -49.165  1.00  0.00              
ATOM   3550  O   TYR D 222      -4.074 -20.990 -49.016  1.00  0.00              
ATOM   3551  CB  TYR D 222      -1.573 -20.495 -47.943  1.00  0.00              
ATOM   3552  CG  TYR D 222      -0.130 -20.173 -47.642  1.00  0.00              
ATOM   3553  CD1 TYR D 222       0.489 -19.068 -48.204  1.00  0.00              
ATOM   3554  CD2 TYR D 222       0.635 -21.012 -46.833  1.00  0.00              
ATOM   3555  CE1 TYR D 222       1.842 -18.802 -47.972  1.00  0.00              
ATOM   3556  CE2 TYR D 222       1.974 -20.757 -46.594  1.00  0.00              
ATOM   3557  CZ  TYR D 222       2.578 -19.656 -47.164  1.00  0.00              
ATOM   3558  OH  TYR D 222       3.920 -19.413 -46.940  1.00  0.00              
ATOM   3559  H   TYR D 222      -1.484 -20.306 -50.718  1.00  0.00              
ATOM   3560  HA  TYR D 222      -1.308 -22.509 -48.690  1.00  0.00              
ATOM   3561 1HB  TYR D 222      -2.080 -19.595 -48.293  1.00  0.00              
ATOM   3562 2HB  TYR D 222      -2.059 -20.857 -47.037  1.00  0.00              
ATOM   3563  HD1 TYR D 222      -0.097 -18.402 -48.838  1.00  0.00              
ATOM   3564  HD2 TYR D 222       0.162 -21.884 -46.380  1.00  0.00              
ATOM   3565  HE1 TYR D 222       2.317 -17.929 -48.421  1.00  0.00              
ATOM   3566  HE2 TYR D 222       2.553 -21.430 -45.960  1.00  0.00              
ATOM   3567  HH  TYR D 222       4.332 -20.071 -46.376  1.00  0.00              
ATOM   3568  N   PRO D 223      -3.593 -23.136 -49.468  1.00  0.00              
ATOM   3569  CA  PRO D 223      -4.997 -23.556 -49.590  1.00  0.00              
ATOM   3570  C   PRO D 223      -5.737 -23.222 -48.287  1.00  0.00              
ATOM   3571  O   PRO D 223      -5.205 -23.438 -47.188  1.00  0.00              
ATOM   3572  CB  PRO D 223      -4.931 -25.062 -49.858  1.00  0.00              
ATOM   3573  CG  PRO D 223      -3.583 -25.274 -50.455  1.00  0.00              
ATOM   3574  CD  PRO D 223      -2.678 -24.293 -49.758  1.00  0.00              
ATOM   3575  HA  PRO D 223      -5.531 -23.026 -50.392  1.00  0.00              
ATOM   3576 1HB  PRO D 223      -5.053 -25.643 -48.931  1.00  0.00              
ATOM   3577 2HB  PRO D 223      -5.728 -25.385 -50.546  1.00  0.00              
ATOM   3578 1HG  PRO D 223      -3.237 -26.309 -50.302  1.00  0.00              
ATOM   3579 2HG  PRO D 223      -3.597 -25.099 -51.542  1.00  0.00              
ATOM   3580 1HD  PRO D 223      -2.252 -24.707 -48.832  1.00  0.00              
ATOM   3581 2HD  PRO D 223      -1.832 -23.986 -50.390  1.00  0.00              
ATOM   3582  N   LEU D 224      -6.963 -22.718 -48.402  1.00  0.00              
ATOM   3583  CA  LEU D 224      -7.707 -22.312 -47.224  1.00  0.00              
ATOM   3584  C   LEU D 224      -8.179 -23.449 -46.328  1.00  0.00              
ATOM   3585  O   LEU D 224      -8.602 -23.207 -45.194  1.00  0.00              
ATOM   3586  CB  LEU D 224      -8.891 -21.430 -47.625  1.00  0.00              
ATOM   3587  CG  LEU D 224      -8.476 -20.078 -48.209  1.00  0.00              
ATOM   3588  CD1 LEU D 224      -9.714 -19.341 -48.705  1.00  0.00              
ATOM   3589  CD2 LEU D 224      -7.756 -19.250 -47.151  1.00  0.00              
ATOM   3590  H   LEU D 224      -7.386 -22.614 -49.313  1.00  0.00              
ATOM   3591  HA  LEU D 224      -7.066 -21.716 -46.575  1.00  0.00              
ATOM   3592 1HB  LEU D 224      -9.329 -22.060 -48.395  1.00  0.00              
ATOM   3593 2HB  LEU D 224      -9.600 -21.308 -46.805  1.00  0.00              
ATOM   3594  HG  LEU D 224      -7.766 -20.275 -49.011  1.00  0.00              
ATOM   3595 1HD1 LEU D 224      -9.422 -18.377 -49.121  1.00  0.00              
ATOM   3596 2HD1 LEU D 224     -10.206 -19.935 -49.476  1.00  0.00              
ATOM   3597 3HD1 LEU D 224     -10.403 -19.185 -47.875  1.00  0.00              
ATOM   3598 1HD2 LEU D 224      -7.466 -18.290 -47.578  1.00  0.00              
ATOM   3599 2HD2 LEU D 224      -8.421 -19.085 -46.302  1.00  0.00              
ATOM   3600 3HD2 LEU D 224      -6.866 -19.784 -46.818  1.00  0.00              
ATOM   3601  N   ASP D 225      -8.110 -24.686 -46.807  1.00  0.00              
ATOM   3602  CA  ASP D 225      -8.478 -25.796 -45.945  1.00  0.00              
ATOM   3603  C   ASP D 225      -7.296 -26.267 -45.097  1.00  0.00              
ATOM   3604  O   ASP D 225      -7.435 -27.190 -44.300  1.00  0.00              
ATOM   3605  CB  ASP D 225      -9.059 -26.964 -46.762  1.00  0.00              
ATOM   3606  CG  ASP D 225      -8.069 -27.552 -47.742  1.00  0.00              
ATOM   3607  OD1 ASP D 225      -8.424 -28.546 -48.405  1.00  0.00              
ATOM   3608  OD2 ASP D 225      -6.941 -27.037 -47.856  1.00  0.00              
ATOM   3609  H   ASP D 225      -7.807 -24.877 -47.752  1.00  0.00              
ATOM   3610  HA  ASP D 225      -9.248 -25.478 -45.243  1.00  0.00              
ATOM   3611 1HB  ASP D 225      -9.493 -27.751 -46.145  1.00  0.00              
ATOM   3612 2HB  ASP D 225      -9.851 -26.445 -47.300  1.00  0.00              
ATOM   3613  N   ARG D 226      -6.139 -25.627 -45.271  1.00  0.00              
ATOM   3614  CA  ARG D 226      -4.933 -25.956 -44.501  1.00  0.00              
ATOM   3615  C   ARG D 226      -4.389 -24.717 -43.760  1.00  0.00              
ATOM   3616  O   ARG D 226      -3.815 -24.825 -42.669  1.00  0.00              
ATOM   3617  CB  ARG D 226      -3.863 -26.606 -45.366  1.00  0.00              
ATOM   3618  CG  ARG D 226      -4.238 -27.967 -45.932  1.00  0.00              
ATOM   3619  CD  ARG D 226      -4.338 -29.046 -44.917  1.00  0.00              
ATOM   3620  NE  ARG D 226      -4.662 -30.356 -45.459  1.00  0.00              
ATOM   3621  CZ  ARG D 226      -5.913 -30.826 -45.627  1.00  0.00              
ATOM   3622  NH1 ARG D 226      -6.958 -30.116 -45.262  1.00  0.00              
ATOM   3623  NH2 ARG D 226      -6.063 -32.032 -46.146  1.00  0.00              
ATOM   3624  H   ARG D 226      -6.097 -24.889 -45.960  1.00  0.00              
ATOM   3625  HA  ARG D 226      -5.174 -26.693 -43.734  1.00  0.00              
ATOM   3626 1HB  ARG D 226      -3.657 -25.920 -46.186  1.00  0.00              
ATOM   3627 2HB  ARG D 226      -2.973 -26.709 -44.746  1.00  0.00              
ATOM   3628 1HG  ARG D 226      -5.206 -27.882 -46.428  1.00  0.00              
ATOM   3629 2HG  ARG D 226      -3.481 -28.259 -46.661  1.00  0.00              
ATOM   3630 1HD  ARG D 226      -3.383 -29.134 -44.399  1.00  0.00              
ATOM   3631 2HD  ARG D 226      -5.116 -28.787 -44.200  1.00  0.00              
ATOM   3632  HE  ARG D 226      -4.046 -31.090 -45.782  1.00  0.00              
ATOM   3633 1HH1 ARG D 226      -6.826 -29.203 -44.851  1.00  0.00              
ATOM   3634 2HH1 ARG D 226      -7.888 -30.486 -45.396  1.00  0.00              
ATOM   3635 1HH2 ARG D 226      -5.248 -32.572 -46.404  1.00  0.00              
ATOM   3636 2HH2 ARG D 226      -6.989 -32.409 -46.282  1.00  0.00              
ATOM   3637  N   LEU D 227      -4.575 -23.548 -44.361  1.00  0.00              
ATOM   3638  CA  LEU D 227      -4.050 -22.300 -43.814  1.00  0.00              
ATOM   3639  C   LEU D 227      -4.650 -21.791 -42.515  1.00  0.00              
ATOM   3640  O   LEU D 227      -5.834 -21.463 -42.453  1.00  0.00              
ATOM   3641  CB  LEU D 227      -4.170 -21.189 -44.855  1.00  0.00              
ATOM   3642  CG  LEU D 227      -3.648 -19.806 -44.453  1.00  0.00              
ATOM   3643  CD1 LEU D 227      -2.128 -19.869 -44.186  1.00  0.00              
ATOM   3644  CD2 LEU D 227      -3.931 -18.831 -45.573  1.00  0.00              
ATOM   3645  H   LEU D 227      -5.098 -23.525 -45.225  1.00  0.00              
ATOM   3646  HA  LEU D 227      -3.000 -22.429 -43.553  1.00  0.00              
ATOM   3647 1HB  LEU D 227      -3.533 -21.606 -45.633  1.00  0.00              
ATOM   3648 2HB  LEU D 227      -5.188 -21.095 -45.231  1.00  0.00              
ATOM   3649  HG  LEU D 227      -4.211 -19.488 -43.576  1.00  0.00              
ATOM   3650 1HD1 LEU D 227      -1.767 -18.881 -43.901  1.00  0.00              
ATOM   3651 2HD1 LEU D 227      -1.931 -20.572 -43.376  1.00  0.00              
ATOM   3652 3HD1 LEU D 227      -1.611 -20.196 -45.087  1.00  0.00              
ATOM   3653 1HD2 LEU D 227      -3.562 -17.843 -45.295  1.00  0.00              
ATOM   3654 2HD2 LEU D 227      -3.431 -19.164 -46.482  1.00  0.00              
ATOM   3655 3HD2 LEU D 227      -5.006 -18.781 -45.749  1.00  0.00              
ATOM   3656  N   ALA D 228      -3.813 -21.696 -41.483  1.00  0.00              
ATOM   3657  CA  ALA D 228      -4.250 -21.175 -40.194  1.00  0.00              
ATOM   3658  C   ALA D 228      -3.901 -19.699 -40.212  1.00  0.00              
ATOM   3659  O   ALA D 228      -2.789 -19.318 -40.564  1.00  0.00              
ATOM   3660  CB  ALA D 228      -3.507 -21.883 -39.037  1.00  0.00              
ATOM   3661  H   ALA D 228      -2.855 -21.995 -41.595  1.00  0.00              
ATOM   3662  HA  ALA D 228      -5.327 -21.318 -40.106  1.00  0.00              
ATOM   3663 1HB  ALA D 228      -3.850 -21.478 -38.084  1.00  0.00              
ATOM   3664 2HB  ALA D 228      -3.717 -22.953 -39.071  1.00  0.00              
ATOM   3665 3HB  ALA D 228      -2.436 -21.718 -39.136  1.00  0.00              
ATOM   3666  N   VAL D 229      -4.859 -18.861 -39.844  1.00  0.00              
ATOM   3667  CA  VAL D 229      -4.658 -17.418 -39.885  1.00  0.00              
ATOM   3668  C   VAL D 229      -4.747 -16.945 -38.441  1.00  0.00              
ATOM   3669  O   VAL D 229      -5.701 -17.284 -37.727  1.00  0.00              
ATOM   3670  CB  VAL D 229      -5.700 -16.691 -40.757  1.00  0.00              
ATOM   3671  CG1 VAL D 229      -5.455 -15.188 -40.737  1.00  0.00              
ATOM   3672  CG2 VAL D 229      -5.662 -17.216 -42.185  1.00  0.00              
ATOM   3673  H   VAL D 229      -5.745 -19.225 -39.528  1.00  0.00              
ATOM   3674  HA  VAL D 229      -3.669 -17.166 -40.269  1.00  0.00              
ATOM   3675  HB  VAL D 229      -6.695 -16.902 -40.369  1.00  0.00              
ATOM   3676 1HG1 VAL D 229      -6.201 -14.691 -41.357  1.00  0.00              
ATOM   3677 2HG1 VAL D 229      -5.531 -14.822 -39.714  1.00  0.00              
ATOM   3678 3HG1 VAL D 229      -4.459 -14.977 -41.128  1.00  0.00              
ATOM   3679 1HG2 VAL D 229      -6.404 -16.693 -42.785  1.00  0.00              
ATOM   3680 2HG2 VAL D 229      -4.670 -17.051 -42.606  1.00  0.00              
ATOM   3681 3HG2 VAL D 229      -5.883 -18.283 -42.186  1.00  0.00              
ATOM   3682  N   VAL D 230      -3.749 -16.173 -38.014  1.00  0.00              
ATOM   3683  CA  VAL D 230      -3.693 -15.692 -36.643  1.00  0.00              
ATOM   3684  C   VAL D 230      -3.574 -14.186 -36.519  1.00  0.00              
ATOM   3685  O   VAL D 230      -2.769 -13.547 -37.195  1.00  0.00              
ATOM   3686  CB  VAL D 230      -2.514 -16.334 -35.888  1.00  0.00              
ATOM   3687  CG1 VAL D 230      -2.434 -15.793 -34.468  1.00  0.00              
ATOM   3688  CG2 VAL D 230      -2.652 -17.848 -35.872  1.00  0.00              
ATOM   3689  H   VAL D 230      -3.013 -15.916 -38.656  1.00  0.00              
ATOM   3690  HA  VAL D 230      -4.618 -15.909 -36.109  1.00  0.00              
ATOM   3691  HB  VAL D 230      -1.588 -16.105 -36.416  1.00  0.00              
ATOM   3692 1HG1 VAL D 230      -1.594 -16.256 -33.949  1.00  0.00              
ATOM   3693 2HG1 VAL D 230      -2.289 -14.713 -34.498  1.00  0.00              
ATOM   3694 3HG1 VAL D 230      -3.358 -16.021 -33.938  1.00  0.00              
ATOM   3695 1HG2 VAL D 230      -1.810 -18.285 -35.335  1.00  0.00              
ATOM   3696 2HG2 VAL D 230      -3.582 -18.123 -35.375  1.00  0.00              
ATOM   3697 3HG2 VAL D 230      -2.663 -18.223 -36.895  1.00  0.00              
ATOM   3698  N   ASN D 231      -4.377 -13.625 -35.629  1.00  0.00              
ATOM   3699  CA  ASN D 231      -4.365 -12.191 -35.382  1.00  0.00              
ATOM   3700  C   ASN D 231      -3.202 -11.912 -34.434  1.00  0.00              
ATOM   3701  O   ASN D 231      -3.244 -12.294 -33.272  1.00  0.00              
ATOM   3702  CB  ASN D 231      -5.679 -11.688 -34.812  1.00  0.00              
ATOM   3703  CG  ASN D 231      -5.739 -10.193 -34.661  1.00  0.00              
ATOM   3704  OD1 ASN D 231      -4.749  -9.544 -34.305  1.00  0.00              
ATOM   3705  ND2 ASN D 231      -6.917  -9.654 -34.849  1.00  0.00              
ATOM   3706  H   ASN D 231      -5.015 -14.210 -35.109  1.00  0.00              
ATOM   3707  HA  ASN D 231      -4.200 -11.656 -36.318  1.00  0.00              
ATOM   3708 1HB  ASN D 231      -6.631 -12.047 -35.203  1.00  0.00              
ATOM   3709 2HB  ASN D 231      -5.497 -12.133 -33.833  1.00  0.00              
ATOM   3710 1HD2 ASN D 231      -7.031  -8.664 -34.766  1.00  0.00              
ATOM   3711 2HD2 ASN D 231      -7.700 -10.231 -35.077  1.00  0.00              
ATOM   3712  N   VAL D 232      -2.160 -11.266 -34.935  1.00  0.00              
ATOM   3713  CA  VAL D 232      -1.004 -10.938 -34.108  1.00  0.00              
ATOM   3714  C   VAL D 232      -1.351  -9.683 -33.313  1.00  0.00              
ATOM   3715  O   VAL D 232      -1.646  -8.633 -33.888  1.00  0.00              
ATOM   3716  CB  VAL D 232       0.270 -10.700 -34.941  1.00  0.00              
ATOM   3717  CG1 VAL D 232       1.427 -10.293 -34.040  1.00  0.00              
ATOM   3718  CG2 VAL D 232       0.628 -11.946 -35.735  1.00  0.00              
ATOM   3719  H   VAL D 232      -2.163 -10.994 -35.908  1.00  0.00              
ATOM   3720  HA  VAL D 232      -0.793 -11.729 -33.388  1.00  0.00              
ATOM   3721  HB  VAL D 232       0.077  -9.908 -35.664  1.00  0.00              
ATOM   3722 1HG1 VAL D 232       2.319 -10.129 -34.645  1.00  0.00              
ATOM   3723 2HG1 VAL D 232       1.173  -9.374 -33.513  1.00  0.00              
ATOM   3724 3HG1 VAL D 232       1.621 -11.086 -33.317  1.00  0.00              
ATOM   3725 1HG2 VAL D 232       1.529 -11.761 -36.318  1.00  0.00              
ATOM   3726 2HG2 VAL D 232       0.803 -12.776 -35.050  1.00  0.00              
ATOM   3727 3HG2 VAL D 232      -0.193 -12.198 -36.407  1.00  0.00              
ATOM   3728  N   LYS D 233      -1.335  -9.798 -31.990  1.00  0.00              
ATOM   3729  CA  LYS D 233      -1.648  -8.658 -31.146  1.00  0.00              
ATOM   3730  C   LYS D 233      -0.555  -7.586 -31.159  1.00  0.00              
ATOM   3731  O   LYS D 233       0.627  -7.891 -31.285  1.00  0.00              
ATOM   3732  CB  LYS D 233      -1.897  -9.129 -29.712  1.00  0.00              
ATOM   3733  CG  LYS D 233      -3.113 -10.030 -29.548  1.00  0.00              
ATOM   3734  CD  LYS D 233      -4.367  -9.376 -30.110  1.00  0.00              
ATOM   3735  CE  LYS D 233      -4.781  -8.169 -29.282  1.00  0.00              
ATOM   3736  NZ  LYS D 233      -6.006  -7.518 -29.821  1.00  0.00              
ATOM   3737  H   LYS D 233      -1.103 -10.681 -31.559  1.00  0.00              
ATOM   3738  HA  LYS D 233      -2.545  -8.160 -31.515  1.00  0.00              
ATOM   3739 1HB  LYS D 233      -1.003  -9.664 -29.392  1.00  0.00              
ATOM   3740 2HB  LYS D 233      -2.023  -8.236 -29.100  1.00  0.00              
ATOM   3741 1HG  LYS D 233      -2.924 -10.966 -30.075  1.00  0.00              
ATOM   3742 2HG  LYS D 233      -3.254 -10.234 -28.487  1.00  0.00              
ATOM   3743 1HD  LYS D 233      -4.165  -9.063 -31.135  1.00  0.00              
ATOM   3744 2HD  LYS D 233      -5.173 -10.110 -30.108  1.00  0.00              
ATOM   3745 1HE  LYS D 233      -4.966  -8.502 -28.262  1.00  0.00              
ATOM   3746 2HE  LYS D 233      -3.959  -7.454 -29.287  1.00  0.00              
ATOM   3747 1HZ  LYS D 233      -6.246  -6.724 -29.244  1.00  0.00              
ATOM   3748 2HZ  LYS D 233      -5.835  -7.208 -30.767  1.00  0.00              
ATOM   3749 3HZ  LYS D 233      -6.769  -8.180 -29.816  1.00  0.00              
ATOM   3750  N   ASP D 234      -0.957  -6.323 -31.045  1.00  0.00              
ATOM   3751  CA  ASP D 234       0.003  -5.219 -31.061  1.00  0.00              
ATOM   3752  C   ASP D 234       0.923  -5.275 -29.845  1.00  0.00              
ATOM   3753  O   ASP D 234       0.488  -5.596 -28.740  1.00  0.00              
ATOM   3754  CB  ASP D 234      -0.725  -3.874 -31.108  1.00  0.00              
ATOM   3755  CG  ASP D 234      -1.368  -3.553 -32.453  1.00  0.00              
ATOM   3756  OD1 ASP D 234      -1.090  -4.247 -33.402  1.00  0.00              
ATOM   3757  OD2 ASP D 234      -2.244  -2.724 -32.485  1.00  0.00              
ATOM   3758  H   ASP D 234      -1.940  -6.117 -30.944  1.00  0.00              
ATOM   3759  HA  ASP D 234       0.643  -5.300 -31.940  1.00  0.00              
ATOM   3760 1HB  ASP D 234      -1.463  -3.750 -30.315  1.00  0.00              
ATOM   3761 2HB  ASP D 234       0.112  -3.197 -30.937  1.00  0.00              
ATOM   3762  N   ASN D 235       2.194  -4.961 -30.095  1.00  0.00              
ATOM   3763  CA  ASN D 235       3.286  -4.935 -29.116  1.00  0.00              
ATOM   3764  C   ASN D 235       4.341  -4.100 -29.860  1.00  0.00              
ATOM   3765  O   ASN D 235       4.510  -4.239 -31.064  1.00  0.00              
ATOM   3766  CB  ASN D 235       3.796  -6.308 -28.717  1.00  0.00              
ATOM   3767  CG  ASN D 235       4.630  -6.303 -27.466  1.00  0.00              
ATOM   3768  OD1 ASN D 235       4.136  -6.019 -26.368  1.00  0.00              
ATOM   3769  ND2 ASN D 235       5.906  -6.536 -27.636  1.00  0.00              
ATOM   3770  H   ASN D 235       2.389  -4.724 -31.057  1.00  0.00              
ATOM   3771  HA  ASN D 235       2.946  -4.459 -28.195  1.00  0.00              
ATOM   3772 1HB  ASN D 235       3.127  -7.168 -28.698  1.00  0.00              
ATOM   3773 2HB  ASN D 235       4.459  -6.382 -29.580  1.00  0.00              
ATOM   3774 1HD2 ASN D 235       6.521  -6.549 -26.847  1.00  0.00              
ATOM   3775 2HD2 ASN D 235       6.266  -6.702 -28.554  1.00  0.00              
ATOM   3776  N   PRO D 236       5.059  -3.211 -29.152  1.00  0.00              
ATOM   3777  CA  PRO D 236       6.059  -2.319 -29.754  1.00  0.00              
ATOM   3778  C   PRO D 236       6.767  -2.580 -31.096  1.00  0.00              
ATOM   3779  O   PRO D 236       6.778  -1.701 -31.952  1.00  0.00              
ATOM   3780  CB  PRO D 236       6.997  -2.069 -28.595  1.00  0.00              
ATOM   3781  CG  PRO D 236       5.967  -1.796 -27.516  1.00  0.00              
ATOM   3782  CD  PRO D 236       4.925  -2.917 -27.741  1.00  0.00              
ATOM   3783  HA  PRO D 236       5.648  -1.333 -30.016  1.00  0.00              
ATOM   3784 1HB  PRO D 236       7.633  -2.945 -28.395  1.00  0.00              
ATOM   3785 2HB  PRO D 236       7.670  -1.222 -28.796  1.00  0.00              
ATOM   3786 1HG  PRO D 236       6.418  -1.842 -26.514  1.00  0.00              
ATOM   3787 2HG  PRO D 236       5.529  -0.793 -27.627  1.00  0.00              
ATOM   3788 1HD  PRO D 236       5.135  -3.809 -27.132  1.00  0.00              
ATOM   3789 2HD  PRO D 236       3.903  -2.593 -27.494  1.00  0.00              
ATOM   3790  N   PRO D 237       7.394  -3.749 -31.303  1.00  0.00              
ATOM   3791  CA  PRO D 237       8.121  -3.761 -32.583  1.00  0.00              
ATOM   3792  C   PRO D 237       7.104  -4.044 -33.688  1.00  0.00              
ATOM   3793  O   PRO D 237       7.342  -3.794 -34.876  1.00  0.00              
ATOM   3794  CB  PRO D 237       9.115  -4.903 -32.402  1.00  0.00              
ATOM   3795  CG  PRO D 237       8.339  -5.876 -31.535  1.00  0.00              
ATOM   3796  CD  PRO D 237       7.664  -4.961 -30.530  1.00  0.00              
ATOM   3797  HA  PRO D 237       8.593  -2.794 -32.813  1.00  0.00              
ATOM   3798 1HB  PRO D 237       9.403  -5.345 -33.369  1.00  0.00              
ATOM   3799 2HB  PRO D 237      10.040  -4.560 -31.915  1.00  0.00              
ATOM   3800 1HG  PRO D 237       7.614  -6.449 -32.131  1.00  0.00              
ATOM   3801 2HG  PRO D 237       9.009  -6.606 -31.055  1.00  0.00              
ATOM   3802 1HD  PRO D 237       6.732  -5.390 -30.137  1.00  0.00              
ATOM   3803 2HD  PRO D 237       8.309  -4.746 -29.666  1.00  0.00              
ATOM   3804  N   MET D 238       5.955  -4.551 -33.256  1.00  0.00              
ATOM   3805  CA  MET D 238       4.871  -4.948 -34.136  1.00  0.00              
ATOM   3806  C   MET D 238       3.732  -3.941 -34.221  1.00  0.00              
ATOM   3807  O   MET D 238       3.277  -3.387 -33.211  1.00  0.00              
ATOM   3808  CB  MET D 238       4.325  -6.300 -33.682  1.00  0.00              
ATOM   3809  CG  MET D 238       5.317  -7.449 -33.793  1.00  0.00              
ATOM   3810  SD  MET D 238       4.611  -9.030 -33.285  1.00  0.00              
ATOM   3811  CE  MET D 238       4.587  -8.832 -31.506  1.00  0.00              
ATOM   3812  H   MET D 238       5.843  -4.661 -32.260  1.00  0.00              
ATOM   3813  HA  MET D 238       5.236  -5.034 -35.159  1.00  0.00              
ATOM   3814 1HB  MET D 238       4.016  -6.186 -32.644  1.00  0.00              
ATOM   3815 2HB  MET D 238       3.452  -6.514 -34.300  1.00  0.00              
ATOM   3816 1HG  MET D 238       5.642  -7.519 -34.831  1.00  0.00              
ATOM   3817 2HG  MET D 238       6.174  -7.220 -33.159  1.00  0.00              
ATOM   3818 1HE  MET D 238       4.175  -9.731 -31.045  1.00  0.00              
ATOM   3819 2HE  MET D 238       5.603  -8.671 -31.143  1.00  0.00              
ATOM   3820 3HE  MET D 238       3.967  -7.974 -31.244  1.00  0.00              
ATOM   3821  N   LYS D 239       3.262  -3.744 -35.448  1.00  0.00              
ATOM   3822  CA  LYS D 239       2.166  -2.836 -35.722  1.00  0.00              
ATOM   3823  C   LYS D 239       1.421  -3.338 -36.960  1.00  0.00              
ATOM   3824  O   LYS D 239       2.023  -3.570 -37.999  1.00  0.00              
ATOM   3825  CB  LYS D 239       2.674  -1.410 -35.932  1.00  0.00              
ATOM   3826  CG  LYS D 239       1.582  -0.388 -36.222  1.00  0.00              
ATOM   3827  CD  LYS D 239       2.152   1.019 -36.322  1.00  0.00              
ATOM   3828  CE  LYS D 239       1.048   2.054 -36.476  1.00  0.00              
ATOM   3829  NZ  LYS D 239       0.329   1.911 -37.772  1.00  0.00              
ATOM   3830  H   LYS D 239       3.686  -4.247 -36.212  1.00  0.00              
ATOM   3831  HA  LYS D 239       1.469  -2.834 -34.884  1.00  0.00              
ATOM   3832 1HB  LYS D 239       3.207  -1.123 -35.023  1.00  0.00              
ATOM   3833 2HB  LYS D 239       3.373  -1.437 -36.767  1.00  0.00              
ATOM   3834 1HG  LYS D 239       1.101  -0.655 -37.163  1.00  0.00              
ATOM   3835 2HG  LYS D 239       0.850  -0.428 -35.415  1.00  0.00              
ATOM   3836 1HD  LYS D 239       2.723   1.228 -35.415  1.00  0.00              
ATOM   3837 2HD  LYS D 239       2.816   1.064 -37.186  1.00  0.00              
ATOM   3838 1HE  LYS D 239       0.344   1.929 -35.655  1.00  0.00              
ATOM   3839 2HE  LYS D 239       1.500   3.045 -36.419  1.00  0.00              
ATOM   3840 1HZ  LYS D 239      -0.393   2.615 -37.835  1.00  0.00              
ATOM   3841 2HZ  LYS D 239       0.983   2.030 -38.534  1.00  0.00              
ATOM   3842 3HZ  LYS D 239      -0.089   0.995 -37.826  1.00  0.00              
ATOM   3843  N   ASP D 240       0.112  -3.525 -36.816  1.00  0.00              
ATOM   3844  CA  ASP D 240      -0.771  -3.978 -37.896  1.00  0.00              
ATOM   3845  C   ASP D 240      -0.351  -5.277 -38.571  1.00  0.00              
ATOM   3846  O   ASP D 240      -0.363  -5.383 -39.800  1.00  0.00              
ATOM   3847  CB  ASP D 240      -0.887  -2.887 -38.959  1.00  0.00              
ATOM   3848  CG  ASP D 240      -1.454  -1.603 -38.403  1.00  0.00              
ATOM   3849  OD1 ASP D 240      -2.483  -1.674 -37.696  1.00  0.00              
ATOM   3850  OD2 ASP D 240      -0.864  -0.537 -38.681  1.00  0.00              
ATOM   3851  H   ASP D 240      -0.282  -3.340 -35.903  1.00  0.00              
ATOM   3852  HA  ASP D 240      -1.762  -4.194 -37.496  1.00  0.00              
ATOM   3853 1HB  ASP D 240       0.043  -2.699 -39.493  1.00  0.00              
ATOM   3854 2HB  ASP D 240      -1.606  -3.354 -39.634  1.00  0.00              
ATOM   3855  N   MET D 241      -0.017  -6.278 -37.772  1.00  0.00              
ATOM   3856  CA  MET D 241       0.459  -7.516 -38.347  1.00  0.00              
ATOM   3857  C   MET D 241      -0.471  -8.674 -38.155  1.00  0.00              
ATOM   3858  O   MET D 241      -1.269  -8.704 -37.220  1.00  0.00              
ATOM   3859  CB  MET D 241       1.825  -7.862 -37.758  1.00  0.00              
ATOM   3860  CG  MET D 241       2.918  -6.844 -38.059  1.00  0.00              
ATOM   3861  SD  MET D 241       4.499  -7.279 -37.312  1.00  0.00              
ATOM   3862  CE  MET D 241       5.511  -5.894 -37.827  1.00  0.00              
ATOM   3863  H   MET D 241      -0.088  -6.197 -36.767  1.00  0.00              
ATOM   3864  HA  MET D 241       0.555  -7.411 -39.427  1.00  0.00              
ATOM   3865 1HB  MET D 241       1.695  -7.946 -36.680  1.00  0.00              
ATOM   3866 2HB  MET D 241       2.111  -8.831 -38.168  1.00  0.00              
ATOM   3867 1HG  MET D 241       3.036  -6.784 -39.140  1.00  0.00              
ATOM   3868 2HG  MET D 241       2.594  -5.876 -37.675  1.00  0.00              
ATOM   3869 1HE  MET D 241       6.523  -6.019 -37.443  1.00  0.00              
ATOM   3870 2HE  MET D 241       5.539  -5.852 -38.917  1.00  0.00              
ATOM   3871 3HE  MET D 241       5.085  -4.968 -37.440  1.00  0.00              
ATOM   3872  N   PHE D 242      -0.390  -9.622 -39.079  1.00  0.00              
ATOM   3873  CA  PHE D 242      -1.171 -10.835 -38.971  1.00  0.00              
ATOM   3874  C   PHE D 242      -0.224 -11.960 -39.382  1.00  0.00              
ATOM   3875  O   PHE D 242       0.800 -11.725 -40.039  1.00  0.00              
ATOM   3876  CB  PHE D 242      -2.464 -10.809 -39.802  1.00  0.00              
ATOM   3877  CG  PHE D 242      -2.266 -10.673 -41.285  1.00  0.00              
ATOM   3878  CD1 PHE D 242      -2.213  -9.419 -41.882  1.00  0.00              
ATOM   3879  CD2 PHE D 242      -2.221 -11.802 -42.094  1.00  0.00              
ATOM   3880  CE1 PHE D 242      -2.123  -9.285 -43.280  1.00  0.00              
ATOM   3881  CE2 PHE D 242      -2.130 -11.685 -43.496  1.00  0.00              
ATOM   3882  CZ  PHE D 242      -2.083 -10.421 -44.084  1.00  0.00              
ATOM   3883  H   PHE D 242       0.227  -9.502 -39.871  1.00  0.00              
ATOM   3884  HA  PHE D 242      -1.497 -10.975 -37.939  1.00  0.00              
ATOM   3885 1HB  PHE D 242      -3.022 -11.734 -39.657  1.00  0.00              
ATOM   3886 2HB  PHE D 242      -3.082  -9.963 -39.503  1.00  0.00              
ATOM   3887  HD1 PHE D 242      -2.240  -8.529 -41.252  1.00  0.00              
ATOM   3888  HD2 PHE D 242      -2.258 -12.787 -41.631  1.00  0.00              
ATOM   3889  HE1 PHE D 242      -2.085  -8.295 -43.730  1.00  0.00              
ATOM   3890  HE2 PHE D 242      -2.096 -12.578 -44.120  1.00  0.00              
ATOM   3891  HZ  PHE D 242      -2.018 -10.321 -45.167  1.00  0.00              
ATOM   3892  N   LYS D 243      -0.559 -13.179 -38.989  1.00  0.00              
ATOM   3893  CA  LYS D 243       0.335 -14.291 -39.226  1.00  0.00              
ATOM   3894  C   LYS D 243      -0.317 -15.446 -39.947  1.00  0.00              
ATOM   3895  O   LYS D 243      -1.473 -15.793 -39.685  1.00  0.00              
ATOM   3896  CB  LYS D 243       0.917 -14.781 -37.899  1.00  0.00              
ATOM   3897  CG  LYS D 243       1.841 -15.985 -38.024  1.00  0.00              
ATOM   3898  CD  LYS D 243       2.638 -16.206 -36.747  1.00  0.00              
ATOM   3899  CE  LYS D 243       1.768 -16.789 -35.644  1.00  0.00              
ATOM   3900  NZ  LYS D 243       2.567 -17.170 -34.448  1.00  0.00              
ATOM   3901  H   LYS D 243      -1.439 -13.346 -38.522  1.00  0.00              
ATOM   3902  HA  LYS D 243       1.152 -13.975 -39.875  1.00  0.00              
ATOM   3903 1HB  LYS D 243       1.467 -13.946 -37.464  1.00  0.00              
ATOM   3904 2HB  LYS D 243       0.076 -15.035 -37.255  1.00  0.00              
ATOM   3905 1HG  LYS D 243       1.233 -16.867 -38.231  1.00  0.00              
ATOM   3906 2HG  LYS D 243       2.524 -15.813 -38.855  1.00  0.00              
ATOM   3907 1HD  LYS D 243       3.458 -16.892 -36.964  1.00  0.00              
ATOM   3908 2HD  LYS D 243       3.044 -15.249 -36.421  1.00  0.00              
ATOM   3909 1HE  LYS D 243       1.027 -16.041 -35.362  1.00  0.00              
ATOM   3910 2HE  LYS D 243       1.261 -17.670 -36.038  1.00  0.00              
ATOM   3911 1HZ  LYS D 243       1.954 -17.552 -33.741  1.00  0.00              
ATOM   3912 2HZ  LYS D 243       3.253 -17.865 -34.708  1.00  0.00              
ATOM   3913 3HZ  LYS D 243       3.035 -16.354 -34.082  1.00  0.00              
ATOM   3914  N   LEU D 244       0.442 -16.029 -40.858  1.00  0.00              
ATOM   3915  CA  LEU D 244       0.024 -17.215 -41.572  1.00  0.00              
ATOM   3916  C   LEU D 244       0.838 -18.411 -41.055  1.00  0.00              
ATOM   3917  O   LEU D 244       2.066 -18.374 -41.030  1.00  0.00              
ATOM   3918  CB  LEU D 244       0.251 -17.045 -43.076  1.00  0.00              
ATOM   3919  CG  LEU D 244      -0.460 -15.877 -43.778  1.00  0.00              
ATOM   3920  CD1 LEU D 244      -0.196 -15.986 -45.281  1.00  0.00              
ATOM   3921  CD2 LEU D 244      -1.974 -15.904 -43.500  1.00  0.00              
ATOM   3922  H   LEU D 244       1.346 -15.627 -41.062  1.00  0.00              
ATOM   3923  HA  LEU D 244      -1.028 -17.413 -41.367  1.00  0.00              
ATOM   3924 1HB  LEU D 244       1.324 -16.858 -43.075  1.00  0.00              
ATOM   3925 2HB  LEU D 244       0.042 -17.965 -43.624  1.00  0.00              
ATOM   3926  HG  LEU D 244      -0.072 -14.955 -43.347  1.00  0.00              
ATOM   3927 1HD1 LEU D 244      -0.694 -15.166 -45.799  1.00  0.00              
ATOM   3928 2HD1 LEU D 244       0.876 -15.934 -45.467  1.00  0.00              
ATOM   3929 3HD1 LEU D 244      -0.583 -16.935 -45.650  1.00  0.00              
ATOM   3930 1HD2 LEU D 244      -2.452 -15.067 -44.009  1.00  0.00              
ATOM   3931 2HD2 LEU D 244      -2.396 -16.841 -43.870  1.00  0.00              
ATOM   3932 3HD2 LEU D 244      -2.150 -15.824 -42.427  1.00  0.00              
ATOM   3933  N   LEU D 245       0.138 -19.458 -40.646  1.00  0.00              
ATOM   3934  CA  LEU D 245       0.777 -20.664 -40.141  1.00  0.00              
ATOM   3935  C   LEU D 245       0.365 -21.839 -41.018  1.00  0.00              
ATOM   3936  O   LEU D 245      -0.826 -22.131 -41.150  1.00  0.00              
ATOM   3937  CB  LEU D 245       0.395 -20.912 -38.676  1.00  0.00              
ATOM   3938  CG  LEU D 245       0.968 -22.195 -38.060  1.00  0.00              
ATOM   3939  CD1 LEU D 245       2.488 -22.120 -38.016  1.00  0.00              
ATOM   3940  CD2 LEU D 245       0.396 -22.389 -36.664  1.00  0.00              
ATOM   3941  H   LEU D 245      -0.870 -19.416 -40.688  1.00  0.00              
ATOM   3942  HA  LEU D 245       1.859 -20.559 -40.204  1.00  0.00              
ATOM   3943 1HB  LEU D 245       0.862 -20.039 -38.221  1.00  0.00              
ATOM   3944 2HB  LEU D 245      -0.683 -20.867 -38.526  1.00  0.00              
ATOM   3945  HG  LEU D 245       0.630 -23.029 -38.677  1.00  0.00              
ATOM   3946 1HD1 LEU D 245       2.886 -23.035 -37.578  1.00  0.00              
ATOM   3947 2HD1 LEU D 245       2.876 -22.005 -39.028  1.00  0.00              
ATOM   3948 3HD1 LEU D 245       2.792 -21.267 -37.411  1.00  0.00              
ATOM   3949 1HD2 LEU D 245       0.803 -23.302 -36.228  1.00  0.00              
ATOM   3950 2HD2 LEU D 245       0.664 -21.537 -36.039  1.00  0.00              
ATOM   3951 3HD2 LEU D 245      -0.689 -22.468 -36.722  1.00  0.00              
ATOM   3952  N   MET D 246       1.347 -22.474 -41.651  1.00  0.00              
ATOM   3953  CA  MET D 246       1.113 -23.690 -42.426  1.00  0.00              
ATOM   3954  C   MET D 246       2.432 -24.454 -42.410  1.00  0.00              
ATOM   3955  O   MET D 246       3.458 -23.949 -42.875  1.00  0.00              
ATOM   3956  CB  MET D 246       0.696 -23.412 -43.883  1.00  0.00              
ATOM   3957  CG  MET D 246       0.409 -24.734 -44.618  1.00  0.00              
ATOM   3958  SD  MET D 246      -0.147 -24.581 -46.323  1.00  0.00              
ATOM   3959  CE  MET D 246      -1.677 -23.814 -46.109  1.00  0.00              
ATOM   3960  H   MET D 246       2.285 -22.103 -41.590  1.00  0.00              
ATOM   3961  HA  MET D 246       0.332 -24.287 -41.955  1.00  0.00              
ATOM   3962 1HB  MET D 246      -0.187 -22.777 -43.846  1.00  0.00              
ATOM   3963 2HB  MET D 246       1.517 -22.867 -44.351  1.00  0.00              
ATOM   3964 1HG  MET D 246       1.324 -25.327 -44.623  1.00  0.00              
ATOM   3965 2HG  MET D 246      -0.365 -25.266 -44.065  1.00  0.00              
ATOM   3966 1HE  MET D 246      -2.142 -23.651 -47.082  1.00  0.00              
ATOM   3967 2HE  MET D 246      -2.320 -24.449 -45.499  1.00  0.00              
ATOM   3968 3HE  MET D 246      -1.536 -22.854 -45.611  1.00  0.00              
ATOM   3969  N   PHE D 247       2.402 -25.668 -41.860  1.00  0.00              
ATOM   3970  CA  PHE D 247       3.602 -26.500 -41.771  1.00  0.00              
ATOM   3971  C   PHE D 247       4.361 -26.550 -43.071  1.00  0.00              
ATOM   3972  O   PHE D 247       3.786 -26.801 -44.124  1.00  0.00              
ATOM   3973  CB  PHE D 247       3.237 -27.921 -41.338  1.00  0.00              
ATOM   3974  CG  PHE D 247       4.418 -28.841 -41.218  1.00  0.00              
ATOM   3975  CD1 PHE D 247       5.237 -28.798 -40.100  1.00  0.00              
ATOM   3976  CD2 PHE D 247       4.714 -29.749 -42.223  1.00  0.00              
ATOM   3977  CE1 PHE D 247       6.325 -29.644 -39.988  1.00  0.00              
ATOM   3978  CE2 PHE D 247       5.799 -30.597 -42.114  1.00  0.00              
ATOM   3979  CZ  PHE D 247       6.606 -30.543 -40.995  1.00  0.00              
ATOM   3980  H   PHE D 247       1.528 -26.022 -41.496  1.00  0.00              
ATOM   3981  HA  PHE D 247       4.290 -26.079 -41.038  1.00  0.00              
ATOM   3982 1HB  PHE D 247       2.755 -27.904 -40.361  1.00  0.00              
ATOM   3983 2HB  PHE D 247       2.564 -28.372 -42.066  1.00  0.00              
ATOM   3984  HD1 PHE D 247       5.015 -28.088 -39.303  1.00  0.00              
ATOM   3985  HD2 PHE D 247       4.076 -29.791 -43.107  1.00  0.00              
ATOM   3986  HE1 PHE D 247       6.961 -29.600 -39.104  1.00  0.00              
ATOM   3987  HE2 PHE D 247       6.020 -31.307 -42.911  1.00  0.00              
ATOM   3988  HZ  PHE D 247       7.463 -31.209 -40.909  1.00  0.00              
ATOM   3989  N   PRO D 248       5.684 -26.322 -43.018  1.00  0.00              
ATOM   3990  CA  PRO D 248       6.492 -26.085 -41.817  1.00  0.00              
ATOM   3991  C   PRO D 248       6.643 -24.605 -41.470  1.00  0.00              
ATOM   3992  O   PRO D 248       7.365 -24.252 -40.537  1.00  0.00              
ATOM   3993  CB  PRO D 248       7.828 -26.690 -42.207  1.00  0.00              
ATOM   3994  CG  PRO D 248       7.947 -26.223 -43.646  1.00  0.00              
ATOM   3995  CD  PRO D 248       6.531 -26.430 -44.197  1.00  0.00              
ATOM   3996  HA  PRO D 248       6.045 -26.520 -40.911  1.00  0.00              
ATOM   3997 1HB  PRO D 248       8.641 -26.319 -41.565  1.00  0.00              
ATOM   3998 2HB  PRO D 248       7.818 -27.785 -42.111  1.00  0.00              
ATOM   3999 1HG  PRO D 248       8.263 -25.170 -43.698  1.00  0.00              
ATOM   4000 2HG  PRO D 248       8.698 -26.811 -44.194  1.00  0.00              
ATOM   4001 1HD  PRO D 248       6.260 -25.670 -44.943  1.00  0.00              
ATOM   4002 2HD  PRO D 248       6.413 -27.412 -44.682  1.00  0.00              
ATOM   4003  N   GLU D 249       5.954 -23.742 -42.206  1.00  0.00              
ATOM   4004  CA  GLU D 249       6.147 -22.307 -42.049  1.00  0.00              
ATOM   4005  C   GLU D 249       5.257 -21.505 -41.112  1.00  0.00              
ATOM   4006  O   GLU D 249       4.124 -21.856 -40.818  1.00  0.00              
ATOM   4007  CB  GLU D 249       6.044 -21.621 -43.409  1.00  0.00              
ATOM   4008  CG  GLU D 249       7.070 -22.022 -44.417  1.00  0.00              
ATOM   4009  CD  GLU D 249       6.837 -21.302 -45.727  1.00  0.00              
ATOM   4010  OE1 GLU D 249       5.732 -21.454 -46.290  1.00  0.00              
ATOM   4011  OE2 GLU D 249       7.751 -20.577 -46.180  1.00  0.00              
ATOM   4012  H   GLU D 249       5.285 -24.075 -42.886  1.00  0.00              
ATOM   4013  HA  GLU D 249       7.127 -22.112 -41.611  1.00  0.00              
ATOM   4014 1HB  GLU D 249       5.055 -21.851 -43.805  1.00  0.00              
ATOM   4015 2HB  GLU D 249       6.124 -20.550 -43.233  1.00  0.00              
ATOM   4016 1HG  GLU D 249       8.094 -21.857 -44.082  1.00  0.00              
ATOM   4017 2HG  GLU D 249       6.898 -23.088 -44.547  1.00  0.00              
ATOM   4018  N   SER D 250       5.813 -20.369 -40.708  1.00  0.00              
ATOM   4019  CA  SER D 250       5.181 -19.407 -39.831  1.00  0.00              
ATOM   4020  C   SER D 250       5.705 -18.104 -40.447  1.00  0.00              
ATOM   4021  O   SER D 250       6.908 -17.873 -40.459  1.00  0.00              
ATOM   4022  CB  SER D 250       5.570 -19.585 -38.376  1.00  0.00              
ATOM   4023  OG  SER D 250       4.978 -18.620 -37.551  1.00  0.00              
ATOM   4024  H   SER D 250       6.746 -20.186 -41.051  1.00  0.00              
ATOM   4025  HA  SER D 250       4.100 -19.536 -39.754  1.00  0.00              
ATOM   4026 1HB  SER D 250       5.252 -20.575 -38.049  1.00  0.00              
ATOM   4027 2HB  SER D 250       6.653 -19.507 -38.292  1.00  0.00              
ATOM   4028  HG  SER D 250       5.249 -18.767 -36.642  1.00  0.00              
ATOM   4029  N   ARG D 251       4.819 -17.269 -40.989  1.00  0.00              
ATOM   4030  CA  ARG D 251       5.261 -16.016 -41.586  1.00  0.00              
ATOM   4031  C   ARG D 251       4.348 -14.897 -41.150  1.00  0.00              
ATOM   4032  O   ARG D 251       3.134 -15.010 -41.243  1.00  0.00              
ATOM   4033  CB  ARG D 251       5.242 -16.113 -43.121  1.00  0.00              
ATOM   4034  CG  ARG D 251       6.147 -17.207 -43.694  1.00  0.00              
ATOM   4035  CD  ARG D 251       5.871 -17.456 -45.179  1.00  0.00              
ATOM   4036  NE  ARG D 251       6.446 -16.418 -46.034  1.00  0.00              
ATOM   4037  CZ  ARG D 251       6.175 -16.282 -47.328  1.00  0.00              
ATOM   4038  NH1 ARG D 251       5.333 -17.118 -47.925  1.00  0.00              
ATOM   4039  NH2 ARG D 251       6.756 -15.320 -48.027  1.00  0.00              
ATOM   4040  H   ARG D 251       3.835 -17.497 -40.993  1.00  0.00              
ATOM   4041  HA  ARG D 251       6.267 -15.776 -41.238  1.00  0.00              
ATOM   4042 1HB  ARG D 251       4.210 -16.303 -43.416  1.00  0.00              
ATOM   4043 2HB  ARG D 251       5.557 -15.143 -43.504  1.00  0.00              
ATOM   4044 1HG  ARG D 251       7.186 -16.897 -43.570  1.00  0.00              
ATOM   4045 2HG  ARG D 251       5.972 -18.128 -43.138  1.00  0.00              
ATOM   4046 1HD  ARG D 251       6.304 -18.415 -45.463  1.00  0.00              
ATOM   4047 2HD  ARG D 251       4.795 -17.480 -45.341  1.00  0.00              
ATOM   4048  HE  ARG D 251       7.099 -15.681 -45.804  1.00  0.00              
ATOM   4049 1HH1 ARG D 251       4.897 -17.858 -47.394  1.00  0.00              
ATOM   4050 2HH1 ARG D 251       5.131 -17.008 -48.909  1.00  0.00              
ATOM   4051 1HH2 ARG D 251       7.406 -14.693 -47.571  1.00  0.00              
ATOM   4052 2HH2 ARG D 251       6.550 -15.219 -49.009  1.00  0.00              
ATOM   4053  N   ILE D 252       4.938 -13.821 -40.652  1.00  0.00              
ATOM   4054  CA  ILE D 252       4.167 -12.680 -40.194  1.00  0.00              
ATOM   4055  C   ILE D 252       4.213 -11.580 -41.254  1.00  0.00              
ATOM   4056  O   ILE D 252       5.288 -11.240 -41.765  1.00  0.00              
ATOM   4057  CB  ILE D 252       4.694 -12.132 -38.854  1.00  0.00              
ATOM   4058  CG1 ILE D 252       4.518 -13.175 -37.745  1.00  0.00              
ATOM   4059  CG2 ILE D 252       3.979 -10.839 -38.489  1.00  0.00              
ATOM   4060  CD1 ILE D 252       5.059 -12.737 -36.403  1.00  0.00              
ATOM   4061  H   ILE D 252       5.947 -13.792 -40.589  1.00  0.00              
ATOM   4062  HA  ILE D 252       3.116 -12.945 -40.086  1.00  0.00              
ATOM   4063  HB  ILE D 252       5.763 -11.946 -38.941  1.00  0.00              
ATOM   4064 1HG1 ILE D 252       3.452 -13.379 -37.659  1.00  0.00              
ATOM   4065 2HG1 ILE D 252       5.035 -14.080 -38.067  1.00  0.00              
ATOM   4066 1HG2 ILE D 252       4.363 -10.467 -37.540  1.00  0.00              
ATOM   4067 2HG2 ILE D 252       4.154 -10.097 -39.267  1.00  0.00              
ATOM   4068 3HG2 ILE D 252       2.910 -11.027 -38.401  1.00  0.00              
ATOM   4069 1HD1 ILE D 252       4.899 -13.528 -35.671  1.00  0.00              
ATOM   4070 2HD1 ILE D 252       6.127 -12.534 -36.490  1.00  0.00              
ATOM   4071 3HD1 ILE D 252       4.543 -11.834 -36.081  1.00  0.00              
ATOM   4072  N   PHE D 253       3.043 -11.053 -41.595  1.00  0.00              
ATOM   4073  CA  PHE D 253       2.926 -10.011 -42.610  1.00  0.00              
ATOM   4074  C   PHE D 253       2.312  -8.743 -42.031  1.00  0.00              
ATOM   4075  O   PHE D 253       1.259  -8.779 -41.393  1.00  0.00              
ATOM   4076  CB  PHE D 253       2.056 -10.504 -43.779  1.00  0.00              
ATOM   4077  CG  PHE D 253       2.597 -11.729 -44.452  1.00  0.00              
ATOM   4078  CD1 PHE D 253       3.545 -11.621 -45.460  1.00  0.00              
ATOM   4079  CD2 PHE D 253       2.202 -13.001 -44.028  1.00  0.00              
ATOM   4080  CE1 PHE D 253       4.101 -12.768 -46.041  1.00  0.00              
ATOM   4081  CE2 PHE D 253       2.749 -14.149 -44.602  1.00  0.00              
ATOM   4082  CZ  PHE D 253       3.701 -14.029 -45.611  1.00  0.00              
ATOM   4083  H   PHE D 253       2.208 -11.388 -41.136  1.00  0.00              
ATOM   4084  HA  PHE D 253       3.916  -9.737 -42.976  1.00  0.00              
ATOM   4085 1HB  PHE D 253       1.057 -10.755 -43.423  1.00  0.00              
ATOM   4086 2HB  PHE D 253       1.983  -9.731 -44.543  1.00  0.00              
ATOM   4087  HD1 PHE D 253       3.854 -10.631 -45.795  1.00  0.00              
ATOM   4088  HD2 PHE D 253       1.456 -13.089 -43.237  1.00  0.00              
ATOM   4089  HE1 PHE D 253       4.845 -12.668 -46.832  1.00  0.00              
ATOM   4090  HE2 PHE D 253       2.435 -15.136 -44.265  1.00  0.00              
ATOM   4091  HZ  PHE D 253       4.132 -14.922 -46.063  1.00  0.00              
ATOM   4092  N   GLN D 254       2.984  -7.624 -42.261  1.00  0.00              
ATOM   4093  CA  GLN D 254       2.474  -6.326 -41.848  1.00  0.00              
ATOM   4094  C   GLN D 254       1.621  -5.728 -42.961  1.00  0.00              
ATOM   4095  O   GLN D 254       2.059  -5.638 -44.105  1.00  0.00              
ATOM   4096  CB  GLN D 254       3.634  -5.384 -41.542  1.00  0.00              
ATOM   4097  CG  GLN D 254       3.207  -4.006 -41.084  1.00  0.00              
ATOM   4098  CD  GLN D 254       4.383  -3.142 -40.677  1.00  0.00              
ATOM   4099  OE1 GLN D 254       5.287  -2.885 -41.472  1.00  0.00              
ATOM   4100  NE2 GLN D 254       4.381  -2.695 -39.431  1.00  0.00              
ATOM   4101  H   GLN D 254       3.874  -7.674 -42.736  1.00  0.00              
ATOM   4102  HA  GLN D 254       1.833  -6.446 -40.975  1.00  0.00              
ATOM   4103 1HB  GLN D 254       4.232  -5.862 -40.767  1.00  0.00              
ATOM   4104 2HB  GLN D 254       4.224  -5.303 -42.455  1.00  0.00              
ATOM   4105 1HG  GLN D 254       2.513  -3.384 -41.653  1.00  0.00              
ATOM   4106 2HG  GLN D 254       2.712  -4.365 -40.182  1.00  0.00              
ATOM   4107 1HE2 GLN D 254       5.131  -2.121 -39.104  1.00  0.00              
ATOM   4108 2HE2 GLN D 254       3.629  -2.932 -38.815  1.00  0.00              
ATOM   4109  N   ALA D 255       0.399  -5.334 -42.620  1.00  0.00              
ATOM   4110  CA  ALA D 255      -0.504  -4.723 -43.588  1.00  0.00              
ATOM   4111  C   ALA D 255      -0.205  -3.220 -43.615  1.00  0.00              
ATOM   4112  O   ALA D 255       0.375  -2.683 -42.662  1.00  0.00              
ATOM   4113  CB  ALA D 255      -1.951  -4.980 -43.187  1.00  0.00              
ATOM   4114  H   ALA D 255       0.087  -5.457 -41.667  1.00  0.00              
ATOM   4115  HA  ALA D 255      -0.305  -5.151 -44.570  1.00  0.00              
ATOM   4116 1HB  ALA D 255      -2.617  -4.521 -43.917  1.00  0.00              
ATOM   4117 2HB  ALA D 255      -2.134  -6.054 -43.154  1.00  0.00              
ATOM   4118 3HB  ALA D 255      -2.137  -4.548 -42.204  1.00  0.00              
ATOM   4119  N   GLU D 256      -0.591  -2.539 -44.690  1.00  0.00              
ATOM   4120  CA  GLU D 256      -0.352  -1.103 -44.781  1.00  0.00              
ATOM   4121  C   GLU D 256      -0.838  -0.330 -43.560  1.00  0.00              
ATOM   4122  O   GLU D 256      -0.131   0.528 -43.038  1.00  0.00              
ATOM   4123  CB  GLU D 256      -1.019  -0.542 -46.039  1.00  0.00              
ATOM   4124  CG  GLU D 256      -0.809   0.950 -46.252  1.00  0.00              
ATOM   4125  CD  GLU D 256      -1.436   1.412 -47.539  1.00  0.00              
ATOM   4126  OE1 GLU D 256      -1.980   0.594 -48.239  1.00  0.00              
ATOM   4127  OE2 GLU D 256      -1.472   2.598 -47.764  1.00  0.00              
ATOM   4128  H   GLU D 256      -1.054  -3.010 -45.454  1.00  0.00              
ATOM   4129  HA  GLU D 256       0.720  -0.908 -44.833  1.00  0.00              
ATOM   4130 1HB  GLU D 256      -0.609  -1.090 -46.889  1.00  0.00              
ATOM   4131 2HB  GLU D 256      -2.086  -0.751 -45.954  1.00  0.00              
ATOM   4132 1HG  GLU D 256      -1.179   1.561 -45.428  1.00  0.00              
ATOM   4133 2HG  GLU D 256       0.273   1.049 -46.319  1.00  0.00              
ATOM   4134  N   ASN D 257      -2.042  -0.635 -43.102  1.00  0.00              
ATOM   4135  CA  ASN D 257      -2.575  -0.011 -41.897  1.00  0.00              
ATOM   4136  C   ASN D 257      -3.612  -0.917 -41.262  1.00  0.00              
ATOM   4137  O   ASN D 257      -3.861  -2.012 -41.755  1.00  0.00              
ATOM   4138  CB  ASN D 257      -3.199   1.346 -42.236  1.00  0.00              
ATOM   4139  CG  ASN D 257      -4.324   1.227 -43.239  1.00  0.00              
ATOM   4140  OD1 ASN D 257      -5.282   0.466 -43.034  1.00  0.00              
ATOM   4141  ND2 ASN D 257      -4.224   1.980 -44.333  1.00  0.00              
ATOM   4142  H   ASN D 257      -2.607  -1.316 -43.593  1.00  0.00              
ATOM   4143  HA  ASN D 257      -1.775   0.129 -41.168  1.00  0.00              
ATOM   4144 1HB  ASN D 257      -3.472   2.049 -41.448  1.00  0.00              
ATOM   4145 2HB  ASN D 257      -2.304   1.700 -42.747  1.00  0.00              
ATOM   4146 1HD2 ASN D 257      -4.941   1.942 -45.032  1.00  0.00              
ATOM   4147 2HD2 ASN D 257      -3.436   2.580 -44.457  1.00  0.00              
ATOM   4148  N   ALA D 258      -4.225  -0.458 -40.177  1.00  0.00              
ATOM   4149  CA  ALA D 258      -5.194  -1.264 -39.440  1.00  0.00              
ATOM   4150  C   ALA D 258      -6.416  -1.657 -40.266  1.00  0.00              
ATOM   4151  O   ALA D 258      -6.929  -2.775 -40.140  1.00  0.00              
ATOM   4152  CB  ALA D 258      -5.639  -0.521 -38.183  1.00  0.00              
ATOM   4153  H   ALA D 258      -4.012   0.475 -39.854  1.00  0.00              
ATOM   4154  HA  ALA D 258      -4.719  -2.200 -39.147  1.00  0.00              
ATOM   4155 1HB  ALA D 258      -6.361  -1.131 -37.639  1.00  0.00              
ATOM   4156 2HB  ALA D 258      -4.773  -0.333 -37.546  1.00  0.00              
ATOM   4157 3HB  ALA D 258      -6.098   0.425 -38.461  1.00  0.00              
ATOM   4158  N   LYS D 259      -6.892  -0.740 -41.100  1.00  0.00              
ATOM   4159  CA  LYS D 259      -8.046  -1.035 -41.932  1.00  0.00              
ATOM   4160  C   LYS D 259      -7.725  -2.138 -42.932  1.00  0.00              
ATOM   4161  O   LYS D 259      -8.532  -3.037 -43.157  1.00  0.00              
ATOM   4162  CB  LYS D 259      -8.515   0.224 -42.665  1.00  0.00              
ATOM   4163  CG  LYS D 259      -9.759   0.027 -43.520  1.00  0.00              
ATOM   4164  CD  LYS D 259     -10.222   1.340 -44.135  1.00  0.00              
ATOM   4165  CE  LYS D 259     -11.452   1.140 -45.008  1.00  0.00              
ATOM   4166  NZ  LYS D 259     -11.905   2.414 -45.632  1.00  0.00              
ATOM   4167  H   LYS D 259      -6.458   0.170 -41.165  1.00  0.00              
ATOM   4168  HA  LYS D 259      -8.864  -1.402 -41.312  1.00  0.00              
ATOM   4169 1HB  LYS D 259      -8.712   0.980 -41.906  1.00  0.00              
ATOM   4170 2HB  LYS D 259      -7.689   0.553 -43.296  1.00  0.00              
ATOM   4171 1HG  LYS D 259      -9.525  -0.684 -44.314  1.00  0.00              
ATOM   4172 2HG  LYS D 259     -10.551  -0.377 -42.892  1.00  0.00              
ATOM   4173 1HD  LYS D 259     -10.453   2.038 -43.331  1.00  0.00              
ATOM   4174 2HD  LYS D 259      -9.409   1.744 -44.743  1.00  0.00              
ATOM   4175 1HE  LYS D 259     -11.206   0.422 -45.788  1.00  0.00              
ATOM   4176 2HE  LYS D 259     -12.250   0.739 -44.383  1.00  0.00              
ATOM   4177 1HZ  LYS D 259     -12.721   2.240 -46.198  1.00  0.00              
ATOM   4178 2HZ  LYS D 259     -12.133   3.082 -44.907  1.00  0.00              
ATOM   4179 3HZ  LYS D 259     -11.166   2.785 -46.210  1.00  0.00              
ATOM   4180  N   ILE D 260      -6.549  -2.065 -43.536  1.00  0.00              
ATOM   4181  CA  ILE D 260      -6.134  -3.081 -44.495  1.00  0.00              
ATOM   4182  C   ILE D 260      -5.964  -4.448 -43.815  1.00  0.00              
ATOM   4183  O   ILE D 260      -6.349  -5.478 -44.372  1.00  0.00              
ATOM   4184  CB  ILE D 260      -4.811  -2.695 -45.176  1.00  0.00              
ATOM   4185  CG1 ILE D 260      -5.004  -1.414 -45.994  1.00  0.00              
ATOM   4186  CG2 ILE D 260      -4.328  -3.833 -46.077  1.00  0.00              
ATOM   4187  CD1 ILE D 260      -6.051  -1.522 -47.077  1.00  0.00              
ATOM   4188  H   ILE D 260      -5.926  -1.295 -43.334  1.00  0.00              
ATOM   4189  HA  ILE D 260      -6.907  -3.241 -45.245  1.00  0.00              
ATOM   4190  HB  ILE D 260      -4.063  -2.492 -44.409  1.00  0.00              
ATOM   4191 1HG1 ILE D 260      -5.286  -0.623 -45.298  1.00  0.00              
ATOM   4192 2HG1 ILE D 260      -4.043  -1.169 -46.446  1.00  0.00              
ATOM   4193 1HG2 ILE D 260      -3.391  -3.548 -46.554  1.00  0.00              
ATOM   4194 2HG2 ILE D 260      -4.172  -4.728 -45.479  1.00  0.00              
ATOM   4195 3HG2 ILE D 260      -5.078  -4.033 -46.843  1.00  0.00              
ATOM   4196 1HD1 ILE D 260      -6.124  -0.573 -47.610  1.00  0.00              
ATOM   4197 2HD1 ILE D 260      -5.770  -2.309 -47.779  1.00  0.00              
ATOM   4198 3HD1 ILE D 260      -7.014  -1.763 -46.631  1.00  0.00              
ATOM   4199  N   LYS D 261      -5.399  -4.456 -42.608  1.00  0.00              
ATOM   4200  CA  LYS D 261      -5.278  -5.697 -41.856  1.00  0.00              
ATOM   4201  C   LYS D 261      -6.652  -6.280 -41.619  1.00  0.00              
ATOM   4202  O   LYS D 261      -6.870  -7.482 -41.818  1.00  0.00              
ATOM   4203  CB  LYS D 261      -4.592  -5.479 -40.498  1.00  0.00              
ATOM   4204  CG  LYS D 261      -4.613  -6.745 -39.640  1.00  0.00              
ATOM   4205  CD  LYS D 261      -3.911  -6.560 -38.290  1.00  0.00              
ATOM   4206  CE  LYS D 261      -4.288  -7.682 -37.335  1.00  0.00              
ATOM   4207  NZ  LYS D 261      -3.530  -7.620 -36.041  1.00  0.00              
ATOM   4208  H   LYS D 261      -5.048  -3.598 -42.204  1.00  0.00              
ATOM   4209  HA  LYS D 261      -4.705  -6.424 -42.434  1.00  0.00              
ATOM   4210 1HB  LYS D 261      -3.567  -5.169 -40.703  1.00  0.00              
ATOM   4211 2HB  LYS D 261      -5.122  -4.667 -39.998  1.00  0.00              
ATOM   4212 1HG  LYS D 261      -5.651  -7.023 -39.459  1.00  0.00              
ATOM   4213 2HG  LYS D 261      -4.115  -7.544 -40.187  1.00  0.00              
ATOM   4214 1HD  LYS D 261      -2.833  -6.558 -38.456  1.00  0.00              
ATOM   4215 2HD  LYS D 261      -4.211  -5.600 -37.871  1.00  0.00              
ATOM   4216 1HE  LYS D 261      -5.355  -7.610 -37.126  1.00  0.00              
ATOM   4217 2HE  LYS D 261      -4.079  -8.632 -37.826  1.00  0.00              
ATOM   4218 1HZ  LYS D 261      -3.817  -8.385 -35.447  1.00  0.00              
ATOM   4219 2HZ  LYS D 261      -2.539  -7.691 -36.227  1.00  0.00              
ATOM   4220 3HZ  LYS D 261      -3.725  -6.743 -35.580  1.00  0.00              
ATOM   4221  N   ARG D 262      -7.585  -5.423 -41.206  1.00  0.00              
ATOM   4222  CA  ARG D 262      -8.940  -5.864 -40.905  1.00  0.00              
ATOM   4223  C   ARG D 262      -9.614  -6.432 -42.153  1.00  0.00              
ATOM   4224  O   ARG D 262     -10.316  -7.441 -42.083  1.00  0.00              
ATOM   4225  CB  ARG D 262      -9.774  -4.765 -40.267  1.00  0.00              
ATOM   4226  CG  ARG D 262      -9.409  -4.440 -38.827  1.00  0.00              
ATOM   4227  CD  ARG D 262     -10.135  -3.275 -38.259  1.00  0.00              
ATOM   4228  NE  ARG D 262      -9.772  -2.947 -36.890  1.00  0.00              
ATOM   4229  CZ  ARG D 262     -10.248  -1.889 -36.205  1.00  0.00              
ATOM   4230  NH1 ARG D 262     -11.074  -1.036 -36.765  1.00  0.00              
ATOM   4231  NH2 ARG D 262      -9.842  -1.719 -34.959  1.00  0.00              
ATOM   4232  H   ARG D 262      -7.352  -4.447 -41.097  1.00  0.00              
ATOM   4233  HA  ARG D 262      -8.911  -6.669 -40.170  1.00  0.00              
ATOM   4234 1HB  ARG D 262      -9.648  -3.874 -40.880  1.00  0.00              
ATOM   4235 2HB  ARG D 262     -10.813  -5.090 -40.308  1.00  0.00              
ATOM   4236 1HG  ARG D 262      -9.634  -5.309 -38.208  1.00  0.00              
ATOM   4237 2HG  ARG D 262      -8.341  -4.227 -38.780  1.00  0.00              
ATOM   4238 1HD  ARG D 262      -9.929  -2.397 -38.872  1.00  0.00              
ATOM   4239 2HD  ARG D 262     -11.204  -3.483 -38.273  1.00  0.00              
ATOM   4240  HE  ARG D 262      -9.141  -3.423 -36.259  1.00  0.00              
ATOM   4241 1HH1 ARG D 262     -11.363  -1.170 -37.724  1.00  0.00              
ATOM   4242 2HH1 ARG D 262     -11.421  -0.250 -36.234  1.00  0.00              
ATOM   4243 1HH2 ARG D 262      -9.191  -2.375 -34.549  1.00  0.00              
ATOM   4244 2HH2 ARG D 262     -10.182  -0.935 -34.422  1.00  0.00              
ATOM   4245  N   GLU D 263      -9.393  -5.786 -43.290  1.00  0.00              
ATOM   4246  CA  GLU D 263      -9.945  -6.262 -44.556  1.00  0.00              
ATOM   4247  C   GLU D 263      -9.353  -7.609 -44.970  1.00  0.00              
ATOM   4248  O   GLU D 263     -10.060  -8.457 -45.522  1.00  0.00              
ATOM   4249  CB  GLU D 263      -9.689  -5.244 -45.666  1.00  0.00              
ATOM   4250  CG  GLU D 263     -10.544  -3.999 -45.587  1.00  0.00              
ATOM   4251  CD  GLU D 263     -10.159  -2.971 -46.637  1.00  0.00              
ATOM   4252  OE1 GLU D 263      -9.156  -3.190 -47.353  1.00  0.00              
ATOM   4253  OE2 GLU D 263     -10.858  -1.938 -46.732  1.00  0.00              
ATOM   4254  H   GLU D 263      -8.831  -4.947 -43.282  1.00  0.00              
ATOM   4255  HA  GLU D 263     -11.018  -6.427 -44.452  1.00  0.00              
ATOM   4256 1HB  GLU D 263      -8.636  -4.964 -45.604  1.00  0.00              
ATOM   4257 2HB  GLU D 263      -9.875  -5.751 -46.613  1.00  0.00              
ATOM   4258 1HG  GLU D 263     -11.612  -4.200 -45.665  1.00  0.00              
ATOM   4259 2HG  GLU D 263     -10.324  -3.599 -44.599  1.00  0.00              
ATOM   4260  N   TRP D 264      -8.062  -7.801 -44.709  1.00  0.00              
ATOM   4261  CA  TRP D 264      -7.426  -9.086 -44.995  1.00  0.00              
ATOM   4262  C   TRP D 264      -8.088 -10.161 -44.164  1.00  0.00              
ATOM   4263  O   TRP D 264      -8.429 -11.217 -44.680  1.00  0.00              
ATOM   4264  CB  TRP D 264      -5.915  -9.056 -44.686  1.00  0.00              
ATOM   4265  CG  TRP D 264      -5.038  -8.674 -45.853  1.00  0.00              
ATOM   4266  CD1 TRP D 264      -4.307  -7.531 -45.988  1.00  0.00              
ATOM   4267  CD2 TRP D 264      -4.774  -9.460 -47.027  1.00  0.00              
ATOM   4268  NE1 TRP D 264      -3.601  -7.559 -47.170  1.00  0.00              
ATOM   4269  CE2 TRP D 264      -3.871  -8.730 -47.826  1.00  0.00              
ATOM   4270  CE3 TRP D 264      -5.216 -10.713 -47.480  1.00  0.00              
ATOM   4271  CZ2 TRP D 264      -3.393  -9.211 -49.046  1.00  0.00              
ATOM   4272  CZ3 TRP D 264      -4.740 -11.193 -48.699  1.00  0.00              
ATOM   4273  CH2 TRP D 264      -3.841 -10.444 -49.466  1.00  0.00              
ATOM   4274  H   TRP D 264      -7.508  -7.057 -44.310  1.00  0.00              
ATOM   4275  HA  TRP D 264      -7.561  -9.339 -46.047  1.00  0.00              
ATOM   4276 1HB  TRP D 264      -5.705  -8.326 -43.903  1.00  0.00              
ATOM   4277 2HB  TRP D 264      -5.577 -10.040 -44.365  1.00  0.00              
ATOM   4278  HD1 TRP D 264      -4.384  -6.800 -45.187  1.00  0.00              
ATOM   4279  HE1 TRP D 264      -2.981  -6.832 -47.501  1.00  0.00              
ATOM   4280  HE3 TRP D 264      -5.917 -11.333 -46.922  1.00  0.00              
ATOM   4281  HZ2 TRP D 264      -2.692  -8.599 -49.614  1.00  0.00              
ATOM   4282  HZ3 TRP D 264      -5.087 -12.168 -49.042  1.00  0.00              
ATOM   4283  HH2 TRP D 264      -3.489 -10.846 -50.417  1.00  0.00              
ATOM   4284  N   LEU D 265      -8.293  -9.884 -42.875  1.00  0.00              
ATOM   4285  CA  LEU D 265      -8.899 -10.872 -41.996  1.00  0.00              
ATOM   4286  C   LEU D 265     -10.342 -11.193 -42.377  1.00  0.00              
ATOM   4287  O   LEU D 265     -10.769 -12.349 -42.290  1.00  0.00              
ATOM   4288  CB  LEU D 265      -8.834 -10.378 -40.545  1.00  0.00              
ATOM   4289  CG  LEU D 265      -7.423 -10.270 -39.955  1.00  0.00              
ATOM   4290  CD1 LEU D 265      -7.476  -9.594 -38.591  1.00  0.00              
ATOM   4291  CD2 LEU D 265      -6.811 -11.660 -39.842  1.00  0.00              
ATOM   4292  H   LEU D 265      -8.028  -8.986 -42.500  1.00  0.00              
ATOM   4293  HA  LEU D 265      -8.360 -11.815 -42.079  1.00  0.00              
ATOM   4294 1HB  LEU D 265      -9.260  -9.385 -40.677  1.00  0.00              
ATOM   4295 2HB  LEU D 265      -9.478 -10.966 -39.889  1.00  0.00              
ATOM   4296  HG  LEU D 265      -6.819  -9.697 -40.657  1.00  0.00              
ATOM   4297 1HD1 LEU D 265      -6.471  -9.521 -38.180  1.00  0.00              
ATOM   4298 2HD1 LEU D 265      -7.895  -8.593 -38.699  1.00  0.00              
ATOM   4299 3HD1 LEU D 265      -8.101 -10.179 -37.919  1.00  0.00              
ATOM   4300 1HD2 LEU D 265      -5.808 -11.581 -39.423  1.00  0.00              
ATOM   4301 2HD2 LEU D 265      -7.430 -12.278 -39.191  1.00  0.00              
ATOM   4302 3HD2 LEU D 265      -6.757 -12.116 -40.830  1.00  0.00              
ATOM   4303  N   GLU D 266     -11.088 -10.177 -42.803  1.00  0.00              
ATOM   4304  CA  GLU D 266     -12.479 -10.359 -43.221  1.00  0.00              
ATOM   4305  C   GLU D 266     -12.582 -11.199 -44.503  1.00  0.00              
ATOM   4306  O   GLU D 266     -13.452 -12.071 -44.616  1.00  0.00              
ATOM   4307  CB  GLU D 266     -13.152  -9.002 -43.427  1.00  0.00              
ATOM   4308  CG  GLU D 266     -13.454  -8.248 -42.139  1.00  0.00              
ATOM   4309  CD  GLU D 266     -13.917  -6.845 -42.423  1.00  0.00              
ATOM   4310  OE1 GLU D 266     -13.923  -6.463 -43.568  1.00  0.00              
ATOM   4311  OE2 GLU D 266     -14.368  -6.194 -41.510  1.00  0.00              
ATOM   4312  H   GLU D 266     -10.680  -9.255 -42.839  1.00  0.00              
ATOM   4313  HA  GLU D 266     -13.027 -10.908 -42.454  1.00  0.00              
ATOM   4314 1HB  GLU D 266     -12.483  -8.405 -44.046  1.00  0.00              
ATOM   4315 2HB  GLU D 266     -14.082  -9.185 -43.965  1.00  0.00              
ATOM   4316 1HG  GLU D 266     -14.184  -8.748 -41.504  1.00  0.00              
ATOM   4317 2HG  GLU D 266     -12.491  -8.216 -41.629  1.00  0.00              
ATOM   4318  N   VAL D 267     -11.709 -10.946 -45.474  1.00  0.00              
ATOM   4319  CA  VAL D 267     -11.794 -11.697 -46.719  1.00  0.00              
ATOM   4320  C   VAL D 267     -11.237 -13.103 -46.562  1.00  0.00              
ATOM   4321  O   VAL D 267     -11.666 -14.016 -47.252  1.00  0.00              
ATOM   4322  CB  VAL D 267     -11.081 -10.985 -47.904  1.00  0.00              
ATOM   4323  CG1 VAL D 267     -11.716  -9.629 -48.129  1.00  0.00              
ATOM   4324  CG2 VAL D 267      -9.581 -10.843 -47.642  1.00  0.00              
ATOM   4325  H   VAL D 267     -10.989 -10.246 -45.370  1.00  0.00              
ATOM   4326  HA  VAL D 267     -12.830 -11.843 -47.025  1.00  0.00              
ATOM   4327  HB  VAL D 267     -11.183 -11.598 -48.799  1.00  0.00              
ATOM   4328 1HG1 VAL D 267     -11.219  -9.126 -48.961  1.00  0.00              
ATOM   4329 2HG1 VAL D 267     -12.774  -9.755 -48.363  1.00  0.00              
ATOM   4330 3HG1 VAL D 267     -11.612  -9.024 -47.228  1.00  0.00              
ATOM   4331 1HG2 VAL D 267      -9.108 -10.340 -48.488  1.00  0.00              
ATOM   4332 2HG2 VAL D 267      -9.425 -10.254 -46.736  1.00  0.00              
ATOM   4333 3HG2 VAL D 267      -9.139 -11.831 -47.513  1.00  0.00              
ATOM   4334  N   LEU D 268     -10.294 -13.295 -45.644  1.00  0.00              
ATOM   4335  CA  LEU D 268      -9.772 -14.640 -45.432  1.00  0.00              
ATOM   4336  C   LEU D 268     -10.860 -15.486 -44.797  1.00  0.00              
ATOM   4337  O   LEU D 268     -11.072 -16.639 -45.181  1.00  0.00              
ATOM   4338  CB  LEU D 268      -8.529 -14.601 -44.532  1.00  0.00              
ATOM   4339  CG  LEU D 268      -7.276 -14.045 -45.213  1.00  0.00              
ATOM   4340  CD1 LEU D 268      -6.178 -13.771 -44.178  1.00  0.00              
ATOM   4341  CD2 LEU D 268      -6.803 -15.049 -46.283  1.00  0.00              
ATOM   4342  H   LEU D 268      -9.929 -12.533 -45.091  1.00  0.00              
ATOM   4343  HA  LEU D 268      -9.511 -15.086 -46.391  1.00  0.00              
ATOM   4344 1HB  LEU D 268      -8.884 -13.912 -43.767  1.00  0.00              
ATOM   4345 2HB  LEU D 268      -8.328 -15.573 -44.080  1.00  0.00              
ATOM   4346  HG  LEU D 268      -7.564 -13.122 -45.717  1.00  0.00              
ATOM   4347 1HD1 LEU D 268      -5.296 -13.374 -44.680  1.00  0.00              
ATOM   4348 2HD1 LEU D 268      -6.539 -13.043 -43.451  1.00  0.00              
ATOM   4349 3HD1 LEU D 268      -5.921 -14.697 -43.667  1.00  0.00              
ATOM   4350 1HD2 LEU D 268      -5.911 -14.660 -46.776  1.00  0.00              
ATOM   4351 2HD2 LEU D 268      -6.572 -16.003 -45.811  1.00  0.00              
ATOM   4352 3HD2 LEU D 268      -7.591 -15.190 -47.022  1.00  0.00              
ATOM   4353  N   GLU D 269     -11.566 -14.911 -43.828  1.00  0.00              
ATOM   4354  CA  GLU D 269     -12.685 -15.605 -43.197  1.00  0.00              
ATOM   4355  C   GLU D 269     -13.831 -15.853 -44.188  1.00  0.00              
ATOM   4356  O   GLU D 269     -14.415 -16.938 -44.213  1.00  0.00              
ATOM   4357  CB  GLU D 269     -13.193 -14.805 -41.995  1.00  0.00              
ATOM   4358  CG  GLU D 269     -14.343 -15.461 -41.245  1.00  0.00              
ATOM   4359  CD  GLU D 269     -13.905 -16.734 -40.576  1.00  0.00              
ATOM   4360  OE1 GLU D 269     -12.724 -16.979 -40.524  1.00  0.00              
ATOM   4361  OE2 GLU D 269     -14.740 -17.406 -40.018  1.00  0.00              
ATOM   4362  H   GLU D 269     -11.331 -13.978 -43.519  1.00  0.00              
ATOM   4363  HA  GLU D 269     -12.363 -16.590 -42.855  1.00  0.00              
ATOM   4364 1HB  GLU D 269     -12.347 -14.675 -41.319  1.00  0.00              
ATOM   4365 2HB  GLU D 269     -13.511 -13.833 -42.370  1.00  0.00              
ATOM   4366 1HG  GLU D 269     -14.809 -14.807 -40.508  1.00  0.00              
ATOM   4367 2HG  GLU D 269     -15.062 -15.692 -42.029  1.00  0.00              
ATOM   4368  N   GLU D 270     -14.146 -14.853 -45.004  1.00  0.00              
ATOM   4369  CA  GLU D 270     -15.216 -15.019 -45.984  1.00  0.00              
ATOM   4370  C   GLU D 270     -14.918 -16.101 -47.028  1.00  0.00              
ATOM   4371  O   GLU D 270     -15.806 -16.886 -47.373  1.00  0.00              
ATOM   4372  CB  GLU D 270     -15.488 -13.688 -46.688  1.00  0.00              
ATOM   4373  CG  GLU D 270     -16.615 -13.734 -47.709  1.00  0.00              
ATOM   4374  CD  GLU D 270     -16.876 -12.376 -48.298  1.00  0.00              
ATOM   4375  OE1 GLU D 270     -16.217 -11.443 -47.904  1.00  0.00              
ATOM   4376  OE2 GLU D 270     -17.650 -12.287 -49.220  1.00  0.00              
ATOM   4377  H   GLU D 270     -13.654 -13.974 -44.957  1.00  0.00              
ATOM   4378  HA  GLU D 270     -16.128 -15.349 -45.485  1.00  0.00              
ATOM   4379 1HB  GLU D 270     -15.731 -12.962 -45.911  1.00  0.00              
ATOM   4380 2HB  GLU D 270     -14.562 -13.393 -47.182  1.00  0.00              
ATOM   4381 1HG  GLU D 270     -16.445 -14.450 -48.512  1.00  0.00              
ATOM   4382 2HG  GLU D 270     -17.479 -14.045 -47.121  1.00  0.00              
ATOM   4383  N   THR D 271     -13.678 -16.170 -47.517  1.00  0.00              
ATOM   4384  CA  THR D 271     -13.382 -17.156 -48.552  1.00  0.00              
ATOM   4385  C   THR D 271     -13.209 -18.537 -47.904  1.00  0.00              
ATOM   4386  O   THR D 271     -13.441 -19.564 -48.554  1.00  0.00              
ATOM   4387  CB  THR D 271     -12.128 -16.767 -49.395  1.00  0.00              
ATOM   4388  OG1 THR D 271     -11.011 -16.542 -48.532  1.00  0.00              
ATOM   4389  CG2 THR D 271     -12.396 -15.492 -50.171  1.00  0.00              
ATOM   4390  H   THR D 271     -12.941 -15.558 -47.195  1.00  0.00              
ATOM   4391  HA  THR D 271     -14.219 -17.223 -49.248  1.00  0.00              
ATOM   4392  HB  THR D 271     -11.903 -17.576 -50.087  1.00  0.00              
ATOM   4393  HG1 THR D 271     -11.218 -15.828 -47.922  1.00  0.00              
ATOM   4394 1HG2 THR D 271     -11.514 -15.230 -50.756  1.00  0.00              
ATOM   4395 2HG2 THR D 271     -13.244 -15.644 -50.839  1.00  0.00              
ATOM   4396 3HG2 THR D 271     -12.622 -14.685 -49.476  1.00  0.00              
ATOM   4397  N   LYS D 272     -12.844 -18.571 -46.618  1.00  0.00              
ATOM   4398  CA  LYS D 272     -12.814 -19.843 -45.908  1.00  0.00              
ATOM   4399  C   LYS D 272     -14.241 -20.375 -45.822  1.00  0.00              
ATOM   4400  O   LYS D 272     -14.489 -21.558 -46.024  1.00  0.00              
ATOM   4401  CB  LYS D 272     -12.205 -19.687 -44.514  1.00  0.00              
ATOM   4402  CG  LYS D 272     -12.288 -20.937 -43.647  1.00  0.00              
ATOM   4403  CD  LYS D 272     -11.851 -20.650 -42.219  1.00  0.00              
ATOM   4404  CE  LYS D 272     -11.964 -21.891 -41.345  1.00  0.00              
ATOM   4405  NZ  LYS D 272     -11.563 -21.619 -39.938  1.00  0.00              
ATOM   4406  H   LYS D 272     -12.591 -17.726 -46.128  1.00  0.00              
ATOM   4407  HA  LYS D 272     -12.211 -20.562 -46.464  1.00  0.00              
ATOM   4408 1HB  LYS D 272     -11.159 -19.410 -44.651  1.00  0.00              
ATOM   4409 2HB  LYS D 272     -12.734 -18.870 -44.023  1.00  0.00              
ATOM   4410 1HG  LYS D 272     -13.320 -21.291 -43.649  1.00  0.00              
ATOM   4411 2HG  LYS D 272     -11.642 -21.701 -44.079  1.00  0.00              
ATOM   4412 1HD  LYS D 272     -10.815 -20.308 -42.234  1.00  0.00              
ATOM   4413 2HD  LYS D 272     -12.486 -19.862 -41.813  1.00  0.00              
ATOM   4414 1HE  LYS D 272     -12.998 -22.232 -41.368  1.00  0.00              
ATOM   4415 2HE  LYS D 272     -11.318 -22.662 -41.763  1.00  0.00              
ATOM   4416 1HZ  LYS D 272     -11.651 -22.465 -39.393  1.00  0.00              
ATOM   4417 2HZ  LYS D 272     -10.603 -21.303 -39.916  1.00  0.00              
ATOM   4418 3HZ  LYS D 272     -12.162 -20.904 -39.550  1.00  0.00              
ATOM   4419  N   ARG D 273     -15.174 -19.488 -45.514  1.00  0.00              
ATOM   4420  CA  ARG D 273     -16.576 -19.872 -45.385  1.00  0.00              
ATOM   4421  C   ARG D 273     -17.126 -20.292 -46.751  1.00  0.00              
ATOM   4422  O   ARG D 273     -17.929 -21.219 -46.838  1.00  0.00              
ATOM   4423  CB  ARG D 273     -17.421 -18.782 -44.741  1.00  0.00              
ATOM   4424  CG  ARG D 273     -17.164 -18.566 -43.259  1.00  0.00              
ATOM   4425  CD  ARG D 273     -17.940 -17.450 -42.659  1.00  0.00              
ATOM   4426  NE  ARG D 273     -17.687 -17.233 -41.244  1.00  0.00              
ATOM   4427  CZ  ARG D 273     -18.207 -16.222 -40.520  1.00  0.00              
ATOM   4428  NH1 ARG D 273     -18.976 -15.314 -41.080  1.00  0.00              
ATOM   4429  NH2 ARG D 273     -17.904 -16.154 -39.236  1.00  0.00              
ATOM   4430  H   ARG D 273     -14.913 -18.524 -45.365  1.00  0.00              
ATOM   4431  HA  ARG D 273     -16.663 -20.732 -44.720  1.00  0.00              
ATOM   4432 1HB  ARG D 273     -17.214 -17.859 -45.280  1.00  0.00              
ATOM   4433 2HB  ARG D 273     -18.464 -19.062 -44.887  1.00  0.00              
ATOM   4434 1HG  ARG D 273     -17.424 -19.480 -42.724  1.00  0.00              
ATOM   4435 2HG  ARG D 273     -16.104 -18.352 -43.118  1.00  0.00              
ATOM   4436 1HD  ARG D 273     -17.691 -16.526 -43.180  1.00  0.00              
ATOM   4437 2HD  ARG D 273     -19.003 -17.657 -42.773  1.00  0.00              
ATOM   4438  HE  ARG D 273     -17.117 -17.766 -40.601  1.00  0.00              
ATOM   4439 1HH1 ARG D 273     -19.184 -15.371 -42.067  1.00  0.00              
ATOM   4440 2HH1 ARG D 273     -19.356 -14.565 -40.520  1.00  0.00              
ATOM   4441 1HH2 ARG D 273     -17.297 -16.850 -38.825  1.00  0.00              
ATOM   4442 2HH2 ARG D 273     -18.280 -15.406 -38.671  1.00  0.00              
ATOM   4443  N   ALA D 274     -16.682 -19.606 -47.804  1.00  0.00              
ATOM   4444  CA  ALA D 274     -17.074 -19.930 -49.177  1.00  0.00              
ATOM   4445  C   ALA D 274     -16.607 -21.325 -49.565  1.00  0.00              
ATOM   4446  O   ALA D 274     -17.332 -22.076 -50.213  1.00  0.00              
ATOM   4447  CB  ALA D 274     -16.491 -18.907 -50.134  1.00  0.00              
ATOM   4448  H   ALA D 274     -16.054 -18.835 -47.642  1.00  0.00              
ATOM   4449  HA  ALA D 274     -18.162 -19.920 -49.242  1.00  0.00              
ATOM   4450 1HB  ALA D 274     -16.788 -19.155 -51.154  1.00  0.00              
ATOM   4451 2HB  ALA D 274     -16.866 -17.915 -49.879  1.00  0.00              
ATOM   4452 3HB  ALA D 274     -15.406 -18.917 -50.061  1.00  0.00              
ATOM   4453  N   LEU D 275     -15.386 -21.664 -49.175  1.00  0.00              
ATOM   4454  CA  LEU D 275     -14.836 -22.985 -49.443  1.00  0.00              
ATOM   4455  C   LEU D 275     -15.676 -24.010 -48.691  1.00  0.00              
ATOM   4456  O   LEU D 275     -16.060 -25.045 -49.239  1.00  0.00              
ATOM   4457  CB  LEU D 275     -13.363 -23.063 -49.024  1.00  0.00              
ATOM   4458  CG  LEU D 275     -12.687 -24.419 -49.262  1.00  0.00              
ATOM   4459  CD1 LEU D 275     -12.763 -24.788 -50.737  1.00  0.00              
ATOM   4460  CD2 LEU D 275     -11.242 -24.356 -48.794  1.00  0.00              
ATOM   4461  H   LEU D 275     -14.822 -20.989 -48.678  1.00  0.00              
ATOM   4462  HA  LEU D 275     -14.905 -23.200 -50.509  1.00  0.00              
ATOM   4463 1HB  LEU D 275     -12.947 -22.316 -49.698  1.00  0.00              
ATOM   4464 2HB  LEU D 275     -13.219 -22.741 -47.993  1.00  0.00              
ATOM   4465  HG  LEU D 275     -13.206 -25.152 -48.644  1.00  0.00              
ATOM   4466 1HD1 LEU D 275     -12.280 -25.753 -50.896  1.00  0.00              
ATOM   4467 2HD1 LEU D 275     -13.807 -24.849 -51.045  1.00  0.00              
ATOM   4468 3HD1 LEU D 275     -12.254 -24.027 -51.329  1.00  0.00              
ATOM   4469 1HD2 LEU D 275     -10.763 -25.322 -48.963  1.00  0.00              
ATOM   4470 2HD2 LEU D 275     -10.710 -23.585 -49.352  1.00  0.00              
ATOM   4471 3HD2 LEU D 275     -11.213 -24.119 -47.732  1.00  0.00              
ATOM   4472  N   SER D 276     -15.969 -23.695 -47.435  1.00  0.00              
ATOM   4473  CA  SER D 276     -16.810 -24.531 -46.590  1.00  0.00              
ATOM   4474  C   SER D 276     -18.219 -24.700 -47.154  1.00  0.00              
ATOM   4475  O   SER D 276     -18.847 -25.744 -46.960  1.00  0.00              
ATOM   4476  CB  SER D 276     -16.873 -23.945 -45.192  1.00  0.00              
ATOM   4477  OG  SER D 276     -15.624 -23.966 -44.556  1.00  0.00              
ATOM   4478  H   SER D 276     -15.589 -22.839 -47.058  1.00  0.00              
ATOM   4479  HA  SER D 276     -16.384 -25.517 -46.396  1.00  0.00              
ATOM   4480 1HB  SER D 276     -17.217 -22.914 -45.263  1.00  0.00              
ATOM   4481 2HB  SER D 276     -17.581 -24.525 -44.602  1.00  0.00              
ATOM   4482  HG  SER D 276     -15.094 -23.230 -44.869  1.00  0.00              
ATOM   4483  N   ASP D 277     -18.717 -23.678 -47.848  1.00  0.00              
ATOM   4484  CA  ASP D 277     -20.056 -23.749 -48.427  1.00  0.00              
ATOM   4485  C   ASP D 277     -20.008 -24.376 -49.819  1.00  0.00              
ATOM   4486  O   ASP D 277     -21.039 -24.712 -50.403  1.00  0.00              
ATOM   4487  CB  ASP D 277     -20.689 -22.356 -48.495  1.00  0.00              
ATOM   4488  CG  ASP D 277     -21.103 -21.787 -47.145  1.00  0.00              
ATOM   4489  OD1 ASP D 277     -21.178 -22.540 -46.202  1.00  0.00              
ATOM   4490  OD2 ASP D 277     -21.187 -20.587 -47.030  1.00  0.00              
ATOM   4491  H   ASP D 277     -18.169 -22.842 -47.979  1.00  0.00              
ATOM   4492  HA  ASP D 277     -20.690 -24.390 -47.814  1.00  0.00              
ATOM   4493 1HB  ASP D 277     -20.076 -21.626 -49.025  1.00  0.00              
ATOM   4494 2HB  ASP D 277     -21.580 -22.580 -49.083  1.00  0.00              
ATOM   4495  N   LYS D 278     -18.791 -24.526 -50.338  1.00  0.00              
ATOM   4496  CA  LYS D 278     -18.562 -25.137 -51.642  1.00  0.00              
ATOM   4497  C   LYS D 278     -18.516 -26.651 -51.459  1.00  0.00              
ATOM   4498  O   LYS D 278     -19.070 -27.404 -52.259  1.00  0.00              
ATOM   4499  CB  LYS D 278     -17.234 -24.648 -52.235  1.00  0.00              
ATOM   4500  CG  LYS D 278     -16.911 -25.221 -53.608  1.00  0.00              
ATOM   4501  CD  LYS D 278     -15.647 -24.599 -54.190  1.00  0.00              
ATOM   4502  CE  LYS D 278     -15.340 -25.168 -55.567  1.00  0.00              
ATOM   4503  NZ  LYS D 278     -14.164 -24.505 -56.193  1.00  0.00              
ATOM   4504  H   LYS D 278     -18.001 -24.201 -49.800  1.00  0.00              
ATOM   4505  HA  LYS D 278     -19.388 -24.897 -52.313  1.00  0.00              
ATOM   4506 1HB  LYS D 278     -17.294 -23.562 -52.299  1.00  0.00              
ATOM   4507 2HB  LYS D 278     -16.448 -24.927 -51.531  1.00  0.00              
ATOM   4508 1HG  LYS D 278     -16.770 -26.299 -53.509  1.00  0.00              
ATOM   4509 2HG  LYS D 278     -17.749 -25.024 -54.273  1.00  0.00              
ATOM   4510 1HD  LYS D 278     -15.792 -23.521 -54.263  1.00  0.00              
ATOM   4511 2HD  LYS D 278     -14.814 -24.807 -53.517  1.00  0.00              
ATOM   4512 1HE  LYS D 278     -15.142 -26.234 -55.460  1.00  0.00              
ATOM   4513 2HE  LYS D 278     -16.217 -25.024 -56.198  1.00  0.00              
ATOM   4514 1HZ  LYS D 278     -13.994 -24.909 -57.103  1.00  0.00              
ATOM   4515 2HZ  LYS D 278     -14.349 -23.516 -56.292  1.00  0.00              
ATOM   4516 3HZ  LYS D 278     -13.352 -24.636 -55.606  1.00  0.00              
ATOM   4517  N   ARG D 279     -17.849 -27.085 -50.395  1.00  0.00              
ATOM   4518  CA  ARG D 279     -17.719 -28.505 -50.093  1.00  0.00              
ATOM   4519  C   ARG D 279     -18.904 -29.006 -49.272  1.00  0.00              
ATOM   4520  O   ARG D 279     -19.581 -29.949 -49.738  1.00  0.00              
ATOM   4521  OXT ARG D 279     -19.161 -28.497 -48.217  1.00  0.00              
ATOM   4522  CB  ARG D 279     -16.417 -28.763 -49.331  1.00  0.00              
ATOM   4523  CG  ARG D 279     -15.170 -28.462 -50.139  1.00  0.00              
ATOM   4524  CD  ARG D 279     -13.909 -28.714 -49.332  1.00  0.00              
ATOM   4525  NE  ARG D 279     -12.710 -28.400 -50.101  1.00  0.00              
ATOM   4526  CZ  ARG D 279     -11.467 -28.542 -49.650  1.00  0.00              
ATOM   4527  NH1 ARG D 279     -11.254 -28.995 -48.419  1.00  0.00              
ATOM   4528  NH2 ARG D 279     -10.437 -28.233 -50.430  1.00  0.00              
ATOM   4529  H   ARG D 279     -17.419 -26.411 -49.780  1.00  0.00              
ATOM   4530  HA  ARG D 279     -17.718 -29.081 -51.019  1.00  0.00              
ATOM   4531 1HB  ARG D 279     -16.440 -28.140 -48.440  1.00  0.00              
ATOM   4532 2HB  ARG D 279     -16.423 -29.815 -49.041  1.00  0.00              
ATOM   4533 1HG  ARG D 279     -15.165 -29.101 -51.023  1.00  0.00              
ATOM   4534 2HG  ARG D 279     -15.200 -27.417 -50.447  1.00  0.00              
ATOM   4535 1HD  ARG D 279     -13.930 -28.088 -48.440  1.00  0.00              
ATOM   4536 2HD  ARG D 279     -13.877 -29.763 -49.041  1.00  0.00              
ATOM   4537  HE  ARG D 279     -12.623 -28.048 -51.044  1.00  0.00              
ATOM   4538 1HH1 ARG D 279     -12.038 -29.232 -47.829  1.00  0.00              
ATOM   4539 2HH1 ARG D 279     -10.309 -29.100 -48.080  1.00  0.00              
ATOM   4540 1HH2 ARG D 279     -10.605 -27.890 -51.366  1.00  0.00              
ATOM   4541 2HH2 ARG D 279      -9.497 -28.339 -50.085  1.00  0.00              
TER                                                                             
# All scores below are weighted scores, not raw scores.
#BEGIN_POSE_ENERGIES_TABLE 027.d16_v11.3_repeated_1_5.5dG_02_RalA3andExo84_0015_0001.pdb
label fa_atr fa_rep fa_sol fa_intra_rep pro_close fa_pair hbond_sr_bb hbond_lr_bb hbond_bb_sc hbond_sc dslf_ss_dst dslf_cs_ang dslf_ss_dih dslf_ca_dih rama omega fa_dun p_aa_pp ref total
weights 0.8 0.44 0.65 0.004 1 0.49 0.585 1.17 1.17 1.1 0.5 2 5 5 0.2 0.5 0.56 0.32 1 NA
pose -1091.51 98.6483 544.317 2.43699 0.553169 -28.7715 -65.6918 -116.035 -30.7054 -31.8654 0 0 0 0 -6.21051 12.0446 195.63 -21.2502 -70.21 -608.618
SER_p:NtermProteinFull_1 -0.405792 0.00592437 0.210771 0.000883926 0 0 0 0 0 0 0 0 0 0 0 0.0158486 0.571486 0 -0.37 0.0291213
LEU_2 -2.11757 0.22659 0.839332 0.00671657 0 0 0 0 0 0 0 0 0 0 -0.263868 0.0255452 1.81409 -0.063647 -0.1 0.367188
ALA_3 -1.91677 0.0310044 1.20156 0.000677522 0 0 0 0 0 0 0 0 0 0 -0.241606 0.018986 0 -0.0713188 0.16 -0.817475
GLU_4 -3.94479 0.257945 2.63086 0.00632777 0 -0.155895 0 0 -0.277187 0 0 0 0 0 0.091456 0.00313815 0.912842 0.108576 -0.81 -1.17672
HIS_5 -6.8798 0.41638 3.48391 0.00293947 0 0.072263 0 0 0 -0.355385 0 0 0 0 -0.0541135 0.36121 0.664084 0.00556785 0.56 -1.72295
HIS_6 -6.31185 0.443945 3.25679 0.0029328 0 -0.263494 0 0 -0.673385 0 0 0 0 0 0.0650934 0.0139387 1.47661 -0.0979488 0.56 -1.52735
VAL_7 -4.28317 0.334368 1.27519 0.0119046 0 0 0 0 0 0 0 0 0 0 -0.213577 0.0690908 0.0245862 -0.233042 0.29 -2.72465
ILE_8 -5.18094 0.538442 1.65349 0.015693 0 0 0 0 0 0 0 0 0 0 -0.239064 0.113085 0.826378 -0.373807 0.24 -2.40673
MET_9 -4.44371 0.235623 1.5507 0.00425046 0 0 0 0 0 0 0 0 0 0 -0.109672 0.00201484 0.878676 0.0336939 -0.34 -2.18843
VAL_10 -3.96083 0.495072 1.03375 0.010595 0 0 0 0 0 0 0 0 0 0 -0.197825 0.0010287 0.117943 -0.37759 0.29 -2.58785
GLY_11 -2.31824 0.231323 1.24132 0.000136632 0 0 0 0 -0.775907 0 0 0 0 0 0.200949 0.041718 0 -0.77003 -0.17 -2.31873
SER_12 -2.34002 0.218749 1.54113 0.000805662 0 -0.0623576 0 0 0 0 0 0 0 0 -0.2752 0.0102407 0.751491 -0.160362 -0.37 -0.685527
GLY_13 -1.06034 0.073135 0.606307 2.10886e-05 0 0 0 0 0 0 0 0 0 0 0.102607 0.0656381 0 0.466885 -0.17 0.0842506
GLY_14 -1.45268 0.138483 0.942818 2.3921e-05 0 0 0 0 -0.55854 0 0 0 0 0 -0.354584 0.0314237 0 -0.794702 -0.17 -2.21776
VAL_15 -4.28249 0.322961 1.81883 0.0101445 0 0 0 0 -0.81923 0 0 0 0 0 -0.0467844 0.00522612 0.294771 0.248525 0.29 -2.15805
GLY_16 -2.30954 0.338456 1.28628 2.31858e-05 0 0 0 0 0 0 0 0 0 0 0.00687749 0.0895542 0 -0.795795 -0.17 -1.55414
LYS_17 -5.81912 0.487995 3.70741 0.00754351 0 -0.0462006 0 0 -0.775907 0 0 0 0 0 -0.055921 9.52473e-05 2.45866 -0.0481234 -0.65 -0.733566
SER_18 -2.97372 0.288418 2.14716 0.0010489 0 -0.144523 0 0 0 -0.659088 0 0 0 0 -0.217286 0.0113651 0.617153 0.00670272 -0.37 -1.29277
ALA_19 -3.0819 0.358206 1.29132 0.000711667 0 0 0 0 0 0 0 0 0 0 -0.111818 3.97459e-06 0 -0.139904 0.16 -1.52338
LEU_20 -5.21848 0.19381 1.88586 0.00572363 0 0 0 0 0 0 0 0 0 0 -0.0962835 0.0485245 0.297926 -0.113821 -0.1 -3.09674
THR_21 -4.91799 0.207804 2.40001 0.0113623 0 -0.123699 0 0 0 -0.00833649 0 0 0 0 -0.0428789 0.0106666 0.0765629 0.092242 -0.27 -2.56425
LEU_22 -4.72061 0.261751 2.2495 0.00740394 0 0 0 0 0 0 0 0 0 0 -0.123762 0.145475 0.117743 -0.0915639 -0.1 -2.25406
GLN_23 -5.74115 0.395812 3.60315 0.0121047 0 -0.201183 0 0 0 0 0 0 0 0 -0.141561 0.00625898 1.12876 -0.107691 -0.97 -2.01549
PHE_24 -6.49237 0.66098 1.67118 0.0258356 0 0 0 0 -0.0210533 0 0 0 0 0 0.129823 0.0223654 0.155849 -0.156701 0.63 -3.37409
MET_25 -4.99301 0.405469 1.68377 0.00294252 0 0 0 0 -0.56322 0 0 0 0 0 -0.0438025 0.106366 2.58218 -0.0592215 -0.34 -1.21852
LYS_26 -2.79751 0.34046 1.5579 0.00506182 0 -0.22712 0 0 0 0 0 0 0 0 0.056549 0.273866 0.643748 0.0735264 -0.65 -0.723522
ASP_27 -2.63452 0.286991 1.86031 0.00499871 0 -0.262718 0 0 0 0 0 0 0 0 -0.122329 0.00673355 0.581719 -0.178111 -0.67 -1.12693
GLU_28 -3.24768 0.239719 1.95978 0.0053156 0 -0.179214 0 0 0 0 0 0 0 0 -0.0385712 0.00247077 0.747298 0.043633 -0.81 -1.27725
PHE_29 -4.41007 0.226911 1.16358 0.0254872 0 0 0 0 0 0 0 0 0 0 0.0662129 0.446482 0.388307 -0.05569 0.63 -1.51878
VAL_30 -2.05477 0.0602902 0.866781 0.0145044 0 0 0 0 0 0 0 0 0 0 -0.140582 0.000984699 0.11261 -0.182932 0.29 -1.03312
GLU_31 -1.32044 0.011952 0.782214 0.00557474 0 -0.419248 0 0 0 0 0 0 0 0 -0.117245 0.07935 0.839098 -0.160025 -0.81 -1.10877
ASP_32 -1.19268 0.0276994 0.807389 0.00359697 0 -0.00142468 0 0 0 0 0 0 0 0 -0.18435 0.0121515 0.466936 0.0352666 -0.67 -0.695417
TYR_33 -3.52942 0.147557 1.24601 0.0263103 0 0 0 0 -0.0844409 0 0 0 0 0 -0.280613 0.185507 0.468725 0.0141536 0.51 -1.29621
GLU_34 -2.20882 0.22155 1.24831 0.00732737 0.00024859 -0.102746 0 0 -0.450368 0 0 0 0 0 0.0301308 0.00695071 0.81995 0.108775 -0.81 -1.12869
PRO_35 -1.71861 0.293857 0.508252 0.00131411 0.030923 0 0 0 0 0 0 0 0 0 0.195517 0.0376989 0.411024 -0.462901 0.02 -0.682928
THR_36 -3.12548 0.115155 2.3015 0.00982129 0 -0.136087 0 0 -0.534809 0 0 0 0 0 -0.010081 0.0211438 0.0506081 -0.0974582 -0.27 -1.67568
ASN_37 -1.98889 0.0505463 1.38036 0.0028684 0 -0.102311 0 0 0 0 0 0 0 0 0.674664 0.109147 0.564499 0.204957 -0.89 0.00584127
ALA_38 -2.77462 0.23057 1.18651 0.000934295 0 0 0 0 0 0 0 0 0 0 1.05147 0.0271026 0 0.00908472 0.16 -0.10895
ASP_39 -4.27209 0.248789 2.86844 0.00289028 0 -0.423011 0 0 0 -0.0130826 0 0 0 0 0.185972 0.00515456 0.691789 0.380239 -0.67 -0.99491
SER_40 -2.78365 0.196867 1.67651 0.00141446 0 -0.084338 0 0 0 -0.0444916 0 0 0 0 0.0832814 0.079416 0.329615 0.260843 -0.37 -0.65454
TYR_41 -6.04032 0.393765 2.22726 0.0269429 0 0 0 0 0 -0.0130826 0 0 0 0 -0.14202 0.0217355 0.678791 -0.17663 0.51 -2.51356
PHE_42 -2.35996 0.233061 1.06022 0.0304162 0 0 0 0 0 0 0 0 0 0 -0.0418788 0.0558879 0.814059 0.00201013 0.63 0.423808
LYS_43 -3.9142 0.216766 2.09084 0.00477181 0 -0.173609 0 0 -0.584273 0 0 0 0 0 0.11421 0.0437441 0.843334 -0.0040109 -0.65 -2.01243
LYS_44 -2.00827 0.116688 0.79908 0.00600691 0 -0.235574 0 0 0 0 0 0 0 0 -0.128939 0.0413268 1.64256 -0.0272461 -0.65 -0.444366
VAL_45 -3.91574 0.600677 1.20409 0.0110472 0 0 0 0 0 0 0 0 0 0 -0.0260564 0.0356622 0.0355321 -0.144682 0.29 -1.90947
VAL_46 -2.20939 0.176792 0.87242 0.00901156 0 0 0 0 0 0 0 0 0 0 -0.192119 0.00446858 0.00697884 -0.329898 0.29 -1.37173
LEU_47 -5.82359 0.597417 2.65336 0.00961814 0 0 0 0 0 0 0 0 0 0 0.11583 0.00260239 0.50488 -0.0944622 -0.1 -2.13435
ASP_48 -2.77784 0.237992 2.42608 0.00497434 0 -0.464102 0 0 0 -1.02579 0 0 0 0 -0.0953266 0.0183419 0.638335 -0.293014 -0.67 -2.00036
GLY_49 -1.14868 0.227452 0.53251 1.61058e-05 0 0 0 0 0 0 0 0 0 0 -0.346881 0.0028719 0 -0.792912 -0.17 -1.69562
GLU_50 -3.78311 0.333671 2.43752 0.00592533 0 -0.334875 0 0 0 -0.277039 0 0 0 0 -0.112964 0.00190394 0.923447 0.018706 -0.81 -1.59681
GLU_51 -1.50954 0.18935 0.761799 0.00548484 0 -0.174667 0 0 0 0 0 0 0 0 0.0255511 0.00239648 1.14927 0.0331675 -0.81 -0.327184
VAL_52 -4.57363 0.622161 1.78973 0.0128195 0 0 0 0 0 0 0 0 0 0 -0.0684491 0.0940111 0.0168489 -0.183497 0.29 -2.00001
GLU_53 -3.73182 0.184226 1.83579 0.00526209 0 -0.0738786 0 0 0 0 0 0 0 0 -0.0381869 0.0129625 0.730151 0.0431029 -0.81 -1.84239
ILE_54 -4.76358 0.344818 1.14637 0.0205213 0 0 0 0 0 0 0 0 0 0 -0.0992369 0.0509451 1.4922 -0.224905 0.24 -1.79287
ASP_55 -5.2121 0.370365 3.63642 0.00533584 0 -0.282935 0 0 0 -0.0444916 0 0 0 0 0.134172 0.00274534 1.01454 0.371373 -0.67 -0.674572
ILE_56 -5.53377 0.463955 1.54872 0.0199593 0 0 0 0 0 0 0 0 0 0 -0.186821 0.0204084 0.159139 -0.386476 0.24 -3.65489
TYR_57 -5.06807 0.32123 2.67544 0.0231443 0 0 0 0 0 0 0 0 0 0 -0.037152 0.0047068 0.414783 0.0157194 0.51 -1.1402
ASP_58 -4.46217 0.167217 3.3615 0.00871726 0 -0.402899 0 0 0 -0.667425 0 0 0 0 -0.0671047 0.0239575 0.286808 -0.124641 -0.67 -2.54604
THR_59 -3.14821 0.223845 1.58734 0.00713057 0 0.0106401 0 0 -0.158002 0 0 0 0 0 -0.0890259 0.202528 0.311682 -0.385664 -0.27 -1.70774
ALA_60 -2.1524 0.265696 1.34912 0.000796499 0 0 0 0 -0.158002 0 0 0 0 0 -0.322046 0.0338115 0 -0.105232 0.16 -0.92825
GLY_61 -1.37753 0.0870267 0.767412 1.46069e-05 0 0 0 0 0 0 0 0 0 0 -0.00815721 0.0666786 0 0.261115 -0.17 -0.373436
LEU_62 -1.13918 0.201361 0.595765 0.00694884 0 0 0 0 0 0 0 0 0 0 -0.115017 0.000824207 0.137254 -0.104812 -0.1 -0.516854
GLY_63 -0.727671 0.045483 0.501639 0.000172467 0 0 0 0 0 0 0 0 0 0 1.64457 0.00899918 0 0.553369 -0.17 1.85656
ARG_64 -1.56786 0.138021 1.00697 0.00905889 0 -0.42685 0 0 0 0 0 0 0 0 -0.201693 0.00214465 2.27229 -0.0805062 -0.98 0.171576
GLU_65 -4.13933 0.333148 2.73542 0.0116438 0 -0.667969 0 0 -0.179873 -0.0258361 0 0 0 0 -0.0432835 0.00929771 2.07552 0.0702942 -0.81 -0.630968
ALA_66 -3.22325 0.278504 2.25367 0.000750447 0 0 0 0 0 0 0 0 0 0 -0.187787 0.0181459 0 -0.154923 0.16 -0.854891
SER_67 -3.68189 0.339359 2.55739 0.000825899 0 -0.0880578 0 0 -0.179873 -0.0258361 0 0 0 0 -0.112267 0.00204923 0.480821 0.108093 -0.37 -0.969385
THR_68 -4.18785 0.321219 2.57867 0.00838065 0 -0.0240184 0 0 0 0 0 0 0 0 -0.0110578 0.0904704 0.0513276 0.0772533 -0.27 -1.36561
ARG_69 -6.60148 0.499076 4.62699 0.0233805 0 -0.515056 0 0 0 -0.723493 0 0 0 0 -0.0232925 0.0313511 2.24437 -0.0984029 -0.98 -1.51656
ASP_70 -5.89627 0.389717 4.24181 0.00320886 0 -0.736579 0 0 0 -1.49643 0 0 0 0 -0.169237 0.0102248 0.572319 0.00108819 -0.67 -3.75014
ASP_71 -3.90771 0.32562 2.50089 0.0030676 0 -0.186133 0 0 0 0 0 0 0 0 -0.139051 0.000694777 0.299965 0.0180816 -0.67 -1.75458
PHE_72 -5.04453 0.360174 1.73374 0.0410686 0 0 0 0 -0.583998 0 0 0 0 0 0.00458184 6.83608e-05 1.62415 -0.0517419 0.63 -1.28649
PHE_73 -6.0593 0.33875 1.70977 0.0315021 0 0 0 0 0 0 0 0 0 0 0.0291022 0.058614 1.47643 -0.0839158 0.63 -1.86905
ARG_74 -3.57355 0.638234 2.42538 0.0104445 0 -0.325069 0 0 -1.0565 0 0 0 0 0 -0.219547 0.0151349 2.50005 -0.0747097 -0.98 -0.640126
SER_75 -2.19546 0.165279 1.51858 0.00180177 0 -0.0238906 0 0 -0.583998 0 0 0 0 0 -0.252496 0.000360931 0.119156 -0.185807 -0.37 -1.80648
GLY_76 -2.26974 0.670545 1.26535 1.88656e-05 0 0 0 0 -0.641071 0 0 0 0 0 -0.0441973 0.00031439 0 -0.293999 -0.17 -1.48278
GLU_77 -5.11593 0.364201 3.41356 0.00403799 0 -0.607748 0 0 -0.673385 -0.0791513 0 0 0 0 0.289332 0.00427649 0.842518 -0.0756852 -0.81 -2.44397
GLY_78 -3.09088 0.412804 1.24237 0.000228796 0 0 0 0 0 0 0 0 0 0 0.555234 0.0124554 0 0.351139 -0.17 -0.686647
PHE_79 -7.0287 0.850836 1.4666 0.0255145 0 0 0 0 0 0 0 0 0 0 -0.12944 0.167316 0.560153 -0.112956 0.63 -3.57068
LEU_80 -4.7973 0.563694 1.03661 0.00865064 0 0 0 0 0 0 0 0 0 0 0.07828 0.000895082 0.858579 -0.0966333 -0.1 -2.44722
CYS_81 -3.42746 0.0961917 1.70891 0.00194919 0 0 0 0 0 0 0 0 0 0 0.0300516 0.0236608 0.284819 -0.0277121 1.7 0.390413
VAL_82 -4.01336 0.286179 1.13976 0.0179494 0 0 0 0 0 0 0 0 0 0 -0.190522 0.00450376 0.0985552 -0.246052 0.29 -2.61298
PHE_83 -7.57673 0.674291 1.82956 0.0260963 0 0 0 0 0 0 0 0 0 0 -0.103613 0.0366102 0.467134 -0.179231 0.63 -4.19588
SER_84 -4.24593 0.623804 2.752 0.0018946 0 -0.0943146 0 0 -1.26806 -0.408997 0 0 0 0 0.00851606 0.0821593 0.609155 0.165891 -0.37 -2.14388
ILE_85 -5.89984 0.327377 2.74654 0.0210649 0 0 0 0 0 0 0 0 0 0 -0.0321986 0.000106743 0.573077 0.240043 0.24 -1.78383
THR_86 -3.87786 0.624433 2.06141 0.00527011 0 0.0602721 0 0 -0.506351 -0.408997 0 0 0 0 -0.175908 0.0204668 0.135353 -0.0722886 -0.27 -2.40419
GLU_87 -4.73647 0.399789 3.18558 0.0127212 0 -0.0533465 0 0 -0.449091 0 0 0 0 0 0.324018 0.00150385 1.63862 0.0111945 -0.81 -0.475476
MET_88 -3.91132 0.183136 2.10989 0.00686417 0 0 0 0 -0.465585 0 0 0 0 0 -0.0509859 0.028582 1.30979 -0.0352805 -0.34 -1.16491
GLU_89 -2.98321 0.291657 1.70669 0.00536095 0 0.0600621 0 0 -0.449091 0 0 0 0 0 -0.248465 0.0344568 0.82713 -0.144174 -0.81 -1.70957
SER_90 -4.07429 0.335466 2.41622 0.00113249 0 -0.169663 0 0 -0.761708 0 0 0 0 0 -0.181585 0.12132 0.354812 -0.000987919 -0.37 -2.32929
PHE_91 -8.30115 0.959369 3.06626 0.0259503 0 0 0 0 0 0 0 0 0 0 0.00592466 0.000794432 0.665076 -0.000955365 0.63 -2.94873
ALA_92 -2.93351 0.287385 1.68227 0.000765322 0 0 0 0 0 0 0 0 0 0 -0.18114 0.000150594 0 -0.169484 0.16 -1.15356
ALA_93 -3.5182 0.488448 1.67878 0.000923525 0 0 0 0 0 0 0 0 0 0 -0.256034 0.107878 0 -0.0738425 0.16 -1.41204
THR_94 -5.05163 0.489564 2.85405 0.00402478 0 0.0598622 0 0 0 -0.447125 0 0 0 0 -0.129265 0.159963 0.332556 0.129416 -0.27 -1.86859
ALA_95 -2.92443 0.226786 1.64807 0.000678935 0 0 0 0 0 0 0 0 0 0 -0.174378 0.0225014 0 -0.136845 0.16 -1.17762
ASP_96 -3.09005 0.197826 1.89016 0.00325783 0 0.040761 0 0 0 0 0 0 0 0 -0.165312 0.000199082 0.357273 -0.0286278 -0.67 -1.46452
PHE_97 -6.0009 0.509082 2.24051 0.0210043 0 0 0 0 0 0 0 0 0 0 -0.0457394 0.0225587 1.05181 0.0338992 0.63 -1.53777
ARG_98 -7.61345 0.664092 4.10899 0.0117345 0 -0.00654815 0 0 0 0 0 0 0 0 -0.19792 0.0278158 2.13172 -0.0803788 -0.98 -1.93395
GLU_99 -3.14236 0.273852 1.7995 0.00671423 0 -0.021768 0 0 0 0 0 0 0 0 -0.114799 0.000716672 0.899639 -0.092993 -0.81 -1.2015
GLN_100 -5.2176 0.383259 3.48482 0.00546507 0 -0.198386 0 0 0 0 0 0 0 0 -0.13173 0.00895459 0.934107 -0.0980063 -0.97 -1.79912
ILE_101 -5.68544 0.421733 1.36731 0.0223786 0 0 0 0 0 0 0 0 0 0 -0.0137651 0.0143937 0.187474 -0.0689693 0.24 -3.51489
LEU_102 -4.42029 0.33804 2.15443 0.00737361 0 0 0 0 0 0 0 0 0 0 -0.107585 0.0164125 0.285493 -0.116232 -0.1 -1.94237
ARG_103 -4.47701 0.341001 3.46891 0.015382 0 -0.527249 0 0 0 -0.772933 0 0 0 0 -0.137007 0.00770217 1.96792 -0.058889 -0.98 -1.15217
VAL_104 -5.13811 0.52739 2.67832 0.0185236 0 0 0 0 -1.0565 0 0 0 0 0 -0.0184539 0.00168615 0.0995717 -0.0621272 0.29 -2.65969
LYS_105 -4.0661 0.426246 2.08548 0.00962244 0 -0.18304 0 0 -0.641071 0 0 0 0 0 -0.212886 0.0310943 2.22361 -0.0578497 -0.65 -1.03489
GLU_106 -1.82621 0.261513 1.16881 0.007129 0 -0.134405 0 0 0 0 0 0 0 0 0.000253042 0.111604 0.591812 0.0703555 -0.81 -0.55914
ASP_107 -3.93715 0.430268 2.96501 0.0105973 0 -0.606759 0 0 -0.253552 -0.692275 0 0 0 0 0.153238 0.0214603 0.23092 -0.481534 -0.67 -2.82978
GLU_108 -1.48193 0.212098 0.902838 0.00554648 0 -0.008834 0 0 0 0 0 0 0 0 -0.267437 0.00233108 0.925294 -0.122993 -0.81 -0.643086
ASN_109 -2.59768 0.373579 1.91139 0.00693937 0 -0.16245 0 0 -0.445525 0 0 0 0 0 -0.241629 0.00557052 0.737437 -0.370682 -0.89 -1.67305
VAL_110 -3.84846 0.674756 1.60481 0.0213996 0.0100468 0 0 0 0 0 0 0 0 0 -0.181557 0.0375382 1.24008 0.104043 0.29 -0.0473422
PRO_111 -4.27089 0.643376 1.37072 0.00139802 0.0875366 0 0 0 0 0 0 0 0 0 -0.00114757 0.00554871 0.423046 -0.549995 0.02 -2.27041
PHE_112 -5.78026 0.233452 1.89548 0.0245209 0 0 0 0 -0.112374 0 0 0 0 0 0.0650238 0.0272177 0.505388 -0.0620693 0.63 -2.57362
LEU_113 -4.49142 0.327863 1.43385 0.0079166 0 0 0 0 0 0 0 0 0 0 0.00441542 0.00253273 0.492881 -0.035575 -0.1 -2.35754
LEU_114 -5.35566 0.284615 1.38505 0.00742427 0 0 0 0 0 0 0 0 0 0 -0.107491 0.0359657 0.405958 -0.105542 -0.1 -3.54969
VAL_115 -5.11904 0.228104 1.40168 0.0160882 0 0 0 0 0 0 0 0 0 0 -0.158815 0.0185636 0.0103068 -0.342598 0.29 -3.65571
GLY_116 -3.0823 0.263429 1.49844 1.94481e-05 0 0 0 0 0 0 0 0 0 0 1.28123 0.0502235 0 0.663327 -0.17 0.504367
ASN_117 -5.34517 0.618566 4.14013 0.00606008 0 -0.250054 0 0 -1.3608 -0.329352 0 0 0 0 0.0462686 0.0622242 1.56978 -0.0337885 -0.89 -1.76613
LYS_118 -4.80708 0.843296 3.1625 0.00553317 0 0.0758341 0 0 -1.05202 0 0 0 0 0 0.00465884 0.0260184 0.877013 0.106547 -0.65 -1.4077
SER_119 -2.95499 0.49638 1.95407 0.00146019 0 -0.27185 0 0 0 0 0 0 0 0 -0.246739 0.0686285 0.120409 -0.200405 -0.37 -1.40304
ASP_120 -3.41656 0.579715 2.85052 0.00386178 0 -0.369745 0 0 0 -0.600594 0 0 0 0 -0.219787 0.00500565 1.45269 -0.0797359 -0.67 -0.464631
LEU_121 -4.33294 0.67882 2.07598 0.00878389 0 0 0 0 0 0 0 0 0 0 0.404787 4.72087e-06 0.0220146 0.0730105 -0.1 -1.16954
GLU_122 -3.01392 0.562124 2.37085 0.0138636 0 -0.388088 0 0 0 -0.59813 0 0 0 0 -0.00773056 0.0019364 1.87259 -0.111229 -0.81 -0.107735
ASP_123 -1.26302 0.228678 0.733137 0.00331058 0 -0.000955893 0 0 0 0 0 0 0 0 -0.177936 0.0131266 0.381647 -0.0234321 -0.67 -0.775444
LYS_124 -2.94474 0.415931 1.3276 0.00466931 0 -0.0304683 0 0 0 0 0 0 0 0 -0.185961 0.0476406 0.663213 -0.0854056 -0.65 -1.43752
ARG_125 -6.19557 0.500045 4.52476 0.0153493 0 -0.72936 0 0 -0.507315 -1.85834 0 0 0 0 -0.172854 0.297618 1.6805 0.0681068 -0.98 -3.35706
GLN_126 -3.68573 0.131363 2.39092 0.00411782 0 -0.0813967 0 0 -0.465585 0 0 0 0 0 0.0511784 0.0932845 0.952111 -0.125734 -0.97 -1.70547
VAL_127 -4.99766 0.38773 1.90623 0.0117244 0 0 0 0 -0.507315 0 0 0 0 0 -0.171526 0.0165417 0.0452549 -0.243399 0.29 -3.26241
SER_128 -3.4639 0.336426 2.3128 0.00161173 0 -0.121519 0 0 -0.78956 0 0 0 0 0 -0.267316 0.036864 0.24452 -0.241828 -0.37 -2.3219
VAL_129 -3.20875 0.252265 1.92869 0.0133329 0 0 0 0 0 0 0 0 0 0 -0.0472317 0.0029365 0.0452318 0.0212044 0.29 -0.702317
GLU_130 -2.68404 0.42759 1.66629 0.00547461 0 -0.01803 0 0 0 0 0 0 0 0 -0.207403 0.00653808 0.904441 -0.115824 -0.81 -0.824965
GLU_131 -5.31923 0.443262 3.38043 0.00289221 0 -0.0488835 0 0 -0.78956 0 0 0 0 0 0.0730958 0.17945 1.63317 -0.0986807 -0.81 -1.35405
ALA_132 -4.35008 0.51258 1.37288 0.000796587 0 0 0 0 0 0 0 0 0 0 -0.231251 0.000131152 0 -0.158305 0.16 -2.69325
LYS_133 -4.10843 0.402011 1.85878 0.00316214 0 -0.0285154 0 0 0 0 0 0 0 0 -0.237412 0.0727136 1.12792 -0.0474112 -0.65 -1.60718
ASN_134 -3.8837 0.291225 2.57691 0.0043449 0 -0.0485464 0 0 0 0 0 0 0 0 0.0205289 0.0775638 0.336548 0.109201 -0.89 -1.40592
ARG_135 -7.23185 0.564221 4.16924 0.011244 0 0.0244981 0 0 0 -0.447125 0 0 0 0 -0.127932 0.0366286 2.41876 -0.0627531 -0.98 -1.62507
ALA_136 -4.62829 0.296697 1.8232 0.000782472 0 0 0 0 0 0 0 0 0 0 -0.243907 0.0297674 0 -0.157514 0.16 -2.71927
GLU_137 -3.07009 0.544557 1.84388 0.00719992 0 -0.055716 0 0 0 0 0 0 0 0 -0.154915 0.00480987 0.981022 -0.105506 -0.81 -0.814762
GLN_138 -2.19043 0.185647 1.11 0.00457989 0 -0.0427066 0 0 0 0 0 0 0 0 -0.230373 0.0279766 0.81993 -0.0583565 -0.97 -1.34373
TRP_139 -8.15723 1.16147 2.82056 0.0251183 0 0 0 0 0 0 0 0 0 0 -0.168117 0.0870696 0.905413 0.0139689 0.91 -2.40175
ASN_140 -1.72912 0.367003 1.0724 0.0117671 0 0 0 0 0 0 0 0 0 0 -0.246731 0.00231752 0.758729 -0.508301 -0.89 -1.16193
VAL_141 -3.79934 0.219773 1.44854 0.0131272 0 0 0 0 0 0 0 0 0 0 -0.0684577 0.000474242 0.0394374 -0.184133 0.29 -2.04058
ASN_142 -1.89215 0.0630859 1.1066 0.00387649 0 -0.0951935 0 0 0 0 0 0 0 0 -0.0304786 0.00827082 0.592774 0.0281156 -0.89 -1.1051
TYR_143 -6.14771 0.743579 1.94152 0.0260521 0 0 0 0 0 -0.492313 0 0 0 0 -0.0636193 0.00961641 1.07715 -0.0982368 0.51 -2.49397
VAL_144 -3.88443 0.488678 1.23527 0.0198282 0 0 0 0 0 0 0 0 0 0 -0.0540589 0.0160456 0.667844 -0.143096 0.29 -1.36391
GLU_145 -4.11783 0.64889 3.12753 0.00379553 0 -0.379635 0 0 -0.56918 -1.75252 0 0 0 0 -0.0422894 0.0181116 1.05356 0.0625946 -0.81 -2.75697
THR_146 -4.61798 0.362334 2.78436 0.0109807 0 -0.19093 0 0 0 -0.329352 0 0 0 0 -0.153964 0.167067 0.146681 -0.409221 -0.27 -2.50002
SER_147 -4.77025 0.407182 3.39743 0.00249407 0 -0.211998 0 0 -0.556351 -1.13519 0 0 0 0 0.399068 0.023291 0.172862 -0.0530629 -0.37 -2.69452
ALA_148 -3.09428 0.210058 1.11853 0.000702956 0 0 0 0 -0.0480969 0 0 0 0 0 -0.222871 0.00190326 0 -0.106448 0.16 -1.9805
LYS_149 -3.33773 0.355348 1.64823 0.00543363 0 -0.595702 0 0 0 0 0 0 0 0 -0.109311 0.0199486 0.903173 -0.042735 -0.65 -1.80335
THR_150 -2.56455 0.382139 1.75414 0.0048421 0 -0.111778 0 0 -0.556351 -0.534594 0 0 0 0 -0.141073 0.221574 0.0140876 -0.0690212 -0.27 -1.87059
ARG_151 -2.79167 0.28555 1.69874 0.0117797 0 -0.0720953 0 0 0 0 0 0 0 0 0.106948 0.0415453 0.99594 0.221748 -0.98 -0.481507
ALA_152 -2.85942 0.312877 1.69434 0.00110522 0 0 0 0 0 0 0 0 0 0 -0.110915 0.0150891 0 0.147863 0.16 -0.639063
ASN_153 -3.39052 0.189129 1.95209 0.00669019 0 -0.0996085 0 0 -0.56918 0 0 0 0 0 -0.185819 0.0560358 0.704756 -0.424206 -0.89 -2.65063
VAL_154 -4.22004 0.583461 1.43412 0.0124017 0 0 0 0 0 0 0 0 0 0 0.0455951 0.0154028 0.00849565 -0.123414 0.29 -1.95398
ASP_155 -3.28868 0.368185 1.81561 0.00298214 0 -0.0863732 0 0 0 0 0 0 0 0 -0.169097 0.00528601 0.326724 -0.012155 -0.67 -1.70752
LYS_156 -4.05898 0.523918 2.47645 0.00790074 0 -0.356749 0 0 0 -0.447614 0 0 0 0 0.0369059 0.0739928 1.53147 -0.0753153 -0.65 -0.938028
VAL_157 -4.62531 0.84066 0.990774 0.00924753 0 0 0 0 0 0 0 0 0 0 -0.103196 0.0548715 0.605266 0.152769 0.29 -1.78492
PHE_158 -7.69264 0.89212 1.51185 0.0215775 0 0 0 0 0 0 0 0 0 0 0.0435521 0.00475626 0.308719 0.022781 0.63 -4.25728
PHE_159 -6.06247 0.516449 2.38837 0.0215978 0 0 0 0 0 0 0 0 0 0 -0.089949 0.00193623 0.391035 0.0788188 0.63 -2.12422
ASP_160 -4.45881 0.336671 3.24178 0.00285149 0 -0.534771 0 0 0 -0.537156 0 0 0 0 -0.126657 0.0920052 0.333574 0.0173147 -0.67 -2.30319
LEU_161 -6.14559 0.963515 1.98597 0.00865503 0 0 0 0 0 0 0 0 0 0 -0.112139 0.108579 0.60907 -0.117316 -0.1 -2.79926
MET_162 -6.6523 0.924652 2.23246 0.00350213 0 0 0 0 0 0 0 0 0 0 -0.105256 0.135533 1.2066 -0.0893303 -0.34 -2.68414
ARG_163 -6.00228 0.567579 4.24376 0.0110401 0 -0.494626 0 0 0 -0.756468 0 0 0 0 -0.211597 0.00302003 1.84792 -0.0837254 -0.98 -1.85539
GLU_164 -4.84124 0.284646 2.80666 0.00474274 0 -0.0706809 0 0 -0.112374 0 0 0 0 0 -0.213078 0.0167873 0.878642 -0.142597 -0.81 -2.19849
ILE_165 -6.72001 0.530383 2.346 0.0177261 0 0 0 0 0 0 0 0 0 0 -0.0438642 0.00130054 0.131863 -0.0682459 0.24 -3.56485
ARG_166 -6.01507 0.464399 4.25624 0.0103057 0 -0.734153 0 0 0 -0.635903 0 0 0 0 -0.161405 0.00667634 1.81193 -0.0765299 -0.98 -2.0535
ALA_167 -3.35025 0.199495 1.63365 0.000783586 0 0 0 0 0 0 0 0 0 0 -0.161467 0.0736098 0 -0.157003 0.16 -1.60118
ARG_168 -5.75471 0.512594 4.0464 0.0155339 0 -0.88694 0 0 -0.191973 -0.716663 0 0 0 0 -0.170856 0.0222825 3.27808 -0.0704198 -0.98 -0.896669
LYS_169 -5.27419 0.381558 3.97801 0.00334761 0 -0.226983 0 0 -0.277187 -0.434536 0 0 0 0 -0.207649 0.0936931 1.08811 -0.0406099 -0.65 -1.56644
MET_170 -3.03005 0.269709 1.51979 0.00852718 0 0 0 0 0 0 0 0 0 0 0.0382225 0.0253443 1.14758 -0.0353599 -0.34 -0.396242
GLU_171 -2.49962 0.0691415 1.49452 0.00550102 0 -0.154412 0 0 0 0 0 0 0 0 -0.269084 0.00140056 0.845178 -0.139913 -0.81 -1.45729
ASP_172 -2.37901 0.170154 1.83506 0.0034616 0 -0.328433 0 0 0 -0.0243882 0 0 0 0 -0.163032 0.0189206 0.57024 -0.0734276 -0.67 -1.04045
SER_p:CtermProteinFull_173 -1.49218 0.0668205 1.15896 0.00480385 0 0 0 0 0 0 0 0 0 0 0 0 0.340913 0 -0.37 -0.290683
GLY_p:NtermProteinFull_174 -0.797534 0.0542368 0.724521 0.000142247 0 0 0 0 -0.139689 0 0 0 0 0 0 0.0298178 0 0 -0.17 -0.298506
GLN_175 -2.12923 0.0821972 1.91208 0.00439341 0 -0.0870019 0 0 0 -0.397495 0 0 0 0 -0.236001 0.145329 1.34755 0.0684322 -0.97 -0.259743
TYR_176 -3.7936 0.200682 1.8048 0.0264842 0 0 0 0 0 0 0 0 0 0 -0.111431 0.0114262 0.27196 -0.304224 0.51 -1.38391
LEU_177 -3.21585 0.1655 1.00557 0.00663551 0 0 0 0 0 0 0 0 0 0 -0.0952977 0.00418629 0.275433 -0.0786202 -0.1 -2.03245
VAL_178 -3.25504 0.145072 0.85201 0.0177786 0 0 0 0 0 0 0 0 0 0 0.0840183 0.0126505 0.0287187 -0.0681867 0.29 -1.89298
TYR_179 -6.40692 0.498727 2.51993 0.0222405 0 0 0 0 0 -0.302312 0 0 0 0 -0.0334011 0.000270308 0.79067 -0.0930337 0.51 -2.49382
ASN_180 -3.26879 0.172812 1.58499 0.00575803 0 0.00273043 0 0 0 -0.447084 0 0 0 0 0.0601235 0.000420613 1.36611 0.124436 -0.89 -1.2885
GLY_181 -2.84722 0.0950901 1.66288 0.000176546 0 0 0 0 0 0 0 0 0 0 0.248245 0.0188593 0 -0.644688 -0.17 -1.63666
ASP_182 -2.34147 0.0350642 1.71233 0.00280354 0 -0.0937928 0 0 0 -0.424427 0 0 0 0 -0.0878271 2.72062e-05 0.648635 0.0643132 -0.67 -1.15434
LEU_183 -5.18463 0.446972 1.68879 0.00533112 0 0 0 0 0 0 0 0 0 0 -0.00360769 0.116734 0.279287 0.0904229 -0.1 -2.6607
VAL_184 -3.98934 0.100837 1.98662 0.010398 0 0 0 0 0 0 0 0 0 0 -0.191221 0.00345464 0.0105139 -0.326173 0.29 -2.10491
GLU_185 -5.67858 0.326022 3.32516 0.00702048 0 -0.34458 0 0 0 -1.14544 0 0 0 0 -0.197491 0.123752 1.10387 -0.0182151 -0.81 -3.30848
TYR_186 -7.3057 0.62509 2.72639 0.0228619 0 0 0 0 0 -0.552227 0 0 0 0 -0.153209 0.00691099 0.402612 -0.211384 0.51 -3.92866
GLU_187 -4.95057 0.318387 3.14391 0.00787886 0 0.0224046 0 0 -0.572506 0 0 0 0 0 -0.21617 0.109372 2.24177 0.0206553 -0.81 -0.684866
ALA_188 -2.85645 0.173606 1.43174 0.00100823 0 0 0 0 0 0 0 0 0 0 -0.105228 0.0453844 0 -0.155277 0.16 -1.30521
ASP_189 -2.42308 0.141613 1.58675 0.00280939 0 0.0077803 0 0 -0.307527 0 0 0 0 0 -0.135495 0.00469564 0.467589 -0.0865862 -0.67 -1.41145
HIS_190 -2.41001 0.274323 1.34963 0.00286817 0 -0.141391 0 0 -0.264978 0 0 0 0 0 -0.0831102 0.0540886 0.343775 -0.251652 0.56 -0.566463
MET_191 -3.6938 0.428977 1.34119 0.0155025 0 0 0 0 0 0 0 0 0 0 0.0995886 0.114177 1.06245 0.193764 -0.34 -0.778143
ALA_192 -2.42709 0.16584 1.25784 0.000953364 0 0 0 0 0 0 0 0 0 0 -0.232893 0.000377405 0 0.00198816 0.16 -1.07298
GLN_193 -2.41758 0.0907562 1.0492 0.00534006 0 -0.0834745 0 0 0 0 0 0 0 0 -0.205503 0.0237947 0.792642 0.0129857 -0.97 -1.70184
LEU_194 -3.6028 0.184087 1.61043 0.00937777 0 0 0 0 0 0 0 0 0 0 2.59641 1.63543e-05 0.159862 0.090055 -0.1 0.947436
GLN_195 -2.73355 0.155481 1.76612 0.00492686 0 -0.0133949 0 0 0 0 0 0 0 0 -0.0411439 0.0751345 0.957654 0.010893 -0.97 -0.787885
ARG_196 -2.24986 0.051759 1.39785 0.0101591 0 -0.0615232 0 0 0 0 0 0 0 0 -0.22061 0.00288343 1.42896 -0.0094698 -0.98 -0.629845
VAL_197 -4.32142 0.395147 1.89673 0.0149233 0 0 0 0 0 0 0 0 0 0 -0.0845136 0.0386474 0.0461925 -0.198057 0.29 -1.92235
HIS_D_198 -6.02529 0.328987 3.01216 0.0037524 0 -0.0302242 0 0 0 -0.871511 0 0 0 0 -0.0297622 0.0101336 1.82677 0.0502561 0.56 -1.16472
GLY_199 -3.0857 0.144257 1.38621 4.17984e-05 0 0 0 0 0 0 0 0 0 0 0.461615 0.0278128 0 0.423903 -0.17 -0.811858
PHE_200 -5.38689 0.291836 1.62573 0.0236244 0 0 0 0 0 0 0 0 0 0 0.0489808 0.0280062 0.335091 -0.192262 0.63 -2.59589
LEU_201 -6.14043 0.73684 1.83 0.0185947 0 0 0 0 0 0 0 0 0 0 -0.129626 0.01088 3.09499 -0.0799119 -0.1 -0.758671
MET_202 -5.2743 0.572377 2.45147 0.00404924 0 0 0 0 0 0 0 0 0 0 0.0658629 0.194096 1.12626 0.158183 -0.34 -1.042
ASN_203 -3.90063 0.114531 2.93974 0.00834229 0 -0.162546 0 0 -0.139689 0 0 0 0 0 -0.0470942 0.106848 0.773125 -0.123371 -0.89 -1.32075
ASP_204 -3.53642 0.376327 2.59903 0.00685508 0 -0.316507 0 0 0 -0.397495 0 0 0 0 0.409685 1.8325e-05 0.169948 -0.22456 -0.67 -1.58311
CYS_205 -4.24416 0.357045 2.12113 0.00194425 0 0 0 0 0 0 0 0 0 0 -0.0155812 0.0795598 0.160756 -0.149504 1.7 0.0111865
LEU_206 -5.02 0.262849 1.1553 0.00911373 0 0 0 0 0 0 0 0 0 0 -0.000635469 0.0297086 0.44015 -0.111506 -0.1 -3.33502
LEU_207 -4.38521 0.188857 1.5065 0.00683077 0 0 0 0 0 0 0 0 0 0 -0.0529148 0.00242401 0.375378 -0.124869 -0.1 -2.583
VAL_208 -3.88624 0.0403828 1.5466 0.0106223 0 0 0 0 0 0 0 0 0 0 -0.188867 0.00476072 0.00694997 -0.319922 0.29 -2.49571
ALA_209 -2.79094 0.0969558 1.59341 0.000960386 0 0 0 0 0 0 0 0 0 0 0.0792408 0.00810417 0 0.22893 0.16 -0.623341
THR_210 -2.97172 0.113144 1.93297 0.00837669 0 0.0177554 0 0 0 0 0 0 0 0 -0.0259046 0.00684804 0.0473815 -0.0939487 -0.27 -1.23509
TRP_211 -3.23905 0.11857 1.13573 0.0212962 0 0 0 0 0 0 0 0 0 0 -0.0259636 0.128072 0.529232 -0.0514174 0.91 -0.473536
LEU_212 -3.45108 0.357094 1.69776 0.0106952 0.00082736 0 0 0 0 0 0 0 0 0 0.16809 0.0048784 0.357265 -0.0394807 -0.1 -0.993951
PRO_213 -1.69584 0.388241 0.516524 0.000981533 0.029173 0 0 0 0 0 0 0 0 0 -0.19127 0.208245 0.176055 -0.475209 0.02 -1.0231
GLN_214 -3.27915 0.397505 1.99469 0.00420602 0 0 0 0 0 0 0 0 0 0 -0.0823985 0.179489 1.02361 -0.00367021 -0.97 -0.735712
ARG_215 -1.52797 0.347157 0.991917 0.00956439 0 -0.0881384 0 0 -0.157408 0 0 0 0 0 0.196965 0.00928219 1.28458 -0.0842002 -0.98 0.00175358
ARG_216 -1.62405 0.215806 1.01196 0.0120177 0 -0.0881384 0 0 -0.157408 0 0 0 0 0 0.159572 0.075416 1.19318 -0.290254 -0.98 -0.471898
GLY_217 -1.61808 0.363853 1.04784 0.000142701 0 0 0 0 0 0 0 0 0 0 2.10493 0.0315904 0 -0.236283 -0.17 1.524
MET_218 -2.51386 0.366777 1.06074 0.00542184 0 0 0 0 0 0 0 0 0 0 0.278884 0.0104982 1.06122 0.128525 -0.34 0.0582043
TYR_219 -4.25529 0.226971 1.95637 0.0244824 0 0 0 0 0 0 0 0 0 0 -0.152224 0.002251 0.846303 -0.10217 0.51 -0.943306
ARG_220 -2.58421 0.136334 0.84251 0.0110582 0 0.00187199 0 0 0 0 0 0 0 0 0.00385054 0.0218672 2.6593 -0.0705302 -0.98 0.0420458
TYR_221 -3.59506 0.149241 1.88753 0.0247601 0 0 0 0 0 0 0 0 0 0 -0.0234847 0.000213928 0.517099 -0.114847 0.51 -0.644548
ASN_222 -2.20138 0.0593436 1.25719 0.0032112 0 0.00197824 0 0 0 0 0 0 0 0 -0.00244234 0.0452432 0.888168 0.111034 -0.89 -0.727651
ALA_223 -3.14763 0.0842742 1.51409 0.00100169 0 0 0 0 0 0 0 0 0 0 0.239636 0.119359 0 0.358947 0.16 -0.670317
LEU_224 -3.02302 0.127571 0.663209 0.014478 0 0 0 0 0 0 0 0 0 0 -0.0933354 0.119181 0.510277 -0.145815 -0.1 -1.92746
TYR_225 -6.84979 0.565428 2.58854 0.0239291 0.00128459 0 0 0 0 -1.05121 0 0 0 0 0.0752307 0.0193599 0.179814 -0.114002 0.51 -4.05142
PRO_226 -3.5399 0.485883 1.3407 0.000899475 0.0856024 0 0 0 0 0 0 0 0 0 -0.260812 0.0479384 0.170234 -0.617198 0.02 -2.26666
LEU_227 -4.54052 0.444338 1.60054 0.00930728 0 0 0 0 0 0 0 0 0 0 -0.151594 0.0668564 0.0694893 0.0213929 -0.1 -2.58019
ASP_228 -4.20527 0.39681 3.4598 0.00927426 0 -0.654122 0 0 -0.25474 -0.550333 0 0 0 0 -0.252662 0.0101053 0.615676 -0.217048 -0.67 -2.3125
ARG_229 -3.74851 0.480315 2.68517 0.0105297 0 -0.419019 0 0 -0.25474 0 0 0 0 0 0.170985 0.0586553 1.36611 -0.10256 -0.98 -0.733066
LEU_230 -4.54643 0.32676 0.882147 0.0102741 0 0 0 0 0 0 0 0 0 0 -0.101673 0.026518 0.273931 -0.0394087 -0.1 -3.26788
ALA_231 -2.90797 0.140246 1.19262 0.000820275 0 0 0 0 0 0 0 0 0 0 -0.0110128 0.0456786 0 0.14312 0.16 -1.2365
VAL_232 -2.43611 0.0989891 0.540743 0.00907379 0 0 0 0 0 0 0 0 0 0 -0.206602 0.021191 0.045486 -0.363219 0.29 -2.00045
VAL_233 -3.42414 0.156939 1.3115 0.0153473 0 0 0 0 0 0 0 0 0 0 -0.198415 0.00418116 0.111231 -0.378446 0.29 -2.1118
ASN_234 -3.91278 0.282463 3.30228 0.0111491 0 -0.164591 0 0 0 -0.640229 0 0 0 0 -0.114293 0.00228247 0.820824 -0.22448 -0.89 -1.52738
VAL_235 -3.78516 0.234415 1.81871 0.0103993 0 0 0 0 -0.0672143 0 0 0 0 0 -0.211141 0.000125478 0.00757926 -0.18137 0.29 -1.88366
LYS_236 -3.29811 0.325741 1.94903 0.0133227 0 -0.67813 0 0 0 0 0 0 0 0 -0.230637 0.00242166 2.80747 0.0945491 -0.65 0.335663
ASP_237 -1.22463 0.0364718 1.0338 0.00321305 0 -0.524141 0 0 -0.0284768 0 0 0 0 0 -0.233891 3.08611e-05 0.453779 0.014307 -0.67 -1.13954
ASN_238 -3.38061 1.1276 1.97976 0.00550849 0.0252956 0 0 0 0 0 0 0 0 0 0.298518 0.0288849 1.10351 0.186803 -0.89 0.48527
PRO_239 -1.4699 0.684716 0.778673 0.00137217 0.119381 0 0 0 0 0 0 0 0 0 4 0.16176 2.01256 -0.212028 0.02 6.09653
PRO_240 -1.86458 0.496154 0.536225 0.00261112 0.0548644 0 0 0 0 0 0 0 0 0 -0.018591 0.0370539 0.475788 0.00754114 0.02 -0.252929
MET_241 -4.03469 1.51934 1.43877 0.00326056 0 0 0 0 0 0 0 0 0 0 -0.107965 0.00394351 1.21241 -0.0417474 -0.34 -0.346687
LYS_242 -2.68912 0.195107 2.24269 0.00608552 0 -0.40298 0 0 -0.580098 -0.438049 0 0 0 0 0.178241 0.00661993 1.32173 -0.0711762 -0.65 -0.880944
ASP_243 -4.12374 0.169837 3.03006 0.00566216 0 -0.493651 0 0 -0.0284768 -0.438049 0 0 0 0 -0.119922 0.0528689 0.697471 -0.295556 -0.67 -2.21349
MET_244 -5.76408 0.516475 2.27906 0.00265854 0 0 0 0 -0.526344 0 0 0 0 0 -0.0784891 0.075385 1.00472 -0.0534605 -0.34 -2.88407
PHE_245 -5.80897 0.169389 1.55887 0.0233798 0 0 0 0 0 0 0 0 0 0 -0.129519 0.154318 0.381866 -0.206373 0.63 -3.22705
LYS_246 -4.47897 0.256397 1.95906 0.00752143 0 -0.232536 0 0 0 0 0 0 0 0 -0.0714784 0.124141 1.73715 0.0624792 -0.65 -1.28625
LEU_247 -4.14241 0.345508 0.804204 0.00624479 0 0 0 0 0 0 0 0 0 0 -0.0433941 0.00105755 0.643162 -0.141211 -0.1 -2.62684
LEU_248 -2.84457 0.250801 1.29023 0.00836135 0 0 0 0 0 0 0 0 0 0 0.051545 0.163206 0.332255 -0.0882375 -0.1 -0.936412
MET_249 -4.29532 0.970183 1.43446 0.0065612 0 0 0 0 0 0 0 0 0 0 0.19841 0.00147215 0.934078 -0.0766881 -0.34 -1.16684
PHE_250 -1.98075 0.799266 0.451471 0.0266035 0.00352522 0 0 0 0 0 0 0 0 0 -0.0468111 0.0426939 0.166188 0.0244349 0.63 0.116623
PRO_251 -2.11614 0.584093 0.291657 0.00399386 0.104461 0 0 0 0 0 0 0 0 0 0.195184 0.237038 0.416802 0.183561 0.02 -0.0793506
GLU_252 -3.25798 0.572373 2.15324 0.00424755 0 -0.348426 0 0 0 -0.380661 0 0 0 0 -0.0845905 0.0046836 1.13499 0.0132088 -0.81 -0.99891
[truncated: 3,854 more chars]
