# Supplementary material for: A Generic Program for Multistate Protein Design
Source: PLoS One. 2011 Jul 6;6(7):e20937. doi: 10.1371/journal.pone.0020937 (PMC3130737; doi:10.1371/journal.pone.0020937)
Supplement: File S2 — Design models generated by this study for both the heterodimerization task and the orthogonal interface redesign task. (BZ2) [file pone.0020937.s002.bz2 › SupplementaryMaterials/select_orthogonal_interface_designs/design1/027.d16_v11.3_repeated_1_11.0dG_02_RalA3andExo84.pdb]

ATOM      1  N   SER A  11      18.084 -20.105 -21.847  1.00  0.00              
ATOM      2  CA  SER A  11      16.963 -19.464 -22.604  1.00  0.00              
ATOM      3  C   SER A  11      15.615 -19.675 -21.918  1.00  0.00              
ATOM      4  O   SER A  11      15.405 -20.690 -21.252  1.00  0.00              
ATOM      5  CB  SER A  11      16.894 -20.035 -24.023  1.00  0.00              
ATOM      6  OG  SER A  11      18.056 -19.711 -24.759  1.00  0.00              
ATOM      7 1H   SER A  11      18.641 -20.813 -22.282  1.00  0.00              
ATOM      8 2H   SER A  11      18.839 -19.546 -21.503  1.00  0.00              
ATOM      9 3H   SER A  11      17.896 -20.598 -20.998  1.00  0.00              
ATOM     10  HA  SER A  11      17.117 -18.400 -22.787  1.00  0.00              
ATOM     11 1HB  SER A  11      16.796 -21.119 -23.958  1.00  0.00              
ATOM     12 2HB  SER A  11      16.020 -19.622 -24.523  1.00  0.00              
ATOM     13  HG  SER A  11      17.987 -20.080 -25.643  1.00  0.00              
ATOM     14  N   LEU A  12      14.708 -18.712 -22.086  1.00  0.00              
ATOM     15  CA  LEU A  12      13.384 -18.763 -21.454  1.00  0.00              
ATOM     16  C   LEU A  12      12.469 -19.813 -22.116  1.00  0.00              
ATOM     17  O   LEU A  12      12.403 -19.909 -23.342  1.00  0.00              
ATOM     18  CB  LEU A  12      12.728 -17.377 -21.506  1.00  0.00              
ATOM     19  CG  LEU A  12      13.544 -16.245 -20.871  1.00  0.00              
ATOM     20  CD1 LEU A  12      12.746 -14.948 -20.896  1.00  0.00              
ATOM     21  CD2 LEU A  12      13.914 -16.622 -19.444  1.00  0.00              
ATOM     22  H   LEU A  12      14.945 -17.922 -22.670  1.00  0.00              
ATOM     23  HA  LEU A  12      13.488 -19.070 -20.414  1.00  0.00              
ATOM     24 1HB  LEU A  12      12.681 -17.244 -22.585  1.00  0.00              
ATOM     25 2HB  LEU A  12      11.718 -17.394 -21.097  1.00  0.00              
ATOM     26  HG  LEU A  12      14.469 -16.152 -21.441  1.00  0.00              
ATOM     27 1HD1 LEU A  12      13.334 -14.149 -20.443  1.00  0.00              
ATOM     28 2HD1 LEU A  12      12.512 -14.685 -21.928  1.00  0.00              
ATOM     29 3HD1 LEU A  12      11.821 -15.080 -20.336  1.00  0.00              
ATOM     30 1HD2 LEU A  12      14.495 -15.816 -18.994  1.00  0.00              
ATOM     31 2HD2 LEU A  12      13.006 -16.784 -18.863  1.00  0.00              
ATOM     32 3HD2 LEU A  12      14.508 -17.536 -19.451  1.00  0.00              
ATOM     33  N   ALA A  13      11.770 -20.601 -21.306  1.00  0.00              
ATOM     34  CA  ALA A  13      10.847 -21.584 -21.847  1.00  0.00              
ATOM     35  C   ALA A  13       9.561 -20.825 -22.206  1.00  0.00              
ATOM     36  O   ALA A  13       9.246 -19.789 -21.606  1.00  0.00              
ATOM     37  CB  ALA A  13      10.566 -22.698 -20.812  1.00  0.00              
ATOM     38  H   ALA A  13      11.874 -20.523 -20.304  1.00  0.00              
ATOM     39  HA  ALA A  13      11.287 -22.020 -22.744  1.00  0.00              
ATOM     40 1HB  ALA A  13       9.873 -23.423 -21.239  1.00  0.00              
ATOM     41 2HB  ALA A  13      11.499 -23.198 -20.553  1.00  0.00              
ATOM     42 3HB  ALA A  13      10.127 -22.261 -19.917  1.00  0.00              
ATOM     43  N   TRP A  14       8.836 -21.343 -23.190  1.00  0.00              
ATOM     44  CA  TRP A  14       7.571 -20.762 -23.617  1.00  0.00              
ATOM     45  C   TRP A  14       6.481 -21.822 -23.459  1.00  0.00              
ATOM     46  O   TRP A  14       6.518 -22.860 -24.109  1.00  0.00              
ATOM     47  CB  TRP A  14       7.649 -20.271 -25.064  1.00  0.00              
ATOM     48  CG  TRP A  14       8.581 -19.113 -25.253  1.00  0.00              
ATOM     49  CD1 TRP A  14       9.942 -19.161 -25.302  1.00  0.00              
ATOM     50  CD2 TRP A  14       8.222 -17.736 -25.420  1.00  0.00              
ATOM     51  NE1 TRP A  14      10.454 -17.901 -25.487  1.00  0.00              
ATOM     52  CE2 TRP A  14       9.416 -17.008 -25.564  1.00  0.00              
ATOM     53  CE3 TRP A  14       7.002 -17.049 -25.461  1.00  0.00              
ATOM     54  CZ2 TRP A  14       9.431 -15.633 -25.744  1.00  0.00              
ATOM     55  CZ3 TRP A  14       7.017 -15.671 -25.643  1.00  0.00              
ATOM     56  CH2 TRP A  14       8.197 -14.984 -25.781  1.00  0.00              
ATOM     57  H   TRP A  14       9.180 -22.171 -23.655  1.00  0.00              
ATOM     58  HA  TRP A  14       7.321 -19.912 -22.982  1.00  0.00              
ATOM     59 1HB  TRP A  14       8.008 -21.069 -25.714  1.00  0.00              
ATOM     60 2HB  TRP A  14       6.668 -19.941 -25.402  1.00  0.00              
ATOM     61  HD1 TRP A  14      10.405 -20.141 -25.193  1.00  0.00              
ATOM     62  HE1 TRP A  14      11.435 -17.668 -25.555  1.00  0.00              
ATOM     63  HE3 TRP A  14       6.037 -17.546 -25.360  1.00  0.00              
ATOM     64  HZ2 TRP A  14      10.390 -15.127 -25.849  1.00  0.00              
ATOM     65  HZ3 TRP A  14       6.061 -15.148 -25.672  1.00  0.00              
ATOM     66  HH2 TRP A  14       8.164 -13.903 -25.922  1.00  0.00              
ATOM     67  N   HIS A  15       5.527 -21.565 -22.572  1.00  0.00              
ATOM     68  CA  HIS A  15       4.445 -22.508 -22.322  1.00  0.00              
ATOM     69  C   HIS A  15       3.237 -22.094 -23.141  1.00  0.00              
ATOM     70  O   HIS A  15       2.710 -20.993 -22.979  1.00  0.00              
ATOM     71  CB  HIS A  15       4.114 -22.532 -20.828  1.00  0.00              
ATOM     72  CG  HIS A  15       5.280 -22.924 -19.972  1.00  0.00              
ATOM     73  ND1 HIS A  15       5.768 -24.214 -19.929  1.00  0.00              
ATOM     74  CD2 HIS A  15       6.064 -22.198 -19.141  1.00  0.00              
ATOM     75  CE1 HIS A  15       6.799 -24.264 -19.106  1.00  0.00              
ATOM     76  NE2 HIS A  15       7.001 -23.054 -18.615  1.00  0.00              
ATOM     77  H   HIS A  15       5.551 -20.696 -22.058  1.00  0.00              
ATOM     78  HA  HIS A  15       4.746 -23.505 -22.644  1.00  0.00              
ATOM     79 1HB  HIS A  15       3.798 -21.542 -20.497  1.00  0.00              
ATOM     80 2HB  HIS A  15       3.319 -23.251 -20.631  1.00  0.00              
ATOM     81  HD2 HIS A  15       6.064 -21.146 -18.855  1.00  0.00              
ATOM     82  HE1 HIS A  15       7.327 -25.201 -18.933  1.00  0.00              
ATOM     83  HE2 HIS A  15       7.724 -22.792 -17.960  1.00  0.00              
ATOM     84  N   PHE A  16       2.786 -22.993 -24.006  1.00  0.00              
ATOM     85  CA  PHE A  16       1.748 -22.676 -24.991  1.00  0.00              
ATOM     86  C   PHE A  16       0.358 -23.092 -24.537  1.00  0.00              
ATOM     87  O   PHE A  16      -0.010 -24.272 -24.624  1.00  0.00              
ATOM     88  CB  PHE A  16       2.070 -23.343 -26.329  1.00  0.00              
ATOM     89  CG  PHE A  16       3.230 -22.721 -27.053  1.00  0.00              
ATOM     90  CD1 PHE A  16       3.785 -21.530 -26.608  1.00  0.00              
ATOM     91  CD2 PHE A  16       3.768 -23.323 -28.180  1.00  0.00              
ATOM     92  CE1 PHE A  16       4.852 -20.956 -27.274  1.00  0.00              
ATOM     93  CE2 PHE A  16       4.835 -22.753 -28.846  1.00  0.00              
ATOM     94  CZ  PHE A  16       5.377 -21.567 -28.392  1.00  0.00              
ATOM     95  H   PHE A  16       3.174 -23.925 -23.981  1.00  0.00              
ATOM     96  HA  PHE A  16       1.697 -21.597 -25.139  1.00  0.00              
ATOM     97 1HB  PHE A  16       2.325 -24.391 -26.175  1.00  0.00              
ATOM     98 2HB  PHE A  16       1.213 -23.274 -26.998  1.00  0.00              
ATOM     99  HD1 PHE A  16       3.371 -21.047 -25.723  1.00  0.00              
ATOM    100  HD2 PHE A  16       3.339 -24.259 -28.539  1.00  0.00              
ATOM    101  HE1 PHE A  16       5.279 -20.020 -26.913  1.00  0.00              
ATOM    102  HE2 PHE A  16       5.248 -23.237 -29.731  1.00  0.00              
ATOM    103  HZ  PHE A  16       6.217 -21.115 -28.918  1.00  0.00              
ATOM    104  N   VAL A  17      -0.413 -22.116 -24.060  1.00  0.00              
ATOM    105  CA  VAL A  17      -1.762 -22.363 -23.551  1.00  0.00              
ATOM    106  C   VAL A  17      -2.809 -22.141 -24.637  1.00  0.00              
ATOM    107  O   VAL A  17      -2.837 -21.078 -25.269  1.00  0.00              
ATOM    108  CB  VAL A  17      -2.091 -21.410 -22.358  1.00  0.00              
ATOM    109  CG1 VAL A  17      -3.528 -21.611 -21.884  1.00  0.00              
ATOM    110  CG2 VAL A  17      -1.117 -21.677 -21.194  1.00  0.00              
ATOM    111  H   VAL A  17      -0.048 -21.174 -24.051  1.00  0.00              
ATOM    112  HA  VAL A  17      -1.887 -23.403 -23.249  1.00  0.00              
ATOM    113  HB  VAL A  17      -1.939 -20.378 -22.676  1.00  0.00              
ATOM    114 1HG1 VAL A  17      -3.735 -20.937 -21.052  1.00  0.00              
ATOM    115 2HG1 VAL A  17      -4.215 -21.398 -22.703  1.00  0.00              
ATOM    116 3HG1 VAL A  17      -3.663 -22.642 -21.556  1.00  0.00              
ATOM    117 1HG2 VAL A  17      -1.350 -21.011 -20.364  1.00  0.00              
ATOM    118 2HG2 VAL A  17      -1.216 -22.712 -20.867  1.00  0.00              
ATOM    119 3HG2 VAL A  17      -0.094 -21.498 -21.527  1.00  0.00              
ATOM    120  N   ILE A  18      -3.673 -23.132 -24.840  1.00  0.00              
ATOM    121  CA  ILE A  18      -4.777 -23.005 -25.802  1.00  0.00              
ATOM    122  C   ILE A  18      -6.073 -22.840 -25.027  1.00  0.00              
ATOM    123  O   ILE A  18      -6.395 -23.677 -24.170  1.00  0.00              
ATOM    124  CB  ILE A  18      -4.950 -24.276 -26.693  1.00  0.00              
ATOM    125  CG1 ILE A  18      -3.631 -24.627 -27.395  1.00  0.00              
ATOM    126  CG2 ILE A  18      -6.078 -24.047 -27.720  1.00  0.00              
ATOM    127  CD1 ILE A  18      -3.089 -23.547 -28.304  1.00  0.00              
ATOM    128  H   ILE A  18      -3.570 -23.993 -24.321  1.00  0.00              
ATOM    129  HA  ILE A  18      -4.659 -22.106 -26.405  1.00  0.00              
ATOM    130  HB  ILE A  18      -5.198 -25.125 -26.057  1.00  0.00              
ATOM    131 1HG1 ILE A  18      -2.897 -24.839 -26.619  1.00  0.00              
ATOM    132 2HG1 ILE A  18      -3.807 -25.529 -27.983  1.00  0.00              
ATOM    133 1HG2 ILE A  18      -6.192 -24.936 -28.339  1.00  0.00              
ATOM    134 2HG2 ILE A  18      -7.011 -23.846 -27.197  1.00  0.00              
ATOM    135 3HG2 ILE A  18      -5.826 -23.195 -28.353  1.00  0.00              
ATOM    136 1HD1 ILE A  18      -2.156 -23.884 -28.756  1.00  0.00              
ATOM    137 2HD1 ILE A  18      -3.815 -23.333 -29.089  1.00  0.00              
ATOM    138 3HD1 ILE A  18      -2.904 -22.643 -27.726  1.00  0.00              
ATOM    139  N   MET A  19      -6.809 -21.765 -25.304  1.00  0.00              
ATOM    140  CA  MET A  19      -8.119 -21.583 -24.680  1.00  0.00              
ATOM    141  C   MET A  19      -9.123 -22.359 -25.529  1.00  0.00              
ATOM    142  O   MET A  19      -9.213 -22.149 -26.738  1.00  0.00              
ATOM    143  CB  MET A  19      -8.527 -20.106 -24.662  1.00  0.00              
ATOM    144  CG  MET A  19      -7.537 -19.179 -23.971  1.00  0.00              
ATOM    145  SD  MET A  19      -7.329 -19.602 -22.239  1.00  0.00              
ATOM    146  CE  MET A  19      -8.901 -19.076 -21.532  1.00  0.00              
ATOM    147  H   MET A  19      -6.470 -21.064 -25.948  1.00  0.00              
ATOM    148  HA  MET A  19      -8.109 -21.991 -23.670  1.00  0.00              
ATOM    149 1HB  MET A  19      -8.645 -19.797 -25.699  1.00  0.00              
ATOM    150 2HB  MET A  19      -9.489 -20.047 -24.152  1.00  0.00              
ATOM    151 1HG  MET A  19      -6.580 -19.259 -24.485  1.00  0.00              
ATOM    152 2HG  MET A  19      -7.910 -18.159 -24.057  1.00  0.00              
ATOM    153 1HE  MET A  19      -8.906 -19.281 -20.461  1.00  0.00              
ATOM    154 2HE  MET A  19      -9.034 -18.006 -21.698  1.00  0.00              
ATOM    155 3HE  MET A  19      -9.715 -19.622 -22.010  1.00  0.00              
ATOM    156  N   VAL A  20      -9.867 -23.263 -24.905  1.00  0.00              
ATOM    157  CA  VAL A  20     -10.868 -24.050 -25.625  1.00  0.00              
ATOM    158  C   VAL A  20     -12.234 -23.903 -24.958  1.00  0.00              
ATOM    159  O   VAL A  20     -12.339 -23.974 -23.727  1.00  0.00              
ATOM    160  CB  VAL A  20     -10.448 -25.551 -25.663  1.00  0.00              
ATOM    161  CG1 VAL A  20     -11.509 -26.390 -26.351  1.00  0.00              
ATOM    162  CG2 VAL A  20      -9.112 -25.689 -26.384  1.00  0.00              
ATOM    163  H   VAL A  20      -9.743 -23.413 -23.914  1.00  0.00              
ATOM    164  HA  VAL A  20     -11.000 -23.686 -26.645  1.00  0.00              
ATOM    165  HB  VAL A  20     -10.303 -25.904 -24.642  1.00  0.00              
ATOM    166 1HG1 VAL A  20     -11.195 -27.435 -26.365  1.00  0.00              
ATOM    167 2HG1 VAL A  20     -12.451 -26.303 -25.808  1.00  0.00              
ATOM    168 3HG1 VAL A  20     -11.645 -26.039 -27.373  1.00  0.00              
ATOM    169 1HG2 VAL A  20      -8.818 -26.738 -26.410  1.00  0.00              
ATOM    170 2HG2 VAL A  20      -9.210 -25.314 -27.403  1.00  0.00              
ATOM    171 3HG2 VAL A  20      -8.352 -25.114 -25.856  1.00  0.00              
ATOM    172  N   GLY A  21     -13.270 -23.684 -25.772  1.00  0.00              
ATOM    173  CA  GLY A  21     -14.618 -23.538 -25.248  1.00  0.00              
ATOM    174  C   GLY A  21     -15.559 -22.763 -26.156  1.00  0.00              
ATOM    175  O   GLY A  21     -15.111 -22.073 -27.070  1.00  0.00              
ATOM    176  H   GLY A  21     -13.120 -23.618 -26.769  1.00  0.00              
ATOM    177 1HA  GLY A  21     -15.050 -24.527 -25.096  1.00  0.00              
ATOM    178 2HA  GLY A  21     -14.575 -23.012 -24.295  1.00  0.00              
ATOM    179  N   SER A  22     -16.863 -22.879 -25.890  1.00  0.00              
ATOM    180  CA  SER A  22     -17.904 -22.251 -26.701  1.00  0.00              
ATOM    181  C   SER A  22     -17.841 -20.732 -26.609  1.00  0.00              
ATOM    182  O   SER A  22     -17.341 -20.180 -25.630  1.00  0.00              
ATOM    183  CB  SER A  22     -19.271 -22.746 -26.272  1.00  0.00              
ATOM    184  OG  SER A  22     -19.415 -24.127 -26.464  1.00  0.00              
ATOM    185  H   SER A  22     -17.130 -23.430 -25.087  1.00  0.00              
ATOM    186  HA  SER A  22     -17.882 -22.558 -27.748  1.00  0.00              
ATOM    187 1HB  SER A  22     -19.407 -22.520 -25.214  1.00  0.00              
ATOM    188 2HB  SER A  22     -20.030 -22.226 -26.854  1.00  0.00              
ATOM    189  HG  SER A  22     -20.291 -24.399 -26.181  1.00  0.00              
ATOM    190  N   GLY A  23     -18.373 -20.068 -27.631  1.00  0.00              
ATOM    191  CA  GLY A  23     -18.396 -18.617 -27.634  1.00  0.00              
ATOM    192  C   GLY A  23     -19.190 -18.069 -26.462  1.00  0.00              
ATOM    193  O   GLY A  23     -20.284 -18.555 -26.159  1.00  0.00              
ATOM    194  H   GLY A  23     -18.767 -20.568 -28.416  1.00  0.00              
ATOM    195 1HA  GLY A  23     -17.373 -18.244 -27.571  1.00  0.00              
ATOM    196 2HA  GLY A  23     -18.852 -18.270 -28.561  1.00  0.00              
ATOM    197  N   GLY A  24     -18.629 -17.070 -25.786  1.00  0.00              
ATOM    198  CA  GLY A  24     -19.271 -16.528 -24.601  1.00  0.00              
ATOM    199  C   GLY A  24     -18.955 -17.119 -23.233  1.00  0.00              
ATOM    200  O   GLY A  24     -19.408 -16.577 -22.228  1.00  0.00              
ATOM    201  H   GLY A  24     -17.750 -16.678 -26.091  1.00  0.00              
ATOM    202 1HA  GLY A  24     -19.016 -15.472 -24.509  1.00  0.00              
ATOM    203 2HA  GLY A  24     -20.351 -16.632 -24.702  1.00  0.00              
ATOM    204  N   VAL A  25     -18.191 -18.201 -23.154  1.00  0.00              
ATOM    205  CA  VAL A  25     -17.848 -18.728 -21.834  1.00  0.00              
ATOM    206  C   VAL A  25     -16.865 -17.883 -21.015  1.00  0.00              
ATOM    207  O   VAL A  25     -16.758 -18.075 -19.804  1.00  0.00              
ATOM    208  CB  VAL A  25     -17.309 -20.185 -21.907  1.00  0.00              
ATOM    209  CG1 VAL A  25     -18.357 -21.089 -22.554  1.00  0.00              
ATOM    210  CG2 VAL A  25     -15.987 -20.230 -22.659  1.00  0.00              
ATOM    211  H   VAL A  25     -17.840 -18.669 -23.977  1.00  0.00              
ATOM    212  HA  VAL A  25     -18.720 -18.756 -21.179  1.00  0.00              
ATOM    213  HB  VAL A  25     -17.109 -20.539 -20.896  1.00  0.00              
ATOM    214 1HG1 VAL A  25     -17.976 -22.109 -22.603  1.00  0.00              
ATOM    215 2HG1 VAL A  25     -19.270 -21.071 -21.958  1.00  0.00              
ATOM    216 3HG1 VAL A  25     -18.573 -20.733 -23.561  1.00  0.00              
ATOM    217 1HG2 VAL A  25     -15.626 -21.257 -22.699  1.00  0.00              
ATOM    218 2HG2 VAL A  25     -16.133 -19.856 -23.673  1.00  0.00              
ATOM    219 3HG2 VAL A  25     -15.254 -19.608 -22.145  1.00  0.00              
ATOM    220  N   GLY A  26     -16.147 -16.965 -21.660  1.00  0.00              
ATOM    221  CA  GLY A  26     -15.211 -16.114 -20.935  1.00  0.00              
ATOM    222  C   GLY A  26     -13.733 -16.401 -21.179  1.00  0.00              
ATOM    223  O   GLY A  26     -12.881 -16.060 -20.357  1.00  0.00              
ATOM    224  H   GLY A  26     -16.245 -16.849 -22.658  1.00  0.00              
ATOM    225 1HA  GLY A  26     -15.380 -15.075 -21.219  1.00  0.00              
ATOM    226 2HA  GLY A  26     -15.381 -16.229 -19.865  1.00  0.00              
ATOM    227  N   LYS A  27     -13.413 -17.021 -22.311  1.00  0.00              
ATOM    228  CA  LYS A  27     -12.016 -17.254 -22.670  1.00  0.00              
ATOM    229  C   LYS A  27     -11.252 -15.923 -22.769  1.00  0.00              
ATOM    230  O   LYS A  27     -10.197 -15.748 -22.148  1.00  0.00              
ATOM    231  CB  LYS A  27     -11.935 -18.007 -24.004  1.00  0.00              
ATOM    232  CG  LYS A  27     -12.628 -19.363 -23.972  1.00  0.00              
ATOM    233  CD  LYS A  27     -12.326 -20.202 -25.231  1.00  0.00              
ATOM    234  CE  LYS A  27     -12.802 -19.522 -26.514  1.00  0.00              
ATOM    235  NZ  LYS A  27     -14.290 -19.377 -26.581  1.00  0.00              
ATOM    236  H   LYS A  27     -14.141 -17.337 -22.936  1.00  0.00              
ATOM    237  HA  LYS A  27     -11.528 -17.841 -21.891  1.00  0.00              
ATOM    238 1HB  LYS A  27     -12.396 -17.370 -24.759  1.00  0.00              
ATOM    239 2HB  LYS A  27     -10.877 -18.135 -24.236  1.00  0.00              
ATOM    240 1HG  LYS A  27     -12.285 -19.906 -23.091  1.00  0.00              
ATOM    241 2HG  LYS A  27     -13.704 -19.201 -23.903  1.00  0.00              
ATOM    242 1HD  LYS A  27     -11.248 -20.358 -25.293  1.00  0.00              
ATOM    243 2HD  LYS A  27     -12.827 -21.164 -25.135  1.00  0.00              
ATOM    244 1HE  LYS A  27     -12.349 -18.533 -26.566  1.00  0.00              
ATOM    245 2HE  LYS A  27     -12.467 -20.119 -27.362  1.00  0.00              
ATOM    246 1HZ  LYS A  27     -14.545 -18.924 -27.448  1.00  0.00              
ATOM    247 2HZ  LYS A  27     -14.720 -20.291 -26.540  1.00  0.00              
ATOM    248 3HZ  LYS A  27     -14.610 -18.820 -25.802  1.00  0.00              
ATOM    249  N   SER A  28     -11.797 -14.984 -23.536  1.00  0.00              
ATOM    250  CA  SER A  28     -11.150 -13.687 -23.699  1.00  0.00              
ATOM    251  C   SER A  28     -11.096 -12.904 -22.399  1.00  0.00              
ATOM    252  O   SER A  28     -10.156 -12.132 -22.159  1.00  0.00              
ATOM    253  CB  SER A  28     -11.871 -12.880 -24.762  1.00  0.00              
ATOM    254  OG  SER A  28     -11.796 -13.485 -26.023  1.00  0.00              
ATOM    255  H   SER A  28     -12.668 -15.162 -24.015  1.00  0.00              
ATOM    256  HA  SER A  28     -10.145 -13.754 -24.119  1.00  0.00              
ATOM    257 1HB  SER A  28     -12.918 -12.784 -24.476  1.00  0.00              
ATOM    258 2HB  SER A  28     -11.418 -11.891 -24.816  1.00  0.00              
ATOM    259  HG  SER A  28     -10.918 -13.851 -26.151  1.00  0.00              
ATOM    260  N   ALA A  29     -12.108 -13.099 -21.560  1.00  0.00              
ATOM    261  CA  ALA A  29     -12.153 -12.430 -20.267  1.00  0.00              
ATOM    262  C   ALA A  29     -11.008 -12.908 -19.380  1.00  0.00              
ATOM    263  O   ALA A  29     -10.349 -12.107 -18.734  1.00  0.00              
ATOM    264  CB  ALA A  29     -13.497 -12.686 -19.585  1.00  0.00              
ATOM    265  H   ALA A  29     -12.861 -13.721 -21.818  1.00  0.00              
ATOM    266  HA  ALA A  29     -12.028 -11.358 -20.423  1.00  0.00              
ATOM    267 1HB  ALA A  29     -13.517 -12.179 -18.620  1.00  0.00              
ATOM    268 2HB  ALA A  29     -14.303 -12.304 -20.212  1.00  0.00              
ATOM    269 3HB  ALA A  29     -13.631 -13.756 -19.435  1.00  0.00              
ATOM    270  N   LEU A  30     -10.776 -14.217 -19.349  1.00  0.00              
ATOM    271  CA  LEU A  30      -9.701 -14.752 -18.526  1.00  0.00              
ATOM    272  C   LEU A  30      -8.355 -14.321 -19.115  1.00  0.00              
ATOM    273  O   LEU A  30      -7.432 -13.953 -18.381  1.00  0.00              
ATOM    274  CB  LEU A  30      -9.780 -16.283 -18.456  1.00  0.00              
ATOM    275  CG  LEU A  30     -10.951 -16.871 -17.667  1.00  0.00              
ATOM    276  CD1 LEU A  30     -11.021 -18.389 -17.858  1.00  0.00              
ATOM    277  CD2 LEU A  30     -10.793 -16.506 -16.177  1.00  0.00              
ATOM    278  H   LEU A  30     -11.341 -14.851 -19.894  1.00  0.00              
ATOM    279  HA  LEU A  30      -9.770 -14.338 -17.521  1.00  0.00              
ATOM    280 1HB  LEU A  30      -9.907 -16.502 -19.515  1.00  0.00              
ATOM    281 2HB  LEU A  30      -8.845 -16.719 -18.105  1.00  0.00              
ATOM    282  HG  LEU A  30     -11.861 -16.396 -18.035  1.00  0.00              
ATOM    283 1HD1 LEU A  30     -11.860 -18.790 -17.289  1.00  0.00              
ATOM    284 2HD1 LEU A  30     -11.160 -18.616 -18.915  1.00  0.00              
ATOM    285 3HD1 LEU A  30     -10.096 -18.843 -17.506  1.00  0.00              
ATOM    286 1HD2 LEU A  30     -11.627 -16.923 -15.610  1.00  0.00              
ATOM    287 2HD2 LEU A  30      -9.856 -16.915 -15.799  1.00  0.00              
ATOM    288 3HD2 LEU A  30     -10.787 -15.422 -16.066  1.00  0.00              
ATOM    289  N   THR A  31      -8.257 -14.351 -20.440  1.00  0.00              
ATOM    290  CA  THR A  31      -7.016 -14.032 -21.140  1.00  0.00              
ATOM    291  C   THR A  31      -6.611 -12.573 -20.954  1.00  0.00              
ATOM    292  O   THR A  31      -5.442 -12.266 -20.746  1.00  0.00              
ATOM    293  CB  THR A  31      -7.132 -14.327 -22.647  1.00  0.00              
ATOM    294  OG1 THR A  31      -7.367 -15.728 -22.845  1.00  0.00              
ATOM    295  CG2 THR A  31      -5.856 -13.924 -23.369  1.00  0.00              
ATOM    296  H   THR A  31      -9.074 -14.604 -20.977  1.00  0.00              
ATOM    297  HA  THR A  31      -6.198 -14.623 -20.728  1.00  0.00              
ATOM    298  HB  THR A  31      -7.973 -13.766 -23.054  1.00  0.00              
ATOM    299  HG1 THR A  31      -7.743 -15.868 -23.718  1.00  0.00              
ATOM    300 1HG2 THR A  31      -5.958 -14.140 -24.433  1.00  0.00              
ATOM    301 2HG2 THR A  31      -5.681 -12.857 -23.230  1.00  0.00              
ATOM    302 3HG2 THR A  31      -5.016 -14.486 -22.963  1.00  0.00              
ATOM    303  N   LEU A  32      -7.591 -11.679 -21.035  1.00  0.00              
ATOM    304  CA  LEU A  32      -7.328 -10.261 -20.907  1.00  0.00              
ATOM    305  C   LEU A  32      -7.172  -9.804 -19.464  1.00  0.00              
ATOM    306  O   LEU A  32      -6.472  -8.822 -19.199  1.00  0.00              
ATOM    307  CB  LEU A  32      -8.422  -9.451 -21.626  1.00  0.00              
ATOM    308  CG  LEU A  32      -8.477  -9.645 -23.149  1.00  0.00              
ATOM    309  CD1 LEU A  32      -9.675  -8.896 -23.721  1.00  0.00              
ATOM    310  CD2 LEU A  32      -7.182  -9.152 -23.783  1.00  0.00              
ATOM    311  H   LEU A  32      -8.539 -11.992 -21.189  1.00  0.00              
ATOM    312  HA  LEU A  32      -6.378 -10.021 -21.384  1.00  0.00              
ATOM    313 1HB  LEU A  32      -9.303  -9.891 -21.159  1.00  0.00              
ATOM    314 2HB  LEU A  32      -8.369  -8.392 -21.376  1.00  0.00              
ATOM    315  HG  LEU A  32      -8.549 -10.717 -23.337  1.00  0.00              
ATOM    316 1HD1 LEU A  32      -9.710  -9.036 -24.802  1.00  0.00              
ATOM    317 2HD1 LEU A  32     -10.592  -9.283 -23.276  1.00  0.00              
ATOM    318 3HD1 LEU A  32      -9.581  -7.834 -23.497  1.00  0.00              
ATOM    319 1HD2 LEU A  32      -7.230  -9.294 -24.863  1.00  0.00              
ATOM    320 2HD2 LEU A  32      -7.047  -8.093 -23.562  1.00  0.00              
ATOM    321 3HD2 LEU A  32      -6.341  -9.717 -23.380  1.00  0.00              
ATOM    322  N   GLN A  33      -7.819 -10.494 -18.534  1.00  0.00              
ATOM    323  CA  GLN A  33      -7.621 -10.184 -17.116  1.00  0.00              
ATOM    324  C   GLN A  33      -6.202 -10.628 -16.765  1.00  0.00              
ATOM    325  O   GLN A  33      -5.476  -9.946 -16.040  1.00  0.00              
ATOM    326  CB  GLN A  33      -8.648 -10.893 -16.230  1.00  0.00              
ATOM    327  CG  GLN A  33      -8.538 -10.552 -14.753  1.00  0.00              
ATOM    328  CD  GLN A  33      -8.791  -9.081 -14.479  1.00  0.00              
ATOM    329  OE1 GLN A  33      -9.749  -8.496 -14.990  1.00  0.00              
ATOM    330  NE2 GLN A  33      -7.929  -8.474 -13.672  1.00  0.00              
ATOM    331  H   GLN A  33      -8.453 -11.237 -18.791  1.00  0.00              
ATOM    332  HA  GLN A  33      -7.713  -9.109 -16.961  1.00  0.00              
ATOM    333 1HB  GLN A  33      -9.633 -10.611 -16.601  1.00  0.00              
ATOM    334 2HB  GLN A  33      -8.501 -11.963 -16.372  1.00  0.00              
ATOM    335 1HG  GLN A  33      -9.039 -11.128 -13.976  1.00  0.00              
ATOM    336 2HG  GLN A  33      -7.464 -10.732 -14.703  1.00  0.00              
ATOM    337 1HE2 GLN A  33      -8.044  -7.504 -13.454  1.00  0.00              
ATOM    338 2HE2 GLN A  33      -7.164  -8.987 -13.280  1.00  0.00              
ATOM    339  N   PHE A  34      -5.808 -11.785 -17.289  1.00  0.00              
ATOM    340  CA  PHE A  34      -4.466 -12.304 -17.047  1.00  0.00              
ATOM    341  C   PHE A  34      -3.369 -11.415 -17.658  1.00  0.00              
ATOM    342  O   PHE A  34      -2.462 -10.957 -16.964  1.00  0.00              
ATOM    343  CB  PHE A  34      -4.346 -13.730 -17.607  1.00  0.00              
ATOM    344  CG  PHE A  34      -2.971 -14.311 -17.479  1.00  0.00              
ATOM    345  CD1 PHE A  34      -2.095 -14.305 -18.548  1.00  0.00              
ATOM    346  CD2 PHE A  34      -2.542 -14.840 -16.267  1.00  0.00              
ATOM    347  CE1 PHE A  34      -0.797 -14.819 -18.419  1.00  0.00              
ATOM    348  CE2 PHE A  34      -1.250 -15.353 -16.126  1.00  0.00              
ATOM    349  CZ  PHE A  34      -0.377 -15.340 -17.209  1.00  0.00              
ATOM    350  H   PHE A  34      -6.444 -12.315 -17.866  1.00  0.00              
ATOM    351  HA  PHE A  34      -4.264 -12.322 -15.975  1.00  0.00              
ATOM    352 1HB  PHE A  34      -5.020 -14.400 -17.076  1.00  0.00              
ATOM    353 2HB  PHE A  34      -4.591 -13.737 -18.669  1.00  0.00              
ATOM    354  HD1 PHE A  34      -2.423 -13.893 -19.503  1.00  0.00              
ATOM    355  HD2 PHE A  34      -3.227 -14.849 -15.418  1.00  0.00              
ATOM    356  HE1 PHE A  34      -0.120 -14.807 -19.273  1.00  0.00              
ATOM    357  HE2 PHE A  34      -0.926 -15.764 -15.170  1.00  0.00              
ATOM    358  HZ  PHE A  34       0.632 -15.738 -17.107  1.00  0.00              
ATOM    359  N   MET A  35      -3.470 -11.163 -18.955  1.00  0.00              
ATOM    360  CA  MET A  35      -2.474 -10.371 -19.676  1.00  0.00              
ATOM    361  C   MET A  35      -2.447  -8.887 -19.347  1.00  0.00              
ATOM    362  O   MET A  35      -1.380  -8.294 -19.150  1.00  0.00              
ATOM    363  CB  MET A  35      -2.714 -10.470 -21.187  1.00  0.00              
ATOM    364  CG  MET A  35      -2.423 -11.826 -21.801  1.00  0.00              
ATOM    365  SD  MET A  35      -0.655 -11.997 -22.071  1.00  0.00              
ATOM    366  CE  MET A  35      -0.510 -13.727 -22.233  1.00  0.00              
ATOM    367  H   MET A  35      -4.264 -11.532 -19.459  1.00  0.00              
ATOM    368  HA  MET A  35      -1.471 -10.711 -19.418  1.00  0.00              
ATOM    369 1HB  MET A  35      -3.759 -10.219 -21.360  1.00  0.00              
ATOM    370 2HB  MET A  35      -2.077  -9.722 -21.660  1.00  0.00              
ATOM    371 1HG  MET A  35      -2.783 -12.593 -21.116  1.00  0.00              
ATOM    372 2HG  MET A  35      -2.965 -11.895 -22.743  1.00  0.00              
ATOM    373 1HE  MET A  35       0.533 -13.991 -22.406  1.00  0.00              
ATOM    374 2HE  MET A  35      -0.860 -14.209 -21.318  1.00  0.00              
ATOM    375 3HE  MET A  35      -1.115 -14.066 -23.075  1.00  0.00              
ATOM    376  N   LYS A  36      -3.627  -8.288 -19.303  1.00  0.00              
ATOM    377  CA  LYS A  36      -3.708  -6.856 -19.097  1.00  0.00              
ATOM    378  C   LYS A  36      -4.472  -6.348 -17.888  1.00  0.00              
ATOM    379  O   LYS A  36      -4.637  -5.141 -17.733  1.00  0.00              
ATOM    380  CB  LYS A  36      -4.312  -6.222 -20.351  1.00  0.00              
ATOM    381  CG  LYS A  36      -3.441  -6.337 -21.596  1.00  0.00              
ATOM    382  CD  LYS A  36      -4.076  -5.627 -22.782  1.00  0.00              
ATOM    383  CE  LYS A  36      -3.267  -5.842 -24.053  1.00  0.00              
ATOM    384  NZ  LYS A  36      -3.891  -5.176 -25.229  1.00  0.00              
ATOM    385  H   LYS A  36      -4.480  -8.818 -19.413  1.00  0.00              
ATOM    386  HA  LYS A  36      -2.710  -6.450 -18.925  1.00  0.00              
ATOM    387 1HB  LYS A  36      -5.268  -6.715 -20.530  1.00  0.00              
ATOM    388 2HB  LYS A  36      -4.483  -5.169 -20.126  1.00  0.00              
ATOM    389 1HG  LYS A  36      -2.470  -5.891 -21.381  1.00  0.00              
ATOM    390 2HG  LYS A  36      -3.312  -7.393 -21.831  1.00  0.00              
ATOM    391 1HD  LYS A  36      -5.084  -6.018 -22.922  1.00  0.00              
ATOM    392 2HD  LYS A  36      -4.128  -4.561 -22.562  1.00  0.00              
ATOM    393 1HE  LYS A  36      -2.268  -5.438 -23.895  1.00  0.00              
ATOM    394 2HE  LYS A  36      -3.200  -6.914 -24.238  1.00  0.00              
ATOM    395 1HZ  LYS A  36      -3.325  -5.342 -26.049  1.00  0.00              
ATOM    396 2HZ  LYS A  36      -4.817  -5.551 -25.377  1.00  0.00              
ATOM    397 3HZ  LYS A  36      -3.953  -4.182 -25.059  1.00  0.00              
ATOM    398  N   ASP A  37      -4.935  -7.251 -17.034  1.00  0.00              
ATOM    399  CA  ASP A  37      -5.810  -6.840 -15.946  1.00  0.00              
ATOM    400  C   ASP A  37      -7.074  -6.154 -16.434  1.00  0.00              
ATOM    401  O   ASP A  37      -7.555  -5.235 -15.783  1.00  0.00              
ATOM    402  CB  ASP A  37      -5.058  -5.912 -14.989  1.00  0.00              
ATOM    403  CG  ASP A  37      -3.872  -6.560 -14.287  1.00  0.00              
ATOM    404  OD1 ASP A  37      -4.042  -7.618 -13.729  1.00  0.00              
ATOM    405  OD2 ASP A  37      -2.776  -6.077 -14.447  1.00  0.00              
ATOM    406  H   ASP A  37      -4.689  -8.227 -17.126  1.00  0.00              
ATOM    407  HA  ASP A  37      -6.149  -7.717 -15.393  1.00  0.00              
ATOM    408 1HB  ASP A  37      -4.740  -4.977 -15.450  1.00  0.00              
ATOM    409 2HB  ASP A  37      -5.844  -5.710 -14.261  1.00  0.00              
ATOM    410  N   GLU A  38      -7.615  -6.591 -17.565  1.00  0.00              
ATOM    411  CA  GLU A  38      -8.841  -5.989 -18.069  1.00  0.00              
ATOM    412  C   GLU A  38     -10.000  -6.992 -18.168  1.00  0.00              
ATOM    413  O   GLU A  38      -9.788  -8.190 -18.384  1.00  0.00              
ATOM    414  CB  GLU A  38      -8.583  -5.355 -19.438  1.00  0.00              
ATOM    415  CG  GLU A  38      -7.605  -4.188 -19.416  1.00  0.00              
ATOM    416  CD  GLU A  38      -7.462  -3.570 -20.779  1.00  0.00              
ATOM    417  OE1 GLU A  38      -8.077  -4.055 -21.698  1.00  0.00              
ATOM    418  OE2 GLU A  38      -6.829  -2.545 -20.881  1.00  0.00              
ATOM    419  H   GLU A  38      -7.184  -7.341 -18.087  1.00  0.00              
ATOM    420  HA  GLU A  38      -9.185  -5.217 -17.379  1.00  0.00              
ATOM    421 1HB  GLU A  38      -8.195  -6.141 -20.085  1.00  0.00              
ATOM    422 2HB  GLU A  38      -9.546  -5.013 -19.818  1.00  0.00              
ATOM    423 1HG  GLU A  38      -7.867  -3.416 -18.693  1.00  0.00              
ATOM    424 2HG  GLU A  38      -6.662  -4.650 -19.127  1.00  0.00              
ATOM    425  N   PHE A  39     -11.221  -6.487 -17.998  1.00  0.00              
ATOM    426  CA  PHE A  39     -12.428  -7.305 -18.046  1.00  0.00              
ATOM    427  C   PHE A  39     -13.587  -6.473 -18.566  1.00  0.00              
ATOM    428  O   PHE A  39     -13.810  -5.356 -18.101  1.00  0.00              
ATOM    429  CB  PHE A  39     -12.798  -7.861 -16.657  1.00  0.00              
ATOM    430  CG  PHE A  39     -14.127  -8.594 -16.630  1.00  0.00              
ATOM    431  CD1 PHE A  39     -15.292  -7.945 -16.227  1.00  0.00              
ATOM    432  CD2 PHE A  39     -14.224  -9.909 -17.065  1.00  0.00              
ATOM    433  CE1 PHE A  39     -16.536  -8.596 -16.261  1.00  0.00              
ATOM    434  CE2 PHE A  39     -15.461 -10.574 -17.105  1.00  0.00              
ATOM    435  CZ  PHE A  39     -16.619  -9.912 -16.701  1.00  0.00              
ATOM    436  H   PHE A  39     -11.305  -5.494 -17.830  1.00  0.00              
ATOM    437  HA  PHE A  39     -12.284  -8.137 -18.737  1.00  0.00              
ATOM    438 1HB  PHE A  39     -12.042  -8.571 -16.324  1.00  0.00              
ATOM    439 2HB  PHE A  39     -12.873  -7.048 -15.936  1.00  0.00              
ATOM    440  HD1 PHE A  39     -15.235  -6.914 -15.881  1.00  0.00              
ATOM    441  HD2 PHE A  39     -13.317 -10.426 -17.380  1.00  0.00              
ATOM    442  HE1 PHE A  39     -17.435  -8.070 -15.942  1.00  0.00              
ATOM    443  HE2 PHE A  39     -15.516 -11.606 -17.451  1.00  0.00              
ATOM    444  HZ  PHE A  39     -17.583 -10.419 -16.728  1.00  0.00              
ATOM    445  N   VAL A  40     -14.314  -7.018 -19.534  1.00  0.00              
ATOM    446  CA  VAL A  40     -15.568  -6.422 -19.982  1.00  0.00              
ATOM    447  C   VAL A  40     -16.676  -7.459 -19.887  1.00  0.00              
ATOM    448  O   VAL A  40     -16.425  -8.664 -19.914  1.00  0.00              
ATOM    449  CB  VAL A  40     -15.472  -5.923 -21.431  1.00  0.00              
ATOM    450  CG1 VAL A  40     -14.416  -4.839 -21.538  1.00  0.00              
ATOM    451  CG2 VAL A  40     -15.126  -7.085 -22.345  1.00  0.00              
ATOM    452  H   VAL A  40     -13.991  -7.869 -19.970  1.00  0.00              
ATOM    453  HA  VAL A  40     -15.868  -5.596 -19.336  1.00  0.00              
ATOM    454  HB  VAL A  40     -16.447  -5.545 -21.740  1.00  0.00              
ATOM    455 1HG1 VAL A  40     -14.355  -4.491 -22.569  1.00  0.00              
ATOM    456 2HG1 VAL A  40     -14.684  -4.005 -20.890  1.00  0.00              
ATOM    457 3HG1 VAL A  40     -13.449  -5.240 -21.233  1.00  0.00              
ATOM    458 1HG2 VAL A  40     -15.059  -6.731 -23.373  1.00  0.00              
ATOM    459 2HG2 VAL A  40     -14.169  -7.511 -22.044  1.00  0.00              
ATOM    460 3HG2 VAL A  40     -15.902  -7.847 -22.274  1.00  0.00              
ATOM    461  N   GLU A  41     -17.909  -6.986 -19.782  1.00  0.00              
ATOM    462  CA  GLU A  41     -19.045  -7.882 -19.675  1.00  0.00              
ATOM    463  C   GLU A  41     -19.511  -8.456 -21.016  1.00  0.00              
ATOM    464  O   GLU A  41     -19.832  -9.637 -21.103  1.00  0.00              
ATOM    465  CB  GLU A  41     -20.207  -7.154 -18.995  1.00  0.00              
ATOM    466  CG  GLU A  41     -19.968  -6.817 -17.530  1.00  0.00              
ATOM    467  CD  GLU A  41     -21.130  -6.063 -16.946  1.00  0.00              
ATOM    468  OE1 GLU A  41     -22.050  -5.773 -17.672  1.00  0.00              
ATOM    469  OE2 GLU A  41     -21.150  -5.874 -15.753  1.00  0.00              
ATOM    470  H   GLU A  41     -18.067  -5.989 -19.776  1.00  0.00              
ATOM    471  HA  GLU A  41     -18.773  -8.755 -19.080  1.00  0.00              
ATOM    472 1HB  GLU A  41     -20.378  -6.234 -19.556  1.00  0.00              
ATOM    473 2HB  GLU A  41     -21.082  -7.799 -19.081  1.00  0.00              
ATOM    474 1HG  GLU A  41     -19.756  -7.690 -16.914  1.00  0.00              
ATOM    475 2HG  GLU A  41     -19.092  -6.170 -17.556  1.00  0.00              
ATOM    476  N   ASP A  42     -19.523  -7.644 -22.069  1.00  0.00              
ATOM    477  CA  ASP A  42     -19.876  -8.161 -23.395  1.00  0.00              
ATOM    478  C   ASP A  42     -18.807  -9.003 -24.095  1.00  0.00              
ATOM    479  O   ASP A  42     -17.612  -8.746 -23.967  1.00  0.00              
ATOM    480  CB  ASP A  42     -20.257  -6.991 -24.305  1.00  0.00              
ATOM    481  CG  ASP A  42     -21.604  -6.357 -23.984  1.00  0.00              
ATOM    482  OD1 ASP A  42     -22.340  -6.930 -23.217  1.00  0.00              
ATOM    483  OD2 ASP A  42     -21.820  -5.237 -24.380  1.00  0.00              
ATOM    484  H   ASP A  42     -19.290  -6.666 -21.968  1.00  0.00              
ATOM    485  HA  ASP A  42     -20.723  -8.843 -23.312  1.00  0.00              
ATOM    486 1HB  ASP A  42     -19.494  -6.214 -24.357  1.00  0.00              
ATOM    487 2HB  ASP A  42     -20.318  -7.506 -25.264  1.00  0.00              
ATOM    488  N   TYR A  43     -19.267 -10.006 -24.840  1.00  0.00              
ATOM    489  CA  TYR A  43     -18.407 -10.904 -25.614  1.00  0.00              
ATOM    490  C   TYR A  43     -17.757 -10.156 -26.779  1.00  0.00              
ATOM    491  O   TYR A  43     -18.424  -9.436 -27.517  1.00  0.00              
ATOM    492  CB  TYR A  43     -19.206 -12.101 -26.133  1.00  0.00              
ATOM    493  CG  TYR A  43     -18.439 -12.978 -27.098  1.00  0.00              
ATOM    494  CD1 TYR A  43     -17.422 -13.808 -26.652  1.00  0.00              
ATOM    495  CD2 TYR A  43     -18.737 -12.973 -28.453  1.00  0.00              
ATOM    496  CE1 TYR A  43     -16.718 -14.611 -27.529  1.00  0.00              
ATOM    497  CE2 TYR A  43     -18.040 -13.772 -29.339  1.00  0.00              
ATOM    498  CZ  TYR A  43     -17.031 -14.590 -28.873  1.00  0.00              
ATOM    499  OH  TYR A  43     -16.334 -15.388 -29.752  1.00  0.00              
ATOM    500  H   TYR A  43     -20.267 -10.141 -24.864  1.00  0.00              
ATOM    501  HA  TYR A  43     -17.598 -11.276 -24.984  1.00  0.00              
ATOM    502 1HB  TYR A  43     -19.505 -12.691 -25.266  1.00  0.00              
ATOM    503 2HB  TYR A  43     -20.093 -11.706 -26.628  1.00  0.00              
ATOM    504  HD1 TYR A  43     -17.180 -13.819 -25.589  1.00  0.00              
ATOM    505  HD2 TYR A  43     -19.535 -12.325 -28.815  1.00  0.00              
ATOM    506  HE1 TYR A  43     -15.920 -15.258 -27.165  1.00  0.00              
ATOM    507  HE2 TYR A  43     -18.288 -13.754 -30.401  1.00  0.00              
ATOM    508  HH  TYR A  43     -15.656 -15.915 -29.323  1.00  0.00              
ATOM    509  N   GLU A  44     -16.454 -10.352 -26.949  1.00  0.00              
ATOM    510  CA  GLU A  44     -15.726  -9.811 -28.091  1.00  0.00              
ATOM    511  C   GLU A  44     -15.499 -10.877 -29.173  1.00  0.00              
ATOM    512  O   GLU A  44     -14.732 -11.814 -28.970  1.00  0.00              
ATOM    513  CB  GLU A  44     -14.387  -9.228 -27.636  1.00  0.00              
ATOM    514  CG  GLU A  44     -13.555  -8.615 -28.754  1.00  0.00              
ATOM    515  CD  GLU A  44     -12.295  -7.992 -28.219  1.00  0.00              
ATOM    516  OE1 GLU A  44     -12.082  -8.054 -27.032  1.00  0.00              
ATOM    517  OE2 GLU A  44     -11.492  -7.554 -29.008  1.00  0.00              
ATOM    518  H   GLU A  44     -15.954 -10.895 -26.259  1.00  0.00              
ATOM    519  HA  GLU A  44     -16.311  -9.020 -28.562  1.00  0.00              
ATOM    520 1HB  GLU A  44     -14.609  -8.465 -26.889  1.00  0.00              
ATOM    521 2HB  GLU A  44     -13.827 -10.039 -27.170  1.00  0.00              
ATOM    522 1HG  GLU A  44     -13.303  -9.321 -29.544  1.00  0.00              
ATOM    523 2HG  GLU A  44     -14.202  -7.836 -29.157  1.00  0.00              
ATOM    524  N   PRO A  45     -16.160 -10.737 -30.339  1.00  0.00              
ATOM    525  CA  PRO A  45     -15.998 -11.682 -31.449  1.00  0.00              
ATOM    526  C   PRO A  45     -14.534 -11.973 -31.757  1.00  0.00              
ATOM    527  O   PRO A  45     -13.788 -11.115 -32.226  1.00  0.00              
ATOM    528  CB  PRO A  45     -16.727 -10.992 -32.595  1.00  0.00              
ATOM    529  CG  PRO A  45     -17.848 -10.308 -31.879  1.00  0.00              
ATOM    530  CD  PRO A  45     -17.146  -9.716 -30.674  1.00  0.00              
ATOM    531  HA  PRO A  45     -16.430 -12.670 -31.233  1.00  0.00              
ATOM    532 1HB  PRO A  45     -16.070 -10.284 -33.121  1.00  0.00              
ATOM    533 2HB  PRO A  45     -17.083 -11.717 -33.341  1.00  0.00              
ATOM    534 1HG  PRO A  45     -18.317  -9.543 -32.515  1.00  0.00              
ATOM    535 2HG  PRO A  45     -18.636 -11.023 -31.600  1.00  0.00              
ATOM    536 1HD  PRO A  45     -16.664  -8.754 -30.904  1.00  0.00              
ATOM    537 2HD  PRO A  45     -17.836  -9.536 -29.837  1.00  0.00              
ATOM    538  N   THR A  46     -14.137 -13.204 -31.470  1.00  0.00              
ATOM    539  CA  THR A  46     -12.757 -13.641 -31.644  1.00  0.00              
ATOM    540  C   THR A  46     -12.629 -14.773 -32.660  1.00  0.00              
ATOM    541  O   THR A  46     -13.287 -15.793 -32.522  1.00  0.00              
ATOM    542  CB  THR A  46     -12.191 -14.191 -30.298  1.00  0.00              
ATOM    543  OG1 THR A  46     -12.212 -13.158 -29.308  1.00  0.00              
ATOM    544  CG2 THR A  46     -10.765 -14.724 -30.480  1.00  0.00              
ATOM    545  H   THR A  46     -14.821 -13.858 -31.118  1.00  0.00              
ATOM    546  HA  THR A  46     -12.158 -12.821 -32.040  1.00  0.00              
ATOM    547  HB  THR A  46     -12.834 -14.998 -29.946  1.00  0.00              
ATOM    548  HG1 THR A  46     -13.023 -12.651 -29.391  1.00  0.00              
ATOM    549 1HG2 THR A  46     -10.394 -15.101 -29.528  1.00  0.00              
ATOM    550 2HG2 THR A  46     -10.770 -15.530 -31.215  1.00  0.00              
ATOM    551 3HG2 THR A  46     -10.119 -13.920 -30.829  1.00  0.00              
ATOM    552  N   PHE A  47     -11.783 -14.588 -33.675  1.00  0.00              
ATOM    553  CA  PHE A  47     -11.573 -15.640 -34.660  1.00  0.00              
ATOM    554  C   PHE A  47     -10.371 -16.394 -34.089  1.00  0.00              
ATOM    555  O   PHE A  47     -10.481 -17.570 -33.744  1.00  0.00              
ATOM    556  CB  PHE A  47     -11.304 -15.093 -36.063  1.00  0.00              
ATOM    557  CG  PHE A  47     -12.504 -14.456 -36.705  1.00  0.00              
ATOM    558  CD1 PHE A  47     -12.707 -13.087 -36.623  1.00  0.00              
ATOM    559  CD2 PHE A  47     -13.431 -15.225 -37.392  1.00  0.00              
ATOM    560  CE1 PHE A  47     -13.811 -12.500 -37.214  1.00  0.00              
ATOM    561  CE2 PHE A  47     -14.534 -14.641 -37.984  1.00  0.00              
ATOM    562  CZ  PHE A  47     -14.724 -13.277 -37.894  1.00  0.00              
ATOM    563  H   PHE A  47     -11.281 -13.718 -33.770  1.00  0.00              
ATOM    564  HA  PHE A  47     -12.460 -16.273 -34.721  1.00  0.00              
ATOM    565 1HB  PHE A  47     -10.529 -14.329 -36.026  1.00  0.00              
ATOM    566 2HB  PHE A  47     -10.988 -15.898 -36.725  1.00  0.00              
ATOM    567  HD1 PHE A  47     -11.984 -12.472 -36.086  1.00  0.00              
ATOM    568  HD2 PHE A  47     -13.282 -16.303 -37.462  1.00  0.00              
ATOM    569  HE1 PHE A  47     -13.959 -11.423 -37.141  1.00  0.00              
ATOM    570  HE2 PHE A  47     -15.256 -15.257 -38.521  1.00  0.00              
ATOM    571  HZ  PHE A  47     -15.594 -12.815 -38.359  1.00  0.00              
ATOM    572  N   ALA A  48      -9.235 -15.700 -33.962  1.00  0.00              
ATOM    573  CA  ALA A  48      -8.026 -16.262 -33.336  1.00  0.00              
ATOM    574  C   ALA A  48      -7.035 -15.148 -32.999  1.00  0.00              
ATOM    575  O   ALA A  48      -6.558 -14.436 -33.886  1.00  0.00              
ATOM    576  CB  ALA A  48      -7.367 -17.298 -34.270  1.00  0.00              
ATOM    577  H   ALA A  48      -9.213 -14.753 -34.312  1.00  0.00              
ATOM    578  HA  ALA A  48      -8.310 -16.752 -32.404  1.00  0.00              
ATOM    579 1HB  ALA A  48      -6.475 -17.702 -33.791  1.00  0.00              
ATOM    580 2HB  ALA A  48      -8.070 -18.107 -34.470  1.00  0.00              
ATOM    581 3HB  ALA A  48      -7.089 -16.817 -35.207  1.00  0.00              
ATOM    582  N   ASP A  49      -6.735 -15.005 -31.711  1.00  0.00              
ATOM    583  CA  ASP A  49      -5.763 -14.014 -31.238  1.00  0.00              
ATOM    584  C   ASP A  49      -4.643 -14.694 -30.455  1.00  0.00              
ATOM    585  O   ASP A  49      -4.899 -15.613 -29.687  1.00  0.00              
ATOM    586  CB  ASP A  49      -6.446 -12.954 -30.370  1.00  0.00              
ATOM    587  CG  ASP A  49      -7.415 -12.053 -31.123  1.00  0.00              
ATOM    588  OD1 ASP A  49      -7.419 -12.095 -32.330  1.00  0.00              
ATOM    589  OD2 ASP A  49      -8.249 -11.451 -30.489  1.00  0.00              
ATOM    590  H   ASP A  49      -7.194 -15.604 -31.040  1.00  0.00              
ATOM    591  HA  ASP A  49      -5.299 -13.516 -32.090  1.00  0.00              
ATOM    592 1HB  ASP A  49      -6.942 -13.367 -29.491  1.00  0.00              
ATOM    593 2HB  ASP A  49      -5.578 -12.373 -30.059  1.00  0.00              
ATOM    594  N   SER A  50      -3.416 -14.214 -30.656  1.00  0.00              
ATOM    595  CA  SER A  50      -2.231 -14.734 -29.971  1.00  0.00              
ATOM    596  C   SER A  50      -1.700 -13.680 -29.001  1.00  0.00              
ATOM    597  O   SER A  50      -1.406 -12.547 -29.402  1.00  0.00              
ATOM    598  CB  SER A  50      -1.164 -15.129 -30.973  1.00  0.00              
ATOM    599  OG  SER A  50      -1.564 -16.211 -31.769  1.00  0.00              
ATOM    600  H   SER A  50      -3.310 -13.456 -31.315  1.00  0.00              
ATOM    601  HA  SER A  50      -2.406 -15.683 -29.463  1.00  0.00              
ATOM    602 1HB  SER A  50      -0.956 -14.274 -31.616  1.00  0.00              
ATOM    603 2HB  SER A  50      -0.260 -15.403 -30.431  1.00  0.00              
ATOM    604  HG  SER A  50      -1.745 -16.970 -31.209  1.00  0.00              
ATOM    605  N   TYR A  51      -1.586 -14.056 -27.731  1.00  0.00              
ATOM    606  CA  TYR A  51      -1.014 -13.187 -26.705  1.00  0.00              
ATOM    607  C   TYR A  51       0.267 -13.818 -26.167  1.00  0.00              
ATOM    608  O   TYR A  51       0.400 -15.048 -26.166  1.00  0.00              
ATOM    609  CB  TYR A  51      -1.999 -13.024 -25.544  1.00  0.00              
ATOM    610  CG  TYR A  51      -3.338 -12.437 -25.938  1.00  0.00              
ATOM    611  CD1 TYR A  51      -3.618 -11.082 -25.735  1.00  0.00              
ATOM    612  CD2 TYR A  51      -4.328 -13.237 -26.514  1.00  0.00              
ATOM    613  CE1 TYR A  51      -4.861 -10.536 -26.096  1.00  0.00              
ATOM    614  CE2 TYR A  51      -5.562 -12.705 -26.876  1.00  0.00              
ATOM    615  CZ  TYR A  51      -5.822 -11.356 -26.667  1.00  0.00              
ATOM    616  OH  TYR A  51      -7.030 -10.832 -27.050  1.00  0.00              
ATOM    617  H   TYR A  51      -1.910 -14.977 -27.471  1.00  0.00              
ATOM    618  HA  TYR A  51      -0.752 -12.222 -27.141  1.00  0.00              
ATOM    619 1HB  TYR A  51      -2.153 -14.013 -25.111  1.00  0.00              
ATOM    620 2HB  TYR A  51      -1.525 -12.376 -24.808  1.00  0.00              
ATOM    621  HD1 TYR A  51      -2.853 -10.448 -25.287  1.00  0.00              
ATOM    622  HD2 TYR A  51      -4.120 -14.295 -26.678  1.00  0.00              
ATOM    623  HE1 TYR A  51      -5.067  -9.478 -25.932  1.00  0.00              
ATOM    624  HE2 TYR A  51      -6.323 -13.346 -27.321  1.00  0.00              
ATOM    625  HH  TYR A  51      -7.612 -11.484 -27.448  1.00  0.00              
ATOM    626  N   PHE A  52       1.212 -12.989 -25.725  1.00  0.00              
ATOM    627  CA  PHE A  52       2.448 -13.517 -25.153  1.00  0.00              
ATOM    628  C   PHE A  52       2.914 -12.596 -24.021  1.00  0.00              
ATOM    629  O   PHE A  52       2.814 -11.373 -24.125  1.00  0.00              
ATOM    630  CB  PHE A  52       3.533 -13.649 -26.224  1.00  0.00              
ATOM    631  CG  PHE A  52       3.171 -14.586 -27.341  1.00  0.00              
ATOM    632  CD1 PHE A  52       2.596 -14.107 -28.508  1.00  0.00              
ATOM    633  CD2 PHE A  52       3.404 -15.948 -27.226  1.00  0.00              
ATOM    634  CE1 PHE A  52       2.262 -14.969 -29.536  1.00  0.00              
ATOM    635  CE2 PHE A  52       3.072 -16.812 -28.252  1.00  0.00              
ATOM    636  CZ  PHE A  52       2.501 -16.320 -29.409  1.00  0.00              
ATOM    637  H   PHE A  52       1.083 -11.988 -25.781  1.00  0.00              
ATOM    638  HA  PHE A  52       2.268 -14.503 -24.725  1.00  0.00              
ATOM    639 1HB  PHE A  52       3.729 -12.680 -26.681  1.00  0.00              
ATOM    640 2HB  PHE A  52       4.451 -14.033 -25.781  1.00  0.00              
ATOM    641  HD1 PHE A  52       2.408 -13.038 -28.610  1.00  0.00              
ATOM    642  HD2 PHE A  52       3.855 -16.336 -26.312  1.00  0.00              
ATOM    643  HE1 PHE A  52       1.811 -14.579 -30.448  1.00  0.00              
ATOM    644  HE2 PHE A  52       3.261 -17.880 -28.149  1.00  0.00              
ATOM    645  HZ  PHE A  52       2.237 -17.000 -30.218  1.00  0.00              
ATOM    646  N   LYS A  53       3.402 -13.182 -22.932  1.00  0.00              
ATOM    647  CA  LYS A  53       3.801 -12.380 -21.777  1.00  0.00              
ATOM    648  C   LYS A  53       4.878 -13.070 -20.964  1.00  0.00              
ATOM    649  O   LYS A  53       4.815 -14.283 -20.727  1.00  0.00              
ATOM    650  CB  LYS A  53       2.593 -12.080 -20.888  1.00  0.00              
ATOM    651  CG  LYS A  53       2.879 -11.123 -19.739  1.00  0.00              
ATOM    652  CD  LYS A  53       1.603 -10.745 -19.001  1.00  0.00              
ATOM    653  CE  LYS A  53       1.865  -9.671 -17.956  1.00  0.00              
ATOM    654  NZ  LYS A  53       0.616  -9.255 -17.261  1.00  0.00              
ATOM    655  H   LYS A  53       3.501 -14.186 -22.892  1.00  0.00              
ATOM    656  HA  LYS A  53       4.228 -11.435 -22.114  1.00  0.00              
ATOM    657 1HB  LYS A  53       1.822 -11.654 -21.531  1.00  0.00              
ATOM    658 2HB  LYS A  53       2.245 -13.032 -20.488  1.00  0.00              
ATOM    659 1HG  LYS A  53       3.569 -11.608 -19.048  1.00  0.00              
ATOM    660 2HG  LYS A  53       3.345 -10.224 -20.144  1.00  0.00              
ATOM    661 1HD  LYS A  53       0.878 -10.377 -19.728  1.00  0.00              
ATOM    662 2HD  LYS A  53       1.207 -11.636 -18.514  1.00  0.00              
ATOM    663 1HE  LYS A  53       2.570 -10.067 -17.227  1.00  0.00              
ATOM    664 2HE  LYS A  53       2.306  -8.808 -18.455  1.00  0.00              
ATOM    665 1HZ  LYS A  53       0.832  -8.543 -16.578  1.00  0.00              
ATOM    666 2HZ  LYS A  53      -0.039  -8.886 -17.936  1.00  0.00              
ATOM    667 3HZ  LYS A  53       0.207 -10.054 -16.797  1.00  0.00              
ATOM    668  N   LYS A  54       5.870 -12.296 -20.536  1.00  0.00              
ATOM    669  CA  LYS A  54       6.921 -12.844 -19.694  1.00  0.00              
ATOM    670  C   LYS A  54       6.399 -12.830 -18.268  1.00  0.00              
ATOM    671  O   LYS A  54       5.955 -11.804 -17.779  1.00  0.00              
ATOM    672  CB  LYS A  54       8.218 -12.042 -19.816  1.00  0.00              
ATOM    673  CG  LYS A  54       9.395 -12.629 -19.048  1.00  0.00              
ATOM    674  CD  LYS A  54      10.687 -11.891 -19.366  1.00  0.00              
ATOM    675  CE  LYS A  54      10.712 -10.514 -18.720  1.00  0.00              
ATOM    676  NZ  LYS A  54      12.010  -9.820 -18.939  1.00  0.00              
ATOM    677  H   LYS A  54       5.902 -11.320 -20.791  1.00  0.00              
ATOM    678  HA  LYS A  54       7.132 -13.873 -19.989  1.00  0.00              
ATOM    679 1HB  LYS A  54       8.466 -11.995 -20.877  1.00  0.00              
ATOM    680 2HB  LYS A  54       8.009 -11.038 -19.448  1.00  0.00              
ATOM    681 1HG  LYS A  54       9.184 -12.551 -17.980  1.00  0.00              
ATOM    682 2HG  LYS A  54       9.499 -13.678 -19.321  1.00  0.00              
ATOM    683 1HD  LYS A  54      11.525 -12.482 -18.994  1.00  0.00              
ATOM    684 2HD  LYS A  54      10.769 -11.786 -20.447  1.00  0.00              
ATOM    685 1HE  LYS A  54       9.906  -9.920 -19.149  1.00  0.00              
ATOM    686 2HE  LYS A  54      10.542 -10.635 -17.650  1.00  0.00              
ATOM    687 1HZ  LYS A  54      11.985  -8.912 -18.496  1.00  0.00              
ATOM    688 2HZ  LYS A  54      12.758 -10.369 -18.540  1.00  0.00              
ATOM    689 3HZ  LYS A  54      12.167  -9.706 -19.930  1.00  0.00              
ATOM    690  N   VAL A  55       6.422 -13.980 -17.615  1.00  0.00              
ATOM    691  CA  VAL A  55       5.887 -14.079 -16.270  1.00  0.00              
ATOM    692  C   VAL A  55       6.862 -14.860 -15.419  1.00  0.00              
ATOM    693  O   VAL A  55       7.841 -15.412 -15.927  1.00  0.00              
ATOM    694  CB  VAL A  55       4.507 -14.763 -16.239  1.00  0.00              
ATOM    695  CG1 VAL A  55       3.484 -13.933 -17.000  1.00  0.00              
ATOM    696  CG2 VAL A  55       4.594 -16.165 -16.824  1.00  0.00              
ATOM    697  H   VAL A  55       6.814 -14.802 -18.051  1.00  0.00              
ATOM    698  HA  VAL A  55       5.790 -13.096 -15.808  1.00  0.00              
ATOM    699  HB  VAL A  55       4.189 -14.872 -15.202  1.00  0.00              
ATOM    700 1HG1 VAL A  55       2.514 -14.431 -16.967  1.00  0.00              
ATOM    701 2HG1 VAL A  55       3.400 -12.948 -16.540  1.00  0.00              
ATOM    702 3HG1 VAL A  55       3.801 -13.825 -18.037  1.00  0.00              
ATOM    703 1HG2 VAL A  55       3.611 -16.634 -16.793  1.00  0.00              
ATOM    704 2HG2 VAL A  55       4.937 -16.107 -17.857  1.00  0.00              
ATOM    705 3HG2 VAL A  55       5.297 -16.760 -16.240  1.00  0.00              
ATOM    706  N   VAL A  56       6.597 -14.898 -14.119  1.00  0.00              
ATOM    707  CA  VAL A  56       7.500 -15.571 -13.208  1.00  0.00              
ATOM    708  C   VAL A  56       6.754 -16.812 -12.756  1.00  0.00              
ATOM    709  O   VAL A  56       5.668 -16.716 -12.173  1.00  0.00              
ATOM    710  CB  VAL A  56       7.897 -14.705 -11.997  1.00  0.00              
ATOM    711  CG1 VAL A  56       8.813 -15.482 -11.064  1.00  0.00              
ATOM    712  CG2 VAL A  56       8.571 -13.422 -12.458  1.00  0.00              
ATOM    713  H   VAL A  56       5.765 -14.458 -13.752  1.00  0.00              
ATOM    714  HA  VAL A  56       8.417 -15.877 -13.712  1.00  0.00              
ATOM    715  HB  VAL A  56       6.994 -14.413 -11.460  1.00  0.00              
ATOM    716 1HG1 VAL A  56       9.083 -14.855 -10.214  1.00  0.00              
ATOM    717 2HG1 VAL A  56       8.298 -16.374 -10.707  1.00  0.00              
ATOM    718 3HG1 VAL A  56       9.716 -15.773 -11.600  1.00  0.00              
ATOM    719 1HG2 VAL A  56       8.844 -12.822 -11.590  1.00  0.00              
ATOM    720 2HG2 VAL A  56       9.468 -13.668 -13.027  1.00  0.00              
ATOM    721 3HG2 VAL A  56       7.885 -12.856 -13.088  1.00  0.00              
ATOM    722  N   LEU A  57       7.323 -17.976 -13.055  1.00  0.00              
ATOM    723  CA  LEU A  57       6.723 -19.246 -12.662  1.00  0.00              
ATOM    724  C   LEU A  57       7.577 -19.843 -11.548  1.00  0.00              
ATOM    725  O   LEU A  57       8.657 -20.372 -11.808  1.00  0.00              
ATOM    726  CB  LEU A  57       6.673 -20.221 -13.855  1.00  0.00              
ATOM    727  CG  LEU A  57       6.102 -21.605 -13.523  1.00  0.00              
ATOM    728  CD1 LEU A  57       4.642 -21.453 -13.085  1.00  0.00              
ATOM    729  CD2 LEU A  57       6.204 -22.529 -14.723  1.00  0.00              
ATOM    730  H   LEU A  57       8.193 -17.981 -13.568  1.00  0.00              
ATOM    731  HA  LEU A  57       5.720 -19.071 -12.274  1.00  0.00              
ATOM    732 1HB  LEU A  57       5.989 -19.675 -14.503  1.00  0.00              
ATOM    733 2HB  LEU A  57       7.644 -20.309 -14.344  1.00  0.00              
ATOM    734  HG  LEU A  57       6.720 -22.030 -12.732  1.00  0.00              
ATOM    735 1HD1 LEU A  57       4.229 -22.434 -12.846  1.00  0.00              
ATOM    736 2HD1 LEU A  57       4.591 -20.816 -12.202  1.00  0.00              
ATOM    737 3HD1 LEU A  57       4.065 -21.004 -13.892  1.00  0.00              
ATOM    738 1HD2 LEU A  57       5.794 -23.505 -14.465  1.00  0.00              
ATOM    739 2HD2 LEU A  57       5.643 -22.106 -15.557  1.00  0.00              
ATOM    740 3HD2 LEU A  57       7.250 -22.640 -15.009  1.00  0.00              
ATOM    741  N   ASP A  58       7.091 -19.743 -10.313  1.00  0.00              
ATOM    742  CA  ASP A  58       7.803 -20.254  -9.143  1.00  0.00              
ATOM    743  C   ASP A  58       9.240 -19.774  -9.064  1.00  0.00              
ATOM    744  O   ASP A  58      10.155 -20.541  -8.760  1.00  0.00              
ATOM    745  CB  ASP A  58       7.751 -21.785  -9.115  1.00  0.00              
ATOM    746  CG  ASP A  58       6.331 -22.303  -8.965  1.00  0.00              
ATOM    747  OD1 ASP A  58       5.591 -21.748  -8.124  1.00  0.00              
ATOM    748  OD2 ASP A  58       5.949 -23.261  -9.672  1.00  0.00              
ATOM    749  H   ASP A  58       6.195 -19.296 -10.187  1.00  0.00              
ATOM    750  HA  ASP A  58       7.326 -19.890  -8.232  1.00  0.00              
ATOM    751 1HB  ASP A  58       8.249 -22.252  -9.966  1.00  0.00              
ATOM    752 2HB  ASP A  58       8.323 -21.979  -8.206  1.00  0.00              
ATOM    753  N   GLY A  59       9.424 -18.494  -9.358  1.00  0.00              
ATOM    754  CA  GLY A  59      10.747 -17.913  -9.363  1.00  0.00              
ATOM    755  C   GLY A  59      11.505 -17.994 -10.671  1.00  0.00              
ATOM    756  O   GLY A  59      12.573 -17.407 -10.780  1.00  0.00              
ATOM    757  H   GLY A  59       8.630 -17.912  -9.582  1.00  0.00              
ATOM    758 1HA  GLY A  59      10.672 -16.854  -9.114  1.00  0.00              
ATOM    759 2HA  GLY A  59      11.361 -18.418  -8.618  1.00  0.00              
ATOM    760  N   GLU A  60      10.961 -18.694 -11.661  1.00  0.00              
ATOM    761  CA  GLU A  60      11.634 -18.839 -12.957  1.00  0.00              
ATOM    762  C   GLU A  60      11.190 -17.841 -14.018  1.00  0.00              
ATOM    763  O   GLU A  60      10.018 -17.516 -14.118  1.00  0.00              
ATOM    764  CB  GLU A  60      11.427 -20.259 -13.488  1.00  0.00              
ATOM    765  CG  GLU A  60      12.013 -21.352 -12.606  1.00  0.00              
ATOM    766  CD  GLU A  60      11.715 -22.718 -13.158  1.00  0.00              
ATOM    767  OE1 GLU A  60      10.985 -22.805 -14.117  1.00  0.00              
ATOM    768  OE2 GLU A  60      12.304 -23.666 -12.694  1.00  0.00              
ATOM    769  H   GLU A  60      10.064 -19.137 -11.520  1.00  0.00              
ATOM    770  HA  GLU A  60      12.703 -18.655 -12.841  1.00  0.00              
ATOM    771 1HB  GLU A  60      10.351 -20.409 -13.585  1.00  0.00              
ATOM    772 2HB  GLU A  60      11.890 -20.301 -14.474  1.00  0.00              
ATOM    773 1HG  GLU A  60      13.087 -21.252 -12.448  1.00  0.00              
ATOM    774 2HG  GLU A  60      11.494 -21.223 -11.658  1.00  0.00              
ATOM    775  N   GLU A  61      12.132 -17.362 -14.814  1.00  0.00              
ATOM    776  CA  GLU A  61      11.806 -16.412 -15.869  1.00  0.00              
ATOM    777  C   GLU A  61      11.289 -17.265 -17.023  1.00  0.00              
ATOM    778  O   GLU A  61      12.060 -17.969 -17.663  1.00  0.00              
ATOM    779  CB  GLU A  61      13.015 -15.572 -16.285  1.00  0.00              
ATOM    780  CG  GLU A  61      13.560 -14.667 -15.189  1.00  0.00              
ATOM    781  CD  GLU A  61      14.757 -13.891 -15.665  1.00  0.00              
ATOM    782  OE1 GLU A  61      15.163 -14.090 -16.785  1.00  0.00              
ATOM    783  OE2 GLU A  61      15.197 -13.021 -14.952  1.00  0.00              
ATOM    784  H   GLU A  61      13.092 -17.653 -14.694  1.00  0.00              
ATOM    785  HA  GLU A  61      11.029 -15.729 -15.524  1.00  0.00              
ATOM    786 1HB  GLU A  61      13.793 -16.268 -16.600  1.00  0.00              
ATOM    787 2HB  GLU A  61      12.705 -14.964 -17.136  1.00  0.00              
ATOM    788 1HG  GLU A  61      12.818 -13.977 -14.788  1.00  0.00              
ATOM    789 2HG  GLU A  61      13.865 -15.364 -14.410  1.00  0.00              
ATOM    790  N   VAL A  62       9.988 -17.228 -17.270  1.00  0.00              
ATOM    791  CA  VAL A  62       9.414 -18.003 -18.366  1.00  0.00              
ATOM    792  C   VAL A  62       8.435 -17.111 -19.128  1.00  0.00              
ATOM    793  O   VAL A  62       8.103 -16.004 -18.676  1.00  0.00              
ATOM    794  CB  VAL A  62       8.650 -19.244 -17.828  1.00  0.00              
ATOM    795  CG1 VAL A  62       9.610 -20.175 -17.091  1.00  0.00              
ATOM    796  CG2 VAL A  62       7.552 -18.807 -16.881  1.00  0.00              
ATOM    797  H   VAL A  62       9.380 -16.660 -16.699  1.00  0.00              
ATOM    798  HA  VAL A  62      10.180 -18.307 -19.080  1.00  0.00              
ATOM    799  HB  VAL A  62       8.168 -19.754 -18.663  1.00  0.00              
ATOM    800 1HG1 VAL A  62       9.063 -21.041 -16.718  1.00  0.00              
ATOM    801 2HG1 VAL A  62      10.392 -20.507 -17.774  1.00  0.00              
ATOM    802 3HG1 VAL A  62      10.061 -19.644 -16.252  1.00  0.00              
ATOM    803 1HG2 VAL A  62       7.021 -19.683 -16.510  1.00  0.00              
ATOM    804 2HG2 VAL A  62       7.991 -18.264 -16.044  1.00  0.00              
ATOM    805 3HG2 VAL A  62       6.854 -18.157 -17.408  1.00  0.00              
ATOM    806  N   SER A  63       7.984 -17.583 -20.284  1.00  0.00              
ATOM    807  CA  SER A  63       6.982 -16.847 -21.026  1.00  0.00              
ATOM    808  C   SER A  63       5.769 -17.728 -21.228  1.00  0.00              
ATOM    809  O   SER A  63       5.876 -18.958 -21.264  1.00  0.00              
ATOM    810  CB  SER A  63       7.537 -16.377 -22.356  1.00  0.00              
ATOM    811  OG  SER A  63       8.613 -15.494 -22.196  1.00  0.00              
ATOM    812  H   SER A  63       8.331 -18.455 -20.657  1.00  0.00              
ATOM    813  HA  SER A  63       6.669 -15.975 -20.453  1.00  0.00              
ATOM    814 1HB  SER A  63       7.873 -17.246 -22.920  1.00  0.00              
ATOM    815 2HB  SER A  63       6.744 -15.872 -22.907  1.00  0.00              
ATOM    816  HG  SER A  63       8.279 -14.616 -21.995  1.00  0.00              
ATOM    817  N   ILE A  64       4.607 -17.100 -21.352  1.00  0.00              
ATOM    818  CA  ILE A  64       3.396 -17.865 -21.584  1.00  0.00              
ATOM    819  C   ILE A  64       2.834 -17.312 -22.888  1.00  0.00              
ATOM    820  O   ILE A  64       2.923 -16.115 -23.133  1.00  0.00              
ATOM    821  CB  ILE A  64       2.387 -17.691 -20.430  1.00  0.00              
ATOM    822  CG1 ILE A  64       1.054 -18.335 -20.808  1.00  0.00              
ATOM    823  CG2 ILE A  64       2.197 -16.222 -20.110  1.00  0.00              
ATOM    824  CD1 ILE A  64       0.094 -18.452 -19.647  1.00  0.00              
ATOM    825  H   ILE A  64       4.547 -16.094 -21.288  1.00  0.00              
ATOM    826  HA  ILE A  64       3.629 -18.920 -21.721  1.00  0.00              
ATOM    827  HB  ILE A  64       2.763 -18.209 -19.548  1.00  0.00              
ATOM    828 1HG1 ILE A  64       0.610 -17.724 -21.593  1.00  0.00              
ATOM    829 2HG1 ILE A  64       1.274 -19.326 -21.204  1.00  0.00              
ATOM    830 1HG2 ILE A  64       1.481 -16.118 -19.294  1.00  0.00              
ATOM    831 2HG2 ILE A  64       3.150 -15.788 -19.813  1.00  0.00              
ATOM    832 3HG2 ILE A  64       1.819 -15.703 -20.991  1.00  0.00              
ATOM    833 1HD1 ILE A  64      -0.832 -18.918 -19.986  1.00  0.00              
ATOM    834 2HD1 ILE A  64       0.541 -19.064 -18.863  1.00  0.00              
ATOM    835 3HD1 ILE A  64      -0.125 -17.461 -19.253  1.00  0.00              
ATOM    836  N   GLY A  65       2.318 -18.192 -23.736  1.00  0.00              
ATOM    837  CA  GLY A  65       1.685 -17.783 -24.991  1.00  0.00              
ATOM    838  C   GLY A  65       0.240 -18.277 -24.890  1.00  0.00              
ATOM    839  O   GLY A  65      -0.002 -19.434 -24.562  1.00  0.00              
ATOM    840  H   GLY A  65       2.366 -19.174 -23.507  1.00  0.00              
ATOM    841 1HA  GLY A  65       1.740 -16.698 -25.081  1.00  0.00              
ATOM    842 2HA  GLY A  65       2.216 -18.242 -25.824  1.00  0.00              
ATOM    843  N   ILE A  66      -0.723 -17.403 -25.139  1.00  0.00              
ATOM    844  CA  ILE A  66      -2.122 -17.821 -25.074  1.00  0.00              
ATOM    845  C   ILE A  66      -2.792 -17.674 -26.439  1.00  0.00              
ATOM    846  O   ILE A  66      -2.813 -16.583 -27.006  1.00  0.00              
ATOM    847  CB  ILE A  66      -2.916 -16.965 -24.064  1.00  0.00              
ATOM    848  CG1 ILE A  66      -2.329 -17.103 -22.660  1.00  0.00              
ATOM    849  CG2 ILE A  66      -4.372 -17.397 -24.046  1.00  0.00              
ATOM    850  CD1 ILE A  66      -2.984 -16.160 -21.642  1.00  0.00              
ATOM    851  H   ILE A  66      -0.505 -16.446 -25.375  1.00  0.00              
ATOM    852  HA  ILE A  66      -2.195 -18.881 -24.836  1.00  0.00              
ATOM    853  HB  ILE A  66      -2.847 -15.917 -24.356  1.00  0.00              
ATOM    854 1HG1 ILE A  66      -2.469 -18.138 -22.351  1.00  0.00              
ATOM    855 2HG1 ILE A  66      -1.263 -16.888 -22.732  1.00  0.00              
ATOM    856 1HG2 ILE A  66      -4.924 -16.789 -23.331  1.00  0.00              
ATOM    857 2HG2 ILE A  66      -4.802 -17.269 -25.038  1.00  0.00              
ATOM    858 3HG2 ILE A  66      -4.437 -18.446 -23.756  1.00  0.00              
ATOM    859 1HD1 ILE A  66      -2.525 -16.304 -20.663  1.00  0.00              
ATOM    860 2HD1 ILE A  66      -2.843 -15.126 -21.959  1.00  0.00              
ATOM    861 3HD1 ILE A  66      -4.049 -16.377 -21.577  1.00  0.00              
ATOM    862  N   LEU A  67      -3.303 -18.781 -26.968  1.00  0.00              
ATOM    863  CA  LEU A  67      -4.001 -18.753 -28.240  1.00  0.00              
ATOM    864  C   LEU A  67      -5.475 -18.842 -27.877  1.00  0.00              
ATOM    865  O   LEU A  67      -5.946 -19.854 -27.368  1.00  0.00              
ATOM    866  CB  LEU A  67      -3.565 -19.901 -29.159  1.00  0.00              
ATOM    867  CG  LEU A  67      -4.281 -19.961 -30.514  1.00  0.00              
ATOM    868  CD1 LEU A  67      -3.969 -18.710 -31.325  1.00  0.00              
ATOM    869  CD2 LEU A  67      -3.848 -21.211 -31.264  1.00  0.00              
ATOM    870  H   LEU A  67      -3.206 -19.660 -26.479  1.00  0.00              
ATOM    871  HA  LEU A  67      -3.791 -17.814 -28.751  1.00  0.00              
ATOM    872 1HB  LEU A  67      -2.520 -19.628 -29.300  1.00  0.00              
ATOM    873 2HB  LEU A  67      -3.623 -20.866 -28.655  1.00  0.00              
ATOM    874  HG  LEU A  67      -5.349 -20.046 -30.312  1.00  0.00              
ATOM    875 1HD1 LEU A  67      -4.483 -18.761 -32.285  1.00  0.00              
ATOM    876 2HD1 LEU A  67      -4.309 -17.829 -30.780  1.00  0.00              
ATOM    877 3HD1 LEU A  67      -2.895 -18.643 -31.491  1.00  0.00              
ATOM    878 1HD2 LEU A  67      -4.359 -21.253 -32.227  1.00  0.00              
ATOM    879 2HD2 LEU A  67      -2.770 -21.185 -31.425  1.00  0.00              
ATOM    880 3HD2 LEU A  67      -4.106 -22.094 -30.679  1.00  0.00              
ATOM    881  N   ASP A  68      -6.180 -17.751 -28.124  1.00  0.00              
ATOM    882  CA  ASP A  68      -7.590 -17.630 -27.831  1.00  0.00              
ATOM    883  C   ASP A  68      -8.332 -17.631 -29.164  1.00  0.00              
ATOM    884  O   ASP A  68      -8.238 -16.670 -29.922  1.00  0.00              
ATOM    885  CB  ASP A  68      -7.887 -16.360 -27.030  1.00  0.00              
ATOM    886  CG  ASP A  68      -9.354 -16.176 -26.663  1.00  0.00              
ATOM    887  OD1 ASP A  68     -10.146 -17.014 -27.024  1.00  0.00              
ATOM    888  OD2 ASP A  68      -9.647 -15.289 -25.897  1.00  0.00              
ATOM    889  H   ASP A  68      -5.696 -16.968 -28.539  1.00  0.00              
ATOM    890  HA  ASP A  68      -7.920 -18.487 -27.243  1.00  0.00              
ATOM    891 1HB  ASP A  68      -7.274 -16.257 -26.135  1.00  0.00              
ATOM    892 2HB  ASP A  68      -7.598 -15.602 -27.759  1.00  0.00              
ATOM    893  N   THR A  69      -9.066 -18.700 -29.450  1.00  0.00              
ATOM    894  CA  THR A  69      -9.765 -18.793 -30.726  1.00  0.00              
ATOM    895  C   THR A  69     -11.273 -18.893 -30.566  1.00  0.00              
ATOM    896  O   THR A  69     -11.786 -18.977 -29.451  1.00  0.00              
ATOM    897  CB  THR A  69      -9.276 -20.006 -31.540  1.00  0.00              
ATOM    898  OG1 THR A  69      -9.613 -21.215 -30.848  1.00  0.00              
ATOM    899  CG2 THR A  69      -7.769 -19.942 -31.738  1.00  0.00              
ATOM    900  H   THR A  69      -9.147 -19.459 -28.788  1.00  0.00              
ATOM    901  HA  THR A  69      -9.595 -17.886 -31.307  1.00  0.00              
ATOM    902  HB  THR A  69      -9.770 -20.003 -32.511  1.00  0.00              
ATOM    903  HG1 THR A  69     -10.535 -21.428 -31.008  1.00  0.00              
ATOM    904 1HG2 THR A  69      -7.443 -20.807 -32.315  1.00  0.00              
ATOM    905 2HG2 THR A  69      -7.512 -19.029 -32.274  1.00  0.00              
ATOM    906 3HG2 THR A  69      -7.275 -19.946 -30.768  1.00  0.00              
ATOM    907  N   ALA A  70     -11.973 -18.889 -31.697  1.00  0.00              
ATOM    908  CA  ALA A  70     -13.421 -19.114 -31.735  1.00  0.00              
ATOM    909  C   ALA A  70     -13.789 -20.500 -31.237  1.00  0.00              
ATOM    910  O   ALA A  70     -13.039 -21.459 -31.426  1.00  0.00              
ATOM    911  CB  ALA A  70     -13.941 -18.921 -33.166  1.00  0.00              
ATOM    912  H   ALA A  70     -11.479 -18.725 -32.563  1.00  0.00              
ATOM    913  HA  ALA A  70     -13.904 -18.397 -31.071  1.00  0.00              
ATOM    914 1HB  ALA A  70     -15.017 -19.089 -33.187  1.00  0.00              
ATOM    915 2HB  ALA A  70     -13.726 -17.905 -33.497  1.00  0.00              
ATOM    916 3HB  ALA A  70     -13.450 -19.631 -33.829  1.00  0.00              
ATOM    917  N   GLY A  71     -14.949 -20.608 -30.603  1.00  0.00              
ATOM    918  CA  GLY A  71     -15.405 -21.904 -30.144  1.00  0.00              
ATOM    919  C   GLY A  71     -15.840 -22.784 -31.302  1.00  0.00              
ATOM    920  O   GLY A  71     -15.840 -24.008 -31.203  1.00  0.00              
ATOM    921  H   GLY A  71     -15.525 -19.795 -30.433  1.00  0.00              
ATOM    922 1HA  GLY A  71     -14.593 -22.399 -29.611  1.00  0.00              
ATOM    923 2HA  GLY A  71     -16.250 -21.766 -29.470  1.00  0.00              
ATOM    924  N   LEU A  72     -16.188 -22.157 -32.418  1.00  0.00              
ATOM    925  CA  LEU A  72     -16.547 -22.899 -33.619  1.00  0.00              
ATOM    926  C   LEU A  72     -15.621 -22.607 -34.793  1.00  0.00              
ATOM    927  O   LEU A  72     -15.131 -21.493 -34.926  1.00  0.00              
ATOM    928  CB  LEU A  72     -17.998 -22.587 -34.004  1.00  0.00              
ATOM    929  CG  LEU A  72     -19.050 -22.969 -32.955  1.00  0.00              
ATOM    930  CD1 LEU A  72     -20.424 -22.480 -33.390  1.00  0.00              
ATOM    931  CD2 LEU A  72     -19.050 -24.479 -32.762  1.00  0.00              
ATOM    932  H   LEU A  72     -16.207 -21.148 -32.440  1.00  0.00              
ATOM    933  HA  LEU A  72     -16.449 -23.968 -33.431  1.00  0.00              
ATOM    934 1HB  LEU A  72     -17.930 -21.504 -34.088  1.00  0.00              
ATOM    935 2HB  LEU A  72     -18.258 -23.010 -34.975  1.00  0.00              
ATOM    936  HG  LEU A  72     -18.747 -22.513 -32.012  1.00  0.00              
ATOM    937 1HD1 LEU A  72     -21.164 -22.756 -32.639  1.00  0.00              
ATOM    938 2HD1 LEU A  72     -20.407 -21.396 -33.499  1.00  0.00              
ATOM    939 3HD1 LEU A  72     -20.688 -22.937 -34.343  1.00  0.00              
ATOM    940 1HD2 LEU A  72     -19.798 -24.749 -32.015  1.00  0.00              
ATOM    941 2HD2 LEU A  72     -19.288 -24.967 -33.707  1.00  0.00              
ATOM    942 3HD2 LEU A  72     -18.066 -24.803 -32.424  1.00  0.00              
ATOM    943  N   LYS A  73     -15.376 -23.607 -35.636  1.00  0.00              
ATOM    944  CA  LYS A  73     -14.492 -23.428 -36.790  1.00  0.00              
ATOM    945  C   LYS A  73     -15.041 -24.253 -37.940  1.00  0.00              
ATOM    946  O   LYS A  73     -15.374 -25.426 -37.773  1.00  0.00              
ATOM    947  CB  LYS A  73     -13.055 -23.841 -36.466  1.00  0.00              
ATOM    948  CG  LYS A  73     -12.266 -22.806 -35.676  1.00  0.00              
ATOM    949  CD  LYS A  73     -12.235 -21.466 -36.395  1.00  0.00              
ATOM    950  CE  LYS A  73     -11.684 -21.607 -37.806  1.00  0.00              
ATOM    951  NZ  LYS A  73     -11.686 -20.311 -38.537  1.00  0.00              
ATOM    952  H   LYS A  73     -15.805 -24.508 -35.479  1.00  0.00              
ATOM    953  HA  LYS A  73     -14.483 -22.380 -37.089  1.00  0.00              
ATOM    954 1HB  LYS A  73     -13.111 -24.768 -35.895  1.00  0.00              
ATOM    955 2HB  LYS A  73     -12.555 -24.030 -37.416  1.00  0.00              
ATOM    956 1HG  LYS A  73     -12.736 -22.684 -34.699  1.00  0.00              
ATOM    957 2HG  LYS A  73     -11.248 -23.172 -35.545  1.00  0.00              
ATOM    958 1HD  LYS A  73     -13.252 -21.072 -36.440  1.00  0.00              
ATOM    959 2HD  LYS A  73     -11.606 -20.781 -35.827  1.00  0.00              
ATOM    960 1HE  LYS A  73     -10.664 -21.983 -37.739  1.00  0.00              
ATOM    961 2HE  LYS A  73     -12.301 -22.327 -38.344  1.00  0.00              
ATOM    962 1HZ  LYS A  73     -11.314 -20.448 -39.466  1.00  0.00              
ATOM    963 2HZ  LYS A  73     -12.632 -19.962 -38.601  1.00  0.00              
ATOM    964 3HZ  LYS A  73     -11.114 -19.643 -38.040  1.00  0.00              
ATOM    965  N   GLN A  74     -15.127 -23.627 -39.108  1.00  0.00              
ATOM    966  CA  GLN A  74     -15.661 -24.275 -40.302  1.00  0.00              
ATOM    967  C   GLN A  74     -14.847 -25.448 -40.822  1.00  0.00              
ATOM    968  O   GLN A  74     -15.416 -26.448 -41.268  1.00  0.00              
ATOM    969  CB  GLN A  74     -15.800 -23.241 -41.423  1.00  0.00              
ATOM    970  CG  GLN A  74     -16.901 -22.220 -41.195  1.00  0.00              
ATOM    971  CD  GLN A  74     -16.933 -21.153 -42.273  1.00  0.00              
ATOM    972  OE1 GLN A  74     -16.071 -21.117 -43.156  1.00  0.00              
ATOM    973  NE2 GLN A  74     -17.927 -20.275 -42.205  1.00  0.00              
ATOM    974  H   GLN A  74     -14.810 -22.670 -39.168  1.00  0.00              
ATOM    975  HA  GLN A  74     -16.637 -24.710 -40.082  1.00  0.00              
ATOM    976 1HB  GLN A  74     -14.838 -22.735 -41.505  1.00  0.00              
ATOM    977 2HB  GLN A  74     -15.997 -23.796 -42.340  1.00  0.00              
ATOM    978 1HG  GLN A  74     -17.930 -22.502 -40.973  1.00  0.00              
ATOM    979 2HG  GLN A  74     -16.442 -21.795 -40.302  1.00  0.00              
ATOM    980 1HE2 GLN A  74     -18.000 -19.547 -42.889  1.00  0.00              
ATOM    981 2HE2 GLN A  74     -18.603 -20.340 -41.471  1.00  0.00              
ATOM    982  N   HIS A  75     -13.523 -25.326 -40.772  1.00  0.00              
ATOM    983  CA  HIS A  75     -12.660 -26.398 -41.232  1.00  0.00              
ATOM    984  C   HIS A  75     -12.046 -27.216 -40.116  1.00  0.00              
ATOM    985  O   HIS A  75     -11.485 -26.665 -39.167  1.00  0.00              
ATOM    986  CB  HIS A  75     -11.544 -25.828 -42.113  1.00  0.00              
ATOM    987  CG  HIS A  75     -12.040 -25.179 -43.367  1.00  0.00              
ATOM    988  ND1 HIS A  75     -12.365 -25.898 -44.498  1.00  0.00              
ATOM    989  CD2 HIS A  75     -12.265 -23.879 -43.670  1.00  0.00              
ATOM    990  CE1 HIS A  75     -12.770 -25.067 -45.443  1.00  0.00              
ATOM    991  NE2 HIS A  75     -12.718 -23.837 -44.966  1.00  0.00              
ATOM    992  H   HIS A  75     -13.106 -24.480 -40.410  1.00  0.00              
ATOM    993  HA  HIS A  75     -13.243 -27.113 -41.812  1.00  0.00              
ATOM    994 1HB  HIS A  75     -10.986 -25.065 -41.567  1.00  0.00              
ATOM    995 2HB  HIS A  75     -10.865 -26.623 -42.420  1.00  0.00              
ATOM    996  HD1 HIS A  75     -12.380 -26.895 -44.581  1.00  0.00              
ATOM    997  HD2 HIS A  75     -12.152 -22.955 -43.101  1.00  0.00              
ATOM    998  HE1 HIS A  75     -13.075 -25.442 -46.419  1.00  0.00              
ATOM    999  N   ALA A  76     -12.134 -28.536 -40.248  1.00  0.00              
ATOM   1000  CA  ALA A  76     -11.616 -29.449 -39.242  1.00  0.00              
ATOM   1001  C   ALA A  76     -10.097 -29.337 -39.137  1.00  0.00              
ATOM   1002  O   ALA A  76      -9.539 -29.379 -38.038  1.00  0.00              
ATOM   1003  CB  ALA A  76     -12.009 -30.886 -39.578  1.00  0.00              
ATOM   1004  H   ALA A  76     -12.574 -28.914 -41.075  1.00  0.00              
ATOM   1005  HA  ALA A  76     -12.033 -29.174 -38.273  1.00  0.00              
ATOM   1006 1HB  ALA A  76     -11.614 -31.558 -38.815  1.00  0.00              
ATOM   1007 2HB  ALA A  76     -13.096 -30.969 -39.607  1.00  0.00              
ATOM   1008 3HB  ALA A  76     -11.597 -31.158 -40.548  1.00  0.00              
ATOM   1009  N   SER A  77      -9.426 -29.188 -40.278  1.00  0.00              
ATOM   1010  CA  SER A  77      -7.968 -29.113 -40.289  1.00  0.00              
ATOM   1011  C   SER A  77      -7.467 -27.841 -39.603  1.00  0.00              
ATOM   1012  O   SER A  77      -6.480 -27.880 -38.876  1.00  0.00              
ATOM   1013  CB  SER A  77      -7.456 -29.180 -41.715  1.00  0.00              
ATOM   1014  OG  SER A  77      -7.851 -28.068 -42.469  1.00  0.00              
ATOM   1015  H   SER A  77      -9.929 -29.125 -41.153  1.00  0.00              
ATOM   1016  HA  SER A  77      -7.486 -29.984 -39.843  1.00  0.00              
ATOM   1017 1HB  SER A  77      -6.368 -29.225 -41.692  1.00  0.00              
ATOM   1018 2HB  SER A  77      -7.846 -30.083 -42.183  1.00  0.00              
ATOM   1019  HG  SER A  77      -7.792 -28.278 -43.404  1.00  0.00              
ATOM   1020  N   TRP A  78      -8.146 -26.725 -39.838  1.00  0.00              
ATOM   1021  CA  TRP A  78      -7.759 -25.459 -39.221  1.00  0.00              
ATOM   1022  C   TRP A  78      -7.947 -25.556 -37.705  1.00  0.00              
ATOM   1023  O   TRP A  78      -7.073 -25.156 -36.935  1.00  0.00              
ATOM   1024  CB  TRP A  78      -8.580 -24.301 -39.792  1.00  0.00              
ATOM   1025  CG  TRP A  78      -8.435 -24.139 -41.275  1.00  0.00              
ATOM   1026  CD1 TRP A  78      -7.891 -25.036 -42.144  1.00  0.00              
ATOM   1027  CD2 TRP A  78      -8.840 -23.012 -42.062  1.00  0.00              
ATOM   1028  NE1 TRP A  78      -7.929 -24.540 -43.423  1.00  0.00              
ATOM   1029  CE2 TRP A  78      -8.510 -23.297 -43.399  1.00  0.00              
ATOM   1030  CE3 TRP A  78      -9.452 -21.788 -41.763  1.00  0.00              
ATOM   1031  CZ2 TRP A  78      -8.766 -22.410 -44.432  1.00  0.00              
ATOM   1032  CZ3 TRP A  78      -9.710 -20.899 -42.800  1.00  0.00              
ATOM   1033  CH2 TRP A  78      -9.378 -21.202 -44.096  1.00  0.00              
ATOM   1034  H   TRP A  78      -8.945 -26.747 -40.455  1.00  0.00              
ATOM   1035  HA  TRP A  78      -6.705 -25.261 -39.414  1.00  0.00              
ATOM   1036 1HB  TRP A  78      -9.641 -24.459 -39.598  1.00  0.00              
ATOM   1037 2HB  TRP A  78      -8.265 -23.360 -39.342  1.00  0.00              
ATOM   1038  HD1 TRP A  78      -7.522 -25.969 -41.721  1.00  0.00              
ATOM   1039  HE1 TRP A  78      -7.586 -25.011 -44.248  1.00  0.00              
ATOM   1040  HE3 TRP A  78      -9.739 -21.499 -40.752  1.00  0.00              
ATOM   1041  HZ2 TRP A  78      -8.486 -22.690 -45.448  1.00  0.00              
ATOM   1042  HZ3 TRP A  78     -10.186 -19.950 -42.553  1.00  0.00              
ATOM   1043  HH2 TRP A  78      -9.598 -20.477 -44.880  1.00  0.00              
ATOM   1044  N   ARG A  79      -9.088 -26.099 -37.289  1.00  0.00              
ATOM   1045  CA  ARG A  79      -9.354 -26.334 -35.878  1.00  0.00              
ATOM   1046  C   ARG A  79      -8.234 -27.182 -35.270  1.00  0.00              
ATOM   1047  O   ARG A  79      -7.690 -26.839 -34.215  1.00  0.00              
ATOM   1048  CB  ARG A  79     -10.700 -27.048 -35.697  1.00  0.00              
ATOM   1049  CG  ARG A  79     -10.988 -27.441 -34.244  1.00  0.00              
ATOM   1050  CD  ARG A  79     -11.989 -28.568 -34.184  1.00  0.00              
ATOM   1051  NE  ARG A  79     -11.498 -29.741 -34.905  1.00  0.00              
ATOM   1052  CZ  ARG A  79     -12.284 -30.597 -35.545  1.00  0.00              
ATOM   1053  NH1 ARG A  79     -13.595 -30.408 -35.544  1.00  0.00              
ATOM   1054  NH2 ARG A  79     -11.761 -31.619 -36.208  1.00  0.00              
ATOM   1055  H   ARG A  79      -9.788 -26.355 -37.970  1.00  0.00              
ATOM   1056  HA  ARG A  79      -9.368 -25.384 -35.342  1.00  0.00              
ATOM   1057 1HB  ARG A  79     -11.471 -26.370 -36.060  1.00  0.00              
ATOM   1058 2HB  ARG A  79     -10.674 -27.939 -36.325  1.00  0.00              
ATOM   1059 1HG  ARG A  79     -10.053 -27.754 -33.777  1.00  0.00              
ATOM   1060 2HG  ARG A  79     -11.381 -26.569 -33.721  1.00  0.00              
ATOM   1061 1HD  ARG A  79     -12.160 -28.834 -33.141  1.00  0.00              
ATOM   1062 2HD  ARG A  79     -12.924 -28.235 -34.633  1.00  0.00              
ATOM   1063  HE  ARG A  79     -10.550 -30.072 -35.029  1.00  0.00              
ATOM   1064 1HH1 ARG A  79     -13.988 -29.614 -35.058  1.00  0.00              
ATOM   1065 2HH1 ARG A  79     -14.196 -31.057 -36.030  1.00  0.00              
ATOM   1066 1HH2 ARG A  79     -10.758 -31.746 -36.225  1.00  0.00              
ATOM   1067 2HH2 ARG A  79     -12.366 -32.266 -36.691  1.00  0.00              
ATOM   1068  N   ASP A  80      -7.884 -28.275 -35.939  1.00  0.00              
ATOM   1069  CA  ASP A  80      -6.867 -29.191 -35.432  1.00  0.00              
ATOM   1070  C   ASP A  80      -5.491 -28.522 -35.382  1.00  0.00              
ATOM   1071  O   ASP A  80      -4.672 -28.833 -34.509  1.00  0.00              
ATOM   1072  CB  ASP A  80      -6.773 -30.442 -36.314  1.00  0.00              
ATOM   1073  CG  ASP A  80      -7.999 -31.336 -36.203  1.00  0.00              
ATOM   1074  OD1 ASP A  80      -8.903 -31.043 -35.390  1.00  0.00              
ATOM   1075  OD2 ASP A  80      -8.060 -32.339 -36.943  1.00  0.00              
ATOM   1076  H   ASP A  80      -8.334 -28.477 -36.821  1.00  0.00              
ATOM   1077  HA  ASP A  80      -7.107 -29.479 -34.408  1.00  0.00              
ATOM   1078 1HB  ASP A  80      -6.558 -30.222 -37.359  1.00  0.00              
ATOM   1079 2HB  ASP A  80      -5.912 -30.933 -35.859  1.00  0.00              
ATOM   1080  N   ASP A  81      -5.223 -27.629 -36.329  1.00  0.00              
ATOM   1081  CA  ASP A  81      -3.944 -26.929 -36.326  1.00  0.00              
ATOM   1082  C   ASP A  81      -3.846 -25.991 -35.111  1.00  0.00              
ATOM   1083  O   ASP A  81      -2.789 -25.878 -34.485  1.00  0.00              
ATOM   1084  CB  ASP A  81      -3.760 -26.142 -37.626  1.00  0.00              
ATOM   1085  CG  ASP A  81      -3.472 -27.004 -38.848  1.00  0.00              
ATOM   1086  OD1 ASP A  81      -3.179 -28.164 -38.677  1.00  0.00              
ATOM   1087  OD2 ASP A  81      -3.699 -26.544 -39.941  1.00  0.00              
ATOM   1088  H   ASP A  81      -5.894 -27.426 -37.056  1.00  0.00              
ATOM   1089  HA  ASP A  81      -3.130 -27.648 -36.236  1.00  0.00              
ATOM   1090 1HB  ASP A  81      -4.588 -25.467 -37.846  1.00  0.00              
ATOM   1091 2HB  ASP A  81      -2.873 -25.561 -37.374  1.00  0.00              
ATOM   1092  N   TYR A  82      -4.950 -25.339 -34.765  1.00  0.00              
ATOM   1093  CA  TYR A  82      -4.953 -24.419 -33.629  1.00  0.00              
ATOM   1094  C   TYR A  82      -4.585 -25.192 -32.359  1.00  0.00              
ATOM   1095  O   TYR A  82      -3.767 -24.754 -31.550  1.00  0.00              
ATOM   1096  CB  TYR A  82      -6.317 -23.743 -33.473  1.00  0.00              
ATOM   1097  CG  TYR A  82      -6.593 -22.673 -34.507  1.00  0.00              
ATOM   1098  CD1 TYR A  82      -7.706 -22.748 -35.331  1.00  0.00              
ATOM   1099  CD2 TYR A  82      -5.739 -21.590 -34.654  1.00  0.00              
ATOM   1100  CE1 TYR A  82      -7.962 -21.774 -36.276  1.00  0.00              
ATOM   1101  CE2 TYR A  82      -5.985 -20.610 -35.596  1.00  0.00              
ATOM   1102  CZ  TYR A  82      -7.098 -20.705 -36.405  1.00  0.00              
ATOM   1103  OH  TYR A  82      -7.349 -19.731 -37.344  1.00  0.00              
ATOM   1104  H   TYR A  82      -5.803 -25.477 -35.289  1.00  0.00              
ATOM   1105  HA  TYR A  82      -4.201 -23.644 -33.779  1.00  0.00              
ATOM   1106 1HB  TYR A  82      -7.075 -24.524 -33.548  1.00  0.00              
ATOM   1107 2HB  TYR A  82      -6.346 -23.302 -32.477  1.00  0.00              
ATOM   1108  HD1 TYR A  82      -8.384 -23.595 -35.223  1.00  0.00              
ATOM   1109  HD2 TYR A  82      -4.861 -21.521 -34.011  1.00  0.00              
ATOM   1110  HE1 TYR A  82      -8.841 -21.846 -36.917  1.00  0.00              
ATOM   1111  HE2 TYR A  82      -5.301 -19.767 -35.697  1.00  0.00              
ATOM   1112  HH  TYR A  82      -8.147 -19.896 -37.852  1.00  0.00              
ATOM   1113  N   PHE A  83      -5.242 -26.337 -32.187  1.00  0.00              
ATOM   1114  CA  PHE A  83      -5.027 -27.213 -31.040  1.00  0.00              
ATOM   1115  C   PHE A  83      -3.615 -27.769 -30.978  1.00  0.00              
ATOM   1116  O   PHE A  83      -2.955 -27.705 -29.940  1.00  0.00              
ATOM   1117  CB  PHE A  83      -6.020 -28.382 -31.088  1.00  0.00              
ATOM   1118  CG  PHE A  83      -7.447 -28.002 -30.776  1.00  0.00              
ATOM   1119  CD1 PHE A  83      -7.777 -26.720 -30.361  1.00  0.00              
ATOM   1120  CD2 PHE A  83      -8.466 -28.942 -30.909  1.00  0.00              
ATOM   1121  CE1 PHE A  83      -9.092 -26.375 -30.084  1.00  0.00              
ATOM   1122  CE2 PHE A  83      -9.787 -28.603 -30.631  1.00  0.00              
ATOM   1123  CZ  PHE A  83     -10.100 -27.319 -30.219  1.00  0.00              
ATOM   1124  H   PHE A  83      -5.919 -26.603 -32.888  1.00  0.00              
ATOM   1125  HA  PHE A  83      -5.160 -26.651 -30.115  1.00  0.00              
ATOM   1126 1HB  PHE A  83      -6.032 -28.824 -32.084  1.00  0.00              
ATOM   1127 2HB  PHE A  83      -5.740 -29.142 -30.360  1.00  0.00              
ATOM   1128  HD1 PHE A  83      -6.987 -25.976 -30.254  1.00  0.00              
ATOM   1129  HD2 PHE A  83      -8.220 -29.954 -31.233  1.00  0.00              
ATOM   1130  HE1 PHE A  83      -9.333 -25.363 -29.760  1.00  0.00              
ATOM   1131  HE2 PHE A  83     -10.576 -29.349 -30.736  1.00  0.00              
ATOM   1132  HZ  PHE A  83     -11.133 -27.050 -29.999  1.00  0.00              
ATOM   1133  N   ARG A  84      -3.152 -28.316 -32.099  1.00  0.00              
ATOM   1134  CA  ARG A  84      -1.846 -28.952 -32.163  1.00  0.00              
ATOM   1135  C   ARG A  84      -0.678 -28.003 -31.913  1.00  0.00              
ATOM   1136  O   ARG A  84       0.360 -28.415 -31.403  1.00  0.00              
ATOM   1137  CB  ARG A  84      -1.663 -29.701 -33.475  1.00  0.00              
ATOM   1138  CG  ARG A  84      -0.472 -30.645 -33.512  1.00  0.00              
ATOM   1139  CD  ARG A  84      -0.521 -31.650 -34.605  1.00  0.00              
ATOM   1140  NE  ARG A  84      -1.522 -32.689 -34.423  1.00  0.00              
ATOM   1141  CZ  ARG A  84      -2.086 -33.391 -35.424  1.00  0.00              
ATOM   1142  NH1 ARG A  84      -1.782 -33.145 -36.679  1.00  0.00              
ATOM   1143  NH2 ARG A  84      -2.974 -34.320 -35.113  1.00  0.00              
ATOM   1144  H   ARG A  84      -3.725 -28.287 -32.930  1.00  0.00              
ATOM   1145  HA  ARG A  84      -1.763 -29.704 -31.378  1.00  0.00              
ATOM   1146 1HB  ARG A  84      -2.577 -30.268 -33.648  1.00  0.00              
ATOM   1147 2HB  ARG A  84      -1.549 -28.949 -34.256  1.00  0.00              
ATOM   1148 1HG  ARG A  84       0.435 -30.054 -33.641  1.00  0.00              
ATOM   1149 2HG  ARG A  84      -0.425 -31.180 -32.564  1.00  0.00              
ATOM   1150 1HD  ARG A  84      -0.745 -31.143 -35.543  1.00  0.00              
ATOM   1151 2HD  ARG A  84       0.449 -32.140 -34.679  1.00  0.00              
ATOM   1152  HE  ARG A  84      -1.938 -33.041 -33.571  1.00  0.00              
ATOM   1153 1HH1 ARG A  84      -1.115 -32.420 -36.902  1.00  0.00              
ATOM   1154 2HH1 ARG A  84      -2.217 -33.683 -37.415  1.00  0.00              
ATOM   1155 1HH2 ARG A  84      -3.210 -34.484 -34.143  1.00  0.00              
ATOM   1156 2HH2 ARG A  84      -3.413 -34.860 -35.843  1.00  0.00              
ATOM   1157  N   SER A  85      -0.843 -26.734 -32.271  1.00  0.00              
ATOM   1158  CA  SER A  85       0.208 -25.750 -32.034  1.00  0.00              
ATOM   1159  C   SER A  85       0.444 -25.539 -30.533  1.00  0.00              
ATOM   1160  O   SER A  85       1.474 -25.008 -30.142  1.00  0.00              
ATOM   1161  CB  SER A  85      -0.150 -24.438 -32.705  1.00  0.00              
ATOM   1162  OG  SER A  85      -1.124 -23.729 -31.990  1.00  0.00              
ATOM   1163  H   SER A  85      -1.702 -26.439 -32.713  1.00  0.00              
ATOM   1164  HA  SER A  85       1.151 -25.996 -32.525  1.00  0.00              
ATOM   1165 1HB  SER A  85       0.750 -23.828 -32.778  1.00  0.00              
ATOM   1166 2HB  SER A  85      -0.527 -24.649 -33.705  1.00  0.00              
ATOM   1167  HG  SER A  85      -1.922 -24.260 -31.925  1.00  0.00              
ATOM   1168  N   GLY A  86      -0.497 -25.966 -29.701  1.00  0.00              
ATOM   1169  CA  GLY A  86      -0.335 -25.790 -28.267  1.00  0.00              
ATOM   1170  C   GLY A  86       0.350 -26.887 -27.484  1.00  0.00              
ATOM   1171  O   GLY A  86       0.736 -27.926 -28.032  1.00  0.00              
ATOM   1172  H   GLY A  86      -1.332 -26.414 -30.050  1.00  0.00              
ATOM   1173 1HA  GLY A  86       0.255 -24.892 -28.083  1.00  0.00              
ATOM   1174 2HA  GLY A  86      -1.317 -25.678 -27.809  1.00  0.00              
ATOM   1175  N   GLU A  87       0.495 -26.653 -26.183  1.00  0.00              
ATOM   1176  CA  GLU A  87       1.141 -27.611 -25.289  1.00  0.00              
ATOM   1177  C   GLU A  87       0.187 -28.032 -24.176  1.00  0.00              
ATOM   1178  O   GLU A  87       0.197 -29.183 -23.736  1.00  0.00              
ATOM   1179  CB  GLU A  87       2.410 -26.994 -24.687  1.00  0.00              
ATOM   1180  CG  GLU A  87       3.532 -26.784 -25.702  1.00  0.00              
ATOM   1181  CD  GLU A  87       4.680 -25.922 -25.180  1.00  0.00              
ATOM   1182  OE1 GLU A  87       5.730 -25.869 -25.864  1.00  0.00              
ATOM   1183  OE2 GLU A  87       4.537 -25.285 -24.105  1.00  0.00              
ATOM   1184  H   GLU A  87       0.146 -25.784 -25.803  1.00  0.00              
ATOM   1185  HA  GLU A  87       1.402 -28.514 -25.841  1.00  0.00              
ATOM   1186 1HB  GLU A  87       2.122 -26.037 -24.252  1.00  0.00              
ATOM   1187 2HB  GLU A  87       2.747 -27.665 -23.897  1.00  0.00              
ATOM   1188 1HG  GLU A  87       3.955 -27.715 -26.079  1.00  0.00              
ATOM   1189 2HG  GLU A  87       3.044 -26.253 -26.518  1.00  0.00              
ATOM   1190  N   GLY A  88      -0.640 -27.093 -23.724  1.00  0.00              
ATOM   1191  CA  GLY A  88      -1.578 -27.373 -22.653  1.00  0.00              
ATOM   1192  C   GLY A  88      -2.906 -26.729 -22.963  1.00  0.00              
ATOM   1193  O   GLY A  88      -2.972 -25.748 -23.700  1.00  0.00              
ATOM   1194  H   GLY A  88      -0.619 -26.168 -24.130  1.00  0.00              
ATOM   1195 1HA  GLY A  88      -1.703 -28.452 -22.562  1.00  0.00              
ATOM   1196 2HA  GLY A  88      -1.182 -26.974 -21.720  1.00  0.00              
ATOM   1197  N   PHE A  89      -3.970 -27.253 -22.379  1.00  0.00              
ATOM   1198  CA  PHE A  89      -5.286 -26.718 -22.648  1.00  0.00              
ATOM   1199  C   PHE A  89      -6.098 -26.291 -21.436  1.00  0.00              
ATOM   1200  O   PHE A  89      -6.103 -26.968 -20.429  1.00  0.00              
ATOM   1201  CB  PHE A  89      -6.100 -27.775 -23.410  1.00  0.00              
ATOM   1202  CG  PHE A  89      -5.510 -28.152 -24.738  1.00  0.00              
ATOM   1203  CD1 PHE A  89      -4.439 -29.037 -24.813  1.00  0.00              
ATOM   1204  CD2 PHE A  89      -5.987 -27.571 -25.908  1.00  0.00              
ATOM   1205  CE1 PHE A  89      -3.845 -29.334 -26.035  1.00  0.00              
ATOM   1206  CE2 PHE A  89      -5.402 -27.858 -27.137  1.00  0.00              
ATOM   1207  CZ  PHE A  89      -4.328 -28.741 -27.201  1.00  0.00              
ATOM   1208  H   PHE A  89      -3.875 -28.030 -21.741  1.00  0.00              
ATOM   1209  HA  PHE A  89      -5.200 -25.799 -23.229  1.00  0.00              
ATOM   1210 1HB  PHE A  89      -6.164 -28.693 -22.827  1.00  0.00              
ATOM   1211 2HB  PHE A  89      -7.104 -27.403 -23.611  1.00  0.00              
ATOM   1212  HD1 PHE A  89      -4.067 -29.500 -23.898  1.00  0.00              
ATOM   1213  HD2 PHE A  89      -6.829 -26.879 -25.855  1.00  0.00              
ATOM   1214  HE1 PHE A  89      -3.006 -30.028 -26.078  1.00  0.00              
ATOM   1215  HE2 PHE A  89      -5.780 -27.394 -28.048  1.00  0.00              
ATOM   1216  HZ  PHE A  89      -3.864 -28.966 -28.161  1.00  0.00              
ATOM   1217  N   LEU A  90      -6.790 -25.167 -21.559  1.00  0.00              
ATOM   1218  CA  LEU A  90      -7.703 -24.710 -20.525  1.00  0.00              
ATOM   1219  C   LEU A  90      -9.062 -24.930 -21.171  1.00  0.00              
ATOM   1220  O   LEU A  90      -9.435 -24.216 -22.109  1.00  0.00              
ATOM   1221  CB  LEU A  90      -7.523 -23.221 -20.216  1.00  0.00              
ATOM   1222  CG  LEU A  90      -6.211 -22.854 -19.514  1.00  0.00              
ATOM   1223  CD1 LEU A  90      -6.187 -21.353 -19.237  1.00  0.00              
ATOM   1224  CD2 LEU A  90      -6.082 -23.639 -18.200  1.00  0.00              
ATOM   1225  H   LEU A  90      -6.680 -24.613 -22.396  1.00  0.00              
ATOM   1226  HA  LEU A  90      -7.574 -25.317 -19.630  1.00  0.00              
ATOM   1227 1HB  LEU A  90      -7.525 -22.828 -21.232  1.00  0.00              
ATOM   1228 2HB  LEU A  90      -8.374 -22.816 -19.668  1.00  0.00              
ATOM   1229  HG  LEU A  90      -5.395 -23.168 -20.167  1.00  0.00              
ATOM   1230 1HD1 LEU A  90      -5.254 -21.090 -18.737  1.00  0.00              
ATOM   1231 2HD1 LEU A  90      -6.260 -20.808 -20.177  1.00  0.00              
ATOM   1232 3HD1 LEU A  90      -7.027 -21.089 -18.597  1.00  0.00              
ATOM   1233 1HD2 LEU A  90      -5.146 -23.373 -17.708  1.00  0.00              
ATOM   1234 2HD2 LEU A  90      -6.919 -23.393 -17.546  1.00  0.00              
ATOM   1235 3HD2 LEU A  90      -6.088 -24.708 -18.412  1.00  0.00              
ATOM   1236  N   CYS A  91      -9.780 -25.938 -20.694  1.00  0.00              
ATOM   1237  CA  CYS A  91     -11.102 -26.241 -21.227  1.00  0.00              
ATOM   1238  C   CYS A  91     -12.078 -25.428 -20.408  1.00  0.00              
ATOM   1239  O   CYS A  91     -12.418 -25.789 -19.281  1.00  0.00              
ATOM   1240  CB  CYS A  91     -11.400 -27.732 -21.093  1.00  0.00              
ATOM   1241  SG  CYS A  91     -13.004 -28.180 -21.766  1.00  0.00              
ATOM   1242  H   CYS A  91      -9.408 -26.509 -19.948  1.00  0.00              
ATOM   1243  HA  CYS A  91     -11.186 -26.069 -22.300  1.00  0.00              
ATOM   1244 1HB  CYS A  91     -10.653 -28.316 -21.632  1.00  0.00              
ATOM   1245 2HB  CYS A  91     -11.401 -28.023 -20.043  1.00  0.00              
ATOM   1246  HG  CYS A  91     -12.618 -28.209 -23.038  1.00  0.00              
ATOM   1247  N   VAL A  92     -12.515 -24.322 -20.986  1.00  0.00              
ATOM   1248  CA  VAL A  92     -13.418 -23.414 -20.310  1.00  0.00              
ATOM   1249  C   VAL A  92     -14.893 -23.502 -20.677  1.00  0.00              
ATOM   1250  O   VAL A  92     -15.260 -23.515 -21.844  1.00  0.00              
ATOM   1251  CB  VAL A  92     -12.967 -21.964 -20.548  1.00  0.00              
ATOM   1252  CG1 VAL A  92     -13.904 -20.992 -19.828  1.00  0.00              
ATOM   1253  CG2 VAL A  92     -11.535 -21.791 -20.073  1.00  0.00              
ATOM   1254  H   VAL A  92     -12.210 -24.105 -21.924  1.00  0.00              
ATOM   1255  HA  VAL A  92     -13.458 -23.618 -19.239  1.00  0.00              
ATOM   1256  HB  VAL A  92     -12.981 -21.760 -21.619  1.00  0.00              
ATOM   1257 1HG1 VAL A  92     -13.572 -19.968 -20.005  1.00  0.00              
ATOM   1258 2HG1 VAL A  92     -14.918 -21.116 -20.206  1.00  0.00              
ATOM   1259 3HG1 VAL A  92     -13.888 -21.197 -18.757  1.00  0.00              
ATOM   1260 1HG2 VAL A  92     -11.216 -20.763 -20.243  1.00  0.00              
ATOM   1261 2HG2 VAL A  92     -11.476 -22.019 -19.009  1.00  0.00              
ATOM   1262 3HG2 VAL A  92     -10.883 -22.467 -20.626  1.00  0.00              
ATOM   1263  N   PHE A  93     -15.729 -23.561 -19.647  1.00  0.00              
ATOM   1264  CA  PHE A  93     -17.168 -23.628 -19.812  1.00  0.00              
ATOM   1265  C   PHE A  93     -17.717 -22.662 -18.761  1.00  0.00              
ATOM   1266  O   PHE A  93     -16.982 -22.201 -17.884  1.00  0.00              
ATOM   1267  CB  PHE A  93     -17.691 -25.068 -19.612  1.00  0.00              
ATOM   1268  CG  PHE A  93     -17.638 -25.565 -18.190  1.00  0.00              
ATOM   1269  CD1 PHE A  93     -18.736 -25.410 -17.338  1.00  0.00              
ATOM   1270  CD2 PHE A  93     -16.506 -26.225 -17.714  1.00  0.00              
ATOM   1271  CE1 PHE A  93     -18.705 -25.909 -16.038  1.00  0.00              
ATOM   1272  CE2 PHE A  93     -16.464 -26.727 -16.421  1.00  0.00              
ATOM   1273  CZ  PHE A  93     -17.569 -26.570 -15.575  1.00  0.00              
ATOM   1274  H   PHE A  93     -15.340 -23.559 -18.715  1.00  0.00              
ATOM   1275  HA  PHE A  93     -17.441 -23.301 -20.816  1.00  0.00              
ATOM   1276 1HB  PHE A  93     -18.734 -25.135 -19.918  1.00  0.00              
ATOM   1277 2HB  PHE A  93     -17.097 -25.766 -20.199  1.00  0.00              
ATOM   1278  HD1 PHE A  93     -19.623 -24.892 -17.702  1.00  0.00              
ATOM   1279  HD2 PHE A  93     -15.647 -26.346 -18.375  1.00  0.00              
ATOM   1280  HE1 PHE A  93     -19.568 -25.782 -15.386  1.00  0.00              
ATOM   1281  HE2 PHE A  93     -15.573 -27.242 -16.061  1.00  0.00              
ATOM   1282  HZ  PHE A  93     -17.542 -26.961 -14.558  1.00  0.00              
ATOM   1283  N   SER A  94     -18.985 -22.312 -18.886  1.00  0.00              
ATOM   1284  CA  SER A  94     -19.627 -21.444 -17.909  1.00  0.00              
ATOM   1285  C   SER A  94     -20.469 -22.303 -16.979  1.00  0.00              
ATOM   1286  O   SER A  94     -21.197 -23.189 -17.433  1.00  0.00              
ATOM   1287  CB  SER A  94     -20.513 -20.423 -18.617  1.00  0.00              
ATOM   1288  OG  SER A  94     -21.352 -19.766 -17.690  1.00  0.00              
ATOM   1289  H   SER A  94     -19.522 -22.652 -19.671  1.00  0.00              
ATOM   1290  HA  SER A  94     -18.924 -20.819 -17.357  1.00  0.00              
ATOM   1291 1HB  SER A  94     -19.874 -19.695 -19.116  1.00  0.00              
ATOM   1292 2HB  SER A  94     -21.119 -20.942 -19.359  1.00  0.00              
ATOM   1293  HG  SER A  94     -22.096 -19.376 -18.154  1.00  0.00              
ATOM   1294  N   ILE A  95     -20.369 -22.050 -15.679  1.00  0.00              
ATOM   1295  CA  ILE A  95     -21.210 -22.771 -14.737  1.00  0.00              
ATOM   1296  C   ILE A  95     -22.688 -22.401 -14.871  1.00  0.00              
ATOM   1297  O   ILE A  95     -23.555 -23.088 -14.332  1.00  0.00              
ATOM   1298  CB  ILE A  95     -20.784 -22.523 -13.276  1.00  0.00              
ATOM   1299  CG1 ILE A  95     -21.012 -21.062 -12.903  1.00  0.00              
ATOM   1300  CG2 ILE A  95     -19.332 -22.928 -13.079  1.00  0.00              
ATOM   1301  CD1 ILE A  95     -20.913 -20.824 -11.407  1.00  0.00              
ATOM   1302  H   ILE A  95     -19.716 -21.362 -15.329  1.00  0.00              
ATOM   1303  HA  ILE A  95     -21.190 -23.840 -14.945  1.00  0.00              
ATOM   1304  HB  ILE A  95     -21.421 -23.111 -12.615  1.00  0.00              
ATOM   1305 1HG1 ILE A  95     -20.262 -20.472 -13.428  1.00  0.00              
ATOM   1306 2HG1 ILE A  95     -22.004 -20.787 -13.262  1.00  0.00              
ATOM   1307 1HG2 ILE A  95     -19.041 -22.748 -12.044  1.00  0.00              
ATOM   1308 2HG2 ILE A  95     -19.214 -23.985 -13.310  1.00  0.00              
ATOM   1309 3HG2 ILE A  95     -18.697 -22.339 -13.741  1.00  0.00              
ATOM   1310 1HD1 ILE A  95     -21.084 -19.769 -11.193  1.00  0.00              
ATOM   1311 2HD1 ILE A  95     -21.664 -21.424 -10.892  1.00  0.00              
ATOM   1312 3HD1 ILE A  95     -19.922 -21.108 -11.057  1.00  0.00              
ATOM   1313  N   THR A  96     -22.975 -21.320 -15.593  1.00  0.00              
ATOM   1314  CA  THR A  96     -24.350 -20.874 -15.784  1.00  0.00              
ATOM   1315  C   THR A  96     -24.966 -21.395 -17.086  1.00  0.00              
ATOM   1316  O   THR A  96     -26.111 -21.085 -17.406  1.00  0.00              
ATOM   1317  CB  THR A  96     -24.428 -19.337 -15.804  1.00  0.00              
ATOM   1318  OG1 THR A  96     -23.738 -18.842 -16.955  1.00  0.00              
ATOM   1319  CG2 THR A  96     -23.792 -18.750 -14.548  1.00  0.00              
ATOM   1320  H   THR A  96     -22.223 -20.795 -16.018  1.00  0.00              
ATOM   1321  HA  THR A  96     -24.980 -21.270 -14.987  1.00  0.00              
ATOM   1322  HB  THR A  96     -25.474 -19.036 -15.855  1.00  0.00              
ATOM   1323  HG1 THR A  96     -24.037 -17.950 -17.147  1.00  0.00              
ATOM   1324 1HG2 THR A  96     -23.859 -17.662 -14.582  1.00  0.00              
ATOM   1325 2HG2 THR A  96     -24.319 -19.119 -13.668  1.00  0.00              
ATOM   1326 3HG2 THR A  96     -22.746 -19.048 -14.497  1.00  0.00              
ATOM   1327  N   GLU A  97     -24.214 -22.184 -17.842  1.00  0.00              
ATOM   1328  CA  GLU A  97     -24.754 -22.747 -19.067  1.00  0.00              
ATOM   1329  C   GLU A  97     -24.431 -24.235 -19.198  1.00  0.00              
ATOM   1330  O   GLU A  97     -23.299 -24.623 -19.506  1.00  0.00              
ATOM   1331  CB  GLU A  97     -24.218 -21.984 -20.280  1.00  0.00              
ATOM   1332  CG  GLU A  97     -24.599 -22.590 -21.624  1.00  0.00              
ATOM   1333  CD  GLU A  97     -26.091 -22.693 -21.773  1.00  0.00              
ATOM   1334  OE1 GLU A  97     -26.731 -21.673 -21.869  1.00  0.00              
ATOM   1335  OE2 GLU A  97     -26.581 -23.790 -21.903  1.00  0.00              
ATOM   1336  H   GLU A  97     -23.263 -22.402 -17.578  1.00  0.00              
ATOM   1337  HA  GLU A  97     -25.842 -22.674 -19.059  1.00  0.00              
ATOM   1338 1HB  GLU A  97     -24.610 -20.969 -20.217  1.00  0.00              
ATOM   1339 2HB  GLU A  97     -23.132 -21.961 -20.188  1.00  0.00              
ATOM   1340 1HG  GLU A  97     -24.186 -22.051 -22.476  1.00  0.00              
ATOM   1341 2HG  GLU A  97     -24.169 -23.590 -21.585  1.00  0.00              
ATOM   1342  N   MET A  98     -25.441 -25.065 -18.958  1.00  0.00              
ATOM   1343  CA  MET A  98     -25.291 -26.511 -19.030  1.00  0.00              
ATOM   1344  C   MET A  98     -24.761 -27.017 -20.378  1.00  0.00              
ATOM   1345  O   MET A  98     -24.046 -28.015 -20.426  1.00  0.00              
ATOM   1346  CB  MET A  98     -26.633 -27.170 -18.722  1.00  0.00              
ATOM   1347  CG  MET A  98     -26.583 -28.689 -18.631  1.00  0.00              
ATOM   1348  SD  MET A  98     -25.561 -29.270 -17.263  1.00  0.00              
ATOM   1349  CE  MET A  98     -26.606 -28.867 -15.866  1.00  0.00              
ATOM   1350  H   MET A  98     -26.341 -24.675 -18.717  1.00  0.00              
ATOM   1351  HA  MET A  98     -24.553 -26.845 -18.301  1.00  0.00              
ATOM   1352 1HB  MET A  98     -26.977 -26.761 -17.773  1.00  0.00              
ATOM   1353 2HB  MET A  98     -27.321 -26.877 -19.516  1.00  0.00              
ATOM   1354 1HG  MET A  98     -27.600 -29.056 -18.500  1.00  0.00              
ATOM   1355 2HG  MET A  98     -26.177 -29.071 -19.568  1.00  0.00              
ATOM   1356 1HE  MET A  98     -26.111 -29.167 -14.942  1.00  0.00              
ATOM   1357 2HE  MET A  98     -26.791 -27.792 -15.847  1.00  0.00              
ATOM   1358 3HE  MET A  98     -27.555 -29.397 -15.957  1.00  0.00              
ATOM   1359  N   GLU A  99     -25.083 -26.335 -21.473  1.00  0.00              
ATOM   1360  CA  GLU A  99     -24.641 -26.815 -22.781  1.00  0.00              
ATOM   1361  C   GLU A  99     -23.134 -26.633 -22.988  1.00  0.00              
ATOM   1362  O   GLU A  99     -22.506 -27.418 -23.700  1.00  0.00              
ATOM   1363  CB  GLU A  99     -25.410 -26.095 -23.892  1.00  0.00              
ATOM   1364  CG  GLU A  99     -26.884 -26.462 -23.976  1.00  0.00              
ATOM   1365  CD  GLU A  99     -27.581 -25.679 -25.054  1.00  0.00              
ATOM   1366  OE1 GLU A  99     -26.942 -24.870 -25.682  1.00  0.00              
ATOM   1367  OE2 GLU A  99     -28.722 -25.969 -25.327  1.00  0.00              
ATOM   1368  H   GLU A  99     -25.631 -25.488 -21.418  1.00  0.00              
ATOM   1369  HA  GLU A  99     -24.824 -27.887 -22.863  1.00  0.00              
ATOM   1370 1HB  GLU A  99     -25.313 -25.025 -23.704  1.00  0.00              
ATOM   1371 2HB  GLU A  99     -24.919 -26.345 -24.833  1.00  0.00              
ATOM   1372 1HG  GLU A  99     -27.058 -27.527 -24.132  1.00  0.00              
ATOM   1373 2HG  GLU A  99     -27.277 -26.170 -23.003  1.00  0.00              
ATOM   1374  N   SER A 100     -22.549 -25.614 -22.357  1.00  0.00              
ATOM   1375  CA  SER A 100     -21.122 -25.332 -22.544  1.00  0.00              
ATOM   1376  C   SER A 100     -20.349 -26.378 -21.742  1.00  0.00              
ATOM   1377  O   SER A 100     -19.252 -26.799 -22.130  1.00  0.00              
ATOM   1378  CB  SER A 100     -20.764 -23.915 -22.059  1.00  0.00              
ATOM   1379  OG  SER A 100     -20.882 -23.777 -20.651  1.00  0.00              
ATOM   1380  H   SER A 100     -23.091 -25.023 -21.742  1.00  0.00              
ATOM   1381  HA  SER A 100     -20.822 -25.294 -23.592  1.00  0.00              
ATOM   1382 1HB  SER A 100     -19.736 -23.698 -22.348  1.00  0.00              
ATOM   1383 2HB  SER A 100     -21.433 -23.202 -22.538  1.00  0.00              
ATOM   1384  HG  SER A 100     -21.805 -23.648 -20.419  1.00  0.00              
ATOM   1385  N   PHE A 101     -20.943 -26.818 -20.633  1.00  0.00              
ATOM   1386  CA  PHE A 101     -20.363 -27.887 -19.840  1.00  0.00              
ATOM   1387  C   PHE A 101     -20.464 -29.205 -20.596  1.00  0.00              
ATOM   1388  O   PHE A 101     -19.493 -29.962 -20.689  1.00  0.00              
ATOM   1389  CB  PHE A 101     -21.059 -27.993 -18.482  1.00  0.00              
ATOM   1390  CG  PHE A 101     -20.619 -29.175 -17.666  1.00  0.00              
ATOM   1391  CD1 PHE A 101     -19.313 -29.271 -17.207  1.00  0.00              
ATOM   1392  CD2 PHE A 101     -21.507 -30.193 -17.357  1.00  0.00              
ATOM   1393  CE1 PHE A 101     -18.907 -30.358 -16.456  1.00  0.00              
ATOM   1394  CE2 PHE A 101     -21.104 -31.280 -16.606  1.00  0.00              
ATOM   1395  CZ  PHE A 101     -19.802 -31.362 -16.155  1.00  0.00              
ATOM   1396  H   PHE A 101     -21.814 -26.402 -20.335  1.00  0.00              
ATOM   1397  HA  PHE A 101     -19.303 -27.690 -19.671  1.00  0.00              
ATOM   1398 1HB  PHE A 101     -20.851 -27.107 -17.884  1.00  0.00              
ATOM   1399 2HB  PHE A 101     -22.135 -28.093 -18.619  1.00  0.00              
ATOM   1400  HD1 PHE A 101     -18.606 -28.476 -17.443  1.00  0.00              
ATOM   1401  HD2 PHE A 101     -22.536 -30.128 -17.713  1.00  0.00              
ATOM   1402  HE1 PHE A 101     -17.878 -30.421 -16.101  1.00  0.00              
ATOM   1403  HE2 PHE A 101     -21.813 -32.073 -16.369  1.00  0.00              
ATOM   1404  HZ  PHE A 101     -19.483 -32.220 -15.565  1.00  0.00              
ATOM   1405  N   ALA A 102     -21.648 -29.470 -21.139  1.00  0.00              
ATOM   1406  CA  ALA A 102     -21.878 -30.704 -21.882  1.00  0.00              
ATOM   1407  C   ALA A 102     -20.888 -30.798 -23.039  1.00  0.00              
ATOM   1408  O   ALA A 102     -20.401 -31.880 -23.372  1.00  0.00              
ATOM   1409  CB  ALA A 102     -23.304 -30.739 -22.410  1.00  0.00              
ATOM   1410  H   ALA A 102     -22.404 -28.808 -21.038  1.00  0.00              
ATOM   1411  HA  ALA A 102     -21.707 -31.550 -21.216  1.00  0.00              
ATOM   1412 1HB  ALA A 102     -23.463 -31.664 -22.962  1.00  0.00              
ATOM   1413 2HB  ALA A 102     -24.003 -30.690 -21.575  1.00  0.00              
ATOM   1414 3HB  ALA A 102     -23.468 -29.889 -23.071  1.00  0.00              
ATOM   1415  N   ALA A 103     -20.573 -29.651 -23.630  1.00  0.00              
ATOM   1416  CA  ALA A 103     -19.644 -29.605 -24.747  1.00  0.00              
ATOM   1417  C   ALA A 103     -18.201 -29.995 -24.404  1.00  0.00              
ATOM   1418  O   ALA A 103     -17.426 -30.345 -25.293  1.00  0.00              
ATOM   1419  CB  ALA A 103     -19.673 -28.210 -25.380  1.00  0.00              
ATOM   1420  H   ALA A 103     -20.986 -28.791 -23.298  1.00  0.00              
ATOM   1421  HA  ALA A 103     -19.961 -30.331 -25.496  1.00  0.00              
ATOM   1422 1HB  ALA A 103     -18.976 -28.177 -26.217  1.00  0.00              
ATOM   1423 2HB  ALA A 103     -20.680 -27.993 -25.737  1.00  0.00              
ATOM   1424 3HB  ALA A 103     -19.384 -27.468 -24.637  1.00  0.00              
ATOM   1425  N   THR A 104     -17.839 -29.952 -23.126  1.00  0.00              
ATOM   1426  CA  THR A 104     -16.455 -30.213 -22.748  1.00  0.00              
ATOM   1427  C   THR A 104     -15.978 -31.629 -23.040  1.00  0.00              
ATOM   1428  O   THR A 104     -14.784 -31.861 -23.227  1.00  0.00              
ATOM   1429  CB  THR A 104     -16.203 -29.903 -21.246  1.00  0.00              
ATOM   1430  OG1 THR A 104     -16.985 -30.776 -20.425  1.00  0.00              
ATOM   1431  CG2 THR A 104     -16.570 -28.452 -20.928  1.00  0.00              
ATOM   1432  H   THR A 104     -18.514 -29.739 -22.405  1.00  0.00              
ATOM   1433  HA  THR A 104     -15.787 -29.577 -23.330  1.00  0.00              
ATOM   1434  HB  THR A 104     -15.150 -30.067 -21.021  1.00  0.00              
ATOM   1435  HG1 THR A 104     -16.822 -30.576 -19.500  1.00  0.00              
ATOM   1436 1HG2 THR A 104     -16.387 -28.255 -19.872  1.00  0.00              
ATOM   1437 2HG2 THR A 104     -15.961 -27.782 -21.535  1.00  0.00              
ATOM   1438 3HG2 THR A 104     -17.623 -28.286 -21.151  1.00  0.00              
ATOM   1439  N   ALA A 105     -16.900 -32.582 -23.081  1.00  0.00              
ATOM   1440  CA  ALA A 105     -16.539 -33.941 -23.476  1.00  0.00              
ATOM   1441  C   ALA A 105     -16.115 -34.008 -24.946  1.00  0.00              
ATOM   1442  O   ALA A 105     -15.160 -34.717 -25.296  1.00  0.00              
ATOM   1443  CB  ALA A 105     -17.713 -34.897 -23.218  1.00  0.00              
ATOM   1444  H   ALA A 105     -17.859 -32.379 -22.841  1.00  0.00              
ATOM   1445  HA  ALA A 105     -15.683 -34.262 -22.882  1.00  0.00              
ATOM   1446 1HB  ALA A 105     -17.431 -35.907 -23.516  1.00  0.00              
ATOM   1447 2HB  ALA A 105     -17.963 -34.889 -22.157  1.00  0.00              
ATOM   1448 3HB  ALA A 105     -18.577 -34.576 -23.798  1.00  0.00              
ATOM   1449  N   ASP A 106     -16.810 -33.266 -25.804  1.00  0.00              
ATOM   1450  CA  ASP A 106     -16.449 -33.231 -27.216  1.00  0.00              
ATOM   1451  C   ASP A 106     -15.170 -32.438 -27.457  1.00  0.00              
ATOM   1452  O   ASP A 106     -14.381 -32.786 -28.339  1.00  0.00              
ATOM   1453  CB  ASP A 106     -17.594 -32.639 -28.042  1.00  0.00              
ATOM   1454  CG  ASP A 106     -18.798 -33.557 -28.198  1.00  0.00              
ATOM   1455  OD1 ASP A 106     -18.678 -34.720 -27.891  1.00  0.00              
ATOM   1456  OD2 ASP A 106     -19.866 -33.063 -28.471  1.00  0.00              
ATOM   1457  H   ASP A 106     -17.595 -32.718 -25.483  1.00  0.00              
ATOM   1458  HA  ASP A 106     -16.248 -34.242 -27.571  1.00  0.00              
ATOM   1459 1HB  ASP A 106     -17.926 -31.663 -27.687  1.00  0.00              
ATOM   1460 2HB  ASP A 106     -17.096 -32.526 -29.006  1.00  0.00              
ATOM   1461  N   PHE A 107     -14.970 -31.367 -26.687  1.00  0.00              
ATOM   1462  CA  PHE A 107     -13.775 -30.542 -26.847  1.00  0.00              
ATOM   1463  C   PHE A 107     -12.572 -31.377 -26.431  1.00  0.00              
ATOM   1464  O   PHE A 107     -11.549 -31.369 -27.102  1.00  0.00              
ATOM   1465  CB  PHE A 107     -13.841 -29.279 -25.972  1.00  0.00              
ATOM   1466  CG  PHE A 107     -14.691 -28.176 -26.550  1.00  0.00              
ATOM   1467  CD1 PHE A 107     -14.373 -27.602 -27.775  1.00  0.00              
ATOM   1468  CD2 PHE A 107     -15.782 -27.674 -25.840  1.00  0.00              
ATOM   1469  CE1 PHE A 107     -15.122 -26.537 -28.288  1.00  0.00              
ATOM   1470  CE2 PHE A 107     -16.539 -26.615 -26.340  1.00  0.00              
ATOM   1471  CZ  PHE A 107     -16.209 -26.042 -27.565  1.00  0.00              
ATOM   1472  H   PHE A 107     -15.649 -31.118 -25.982  1.00  0.00              
ATOM   1473  HA  PHE A 107     -13.658 -30.259 -27.894  1.00  0.00              
ATOM   1474 1HB  PHE A 107     -14.264 -29.519 -24.999  1.00  0.00              
ATOM   1475 2HB  PHE A 107     -12.843 -28.863 -25.841  1.00  0.00              
ATOM   1476  HD1 PHE A 107     -13.527 -27.992 -28.341  1.00  0.00              
ATOM   1477  HD2 PHE A 107     -16.039 -28.123 -24.881  1.00  0.00              
ATOM   1478  HE1 PHE A 107     -14.856 -26.097 -29.249  1.00  0.00              
ATOM   1479  HE2 PHE A 107     -17.387 -26.234 -25.772  1.00  0.00              
ATOM   1480  HZ  PHE A 107     -16.793 -25.212 -27.959  1.00  0.00              
ATOM   1481  N   ARG A 108     -12.701 -32.111 -25.331  1.00  0.00              
ATOM   1482  CA  ARG A 108     -11.613 -32.976 -24.887  1.00  0.00              
ATOM   1483  C   ARG A 108     -11.359 -34.109 -25.890  1.00  0.00              
ATOM   1484  O   ARG A 108     -10.207 -34.468 -26.152  1.00  0.00              
ATOM   1485  CB  ARG A 108     -11.914 -33.556 -23.497  1.00  0.00              
ATOM   1486  CG  ARG A 108     -10.810 -34.474 -22.979  1.00  0.00              
ATOM   1487  CD  ARG A 108     -11.088 -34.979 -21.572  1.00  0.00              
ATOM   1488  NE  ARG A 108     -10.129 -36.005 -21.154  1.00  0.00              
ATOM   1489  CZ  ARG A 108      -8.909 -35.762 -20.668  1.00  0.00              
ATOM   1490  NH1 ARG A 108      -8.475 -34.512 -20.525  1.00  0.00              
ATOM   1491  NH2 ARG A 108      -8.115 -36.772 -20.318  1.00  0.00              
ATOM   1492  H   ARG A 108     -13.554 -32.078 -24.790  1.00  0.00              
ATOM   1493  HA  ARG A 108     -10.687 -32.403 -24.827  1.00  0.00              
ATOM   1494 1HB  ARG A 108     -12.047 -32.712 -22.823  1.00  0.00              
ATOM   1495 2HB  ARG A 108     -12.851 -34.107 -23.579  1.00  0.00              
ATOM   1496 1HG  ARG A 108     -10.725 -35.328 -23.651  1.00  0.00              
ATOM   1497 2HG  ARG A 108      -9.871 -33.918 -22.977  1.00  0.00              
ATOM   1498 1HD  ARG A 108     -11.027 -34.142 -20.877  1.00  0.00              
ATOM   1499 2HD  ARG A 108     -12.089 -35.406 -21.542  1.00  0.00              
ATOM   1500  HE  ARG A 108     -10.218 -37.012 -21.161  1.00  0.00              
ATOM   1501 1HH1 ARG A 108      -9.073 -33.739 -20.784  1.00  0.00              
ATOM   1502 2HH1 ARG A 108      -7.551 -34.340 -20.156  1.00  0.00              
ATOM   1503 1HH2 ARG A 108      -8.439 -37.724 -20.420  1.00  0.00              
ATOM   1504 2HH2 ARG A 108      -7.193 -36.583 -19.952  1.00  0.00              
ATOM   1505  N   GLU A 109     -12.424 -34.673 -26.456  1.00  0.00              
ATOM   1506  CA  GLU A 109     -12.248 -35.723 -27.459  1.00  0.00              
ATOM   1507  C   GLU A 109     -11.372 -35.199 -28.591  1.00  0.00              
ATOM   1508  O   GLU A 109     -10.426 -35.862 -29.024  1.00  0.00              
ATOM   1509  CB  GLU A 109     -13.598 -36.198 -28.001  1.00  0.00              
ATOM   1510  CG  GLU A 109     -13.504 -37.306 -29.041  1.00  0.00              
ATOM   1511  CD  GLU A 109     -14.868 -37.737 -29.504  1.00  0.00              
ATOM   1512  OE1 GLU A 109     -15.836 -37.208 -29.014  1.00  0.00              
ATOM   1513  OE2 GLU A 109     -14.941 -38.514 -30.427  1.00  0.00              
ATOM   1514  H   GLU A 109     -13.358 -34.385 -26.203  1.00  0.00              
ATOM   1515  HA  GLU A 109     -11.738 -36.578 -27.014  1.00  0.00              
ATOM   1516 1HB  GLU A 109     -14.178 -36.550 -27.148  1.00  0.00              
ATOM   1517 2HB  GLU A 109     -14.089 -35.329 -28.440  1.00  0.00              
ATOM   1518 1HG  GLU A 109     -12.895 -37.039 -29.904  1.00  0.00              
ATOM   1519 2HG  GLU A 109     -13.028 -38.123 -28.501  1.00  0.00              
ATOM   1520  N   GLN A 110     -11.689 -33.999 -29.068  1.00  0.00              
ATOM   1521  CA  GLN A 110     -10.917 -33.395 -30.144  1.00  0.00              
ATOM   1522  C   GLN A 110      -9.472 -33.104 -29.731  1.00  0.00              
ATOM   1523  O   GLN A 110      -8.532 -33.346 -30.507  1.00  0.00              
ATOM   1524  CB  GLN A 110     -11.588 -32.099 -30.607  1.00  0.00              
ATOM   1525  CG  GLN A 110     -12.890 -32.308 -31.361  1.00  0.00              
ATOM   1526  CD  GLN A 110     -13.655 -31.014 -31.566  1.00  0.00              
ATOM   1527  OE1 GLN A 110     -13.269 -29.961 -31.051  1.00  0.00              
ATOM   1528  NE2 GLN A 110     -14.747 -31.085 -32.318  1.00  0.00              
ATOM   1529  H   GLN A 110     -12.474 -33.495 -28.683  1.00  0.00              
ATOM   1530  HA  GLN A 110     -10.851 -34.090 -30.981  1.00  0.00              
ATOM   1531 1HB  GLN A 110     -11.771 -31.502 -29.713  1.00  0.00              
ATOM   1532 2HB  GLN A 110     -10.871 -31.584 -31.246  1.00  0.00              
ATOM   1533 1HG  GLN A 110     -12.951 -32.882 -32.286  1.00  0.00              
ATOM   1534 2HG  GLN A 110     -13.368 -32.867 -30.556  1.00  0.00              
ATOM   1535 1HE2 GLN A 110     -15.293 -30.264 -32.489  1.00  0.00              
ATOM   1536 2HE2 GLN A 110     -15.025 -31.960 -32.716  1.00  0.00              
ATOM   1537  N   ILE A 111      -9.290 -32.602 -28.510  1.00  0.00              
ATOM   1538  CA  ILE A 111      -7.958 -32.310 -27.991  1.00  0.00              
ATOM   1539  C   ILE A 111      -7.088 -33.567 -27.896  1.00  0.00              
ATOM   1540  O   ILE A 111      -5.909 -33.543 -28.253  1.00  0.00              
ATOM   1541  CB  ILE A 111      -8.023 -31.649 -26.578  1.00  0.00              
ATOM   1542  CG1 ILE A 111      -8.596 -30.230 -26.682  1.00  0.00              
ATOM   1543  CG2 ILE A 111      -6.638 -31.602 -25.967  1.00  0.00              
ATOM   1544  CD1 ILE A 111      -9.001 -29.615 -25.347  1.00  0.00              
ATOM   1545  H   ILE A 111     -10.095 -32.418 -27.928  1.00  0.00              
ATOM   1546  HA  ILE A 111      -7.413 -31.662 -28.676  1.00  0.00              
ATOM   1547  HB  ILE A 111      -8.686 -32.234 -25.942  1.00  0.00              
ATOM   1548 1HG1 ILE A 111      -7.835 -29.605 -27.148  1.00  0.00              
ATOM   1549 2HG1 ILE A 111      -9.471 -30.281 -27.331  1.00  0.00              
ATOM   1550 1HG2 ILE A 111      -6.691 -31.139 -24.982  1.00  0.00              
ATOM   1551 2HG2 ILE A 111      -6.247 -32.614 -25.871  1.00  0.00              
ATOM   1552 3HG2 ILE A 111      -5.977 -31.017 -26.607  1.00  0.00              
ATOM   1553 1HD1 ILE A 111      -9.396 -28.613 -25.512  1.00  0.00              
ATOM   1554 2HD1 ILE A 111      -9.767 -30.234 -24.877  1.00  0.00              
ATOM   1555 3HD1 ILE A 111      -8.132 -29.557 -24.694  1.00  0.00              
ATOM   1556  N   LEU A 112      -7.666 -34.656 -27.395  1.00  0.00              
ATOM   1557  CA  LEU A 112      -6.914 -35.901 -27.226  1.00  0.00              
ATOM   1558  C   LEU A 112      -6.557 -36.514 -28.584  1.00  0.00              
ATOM   1559  O   LEU A 112      -5.459 -37.042 -28.762  1.00  0.00              
ATOM   1560  CB  LEU A 112      -7.720 -36.897 -26.383  1.00  0.00              
ATOM   1561  CG  LEU A 112      -7.918 -36.500 -24.914  1.00  0.00              
ATOM   1562  CD1 LEU A 112      -8.838 -37.497 -24.223  1.00  0.00              
ATOM   1563  CD2 LEU A 112      -6.567 -36.440 -24.217  1.00  0.00              
ATOM   1564  H   LEU A 112      -8.638 -34.628 -27.127  1.00  0.00              
ATOM   1565  HA  LEU A 112      -5.972 -35.692 -26.721  1.00  0.00              
ATOM   1566 1HB  LEU A 112      -8.669 -36.851 -26.914  1.00  0.00              
ATOM   1567 2HB  LEU A 112      -7.314 -37.906 -26.452  1.00  0.00              
ATOM   1568  HG  LEU A 112      -8.343 -35.496 -24.905  1.00  0.00              
ATOM   1569 1HD1 LEU A 112      -8.973 -37.206 -23.181  1.00  0.00              
ATOM   1570 2HD1 LEU A 112      -9.806 -37.506 -24.724  1.00  0.00              
ATOM   1571 3HD1 LEU A 112      -8.396 -38.491 -24.268  1.00  0.00              
ATOM   1572 1HD2 LEU A 112      -6.709 -36.156 -23.174  1.00  0.00              
ATOM   1573 2HD2 LEU A 112      -6.088 -37.418 -24.266  1.00  0.00              
ATOM   1574 3HD2 LEU A 112      -5.935 -35.701 -24.710  1.00  0.00              
ATOM   1575  N   ARG A 113      -7.482 -36.426 -29.534  1.00  0.00              
ATOM   1576  CA  ARG A 113      -7.257 -36.936 -30.892  1.00  0.00              
ATOM   1577  C   ARG A 113      -6.146 -36.167 -31.620  1.00  0.00              
ATOM   1578  O   ARG A 113      -5.264 -36.757 -32.247  1.00  0.00              
ATOM   1579  CB  ARG A 113      -8.557 -36.840 -31.702  1.00  0.00              
ATOM   1580  CG  ARG A 113      -8.415 -37.265 -33.165  1.00  0.00              
ATOM   1581  CD  ARG A 113      -9.693 -37.004 -33.956  1.00  0.00              
ATOM   1582  NE  ARG A 113     -10.200 -35.632 -33.840  1.00  0.00              
ATOM   1583  CZ  ARG A 113      -9.715 -34.572 -34.490  1.00  0.00              
ATOM   1584  NH1 ARG A 113      -8.690 -34.704 -35.320  1.00  0.00              
ATOM   1585  NH2 ARG A 113     -10.268 -33.371 -34.315  1.00  0.00              
ATOM   1586  H   ARG A 113      -8.367 -35.995 -29.312  1.00  0.00              
ATOM   1587  HA  ARG A 113      -6.924 -37.973 -30.846  1.00  0.00              
ATOM   1588 1HB  ARG A 113      -9.288 -37.476 -31.206  1.00  0.00              
ATOM   1589 2HB  ARG A 113      -8.886 -35.802 -31.654  1.00  0.00              
ATOM   1590 1HG  ARG A 113      -7.595 -36.703 -33.612  1.00  0.00              
ATOM   1591 2HG  ARG A 113      -8.184 -38.331 -33.195  1.00  0.00              
ATOM   1592 1HD  ARG A 113      -9.501 -37.196 -35.011  1.00  0.00              
ATOM   1593 2HD  ARG A 113     -10.473 -37.675 -33.601  1.00  0.00              
ATOM   1594  HE  ARG A 113     -10.961 -35.272 -33.280  1.00  0.00              
ATOM   1595 1HH1 ARG A 113      -8.272 -35.613 -35.462  1.00  0.00              
ATOM   1596 2HH1 ARG A 113      -8.331 -33.895 -35.806  1.00  0.00              
ATOM   1597 1HH2 ARG A 113     -11.055 -33.267 -33.689  1.00  0.00              
ATOM   1598 2HH2 ARG A 113      -9.898 -32.572 -34.807  1.00  0.00              
ATOM   1599  N   VAL A 114      -6.202 -34.841 -31.531  1.00  0.00              
ATOM   1600  CA  VAL A 114      -5.234 -33.973 -32.190  1.00  0.00              
ATOM   1601  C   VAL A 114      -3.842 -34.109 -31.583  1.00  0.00              
ATOM   1602  O   VAL A 114      -2.841 -34.199 -32.309  1.00  0.00              
ATOM   1603  CB  VAL A 114      -5.676 -32.493 -32.101  1.00  0.00              
ATOM   1604  CG1 VAL A 114      -4.558 -31.584 -32.554  1.00  0.00              
ATOM   1605  CG2 VAL A 114      -6.911 -32.271 -32.949  1.00  0.00              
ATOM   1606  H   VAL A 114      -6.944 -34.426 -30.985  1.00  0.00              
ATOM   1607  HA  VAL A 114      -5.101 -34.250 -33.237  1.00  0.00              
ATOM   1608  HB  VAL A 114      -5.948 -32.267 -31.070  1.00  0.00              
ATOM   1609 1HG1 VAL A 114      -4.883 -30.546 -32.485  1.00  0.00              
ATOM   1610 2HG1 VAL A 114      -3.686 -31.734 -31.917  1.00  0.00              
ATOM   1611 3HG1 VAL A 114      -4.298 -31.814 -33.587  1.00  0.00              
ATOM   1612 1HG2 VAL A 114      -7.217 -31.228 -32.881  1.00  0.00              
ATOM   1613 2HG2 VAL A 114      -6.687 -32.518 -33.987  1.00  0.00              
ATOM   1614 3HG2 VAL A 114      -7.718 -32.909 -32.590  1.00  0.00              
ATOM   1615  N   LYS A 115      -3.778 -34.126 -30.254  1.00  0.00              
ATOM   1616  CA  LYS A 115      -2.504 -34.239 -29.555  1.00  0.00              
ATOM   1617  C   LYS A 115      -1.996 -35.681 -29.463  1.00  0.00              
ATOM   1618  O   LYS A 115      -0.793 -35.908 -29.308  1.00  0.00              
ATOM   1619  CB  LYS A 115      -2.628 -33.643 -28.152  1.00  0.00              
ATOM   1620  CG  LYS A 115      -2.861 -32.138 -28.126  1.00  0.00              
ATOM   1621  CD  LYS A 115      -1.606 -31.376 -28.525  1.00  0.00              
ATOM   1622  CE  LYS A 115      -0.535 -31.469 -27.448  1.00  0.00              
ATOM   1623  NZ  LYS A 115       0.721 -30.782 -27.852  1.00  0.00              
ATOM   1624  H   LYS A 115      -4.631 -34.059 -29.716  1.00  0.00              
ATOM   1625  HA  LYS A 115      -1.733 -33.696 -30.103  1.00  0.00              
ATOM   1626 1HB  LYS A 115      -3.461 -34.147 -27.663  1.00  0.00              
ATOM   1627 2HB  LYS A 115      -1.703 -33.875 -27.623  1.00  0.00              
ATOM   1628 1HG  LYS A 115      -3.667 -31.900 -28.821  1.00  0.00              
ATOM   1629 2HG  LYS A 115      -3.156 -31.850 -27.117  1.00  0.00              
ATOM   1630 1HD  LYS A 115      -1.224 -31.799 -29.456  1.00  0.00              
ATOM   1631 2HD  LYS A 115      -1.870 -30.331 -28.684  1.00  0.00              
ATOM   1632 1HE  LYS A 115      -0.923 -31.011 -26.540  1.00  0.00              
ATOM   1633 2HE  LYS A 115      -0.328 -32.523 -27.263  1.00  0.00              
ATOM   1634 1HZ  LYS A 115       1.404 -30.867 -27.112  1.00  0.00              
ATOM   1635 2HZ  LYS A 115       1.083 -31.207 -28.695  1.00  0.00              
ATOM   1636 3HZ  LYS A 115       0.530 -29.805 -28.023  1.00  0.00              
ATOM   1637  N   GLU A 116      -2.906 -36.648 -29.555  1.00  0.00              
ATOM   1638  CA  GLU A 116      -2.537 -38.058 -29.426  1.00  0.00              
ATOM   1639  C   GLU A 116      -1.796 -38.292 -28.111  1.00  0.00              
ATOM   1640  O   GLU A 116      -0.779 -38.982 -28.074  1.00  0.00              
ATOM   1641  CB  GLU A 116      -1.674 -38.504 -30.608  1.00  0.00              
ATOM   1642  CG  GLU A 116      -2.357 -38.389 -31.964  1.00  0.00              
ATOM   1643  CD  GLU A 116      -1.448 -38.841 -33.073  1.00  0.00              
ATOM   1644  OE1 GLU A 116      -0.335 -39.212 -32.789  1.00  0.00              
ATOM   1645  OE2 GLU A 116      -1.902 -38.921 -34.190  1.00  0.00              
ATOM   1646  H   GLU A 116      -3.873 -36.405 -29.718  1.00  0.00              
ATOM   1647  HA  GLU A 116      -3.436 -38.675 -29.402  1.00  0.00              
ATOM   1648 1HB  GLU A 116      -0.778 -37.883 -30.600  1.00  0.00              
ATOM   1649 2HB  GLU A 116      -1.399 -39.543 -30.428  1.00  0.00              
ATOM   1650 1HG  GLU A 116      -3.299 -38.935 -32.022  1.00  0.00              
ATOM   1651 2HG  GLU A 116      -2.550 -37.322 -32.064  1.00  0.00              
ATOM   1652  N   ASP A 117      -2.321 -37.713 -27.034  1.00  0.00              
ATOM   1653  CA  ASP A 117      -1.664 -37.768 -25.735  1.00  0.00              
ATOM   1654  C   ASP A 117      -2.671 -37.613 -24.589  1.00  0.00              
ATOM   1655  O   ASP A 117      -3.155 -36.515 -24.315  1.00  0.00              
ATOM   1656  CB  ASP A 117      -0.587 -36.685 -25.641  1.00  0.00              
ATOM   1657  CG  ASP A 117       0.232 -36.722 -24.357  1.00  0.00              
ATOM   1658  OD1 ASP A 117      -0.056 -37.540 -23.516  1.00  0.00              
ATOM   1659  OD2 ASP A 117       1.229 -36.044 -24.293  1.00  0.00              
ATOM   1660  H   ASP A 117      -3.199 -37.223 -27.122  1.00  0.00              
ATOM   1661  HA  ASP A 117      -1.195 -38.743 -25.599  1.00  0.00              
ATOM   1662 1HB  ASP A 117       0.086 -36.665 -26.499  1.00  0.00              
ATOM   1663 2HB  ASP A 117      -1.212 -35.791 -25.647  1.00  0.00              
ATOM   1664  N   GLU A 118      -2.972 -38.730 -23.928  1.00  0.00              
ATOM   1665  CA  GLU A 118      -3.878 -38.768 -22.779  1.00  0.00              
ATOM   1666  C   GLU A 118      -3.390 -37.979 -21.580  1.00  0.00              
ATOM   1667  O   GLU A 118      -4.178 -37.598 -20.716  1.00  0.00              
ATOM   1668  CB  GLU A 118      -4.124 -40.219 -22.359  1.00  0.00              
ATOM   1669  CG  GLU A 118      -4.990 -41.015 -23.325  1.00  0.00              
ATOM   1670  CD  GLU A 118      -5.145 -42.440 -22.872  1.00  0.00              
ATOM   1671  OE1 GLU A 118      -4.552 -42.797 -21.882  1.00  0.00              
ATOM   1672  OE2 GLU A 118      -5.944 -43.141 -23.447  1.00  0.00              
ATOM   1673  H   GLU A 118      -2.546 -39.588 -24.247  1.00  0.00              
ATOM   1674  HA  GLU A 118      -4.831 -38.310 -23.044  1.00  0.00              
ATOM   1675 1HB  GLU A 118      -3.147 -40.695 -22.271  1.00  0.00              
ATOM   1676 2HB  GLU A 118      -4.603 -40.191 -21.380  1.00  0.00              
ATOM   1677 1HG  GLU A 118      -5.974 -40.577 -23.487  1.00  0.00              
ATOM   1678 2HG  GLU A 118      -4.425 -40.990 -24.256  1.00  0.00              
ATOM   1679  N   ASN A 119      -2.082 -37.761 -21.517  1.00  0.00              
ATOM   1680  CA  ASN A 119      -1.492 -37.005 -20.425  1.00  0.00              
ATOM   1681  C   ASN A 119      -1.245 -35.551 -20.786  1.00  0.00              
ATOM   1682  O   ASN A 119      -0.507 -34.857 -20.088  1.00  0.00              
ATOM   1683  CB  ASN A 119      -0.200 -37.646 -19.954  1.00  0.00              
ATOM   1684  CG  ASN A 119      -0.398 -38.952 -19.237  1.00  0.00              
ATOM   1685  OD1 ASN A 119      -1.450 -39.200 -18.637  1.00  0.00              
ATOM   1686  ND2 ASN A 119       0.637 -39.753 -19.225  1.00  0.00              
ATOM   1687  H   ASN A 119      -1.482 -38.128 -22.242  1.00  0.00              
ATOM   1688  HA  ASN A 119      -2.178 -36.983 -19.577  1.00  0.00              
ATOM   1689 1HB  ASN A 119       0.657 -37.732 -20.624  1.00  0.00              
ATOM   1690 2HB  ASN A 119      -0.007 -36.866 -19.217  1.00  0.00              
ATOM   1691 1HD2 ASN A 119       0.577 -40.640 -18.766  1.00  0.00              
ATOM   1692 2HD2 ASN A 119       1.486 -39.478 -19.675  1.00  0.00              
ATOM   1693  N   VAL A 120      -1.853 -35.088 -21.874  1.00  0.00              
ATOM   1694  CA  VAL A 120      -1.688 -33.692 -22.281  1.00  0.00              
ATOM   1695  C   VAL A 120      -2.150 -32.772 -21.140  1.00  0.00              
ATOM   1696  O   VAL A 120      -3.218 -32.979 -20.575  1.00  0.00              
ATOM   1697  CB  VAL A 120      -2.481 -33.368 -23.562  1.00  0.00              
ATOM   1698  CG1 VAL A 120      -3.977 -33.451 -23.298  1.00  0.00              
ATOM   1699  CG2 VAL A 120      -2.109 -31.989 -24.084  1.00  0.00              
ATOM   1700  H   VAL A 120      -2.436 -35.697 -22.429  1.00  0.00              
ATOM   1701  HA  VAL A 120      -0.639 -33.451 -22.456  1.00  0.00              
ATOM   1702  HB  VAL A 120      -2.208 -34.084 -24.337  1.00  0.00              
ATOM   1703 1HG1 VAL A 120      -4.521 -33.219 -24.213  1.00  0.00              
ATOM   1704 2HG1 VAL A 120      -4.233 -34.458 -22.968  1.00  0.00              
ATOM   1705 3HG1 VAL A 120      -4.250 -32.734 -22.523  1.00  0.00              
ATOM   1706 1HG2 VAL A 120      -2.677 -31.776 -24.989  1.00  0.00              
ATOM   1707 2HG2 VAL A 120      -2.339 -31.239 -23.326  1.00  0.00              
ATOM   1708 3HG2 VAL A 120      -1.043 -31.960 -24.310  1.00  0.00              
ATOM   1709  N   PRO A 121      -1.325 -31.778 -20.758  1.00  0.00              
ATOM   1710  CA  PRO A 121      -1.706 -30.809 -19.714  1.00  0.00              
ATOM   1711  C   PRO A 121      -3.112 -30.329 -20.019  1.00  0.00              
ATOM   1712  O   PRO A 121      -3.365 -29.774 -21.084  1.00  0.00              
ATOM   1713  CB  PRO A 121      -0.660 -29.723 -19.858  1.00  0.00              
ATOM   1714  CG  PRO A 121       0.549 -30.522 -20.256  1.00  0.00              
ATOM   1715  CD  PRO A 121      -0.005 -31.492 -21.282  1.00  0.00              
ATOM   1716  HA  PRO A 121      -1.725 -31.253 -18.708  1.00  0.00              
ATOM   1717 1HB  PRO A 121      -0.948 -28.984 -20.620  1.00  0.00              
ATOM   1718 2HB  PRO A 121      -0.515 -29.176 -18.915  1.00  0.00              
ATOM   1719 1HG  PRO A 121       1.334 -29.875 -20.675  1.00  0.00              
ATOM   1720 2HG  PRO A 121       0.987 -31.038 -19.388  1.00  0.00              
ATOM   1721 1HD  PRO A 121      -0.052 -31.051 -22.288  1.00  0.00              
ATOM   1722 2HD  PRO A 121       0.602 -32.406 -21.360  1.00  0.00              
ATOM   1723  N   PHE A 122      -4.015 -30.527 -19.070  1.00  0.00              
ATOM   1724  CA  PHE A 122      -5.401 -30.134 -19.247  1.00  0.00              
ATOM   1725  C   PHE A 122      -6.011 -29.725 -17.909  1.00  0.00              
ATOM   1726  O   PHE A 122      -5.900 -30.441 -16.917  1.00  0.00              
ATOM   1727  CB  PHE A 122      -6.120 -31.363 -19.828  1.00  0.00              
ATOM   1728  CG  PHE A 122      -7.584 -31.176 -20.132  1.00  0.00              
ATOM   1729  CD1 PHE A 122      -8.547 -31.325 -19.142  1.00  0.00              
ATOM   1730  CD2 PHE A 122      -8.002 -30.968 -21.446  1.00  0.00              
ATOM   1731  CE1 PHE A 122      -9.911 -31.278 -19.457  1.00  0.00              
ATOM   1732  CE2 PHE A 122      -9.357 -30.919 -21.774  1.00  0.00              
ATOM   1733  CZ  PHE A 122     -10.318 -31.077 -20.780  1.00  0.00              
ATOM   1734  H   PHE A 122      -3.734 -30.961 -18.202  1.00  0.00              
ATOM   1735  HA  PHE A 122      -5.458 -29.264 -19.903  1.00  0.00              
ATOM   1736 1HB  PHE A 122      -5.659 -31.656 -20.770  1.00  0.00              
ATOM   1737 2HB  PHE A 122      -6.069 -32.193 -19.125  1.00  0.00              
ATOM   1738  HD1 PHE A 122      -8.231 -31.479 -18.109  1.00  0.00              
ATOM   1739  HD2 PHE A 122      -7.248 -30.844 -22.225  1.00  0.00              
ATOM   1740  HE1 PHE A 122     -10.656 -31.397 -18.671  1.00  0.00              
ATOM   1741  HE2 PHE A 122      -9.665 -30.758 -22.807  1.00  0.00              
ATOM   1742  HZ  PHE A 122     -11.378 -31.048 -21.027  1.00  0.00              
ATOM   1743  N   LEU A 123      -6.647 -28.564 -17.880  1.00  0.00              
ATOM   1744  CA  LEU A 123      -7.304 -28.110 -16.669  1.00  0.00              
ATOM   1745  C   LEU A 123      -8.751 -27.825 -17.036  1.00  0.00              
ATOM   1746  O   LEU A 123      -9.014 -27.155 -18.031  1.00  0.00              
ATOM   1747  CB  LEU A 123      -6.633 -26.835 -16.156  1.00  0.00              
ATOM   1748  CG  LEU A 123      -7.244 -26.191 -14.916  1.00  0.00              
ATOM   1749  CD1 LEU A 123      -7.103 -27.142 -13.750  1.00  0.00              
ATOM   1750  CD2 LEU A 123      -6.549 -24.874 -14.611  1.00  0.00              
ATOM   1751  H   LEU A 123      -6.681 -27.983 -18.705  1.00  0.00              
ATOM   1752  HA  LEU A 123      -7.273 -28.900 -15.919  1.00  0.00              
ATOM   1753 1HB  LEU A 123      -5.651 -27.237 -15.910  1.00  0.00              
ATOM   1754 2HB  LEU A 123      -6.533 -26.087 -16.942  1.00  0.00              
ATOM   1755  HG  LEU A 123      -8.285 -25.966 -15.147  1.00  0.00              
ATOM   1756 1HD1 LEU A 123      -7.537 -26.692 -12.858  1.00  0.00              
ATOM   1757 2HD1 LEU A 123      -7.623 -28.073 -13.975  1.00  0.00              
ATOM   1758 3HD1 LEU A 123      -6.048 -27.348 -13.575  1.00  0.00              
ATOM   1759 1HD2 LEU A 123      -6.996 -24.425 -13.724  1.00  0.00              
ATOM   1760 2HD2 LEU A 123      -5.489 -25.054 -14.432  1.00  0.00              
ATOM   1761 3HD2 LEU A 123      -6.664 -24.197 -15.457  1.00  0.00              
ATOM   1762  N   LEU A 124      -9.696 -28.358 -16.268  1.00  0.00              
ATOM   1763  CA  LEU A 124     -11.096 -28.103 -16.567  1.00  0.00              
ATOM   1764  C   LEU A 124     -11.419 -26.839 -15.783  1.00  0.00              
ATOM   1765  O   LEU A 124     -11.210 -26.793 -14.566  1.00  0.00              
ATOM   1766  CB  LEU A 124     -11.998 -29.277 -16.167  1.00  0.00              
ATOM   1767  CG  LEU A 124     -13.496 -29.067 -16.421  1.00  0.00              
ATOM   1768  CD1 LEU A 124     -13.755 -28.910 -17.914  1.00  0.00              
ATOM   1769  CD2 LEU A 124     -14.278 -30.245 -15.860  1.00  0.00              
ATOM   1770  H   LEU A 124      -9.460 -28.939 -15.477  1.00  0.00              
ATOM   1771  HA  LEU A 124     -11.216 -27.938 -17.637  1.00  0.00              
ATOM   1772 1HB  LEU A 124     -11.607 -30.038 -16.841  1.00  0.00              
ATOM   1773 2HB  LEU A 124     -11.826 -29.584 -15.135  1.00  0.00              
ATOM   1774  HG  LEU A 124     -13.796 -28.175 -15.871  1.00  0.00              
ATOM   1775 1HD1 LEU A 124     -14.821 -28.761 -18.085  1.00  0.00              
ATOM   1776 2HD1 LEU A 124     -13.204 -28.048 -18.290  1.00  0.00              
ATOM   1777 3HD1 LEU A 124     -13.426 -29.807 -18.436  1.00  0.00              
ATOM   1778 1HD2 LEU A 124     -15.342 -30.094 -16.041  1.00  0.00              
ATOM   1779 2HD2 LEU A 124     -13.953 -31.164 -16.348  1.00  0.00              
ATOM   1780 3HD2 LEU A 124     -14.100 -30.322 -14.787  1.00  0.00              
ATOM   1781  N   VAL A 125     -11.918 -25.819 -16.475  1.00  0.00              
ATOM   1782  CA  VAL A 125     -12.211 -24.541 -15.844  1.00  0.00              
ATOM   1783  C   VAL A 125     -13.672 -24.113 -15.902  1.00  0.00              
ATOM   1784  O   VAL A 125     -14.217 -23.881 -16.980  1.00  0.00              
ATOM   1785  CB  VAL A 125     -11.359 -23.423 -16.474  1.00  0.00              
ATOM   1786  CG1 VAL A 125     -11.684 -22.081 -15.835  1.00  0.00              
ATOM   1787  CG2 VAL A 125      -9.878 -23.736 -16.328  1.00  0.00              
ATOM   1788  H   VAL A 125     -12.097 -25.933 -17.463  1.00  0.00              
ATOM   1789  HA  VAL A 125     -12.021 -24.576 -14.771  1.00  0.00              
ATOM   1790  HB  VAL A 125     -11.569 -23.377 -17.543  1.00  0.00              
ATOM   1791 1HG1 VAL A 125     -11.073 -21.303 -16.293  1.00  0.00              
ATOM   1792 2HG1 VAL A 125     -12.739 -21.851 -15.989  1.00  0.00              
ATOM   1793 3HG1 VAL A 125     -11.473 -22.126 -14.767  1.00  0.00              
ATOM   1794 1HG2 VAL A 125      -9.290 -22.937 -16.779  1.00  0.00              
ATOM   1795 2HG2 VAL A 125      -9.627 -23.819 -15.270  1.00  0.00              
ATOM   1796 3HG2 VAL A 125      -9.653 -24.678 -16.830  1.00  0.00              
ATOM   1797  N   GLY A 126     -14.302 -24.010 -14.733  1.00  0.00              
ATOM   1798  CA  GLY A 126     -15.684 -23.569 -14.675  1.00  0.00              
ATOM   1799  C   GLY A 126     -15.636 -22.076 -14.414  1.00  0.00              
ATOM   1800  O   GLY A 126     -15.174 -21.638 -13.362  1.00  0.00              
ATOM   1801  H   GLY A 126     -13.822 -24.239 -13.874  1.00  0.00              
ATOM   1802 1HA  GLY A 126     -16.170 -23.794 -15.624  1.00  0.00              
ATOM   1803 2HA  GLY A 126     -16.194 -24.100 -13.872  1.00  0.00              
ATOM   1804  N   ASN A 127     -16.103 -21.287 -15.369  1.00  0.00              
ATOM   1805  CA  ASN A 127     -16.039 -19.837 -15.245  1.00  0.00              
ATOM   1806  C   ASN A 127     -17.342 -19.215 -14.754  1.00  0.00              
ATOM   1807  O   ASN A 127     -18.384 -19.877 -14.726  1.00  0.00              
ATOM   1808  CB  ASN A 127     -15.632 -19.202 -16.561  1.00  0.00              
ATOM   1809  CG  ASN A 127     -15.181 -17.774 -16.430  1.00  0.00              
ATOM   1810  OD1 ASN A 127     -14.726 -17.341 -15.365  1.00  0.00              
ATOM   1811  ND2 ASN A 127     -15.379 -17.020 -17.481  1.00  0.00              
ATOM   1812  H   ASN A 127     -16.511 -21.693 -16.200  1.00  0.00              
ATOM   1813  HA  ASN A 127     -15.294 -19.562 -14.497  1.00  0.00              
ATOM   1814 1HB  ASN A 127     -14.970 -19.724 -17.252  1.00  0.00              
ATOM   1815 2HB  ASN A 127     -16.649 -19.213 -16.954  1.00  0.00              
ATOM   1816 1HD2 ASN A 127     -15.103 -16.058 -17.465  1.00  0.00              
ATOM   1817 2HD2 ASN A 127     -15.806 -17.404 -18.299  1.00  0.00              
ATOM   1818  N   LYS A 128     -17.265 -17.932 -14.385  1.00  0.00              
ATOM   1819  CA  LYS A 128     -18.412 -17.134 -13.957  1.00  0.00              
ATOM   1820  C   LYS A 128     -18.950 -17.590 -12.597  1.00  0.00              
ATOM   1821  O   LYS A 128     -20.165 -17.584 -12.366  1.00  0.00              
ATOM   1822  CB  LYS A 128     -19.529 -17.172 -15.006  1.00  0.00              
ATOM   1823  CG  LYS A 128     -19.060 -16.786 -16.403  1.00  0.00              
ATOM   1824  CD  LYS A 128     -20.214 -16.616 -17.369  1.00  0.00              
ATOM   1825  CE  LYS A 128     -19.707 -16.460 -18.787  1.00  0.00              
ATOM   1826  NZ  LYS A 128     -20.829 -16.275 -19.744  1.00  0.00              
ATOM   1827  H   LYS A 128     -16.350 -17.505 -14.409  1.00  0.00              
ATOM   1828  HA  LYS A 128     -18.111 -16.094 -13.829  1.00  0.00              
ATOM   1829 1HB  LYS A 128     -19.924 -18.189 -15.015  1.00  0.00              
ATOM   1830 2HB  LYS A 128     -20.305 -16.485 -14.673  1.00  0.00              
ATOM   1831 1HG  LYS A 128     -18.510 -15.847 -16.336  1.00  0.00              
ATOM   1832 2HG  LYS A 128     -18.398 -17.568 -16.774  1.00  0.00              
ATOM   1833 1HD  LYS A 128     -20.857 -17.495 -17.301  1.00  0.00              
ATOM   1834 2HD  LYS A 128     -20.780 -15.730 -17.081  1.00  0.00              
ATOM   1835 1HE  LYS A 128     -19.047 -15.595 -18.821  1.00  0.00              
ATOM   1836 2HE  LYS A 128     -19.144 -17.356 -19.048  1.00  0.00              
ATOM   1837 1HZ  LYS A 128     -20.459 -16.174 -20.679  1.00  0.00              
ATOM   1838 2HZ  LYS A 128     -21.439 -17.080 -19.707  1.00  0.00              
ATOM   1839 3HZ  LYS A 128     -21.349 -15.446 -19.496  1.00  0.00              
ATOM   1840  N   SER A 129     -18.041 -17.961 -11.697  1.00  0.00              
ATOM   1841  CA  SER A 129     -18.418 -18.372 -10.340  1.00  0.00              
ATOM   1842  C   SER A 129     -19.042 -17.236  -9.529  1.00  0.00              
ATOM   1843  O   SER A 129     -19.642 -17.485  -8.492  1.00  0.00              
ATOM   1844  CB  SER A 129     -17.210 -18.925  -9.574  1.00  0.00              
ATOM   1845  OG  SER A 129     -16.259 -17.902  -9.303  1.00  0.00              
ATOM   1846  H   SER A 129     -17.065 -17.960 -11.957  1.00  0.00              
ATOM   1847  HA  SER A 129     -19.092 -19.230 -10.319  1.00  0.00              
ATOM   1848 1HB  SER A 129     -17.559 -19.353  -8.635  1.00  0.00              
ATOM   1849 2HB  SER A 129     -16.742 -19.704 -10.175  1.00  0.00              
ATOM   1850  HG  SER A 129     -15.515 -18.276  -8.824  1.00  0.00              
ATOM   1851  N   ASP A 130     -18.895 -15.996  -9.989  1.00  0.00              
ATOM   1852  CA  ASP A 130     -19.528 -14.862  -9.318  1.00  0.00              
ATOM   1853  C   ASP A 130     -21.041 -14.885  -9.565  1.00  0.00              
ATOM   1854  O   ASP A 130     -21.801 -14.190  -8.889  1.00  0.00              
ATOM   1855  CB  ASP A 130     -18.926 -13.540  -9.802  1.00  0.00              
ATOM   1856  CG  ASP A 130     -19.047 -13.306 -11.302  1.00  0.00              
ATOM   1857  OD1 ASP A 130     -18.409 -14.011 -12.047  1.00  0.00              
ATOM   1858  OD2 ASP A 130     -19.888 -12.534 -11.696  1.00  0.00              
ATOM   1859  H   ASP A 130     -18.338 -15.831 -10.816  1.00  0.00              
ATOM   1860  HA  ASP A 130     -19.375 -14.938  -8.241  1.00  0.00              
ATOM   1861 1HB  ASP A 130     -19.304 -12.669  -9.267  1.00  0.00              
ATOM   1862 2HB  ASP A 130     -17.878 -13.701  -9.543  1.00  0.00              
ATOM   1863  N   LEU A 131     -21.475 -15.691 -10.532  1.00  0.00              
ATOM   1864  CA  LEU A 131     -22.896 -15.815 -10.846  1.00  0.00              
ATOM   1865  C   LEU A 131     -23.484 -17.078 -10.217  1.00  0.00              
ATOM   1866  O   LEU A 131     -24.260 -17.788 -10.850  1.00  0.00              
ATOM   1867  CB  LEU A 131     -23.101 -15.865 -12.365  1.00  0.00              
ATOM   1868  CG  LEU A 131     -22.605 -14.661 -13.158  1.00  0.00              
ATOM   1869  CD1 LEU A 131     -22.820 -14.903 -14.641  1.00  0.00              
ATOM   1870  CD2 LEU A 131     -23.336 -13.410 -12.687  1.00  0.00              
ATOM   1871  H   LEU A 131     -20.806 -16.230 -11.062  1.00  0.00              
ATOM   1872  HA  LEU A 131     -23.439 -14.972 -10.420  1.00  0.00              
ATOM   1873 1HB  LEU A 131     -22.488 -16.734 -12.598  1.00  0.00              
ATOM   1874 2HB  LEU A 131     -24.139 -16.074 -12.626  1.00  0.00              
ATOM   1875  HG  LEU A 131     -21.547 -14.536 -12.929  1.00  0.00              
ATOM   1876 1HD1 LEU A 131     -22.465 -14.041 -15.206  1.00  0.00              
ATOM   1877 2HD1 LEU A 131     -22.267 -15.790 -14.949  1.00  0.00              
ATOM   1878 3HD1 LEU A 131     -23.882 -15.051 -14.836  1.00  0.00              
ATOM   1879 1HD2 LEU A 131     -22.982 -12.547 -13.253  1.00  0.00              
ATOM   1880 2HD2 LEU A 131     -24.408 -13.533 -12.845  1.00  0.00              
ATOM   1881 3HD2 LEU A 131     -23.142 -13.252 -11.626  1.00  0.00              
ATOM   1882  N   GLU A 132     -23.114 -17.342  -8.968  1.00  0.00              
ATOM   1883  CA  GLU A 132     -23.591 -18.510  -8.233  1.00  0.00              
ATOM   1884  C   GLU A 132     -25.101 -18.736  -8.312  1.00  0.00              
ATOM   1885  O   GLU A 132     -25.562 -19.872  -8.457  1.00  0.00              
ATOM   1886  CB  GLU A 132     -23.183 -18.405  -6.761  1.00  0.00              
ATOM   1887  CG  GLU A 132     -23.539 -19.630  -5.938  1.00  0.00              
ATOM   1888  CD  GLU A 132     -22.659 -20.830  -6.264  1.00  0.00              
ATOM   1889  OE1 GLU A 132     -23.080 -21.977  -5.977  1.00  0.00              
ATOM   1890  OE2 GLU A 132     -21.544 -20.626  -6.797  1.00  0.00              
ATOM   1891  H   GLU A 132     -22.477 -16.702  -8.516  1.00  0.00              
ATOM   1892  HA  GLU A 132     -23.159 -19.416  -8.658  1.00  0.00              
ATOM   1893 1HB  GLU A 132     -22.105 -18.247  -6.740  1.00  0.00              
ATOM   1894 2HB  GLU A 132     -23.687 -17.529  -6.353  1.00  0.00              
ATOM   1895 1HG  GLU A 132     -23.504 -19.455  -4.863  1.00  0.00              
ATOM   1896 2HG  GLU A 132     -24.562 -19.851  -6.236  1.00  0.00              
ATOM   1897  N   ASP A 133     -25.871 -17.659  -8.214  1.00  0.00              
ATOM   1898  CA  ASP A 133     -27.321 -17.780  -8.265  1.00  0.00              
ATOM   1899  C   ASP A 133     -27.811 -18.257  -9.636  1.00  0.00              
ATOM   1900  O   ASP A 133     -28.907 -18.806  -9.749  1.00  0.00              
ATOM   1901  CB  ASP A 133     -27.973 -16.441  -7.912  1.00  0.00              
ATOM   1902  CG  ASP A 133     -27.877 -16.063  -6.440  1.00  0.00              
ATOM   1903  OD1 ASP A 133     -27.530 -16.910  -5.651  1.00  0.00              
ATOM   1904  OD2 ASP A 133     -27.997 -14.900  -6.137  1.00  0.00              
ATOM   1905  H   ASP A 133     -25.458 -16.744  -8.103  1.00  0.00              
ATOM   1906  HA  ASP A 133     -27.654 -18.533  -7.550  1.00  0.00              
ATOM   1907 1HB  ASP A 133     -27.620 -15.610  -8.524  1.00  0.00              
ATOM   1908 2HB  ASP A 133     -29.011 -16.661  -8.163  1.00  0.00              
ATOM   1909  N   LYS A 134     -26.990 -18.063 -10.666  1.00  0.00              
ATOM   1910  CA  LYS A 134     -27.333 -18.507 -12.015  1.00  0.00              
ATOM   1911  C   LYS A 134     -26.762 -19.878 -12.363  1.00  0.00              
ATOM   1912  O   LYS A 134     -26.893 -20.338 -13.493  1.00  0.00              
ATOM   1913  CB  LYS A 134     -26.838 -17.484 -13.036  1.00  0.00              
ATOM   1914  CG  LYS A 134     -27.459 -16.110 -12.871  1.00  0.00              
ATOM   1915  CD  LYS A 134     -26.925 -15.139 -13.913  1.00  0.00              
ATOM   1916  CE  LYS A 134     -27.494 -13.737 -13.710  1.00  0.00              
ATOM   1917  NZ  LYS A 134     -27.000 -12.782 -14.743  1.00  0.00              
ATOM   1918  H   LYS A 134     -26.107 -17.596 -10.511  1.00  0.00              
ATOM   1919  HA  LYS A 134     -28.414 -18.616 -12.104  1.00  0.00              
ATOM   1920 1HB  LYS A 134     -25.756 -17.416 -12.921  1.00  0.00              
ATOM   1921 2HB  LYS A 134     -27.073 -17.878 -14.025  1.00  0.00              
ATOM   1922 1HG  LYS A 134     -28.540 -16.204 -12.978  1.00  0.00              
ATOM   1923 2HG  LYS A 134     -27.224 -15.741 -11.873  1.00  0.00              
ATOM   1924 1HD  LYS A 134     -25.838 -15.106 -13.832  1.00  0.00              
ATOM   1925 2HD  LYS A 134     -27.203 -15.503 -14.902  1.00  0.00              
ATOM   1926 1HE  LYS A 134     -28.580 -13.798 -13.760  1.00  0.00              
ATOM   1927 2HE  LYS A 134     -27.196 -13.388 -12.721  1.00  0.00              
ATOM   1928 1HZ  LYS A 134     -27.398 -11.868 -14.574  1.00  0.00              
ATOM   1929 2HZ  LYS A 134     -25.992 -12.724 -14.696  1.00  0.00              
ATOM   1930 3HZ  LYS A 134     -27.276 -13.104 -15.659  1.00  0.00              
ATOM   1931  N   ARG A 135     -26.138 -20.532 -11.394  1.00  0.00              
ATOM   1932  CA  ARG A 135     -25.499 -21.818 -11.637  1.00  0.00              
ATOM   1933  C   ARG A 135     -26.463 -22.903 -12.128  1.00  0.00              
ATOM   1934  O   ARG A 135     -27.480 -23.181 -11.493  1.00  0.00              
ATOM   1935  CB  ARG A 135     -24.802 -22.306 -10.367  1.00  0.00              
ATOM   1936  CG  ARG A 135     -24.071 -23.627 -10.539  1.00  0.00              
ATOM   1937  CD  ARG A 135     -23.647 -24.211  -9.207  1.00  0.00              
ATOM   1938  NE  ARG A 135     -22.571 -23.447  -8.574  1.00  0.00              
ATOM   1939  CZ  ARG A 135     -21.275 -23.586  -8.845  1.00  0.00              
ATOM   1940  NH1 ARG A 135     -20.860 -24.470  -9.748  1.00  0.00              
ATOM   1941  NH2 ARG A 135     -20.388 -22.840  -8.201  1.00  0.00              
ATOM   1942  H   ARG A 135     -26.102 -20.133 -10.466  1.00  0.00              
ATOM   1943  HA  ARG A 135     -24.761 -21.719 -12.434  1.00  0.00              
ATOM   1944 1HB  ARG A 135     -24.097 -21.529 -10.072  1.00  0.00              
ATOM   1945 2HB  ARG A 135     -25.570 -22.408  -9.601  1.00  0.00              
ATOM   1946 1HG  ARG A 135     -24.736 -24.328 -11.044  1.00  0.00              
ATOM   1947 2HG  ARG A 135     -23.188 -23.456 -11.156  1.00  0.00              
ATOM   1948 1HD  ARG A 135     -24.504 -24.219  -8.534  1.00  0.00              
ATOM   1949 2HD  ARG A 135     -23.299 -25.232  -9.363  1.00  0.00              
ATOM   1950  HE  ARG A 135     -22.622 -22.726  -7.867  1.00  0.00              
ATOM   1951 1HH1 ARG A 135     -21.533 -25.043 -10.235  1.00  0.00              
ATOM   1952 2HH1 ARG A 135     -19.874 -24.563  -9.942  1.00  0.00              
ATOM   1953 1HH2 ARG A 135     -20.700 -22.172  -7.510  1.00  0.00              
ATOM   1954 2HH2 ARG A 135     -19.405 -22.943  -8.403  1.00  0.00              
ATOM   1955  N   GLN A 136     -26.128 -23.510 -13.265  1.00  0.00              
ATOM   1956  CA  GLN A 136     -26.854 -24.670 -13.770  1.00  0.00              
ATOM   1957  C   GLN A 136     -26.004 -25.916 -13.528  1.00  0.00              
ATOM   1958  O   GLN A 136     -26.527 -27.001 -13.270  1.00  0.00              
ATOM   1959  CB  GLN A 136     -27.140 -24.524 -15.271  1.00  0.00              
ATOM   1960  CG  GLN A 136     -28.034 -23.345 -15.630  1.00  0.00              
ATOM   1961  CD  GLN A 136     -28.354 -23.273 -17.117  1.00  0.00              
ATOM   1962  OE1 GLN A 136     -27.984 -24.163 -17.891  1.00  0.00              
ATOM   1963  NE2 GLN A 136     -29.060 -22.221 -17.522  1.00  0.00              
ATOM   1964  H   GLN A 136     -25.344 -23.153 -13.792  1.00  0.00              
ATOM   1965  HA  GLN A 136     -27.788 -24.783 -13.221  1.00  0.00              
ATOM   1966 1HB  GLN A 136     -26.174 -24.418 -15.767  1.00  0.00              
ATOM   1967 2HB  GLN A 136     -27.612 -25.453 -15.593  1.00  0.00              
ATOM   1968 1HG  GLN A 136     -28.949 -23.112 -15.087  1.00  0.00              
ATOM   1969 2HG  GLN A 136     -27.278 -22.591 -15.404  1.00  0.00              
ATOM   1970 1HE2 GLN A 136     -29.299 -22.121 -18.488  1.00  0.00              
ATOM   1971 2HE2 GLN A 136     -29.353 -21.531 -16.861  1.00  0.00              
ATOM   1972  N   VAL A 137     -24.686 -25.748 -13.620  1.00  0.00              
ATOM   1973  CA  VAL A 137     -23.750 -26.864 -13.506  1.00  0.00              
ATOM   1974  C   VAL A 137     -23.230 -26.928 -12.076  1.00  0.00              
ATOM   1975  O   VAL A 137     -22.540 -26.017 -11.626  1.00  0.00              
ATOM   1976  CB  VAL A 137     -22.534 -26.691 -14.450  1.00  0.00              
ATOM   1977  CG1 VAL A 137     -21.594 -27.887 -14.301  1.00  0.00              
ATOM   1978  CG2 VAL A 137     -22.996 -26.551 -15.891  1.00  0.00              
ATOM   1979  H   VAL A 137     -24.325 -24.817 -13.774  1.00  0.00              
ATOM   1980  HA  VAL A 137     -24.244 -27.817 -13.696  1.00  0.00              
ATOM   1981  HB  VAL A 137     -22.015 -25.767 -14.192  1.00  0.00              
ATOM   1982 1HG1 VAL A 137     -20.739 -27.762 -14.966  1.00  0.00              
ATOM   1983 2HG1 VAL A 137     -21.246 -27.950 -13.271  1.00  0.00              
ATOM   1984 3HG1 VAL A 137     -22.125 -28.802 -14.561  1.00  0.00              
ATOM   1985 1HG2 VAL A 137     -22.131 -26.429 -16.542  1.00  0.00              
ATOM   1986 2HG2 VAL A 137     -23.548 -27.445 -16.183  1.00  0.00              
ATOM   1987 3HG2 VAL A 137     -23.644 -25.679 -15.982  1.00  0.00              
ATOM   1988  N   SER A 138     -23.551 -28.003 -11.360  1.00  0.00              
ATOM   1989  CA  SER A 138     -23.119 -28.108  -9.973  1.00  0.00              
ATOM   1990  C   SER A 138     -21.630 -28.412  -9.887  1.00  0.00              
ATOM   1991  O   SER A 138     -21.014 -28.846 -10.862  1.00  0.00              
ATOM   1992  CB  SER A 138     -23.903 -29.201  -9.241  1.00  0.00              
ATOM   1993  OG  SER A 138     -23.502 -30.494  -9.659  1.00  0.00              
ATOM   1994  H   SER A 138     -24.092 -28.753 -11.765  1.00  0.00              
ATOM   1995  HA  SER A 138     -23.355 -27.225  -9.378  1.00  0.00              
ATOM   1996 1HB  SER A 138     -23.727 -29.098  -8.170  1.00  0.00              
ATOM   1997 2HB  SER A 138     -24.964 -29.069  -9.448  1.00  0.00              
ATOM   1998  HG  SER A 138     -24.189 -31.128  -9.440  1.00  0.00              
ATOM   1999  N   VAL A 139     -21.064 -28.180  -8.711  1.00  0.00              
ATOM   2000  CA  VAL A 139     -19.661 -28.477  -8.459  1.00  0.00              
ATOM   2001  C   VAL A 139     -19.422 -29.982  -8.578  1.00  0.00              
ATOM   2002  O   VAL A 139     -18.411 -30.418  -9.132  1.00  0.00              
ATOM   2003  CB  VAL A 139     -19.244 -27.991  -7.043  1.00  0.00              
ATOM   2004  CG1 VAL A 139     -17.843 -28.472  -6.703  1.00  0.00              
ATOM   2005  CG2 VAL A 139     -19.309 -26.473  -6.983  1.00  0.00              
ATOM   2006  H   VAL A 139     -21.624 -27.784  -7.970  1.00  0.00              
ATOM   2007  HA  VAL A 139     -19.017 -28.015  -9.208  1.00  0.00              
ATOM   2008  HB  VAL A 139     -19.957 -28.375  -6.313  1.00  0.00              
ATOM   2009 1HG1 VAL A 139     -17.569 -28.122  -5.708  1.00  0.00              
ATOM   2010 2HG1 VAL A 139     -17.817 -29.561  -6.724  1.00  0.00              
ATOM   2011 3HG1 VAL A 139     -17.136 -28.078  -7.433  1.00  0.00              
ATOM   2012 1HG2 VAL A 139     -19.017 -26.135  -5.990  1.00  0.00              
ATOM   2013 2HG2 VAL A 139     -18.629 -26.051  -7.725  1.00  0.00              
ATOM   2014 3HG2 VAL A 139     -20.326 -26.143  -7.194  1.00  0.00              
ATOM   2015  N   GLU A 140     -20.360 -30.777  -8.067  1.00  0.00              
ATOM   2016  CA  GLU A 140     -20.218 -32.229  -8.115  1.00  0.00              
ATOM   2017  C   GLU A 140     -20.202 -32.752  -9.544  1.00  0.00              
ATOM   2018  O   GLU A 140     -19.413 -33.638  -9.864  1.00  0.00              
ATOM   2019  CB  GLU A 140     -21.345 -32.900  -7.328  1.00  0.00              
ATOM   2020  CG  GLU A 140     -21.256 -32.714  -5.820  1.00  0.00              
ATOM   2021  CD  GLU A 140     -22.461 -33.288  -5.127  1.00  0.00              
ATOM   2022  OE1 GLU A 140     -23.353 -33.739  -5.803  1.00  0.00              
ATOM   2023  OE2 GLU A 140     -22.441 -33.378  -3.922  1.00  0.00              
ATOM   2024  H   GLU A 140     -21.183 -30.377  -7.638  1.00  0.00              
ATOM   2025  HA  GLU A 140     -19.264 -32.522  -7.676  1.00  0.00              
ATOM   2026 1HB  GLU A 140     -22.282 -32.477  -7.690  1.00  0.00              
ATOM   2027 2HB  GLU A 140     -21.311 -33.963  -7.565  1.00  0.00              
ATOM   2028 1HG  GLU A 140     -20.352 -33.137  -5.383  1.00  0.00              
ATOM   2029 2HG  GLU A 140     -21.247 -31.632  -5.695  1.00  0.00              
ATOM   2030  N   GLU A 141     -21.076 -32.213 -10.394  1.00  0.00              
ATOM   2031  CA  GLU A 141     -21.129 -32.626 -11.801  1.00  0.00              
ATOM   2032  C   GLU A 141     -19.737 -32.528 -12.414  1.00  0.00              
ATOM   2033  O   GLU A 141     -19.186 -33.513 -12.916  1.00  0.00              
ATOM   2034  CB  GLU A 141     -22.035 -31.712 -12.628  1.00  0.00              
ATOM   2035  CG  GLU A 141     -23.511 -31.964 -12.555  1.00  0.00              
ATOM   2036  CD  GLU A 141     -24.289 -30.891 -13.295  1.00  0.00              
ATOM   2037  OE1 GLU A 141     -24.114 -30.788 -14.527  1.00  0.00              
ATOM   2038  OE2 GLU A 141     -25.065 -30.146 -12.657  1.00  0.00              
ATOM   2039  H   GLU A 141     -21.716 -31.505 -10.064  1.00  0.00              
ATOM   2040  HA  GLU A 141     -21.447 -33.667 -11.869  1.00  0.00              
ATOM   2041 1HB  GLU A 141     -21.850 -30.691 -12.292  1.00  0.00              
ATOM   2042 2HB  GLU A 141     -21.726 -31.813 -13.669  1.00  0.00              
ATOM   2043 1HG  GLU A 141     -23.801 -32.946 -12.929  1.00  0.00              
ATOM   2044 2HG  GLU A 141     -23.729 -31.903 -11.490  1.00  0.00              
ATOM   2045  N   ALA A 142     -19.190 -31.314 -12.374  1.00  0.00              
ATOM   2046  CA  ALA A 142     -17.922 -30.997 -13.022  1.00  0.00              
ATOM   2047  C   ALA A 142     -16.738 -31.723 -12.405  1.00  0.00              
ATOM   2048  O   ALA A 142     -15.806 -32.092 -13.117  1.00  0.00              
ATOM   2049  CB  ALA A 142     -17.689 -29.486 -13.000  1.00  0.00              
ATOM   2050  H   ALA A 142     -19.681 -30.588 -11.873  1.00  0.00              
ATOM   2051  HA  ALA A 142     -17.970 -31.322 -14.061  1.00  0.00              
ATOM   2052 1HB  ALA A 142     -16.741 -29.258 -13.486  1.00  0.00              
ATOM   2053 2HB  ALA A 142     -18.498 -28.984 -13.532  1.00  0.00              
ATOM   2054 3HB  ALA A 142     -17.661 -29.137 -11.969  1.00  0.00              
ATOM   2055  N   LYS A 143     -16.762 -31.928 -11.088  1.00  0.00              
ATOM   2056  CA  LYS A 143     -15.659 -32.617 -10.412  1.00  0.00              
ATOM   2057  C   LYS A 143     -15.710 -34.106 -10.717  1.00  0.00              
ATOM   2058  O   LYS A 143     -14.677 -34.780 -10.767  1.00  0.00              
ATOM   2059  CB  LYS A 143     -15.735 -32.429  -8.895  1.00  0.00              
ATOM   2060  CG  LYS A 143     -15.267 -31.083  -8.378  1.00  0.00              
ATOM   2061  CD  LYS A 143     -15.250 -31.064  -6.852  1.00  0.00              
ATOM   2062  CE  LYS A 143     -14.571 -29.806  -6.308  1.00  0.00              
ATOM   2063  NZ  LYS A 143     -14.607 -29.748  -4.815  1.00  0.00              
ATOM   2064  H   LYS A 143     -17.548 -31.606 -10.542  1.00  0.00              
ATOM   2065  HA  LYS A 143     -14.705 -32.241 -10.785  1.00  0.00              
ATOM   2066 1HB  LYS A 143     -16.776 -32.574  -8.606  1.00  0.00              
ATOM   2067 2HB  LYS A 143     -15.121 -33.210  -8.444  1.00  0.00              
ATOM   2068 1HG  LYS A 143     -14.263 -30.895  -8.761  1.00  0.00              
ATOM   2069 2HG  LYS A 143     -15.945 -30.315  -8.749  1.00  0.00              
ATOM   2070 1HD  LYS A 143     -16.279 -31.102  -6.492  1.00  0.00              
ATOM   2071 2HD  LYS A 143     -14.710 -31.944  -6.499  1.00  0.00              
ATOM   2072 1HE  LYS A 143     -13.536 -29.804  -6.645  1.00  0.00              
ATOM   2073 2HE  LYS A 143     -15.087 -28.937  -6.716  1.00  0.00              
ATOM   2074 1HZ  LYS A 143     -14.150 -28.904  -4.501  1.00  0.00              
ATOM   2075 2HZ  LYS A 143     -15.567 -29.748  -4.500  1.00  0.00              
ATOM   2076 3HZ  LYS A 143     -14.127 -30.551  -4.435  1.00  0.00              
ATOM   2077  N   ASN A 144     -16.922 -34.618 -10.900  1.00  0.00              
ATOM   2078  CA  ASN A 144     -17.086 -36.011 -11.278  1.00  0.00              
ATOM   2079  C   ASN A 144     -16.634 -36.249 -12.703  1.00  0.00              
ATOM   2080  O   ASN A 144     -16.009 -37.270 -13.003  1.00  0.00              
ATOM   2081  CB  ASN A 144     -18.522 -36.470 -11.102  1.00  0.00              
ATOM   2082  CG  ASN A 144     -18.917 -36.685  -9.668  1.00  0.00              
ATOM   2083  OD1 ASN A 144     -18.067 -36.874  -8.790  1.00  0.00              
ATOM   2084  ND2 ASN A 144     -20.205 -36.738  -9.438  1.00  0.00              
ATOM   2085  H   ASN A 144     -17.742 -34.041 -10.777  1.00  0.00              
ATOM   2086  HA  ASN A 144     -16.460 -36.642 -10.645  1.00  0.00              
ATOM   2087 1HB  ASN A 144     -19.337 -35.968 -11.626  1.00  0.00              
ATOM   2088 2HB  ASN A 144     -18.336 -37.439 -11.564  1.00  0.00              
ATOM   2089 1HD2 ASN A 144     -20.541 -36.878  -8.506  1.00  0.00              
ATOM   2090 2HD2 ASN A 144     -20.852 -36.638 -10.194  1.00  0.00              
ATOM   2091  N   ARG A 145     -16.930 -35.301 -13.584  1.00  0.00              
ATOM   2092  CA  ARG A 145     -16.457 -35.412 -14.956  1.00  0.00              
ATOM   2093  C   ARG A 145     -14.933 -35.363 -14.990  1.00  0.00              
ATOM   2094  O   ARG A 145     -14.294 -36.168 -15.657  1.00  0.00              
ATOM   2095  CB  ARG A 145     -17.018 -34.280 -15.821  1.00  0.00              
ATOM   2096  CG  ARG A 145     -16.630 -34.433 -17.279  1.00  0.00              
ATOM   2097  CD  ARG A 145     -17.443 -33.552 -18.204  1.00  0.00              
ATOM   2098  NE  ARG A 145     -18.843 -33.966 -18.299  1.00  0.00              
ATOM   2099  CZ  ARG A 145     -19.698 -33.483 -19.197  1.00  0.00              
ATOM   2100  NH1 ARG A 145     -19.294 -32.574 -20.080  1.00  0.00              
ATOM   2101  NH2 ARG A 145     -20.960 -33.898 -19.208  1.00  0.00              
ATOM   2102  H   ARG A 145     -17.481 -34.497 -13.316  1.00  0.00              
ATOM   2103  HA  ARG A 145     -16.758 -36.373 -15.374  1.00  0.00              
ATOM   2104 1HB  ARG A 145     -18.101 -34.300 -15.707  1.00  0.00              
ATOM   2105 2HB  ARG A 145     -16.628 -33.346 -15.416  1.00  0.00              
ATOM   2106 1HG  ARG A 145     -15.577 -34.172 -17.387  1.00  0.00              
ATOM   2107 2HG  ARG A 145     -16.777 -35.474 -17.569  1.00  0.00              
ATOM   2108 1HD  ARG A 145     -17.415 -32.528 -17.833  1.00  0.00              
ATOM   2109 2HD  ARG A 145     -17.007 -33.587 -19.201  1.00  0.00              
ATOM   2110  HE  ARG A 145     -19.356 -34.638 -17.744  1.00  0.00              
ATOM   2111 1HH1 ARG A 145     -18.336 -32.253 -20.067  1.00  0.00              
ATOM   2112 2HH1 ARG A 145     -19.946 -32.209 -20.759  1.00  0.00              
ATOM   2113 1HH2 ARG A 145     -21.268 -34.582 -18.532  1.00  0.00              
ATOM   2114 2HH2 ARG A 145     -21.604 -33.526 -19.891  1.00  0.00              
ATOM   2115  N   ALA A 146     -14.355 -34.413 -14.263  1.00  0.00              
ATOM   2116  CA  ALA A 146     -12.900 -34.307 -14.173  1.00  0.00              
ATOM   2117  C   ALA A 146     -12.282 -35.510 -13.477  1.00  0.00              
ATOM   2118  O   ALA A 146     -11.166 -35.918 -13.804  1.00  0.00              
ATOM   2119  CB  ALA A 146     -12.507 -33.024 -13.442  1.00  0.00              
ATOM   2120  H   ALA A 146     -14.928 -33.750 -13.762  1.00  0.00              
ATOM   2121  HA  ALA A 146     -12.488 -34.280 -15.182  1.00  0.00              
ATOM   2122 1HB  ALA A 146     -11.421 -32.958 -13.382  1.00  0.00              
ATOM   2123 2HB  ALA A 146     -12.894 -32.162 -13.985  1.00  0.00              
ATOM   2124 3HB  ALA A 146     -12.925 -33.036 -12.436  1.00  0.00              
ATOM   2125  N   GLU A 147     -12.998 -36.071 -12.507  1.00  0.00              
ATOM   2126  CA  GLU A 147     -12.510 -37.259 -11.821  1.00  0.00              
ATOM   2127  C   GLU A 147     -12.369 -38.428 -12.790  1.00  0.00              
ATOM   2128  O   GLU A 147     -11.341 -39.105 -12.804  1.00  0.00              
ATOM   2129  CB  GLU A 147     -13.446 -37.635 -10.670  1.00  0.00              
ATOM   2130  CG  GLU A 147     -13.013 -38.865  -9.885  1.00  0.00              
ATOM   2131  CD  GLU A 147     -13.963 -39.153  -8.755  1.00  0.00              
ATOM   2132  OE1 GLU A 147     -14.905 -38.416  -8.594  1.00  0.00              
ATOM   2133  OE2 GLU A 147     -13.811 -40.173  -8.124  1.00  0.00              
ATOM   2134  H   GLU A 147     -13.888 -35.678 -12.238  1.00  0.00              
ATOM   2135  HA  GLU A 147     -11.516 -37.069 -11.414  1.00  0.00              
ATOM   2136 1HB  GLU A 147     -13.490 -36.775 -10.002  1.00  0.00              
ATOM   2137 2HB  GLU A 147     -14.431 -37.810 -11.104  1.00  0.00              
ATOM   2138 1HG  GLU A 147     -12.902 -39.756 -10.501  1.00  0.00              
ATOM   2139 2HG  GLU A 147     -12.043 -38.581  -9.479  1.00  0.00              
ATOM   2140  N   GLN A 148     -13.385 -38.661 -13.612  1.00  0.00              
ATOM   2141  CA  GLN A 148     -13.296 -39.752 -14.574  1.00  0.00              
ATOM   2142  C   GLN A 148     -12.227 -39.469 -15.630  1.00  0.00              
ATOM   2143  O   GLN A 148     -11.669 -40.395 -16.227  1.00  0.00              
ATOM   2144  CB  GLN A 148     -14.650 -39.978 -15.252  1.00  0.00              
ATOM   2145  CG  GLN A 148     -15.717 -40.552 -14.336  1.00  0.00              
ATOM   2146  CD  GLN A 148     -17.053 -40.716 -15.035  1.00  0.00              
ATOM   2147  OE1 GLN A 148     -17.184 -40.431 -16.228  1.00  0.00              
ATOM   2148  NE2 GLN A 148     -18.055 -41.175 -14.294  1.00  0.00              
ATOM   2149  H   GLN A 148     -14.222 -38.096 -13.586  1.00  0.00              
ATOM   2150  HA  GLN A 148     -12.993 -40.666 -14.063  1.00  0.00              
ATOM   2151 1HB  GLN A 148     -14.974 -39.011 -15.637  1.00  0.00              
ATOM   2152 2HB  GLN A 148     -14.475 -40.659 -16.085  1.00  0.00              
ATOM   2153 1HG  GLN A 148     -15.552 -41.434 -13.718  1.00  0.00              
ATOM   2154 2HG  GLN A 148     -15.768 -39.668 -13.698  1.00  0.00              
ATOM   2155 1HE2 GLN A 148     -18.960 -41.304 -14.700  1.00  0.00              
ATOM   2156 2HE2 GLN A 148     -17.906 -41.392 -13.329  1.00  0.00              
ATOM   2157  N   TRP A 149     -11.934 -38.187 -15.846  1.00  0.00              
ATOM   2158  CA  TRP A 149     -10.894 -37.790 -16.793  1.00  0.00              
ATOM   2159  C   TRP A 149      -9.533 -37.834 -16.118  1.00  0.00              
ATOM   2160  O   TRP A 149      -8.499 -37.848 -16.785  1.00  0.00              
ATOM   2161  CB  TRP A 149     -11.135 -36.369 -17.305  1.00  0.00              
ATOM   2162  CG  TRP A 149     -12.312 -36.226 -18.202  1.00  0.00              
ATOM   2163  CD1 TRP A 149     -13.053 -37.230 -18.754  1.00  0.00              
ATOM   2164  CD2 TRP A 149     -12.860 -35.004 -18.696  1.00  0.00              
ATOM   2165  NE1 TRP A 149     -14.029 -36.707 -19.563  1.00  0.00              
ATOM   2166  CE2 TRP A 149     -13.933 -35.342 -19.548  1.00  0.00              
ATOM   2167  CE3 TRP A 149     -12.548 -33.654 -18.508  1.00  0.00              
ATOM   2168  CZ2 TRP A 149     -14.699 -34.376 -20.209  1.00  0.00              
ATOM   2169  CZ3 TRP A 149     -13.305 -32.697 -19.161  1.00  0.00              
ATOM   2170  CH2 TRP A 149     -14.370 -33.061 -20.002  1.00  0.00              
ATOM   2171  H   TRP A 149     -12.443 -37.473 -15.346  1.00  0.00              
ATOM   2172  HA  TRP A 149     -10.868 -38.490 -17.628  1.00  0.00              
ATOM   2173 1HB  TRP A 149     -11.308 -35.691 -16.469  1.00  0.00              
ATOM   2174 2HB  TRP A 149     -10.274 -36.026 -17.878  1.00  0.00              
ATOM   2175  HD1 TRP A 149     -12.779 -38.249 -18.487  1.00  0.00              
ATOM   2176  HE1 TRP A 149     -14.708 -37.241 -20.087  1.00  0.00              
ATOM   2177  HE3 TRP A 149     -11.734 -33.319 -17.866  1.00  0.00              
ATOM   2178  HZ2 TRP A 149     -15.517 -34.703 -20.851  1.00  0.00              
ATOM   2179  HZ3 TRP A 149     -13.053 -31.647 -19.005  1.00  0.00              
ATOM   2180  HH2 TRP A 149     -14.945 -32.281 -20.500  1.00  0.00              
ATOM   2181  N   ASN A 150      -9.547 -37.848 -14.790  1.00  0.00              
ATOM   2182  CA  ASN A 150      -8.328 -37.800 -13.998  1.00  0.00              
ATOM   2183  C   ASN A 150      -7.569 -36.490 -14.206  1.00  0.00              
ATOM   2184  O   ASN A 150      -6.344 -36.483 -14.351  1.00  0.00              
ATOM   2185  CB  ASN A 150      -7.427 -38.982 -14.307  1.00  0.00              
ATOM   2186  CG  ASN A 150      -6.410 -39.264 -13.237  1.00  0.00              
ATOM   2187  OD1 ASN A 150      -6.622 -38.965 -12.056  1.00  0.00              
ATOM   2188  ND2 ASN A 150      -5.274 -39.763 -13.654  1.00  0.00              
ATOM   2189  H   ASN A 150     -10.439 -37.893 -14.318  1.00  0.00              
ATOM   2190  HA  ASN A 150      -8.575 -37.840 -12.936  1.00  0.00              
ATOM   2191 1HB  ASN A 150      -7.846 -39.926 -14.660  1.00  0.00              
ATOM   2192 2HB  ASN A 150      -6.934 -38.472 -15.134  1.00  0.00              
ATOM   2193 1HD2 ASN A 150      -4.551 -39.976 -12.997  1.00  0.00              
ATOM   2194 2HD2 ASN A 150      -5.130 -39.932 -14.629  1.00  0.00              
ATOM   2195  N   VAL A 151      -8.312 -35.388 -14.227  1.00  0.00              
ATOM   2196  CA  VAL A 151      -7.733 -34.058 -14.402  1.00  0.00              
ATOM   2197  C   VAL A 151      -8.239 -33.154 -13.278  1.00  0.00              
ATOM   2198  O   VAL A 151      -9.153 -33.526 -12.538  1.00  0.00              
ATOM   2199  CB  VAL A 151      -8.128 -33.409 -15.767  1.00  0.00              
ATOM   2200  CG1 VAL A 151      -7.647 -34.273 -16.916  1.00  0.00              
ATOM   2201  CG2 VAL A 151      -9.621 -33.187 -15.832  1.00  0.00              
ATOM   2202  H   VAL A 151      -9.312 -35.478 -14.117  1.00  0.00              
ATOM   2203  HA  VAL A 151      -6.646 -34.084 -14.314  1.00  0.00              
ATOM   2204  HB  VAL A 151      -7.657 -32.430 -15.843  1.00  0.00              
ATOM   2205 1HG1 VAL A 151      -7.928 -33.811 -17.862  1.00  0.00              
ATOM   2206 2HG1 VAL A 151      -6.563 -34.371 -16.868  1.00  0.00              
ATOM   2207 3HG1 VAL A 151      -8.105 -35.260 -16.845  1.00  0.00              
ATOM   2208 1HG2 VAL A 151      -9.880 -32.733 -16.789  1.00  0.00              
ATOM   2209 2HG2 VAL A 151     -10.135 -34.143 -15.732  1.00  0.00              
ATOM   2210 3HG2 VAL A 151      -9.926 -32.524 -15.023  1.00  0.00              
ATOM   2211  N   ASN A 152      -7.650 -31.970 -13.146  1.00  0.00              
ATOM   2212  CA  ASN A 152      -8.068 -31.056 -12.099  1.00  0.00              
ATOM   2213  C   ASN A 152      -9.199 -30.178 -12.572  1.00  0.00              
ATOM   2214  O   ASN A 152      -9.367 -29.949 -13.764  1.00  0.00              
ATOM   2215  CB  ASN A 152      -6.914 -30.202 -11.607  1.00  0.00              
ATOM   2216  CG  ASN A 152      -5.874 -30.973 -10.842  1.00  0.00              
ATOM   2217  OD1 ASN A 152      -6.161 -32.017 -10.245  1.00  0.00              
ATOM   2218  ND2 ASN A 152      -4.689 -30.422 -10.788  1.00  0.00              
ATOM   2219  H   ASN A 152      -6.907 -31.694 -13.772  1.00  0.00              
ATOM   2220  HA  ASN A 152      -8.445 -31.620 -11.244  1.00  0.00              
ATOM   2221 1HB  ASN A 152      -6.417 -29.497 -12.274  1.00  0.00              
ATOM   2222 2HB  ASN A 152      -7.537 -29.655 -10.900  1.00  0.00              
ATOM   2223 1HD2 ASN A 152      -3.947 -30.879 -10.295  1.00  0.00              
ATOM   2224 2HD2 ASN A 152      -4.524 -29.545 -11.238  1.00  0.00              
ATOM   2225  N   TYR A 153      -9.994 -29.719 -11.618  1.00  0.00              
ATOM   2226  CA  TYR A 153     -11.117 -28.839 -11.879  1.00  0.00              
ATOM   2227  C   TYR A 153     -11.031 -27.634 -10.955  1.00  0.00              
ATOM   2228  O   TYR A 153     -10.831 -27.780  -9.744  1.00  0.00              
ATOM   2229  CB  TYR A 153     -12.438 -29.550 -11.606  1.00  0.00              
ATOM   2230  CG  TYR A 153     -13.627 -28.624 -11.700  1.00  0.00              
ATOM   2231  CD1 TYR A 153     -14.452 -28.397 -10.599  1.00  0.00              
ATOM   2232  CD2 TYR A 153     -13.941 -27.987 -12.900  1.00  0.00              
ATOM   2233  CE1 TYR A 153     -15.568 -27.561 -10.694  1.00  0.00              
ATOM   2234  CE2 TYR A 153     -15.046 -27.152 -13.005  1.00  0.00              
ATOM   2235  CZ  TYR A 153     -15.857 -26.946 -11.900  1.00  0.00              
ATOM   2236  OH  TYR A 153     -16.970 -26.147 -12.017  1.00  0.00              
ATOM   2237  H   TYR A 153      -9.801 -30.000 -10.668  1.00  0.00              
ATOM   2238  HA  TYR A 153     -11.072 -28.476 -12.906  1.00  0.00              
ATOM   2239 1HB  TYR A 153     -12.530 -30.353 -12.339  1.00  0.00              
ATOM   2240 2HB  TYR A 153     -12.373 -29.976 -10.605  1.00  0.00              
ATOM   2241  HD1 TYR A 153     -14.214 -28.887  -9.654  1.00  0.00              
ATOM   2242  HD2 TYR A 153     -13.302 -28.155 -13.768  1.00  0.00              
ATOM   2243  HE1 TYR A 153     -16.205 -27.391  -9.826  1.00  0.00              
ATOM   2244  HE2 TYR A 153     -15.271 -26.663 -13.953  1.00  0.00              
ATOM   2245  HH  TYR A 153     -17.464 -26.068 -11.197  1.00  0.00              
ATOM   2246  N   VAL A 154     -11.200 -26.445 -11.519  1.00  0.00              
ATOM   2247  CA  VAL A 154     -11.167 -25.232 -10.722  1.00  0.00              
ATOM   2248  C   VAL A 154     -12.186 -24.255 -11.252  1.00  0.00              
ATOM   2249  O   VAL A 154     -12.463 -24.234 -12.449  1.00  0.00              
ATOM   2250  CB  VAL A 154      -9.768 -24.576 -10.758  1.00  0.00              
ATOM   2251  CG1 VAL A 154      -9.412 -24.254 -12.179  1.00  0.00              
ATOM   2252  CG2 VAL A 154      -9.752 -23.295  -9.898  1.00  0.00              
ATOM   2253  H   VAL A 154     -11.355 -26.376 -12.515  1.00  0.00              
ATOM   2254  HA  VAL A 154     -11.448 -25.430  -9.687  1.00  0.00              
ATOM   2255  HB  VAL A 154      -9.044 -25.262 -10.319  1.00  0.00              
ATOM   2256 1HG1 VAL A 154      -8.426 -23.791 -12.211  1.00  0.00              
ATOM   2257 2HG1 VAL A 154      -9.401 -25.171 -12.768  1.00  0.00              
ATOM   2258 3HG1 VAL A 154     -10.149 -23.565 -12.591  1.00  0.00              
ATOM   2259 1HG2 VAL A 154      -8.759 -22.845  -9.933  1.00  0.00              
ATOM   2260 2HG2 VAL A 154     -10.485 -22.589 -10.286  1.00  0.00              
ATOM   2261 3HG2 VAL A 154     -10.000 -23.547  -8.867  1.00  0.00              
ATOM   2262  N   GLU A 155     -12.771 -23.471 -10.355  1.00  0.00              
ATOM   2263  CA  GLU A 155     -13.796 -22.521 -10.756  1.00  0.00              
ATOM   2264  C   GLU A 155     -13.179 -21.149 -10.617  1.00  0.00              
ATOM   2265  O   GLU A 155     -12.441 -20.885  -9.676  1.00  0.00              
ATOM   2266  CB  GLU A 155     -15.047 -22.631  -9.883  1.00  0.00              
ATOM   2267  CG  GLU A 155     -15.829 -23.912 -10.107  1.00  0.00              
ATOM   2268  CD  GLU A 155     -17.218 -23.883  -9.483  1.00  0.00              
ATOM   2269  OE1 GLU A 155     -17.526 -22.938  -8.722  1.00  0.00              
ATOM   2270  OE2 GLU A 155     -17.994 -24.821  -9.752  1.00  0.00              
ATOM   2271  H   GLU A 155     -12.507 -23.528  -9.381  1.00  0.00              
ATOM   2272  HA  GLU A 155     -14.075 -22.695 -11.796  1.00  0.00              
ATOM   2273 1HB  GLU A 155     -14.717 -22.574  -8.846  1.00  0.00              
ATOM   2274 2HB  GLU A 155     -15.673 -21.769 -10.114  1.00  0.00              
ATOM   2275 1HG  GLU A 155     -15.932 -24.179 -11.159  1.00  0.00              
ATOM   2276 2HG  GLU A 155     -15.233 -24.668  -9.598  1.00  0.00              
ATOM   2277  N   THR A 156     -13.481 -20.282 -11.568  1.00  0.00              
ATOM   2278  CA  THR A 156     -12.921 -18.949 -11.570  1.00  0.00              
ATOM   2279  C   THR A 156     -13.983 -17.905 -11.807  1.00  0.00              
ATOM   2280  O   THR A 156     -15.137 -18.215 -12.106  1.00  0.00              
ATOM   2281  CB  THR A 156     -11.905 -18.783 -12.725  1.00  0.00              
ATOM   2282  OG1 THR A 156     -12.611 -18.795 -13.979  1.00  0.00              
ATOM   2283  CG2 THR A 156     -10.885 -19.915 -12.721  1.00  0.00              
ATOM   2284  H   THR A 156     -14.114 -20.552 -12.307  1.00  0.00              
ATOM   2285  HA  THR A 156     -12.489 -18.729 -10.594  1.00  0.00              
ATOM   2286  HB  THR A 156     -11.386 -17.833 -12.607  1.00  0.00              
ATOM   2287  HG1 THR A 156     -13.242 -18.072 -13.998  1.00  0.00              
ATOM   2288 1HG2 THR A 156     -10.183 -19.774 -13.543  1.00  0.00              
ATOM   2289 2HG2 THR A 156     -10.344 -19.913 -11.775  1.00  0.00              
ATOM   2290 3HG2 THR A 156     -11.400 -20.867 -12.843  1.00  0.00              
ATOM   2291  N   SER A 157     -13.571 -16.656 -11.656  1.00  0.00              
ATOM   2292  CA  SER A 157     -14.424 -15.531 -11.964  1.00  0.00              
ATOM   2293  C   SER A 157     -13.530 -14.472 -12.588  1.00  0.00              
ATOM   2294  O   SER A 157     -12.682 -13.891 -11.916  1.00  0.00              
ATOM   2295  CB  SER A 157     -15.092 -14.936 -10.731  1.00  0.00              
ATOM   2296  OG  SER A 157     -15.770 -13.745 -11.109  1.00  0.00              
ATOM   2297  H   SER A 157     -12.635 -16.485 -11.315  1.00  0.00              
ATOM   2298  HA  SER A 157     -15.279 -15.794 -12.588  1.00  0.00              
ATOM   2299 1HB  SER A 157     -15.794 -15.666 -10.329  1.00  0.00              
ATOM   2300 2HB  SER A 157     -14.326 -14.722  -9.986  1.00  0.00              
ATOM   2301  HG  SER A 157     -16.612 -13.970 -11.513  1.00  0.00              
ATOM   2302  N   ALA A 158     -13.695 -14.241 -13.883  1.00  0.00              
ATOM   2303  CA  ALA A 158     -12.912 -13.210 -14.548  1.00  0.00              
ATOM   2304  C   ALA A 158     -13.386 -11.837 -14.042  1.00  0.00              
ATOM   2305  O   ALA A 158     -12.610 -10.886 -13.946  1.00  0.00              
ATOM   2306  CB  ALA A 158     -13.103 -13.322 -16.064  1.00  0.00              
ATOM   2307  H   ALA A 158     -14.363 -14.774 -14.420  1.00  0.00              
ATOM   2308  HA  ALA A 158     -11.863 -13.342 -14.282  1.00  0.00              
ATOM   2309 1HB  ALA A 158     -12.516 -12.549 -16.560  1.00  0.00              
ATOM   2310 2HB  ALA A 158     -12.770 -14.303 -16.401  1.00  0.00              
ATOM   2311 3HB  ALA A 158     -14.156 -13.190 -16.308  1.00  0.00              
ATOM   2312  N   LYS A 159     -14.674 -11.742 -13.722  1.00  0.00              
ATOM   2313  CA  LYS A 159     -15.261 -10.491 -13.240  1.00  0.00              
ATOM   2314  C   LYS A 159     -14.733 -10.026 -11.879  1.00  0.00              
ATOM   2315  O   LYS A 159     -14.357  -8.866 -11.723  1.00  0.00              
ATOM   2316  CB  LYS A 159     -16.786 -10.622 -13.177  1.00  0.00              
ATOM   2317  CG  LYS A 159     -17.509  -9.335 -12.796  1.00  0.00              
ATOM   2318  CD  LYS A 159     -19.023  -9.469 -12.919  1.00  0.00              
ATOM   2319  CE  LYS A 159     -19.712  -8.154 -12.561  1.00  0.00              
ATOM   2320  NZ  LYS A 159     -21.195  -8.231 -12.652  1.00  0.00              
ATOM   2321  H   LYS A 159     -15.262 -12.558 -13.814  1.00  0.00              
ATOM   2322  HA  LYS A 159     -15.009  -9.678 -13.922  1.00  0.00              
ATOM   2323 1HB  LYS A 159     -17.120 -10.949 -14.162  1.00  0.00              
ATOM   2324 2HB  LYS A 159     -17.011 -11.396 -12.443  1.00  0.00              
ATOM   2325 1HG  LYS A 159     -17.255  -9.089 -11.764  1.00  0.00              
ATOM   2326 2HG  LYS A 159     -17.166  -8.538 -13.454  1.00  0.00              
ATOM   2327 1HD  LYS A 159     -19.265  -9.746 -13.946  1.00  0.00              
ATOM   2328 2HD  LYS A 159     -19.359 -10.256 -12.243  1.00  0.00              
ATOM   2329 1HE  LYS A 159     -19.433  -7.888 -11.543  1.00  0.00              
ATOM   2330 2HE  LYS A 159     -19.356  -7.385 -13.247  1.00  0.00              
ATOM   2331 1HZ  LYS A 159     -21.595  -7.337 -12.407  1.00  0.00              
ATOM   2332 2HZ  LYS A 159     -21.463  -8.472 -13.596  1.00  0.00              
ATOM   2333 3HZ  LYS A 159     -21.535  -8.939 -12.015  1.00  0.00              
ATOM   2334  N   THR A 160     -14.704 -10.922 -10.898  1.00  0.00              
ATOM   2335  CA  THR A 160     -14.174 -10.580  -9.572  1.00  0.00              
ATOM   2336  C   THR A 160     -12.738 -11.050  -9.339  1.00  0.00              
ATOM   2337  O   THR A 160     -12.228 -10.951  -8.229  1.00  0.00              
ATOM   2338  CB  THR A 160     -15.061 -11.169  -8.459  1.00  0.00              
ATOM   2339  OG1 THR A 160     -15.079 -12.598  -8.565  1.00  0.00              
ATOM   2340  CG2 THR A 160     -16.482 -10.638  -8.572  1.00  0.00              
ATOM   2341  H   THR A 160     -15.051 -11.855 -11.064  1.00  0.00              
ATOM   2342  HA  THR A 160     -14.133  -9.496  -9.459  1.00  0.00              
ATOM   2343  HB  THR A 160     -14.646 -10.891  -7.490  1.00  0.00              
ATOM   2344  HG1 THR A 160     -15.432 -12.851  -9.422  1.00  0.00              
ATOM   2345 1HG2 THR A 160     -17.093 -11.064  -7.777  1.00  0.00              
ATOM   2346 2HG2 THR A 160     -16.472  -9.552  -8.480  1.00  0.00              
ATOM   2347 3HG2 THR A 160     -16.897 -10.916  -9.540  1.00  0.00              
ATOM   2348  N   ARG A 161     -12.104 -11.564 -10.392  1.00  0.00              
ATOM   2349  CA  ARG A 161     -10.683 -11.931 -10.380  1.00  0.00              
ATOM   2350  C   ARG A 161     -10.342 -13.139  -9.522  1.00  0.00              
ATOM   2351  O   ARG A 161      -9.174 -13.367  -9.208  1.00  0.00              
ATOM   2352  CB  ARG A 161      -9.811 -10.746  -9.993  1.00  0.00              
ATOM   2353  CG  ARG A 161     -10.044  -9.486 -10.811  1.00  0.00              
ATOM   2354  CD  ARG A 161      -9.101  -8.378 -10.511  1.00  0.00              
ATOM   2355  NE  ARG A 161      -9.024  -8.016  -9.105  1.00  0.00              
ATOM   2356  CZ  ARG A 161      -9.845  -7.140  -8.494  1.00  0.00              
ATOM   2357  NH1 ARG A 161     -10.780  -6.506  -9.166  1.00  0.00              
ATOM   2358  NH2 ARG A 161      -9.670  -6.916  -7.203  1.00  0.00              
ATOM   2359  H   ARG A 161     -12.642 -11.703 -11.236  1.00  0.00              
ATOM   2360  HA  ARG A 161     -10.367 -12.216 -11.384  1.00  0.00              
ATOM   2361 1HB  ARG A 161     -10.009 -10.535  -8.943  1.00  0.00              
ATOM   2362 2HB  ARG A 161      -8.774 -11.063 -10.110  1.00  0.00              
ATOM   2363 1HG  ARG A 161      -9.944  -9.734 -11.868  1.00  0.00              
ATOM   2364 2HG  ARG A 161     -11.056  -9.128 -10.615  1.00  0.00              
ATOM   2365 1HD  ARG A 161      -8.100  -8.670 -10.828  1.00  0.00              
ATOM   2366 2HD  ARG A 161      -9.412  -7.490 -11.060  1.00  0.00              
ATOM   2367  HE  ARG A 161      -8.384  -8.338  -8.391  1.00  0.00              
ATOM   2368 1HH1 ARG A 161     -10.889  -6.675 -10.156  1.00  0.00              
ATOM   2369 2HH1 ARG A 161     -11.385  -5.853  -8.690  1.00  0.00              
ATOM   2370 1HH2 ARG A 161      -8.934  -7.398  -6.705  1.00  0.00              
ATOM   2371 2HH2 ARG A 161     -10.270  -6.264  -6.721  1.00  0.00              
ATOM   2372  N   ALA A 162     -11.359 -13.920  -9.163  1.00  0.00              
ATOM   2373  CA  ALA A 162     -11.153 -15.148  -8.389  1.00  0.00              
ATOM   2374  C   ALA A 162     -10.516 -16.240  -9.254  1.00  0.00              
ATOM   2375  O   ALA A 162     -11.070 -16.628 -10.270  1.00  0.00              
ATOM   2376  CB  ALA A 162     -12.487 -15.638  -7.836  1.00  0.00              
ATOM   2377  H   ALA A 162     -12.297 -13.660  -9.432  1.00  0.00              
ATOM   2378  HA  ALA A 162     -10.465 -14.934  -7.571  1.00  0.00              
ATOM   2379 1HB  ALA A 162     -12.330 -16.550  -7.261  1.00  0.00              
ATOM   2380 2HB  ALA A 162     -12.917 -14.872  -7.189  1.00  0.00              
ATOM   2381 3HB  ALA A 162     -13.169 -15.842  -8.660  1.00  0.00              
ATOM   2382  N   ASN A 163      -9.357 -16.724  -8.815  1.00  0.00              
ATOM   2383  CA  ASN A 163      -8.610 -17.790  -9.472  1.00  0.00              
ATOM   2384  C   ASN A 163      -8.224 -17.565 -10.950  1.00  0.00              
ATOM   2385  O   ASN A 163      -8.021 -18.529 -11.688  1.00  0.00              
ATOM   2386  CB  ASN A 163      -9.355 -19.134  -9.347  1.00  0.00              
ATOM   2387  CG  ASN A 163      -9.467 -19.623  -7.895  1.00  0.00              
ATOM   2388  OD1 ASN A 163      -8.611 -19.315  -7.071  1.00  0.00              
ATOM   2389  ND2 ASN A 163     -10.511 -20.391  -7.587  1.00  0.00              
ATOM   2390  H   ASN A 163      -8.987 -16.313  -7.970  1.00  0.00              
ATOM   2391  HA  ASN A 163      -7.640 -17.915  -8.987  1.00  0.00              
ATOM   2392 1HB  ASN A 163     -10.300 -19.298  -9.867  1.00  0.00              
ATOM   2393 2HB  ASN A 163      -8.563 -19.692  -9.849  1.00  0.00              
ATOM   2394 1HD2 ASN A 163     -10.622 -20.731  -6.653  1.00  0.00              
ATOM   2395 2HD2 ASN A 163     -11.182 -20.627  -8.290  1.00  0.00              
ATOM   2396  N   VAL A 164      -8.083 -16.317 -11.388  1.00  0.00              
ATOM   2397  CA  VAL A 164      -7.791 -16.073 -12.796  1.00  0.00              
ATOM   2398  C   VAL A 164      -6.361 -16.442 -13.193  1.00  0.00              
ATOM   2399  O   VAL A 164      -6.158 -17.155 -14.174  1.00  0.00              
ATOM   2400  CB  VAL A 164      -8.118 -14.605 -13.187  1.00  0.00              
ATOM   2401  CG1 VAL A 164      -7.650 -14.301 -14.633  1.00  0.00              
ATOM   2402  CG2 VAL A 164      -9.618 -14.388 -13.086  1.00  0.00              
ATOM   2403  H   VAL A 164      -8.175 -15.532 -10.761  1.00  0.00              
ATOM   2404  HA  VAL A 164      -8.403 -16.703 -13.443  1.00  0.00              
ATOM   2405  HB  VAL A 164      -7.640 -13.934 -12.474  1.00  0.00              
ATOM   2406 1HG1 VAL A 164      -7.889 -13.267 -14.883  1.00  0.00              
ATOM   2407 2HG1 VAL A 164      -6.572 -14.450 -14.706  1.00  0.00              
ATOM   2408 3HG1 VAL A 164      -8.158 -14.969 -15.328  1.00  0.00              
ATOM   2409 1HG2 VAL A 164      -9.856 -13.361 -13.359  1.00  0.00              
ATOM   2410 2HG2 VAL A 164     -10.129 -15.072 -13.764  1.00  0.00              
ATOM   2411 3HG2 VAL A 164      -9.945 -14.578 -12.064  1.00  0.00              
ATOM   2412  N   ASP A 165      -5.369 -15.979 -12.438  1.00  0.00              
ATOM   2413  CA  ASP A 165      -3.983 -16.323 -12.736  1.00  0.00              
ATOM   2414  C   ASP A 165      -3.777 -17.809 -12.460  1.00  0.00              
ATOM   2415  O   ASP A 165      -3.022 -18.478 -13.159  1.00  0.00              
ATOM   2416  CB  ASP A 165      -3.004 -15.530 -11.855  1.00  0.00              
ATOM   2417  CG  ASP A 165      -2.927 -14.052 -12.229  1.00  0.00              
ATOM   2418  OD1 ASP A 165      -3.451 -13.666 -13.301  1.00  0.00              
ATOM   2419  OD2 ASP A 165      -2.317 -13.276 -11.458  1.00  0.00              
ATOM   2420  H   ASP A 165      -5.568 -15.382 -11.648  1.00  0.00              
ATOM   2421  HA  ASP A 165      -3.777 -16.143 -13.791  1.00  0.00              
ATOM   2422 1HB  ASP A 165      -3.194 -15.641 -10.787  1.00  0.00              
ATOM   2423 2HB  ASP A 165      -2.068 -16.028 -12.112  1.00  0.00              
ATOM   2424  N   LYS A 166      -4.459 -18.317 -11.440  1.00  0.00              
ATOM   2425  CA  LYS A 166      -4.331 -19.713 -11.064  1.00  0.00              
ATOM   2426  C   LYS A 166      -4.425 -20.689 -12.242  1.00  0.00              
ATOM   2427  O   LYS A 166      -3.617 -21.602 -12.340  1.00  0.00              
ATOM   2428  CB  LYS A 166      -5.381 -20.091 -10.007  1.00  0.00              
ATOM   2429  CG  LYS A 166      -5.316 -21.552  -9.553  1.00  0.00              
ATOM   2430  CD  LYS A 166      -6.280 -21.839  -8.411  1.00  0.00              
ATOM   2431  CE  LYS A 166      -6.375 -23.336  -8.143  1.00  0.00              
ATOM   2432  NZ  LYS A 166      -5.069 -23.917  -7.713  1.00  0.00              
ATOM   2433  H   LYS A 166      -5.082 -17.721 -10.912  1.00  0.00              
ATOM   2434  HA  LYS A 166      -3.343 -19.891 -10.637  1.00  0.00              
ATOM   2435 1HB  LYS A 166      -5.222 -19.436  -9.149  1.00  0.00              
ATOM   2436 2HB  LYS A 166      -6.360 -19.888 -10.441  1.00  0.00              
ATOM   2437 1HG  LYS A 166      -5.568 -22.189 -10.402  1.00  0.00              
ATOM   2438 2HG  LYS A 166      -4.300 -21.768  -9.226  1.00  0.00              
ATOM   2439 1HD  LYS A 166      -5.921 -21.326  -7.517  1.00  0.00              
ATOM   2440 2HD  LYS A 166      -7.262 -21.452  -8.679  1.00  0.00              
ATOM   2441 1HE  LYS A 166      -7.115 -23.496  -7.362  1.00  0.00              
ATOM   2442 2HE  LYS A 166      -6.703 -23.826  -9.060  1.00  0.00              
ATOM   2443 1HZ  LYS A 166      -5.179 -24.908  -7.549  1.00  0.00              
ATOM   2444 2HZ  LYS A 166      -4.380 -23.771  -8.438  1.00  0.00              
ATOM   2445 3HZ  LYS A 166      -4.764 -23.466  -6.863  1.00  0.00              
ATOM   2446  N   VAL A 167      -5.403 -20.509 -13.127  1.00  0.00              
ATOM   2447  CA  VAL A 167      -5.563 -21.480 -14.213  1.00  0.00              
ATOM   2448  C   VAL A 167      -4.402 -21.452 -15.199  1.00  0.00              
ATOM   2449  O   VAL A 167      -4.098 -22.465 -15.831  1.00  0.00              
ATOM   2450  CB  VAL A 167      -6.928 -21.311 -14.964  1.00  0.00              
ATOM   2451  CG1 VAL A 167      -8.053 -21.435 -13.970  1.00  0.00              
ATOM   2452  CG2 VAL A 167      -7.019 -19.974 -15.679  1.00  0.00              
ATOM   2453  H   VAL A 167      -6.035 -19.723 -13.071  1.00  0.00              
ATOM   2454  HA  VAL A 167      -5.563 -22.503 -13.834  1.00  0.00              
ATOM   2455  HB  VAL A 167      -7.003 -22.076 -15.738  1.00  0.00              
ATOM   2456 1HG1 VAL A 167      -9.008 -21.319 -14.483  1.00  0.00              
ATOM   2457 2HG1 VAL A 167      -8.013 -22.416 -13.496  1.00  0.00              
ATOM   2458 3HG1 VAL A 167      -7.954 -20.660 -13.211  1.00  0.00              
ATOM   2459 1HG2 VAL A 167      -7.980 -19.897 -16.188  1.00  0.00              
ATOM   2460 2HG2 VAL A 167      -6.928 -19.167 -14.952  1.00  0.00              
ATOM   2461 3HG2 VAL A 167      -6.215 -19.896 -16.411  1.00  0.00              
ATOM   2462  N   PHE A 168      -3.707 -20.322 -15.293  1.00  0.00              
ATOM   2463  CA  PHE A 168      -2.628 -20.208 -16.272  1.00  0.00              
ATOM   2464  C   PHE A 168      -1.309 -20.735 -15.715  1.00  0.00              
ATOM   2465  O   PHE A 168      -0.556 -21.411 -16.417  1.00  0.00              
ATOM   2466  CB  PHE A 168      -2.479 -18.756 -16.711  1.00  0.00              
ATOM   2467  CG  PHE A 168      -3.629 -18.266 -17.528  1.00  0.00              
ATOM   2468  CD1 PHE A 168      -3.732 -18.607 -18.874  1.00  0.00              
ATOM   2469  CD2 PHE A 168      -4.619 -17.484 -16.951  1.00  0.00              
ATOM   2470  CE1 PHE A 168      -4.811 -18.172 -19.638  1.00  0.00              
ATOM   2471  CE2 PHE A 168      -5.699 -17.041 -17.697  1.00  0.00              
ATOM   2472  CZ  PHE A 168      -5.799 -17.386 -19.051  1.00  0.00              
ATOM   2473  H   PHE A 168      -3.913 -19.535 -14.695  1.00  0.00              
ATOM   2474  HA  PHE A 168      -2.857 -20.818 -17.147  1.00  0.00              
ATOM   2475 1HB  PHE A 168      -2.408 -18.105 -15.841  1.00  0.00              
ATOM   2476 2HB  PHE A 168      -1.585 -18.640 -17.323  1.00  0.00              
ATOM   2477  HD1 PHE A 168      -2.955 -19.223 -19.328  1.00  0.00              
ATOM   2478  HD2 PHE A 168      -4.538 -17.217 -15.897  1.00  0.00              
ATOM   2479  HE1 PHE A 168      -4.880 -18.448 -20.690  1.00  0.00              
ATOM   2480  HE2 PHE A 168      -6.470 -16.426 -17.234  1.00  0.00              
ATOM   2481  HZ  PHE A 168      -6.644 -17.039 -19.644  1.00  0.00              
ATOM   2482  N   PHE A 169      -1.029 -20.431 -14.451  1.00  0.00              
ATOM   2483  CA  PHE A 169       0.220 -20.878 -13.851  1.00  0.00              
ATOM   2484  C   PHE A 169       0.182 -22.373 -13.520  1.00  0.00              
ATOM   2485  O   PHE A 169       1.205 -23.047 -13.608  1.00  0.00              
ATOM   2486  CB  PHE A 169       0.534 -20.054 -12.603  1.00  0.00              
ATOM   2487  CG  PHE A 169       1.036 -18.680 -12.915  1.00  0.00              
ATOM   2488  CD1 PHE A 169       2.322 -18.490 -13.416  1.00  0.00              
ATOM   2489  CD2 PHE A 169       0.206 -17.576 -12.767  1.00  0.00              
ATOM   2490  CE1 PHE A 169       2.768 -17.218 -13.770  1.00  0.00              
ATOM   2491  CE2 PHE A 169       0.644 -16.303 -13.117  1.00  0.00              
ATOM   2492  CZ  PHE A 169       1.919 -16.121 -13.621  1.00  0.00              
ATOM   2493  H   PHE A 169      -1.676 -19.890 -13.896  1.00  0.00              
ATOM   2494  HA  PHE A 169       1.039 -20.743 -14.558  1.00  0.00              
ATOM   2495 1HB  PHE A 169      -0.363 -19.934 -11.998  1.00  0.00              
ATOM   2496 2HB  PHE A 169       1.306 -20.547 -12.014  1.00  0.00              
ATOM   2497  HD1 PHE A 169       2.982 -19.350 -13.530  1.00  0.00              
ATOM   2498  HD2 PHE A 169      -0.800 -17.716 -12.370  1.00  0.00              
ATOM   2499  HE1 PHE A 169       3.776 -17.085 -14.163  1.00  0.00              
ATOM   2500  HE2 PHE A 169      -0.020 -15.448 -12.993  1.00  0.00              
ATOM   2501  HZ  PHE A 169       2.261 -15.125 -13.898  1.00  0.00              
ATOM   2502  N   ASP A 170      -0.982 -22.892 -13.137  1.00  0.00              
ATOM   2503  CA  ASP A 170      -1.081 -24.310 -12.794  1.00  0.00              
ATOM   2504  C   ASP A 170      -0.921 -25.125 -14.088  1.00  0.00              
ATOM   2505  O   ASP A 170      -0.275 -26.163 -14.092  1.00  0.00              
ATOM   2506  CB  ASP A 170      -2.435 -24.634 -12.148  1.00  0.00              
ATOM   2507  CG  ASP A 170      -2.540 -24.146 -10.698  1.00  0.00              
ATOM   2508  OD1 ASP A 170      -1.510 -23.763 -10.096  1.00  0.00              
ATOM   2509  OD2 ASP A 170      -3.666 -24.149 -10.161  1.00  0.00              
ATOM   2510  H   ASP A 170      -1.808 -22.313 -13.077  1.00  0.00              
ATOM   2511  HA  ASP A 170      -0.274 -24.582 -12.113  1.00  0.00              
ATOM   2512 1HB  ASP A 170      -3.289 -24.281 -12.728  1.00  0.00              
ATOM   2513 2HB  ASP A 170      -2.403 -25.724 -12.172  1.00  0.00              
ATOM   2514  N   LEU A 171      -1.514 -24.661 -15.186  1.00  0.00              
ATOM   2515  CA  LEU A 171      -1.318 -25.345 -16.468  1.00  0.00              
ATOM   2516  C   LEU A 171       0.139 -25.218 -16.891  1.00  0.00              
ATOM   2517  O   LEU A 171       0.722 -26.160 -17.430  1.00  0.00              
ATOM   2518  CB  LEU A 171      -2.247 -24.767 -17.544  1.00  0.00              
ATOM   2519  CG  LEU A 171      -2.164 -25.452 -18.914  1.00  0.00              
ATOM   2520  CD1 LEU A 171      -2.545 -26.921 -18.788  1.00  0.00              
ATOM   2521  CD2 LEU A 171      -3.082 -24.739 -19.895  1.00  0.00              
ATOM   2522  H   LEU A 171      -2.100 -23.839 -15.151  1.00  0.00              
ATOM   2523  HA  LEU A 171      -1.538 -26.406 -16.353  1.00  0.00              
ATOM   2524 1HB  LEU A 171      -3.208 -24.977 -17.079  1.00  0.00              
ATOM   2525 2HB  LEU A 171      -2.121 -23.690 -17.649  1.00  0.00              
ATOM   2526  HG  LEU A 171      -1.140 -25.337 -19.272  1.00  0.00              
ATOM   2527 1HD1 LEU A 171      -2.483 -27.398 -19.766  1.00  0.00              
ATOM   2528 2HD1 LEU A 171      -1.861 -27.416 -18.099  1.00  0.00              
ATOM   2529 3HD1 LEU A 171      -3.563 -27.001 -18.409  1.00  0.00              
ATOM   2530 1HD2 LEU A 171      -3.021 -25.226 -20.869  1.00  0.00              
ATOM   2531 2HD2 LEU A 171      -4.108 -24.781 -19.531  1.00  0.00              
ATOM   2532 3HD2 LEU A 171      -2.774 -23.697 -19.992  1.00  0.00              
ATOM   2533  N   MET A 172       0.739 -24.054 -16.659  1.00  0.00              
ATOM   2534  CA  MET A 172       2.159 -23.931 -16.956  1.00  0.00              
ATOM   2535  C   MET A 172       2.968 -24.936 -16.140  1.00  0.00              
ATOM   2536  O   MET A 172       3.969 -25.449 -16.623  1.00  0.00              
ATOM   2537  CB  MET A 172       2.674 -22.515 -16.682  1.00  0.00              
ATOM   2538  CG  MET A 172       2.201 -21.480 -17.711  1.00  0.00              
ATOM   2539  SD  MET A 172       2.512 -19.798 -17.153  1.00  0.00              
ATOM   2540  CE  MET A 172       4.232 -19.727 -17.203  1.00  0.00              
ATOM   2541  H   MET A 172       0.243 -23.257 -16.286  1.00  0.00              
ATOM   2542  HA  MET A 172       2.340 -24.158 -18.006  1.00  0.00              
ATOM   2543 1HB  MET A 172       2.323 -22.237 -15.689  1.00  0.00              
ATOM   2544 2HB  MET A 172       3.764 -22.567 -16.682  1.00  0.00              
ATOM   2545 1HG  MET A 172       2.734 -21.662 -18.644  1.00  0.00              
ATOM   2546 2HG  MET A 172       1.132 -21.623 -17.870  1.00  0.00              
ATOM   2547 1HE  MET A 172       4.565 -18.740 -16.882  1.00  0.00              
ATOM   2548 2HE  MET A 172       4.647 -20.485 -16.537  1.00  0.00              
ATOM   2549 3HE  MET A 172       4.574 -19.912 -18.222  1.00  0.00              
ATOM   2550  N   ARG A 173       2.547 -25.220 -14.911  1.00  0.00              
ATOM   2551  CA  ARG A 173       3.216 -26.259 -14.126  1.00  0.00              
ATOM   2552  C   ARG A 173       3.070 -27.659 -14.734  1.00  0.00              
ATOM   2553  O   ARG A 173       4.008 -28.467 -14.702  1.00  0.00              
ATOM   2554  CB  ARG A 173       2.719 -26.246 -12.675  1.00  0.00              
ATOM   2555  CG  ARG A 173       3.199 -25.011 -11.898  1.00  0.00              
ATOM   2556  CD  ARG A 173       2.754 -25.006 -10.433  1.00  0.00              
ATOM   2557  NE  ARG A 173       3.167 -23.764  -9.769  1.00  0.00              
ATOM   2558  CZ  ARG A 173       2.381 -22.705  -9.591  1.00  0.00              
ATOM   2559  NH1 ARG A 173       1.132 -22.730 -10.013  1.00  0.00              
ATOM   2560  NH2 ARG A 173       2.851 -21.601  -9.016  1.00  0.00              
ATOM   2561  H   ARG A 173       1.765 -24.725 -14.507  1.00  0.00              
ATOM   2562  HA  ARG A 173       4.289 -26.067 -14.099  1.00  0.00              
ATOM   2563 1HB  ARG A 173       1.630 -26.272 -12.712  1.00  0.00              
ATOM   2564 2HB  ARG A 173       3.088 -27.157 -12.204  1.00  0.00              
ATOM   2565 1HG  ARG A 173       4.289 -24.984 -11.928  1.00  0.00              
ATOM   2566 2HG  ARG A 173       2.801 -24.120 -12.384  1.00  0.00              
ATOM   2567 1HD  ARG A 173       1.669 -25.093 -10.392  1.00  0.00              
ATOM   2568 2HD  ARG A 173       3.206 -25.856  -9.922  1.00  0.00              
ATOM   2569  HE  ARG A 173       4.058 -23.518  -9.360  1.00  0.00              
ATOM   2570 1HH1 ARG A 173       0.773 -23.555 -10.471  1.00  0.00              
ATOM   2571 2HH1 ARG A 173       0.540 -21.924  -9.877  1.00  0.00              
ATOM   2572 1HH2 ARG A 173       3.813 -21.565  -8.711  1.00  0.00              
ATOM   2573 2HH2 ARG A 173       2.244 -20.805  -8.888  1.00  0.00              
ATOM   2574  N   GLU A 174       1.903 -27.955 -15.294  1.00  0.00              
ATOM   2575  CA  GLU A 174       1.705 -29.263 -15.905  1.00  0.00              
ATOM   2576  C   GLU A 174       2.561 -29.345 -17.153  1.00  0.00              
ATOM   2577  O   GLU A 174       3.170 -30.379 -17.421  1.00  0.00              
ATOM   2578  CB  GLU A 174       0.244 -29.490 -16.253  1.00  0.00              
ATOM   2579  CG  GLU A 174      -0.634 -29.668 -15.028  1.00  0.00              
ATOM   2580  CD  GLU A 174      -2.092 -29.838 -15.382  1.00  0.00              
ATOM   2581  OE1 GLU A 174      -2.908 -30.042 -14.456  1.00  0.00              
ATOM   2582  OE2 GLU A 174      -2.424 -29.768 -16.588  1.00  0.00              
ATOM   2583  H   GLU A 174       1.146 -27.286 -15.306  1.00  0.00              
ATOM   2584  HA  GLU A 174       2.028 -30.045 -15.217  1.00  0.00              
ATOM   2585 1HB  GLU A 174      -0.084 -28.625 -16.829  1.00  0.00              
ATOM   2586 2HB  GLU A 174       0.200 -30.382 -16.879  1.00  0.00              
ATOM   2587 1HG  GLU A 174      -0.329 -30.499 -14.394  1.00  0.00              
ATOM   2588 2HG  GLU A 174      -0.508 -28.732 -14.486  1.00  0.00              
ATOM   2589  N   ILE A 175       2.633 -28.246 -17.903  1.00  0.00              
ATOM   2590  CA  ILE A 175       3.398 -28.231 -19.146  1.00  0.00              
ATOM   2591  C   ILE A 175       4.874 -28.366 -18.796  1.00  0.00              
ATOM   2592  O   ILE A 175       5.627 -29.103 -19.442  1.00  0.00              
ATOM   2593  CB  ILE A 175       3.166 -26.917 -19.926  1.00  0.00              
ATOM   2594  CG1 ILE A 175       1.719 -26.860 -20.416  1.00  0.00              
ATOM   2595  CG2 ILE A 175       4.138 -26.816 -21.086  1.00  0.00              
ATOM   2596  CD1 ILE A 175       1.310 -25.486 -20.942  1.00  0.00              
ATOM   2597  H   ILE A 175       2.151 -27.407 -17.612  1.00  0.00              
ATOM   2598  HA  ILE A 175       3.143 -29.091 -19.764  1.00  0.00              
ATOM   2599  HB  ILE A 175       3.312 -26.073 -19.253  1.00  0.00              
ATOM   2600 1HG1 ILE A 175       1.615 -27.602 -21.208  1.00  0.00              
ATOM   2601 2HG1 ILE A 175       1.081 -27.136 -19.576  1.00  0.00              
ATOM   2602 1HG2 ILE A 175       3.963 -25.886 -21.628  1.00  0.00              
ATOM   2603 2HG2 ILE A 175       5.159 -26.827 -20.708  1.00  0.00              
ATOM   2604 3HG2 ILE A 175       3.991 -27.660 -21.760  1.00  0.00              
ATOM   2605 1HD1 ILE A 175       0.272 -25.516 -21.273  1.00  0.00              
ATOM   2606 2HD1 ILE A 175       1.416 -24.745 -20.149  1.00  0.00              
ATOM   2607 3HD1 ILE A 175       1.949 -25.213 -21.781  1.00  0.00              
ATOM   2608  N   ARG A 176       5.288 -27.662 -17.757  1.00  0.00              
ATOM   2609  CA  ARG A 176       6.675 -27.730 -17.335  1.00  0.00              
ATOM   2610  C   ARG A 176       7.053 -29.160 -16.884  1.00  0.00              
ATOM   2611  O   ARG A 176       8.127 -29.666 -17.217  1.00  0.00              
ATOM   2612  CB  ARG A 176       6.989 -26.694 -16.266  1.00  0.00              
ATOM   2613  CG  ARG A 176       8.422 -26.714 -15.758  1.00  0.00              
ATOM   2614  CD  ARG A 176       8.719 -25.690 -14.724  1.00  0.00              
ATOM   2615  NE  ARG A 176       7.914 -25.800 -13.518  1.00  0.00              
ATOM   2616  CZ  ARG A 176       7.895 -24.890 -12.524  1.00  0.00              
ATOM   2617  NH1 ARG A 176       8.660 -23.821 -12.570  1.00  0.00              
ATOM   2618  NH2 ARG A 176       7.103 -25.111 -11.490  1.00  0.00              
ATOM   2619  H   ARG A 176       4.647 -27.071 -17.246  1.00  0.00              
ATOM   2620  HA  ARG A 176       7.328 -27.491 -18.175  1.00  0.00              
ATOM   2621 1HB  ARG A 176       6.774 -25.717 -16.697  1.00  0.00              
ATOM   2622 2HB  ARG A 176       6.311 -26.881 -15.434  1.00  0.00              
ATOM   2623 1HG  ARG A 176       8.624 -27.694 -15.326  1.00  0.00              
ATOM   2624 2HG  ARG A 176       9.091 -26.543 -16.602  1.00  0.00              
ATOM   2625 1HD  ARG A 176       9.764 -25.778 -14.428  1.00  0.00              
ATOM   2626 2HD  ARG A 176       8.543 -24.700 -15.144  1.00  0.00              
ATOM   2627  HE  ARG A 176       7.273 -26.530 -13.235  1.00  0.00              
ATOM   2628 1HH1 ARG A 176       9.273 -23.676 -13.360  1.00  0.00              
ATOM   2629 2HH1 ARG A 176       8.631 -23.151 -11.816  1.00  0.00              
ATOM   2630 1HH2 ARG A 176       6.535 -25.947 -11.462  1.00  0.00              
ATOM   2631 2HH2 ARG A 176       7.070 -24.446 -10.732  1.00  0.00              
ATOM   2632  N   ALA A 177       6.159 -29.807 -16.142  1.00  0.00              
ATOM   2633  CA  ALA A 177       6.393 -31.176 -15.676  1.00  0.00              
ATOM   2634  C   ALA A 177       6.558 -32.130 -16.852  1.00  0.00              
ATOM   2635  O   ALA A 177       7.392 -33.029 -16.804  1.00  0.00              
ATOM   2636  CB  ALA A 177       5.238 -31.641 -14.799  1.00  0.00              
ATOM   2637  H   ALA A 177       5.297 -29.342 -15.892  1.00  0.00              
ATOM   2638  HA  ALA A 177       7.320 -31.197 -15.103  1.00  0.00              
ATOM   2639 1HB  ALA A 177       5.426 -32.659 -14.461  1.00  0.00              
ATOM   2640 2HB  ALA A 177       5.150 -30.982 -13.935  1.00  0.00              
ATOM   2641 3HB  ALA A 177       4.313 -31.614 -15.372  1.00  0.00              
ATOM   2642  N   ARG A 178       5.752 -31.938 -17.892  1.00  0.00              
ATOM   2643  CA  ARG A 178       5.868 -32.736 -19.117  1.00  0.00              
ATOM   2644  C   ARG A 178       7.196 -32.480 -19.818  1.00  0.00              
ATOM   2645  O   ARG A 178       7.853 -33.411 -20.288  1.00  0.00              
ATOM   2646  CB  ARG A 178       4.724 -32.420 -20.089  1.00  0.00              
ATOM   2647  CG  ARG A 178       3.366 -32.927 -19.643  1.00  0.00              
ATOM   2648  CD  ARG A 178       3.366 -34.438 -19.479  1.00  0.00              
ATOM   2649  NE  ARG A 178       3.832 -35.110 -20.688  1.00  0.00              
ATOM   2650  CZ  ARG A 178       3.080 -35.345 -21.761  1.00  0.00              
ATOM   2651  NH1 ARG A 178       1.808 -34.965 -21.783  1.00  0.00              
ATOM   2652  NH2 ARG A 178       3.603 -35.957 -22.817  1.00  0.00              
ATOM   2653  H   ARG A 178       5.040 -31.222 -17.837  1.00  0.00              
ATOM   2654  HA  ARG A 178       5.846 -33.798 -18.869  1.00  0.00              
ATOM   2655 1HB  ARG A 178       4.690 -31.337 -20.198  1.00  0.00              
ATOM   2656 2HB  ARG A 178       4.985 -32.873 -21.045  1.00  0.00              
ATOM   2657 1HG  ARG A 178       3.116 -32.459 -18.691  1.00  0.00              
ATOM   2658 2HG  ARG A 178       2.627 -32.643 -20.394  1.00  0.00              
ATOM   2659 1HD  ARG A 178       4.022 -34.704 -18.652  1.00  0.00              
ATOM   2660 2HD  ARG A 178       2.352 -34.769 -19.259  1.00  0.00              
ATOM   2661  HE  ARG A 178       4.746 -35.486 -20.905  1.00  0.00              
ATOM   2662 1HH1 ARG A 178       1.410 -34.496 -20.982  1.00  0.00              
ATOM   2663 2HH1 ARG A 178       1.244 -35.147 -22.600  1.00  0.00              
ATOM   2664 1HH2 ARG A 178       4.573 -36.242 -22.803  1.00  0.00              
ATOM   2665 2HH2 ARG A 178       3.031 -36.134 -23.629  1.00  0.00              
ATOM   2666  N   LYS A 179       7.592 -31.215 -19.888  1.00  0.00              
ATOM   2667  CA  LYS A 179       8.866 -30.860 -20.495  1.00  0.00              
ATOM   2668  C   LYS A 179      10.039 -31.479 -19.741  1.00  0.00              
ATOM   2669  O   LYS A 179      11.017 -31.913 -20.340  1.00  0.00              
ATOM   2670  CB  LYS A 179       9.027 -29.336 -20.531  1.00  0.00              
ATOM   2671  CG  LYS A 179       8.134 -28.648 -21.564  1.00  0.00              
ATOM   2672  CD  LYS A 179       8.225 -27.130 -21.489  1.00  0.00              
ATOM   2673  CE  LYS A 179       7.418 -26.495 -22.627  1.00  0.00              
ATOM   2674  NZ  LYS A 179       7.271 -25.017 -22.465  1.00  0.00              
ATOM   2675  H   LYS A 179       7.004 -30.483 -19.515  1.00  0.00              
ATOM   2676  HA  LYS A 179       8.914 -31.254 -21.511  1.00  0.00              
ATOM   2677 1HB  LYS A 179       8.788 -28.966 -19.533  1.00  0.00              
ATOM   2678 2HB  LYS A 179      10.073 -29.130 -20.753  1.00  0.00              
ATOM   2679 1HG  LYS A 179       8.441 -28.974 -22.558  1.00  0.00              
ATOM   2680 2HG  LYS A 179       7.102 -28.951 -21.386  1.00  0.00              
ATOM   2681 1HD  LYS A 179       7.831 -26.806 -20.525  1.00  0.00              
ATOM   2682 2HD  LYS A 179       9.272 -26.841 -21.569  1.00  0.00              
ATOM   2683 1HE  LYS A 179       7.928 -26.705 -23.565  1.00  0.00              
ATOM   2684 2HE  LYS A 179       6.429 -26.954 -22.641  1.00  0.00              
ATOM   2685 1HZ  LYS A 179       6.733 -24.647 -23.236  1.00  0.00              
ATOM   2686 2HZ  LYS A 179       6.795 -24.818 -21.597  1.00  0.00              
ATOM   2687 3HZ  LYS A 179       8.185 -24.588 -22.455  1.00  0.00              
ATOM   2688  N   MET A 180       9.928 -31.515 -18.422  1.00  0.00              
ATOM   2689  CA  MET A 180      10.925 -32.158 -17.585  1.00  0.00              
ATOM   2690  C   MET A 180      11.052 -33.656 -17.872  1.00  0.00              
ATOM   2691  O   MET A 180      12.149 -34.162 -18.110  1.00  0.00              
ATOM   2692  CB  MET A 180      10.584 -31.932 -16.113  1.00  0.00              
ATOM   2693  CG  MET A 180      11.512 -32.639 -15.136  1.00  0.00              
ATOM   2694  SD  MET A 180      10.976 -32.469 -13.422  1.00  0.00              
ATOM   2695  CE  MET A 180       9.507 -33.493 -13.423  1.00  0.00              
ATOM   2696  H   MET A 180       9.125 -31.083 -17.987  1.00  0.00              
ATOM   2697  HA  MET A 180      11.909 -31.736 -17.788  1.00  0.00              
ATOM   2698 1HB  MET A 180      10.624 -30.857 -15.940  1.00  0.00              
ATOM   2699 2HB  MET A 180       9.563 -32.286 -15.966  1.00  0.00              
ATOM   2700 1HG  MET A 180      11.540 -33.696 -15.399  1.00  0.00              
ATOM   2701 2HG  MET A 180      12.508 -32.211 -15.243  1.00  0.00              
ATOM   2702 1HE  MET A 180       9.060 -33.490 -12.429  1.00  0.00              
ATOM   2703 2HE  MET A 180       8.791 -33.101 -14.146  1.00  0.00              
ATOM   2704 3HE  MET A 180       9.777 -34.514 -13.696  1.00  0.00              
ATOM   2705  N   GLU A 181       9.924 -34.356 -17.851  1.00  0.00              
ATOM   2706  CA  GLU A 181       9.908 -35.795 -18.059  1.00  0.00              
ATOM   2707  C   GLU A 181      10.300 -36.182 -19.480  1.00  0.00              
ATOM   2708  O   GLU A 181      10.877 -37.245 -19.702  1.00  0.00              
ATOM   2709  CB  GLU A 181       8.523 -36.358 -17.731  1.00  0.00              
ATOM   2710  CG  GLU A 181       8.162 -36.316 -16.253  1.00  0.00              
ATOM   2711  CD  GLU A 181       6.756 -36.797 -16.021  1.00  0.00              
ATOM   2712  OE1 GLU A 181       6.095 -37.126 -16.976  1.00  0.00              
ATOM   2713  OE2 GLU A 181       6.381 -36.943 -14.881  1.00  0.00              
ATOM   2714  H   GLU A 181       9.053 -33.874 -17.687  1.00  0.00              
ATOM   2715  HA  GLU A 181      10.644 -36.271 -17.410  1.00  0.00              
ATOM   2716 1HB  GLU A 181       7.799 -35.772 -18.298  1.00  0.00              
ATOM   2717 2HB  GLU A 181       8.508 -37.391 -18.079  1.00  0.00              
ATOM   2718 1HG  GLU A 181       8.847 -36.882 -15.623  1.00  0.00              
ATOM   2719 2HG  GLU A 181       8.229 -35.258 -16.003  1.00  0.00              
ATOM   2720  N   ASP A 182       9.985 -35.310 -20.434  1.00  0.00              
ATOM   2721  CA  ASP A 182      10.288 -35.551 -21.844  1.00  0.00              
ATOM   2722  C   ASP A 182      11.698 -35.117 -22.257  1.00  0.00              
ATOM   2723  O   ASP A 182      12.255 -35.655 -23.216  1.00  0.00              
ATOM   2724  CB  ASP A 182       9.255 -34.849 -22.740  1.00  0.00              
ATOM   2725  CG  ASP A 182       7.881 -35.516 -22.697  1.00  0.00              
ATOM   2726  OD1 ASP A 182       6.900 -34.897 -23.162  1.00  0.00              
ATOM   2727  OD2 ASP A 182       7.781 -36.656 -22.197  1.00  0.00              
ATOM   2728  H   ASP A 182       9.520 -34.453 -20.170  1.00  0.00              
ATOM   2729  HA  ASP A 182      10.253 -36.621 -22.051  1.00  0.00              
ATOM   2730 1HB  ASP A 182       9.164 -33.780 -22.543  1.00  0.00              
ATOM   2731 2HB  ASP A 182       9.713 -35.001 -23.717  1.00  0.00              
ATOM   2732  N   SER A 183      12.271 -34.150 -21.543  1.00  0.00              
ATOM   2733  CA  SER A 183      13.632 -33.691 -21.828  1.00  0.00              
ATOM   2734  C   SER A 183      14.531 -33.864 -20.601  1.00  0.00              
ATOM   2735  O   SER A 183      15.236 -32.898 -20.229  1.00  0.00              
ATOM   2736  OXT SER A 183      14.551 -34.911 -20.015  1.00  0.00              
ATOM   2737  CB  SER A 183      13.616 -32.242 -22.275  1.00  0.00              
ATOM   2738  OG  SER A 183      14.905 -31.752 -22.522  1.00  0.00              
ATOM   2739  H   SER A 183      11.756 -33.722 -20.786  1.00  0.00              
ATOM   2740  HA  SER A 183      14.080 -34.178 -22.695  1.00  0.00              
ATOM   2741 1HB  SER A 183      13.026 -32.166 -23.188  1.00  0.00              
ATOM   2742 2HB  SER A 183      13.152 -31.641 -21.493  1.00  0.00              
ATOM   2743  HG  SER A 183      14.850 -30.835 -22.802  1.00  0.00              
ATOM   2744  N   GLY D 171      -7.399 -27.153 -65.143  1.00  0.00              
ATOM   2745  CA  GLY D 171      -7.061 -27.730 -63.813  1.00  0.00              
ATOM   2746  C   GLY D 171      -6.391 -26.705 -62.922  1.00  0.00              
ATOM   2747  O   GLY D 171      -6.834 -25.561 -62.828  1.00  0.00              
ATOM   2748 1H   GLY D 171      -7.009 -27.549 -65.974  1.00  0.00              
ATOM   2749 2H   GLY D 171      -8.350 -27.128 -65.451  1.00  0.00              
ATOM   2750 3H   GLY D 171      -7.178 -26.198 -65.345  1.00  0.00              
ATOM   2751 1HA  GLY D 171      -7.976 -28.075 -63.331  1.00  0.00              
ATOM   2752 2HA  GLY D 171      -6.386 -28.574 -63.952  1.00  0.00              
ATOM   2753  N   GLN D 172      -5.306 -27.110 -62.277  1.00  0.00              
ATOM   2754  CA  GLN D 172      -4.531 -26.214 -61.427  1.00  0.00              
ATOM   2755  C   GLN D 172      -3.882 -25.063 -62.209  1.00  0.00              
ATOM   2756  O   GLN D 172      -3.262 -25.283 -63.254  1.00  0.00              
ATOM   2757  CB  GLN D 172      -3.447 -27.006 -60.690  1.00  0.00              
ATOM   2758  CG  GLN D 172      -2.655 -26.189 -59.682  1.00  0.00              
ATOM   2759  CD  GLN D 172      -1.548 -26.994 -59.027  1.00  0.00              
ATOM   2760  OE1 GLN D 172      -0.533 -27.305 -59.656  1.00  0.00              
ATOM   2761  NE2 GLN D 172      -1.738 -27.337 -57.758  1.00  0.00              
ATOM   2762  H   GLN D 172      -5.009 -28.069 -62.380  1.00  0.00              
ATOM   2763  HA  GLN D 172      -5.190 -25.736 -60.702  1.00  0.00              
ATOM   2764 1HB  GLN D 172      -3.949 -27.830 -60.183  1.00  0.00              
ATOM   2765 2HB  GLN D 172      -2.775 -27.403 -61.450  1.00  0.00              
ATOM   2766 1HG  GLN D 172      -2.262 -25.198 -59.905  1.00  0.00              
ATOM   2767 2HG  GLN D 172      -3.481 -26.101 -58.975  1.00  0.00              
ATOM   2768 1HE2 GLN D 172      -1.042 -27.868 -57.274  1.00  0.00              
ATOM   2769 2HE2 GLN D 172      -2.577 -27.064 -57.287  1.00  0.00              
ATOM   2770  N   TYR D 173      -4.042 -23.836 -61.715  1.00  0.00              
ATOM   2771  CA  TYR D 173      -3.373 -22.676 -62.307  1.00  0.00              
ATOM   2772  C   TYR D 173      -3.046 -21.601 -61.268  1.00  0.00              
ATOM   2773  O   TYR D 173      -3.570 -21.629 -60.161  1.00  0.00              
ATOM   2774  CB  TYR D 173      -4.228 -22.065 -63.423  1.00  0.00              
ATOM   2775  CG  TYR D 173      -5.478 -21.383 -62.941  1.00  0.00              
ATOM   2776  CD1 TYR D 173      -6.641 -22.110 -62.687  1.00  0.00              
ATOM   2777  CD2 TYR D 173      -5.499 -19.999 -62.736  1.00  0.00              
ATOM   2778  CE1 TYR D 173      -7.801 -21.476 -62.238  1.00  0.00              
ATOM   2779  CE2 TYR D 173      -6.652 -19.355 -62.288  1.00  0.00              
ATOM   2780  CZ  TYR D 173      -7.798 -20.101 -62.043  1.00  0.00              
ATOM   2781  OH  TYR D 173      -8.943 -19.470 -61.612  1.00  0.00              
ATOM   2782  H   TYR D 173      -4.638 -23.702 -60.911  1.00  0.00              
ATOM   2783  HA  TYR D 173      -2.416 -22.978 -62.735  1.00  0.00              
ATOM   2784 1HB  TYR D 173      -3.603 -21.342 -63.951  1.00  0.00              
ATOM   2785 2HB  TYR D 173      -4.498 -22.874 -64.101  1.00  0.00              
ATOM   2786  HD1 TYR D 173      -6.632 -23.188 -62.846  1.00  0.00              
ATOM   2787  HD2 TYR D 173      -4.596 -19.424 -62.933  1.00  0.00              
ATOM   2788  HE1 TYR D 173      -8.704 -22.054 -62.043  1.00  0.00              
ATOM   2789  HE2 TYR D 173      -6.646 -18.276 -62.133  1.00  0.00              
ATOM   2790  HH  TYR D 173      -9.675 -20.075 -61.473  1.00  0.00              
ATOM   2791  N   LEU D 174      -2.174 -20.663 -61.628  1.00  0.00              
ATOM   2792  CA  LEU D 174      -1.765 -19.611 -60.705  1.00  0.00              
ATOM   2793  C   LEU D 174      -2.859 -18.549 -60.632  1.00  0.00              
ATOM   2794  O   LEU D 174      -3.181 -17.890 -61.621  1.00  0.00              
ATOM   2795  CB  LEU D 174      -0.440 -18.990 -61.163  1.00  0.00              
ATOM   2796  CG  LEU D 174       0.160 -17.895 -60.268  1.00  0.00              
ATOM   2797  CD1 LEU D 174       0.554 -18.473 -58.908  1.00  0.00              
ATOM   2798  CD2 LEU D 174       1.382 -17.301 -60.954  1.00  0.00              
ATOM   2799  H   LEU D 174      -1.787 -20.677 -62.560  1.00  0.00              
ATOM   2800  HA  LEU D 174      -1.643 -20.029 -59.706  1.00  0.00              
ATOM   2801 1HB  LEU D 174       0.192 -19.876 -61.125  1.00  0.00              
ATOM   2802 2HB  LEU D 174      -0.497 -18.628 -62.189  1.00  0.00              
ATOM   2803  HG  LEU D 174      -0.588 -17.107 -60.176  1.00  0.00              
ATOM   2804 1HD1 LEU D 174       0.978 -17.684 -58.286  1.00  0.00              
ATOM   2805 2HD1 LEU D 174      -0.328 -18.885 -58.418  1.00  0.00              
ATOM   2806 3HD1 LEU D 174       1.295 -19.261 -59.047  1.00  0.00              
ATOM   2807 1HD2 LEU D 174       1.810 -16.522 -60.322  1.00  0.00              
ATOM   2808 2HD2 LEU D 174       2.122 -18.083 -61.120  1.00  0.00              
ATOM   2809 3HD2 LEU D 174       1.089 -16.871 -61.912  1.00  0.00              
ATOM   2810  N   VAL D 175      -3.430 -18.394 -59.446  1.00  0.00              
ATOM   2811  CA  VAL D 175      -4.475 -17.409 -59.212  1.00  0.00              
ATOM   2812  C   VAL D 175      -3.963 -16.045 -58.761  1.00  0.00              
ATOM   2813  O   VAL D 175      -4.452 -15.014 -59.223  1.00  0.00              
ATOM   2814  CB  VAL D 175      -5.477 -17.923 -58.160  1.00  0.00              
ATOM   2815  CG1 VAL D 175      -6.507 -16.850 -57.837  1.00  0.00              
ATOM   2816  CG2 VAL D 175      -6.163 -19.188 -58.652  1.00  0.00              
ATOM   2817  H   VAL D 175      -3.127 -18.980 -58.682  1.00  0.00              
ATOM   2818  HA  VAL D 175      -5.011 -17.174 -60.132  1.00  0.00              
ATOM   2819  HB  VAL D 175      -4.933 -18.190 -57.254  1.00  0.00              
ATOM   2820 1HG1 VAL D 175      -7.206 -17.231 -57.092  1.00  0.00              
ATOM   2821 2HG1 VAL D 175      -6.002 -15.968 -57.443  1.00  0.00              
ATOM   2822 3HG1 VAL D 175      -7.051 -16.584 -58.743  1.00  0.00              
ATOM   2823 1HG2 VAL D 175      -6.867 -19.538 -57.897  1.00  0.00              
ATOM   2824 2HG2 VAL D 175      -6.699 -18.974 -59.577  1.00  0.00              
ATOM   2825 3HG2 VAL D 175      -5.416 -19.960 -58.835  1.00  0.00              
ATOM   2826  N   TYR D 176      -2.973 -16.036 -57.876  1.00  0.00              
ATOM   2827  CA  TYR D 176      -2.444 -14.783 -57.364  1.00  0.00              
ATOM   2828  C   TYR D 176      -1.023 -14.985 -56.848  1.00  0.00              
ATOM   2829  O   TYR D 176      -0.664 -16.078 -56.394  1.00  0.00              
ATOM   2830  CB  TYR D 176      -3.369 -14.305 -56.227  1.00  0.00              
ATOM   2831  CG  TYR D 176      -3.054 -12.942 -55.656  1.00  0.00              
ATOM   2832  CD1 TYR D 176      -2.275 -12.804 -54.506  1.00  0.00              
ATOM   2833  CD2 TYR D 176      -3.533 -11.781 -56.276  1.00  0.00              
ATOM   2834  CE1 TYR D 176      -1.979 -11.552 -53.988  1.00  0.00              
ATOM   2835  CE2 TYR D 176      -3.238 -10.520 -55.767  1.00  0.00              
ATOM   2836  CZ  TYR D 176      -2.465 -10.406 -54.629  1.00  0.00              
ATOM   2837  OH  TYR D 176      -2.163  -9.152 -54.147  1.00  0.00              
ATOM   2838  H   TYR D 176      -2.577 -16.907 -57.551  1.00  0.00              
ATOM   2839  HA  TYR D 176      -2.394 -14.047 -58.167  1.00  0.00              
ATOM   2840 1HB  TYR D 176      -4.386 -14.289 -56.623  1.00  0.00              
ATOM   2841 2HB  TYR D 176      -3.302 -15.041 -55.427  1.00  0.00              
ATOM   2842  HD1 TYR D 176      -1.900 -13.702 -54.015  1.00  0.00              
ATOM   2843  HD2 TYR D 176      -4.147 -11.879 -57.170  1.00  0.00              
ATOM   2844  HE1 TYR D 176      -1.370 -11.457 -53.089  1.00  0.00              
ATOM   2845  HE2 TYR D 176      -3.618  -9.629 -56.267  1.00  0.00              
ATOM   2846  HH  TYR D 176      -2.539  -8.446 -54.678  1.00  0.00              
ATOM   2847  N   ASN D 177      -0.207 -13.940 -56.937  1.00  0.00              
ATOM   2848  CA  ASN D 177       1.175 -14.024 -56.479  1.00  0.00              
ATOM   2849  C   ASN D 177       1.681 -12.663 -56.020  1.00  0.00              
ATOM   2850  O   ASN D 177       1.094 -11.632 -56.355  1.00  0.00              
ATOM   2851  CB  ASN D 177       2.094 -14.595 -57.563  1.00  0.00              
ATOM   2852  CG  ASN D 177       2.311 -13.639 -58.719  1.00  0.00              
ATOM   2853  OD1 ASN D 177       1.379 -13.313 -59.454  1.00  0.00              
ATOM   2854  ND2 ASN D 177       3.549 -13.193 -58.889  1.00  0.00              
ATOM   2855  H   ASN D 177      -0.544 -13.072 -57.328  1.00  0.00              
ATOM   2856  HA  ASN D 177       1.238 -14.688 -55.614  1.00  0.00              
ATOM   2857 1HB  ASN D 177       3.039 -15.073 -57.300  1.00  0.00              
ATOM   2858 2HB  ASN D 177       1.374 -15.357 -57.863  1.00  0.00              
ATOM   2859 1HD2 ASN D 177       3.753 -12.558 -59.636  1.00  0.00              
ATOM   2860 2HD2 ASN D 177       4.277 -13.490 -58.272  1.00  0.00              
ATOM   2861  N   GLY D 178       2.758 -12.665 -55.237  1.00  0.00              
ATOM   2862  CA  GLY D 178       3.325 -11.420 -54.749  1.00  0.00              
ATOM   2863  C   GLY D 178       4.428 -11.606 -53.725  1.00  0.00              
ATOM   2864  O   GLY D 178       4.586 -12.692 -53.167  1.00  0.00              
ATOM   2865  H   GLY D 178       3.191 -13.539 -54.975  1.00  0.00              
ATOM   2866 1HA  GLY D 178       3.745 -10.866 -55.590  1.00  0.00              
ATOM   2867 2HA  GLY D 178       2.538 -10.828 -54.283  1.00  0.00              
ATOM   2868  N   ASP D 179       5.198 -10.546 -53.490  1.00  0.00              
ATOM   2869  CA  ASP D 179       6.321 -10.589 -52.562  1.00  0.00              
ATOM   2870  C   ASP D 179       5.839 -10.378 -51.131  1.00  0.00              
ATOM   2871  O   ASP D 179       4.972  -9.546 -50.865  1.00  0.00              
ATOM   2872  CB  ASP D 179       7.334  -9.487 -52.882  1.00  0.00              
ATOM   2873  CG  ASP D 179       8.035  -9.704 -54.197  1.00  0.00              
ATOM   2874  OD1 ASP D 179       8.530 -10.828 -54.417  1.00  0.00              
ATOM   2875  OD2 ASP D 179       8.091  -8.753 -55.005  1.00  0.00              
ATOM   2876  H   ASP D 179       4.993  -9.684 -53.974  1.00  0.00              
ATOM   2877  HA  ASP D 179       6.792 -11.572 -52.598  1.00  0.00              
ATOM   2878 1HB  ASP D 179       6.912  -8.483 -52.836  1.00  0.00              
ATOM   2879 2HB  ASP D 179       8.035  -9.625 -52.057  1.00  0.00              
ATOM   2880  N   LEU D 180       6.425 -11.129 -50.211  1.00  0.00              
ATOM   2881  CA  LEU D 180       6.067 -11.039 -48.807  1.00  0.00              
ATOM   2882  C   LEU D 180       7.365 -10.985 -48.024  1.00  0.00              
ATOM   2883  O   LEU D 180       8.393 -11.493 -48.485  1.00  0.00              
ATOM   2884  CB  LEU D 180       5.264 -12.275 -48.379  1.00  0.00              
ATOM   2885  CG  LEU D 180       3.874 -12.460 -48.984  1.00  0.00              
ATOM   2886  CD1 LEU D 180       3.358 -13.842 -48.663  1.00  0.00              
ATOM   2887  CD2 LEU D 180       2.935 -11.384 -48.457  1.00  0.00              
ATOM   2888  H   LEU D 180       7.142 -11.784 -50.496  1.00  0.00              
ATOM   2889  HA  LEU D 180       5.505 -10.122 -48.632  1.00  0.00              
ATOM   2890 1HB  LEU D 180       5.925 -13.055 -48.754  1.00  0.00              
ATOM   2891 2HB  LEU D 180       5.191 -12.353 -47.294  1.00  0.00              
ATOM   2892  HG  LEU D 180       3.969 -12.318 -50.061  1.00  0.00              
ATOM   2893 1HD1 LEU D 180       2.367 -13.971 -49.096  1.00  0.00              
ATOM   2894 2HD1 LEU D 180       4.034 -14.589 -49.078  1.00  0.00              
ATOM   2895 3HD1 LEU D 180       3.299 -13.965 -47.582  1.00  0.00              
ATOM   2896 1HD2 LEU D 180       1.945 -11.522 -48.895  1.00  0.00              
ATOM   2897 2HD2 LEU D 180       2.867 -11.459 -47.372  1.00  0.00              
ATOM   2898 3HD2 LEU D 180       3.318 -10.400 -48.729  1.00  0.00              
ATOM   2899  N   VAL D 181       7.331 -10.355 -46.853  1.00  0.00              
ATOM   2900  CA  VAL D 181       8.497 -10.347 -45.993  1.00  0.00              
ATOM   2901  C   VAL D 181       8.162 -11.245 -44.805  1.00  0.00              
ATOM   2902  O   VAL D 181       7.217 -10.985 -44.060  1.00  0.00              
ATOM   2903  CB  VAL D 181       8.844  -8.934 -45.487  1.00  0.00              
ATOM   2904  CG1 VAL D 181      10.069  -9.007 -44.571  1.00  0.00              
ATOM   2905  CG2 VAL D 181       9.128  -8.018 -46.670  1.00  0.00              
ATOM   2906  H   VAL D 181       6.494  -9.877 -46.552  1.00  0.00              
ATOM   2907  HA  VAL D 181       9.366 -10.770 -46.498  1.00  0.00              
ATOM   2908  HB  VAL D 181       7.983  -8.525 -44.960  1.00  0.00              
ATOM   2909 1HG1 VAL D 181      10.315  -8.007 -44.212  1.00  0.00              
ATOM   2910 2HG1 VAL D 181       9.850  -9.653 -43.721  1.00  0.00              
ATOM   2911 3HG1 VAL D 181      10.916  -9.411 -45.128  1.00  0.00              
ATOM   2912 1HG2 VAL D 181       9.372  -7.020 -46.309  1.00  0.00              
ATOM   2913 2HG2 VAL D 181       9.968  -8.414 -47.242  1.00  0.00              
ATOM   2914 3HG2 VAL D 181       8.245  -7.965 -47.309  1.00  0.00              
ATOM   2915  N   GLU D 182       8.932 -12.313 -44.639  1.00  0.00              
ATOM   2916  CA  GLU D 182       8.688 -13.240 -43.551  1.00  0.00              
ATOM   2917  C   GLU D 182       9.300 -12.777 -42.236  1.00  0.00              
ATOM   2918  O   GLU D 182      10.413 -12.263 -42.205  1.00  0.00              
ATOM   2919  CB  GLU D 182       9.226 -14.632 -43.916  1.00  0.00              
ATOM   2920  CG  GLU D 182       8.962 -15.662 -42.841  1.00  0.00              
ATOM   2921  CD  GLU D 182       9.530 -17.034 -43.165  1.00  0.00              
ATOM   2922  OE1 GLU D 182      10.163 -17.208 -44.237  1.00  0.00              
ATOM   2923  OE2 GLU D 182       9.334 -17.943 -42.338  1.00  0.00              
ATOM   2924  H   GLU D 182       9.700 -12.489 -45.271  1.00  0.00              
ATOM   2925  HA  GLU D 182       7.616 -13.316 -43.363  1.00  0.00              
ATOM   2926 1HB  GLU D 182       8.740 -14.926 -44.847  1.00  0.00              
ATOM   2927 2HB  GLU D 182      10.297 -14.526 -44.083  1.00  0.00              
ATOM   2928 1HG  GLU D 182       9.330 -15.367 -41.858  1.00  0.00              
ATOM   2929 2HG  GLU D 182       7.877 -15.734 -42.814  1.00  0.00              
ATOM   2930  N   TYR D 183       8.544 -12.953 -41.158  1.00  0.00              
ATOM   2931  CA  TYR D 183       9.012 -12.667 -39.809  1.00  0.00              
ATOM   2932  C   TYR D 183       8.774 -13.909 -38.961  1.00  0.00              
ATOM   2933  O   TYR D 183       7.796 -14.623 -39.178  1.00  0.00              
ATOM   2934  CB  TYR D 183       8.224 -11.504 -39.190  1.00  0.00              
ATOM   2935  CG  TYR D 183       8.465 -10.164 -39.842  1.00  0.00              
ATOM   2936  CD1 TYR D 183       7.823  -9.817 -41.030  1.00  0.00              
ATOM   2937  CD2 TYR D 183       9.343  -9.241 -39.272  1.00  0.00              
ATOM   2938  CE1 TYR D 183       8.042  -8.590 -41.629  1.00  0.00              
ATOM   2939  CE2 TYR D 183       9.578  -8.006 -39.871  1.00  0.00              
ATOM   2940  CZ  TYR D 183       8.922  -7.689 -41.050  1.00  0.00              
ATOM   2941  OH  TYR D 183       9.159  -6.483 -41.658  1.00  0.00              
ATOM   2942  H   TYR D 183       7.604 -13.301 -41.288  1.00  0.00              
ATOM   2943  HA  TYR D 183      10.082 -12.455 -39.826  1.00  0.00              
ATOM   2944 1HB  TYR D 183       7.164 -11.753 -39.269  1.00  0.00              
ATOM   2945 2HB  TYR D 183       8.506 -11.446 -38.139  1.00  0.00              
ATOM   2946  HD1 TYR D 183       7.138 -10.533 -41.487  1.00  0.00              
ATOM   2947  HD2 TYR D 183       9.850  -9.502 -38.343  1.00  0.00              
ATOM   2948  HE1 TYR D 183       7.534  -8.331 -42.556  1.00  0.00              
ATOM   2949  HE2 TYR D 183      10.271  -7.301 -39.413  1.00  0.00              
ATOM   2950  HH  TYR D 183       8.655  -6.365 -42.467  1.00  0.00              
ATOM   2951  N   GLU D 184       9.667 -14.164 -38.005  1.00  0.00              
ATOM   2952  CA  GLU D 184       9.526 -15.315 -37.117  1.00  0.00              
ATOM   2953  C   GLU D 184       8.273 -14.982 -36.274  1.00  0.00              
ATOM   2954  O   GLU D 184       8.181 -13.917 -35.663  1.00  0.00              
ATOM   2955  CB  GLU D 184      10.765 -15.532 -36.246  1.00  0.00              
ATOM   2956  CG  GLU D 184      10.795 -16.866 -35.516  1.00  0.00              
ATOM   2957  CD  GLU D 184       9.960 -16.824 -34.268  1.00  0.00              
ATOM   2958  OE1 GLU D 184      10.152 -15.933 -33.477  1.00  0.00              
ATOM   2959  OE2 GLU D 184       9.053 -17.616 -34.156  1.00  0.00              
ATOM   2960  H   GLU D 184      10.460 -13.548 -37.891  1.00  0.00              
ATOM   2961  HA  GLU D 184       9.371 -16.219 -37.705  1.00  0.00              
ATOM   2962 1HB  GLU D 184      11.632 -15.458 -36.904  1.00  0.00              
ATOM   2963 2HB  GLU D 184      10.791 -14.720 -35.520  1.00  0.00              
ATOM   2964 1HG  GLU D 184      10.480 -17.707 -36.134  1.00  0.00              
ATOM   2965 2HG  GLU D 184      11.843 -16.988 -35.247  1.00  0.00              
ATOM   2966  N   ALA D 185       7.316 -15.900 -36.270  1.00  0.00              
ATOM   2967  CA  ALA D 185       6.025 -15.723 -35.616  1.00  0.00              
ATOM   2968  C   ALA D 185       5.981 -15.346 -34.146  1.00  0.00              
ATOM   2969  O   ALA D 185       5.166 -14.515 -33.750  1.00  0.00              
ATOM   2970  CB  ALA D 185       5.169 -16.978 -35.839  1.00  0.00              
ATOM   2971  H   ALA D 185       7.509 -16.767 -36.752  1.00  0.00              
ATOM   2972  HA  ALA D 185       5.506 -14.888 -36.087  1.00  0.00              
ATOM   2973 1HB  ALA D 185       4.203 -16.850 -35.351  1.00  0.00              
ATOM   2974 2HB  ALA D 185       5.020 -17.132 -36.908  1.00  0.00              
ATOM   2975 3HB  ALA D 185       5.677 -17.844 -35.414  1.00  0.00              
ATOM   2976  N   ASP D 186       6.832 -15.950 -33.328  1.00  0.00              
ATOM   2977  CA  ASP D 186       6.767 -15.658 -31.900  1.00  0.00              
ATOM   2978  C   ASP D 186       7.470 -14.397 -31.443  1.00  0.00              
ATOM   2979  O   ASP D 186       6.971 -13.724 -30.525  1.00  0.00              
ATOM   2980  CB  ASP D 186       7.333 -16.845 -31.117  1.00  0.00              
ATOM   2981  CG  ASP D 186       6.441 -18.080 -31.114  1.00  0.00              
ATOM   2982  OD1 ASP D 186       5.294 -17.960 -31.474  1.00  0.00              
ATOM   2983  OD2 ASP D 186       6.950 -19.155 -30.906  1.00  0.00              
ATOM   2984  H   ASP D 186       7.523 -16.606 -33.665  1.00  0.00              
ATOM   2985  HA  ASP D 186       5.731 -15.492 -31.604  1.00  0.00              
ATOM   2986 1HB  ASP D 186       8.341 -17.126 -31.422  1.00  0.00              
ATOM   2987 2HB  ASP D 186       7.362 -16.417 -30.114  1.00  0.00              
ATOM   2988  N   HIS D 187       8.598 -14.046 -32.063  1.00  0.00              
ATOM   2989  CA  HIS D 187       9.324 -12.846 -31.640  1.00  0.00              
ATOM   2990  C   HIS D 187       9.381 -11.764 -32.699  1.00  0.00              
ATOM   2991  O   HIS D 187       9.959 -10.696 -32.476  1.00  0.00              
ATOM   2992  CB  HIS D 187      10.751 -13.212 -31.219  1.00  0.00              
ATOM   2993  CG  HIS D 187      10.826 -14.407 -30.321  1.00  0.00              
ATOM   2994  ND1 HIS D 187      10.913 -15.696 -30.804  1.00  0.00              
ATOM   2995  CD2 HIS D 187      10.826 -14.509 -28.971  1.00  0.00              
ATOM   2996  CE1 HIS D 187      10.964 -16.540 -29.788  1.00  0.00              
ATOM   2997  NE2 HIS D 187      10.913 -15.845 -28.666  1.00  0.00              
ATOM   2998  H   HIS D 187       8.963 -14.598 -32.825  1.00  0.00              
ATOM   2999  HA  HIS D 187       8.813 -12.388 -30.794  1.00  0.00              
ATOM   3000 1HB  HIS D 187      11.354 -13.444 -32.098  1.00  0.00              
ATOM   3001 2HB  HIS D 187      11.206 -12.384 -30.676  1.00  0.00              
ATOM   3002  HD1 HIS D 187      11.009 -15.963 -31.763  1.00  0.00              
ATOM   3003  HD2 HIS D 187      10.773 -13.769 -28.172  1.00  0.00              
ATOM   3004  HE1 HIS D 187      11.036 -17.614 -29.962  1.00  0.00              
ATOM   3005  N   MET D 188       8.784 -12.032 -33.852  1.00  0.00              
ATOM   3006  CA  MET D 188       8.717 -11.028 -34.921  1.00  0.00              
ATOM   3007  C   MET D 188      10.066 -10.534 -35.449  1.00  0.00              
ATOM   3008  O   MET D 188      10.194  -9.390 -35.885  1.00  0.00              
ATOM   3009  CB  MET D 188       7.908  -9.814 -34.459  1.00  0.00              
ATOM   3010  CG  MET D 188       6.510 -10.125 -33.961  1.00  0.00              
ATOM   3011  SD  MET D 188       5.542 -11.130 -35.126  1.00  0.00              
ATOM   3012  CE  MET D 188       5.941 -10.347 -36.686  1.00  0.00              
ATOM   3013  H   MET D 188       8.366 -12.940 -34.003  1.00  0.00              
ATOM   3014  HA  MET D 188       8.234 -11.453 -35.800  1.00  0.00              
ATOM   3015 1HB  MET D 188       8.475  -9.340 -33.659  1.00  0.00              
ATOM   3016 2HB  MET D 188       7.840  -9.134 -35.309  1.00  0.00              
ATOM   3017 1HG  MET D 188       6.596 -10.665 -33.019  1.00  0.00              
ATOM   3018 2HG  MET D 188       5.991  -9.181 -33.795  1.00  0.00              
ATOM   3019 1HE  MET D 188       5.417 -10.858 -37.494  1.00  0.00              
ATOM   3020 2HE  MET D 188       5.632  -9.301 -36.657  1.00  0.00              
ATOM   3021 3HE  MET D 188       7.016 -10.403 -36.857  1.00  0.00              
ATOM   3022  N   ALA D 189      11.078 -11.387 -35.409  1.00  0.00              
ATOM   3023  CA  ALA D 189      12.363 -11.028 -35.986  1.00  0.00              
ATOM   3024  C   ALA D 189      12.248 -11.184 -37.505  1.00  0.00              
ATOM   3025  O   ALA D 189      11.670 -12.154 -37.997  1.00  0.00              
ATOM   3026  CB  ALA D 189      13.443 -11.930 -35.449  1.00  0.00              
ATOM   3027  H   ALA D 189      10.968 -12.294 -34.979  1.00  0.00              
ATOM   3028  HA  ALA D 189      12.578  -9.988 -35.742  1.00  0.00              
ATOM   3029 1HB  ALA D 189      14.401 -11.651 -35.889  1.00  0.00              
ATOM   3030 2HB  ALA D 189      13.499 -11.828 -34.364  1.00  0.00              
ATOM   3031 3HB  ALA D 189      13.215 -12.964 -35.705  1.00  0.00              
ATOM   3032  N   GLN D 190      12.794 -10.230 -38.246  1.00  0.00              
ATOM   3033  CA  GLN D 190      12.732 -10.283 -39.698  1.00  0.00              
ATOM   3034  C   GLN D 190      13.623 -11.389 -40.246  1.00  0.00              
ATOM   3035  O   GLN D 190      14.804 -11.467 -39.915  1.00  0.00              
ATOM   3036  CB  GLN D 190      13.145  -8.938 -40.303  1.00  0.00              
ATOM   3037  CG  GLN D 190      13.017  -8.869 -41.815  1.00  0.00              
ATOM   3038  CD  GLN D 190      13.302  -7.481 -42.356  1.00  0.00              
ATOM   3039  OE1 GLN D 190      13.577  -6.547 -41.598  1.00  0.00              
ATOM   3040  NE2 GLN D 190      13.233  -7.336 -43.676  1.00  0.00              
ATOM   3041  H   GLN D 190      13.262  -9.454 -37.802  1.00  0.00              
ATOM   3042  HA  GLN D 190      11.715 -10.521 -40.012  1.00  0.00              
ATOM   3043 1HB  GLN D 190      12.511  -8.179 -39.844  1.00  0.00              
ATOM   3044 2HB  GLN D 190      14.182  -8.768 -40.012  1.00  0.00              
ATOM   3045 1HG  GLN D 190      13.490  -9.591 -42.480  1.00  0.00              
ATOM   3046 2HG  GLN D 190      11.939  -9.027 -41.818  1.00  0.00              
ATOM   3047 1HE2 GLN D 190      13.410  -6.444 -44.090  1.00  0.00              
ATOM   3048 2HE2 GLN D 190      13.004  -8.120 -44.254  1.00  0.00              
ATOM   3049  N   LEU D 191      13.048 -12.252 -41.074  1.00  0.00              
ATOM   3050  CA  LEU D 191      13.786 -13.379 -41.623  1.00  0.00              
ATOM   3051  C   LEU D 191      14.098 -13.041 -43.081  1.00  0.00              
ATOM   3052  O   LEU D 191      14.966 -12.209 -43.336  1.00  0.00              
ATOM   3053  CB  LEU D 191      12.959 -14.659 -41.496  1.00  0.00              
ATOM   3054  CG  LEU D 191      12.617 -15.006 -40.041  1.00  0.00              
ATOM   3055  CD1 LEU D 191      11.749 -16.264 -39.990  1.00  0.00              
ATOM   3056  CD2 LEU D 191      13.900 -15.205 -39.239  1.00  0.00              
ATOM   3057  H   LEU D 191      12.079 -12.128 -41.330  1.00  0.00              
ATOM   3058  HA  LEU D 191      14.721 -13.502 -41.079  1.00  0.00              
ATOM   3059 1HB  LEU D 191      12.069 -14.349 -42.041  1.00  0.00              
ATOM   3060 2HB  LEU D 191      13.428 -15.495 -42.013  1.00  0.00              
ATOM   3061  HG  LEU D 191      12.093 -14.148 -39.618  1.00  0.00              
ATOM   3062 1HD1 LEU D 191      11.513 -16.501 -38.953  1.00  0.00              
ATOM   3063 2HD1 LEU D 191      10.825 -16.092 -40.543  1.00  0.00              
ATOM   3064 3HD1 LEU D 191      12.289 -17.097 -40.438  1.00  0.00              
ATOM   3065 1HD2 LEU D 191      13.648 -15.451 -38.207  1.00  0.00              
ATOM   3066 2HD2 LEU D 191      14.480 -16.018 -39.674  1.00  0.00              
ATOM   3067 3HD2 LEU D 191      14.487 -14.287 -39.259  1.00  0.00              
ATOM   3068  N   GLN D 192      13.413 -13.639 -44.043  1.00  0.00              
ATOM   3069  CA  GLN D 192      13.724 -13.302 -45.432  1.00  0.00              
ATOM   3070  C   GLN D 192      12.532 -12.918 -46.310  1.00  0.00              
ATOM   3071  O   GLN D 192      11.381 -13.144 -45.947  1.00  0.00              
ATOM   3072  CB  GLN D 192      14.450 -14.483 -46.085  1.00  0.00              
ATOM   3073  CG  GLN D 192      15.782 -14.828 -45.440  1.00  0.00              
ATOM   3074  CD  GLN D 192      16.813 -13.731 -45.621  1.00  0.00              
ATOM   3075  OE1 GLN D 192      16.820 -13.025 -46.633  1.00  0.00              
ATOM   3076  NE2 GLN D 192      17.694 -13.582 -44.638  1.00  0.00              
ATOM   3077  H   GLN D 192      12.688 -14.316 -43.852  1.00  0.00              
ATOM   3078  HA  GLN D 192      14.358 -12.416 -45.460  1.00  0.00              
ATOM   3079 1HB  GLN D 192      13.777 -15.338 -46.023  1.00  0.00              
ATOM   3080 2HB  GLN D 192      14.605 -14.217 -47.131  1.00  0.00              
ATOM   3081 1HG  GLN D 192      15.863 -15.201 -44.420  1.00  0.00              
ATOM   3082 2HG  GLN D 192      16.009 -15.634 -46.140  1.00  0.00              
ATOM   3083 1HE2 GLN D 192      18.400 -12.874 -44.701  1.00  0.00              
ATOM   3084 2HE2 GLN D 192      17.654 -14.176 -43.835  1.00  0.00              
ATOM   3085  N   ARG D 193      12.826 -12.296 -47.449  1.00  0.00              
ATOM   3086  CA  ARG D 193      11.807 -11.938 -48.430  1.00  0.00              
ATOM   3087  C   ARG D 193      11.466 -13.227 -49.166  1.00  0.00              
ATOM   3088  O   ARG D 193      12.351 -13.962 -49.579  1.00  0.00              
ATOM   3089  CB  ARG D 193      12.222 -10.815 -49.368  1.00  0.00              
ATOM   3090  CG  ARG D 193      11.138 -10.346 -50.324  1.00  0.00              
ATOM   3091  CD  ARG D 193      11.559  -9.253 -51.239  1.00  0.00              
ATOM   3092  NE  ARG D 193      11.880  -8.000 -50.573  1.00  0.00              
ATOM   3093  CZ  ARG D 193      10.972  -7.081 -50.192  1.00  0.00              
ATOM   3094  NH1 ARG D 193       9.692  -7.250 -50.440  1.00  0.00              
ATOM   3095  NH2 ARG D 193      11.404  -5.991 -49.582  1.00  0.00              
ATOM   3096  H   ARG D 193      13.792 -12.064 -47.635  1.00  0.00              
ATOM   3097  HA  ARG D 193      10.922 -11.555 -47.921  1.00  0.00              
ATOM   3098 1HB  ARG D 193      12.538  -9.980 -48.744  1.00  0.00              
ATOM   3099 2HB  ARG D 193      13.074 -11.180 -49.944  1.00  0.00              
ATOM   3100 1HG  ARG D 193      10.823 -11.192 -50.935  1.00  0.00              
ATOM   3101 2HG  ARG D 193      10.291  -9.986 -49.738  1.00  0.00              
ATOM   3102 1HD  ARG D 193      12.447  -9.569 -51.783  1.00  0.00              
ATOM   3103 2HD  ARG D 193      10.752  -9.051 -51.943  1.00  0.00              
ATOM   3104  HE  ARG D 193      12.780  -7.629 -50.300  1.00  0.00              
ATOM   3105 1HH1 ARG D 193       9.379  -8.081 -50.923  1.00  0.00              
ATOM   3106 2HH1 ARG D 193       9.027  -6.550 -50.146  1.00  0.00              
ATOM   3107 1HH2 ARG D 193      12.393  -5.869 -49.414  1.00  0.00              
ATOM   3108 2HH2 ARG D 193      10.745  -5.287 -49.286  1.00  0.00              
ATOM   3109  N   VAL D 194      10.181 -13.509 -49.311  1.00  0.00              
ATOM   3110  CA  VAL D 194       9.757 -14.723 -49.983  1.00  0.00              
ATOM   3111  C   VAL D 194       8.767 -14.302 -51.049  1.00  0.00              
ATOM   3112  O   VAL D 194       8.318 -13.148 -51.071  1.00  0.00              
ATOM   3113  CB  VAL D 194       9.053 -15.714 -49.008  1.00  0.00              
ATOM   3114  CG1 VAL D 194       9.993 -16.103 -47.898  1.00  0.00              
ATOM   3115  CG2 VAL D 194       7.804 -15.096 -48.444  1.00  0.00              
ATOM   3116  H   VAL D 194       9.481 -12.876 -48.952  1.00  0.00              
ATOM   3117  HA  VAL D 194      10.594 -15.216 -50.478  1.00  0.00              
ATOM   3118  HB  VAL D 194       8.746 -16.601 -49.563  1.00  0.00              
ATOM   3119 1HG1 VAL D 194       9.490 -16.796 -47.221  1.00  0.00              
ATOM   3120 2HG1 VAL D 194      10.874 -16.585 -48.319  1.00  0.00              
ATOM   3121 3HG1 VAL D 194      10.292 -15.212 -47.346  1.00  0.00              
ATOM   3122 1HG2 VAL D 194       7.324 -15.801 -47.766  1.00  0.00              
ATOM   3123 2HG2 VAL D 194       8.062 -14.187 -47.902  1.00  0.00              
ATOM   3124 3HG2 VAL D 194       7.120 -14.852 -49.258  1.00  0.00              
ATOM   3125  N   HIS D 195       8.433 -15.222 -51.945  1.00  0.00              
ATOM   3126  CA  HIS D 195       7.447 -14.918 -52.961  1.00  0.00              
ATOM   3127  C   HIS D 195       6.356 -15.976 -52.892  1.00  0.00              
ATOM   3128  O   HIS D 195       6.643 -17.171 -52.918  1.00  0.00              
ATOM   3129  CB  HIS D 195       8.063 -14.891 -54.368  1.00  0.00              
ATOM   3130  CG  HIS D 195       7.138 -14.324 -55.403  1.00  0.00              
ATOM   3131  ND1 HIS D 195       7.049 -12.973 -55.657  1.00  0.00              
ATOM   3132  CD2 HIS D 195       6.189 -14.914 -56.169  1.00  0.00              
ATOM   3133  CE1 HIS D 195       6.080 -12.754 -56.531  1.00  0.00              
ATOM   3134  NE2 HIS D 195       5.544 -13.916 -56.858  1.00  0.00              
ATOM   3135  H   HIS D 195       8.859 -16.139 -51.932  1.00  0.00              
ATOM   3136  HA  HIS D 195       6.998 -13.946 -52.756  1.00  0.00              
ATOM   3137 1HB  HIS D 195       8.962 -14.273 -54.373  1.00  0.00              
ATOM   3138 2HB  HIS D 195       8.317 -15.902 -54.686  1.00  0.00              
ATOM   3139  HD1 HIS D 195       7.663 -12.264 -55.310  1.00  0.00              
ATOM   3140  HD2 HIS D 195       5.887 -15.952 -56.305  1.00  0.00              
ATOM   3141  HE1 HIS D 195       5.849 -11.740 -56.862  1.00  0.00              
ATOM   3142  N   GLY D 196       5.111 -15.529 -52.793  1.00  0.00              
ATOM   3143  CA  GLY D 196       4.003 -16.453 -52.688  1.00  0.00              
ATOM   3144  C   GLY D 196       3.366 -16.737 -54.034  1.00  0.00              
ATOM   3145  O   GLY D 196       3.277 -15.852 -54.882  1.00  0.00              
ATOM   3146  H   GLY D 196       4.926 -14.536 -52.791  1.00  0.00              
ATOM   3147 1HA  GLY D 196       4.361 -17.393 -52.269  1.00  0.00              
ATOM   3148 2HA  GLY D 196       3.246 -16.028 -52.030  1.00  0.00              
ATOM   3149  N   PHE D 197       2.929 -17.981 -54.223  1.00  0.00              
ATOM   3150  CA  PHE D 197       2.249 -18.398 -55.441  1.00  0.00              
ATOM   3151  C   PHE D 197       0.948 -19.084 -55.057  1.00  0.00              
ATOM   3152  O   PHE D 197       0.912 -20.298 -54.822  1.00  0.00              
ATOM   3153  CB  PHE D 197       3.083 -19.396 -56.251  1.00  0.00              
ATOM   3154  CG  PHE D 197       4.397 -18.862 -56.734  1.00  0.00              
ATOM   3155  CD1 PHE D 197       5.555 -19.065 -56.004  1.00  0.00              
ATOM   3156  CD2 PHE D 197       4.483 -18.215 -57.963  1.00  0.00              
ATOM   3157  CE1 PHE D 197       6.785 -18.648 -56.490  1.00  0.00              
ATOM   3158  CE2 PHE D 197       5.700 -17.792 -58.457  1.00  0.00              
ATOM   3159  CZ  PHE D 197       6.857 -18.007 -57.731  1.00  0.00              
ATOM   3160  H   PHE D 197       3.079 -18.658 -53.486  1.00  0.00              
ATOM   3161  HA  PHE D 197       2.009 -17.525 -56.049  1.00  0.00              
ATOM   3162 1HB  PHE D 197       3.315 -20.270 -55.644  1.00  0.00              
ATOM   3163 2HB  PHE D 197       2.536 -19.707 -57.140  1.00  0.00              
ATOM   3164  HD1 PHE D 197       5.493 -19.564 -55.036  1.00  0.00              
ATOM   3165  HD2 PHE D 197       3.573 -18.044 -58.537  1.00  0.00              
ATOM   3166  HE1 PHE D 197       7.689 -18.821 -55.904  1.00  0.00              
ATOM   3167  HE2 PHE D 197       5.749 -17.288 -59.422  1.00  0.00              
ATOM   3168  HZ  PHE D 197       7.819 -17.678 -58.120  1.00  0.00              
ATOM   3169  N   LEU D 198      -0.122 -18.307 -55.012  1.00  0.00              
ATOM   3170  CA  LEU D 198      -1.439 -18.838 -54.708  1.00  0.00              
ATOM   3171  C   LEU D 198      -2.038 -19.488 -55.949  1.00  0.00              
ATOM   3172  O   LEU D 198      -2.217 -18.814 -56.970  1.00  0.00              
ATOM   3173  CB  LEU D 198      -2.371 -17.703 -54.269  1.00  0.00              
ATOM   3174  CG  LEU D 198      -3.557 -17.996 -53.341  1.00  0.00              
ATOM   3175  CD1 LEU D 198      -4.832 -17.605 -54.033  1.00  0.00              
ATOM   3176  CD2 LEU D 198      -3.596 -19.428 -52.936  1.00  0.00              
ATOM   3177  H   LEU D 198      -0.020 -17.319 -55.192  1.00  0.00              
ATOM   3178  HA  LEU D 198      -1.353 -19.614 -53.948  1.00  0.00              
ATOM   3179 1HB  LEU D 198      -1.658 -17.087 -53.725  1.00  0.00              
ATOM   3180 2HB  LEU D 198      -2.757 -17.144 -55.122  1.00  0.00              
ATOM   3181  HG  LEU D 198      -3.407 -17.415 -52.431  1.00  0.00              
ATOM   3182 1HD1 LEU D 198      -5.680 -17.812 -53.379  1.00  0.00              
ATOM   3183 2HD1 LEU D 198      -4.808 -16.541 -54.268  1.00  0.00              
ATOM   3184 3HD1 LEU D 198      -4.937 -18.177 -54.954  1.00  0.00              
ATOM   3185 1HD2 LEU D 198      -4.449 -19.597 -52.279  1.00  0.00              
ATOM   3186 2HD2 LEU D 198      -3.691 -20.055 -53.823  1.00  0.00              
ATOM   3187 3HD2 LEU D 198      -2.677 -19.683 -52.409  1.00  0.00              
ATOM   3188  N   MET D 199      -2.344 -20.783 -55.852  1.00  0.00              
ATOM   3189  CA  MET D 199      -2.893 -21.545 -56.964  1.00  0.00              
ATOM   3190  C   MET D 199      -4.311 -21.960 -56.527  1.00  0.00              
ATOM   3191  O   MET D 199      -4.666 -21.770 -55.361  1.00  0.00              
ATOM   3192  CB  MET D 199      -1.945 -22.706 -57.298  1.00  0.00              
ATOM   3193  CG  MET D 199      -0.629 -22.145 -57.907  1.00  0.00              
ATOM   3194  SD  MET D 199       0.619 -23.340 -58.140  1.00  0.00              
ATOM   3195  CE  MET D 199       1.153 -23.595 -56.449  1.00  0.00              
ATOM   3196  H   MET D 199      -2.187 -21.246 -54.969  1.00  0.00              
ATOM   3197  HA  MET D 199      -2.950 -20.917 -57.853  1.00  0.00              
ATOM   3198 1HB  MET D 199      -1.764 -23.244 -56.368  1.00  0.00              
ATOM   3199 2HB  MET D 199      -2.471 -23.355 -57.998  1.00  0.00              
ATOM   3200 1HG  MET D 199      -0.865 -21.702 -58.875  1.00  0.00              
ATOM   3201 2HG  MET D 199      -0.246 -21.375 -57.239  1.00  0.00              
ATOM   3202 1HE  MET D 199       1.953 -24.337 -56.428  1.00  0.00              
ATOM   3203 2HE  MET D 199       1.519 -22.655 -56.037  1.00  0.00              
ATOM   3204 3HE  MET D 199       0.312 -23.951 -55.854  1.00  0.00              
ATOM   3205  N   ASN D 200      -5.128 -22.494 -57.431  1.00  0.00              
ATOM   3206  CA  ASN D 200      -6.520 -22.759 -57.052  1.00  0.00              
ATOM   3207  C   ASN D 200      -6.805 -23.870 -56.033  1.00  0.00              
ATOM   3208  O   ASN D 200      -7.965 -24.092 -55.636  1.00  0.00              
ATOM   3209  CB  ASN D 200      -7.383 -22.948 -58.311  1.00  0.00              
ATOM   3210  CG  ASN D 200      -7.025 -24.178 -59.084  1.00  0.00              
ATOM   3211  OD1 ASN D 200      -6.162 -24.946 -58.667  1.00  0.00              
ATOM   3212  ND2 ASN D 200      -7.693 -24.389 -60.212  1.00  0.00              
ATOM   3213  H   ASN D 200      -4.821 -22.721 -58.366  1.00  0.00              
ATOM   3214  HA  ASN D 200      -6.941 -21.885 -56.552  1.00  0.00              
ATOM   3215 1HB  ASN D 200      -8.468 -22.843 -58.264  1.00  0.00              
ATOM   3216 2HB  ASN D 200      -6.957 -22.078 -58.810  1.00  0.00              
ATOM   3217 1HD2 ASN D 200      -7.493 -25.199 -60.767  1.00  0.00              
ATOM   3218 2HD2 ASN D 200      -8.396 -23.743 -60.507  1.00  0.00              
ATOM   3219  N   ASP D 201      -5.761 -24.543 -55.578  1.00  0.00              
ATOM   3220  CA  ASP D 201      -5.982 -25.524 -54.542  1.00  0.00              
ATOM   3221  C   ASP D 201      -4.909 -25.552 -53.467  1.00  0.00              
ATOM   3222  O   ASP D 201      -5.021 -26.319 -52.530  1.00  0.00              
ATOM   3223  CB  ASP D 201      -6.191 -26.918 -55.168  1.00  0.00              
ATOM   3224  CG  ASP D 201      -4.990 -27.415 -55.959  1.00  0.00              
ATOM   3225  OD1 ASP D 201      -3.938 -26.736 -55.996  1.00  0.00              
ATOM   3226  OD2 ASP D 201      -5.127 -28.499 -56.563  1.00  0.00              
ATOM   3227  H   ASP D 201      -4.824 -24.395 -55.926  1.00  0.00              
ATOM   3228  HA  ASP D 201      -6.901 -25.293 -54.004  1.00  0.00              
ATOM   3229 1HB  ASP D 201      -6.500 -27.676 -54.448  1.00  0.00              
ATOM   3230 2HB  ASP D 201      -7.016 -26.702 -55.848  1.00  0.00              
ATOM   3231  N   CYS D 202      -3.905 -24.681 -53.573  1.00  0.00              
ATOM   3232  CA  CYS D 202      -2.816 -24.622 -52.592  1.00  0.00              
ATOM   3233  C   CYS D 202      -2.014 -23.329 -52.735  1.00  0.00              
ATOM   3234  O   CYS D 202      -1.999 -22.706 -53.801  1.00  0.00              
ATOM   3235  CB  CYS D 202      -1.956 -25.830 -52.966  1.00  0.00              
ATOM   3236  SG  CYS D 202      -1.266 -25.771 -54.636  1.00  0.00              
ATOM   3237  H   CYS D 202      -3.897 -24.042 -54.356  1.00  0.00              
ATOM   3238  HA  CYS D 202      -3.153 -24.739 -51.563  1.00  0.00              
ATOM   3239 1HB  CYS D 202      -1.105 -25.911 -52.289  1.00  0.00              
ATOM   3240 2HB  CYS D 202      -2.549 -26.743 -52.916  1.00  0.00              
ATOM   3241  HG  CYS D 202      -1.028 -27.075 -54.734  1.00  0.00              
ATOM   3242  N   LEU D 203      -1.352 -22.939 -51.648  1.00  0.00              
ATOM   3243  CA  LEU D 203      -0.472 -21.781 -51.628  1.00  0.00              
ATOM   3244  C   LEU D 203       0.956 -22.284 -51.534  1.00  0.00              
ATOM   3245  O   LEU D 203       1.338 -22.921 -50.546  1.00  0.00              
ATOM   3246  CB  LEU D 203      -0.769 -20.893 -50.419  1.00  0.00              
ATOM   3247  CG  LEU D 203       0.178 -19.712 -50.215  1.00  0.00              
ATOM   3248  CD1 LEU D 203       0.085 -18.758 -51.412  1.00  0.00              
ATOM   3249  CD2 LEU D 203      -0.186 -18.983 -48.922  1.00  0.00              
ATOM   3250  H   LEU D 203      -1.473 -23.479 -50.803  1.00  0.00              
ATOM   3251  HA  LEU D 203      -0.582 -21.223 -52.557  1.00  0.00              
ATOM   3252 1HB  LEU D 203      -1.757 -20.533 -50.702  1.00  0.00              
ATOM   3253 2HB  LEU D 203      -0.846 -21.475 -49.500  1.00  0.00              
ATOM   3254  HG  LEU D 203       1.182 -20.118 -50.096  1.00  0.00              
ATOM   3255 1HD1 LEU D 203       0.762 -17.918 -51.263  1.00  0.00              
ATOM   3256 2HD1 LEU D 203       0.364 -19.290 -52.323  1.00  0.00              
ATOM   3257 3HD1 LEU D 203      -0.936 -18.390 -51.506  1.00  0.00              
ATOM   3258 1HD2 LEU D 203       0.491 -18.141 -48.777  1.00  0.00              
ATOM   3259 2HD2 LEU D 203      -1.211 -18.620 -48.985  1.00  0.00              
ATOM   3260 3HD2 LEU D 203      -0.095 -19.669 -48.080  1.00  0.00              
ATOM   3261  N   LEU D 204       1.742 -22.016 -52.570  1.00  0.00              
ATOM   3262  CA  LEU D 204       3.143 -22.399 -52.576  1.00  0.00              
ATOM   3263  C   LEU D 204       3.967 -21.175 -52.227  1.00  0.00              
ATOM   3264  O   LEU D 204       3.901 -20.153 -52.923  1.00  0.00              
ATOM   3265  CB  LEU D 204       3.558 -22.925 -53.959  1.00  0.00              
ATOM   3266  CG  LEU D 204       5.023 -23.345 -54.139  1.00  0.00              
ATOM   3267  CD1 LEU D 204       5.332 -24.554 -53.290  1.00  0.00              
ATOM   3268  CD2 LEU D 204       5.293 -23.655 -55.611  1.00  0.00              
ATOM   3269  H   LEU D 204       1.360 -21.536 -53.371  1.00  0.00              
ATOM   3270  HA  LEU D 204       3.316 -23.160 -51.816  1.00  0.00              
ATOM   3271 1HB  LEU D 204       2.921 -23.806 -54.012  1.00  0.00              
ATOM   3272 2HB  LEU D 204       3.285 -22.231 -54.753  1.00  0.00              
ATOM   3273  HG  LEU D 204       5.641 -22.491 -53.859  1.00  0.00              
ATOM   3274 1HD1 LEU D 204       6.375 -24.841 -53.429  1.00  0.00              
ATOM   3275 2HD1 LEU D 204       5.159 -24.316 -52.240  1.00  0.00              
ATOM   3276 3HD1 LEU D 204       4.688 -25.381 -53.586  1.00  0.00              
ATOM   3277 1HD2 LEU D 204       6.335 -23.952 -55.735  1.00  0.00              
ATOM   3278 2HD2 LEU D 204       4.642 -24.465 -55.938  1.00  0.00              
ATOM   3279 3HD2 LEU D 204       5.096 -22.766 -56.212  1.00  0.00              
ATOM   3280  N   VAL D 205       4.732 -21.279 -51.146  1.00  0.00              
ATOM   3281  CA  VAL D 205       5.565 -20.174 -50.683  1.00  0.00              
ATOM   3282  C   VAL D 205       7.020 -20.515 -50.976  1.00  0.00              
ATOM   3283  O   VAL D 205       7.550 -21.505 -50.468  1.00  0.00              
ATOM   3284  CB  VAL D 205       5.388 -19.896 -49.179  1.00  0.00              
ATOM   3285  CG1 VAL D 205       6.298 -18.759 -48.736  1.00  0.00              
ATOM   3286  CG2 VAL D 205       3.936 -19.567 -48.866  1.00  0.00              
ATOM   3287  H   VAL D 205       4.736 -22.147 -50.631  1.00  0.00              
ATOM   3288  HA  VAL D 205       5.343 -19.255 -51.227  1.00  0.00              
ATOM   3289  HB  VAL D 205       5.636 -20.799 -48.620  1.00  0.00              
ATOM   3290 1HG1 VAL D 205       6.159 -18.576 -47.670  1.00  0.00              
ATOM   3291 2HG1 VAL D 205       7.336 -19.030 -48.925  1.00  0.00              
ATOM   3292 3HG1 VAL D 205       6.050 -17.857 -49.293  1.00  0.00              
ATOM   3293 1HG2 VAL D 205       3.828 -19.374 -47.798  1.00  0.00              
ATOM   3294 2HG2 VAL D 205       3.635 -18.683 -49.427  1.00  0.00              
ATOM   3295 3HG2 VAL D 205       3.304 -20.409 -49.147  1.00  0.00              
ATOM   3296  N   ALA D 206       7.658 -19.701 -51.810  1.00  0.00              
ATOM   3297  CA  ALA D 206       9.049 -19.927 -52.191  1.00  0.00              
ATOM   3298  C   ALA D 206       9.958 -19.010 -51.402  1.00  0.00              
ATOM   3299  O   ALA D 206       9.744 -17.801 -51.364  1.00  0.00              
ATOM   3300  CB  ALA D 206       9.237 -19.672 -53.678  1.00  0.00              
ATOM   3301  H   ALA D 206       7.166 -18.904 -52.190  1.00  0.00              
ATOM   3302  HA  ALA D 206       9.314 -20.956 -51.952  1.00  0.00              
ATOM   3303 1HB  ALA D 206      10.279 -19.846 -53.947  1.00  0.00              
ATOM   3304 2HB  ALA D 206       8.599 -20.348 -54.248  1.00  0.00              
ATOM   3305 3HB  ALA D 206       8.971 -18.642 -53.908  1.00  0.00              
ATOM   3306  N   THR D 207      10.975 -19.600 -50.786  1.00  0.00              
ATOM   3307  CA  THR D 207      11.958 -18.858 -50.007  1.00  0.00              
ATOM   3308  C   THR D 207      13.333 -18.949 -50.657  1.00  0.00              
ATOM   3309  O   THR D 207      13.845 -20.038 -50.897  1.00  0.00              
ATOM   3310  CB  THR D 207      12.046 -19.377 -48.559  1.00  0.00              
ATOM   3311  OG1 THR D 207      10.773 -19.230 -47.918  1.00  0.00              
ATOM   3312  CG2 THR D 207      13.095 -18.600 -47.778  1.00  0.00              
ATOM   3313  H   THR D 207      11.066 -20.602 -50.864  1.00  0.00              
ATOM   3314  HA  THR D 207      11.689 -17.802 -49.982  1.00  0.00              
ATOM   3315  HB  THR D 207      12.315 -20.432 -48.576  1.00  0.00              
ATOM   3316  HG1 THR D 207      10.196 -19.949 -48.184  1.00  0.00              
ATOM   3317 1HG2 THR D 207      13.144 -18.981 -46.758  1.00  0.00              
ATOM   3318 2HG2 THR D 207      14.067 -18.719 -48.256  1.00  0.00              
ATOM   3319 3HG2 THR D 207      12.826 -17.544 -47.759  1.00  0.00              
ATOM   3320  N   TRP D 208      13.924 -17.791 -50.920  1.00  0.00              
ATOM   3321  CA  TRP D 208      15.231 -17.709 -51.564  1.00  0.00              
ATOM   3322  C   TRP D 208      16.218 -17.030 -50.613  1.00  0.00              
ATOM   3323  O   TRP D 208      15.903 -15.995 -50.026  1.00  0.00              
ATOM   3324  CB  TRP D 208      15.141 -16.942 -52.885  1.00  0.00              
ATOM   3325  CG  TRP D 208      14.483 -17.720 -53.984  1.00  0.00              
ATOM   3326  CD1 TRP D 208      13.147 -17.795 -54.244  1.00  0.00              
ATOM   3327  CD2 TRP D 208      15.131 -18.532 -54.972  1.00  0.00              
ATOM   3328  NE1 TRP D 208      12.921 -18.603 -55.330  1.00  0.00              
ATOM   3329  CE2 TRP D 208      14.124 -19.067 -55.796  1.00  0.00              
ATOM   3330  CE3 TRP D 208      16.466 -18.857 -55.239  1.00  0.00              
ATOM   3331  CZ2 TRP D 208      14.406 -19.907 -56.862  1.00  0.00              
ATOM   3332  CZ3 TRP D 208      16.748 -19.698 -56.308  1.00  0.00              
ATOM   3333  CH2 TRP D 208      15.747 -20.208 -57.098  1.00  0.00              
ATOM   3334  H   TRP D 208      13.448 -16.938 -50.663  1.00  0.00              
ATOM   3335  HA  TRP D 208      15.604 -18.711 -51.772  1.00  0.00              
ATOM   3336 1HB  TRP D 208      14.558 -16.032 -52.754  1.00  0.00              
ATOM   3337 2HB  TRP D 208      16.140 -16.686 -53.238  1.00  0.00              
ATOM   3338  HD1 TRP D 208      12.486 -17.232 -53.586  1.00  0.00              
ATOM   3339  HE1 TRP D 208      12.016 -18.821 -55.722  1.00  0.00              
ATOM   3340  HE3 TRP D 208      17.298 -18.479 -54.646  1.00  0.00              
ATOM   3341  HZ2 TRP D 208      13.580 -20.289 -57.463  1.00  0.00              
ATOM   3342  HZ3 TRP D 208      17.792 -19.945 -56.505  1.00  0.00              
ATOM   3343  HH2 TRP D 208      16.012 -20.864 -57.927  1.00  0.00              
ATOM   3344  N   LEU D 209      17.404 -17.618 -50.454  1.00  0.00              
ATOM   3345  CA  LEU D 209      18.459 -16.995 -49.655  1.00  0.00              
ATOM   3346  C   LEU D 209      19.775 -16.833 -50.408  1.00  0.00              
ATOM   3347  O   LEU D 209      20.490 -17.807 -50.672  1.00  0.00              
ATOM   3348  CB  LEU D 209      18.690 -17.813 -48.378  1.00  0.00              
ATOM   3349  CG  LEU D 209      19.839 -17.323 -47.488  1.00  0.00              
ATOM   3350  CD1 LEU D 209      19.547 -15.915 -46.986  1.00  0.00              
ATOM   3351  CD2 LEU D 209      20.023 -18.283 -46.321  1.00  0.00              
ATOM   3352  H   LEU D 209      17.581 -18.511 -50.891  1.00  0.00              
ATOM   3353  HA  LEU D 209      18.161 -15.983 -49.383  1.00  0.00              
ATOM   3354 1HB  LEU D 209      17.735 -17.643 -47.884  1.00  0.00              
ATOM   3355 2HB  LEU D 209      18.802 -18.875 -48.595  1.00  0.00              
ATOM   3356  HG  LEU D 209      20.748 -17.349 -48.088  1.00  0.00              
ATOM   3357 1HD1 LEU D 209      20.369 -15.576 -46.355  1.00  0.00              
ATOM   3358 2HD1 LEU D 209      19.442 -15.241 -47.837  1.00  0.00              
ATOM   3359 3HD1 LEU D 209      18.624 -15.919 -46.409  1.00  0.00              
ATOM   3360 1HD2 LEU D 209      20.841 -17.934 -45.690  1.00  0.00              
ATOM   3361 2HD2 LEU D 209      19.104 -18.326 -45.736  1.00  0.00              
ATOM   3362 3HD2 LEU D 209      20.259 -19.278 -46.701  1.00  0.00              
ATOM   3363  N   PRO D 210      20.115 -15.585 -50.760  1.00  0.00              
ATOM   3364  CA  PRO D 210      21.344 -15.314 -51.504  1.00  0.00              
ATOM   3365  C   PRO D 210      22.565 -15.782 -50.718  1.00  0.00              
ATOM   3366  O   PRO D 210      22.703 -15.477 -49.533  1.00  0.00              
ATOM   3367  CB  PRO D 210      21.334 -13.795 -51.710  1.00  0.00              
ATOM   3368  CG  PRO D 210      19.897 -13.416 -51.609  1.00  0.00              
ATOM   3369  CD  PRO D 210      19.310 -14.342 -50.577  1.00  0.00              
ATOM   3370  HA  PRO D 210      21.390 -15.856 -52.460  1.00  0.00              
ATOM   3371 1HB  PRO D 210      21.937 -13.282 -50.946  1.00  0.00              
ATOM   3372 2HB  PRO D 210      21.751 -13.519 -52.689  1.00  0.00              
ATOM   3373 1HG  PRO D 210      19.783 -12.365 -51.307  1.00  0.00              
ATOM   3374 2HG  PRO D 210      19.386 -13.530 -52.577  1.00  0.00              
ATOM   3375 1HD  PRO D 210      19.415 -13.945 -49.555  1.00  0.00              
ATOM   3376 2HD  PRO D 210      18.239 -14.524 -50.741  1.00  0.00              
ATOM   3377  N   GLN D 211      23.435 -16.541 -51.375  1.00  0.00              
ATOM   3378  CA  GLN D 211      24.708 -16.937 -50.783  1.00  0.00              
ATOM   3379  C   GLN D 211      25.794 -16.767 -51.837  1.00  0.00              
ATOM   3380  O   GLN D 211      25.514 -16.860 -53.036  1.00  0.00              
ATOM   3381  CB  GLN D 211      24.665 -18.384 -50.285  1.00  0.00              
ATOM   3382  CG  GLN D 211      23.674 -18.627 -49.160  1.00  0.00              
ATOM   3383  CD  GLN D 211      23.803 -20.017 -48.565  1.00  0.00              
ATOM   3384  OE1 GLN D 211      24.679 -20.794 -48.953  1.00  0.00              
ATOM   3385  NE2 GLN D 211      22.926 -20.338 -47.622  1.00  0.00              
ATOM   3386  H   GLN D 211      23.208 -16.852 -52.308  1.00  0.00              
ATOM   3387  HA  GLN D 211      24.938 -16.283 -49.941  1.00  0.00              
ATOM   3388 1HB  GLN D 211      24.408 -19.005 -51.144  1.00  0.00              
ATOM   3389 2HB  GLN D 211      25.672 -18.630 -49.949  1.00  0.00              
ATOM   3390 1HG  GLN D 211      23.529 -17.924 -48.340  1.00  0.00              
ATOM   3391 2HG  GLN D 211      22.799 -18.609 -49.810  1.00  0.00              
ATOM   3392 1HE2 GLN D 211      22.961 -21.243 -47.192  1.00  0.00              
ATOM   3393 2HE2 GLN D 211      22.230 -19.678 -47.338  1.00  0.00              
ATOM   3394  N   ARG D 212      27.019 -16.508 -51.386  1.00  0.00              
ATOM   3395  CA  ARG D 212      28.127 -16.198 -52.285  1.00  0.00              
ATOM   3396  C   ARG D 212      28.227 -17.208 -53.427  1.00  0.00              
ATOM   3397  O   ARG D 212      28.190 -16.832 -54.601  1.00  0.00              
ATOM   3398  CB  ARG D 212      29.448 -16.072 -51.539  1.00  0.00              
ATOM   3399  CG  ARG D 212      30.614 -15.582 -52.382  1.00  0.00              
ATOM   3400  CD  ARG D 212      31.904 -15.497 -51.652  1.00  0.00              
ATOM   3401  NE  ARG D 212      32.440 -16.778 -51.223  1.00  0.00              
ATOM   3402  CZ  ARG D 212      33.416 -16.932 -50.307  1.00  0.00              
ATOM   3403  NH1 ARG D 212      33.991 -15.890 -49.748  1.00  0.00              
ATOM   3404  NH2 ARG D 212      33.798 -18.160 -50.002  1.00  0.00              
ATOM   3405  H   ARG D 212      27.185 -16.526 -50.389  1.00  0.00              
ATOM   3406  HA  ARG D 212      27.961 -15.226 -52.752  1.00  0.00              
ATOM   3407 1HB  ARG D 212      29.283 -15.378 -50.715  1.00  0.00              
ATOM   3408 2HB  ARG D 212      29.682 -17.059 -51.140  1.00  0.00              
ATOM   3409 1HG  ARG D 212      30.748 -16.266 -53.221  1.00  0.00              
ATOM   3410 2HG  ARG D 212      30.375 -14.587 -52.760  1.00  0.00              
ATOM   3411 1HD  ARG D 212      32.647 -15.032 -52.299  1.00  0.00              
ATOM   3412 2HD  ARG D 212      31.767 -14.885 -50.760  1.00  0.00              
ATOM   3413  HE  ARG D 212      32.190 -17.712 -51.520  1.00  0.00              
ATOM   3414 1HH1 ARG D 212      33.700 -14.958 -50.007  1.00  0.00              
ATOM   3415 2HH1 ARG D 212      34.721 -16.027 -49.064  1.00  0.00              
ATOM   3416 1HH2 ARG D 212      33.357 -18.950 -50.454  1.00  0.00              
ATOM   3417 2HH2 ARG D 212      34.527 -18.304 -49.320  1.00  0.00              
ATOM   3418  N   ARG D 213      28.337 -18.488 -53.086  1.00  0.00              
ATOM   3419  CA  ARG D 213      28.410 -19.530 -54.107  1.00  0.00              
ATOM   3420  C   ARG D 213      27.521 -20.731 -53.803  1.00  0.00              
ATOM   3421  O   ARG D 213      27.846 -21.868 -54.159  1.00  0.00              
ATOM   3422  CB  ARG D 213      29.846 -19.968 -54.357  1.00  0.00              
ATOM   3423  CG  ARG D 213      30.757 -18.884 -54.911  1.00  0.00              
ATOM   3424  CD  ARG D 213      30.466 -18.496 -56.315  1.00  0.00              
ATOM   3425  NE  ARG D 213      31.419 -17.561 -56.891  1.00  0.00              
ATOM   3426  CZ  ARG D 213      31.329 -16.221 -56.794  1.00  0.00              
ATOM   3427  NH1 ARG D 213      30.315 -15.652 -56.180  1.00  0.00              
ATOM   3428  NH2 ARG D 213      32.276 -15.489 -57.355  1.00  0.00              
ATOM   3429  H   ARG D 213      28.370 -18.751 -52.111  1.00  0.00              
ATOM   3430  HA  ARG D 213      28.050 -19.139 -55.059  1.00  0.00              
ATOM   3431 1HB  ARG D 213      30.242 -20.321 -53.407  1.00  0.00              
ATOM   3432 2HB  ARG D 213      29.806 -20.797 -55.064  1.00  0.00              
ATOM   3433 1HG  ARG D 213      30.655 -17.994 -54.289  1.00  0.00              
ATOM   3434 2HG  ARG D 213      31.787 -19.241 -54.866  1.00  0.00              
ATOM   3435 1HD  ARG D 213      30.471 -19.392 -56.937  1.00  0.00              
ATOM   3436 2HD  ARG D 213      29.484 -18.030 -56.357  1.00  0.00              
ATOM   3437  HE  ARG D 213      32.257 -17.743 -57.428  1.00  0.00              
ATOM   3438 1HH1 ARG D 213      29.590 -16.226 -55.771  1.00  0.00              
ATOM   3439 2HH1 ARG D 213      30.266 -14.646 -56.118  1.00  0.00              
ATOM   3440 1HH2 ARG D 213      33.039 -15.941 -57.840  1.00  0.00              
ATOM   3441 2HH2 ARG D 213      32.232 -14.482 -57.299  1.00  0.00              
ATOM   3442  N   GLY D 214      26.386 -20.470 -53.161  1.00  0.00              
ATOM   3443  CA  GLY D 214      25.518 -21.559 -52.755  1.00  0.00              
ATOM   3444  C   GLY D 214      24.068 -21.152 -52.600  1.00  0.00              
ATOM   3445  O   GLY D 214      23.427 -21.525 -51.620  1.00  0.00              
ATOM   3446  H   GLY D 214      26.115 -19.520 -52.950  1.00  0.00              
ATOM   3447 1HA  GLY D 214      25.565 -22.350 -53.503  1.00  0.00              
ATOM   3448 2HA  GLY D 214      25.859 -21.948 -51.796  1.00  0.00              
ATOM   3449  N   MET D 215      23.549 -20.392 -53.565  1.00  0.00              
ATOM   3450  CA  MET D 215      22.171 -19.881 -53.513  1.00  0.00              
ATOM   3451  C   MET D 215      21.200 -20.944 -52.988  1.00  0.00              
ATOM   3452  O   MET D 215      21.046 -22.016 -53.574  1.00  0.00              
ATOM   3453  CB  MET D 215      21.751 -19.408 -54.910  1.00  0.00              
ATOM   3454  CG  MET D 215      20.337 -18.832 -55.021  1.00  0.00              
ATOM   3455  SD  MET D 215      20.097 -17.254 -54.185  1.00  0.00              
ATOM   3456  CE  MET D 215      21.047 -16.151 -55.262  1.00  0.00              
ATOM   3457  H   MET D 215      24.129 -20.163 -54.358  1.00  0.00              
ATOM   3458  HA  MET D 215      22.112 -19.041 -52.821  1.00  0.00              
ATOM   3459 1HB  MET D 215      22.465 -18.645 -55.215  1.00  0.00              
ATOM   3460 2HB  MET D 215      21.833 -20.269 -55.575  1.00  0.00              
ATOM   3461 1HG  MET D 215      20.108 -18.695 -56.078  1.00  0.00              
ATOM   3462 2HG  MET D 215      19.643 -19.553 -54.589  1.00  0.00              
ATOM   3463 1HE  MET D 215      20.996 -15.133 -54.877  1.00  0.00              
ATOM   3464 2HE  MET D 215      22.086 -16.477 -55.290  1.00  0.00              
ATOM   3465 3HE  MET D 215      20.630 -16.178 -56.269  1.00  0.00              
ATOM   3466  N   TYR D 216      20.543 -20.629 -51.874  1.00  0.00              
ATOM   3467  CA  TYR D 216      19.609 -21.554 -51.241  1.00  0.00              
ATOM   3468  C   TYR D 216      18.150 -21.306 -51.621  1.00  0.00              
ATOM   3469  O   TYR D 216      17.688 -20.164 -51.686  1.00  0.00              
ATOM   3470  CB  TYR D 216      19.746 -21.496 -49.722  1.00  0.00              
ATOM   3471  CG  TYR D 216      18.802 -22.417 -48.984  1.00  0.00              
ATOM   3472  CD1 TYR D 216      19.044 -23.787 -48.915  1.00  0.00              
ATOM   3473  CD2 TYR D 216      17.646 -21.921 -48.373  1.00  0.00              
ATOM   3474  CE1 TYR D 216      18.161 -24.642 -48.258  1.00  0.00              
ATOM   3475  CE2 TYR D 216      16.750 -22.768 -47.710  1.00  0.00              
ATOM   3476  CZ  TYR D 216      17.016 -24.130 -47.657  1.00  0.00              
ATOM   3477  OH  TYR D 216      16.147 -24.982 -47.007  1.00  0.00              
ATOM   3478  H   TYR D 216      20.696 -19.721 -51.457  1.00  0.00              
ATOM   3479  HA  TYR D 216      19.818 -22.573 -51.569  1.00  0.00              
ATOM   3480 1HB  TYR D 216      20.777 -21.762 -49.480  1.00  0.00              
ATOM   3481 2HB  TYR D 216      19.558 -20.466 -49.421  1.00  0.00              
ATOM   3482  HD1 TYR D 216      19.940 -24.187 -49.388  1.00  0.00              
ATOM   3483  HD2 TYR D 216      17.444 -20.851 -48.419  1.00  0.00              
ATOM   3484  HE1 TYR D 216      18.362 -25.713 -48.212  1.00  0.00              
ATOM   3485  HE2 TYR D 216      15.855 -22.358 -47.243  1.00  0.00              
ATOM   3486  HH  TYR D 216      16.430 -25.900 -47.033  1.00  0.00              
ATOM   3487  N   ARG D 217      17.426 -22.392 -51.867  1.00  0.00              
ATOM   3488  CA  ARG D 217      16.025 -22.309 -52.254  1.00  0.00              
ATOM   3489  C   ARG D 217      15.205 -23.404 -51.578  1.00  0.00              
ATOM   3490  O   ARG D 217      15.555 -24.579 -51.635  1.00  0.00              
ATOM   3491  CB  ARG D 217      15.846 -22.328 -53.765  1.00  0.00              
ATOM   3492  CG  ARG D 217      16.239 -23.633 -54.440  1.00  0.00              
ATOM   3493  CD  ARG D 217      16.081 -23.629 -55.917  1.00  0.00              
ATOM   3494  NE  ARG D 217      16.493 -24.862 -56.570  1.00  0.00              
ATOM   3495  CZ  ARG D 217      16.525 -25.047 -57.903  1.00  0.00              
ATOM   3496  NH1 ARG D 217      16.136 -24.101 -58.729  1.00  0.00              
ATOM   3497  NH2 ARG D 217      16.936 -26.217 -58.361  1.00  0.00              
ATOM   3498  H   ARG D 217      17.859 -23.301 -51.781  1.00  0.00              
ATOM   3499  HA  ARG D 217      15.607 -21.358 -51.925  1.00  0.00              
ATOM   3500 1HB  ARG D 217      14.796 -22.121 -53.964  1.00  0.00              
ATOM   3501 2HB  ARG D 217      16.458 -21.519 -54.167  1.00  0.00              
ATOM   3502 1HG  ARG D 217      17.284 -23.840 -54.213  1.00  0.00              
ATOM   3503 2HG  ARG D 217      15.615 -24.431 -54.037  1.00  0.00              
ATOM   3504 1HD  ARG D 217      15.033 -23.465 -56.162  1.00  0.00              
ATOM   3505 2HD  ARG D 217      16.682 -22.822 -56.335  1.00  0.00              
ATOM   3506  HE  ARG D 217      16.806 -25.733 -56.162  1.00  0.00              
ATOM   3507 1HH1 ARG D 217      15.808 -23.218 -58.362  1.00  0.00              
ATOM   3508 2HH1 ARG D 217      16.168 -24.260 -59.725  1.00  0.00              
ATOM   3509 1HH2 ARG D 217      17.214 -26.940 -57.712  1.00  0.00              
ATOM   3510 2HH2 ARG D 217      16.969 -26.383 -59.356  1.00  0.00              
ATOM   3511  N   TYR D 218      14.114 -22.998 -50.934  1.00  0.00              
ATOM   3512  CA  TYR D 218      13.196 -23.923 -50.272  1.00  0.00              
ATOM   3513  C   TYR D 218      11.755 -23.563 -50.637  1.00  0.00              
ATOM   3514  O   TYR D 218      11.355 -22.403 -50.537  1.00  0.00              
ATOM   3515  CB  TYR D 218      13.388 -23.890 -48.754  1.00  0.00              
ATOM   3516  CG  TYR D 218      12.452 -24.808 -47.998  1.00  0.00              
ATOM   3517  CD1 TYR D 218      12.611 -26.185 -48.048  1.00  0.00              
ATOM   3518  CD2 TYR D 218      11.414 -24.294 -47.236  1.00  0.00              
ATOM   3519  CE1 TYR D 218      11.761 -27.028 -47.360  1.00  0.00              
ATOM   3520  CE2 TYR D 218      10.557 -25.127 -46.544  1.00  0.00              
ATOM   3521  CZ  TYR D 218      10.733 -26.495 -46.608  1.00  0.00              
ATOM   3522  OH  TYR D 218       9.883 -27.329 -45.919  1.00  0.00              
ATOM   3523  H   TYR D 218      13.921 -22.008 -50.906  1.00  0.00              
ATOM   3524  HA  TYR D 218      13.379 -24.940 -50.620  1.00  0.00              
ATOM   3525 1HB  TYR D 218      14.420 -24.179 -48.554  1.00  0.00              
ATOM   3526 2HB  TYR D 218      13.228 -22.862 -48.431  1.00  0.00              
ATOM   3527  HD1 TYR D 218      13.425 -26.600 -48.644  1.00  0.00              
ATOM   3528  HD2 TYR D 218      11.280 -23.214 -47.190  1.00  0.00              
ATOM   3529  HE1 TYR D 218      11.897 -28.109 -47.408  1.00  0.00              
ATOM   3530  HE2 TYR D 218       9.746 -24.704 -45.950  1.00  0.00              
ATOM   3531  HH  TYR D 218       9.207 -26.854 -45.430  1.00  0.00              
ATOM   3532  N   ASN D 219      10.988 -24.556 -51.071  1.00  0.00              
ATOM   3533  CA  ASN D 219       9.591 -24.371 -51.463  1.00  0.00              
ATOM   3534  C   ASN D 219       8.706 -25.087 -50.463  1.00  0.00              
ATOM   3535  O   ASN D 219       8.803 -26.304 -50.304  1.00  0.00              
ATOM   3536  CB  ASN D 219       9.347 -24.950 -52.864  1.00  0.00              
ATOM   3537  CG  ASN D 219      10.184 -24.270 -53.916  1.00  0.00              
ATOM   3538  OD1 ASN D 219      10.015 -23.085 -54.172  1.00  0.00              
ATOM   3539  ND2 ASN D 219      11.096 -25.014 -54.532  1.00  0.00              
ATOM   3540  H   ASN D 219      11.398 -25.478 -51.129  1.00  0.00              
ATOM   3541  HA  ASN D 219       9.338 -23.310 -51.442  1.00  0.00              
ATOM   3542 1HB  ASN D 219       9.336 -26.029 -53.029  1.00  0.00              
ATOM   3543 2HB  ASN D 219       8.329 -24.566 -52.915  1.00  0.00              
ATOM   3544 1HD2 ASN D 219      11.676 -24.608 -55.239  1.00  0.00              
ATOM   3545 2HD2 ASN D 219      11.200 -25.977 -54.290  1.00  0.00              
ATOM   3546  N   ALA D 220       7.836 -24.327 -49.804  1.00  0.00              
ATOM   3547  CA  ALA D 220       6.879 -24.885 -48.861  1.00  0.00              
ATOM   3548  C   ALA D 220       5.468 -24.834 -49.422  1.00  0.00              
ATOM   3549  O   ALA D 220       4.945 -23.760 -49.743  1.00  0.00              
ATOM   3550  CB  ALA D 220       6.935 -24.112 -47.548  1.00  0.00              
ATOM   3551  H   ALA D 220       7.843 -23.330 -49.966  1.00  0.00              
ATOM   3552  HA  ALA D 220       7.126 -25.933 -48.692  1.00  0.00              
ATOM   3553 1HB  ALA D 220       6.216 -24.536 -46.846  1.00  0.00              
ATOM   3554 2HB  ALA D 220       7.938 -24.184 -47.126  1.00  0.00              
ATOM   3555 3HB  ALA D 220       6.692 -23.066 -47.729  1.00  0.00              
ATOM   3556  N   LEU D 221       4.854 -26.005 -49.521  1.00  0.00              
ATOM   3557  CA  LEU D 221       3.544 -26.124 -50.136  1.00  0.00              
ATOM   3558  C   LEU D 221       2.514 -26.171 -49.030  1.00  0.00              
ATOM   3559  O   LEU D 221       2.631 -26.963 -48.092  1.00  0.00              
ATOM   3560  CB  LEU D 221       3.449 -27.393 -50.991  1.00  0.00              
ATOM   3561  CG  LEU D 221       2.068 -27.501 -51.641  1.00  0.00              
ATOM   3562  CD1 LEU D 221       1.907 -26.360 -52.641  1.00  0.00              
ATOM   3563  CD2 LEU D 221       1.913 -28.837 -52.337  1.00  0.00              
ATOM   3564  H   LEU D 221       5.307 -26.834 -49.162  1.00  0.00              
ATOM   3565  HA  LEU D 221       3.350 -25.248 -50.754  1.00  0.00              
ATOM   3566 1HB  LEU D 221       4.222 -27.170 -51.725  1.00  0.00              
ATOM   3567 2HB  LEU D 221       3.728 -28.283 -50.427  1.00  0.00              
ATOM   3568  HG  LEU D 221       1.330 -27.464 -50.840  1.00  0.00              
ATOM   3569 1HD1 LEU D 221       0.926 -26.424 -53.113  1.00  0.00              
ATOM   3570 2HD1 LEU D 221       1.997 -25.406 -52.122  1.00  0.00              
ATOM   3571 3HD1 LEU D 221       2.681 -26.432 -53.404  1.00  0.00              
ATOM   3572 1HD2 LEU D 221       0.925 -28.896 -52.793  1.00  0.00              
ATOM   3573 2HD2 LEU D 221       2.676 -28.936 -53.110  1.00  0.00              
ATOM   3574 3HD2 LEU D 221       2.026 -29.642 -51.612  1.00  0.00              
ATOM   3575  N   TYR D 222       1.509 -25.313 -49.140  1.00  0.00              
ATOM   3576  CA  TYR D 222       0.396 -25.321 -48.204  1.00  0.00              
ATOM   3577  C   TYR D 222      -0.946 -25.575 -48.870  1.00  0.00              
ATOM   3578  O   TYR D 222      -1.605 -24.643 -49.312  1.00  0.00              
ATOM   3579  CB  TYR D 222       0.337 -23.978 -47.457  1.00  0.00              
ATOM   3580  CG  TYR D 222       1.584 -23.654 -46.674  1.00  0.00              
ATOM   3581  CD1 TYR D 222       2.551 -22.804 -47.187  1.00  0.00              
ATOM   3582  CD2 TYR D 222       1.825 -24.249 -45.435  1.00  0.00              
ATOM   3583  CE1 TYR D 222       3.736 -22.550 -46.487  1.00  0.00              
ATOM   3584  CE2 TYR D 222       2.992 -24.004 -44.735  1.00  0.00              
ATOM   3585  CZ  TYR D 222       3.947 -23.158 -45.259  1.00  0.00              
ATOM   3586  OH  TYR D 222       5.119 -22.928 -44.565  1.00  0.00              
ATOM   3587  H   TYR D 222       1.516 -24.638 -49.890  1.00  0.00              
ATOM   3588  HA  TYR D 222       0.520 -26.135 -47.489  1.00  0.00              
ATOM   3589 1HB  TYR D 222       0.165 -23.201 -48.203  1.00  0.00              
ATOM   3590 2HB  TYR D 222      -0.514 -24.024 -46.778  1.00  0.00              
ATOM   3591  HD1 TYR D 222       2.377 -22.331 -48.153  1.00  0.00              
ATOM   3592  HD2 TYR D 222       1.073 -24.919 -45.018  1.00  0.00              
ATOM   3593  HE1 TYR D 222       4.487 -21.880 -46.901  1.00  0.00              
ATOM   3594  HE2 TYR D 222       3.159 -24.483 -43.769  1.00  0.00              
ATOM   3595  HH  TYR D 222       5.164 -23.406 -43.734  1.00  0.00              
ATOM   3596  N   PRO D 223      -1.362 -26.848 -48.962  1.00  0.00              
ATOM   3597  CA  PRO D 223      -2.660 -27.212 -49.548  1.00  0.00              
ATOM   3598  C   PRO D 223      -3.775 -26.463 -48.804  1.00  0.00              
ATOM   3599  O   PRO D 223      -3.752 -26.366 -47.569  1.00  0.00              
ATOM   3600  CB  PRO D 223      -2.755 -28.730 -49.372  1.00  0.00              
ATOM   3601  CG  PRO D 223      -1.338 -29.182 -49.276  1.00  0.00              
ATOM   3602  CD  PRO D 223      -0.618 -28.085 -48.540  1.00  0.00              
ATOM   3603  HA  PRO D 223      -2.746 -26.921 -50.605  1.00  0.00              
ATOM   3604 1HB  PRO D 223      -3.320 -28.997 -48.466  1.00  0.00              
ATOM   3605 2HB  PRO D 223      -3.268 -29.204 -50.223  1.00  0.00              
ATOM   3606 1HG  PRO D 223      -1.261 -30.138 -48.737  1.00  0.00              
ATOM   3607 2HG  PRO D 223      -0.903 -29.341 -50.275  1.00  0.00              
ATOM   3608 1HD  PRO D 223      -0.658 -28.221 -47.448  1.00  0.00              
ATOM   3609 2HD  PRO D 223       0.446 -28.025 -48.816  1.00  0.00              
ATOM   3610  N   LEU D 224      -4.757 -25.955 -49.544  1.00  0.00              
ATOM   3611  CA  LEU D 224      -5.816 -25.174 -48.929  1.00  0.00              
ATOM   3612  C   LEU D 224      -6.783 -25.963 -48.056  1.00  0.00              
ATOM   3613  O   LEU D 224      -7.561 -25.369 -47.304  1.00  0.00              
ATOM   3614  CB  LEU D 224      -6.584 -24.394 -49.996  1.00  0.00              
ATOM   3615  CG  LEU D 224      -5.754 -23.304 -50.675  1.00  0.00              
ATOM   3616  CD1 LEU D 224      -6.561 -22.688 -51.812  1.00  0.00              
ATOM   3617  CD2 LEU D 224      -5.365 -22.235 -49.662  1.00  0.00              
ATOM   3618  H   LEU D 224      -4.774 -26.108 -50.541  1.00  0.00              
ATOM   3619  HA  LEU D 224      -5.382 -24.445 -48.246  1.00  0.00              
ATOM   3620 1HB  LEU D 224      -6.795 -25.204 -50.692  1.00  0.00              
ATOM   3621 2HB  LEU D 224      -7.522 -23.995 -49.608  1.00  0.00              
ATOM   3622  HG  LEU D 224      -4.835 -23.770 -51.030  1.00  0.00              
ATOM   3623 1HD1 LEU D 224      -5.971 -21.911 -52.298  1.00  0.00              
ATOM   3624 2HD1 LEU D 224      -6.811 -23.461 -52.539  1.00  0.00              
ATOM   3625 3HD1 LEU D 224      -7.478 -22.254 -51.415  1.00  0.00              
ATOM   3626 1HD2 LEU D 224      -4.774 -21.464 -50.157  1.00  0.00              
ATOM   3627 2HD2 LEU D 224      -6.265 -21.788 -49.241  1.00  0.00              
ATOM   3628 3HD2 LEU D 224      -4.776 -22.688 -48.864  1.00  0.00              
ATOM   3629  N   ASP D 225      -6.746 -27.289 -48.131  1.00  0.00              
ATOM   3630  CA  ASP D 225      -7.601 -28.067 -47.251  1.00  0.00              
ATOM   3631  C   ASP D 225      -6.935 -28.321 -45.899  1.00  0.00              
ATOM   3632  O   ASP D 225      -7.525 -28.951 -45.026  1.00  0.00              
ATOM   3633  CB  ASP D 225      -8.014 -29.394 -47.910  1.00  0.00              
ATOM   3634  CG  ASP D 225      -6.840 -30.301 -48.204  1.00  0.00              
ATOM   3635  OD1 ASP D 225      -7.077 -31.430 -48.678  1.00  0.00              
ATOM   3636  OD2 ASP D 225      -5.684 -29.904 -47.963  1.00  0.00              
ATOM   3637  H   ASP D 225      -6.141 -27.770 -48.781  1.00  0.00              
ATOM   3638  HA  ASP D 225      -8.516 -27.512 -47.040  1.00  0.00              
ATOM   3639 1HB  ASP D 225      -8.779 -29.936 -47.354  1.00  0.00              
ATOM   3640 2HB  ASP D 225      -8.437 -29.021 -48.842  1.00  0.00              
ATOM   3641  N   ARG D 226      -5.709 -27.823 -45.731  1.00  0.00              
ATOM   3642  CA  ARG D 226      -4.967 -27.966 -44.471  1.00  0.00              
ATOM   3643  C   ARG D 226      -4.546 -26.591 -43.912  1.00  0.00              
ATOM   3644  O   ARG D 226      -4.463 -26.396 -42.693  1.00  0.00              
ATOM   3645  CB  ARG D 226      -3.775 -28.901 -44.613  1.00  0.00              
ATOM   3646  CG  ARG D 226      -4.131 -30.348 -44.918  1.00  0.00              
ATOM   3647  CD  ARG D 226      -4.796 -31.064 -43.799  1.00  0.00              
ATOM   3648  NE  ARG D 226      -5.106 -32.457 -44.075  1.00  0.00              
ATOM   3649  CZ  ARG D 226      -6.257 -32.891 -44.625  1.00  0.00              
ATOM   3650  NH1 ARG D 226      -7.223 -32.051 -44.924  1.00  0.00              
ATOM   3651  NH2 ARG D 226      -6.399 -34.188 -44.834  1.00  0.00              
ATOM   3652  H   ARG D 226      -5.281 -27.329 -46.500  1.00  0.00              
ATOM   3653  HA  ARG D 226      -5.606 -28.425 -43.716  1.00  0.00              
ATOM   3654 1HB  ARG D 226      -3.155 -28.507 -45.417  1.00  0.00              
ATOM   3655 2HB  ARG D 226      -3.224 -28.858 -43.674  1.00  0.00              
ATOM   3656 1HG  ARG D 226      -4.803 -30.367 -45.776  1.00  0.00              
ATOM   3657 2HG  ARG D 226      -3.214 -30.885 -45.163  1.00  0.00              
ATOM   3658 1HD  ARG D 226      -4.144 -31.041 -42.927  1.00  0.00              
ATOM   3659 2HD  ARG D 226      -5.734 -30.561 -43.565  1.00  0.00              
ATOM   3660  HE  ARG D 226      -4.548 -33.286 -43.913  1.00  0.00              
ATOM   3661 1HH1 ARG D 226      -7.105 -31.065 -44.742  1.00  0.00              
ATOM   3662 2HH1 ARG D 226      -8.078 -32.396 -45.336  1.00  0.00              
ATOM   3663 1HH2 ARG D 226      -5.653 -34.822 -44.581  1.00  0.00              
ATOM   3664 2HH2 ARG D 226      -7.251 -34.540 -45.244  1.00  0.00              
ATOM   3665  N   LEU D 227      -4.285 -25.650 -44.810  1.00  0.00              
ATOM   3666  CA  LEU D 227      -3.806 -24.325 -44.430  1.00  0.00              
ATOM   3667  C   LEU D 227      -4.761 -23.416 -43.676  1.00  0.00              
ATOM   3668  O   LEU D 227      -5.805 -23.025 -44.198  1.00  0.00              
ATOM   3669  CB  LEU D 227      -3.325 -23.574 -45.671  1.00  0.00              
ATOM   3670  CG  LEU D 227      -2.768 -22.162 -45.452  1.00  0.00              
ATOM   3671  CD1 LEU D 227      -1.503 -22.220 -44.568  1.00  0.00              
ATOM   3672  CD2 LEU D 227      -2.429 -21.558 -46.796  1.00  0.00              
ATOM   3673  H   LEU D 227      -4.424 -25.861 -45.788  1.00  0.00              
ATOM   3674  HA  LEU D 227      -2.976 -24.423 -43.731  1.00  0.00              
ATOM   3675 1HB  LEU D 227      -2.518 -24.238 -45.978  1.00  0.00              
ATOM   3676 2HB  LEU D 227      -4.089 -23.546 -46.447  1.00  0.00              
ATOM   3677  HG  LEU D 227      -3.563 -21.567 -45.003  1.00  0.00              
ATOM   3678 1HD1 LEU D 227      -1.117 -21.211 -44.420  1.00  0.00              
ATOM   3679 2HD1 LEU D 227      -1.755 -22.656 -43.602  1.00  0.00              
ATOM   3680 3HD1 LEU D 227      -0.745 -22.830 -45.057  1.00  0.00              
ATOM   3681 1HD2 LEU D 227      -2.033 -20.552 -46.650  1.00  0.00              
ATOM   3682 2HD2 LEU D 227      -1.683 -22.175 -47.296  1.00  0.00              
ATOM   3683 3HD2 LEU D 227      -3.329 -21.508 -47.409  1.00  0.00              
ATOM   3684  N   ALA D 228      -4.383 -23.060 -42.451  1.00  0.00              
ATOM   3685  CA  ALA D 228      -5.185 -22.151 -41.640  1.00  0.00              
ATOM   3686  C   ALA D 228      -4.611 -20.771 -41.884  1.00  0.00              
ATOM   3687  O   ALA D 228      -3.402 -20.572 -41.823  1.00  0.00              
ATOM   3688  CB  ALA D 228      -5.078 -22.516 -40.140  1.00  0.00              
ATOM   3689  H   ALA D 228      -3.521 -23.427 -42.073  1.00  0.00              
ATOM   3690  HA  ALA D 228      -6.221 -22.205 -41.975  1.00  0.00              
ATOM   3691 1HB  ALA D 228      -5.685 -21.825 -39.554  1.00  0.00              
ATOM   3692 2HB  ALA D 228      -5.438 -23.533 -39.986  1.00  0.00              
ATOM   3693 3HB  ALA D 228      -4.039 -22.443 -39.823  1.00  0.00              
ATOM   3694  N   VAL D 229      -5.477 -19.812 -42.175  1.00  0.00              
ATOM   3695  CA  VAL D 229      -5.033 -18.461 -42.494  1.00  0.00              
ATOM   3696  C   VAL D 229      -5.589 -17.570 -41.390  1.00  0.00              
ATOM   3697  O   VAL D 229      -6.787 -17.628 -41.079  1.00  0.00              
ATOM   3698  CB  VAL D 229      -5.519 -17.977 -43.874  1.00  0.00              
ATOM   3699  CG1 VAL D 229      -5.048 -16.554 -44.135  1.00  0.00              
ATOM   3700  CG2 VAL D 229      -5.026 -18.910 -44.970  1.00  0.00              
ATOM   3701  H   VAL D 229      -6.466 -20.018 -42.177  1.00  0.00              
ATOM   3702  HA  VAL D 229      -3.945 -18.387 -42.480  1.00  0.00              
ATOM   3703  HB  VAL D 229      -6.608 -18.010 -43.896  1.00  0.00              
ATOM   3704 1HG1 VAL D 229      -5.402 -16.228 -45.113  1.00  0.00              
ATOM   3705 2HG1 VAL D 229      -5.447 -15.892 -43.367  1.00  0.00              
ATOM   3706 3HG1 VAL D 229      -3.959 -16.521 -44.113  1.00  0.00              
ATOM   3707 1HG2 VAL D 229      -5.379 -18.553 -45.937  1.00  0.00              
ATOM   3708 2HG2 VAL D 229      -3.936 -18.930 -44.965  1.00  0.00              
ATOM   3709 3HG2 VAL D 229      -5.409 -19.914 -44.792  1.00  0.00              
ATOM   3710  N   VAL D 230      -4.715 -16.759 -40.797  1.00  0.00              
ATOM   3711  CA  VAL D 230      -5.108 -15.890 -39.698  1.00  0.00              
ATOM   3712  C   VAL D 230      -4.791 -14.424 -39.923  1.00  0.00              
ATOM   3713  O   VAL D 230      -3.692 -14.061 -40.339  1.00  0.00              
ATOM   3714  CB  VAL D 230      -4.436 -16.333 -38.385  1.00  0.00              
ATOM   3715  CG1 VAL D 230      -4.815 -15.394 -37.249  1.00  0.00              
ATOM   3716  CG2 VAL D 230      -4.825 -17.764 -38.044  1.00  0.00              
ATOM   3717  H   VAL D 230      -3.757 -16.745 -41.115  1.00  0.00              
ATOM   3718  HA  VAL D 230      -6.190 -15.888 -39.562  1.00  0.00              
ATOM   3719  HB  VAL D 230      -3.355 -16.323 -38.519  1.00  0.00              
ATOM   3720 1HG1 VAL D 230      -4.332 -15.722 -36.329  1.00  0.00              
ATOM   3721 2HG1 VAL D 230      -4.489 -14.383 -37.489  1.00  0.00              
ATOM   3722 3HG1 VAL D 230      -5.897 -15.405 -37.114  1.00  0.00              
ATOM   3723 1HG2 VAL D 230      -4.341 -18.061 -37.114  1.00  0.00              
ATOM   3724 2HG2 VAL D 230      -5.907 -17.828 -37.927  1.00  0.00              
ATOM   3725 3HG2 VAL D 230      -4.506 -18.429 -38.846  1.00  0.00              
ATOM   3726  N   ASN D 231      -5.766 -13.582 -39.624  1.00  0.00              
ATOM   3727  CA  ASN D 231      -5.605 -12.142 -39.766  1.00  0.00              
ATOM   3728  C   ASN D 231      -4.866 -11.651 -38.525  1.00  0.00              
ATOM   3729  O   ASN D 231      -5.416 -11.662 -37.433  1.00  0.00              
ATOM   3730  CB  ASN D 231      -6.983 -11.488 -39.835  1.00  0.00              
ATOM   3731  CG  ASN D 231      -6.916 -10.001 -40.082  1.00  0.00              
ATOM   3732  OD1 ASN D 231      -5.945  -9.343 -39.729  1.00  0.00              
ATOM   3733  ND2 ASN D 231      -7.968  -9.457 -40.686  1.00  0.00              
ATOM   3734  H   ASN D 231      -6.644 -13.949 -39.288  1.00  0.00              
ATOM   3735  HA  ASN D 231      -5.004 -11.922 -40.650  1.00  0.00              
ATOM   3736 1HB  ASN D 231      -7.780 -11.926 -40.437  1.00  0.00              
ATOM   3737 2HB  ASN D 231      -7.188 -11.663 -38.778  1.00  0.00              
ATOM   3738 1HD2 ASN D 231      -7.982  -8.475 -40.877  1.00  0.00              
ATOM   3739 2HD2 ASN D 231      -8.745 -10.030 -40.946  1.00  0.00              
ATOM   3740  N   VAL D 232      -3.619 -11.241 -38.691  1.00  0.00              
ATOM   3741  CA  VAL D 232      -2.830 -10.739 -37.569  1.00  0.00              
ATOM   3742  C   VAL D 232      -3.237  -9.286 -37.339  1.00  0.00              
ATOM   3743  O   VAL D 232      -3.105  -8.445 -38.230  1.00  0.00              
ATOM   3744  CB  VAL D 232      -1.314 -10.829 -37.825  1.00  0.00              
ATOM   3745  CG1 VAL D 232      -0.541 -10.231 -36.659  1.00  0.00              
ATOM   3746  CG2 VAL D 232      -0.897 -12.273 -38.054  1.00  0.00              
ATOM   3747  H   VAL D 232      -3.201 -11.275 -39.610  1.00  0.00              
ATOM   3748  HA  VAL D 232      -3.050 -11.287 -36.652  1.00  0.00              
ATOM   3749  HB  VAL D 232      -1.076 -10.282 -38.737  1.00  0.00              
ATOM   3750 1HG1 VAL D 232       0.529 -10.303 -36.856  1.00  0.00              
ATOM   3751 2HG1 VAL D 232      -0.817  -9.184 -36.537  1.00  0.00              
ATOM   3752 3HG1 VAL D 232      -0.778 -10.779 -35.746  1.00  0.00              
ATOM   3753 1HG2 VAL D 232       0.177 -12.319 -38.234  1.00  0.00              
ATOM   3754 2HG2 VAL D 232      -1.143 -12.867 -37.173  1.00  0.00              
ATOM   3755 3HG2 VAL D 232      -1.426 -12.672 -38.920  1.00  0.00              
ATOM   3756  N   LYS D 233      -3.750  -8.997 -36.149  1.00  0.00              
ATOM   3757  CA  LYS D 233      -4.165  -7.642 -35.833  1.00  0.00              
ATOM   3758  C   LYS D 233      -2.984  -6.682 -35.660  1.00  0.00              
ATOM   3759  O   LYS D 233      -1.915  -7.071 -35.199  1.00  0.00              
ATOM   3760  CB  LYS D 233      -5.023  -7.646 -34.566  1.00  0.00              
ATOM   3761  CG  LYS D 233      -6.375  -8.329 -34.724  1.00  0.00              
ATOM   3762  CD  LYS D 233      -7.183  -8.260 -33.437  1.00  0.00              
ATOM   3763  CE  LYS D 233      -8.527  -8.956 -33.589  1.00  0.00              
ATOM   3764  NZ  LYS D 233      -9.334  -8.887 -32.340  1.00  0.00              
ATOM   3765  H   LYS D 233      -3.857  -9.721 -35.452  1.00  0.00              
ATOM   3766  HA  LYS D 233      -4.751  -7.234 -36.657  1.00  0.00              
ATOM   3767 1HB  LYS D 233      -4.447  -8.155 -33.792  1.00  0.00              
ATOM   3768 2HB  LYS D 233      -5.174  -6.605 -34.279  1.00  0.00              
ATOM   3769 1HG  LYS D 233      -6.923  -7.831 -35.525  1.00  0.00              
ATOM   3770 2HG  LYS D 233      -6.207  -9.371 -34.993  1.00  0.00              
ATOM   3771 1HD  LYS D 233      -6.612  -8.741 -32.642  1.00  0.00              
ATOM   3772 2HD  LYS D 233      -7.344  -7.212 -33.183  1.00  0.00              
ATOM   3773 1HE  LYS D 233      -9.072  -8.474 -34.399  1.00  0.00              
ATOM   3774 2HE  LYS D 233      -8.345 -10.000 -33.845  1.00  0.00              
ATOM   3775 1HZ  LYS D 233     -10.216  -9.360 -32.483  1.00  0.00              
ATOM   3776 2HZ  LYS D 233      -8.830  -9.335 -31.588  1.00  0.00              
ATOM   3777 3HZ  LYS D 233      -9.504  -7.921 -32.103  1.00  0.00              
ATOM   3778  N   ASP D 234      -3.177  -5.423 -36.048  1.00  0.00              
ATOM   3779  CA  ASP D 234      -2.112  -4.428 -35.941  1.00  0.00              
ATOM   3780  C   ASP D 234      -1.754  -4.161 -34.483  1.00  0.00              
ATOM   3781  O   ASP D 234      -2.628  -4.112 -33.618  1.00  0.00              
ATOM   3782  CB  ASP D 234      -2.524  -3.123 -36.628  1.00  0.00              
ATOM   3783  CG  ASP D 234      -2.536  -3.190 -38.150  1.00  0.00              
ATOM   3784  OD1 ASP D 234      -2.037  -4.150 -38.687  1.00  0.00              
ATOM   3785  OD2 ASP D 234      -3.178  -2.365 -38.755  1.00  0.00              
ATOM   3786  H   ASP D 234      -4.073  -5.146 -36.422  1.00  0.00              
ATOM   3787  HA  ASP D 234      -1.207  -4.802 -36.421  1.00  0.00              
ATOM   3788 1HB  ASP D 234      -3.477  -2.728 -36.275  1.00  0.00              
ATOM   3789 2HB  ASP D 234      -1.715  -2.470 -36.300  1.00  0.00              
ATOM   3790  N   ASN D 235      -0.451  -4.004 -34.250  1.00  0.00              
ATOM   3791  CA  ASN D 235       0.168  -3.740 -32.946  1.00  0.00              
ATOM   3792  C   ASN D 235       1.555  -3.223 -33.367  1.00  0.00              
ATOM   3793  O   ASN D 235       2.146  -3.727 -34.312  1.00  0.00              
ATOM   3794  CB  ASN D 235       0.256  -5.068 -32.171  1.00  0.00              
ATOM   3795  CG  ASN D 235       0.664  -4.889 -30.715  1.00  0.00              
ATOM   3796  OD1 ASN D 235      -0.067  -4.304 -29.912  1.00  0.00              
ATOM   3797  ND2 ASN D 235       1.828  -5.421 -30.367  1.00  0.00              
ATOM   3798  H   ASN D 235       0.137  -4.078 -35.067  1.00  0.00              
ATOM   3799  HA  ASN D 235      -0.413  -2.991 -32.405  1.00  0.00              
ATOM   3800 1HB  ASN D 235      -0.544  -5.806 -32.237  1.00  0.00              
ATOM   3801 2HB  ASN D 235       1.119  -5.416 -32.739  1.00  0.00              
ATOM   3802 1HD2 ASN D 235       2.151  -5.338 -29.424  1.00  0.00              
ATOM   3803 2HD2 ASN D 235       2.379  -5.905 -31.045  1.00  0.00              
ATOM   3804  N   PRO D 236       2.085  -2.200 -32.674  1.00  0.00              
ATOM   3805  CA  PRO D 236       3.377  -1.584 -33.009  1.00  0.00              
ATOM   3806  C   PRO D 236       4.490  -2.274 -33.819  1.00  0.00              
ATOM   3807  O   PRO D 236       4.978  -1.695 -34.783  1.00  0.00              
ATOM   3808  CB  PRO D 236       3.825  -1.046 -31.669  1.00  0.00              
ATOM   3809  CG  PRO D 236       2.521  -0.407 -31.227  1.00  0.00              
ATOM   3810  CD  PRO D 236       1.472  -1.489 -31.574  1.00  0.00              
ATOM   3811  HA  PRO D 236       3.272  -0.703 -33.659  1.00  0.00              
ATOM   3812 1HB  PRO D 236       4.175  -1.853 -31.007  1.00  0.00              
ATOM   3813 2HB  PRO D 236       4.657  -0.335 -31.778  1.00  0.00              
ATOM   3814 1HG  PRO D 236       2.538  -0.172 -30.152  1.00  0.00              
ATOM   3815 2HG  PRO D 236       2.339   0.537 -31.760  1.00  0.00              
ATOM   3816 1HD  PRO D 236       1.276  -2.165 -30.728  1.00  0.00              
ATOM   3817 2HD  PRO D 236       0.505  -1.053 -31.867  1.00  0.00              
ATOM   3818  N   PRO D 237       4.938  -3.481 -33.442  1.00  0.00              
ATOM   3819  CA  PRO D 237       6.087  -3.916 -34.252  1.00  0.00              
ATOM   3820  C   PRO D 237       5.541  -4.466 -35.569  1.00  0.00              
ATOM   3821  O   PRO D 237       6.256  -4.598 -36.570  1.00  0.00              
ATOM   3822  CB  PRO D 237       6.725  -5.001 -33.388  1.00  0.00              
ATOM   3823  CG  PRO D 237       5.522  -5.626 -32.710  1.00  0.00              
ATOM   3824  CD  PRO D 237       4.680  -4.416 -32.346  1.00  0.00              
ATOM   3825  HA  PRO D 237       6.769  -3.089 -34.502  1.00  0.00              
ATOM   3826 1HB  PRO D 237       7.282  -5.727 -34.000  1.00  0.00              
ATOM   3827 2HB  PRO D 237       7.436  -4.575 -32.665  1.00  0.00              
ATOM   3828 1HG  PRO D 237       4.995  -6.314 -33.387  1.00  0.00              
ATOM   3829 2HG  PRO D 237       5.821  -6.209 -31.826  1.00  0.00              
ATOM   3830 1HD  PRO D 237       3.609  -4.659 -32.282  1.00  0.00              
ATOM   3831 2HD  PRO D 237       4.969  -3.985 -31.377  1.00  0.00              
ATOM   3832  N   MET D 238       4.246  -4.760 -35.543  1.00  0.00              
ATOM   3833  CA  MET D 238       3.534  -5.347 -36.662  1.00  0.00              
ATOM   3834  C   MET D 238       2.704  -4.356 -37.467  1.00  0.00              
ATOM   3835  O   MET D 238       1.998  -3.499 -36.916  1.00  0.00              
ATOM   3836  CB  MET D 238       2.634  -6.471 -36.151  1.00  0.00              
ATOM   3837  CG  MET D 238       3.382  -7.649 -35.543  1.00  0.00              
ATOM   3838  SD  MET D 238       2.277  -8.965 -34.993  1.00  0.00              
ATOM   3839  CE  MET D 238       1.604  -8.240 -33.501  1.00  0.00              
ATOM   3840  H   MET D 238       3.743  -4.558 -34.691  1.00  0.00              
ATOM   3841  HA  MET D 238       4.244  -5.756 -37.381  1.00  0.00              
ATOM   3842 1HB  MET D 238       1.974  -6.034 -35.403  1.00  0.00              
ATOM   3843 2HB  MET D 238       2.043  -6.816 -37.001  1.00  0.00              
ATOM   3844 1HG  MET D 238       4.063  -8.044 -36.295  1.00  0.00              
ATOM   3845 2HG  MET D 238       3.954  -7.283 -34.690  1.00  0.00              
ATOM   3846 1HE  MET D 238       0.901  -8.936 -33.043  1.00  0.00              
ATOM   3847 2HE  MET D 238       2.414  -8.029 -32.801  1.00  0.00              
ATOM   3848 3HE  MET D 238       1.087  -7.312 -33.748  1.00  0.00              
ATOM   3849  N   LYS D 239       2.782  -4.512 -38.783  1.00  0.00              
ATOM   3850  CA  LYS D 239       2.049  -3.675 -39.711  1.00  0.00              
ATOM   3851  C   LYS D 239       1.762  -4.487 -40.974  1.00  0.00              
ATOM   3852  O   LYS D 239       2.668  -5.052 -41.571  1.00  0.00              
ATOM   3853  CB  LYS D 239       2.834  -2.406 -40.043  1.00  0.00              
ATOM   3854  CG  LYS D 239       2.129  -1.464 -41.011  1.00  0.00              
ATOM   3855  CD  LYS D 239       2.925  -0.184 -41.217  1.00  0.00              
ATOM   3856  CE  LYS D 239       2.160   0.812 -42.075  1.00  0.00              
ATOM   3857  NZ  LYS D 239       1.981   0.323 -43.470  1.00  0.00              
ATOM   3858  H   LYS D 239       3.375  -5.244 -39.145  1.00  0.00              
ATOM   3859  HA  LYS D 239       1.095  -3.383 -39.271  1.00  0.00              
ATOM   3860 1HB  LYS D 239       3.017  -1.887 -39.101  1.00  0.00              
ATOM   3861 2HB  LYS D 239       3.785  -2.719 -40.473  1.00  0.00              
ATOM   3862 1HG  LYS D 239       2.008  -1.976 -41.966  1.00  0.00              
ATOM   3863 2HG  LYS D 239       1.147  -1.220 -40.603  1.00  0.00              
ATOM   3864 1HD  LYS D 239       3.130   0.259 -40.241  1.00  0.00              
ATOM   3865 2HD  LYS D 239       3.866  -0.436 -41.706  1.00  0.00              
ATOM   3866 1HE  LYS D 239       1.184   0.977 -41.621  1.00  0.00              
ATOM   3867 2HE  LYS D 239       2.716   1.750 -42.089  1.00  0.00              
ATOM   3868 1HZ  LYS D 239       1.470   1.012 -44.005  1.00  0.00              
ATOM   3869 2HZ  LYS D 239       2.886   0.172 -43.892  1.00  0.00              
ATOM   3870 3HZ  LYS D 239       1.465  -0.544 -43.459  1.00  0.00              
ATOM   3871  N   ASP D 240       0.487  -4.554 -41.348  1.00  0.00              
ATOM   3872  CA  ASP D 240       0.025  -5.265 -42.544  1.00  0.00              
ATOM   3873  C   ASP D 240       0.444  -6.727 -42.628  1.00  0.00              
ATOM   3874  O   ASP D 240       0.887  -7.197 -43.679  1.00  0.00              
ATOM   3875  CB  ASP D 240       0.513  -4.541 -43.797  1.00  0.00              
ATOM   3876  CG  ASP D 240       0.005  -3.121 -43.874  1.00  0.00              
ATOM   3877  OD1 ASP D 240      -1.213  -2.923 -43.668  1.00  0.00              
ATOM   3878  OD2 ASP D 240       0.829  -2.221 -44.140  1.00  0.00              
ATOM   3879  H   ASP D 240      -0.189  -4.083 -40.763  1.00  0.00              
ATOM   3880  HA  ASP D 240      -1.065  -5.300 -42.554  1.00  0.00              
ATOM   3881 1HB  ASP D 240       1.595  -4.570 -43.922  1.00  0.00              
ATOM   3882 2HB  ASP D 240       0.040  -5.152 -44.567  1.00  0.00              
ATOM   3883  N   MET D 241       0.268  -7.456 -41.537  1.00  0.00              
ATOM   3884  CA  MET D 241       0.709  -8.833 -41.527  1.00  0.00              
ATOM   3885  C   MET D 241      -0.407  -9.830 -41.454  1.00  0.00              
ATOM   3886  O   MET D 241      -1.496  -9.535 -40.964  1.00  0.00              
ATOM   3887  CB  MET D 241       1.664  -9.056 -40.355  1.00  0.00              
ATOM   3888  CG  MET D 241       2.944  -8.233 -40.421  1.00  0.00              
ATOM   3889  SD  MET D 241       4.017  -8.504 -38.997  1.00  0.00              
ATOM   3890  CE  MET D 241       5.370  -7.394 -39.377  1.00  0.00              
ATOM   3891  H   MET D 241      -0.169  -7.073 -40.711  1.00  0.00              
ATOM   3892  HA  MET D 241       1.229  -9.064 -42.457  1.00  0.00              
ATOM   3893 1HB  MET D 241       1.116  -8.804 -39.448  1.00  0.00              
ATOM   3894 2HB  MET D 241       1.915 -10.117 -40.347  1.00  0.00              
ATOM   3895 1HG  MET D 241       3.477  -8.508 -41.330  1.00  0.00              
ATOM   3896 2HG  MET D 241       2.668  -7.180 -40.465  1.00  0.00              
ATOM   3897 1HE  MET D 241       6.119  -7.448 -38.587  1.00  0.00              
ATOM   3898 2HE  MET D 241       5.822  -7.682 -40.327  1.00  0.00              
ATOM   3899 3HE  MET D 241       4.993  -6.373 -39.451  1.00  0.00              
ATOM   3900  N   PHE D 242      -0.139 -11.015 -41.985  1.00  0.00              
ATOM   3901  CA  PHE D 242      -1.096 -12.097 -41.910  1.00  0.00              
ATOM   3902  C   PHE D 242      -0.271 -13.341 -41.588  1.00  0.00              
ATOM   3903  O   PHE D 242       0.951 -13.368 -41.794  1.00  0.00              
ATOM   3904  CB  PHE D 242      -1.947 -12.256 -43.181  1.00  0.00              
ATOM   3905  CG  PHE D 242      -1.173 -12.584 -44.427  1.00  0.00              
ATOM   3906  CD1 PHE D 242      -0.682 -11.573 -45.244  1.00  0.00              
ATOM   3907  CD2 PHE D 242      -1.014 -13.905 -44.829  1.00  0.00              
ATOM   3908  CE1 PHE D 242      -0.040 -11.871 -46.460  1.00  0.00              
ATOM   3909  CE2 PHE D 242      -0.373 -14.220 -46.043  1.00  0.00              
ATOM   3910  CZ  PHE D 242       0.111 -13.197 -46.857  1.00  0.00              
ATOM   3911  H   PHE D 242       0.745 -11.171 -42.450  1.00  0.00              
ATOM   3912  HA  PHE D 242      -1.812 -11.902 -41.110  1.00  0.00              
ATOM   3913 1HB  PHE D 242      -2.666 -13.064 -43.052  1.00  0.00              
ATOM   3914 2HB  PHE D 242      -2.478 -11.329 -43.393  1.00  0.00              
ATOM   3915  HD1 PHE D 242      -0.796 -10.534 -44.932  1.00  0.00              
ATOM   3916  HD2 PHE D 242      -1.394 -14.702 -44.190  1.00  0.00              
ATOM   3917  HE1 PHE D 242       0.336 -11.066 -47.088  1.00  0.00              
ATOM   3918  HE2 PHE D 242      -0.256 -15.261 -46.348  1.00  0.00              
ATOM   3919  HZ  PHE D 242       0.604 -13.432 -47.800  1.00  0.00              
ATOM   3920  N   LYS D 243      -0.934 -14.366 -41.076  1.00  0.00              
ATOM   3921  CA  LYS D 243      -0.223 -15.541 -40.627  1.00  0.00              
ATOM   3922  C   LYS D 243      -0.735 -16.826 -41.235  1.00  0.00              
ATOM   3923  O   LYS D 243      -1.943 -17.017 -41.402  1.00  0.00              
ATOM   3924  CB  LYS D 243      -0.289 -15.635 -39.102  1.00  0.00              
ATOM   3925  CG  LYS D 243       0.392 -16.865 -38.517  1.00  0.00              
ATOM   3926  CD  LYS D 243       0.587 -16.729 -37.015  1.00  0.00              
ATOM   3927  CE  LYS D 243      -0.727 -16.905 -36.267  1.00  0.00              
ATOM   3928  NZ  LYS D 243      -0.528 -16.947 -34.793  1.00  0.00              
ATOM   3929  H   LYS D 243      -1.941 -14.339 -40.994  1.00  0.00              
ATOM   3930  HA  LYS D 243       0.822 -15.479 -40.934  1.00  0.00              
ATOM   3931 1HB  LYS D 243       0.184 -14.736 -38.706  1.00  0.00              
ATOM   3932 2HB  LYS D 243      -1.344 -15.641 -38.827  1.00  0.00              
ATOM   3933 1HG  LYS D 243      -0.229 -17.737 -38.726  1.00  0.00              
ATOM   3934 2HG  LYS D 243       1.362 -16.986 -39.000  1.00  0.00              
ATOM   3935 1HD  LYS D 243       1.297 -17.488 -36.686  1.00  0.00              
ATOM   3936 2HD  LYS D 243       0.992 -15.739 -36.805  1.00  0.00              
ATOM   3937 1HE  LYS D 243      -1.379 -16.071 -36.521  1.00  0.00              
ATOM   3938 2HE  LYS D 243      -1.185 -17.837 -36.598  1.00  0.00              
ATOM   3939 1HZ  LYS D 243      -1.421 -17.065 -34.336  1.00  0.00              
ATOM   3940 2HZ  LYS D 243       0.077 -17.722 -34.557  1.00  0.00              
ATOM   3941 3HZ  LYS D 243      -0.104 -16.084 -34.486  1.00  0.00              
ATOM   3942  N   LEU D 244       0.206 -17.694 -41.567  1.00  0.00              
ATOM   3943  CA  LEU D 244      -0.103 -19.018 -42.062  1.00  0.00              
ATOM   3944  C   LEU D 244       0.234 -20.042 -40.969  1.00  0.00              
ATOM   3945  O   LEU D 244       1.345 -20.062 -40.444  1.00  0.00              
ATOM   3946  CB  LEU D 244       0.711 -19.320 -43.325  1.00  0.00              
ATOM   3947  CG  LEU D 244       0.535 -18.383 -44.530  1.00  0.00              
ATOM   3948  CD1 LEU D 244       1.333 -18.953 -45.704  1.00  0.00              
ATOM   3949  CD2 LEU D 244      -0.950 -18.247 -44.913  1.00  0.00              
ATOM   3950  H   LEU D 244       1.172 -17.419 -41.469  1.00  0.00              
ATOM   3951  HA  LEU D 244      -1.169 -19.090 -42.271  1.00  0.00              
ATOM   3952 1HB  LEU D 244       1.715 -19.198 -42.922  1.00  0.00              
ATOM   3953 2HB  LEU D 244       0.574 -20.350 -43.657  1.00  0.00              
ATOM   3954  HG  LEU D 244       0.878 -17.395 -44.226  1.00  0.00              
ATOM   3955 1HD1 LEU D 244       1.221 -18.302 -46.571  1.00  0.00              
ATOM   3956 2HD1 LEU D 244       2.386 -19.015 -45.431  1.00  0.00              
ATOM   3957 3HD1 LEU D 244       0.962 -19.948 -45.947  1.00  0.00              
ATOM   3958 1HD2 LEU D 244      -1.045 -17.578 -45.767  1.00  0.00              
ATOM   3959 2HD2 LEU D 244      -1.351 -19.228 -45.173  1.00  0.00              
ATOM   3960 3HD2 LEU D 244      -1.509 -17.838 -44.069  1.00  0.00              
ATOM   3961  N   LEU D 245      -0.738 -20.880 -40.639  1.00  0.00              
ATOM   3962  CA  LEU D 245      -0.558 -21.908 -39.625  1.00  0.00              
ATOM   3963  C   LEU D 245      -0.794 -23.271 -40.265  1.00  0.00              
ATOM   3964  O   LEU D 245      -1.875 -23.527 -40.803  1.00  0.00              
ATOM   3965  CB  LEU D 245      -1.509 -21.682 -38.443  1.00  0.00              
ATOM   3966  CG  LEU D 245      -1.444 -22.747 -37.340  1.00  0.00              
ATOM   3967  CD1 LEU D 245      -0.069 -22.739 -36.687  1.00  0.00              
ATOM   3968  CD2 LEU D 245      -2.532 -22.481 -36.311  1.00  0.00              
ATOM   3969  H   LEU D 245      -1.629 -20.800 -41.106  1.00  0.00              
ATOM   3970  HA  LEU D 245       0.466 -21.882 -39.256  1.00  0.00              
ATOM   3971 1HB  LEU D 245      -1.112 -20.738 -38.074  1.00  0.00              
ATOM   3972 2HB  LEU D 245      -2.537 -21.539 -38.774  1.00  0.00              
ATOM   3973  HG  LEU D 245      -1.655 -23.710 -37.807  1.00  0.00              
ATOM   3974 1HD1 LEU D 245      -0.032 -23.498 -35.905  1.00  0.00              
ATOM   3975 2HD1 LEU D 245       0.692 -22.955 -37.437  1.00  0.00              
ATOM   3976 3HD1 LEU D 245       0.120 -21.759 -36.249  1.00  0.00              
ATOM   3977 1HD2 LEU D 245      -2.485 -23.239 -35.529  1.00  0.00              
ATOM   3978 2HD2 LEU D 245      -2.384 -21.494 -35.871  1.00  0.00              
ATOM   3979 3HD2 LEU D 245      -3.508 -22.519 -36.795  1.00  0.00              
ATOM   3980  N   MET D 246       0.231 -24.117 -40.246  1.00  0.00              
ATOM   3981  CA  MET D 246       0.108 -25.496 -40.713  1.00  0.00              
ATOM   3982  C   MET D 246       1.169 -26.287 -39.953  1.00  0.00              
ATOM   3983  O   MET D 246       2.364 -25.998 -40.060  1.00  0.00              
ATOM   3984  CB  MET D 246       0.337 -25.649 -42.229  1.00  0.00              
ATOM   3985  CG  MET D 246       0.133 -27.115 -42.653  1.00  0.00              
ATOM   3986  SD  MET D 246       0.311 -27.452 -44.412  1.00  0.00              
ATOM   3987  CE  MET D 246      -1.029 -26.579 -45.059  1.00  0.00              
ATOM   3988  H   MET D 246       1.121 -23.793 -39.896  1.00  0.00              
ATOM   3989  HA  MET D 246      -0.884 -25.882 -40.477  1.00  0.00              
ATOM   3990 1HB  MET D 246      -0.370 -24.986 -42.726  1.00  0.00              
ATOM   3991 2HB  MET D 246       1.355 -25.313 -42.432  1.00  0.00              
ATOM   3992 1HG  MET D 246       0.864 -27.727 -42.125  1.00  0.00              
ATOM   3993 2HG  MET D 246      -0.872 -27.415 -42.360  1.00  0.00              
ATOM   3994 1HE  MET D 246      -1.049 -26.694 -46.143  1.00  0.00              
ATOM   3995 2HE  MET D 246      -1.955 -26.968 -44.634  1.00  0.00              
ATOM   3996 3HE  MET D 246      -0.929 -25.523 -44.809  1.00  0.00              
ATOM   3997  N   PHE D 247       0.723 -27.275 -39.179  1.00  0.00              
ATOM   3998  CA  PHE D 247       1.635 -28.102 -38.389  1.00  0.00              
ATOM   3999  C   PHE D 247       2.815 -28.581 -39.194  1.00  0.00              
ATOM   4000  O   PHE D 247       2.654 -29.107 -40.288  1.00  0.00              
ATOM   4001  CB  PHE D 247       0.894 -29.305 -37.803  1.00  0.00              
ATOM   4002  CG  PHE D 247       1.796 -30.311 -37.146  1.00  0.00              
ATOM   4003  CD1 PHE D 247       2.285 -30.093 -35.867  1.00  0.00              
ATOM   4004  CD2 PHE D 247       2.156 -31.476 -37.805  1.00  0.00              
ATOM   4005  CE1 PHE D 247       3.115 -31.018 -35.261  1.00  0.00              
ATOM   4006  CE2 PHE D 247       2.985 -32.403 -37.202  1.00  0.00              
ATOM   4007  CZ  PHE D 247       3.465 -32.173 -35.929  1.00  0.00              
ATOM   4008  H   PHE D 247      -0.270 -27.457 -39.136  1.00  0.00              
ATOM   4009  HA  PHE D 247       2.050 -27.515 -37.568  1.00  0.00              
ATOM   4010 1HB  PHE D 247       0.187 -28.977 -37.043  1.00  0.00              
ATOM   4011 2HB  PHE D 247       0.359 -29.835 -38.590  1.00  0.00              
ATOM   4012  HD1 PHE D 247       2.008 -29.181 -35.339  1.00  0.00              
ATOM   4013  HD2 PHE D 247       1.777 -31.658 -38.812  1.00  0.00              
ATOM   4014  HE1 PHE D 247       3.493 -30.834 -34.256  1.00  0.00              
ATOM   4015  HE2 PHE D 247       3.260 -33.315 -37.731  1.00  0.00              
ATOM   4016  HZ  PHE D 247       4.119 -32.902 -35.453  1.00  0.00              
ATOM   4017  N   PRO D 248       4.033 -28.416 -38.654  1.00  0.00              
ATOM   4018  CA  PRO D 248       4.346 -27.871 -37.329  1.00  0.00              
ATOM   4019  C   PRO D 248       4.602 -26.364 -37.339  1.00  0.00              
ATOM   4020  O   PRO D 248       4.959 -25.783 -36.312  1.00  0.00              
ATOM   4021  CB  PRO D 248       5.604 -28.632 -36.958  1.00  0.00              
ATOM   4022  CG  PRO D 248       6.345 -28.627 -38.282  1.00  0.00              
ATOM   4023  CD  PRO D 248       5.237 -28.918 -39.301  1.00  0.00              
ATOM   4024  HA  PRO D 248       3.518 -27.988 -36.614  1.00  0.00              
ATOM   4025 1HB  PRO D 248       6.160 -28.127 -36.153  1.00  0.00              
ATOM   4026 2HB  PRO D 248       5.370 -29.646 -36.601  1.00  0.00              
ATOM   4027 1HG  PRO D 248       6.831 -27.656 -38.463  1.00  0.00              
ATOM   4028 2HG  PRO D 248       7.137 -29.391 -38.298  1.00  0.00              
ATOM   4029 1HD  PRO D 248       5.407 -28.405 -40.259  1.00  0.00              
ATOM   4030 2HD  PRO D 248       5.148 -29.992 -39.525  1.00  0.00              
ATOM   4031  N   GLU D 249       4.407 -25.728 -38.487  1.00  0.00              
ATOM   4032  CA  GLU D 249       4.767 -24.325 -38.632  1.00  0.00              
ATOM   4033  C   GLU D 249       3.736 -23.233 -38.390  1.00  0.00              
ATOM   4034  O   GLU D 249       2.535 -23.421 -38.517  1.00  0.00              
ATOM   4035  CB  GLU D 249       5.313 -24.077 -40.037  1.00  0.00              
ATOM   4036  CG  GLU D 249       6.563 -24.814 -40.387  1.00  0.00              
ATOM   4037  CD  GLU D 249       6.978 -24.513 -41.810  1.00  0.00              
ATOM   4038  OE1 GLU D 249       6.166 -24.769 -42.724  1.00  0.00              
ATOM   4039  OE2 GLU D 249       8.104 -24.006 -42.007  1.00  0.00              
ATOM   4040  H   GLU D 249       4.005 -26.216 -39.275  1.00  0.00              
ATOM   4041  HA  GLU D 249       5.521 -24.058 -37.891  1.00  0.00              
ATOM   4042 1HB  GLU D 249       4.529 -24.364 -40.737  1.00  0.00              
ATOM   4043 2HB  GLU D 249       5.501 -23.008 -40.121  1.00  0.00              
ATOM   4044 1HG  GLU D 249       7.391 -24.610 -39.710  1.00  0.00              
ATOM   4045 2HG  GLU D 249       6.275 -25.861 -40.302  1.00  0.00              
ATOM   4046  N   SER D 250       4.279 -22.060 -38.093  1.00  0.00              
ATOM   4047  CA  SER D 250       3.534 -20.846 -37.836  1.00  0.00              
ATOM   4048  C   SER D 250       4.469 -19.817 -38.486  1.00  0.00              
ATOM   4049  O   SER D 250       5.603 -19.662 -38.053  1.00  0.00              
ATOM   4050  CB  SER D 250       3.297 -20.597 -36.360  1.00  0.00              
ATOM   4051  OG  SER D 250       2.608 -19.399 -36.131  1.00  0.00              
ATOM   4052  H   SER D 250       5.288 -22.036 -38.050  1.00  0.00              
ATOM   4053  HA  SER D 250       2.502 -20.889 -38.189  1.00  0.00              
ATOM   4054 1HB  SER D 250       2.713 -21.424 -35.957  1.00  0.00              
ATOM   4055 2HB  SER D 250       4.261 -20.554 -35.854  1.00  0.00              
ATOM   4056  HG  SER D 250       2.479 -19.279 -35.187  1.00  0.00              
ATOM   4057  N   ARG D 251       4.015 -19.141 -39.540  1.00  0.00              
ATOM   4058  CA  ARG D 251       4.859 -18.150 -40.194  1.00  0.00              
ATOM   4059  C   ARG D 251       4.055 -16.905 -40.478  1.00  0.00              
ATOM   4060  O   ARG D 251       2.970 -16.978 -41.038  1.00  0.00              
ATOM   4061  CB  ARG D 251       5.415 -18.704 -41.517  1.00  0.00              
ATOM   4062  CG  ARG D 251       6.270 -19.964 -41.362  1.00  0.00              
ATOM   4063  CD  ARG D 251       6.548 -20.635 -42.710  1.00  0.00              
ATOM   4064  NE  ARG D 251       7.575 -19.935 -43.479  1.00  0.00              
ATOM   4065  CZ  ARG D 251       7.849 -20.181 -44.756  1.00  0.00              
ATOM   4066  NH1 ARG D 251       7.172 -21.113 -45.417  1.00  0.00              
ATOM   4067  NH2 ARG D 251       8.809 -19.505 -45.367  1.00  0.00              
ATOM   4068  H   ARG D 251       3.085 -19.307 -39.896  1.00  0.00              
ATOM   4069  HA  ARG D 251       5.679 -17.869 -39.532  1.00  0.00              
ATOM   4070 1HB  ARG D 251       4.561 -18.921 -42.156  1.00  0.00              
ATOM   4071 2HB  ARG D 251       6.014 -17.912 -41.966  1.00  0.00              
ATOM   4072 1HG  ARG D 251       7.217 -19.687 -40.900  1.00  0.00              
ATOM   4073 2HG  ARG D 251       5.741 -20.665 -40.716  1.00  0.00              
ATOM   4074 1HD  ARG D 251       6.885 -21.656 -42.533  1.00  0.00              
ATOM   4075 2HD  ARG D 251       5.629 -20.651 -43.294  1.00  0.00              
ATOM   4076  HE  ARG D 251       8.205 -19.198 -43.193  1.00  0.00              
ATOM   4077 1HH1 ARG D 251       6.446 -21.635 -44.947  1.00  0.00              
ATOM   4078 2HH1 ARG D 251       7.386 -21.294 -46.387  1.00  0.00              
ATOM   4079 1HH2 ARG D 251       9.331 -18.804 -44.858  1.00  0.00              
ATOM   4080 2HH2 ARG D 251       9.017 -19.693 -46.336  1.00  0.00              
ATOM   4081  N   ILE D 252       4.582 -15.762 -40.070  1.00  0.00              
ATOM   4082  CA  ILE D 252       3.902 -14.497 -40.281  1.00  0.00              
ATOM   4083  C   ILE D 252       4.538 -13.772 -41.466  1.00  0.00              
ATOM   4084  O   ILE D 252       5.769 -13.658 -41.550  1.00  0.00              
ATOM   4085  CB  ILE D 252       3.958 -13.599 -39.031  1.00  0.00              
ATOM   4086  CG1 ILE D 252       3.195 -14.249 -37.873  1.00  0.00              
ATOM   4087  CG2 ILE D 252       3.391 -12.222 -39.339  1.00  0.00              
ATOM   4088  CD1 ILE D 252       3.245 -13.455 -36.588  1.00  0.00              
ATOM   4089  H   ILE D 252       5.478 -15.767 -39.602  1.00  0.00              
ATOM   4090  HA  ILE D 252       2.862 -14.663 -40.558  1.00  0.00              
ATOM   4091  HB  ILE D 252       4.994 -13.503 -38.709  1.00  0.00              
ATOM   4092 1HG1 ILE D 252       2.159 -14.363 -38.191  1.00  0.00              
ATOM   4093 2HG1 ILE D 252       3.633 -15.234 -37.709  1.00  0.00              
ATOM   4094 1HG2 ILE D 252       3.437 -11.601 -38.445  1.00  0.00              
ATOM   4095 2HG2 ILE D 252       3.975 -11.758 -40.133  1.00  0.00              
ATOM   4096 3HG2 ILE D 252       2.354 -12.318 -39.661  1.00  0.00              
ATOM   4097 1HD1 ILE D 252       2.683 -13.979 -35.814  1.00  0.00              
ATOM   4098 2HD1 ILE D 252       4.282 -13.343 -36.269  1.00  0.00              
ATOM   4099 3HD1 ILE D 252       2.806 -12.471 -36.749  1.00  0.00              
ATOM   4100  N   PHE D 253       3.697 -13.314 -42.386  1.00  0.00              
ATOM   4101  CA  PHE D 253       4.160 -12.621 -43.586  1.00  0.00              
ATOM   4102  C   PHE D 253       3.597 -11.207 -43.657  1.00  0.00              
ATOM   4103  O   PHE D 253       2.390 -10.996 -43.530  1.00  0.00              
ATOM   4104  CB  PHE D 253       3.735 -13.397 -44.843  1.00  0.00              
ATOM   4105  CG  PHE D 253       4.275 -14.794 -44.894  1.00  0.00              
ATOM   4106  CD1 PHE D 253       5.542 -15.044 -45.406  1.00  0.00              
ATOM   4107  CD2 PHE D 253       3.536 -15.857 -44.366  1.00  0.00              
ATOM   4108  CE1 PHE D 253       6.074 -16.339 -45.391  1.00  0.00              
ATOM   4109  CE2 PHE D 253       4.058 -17.151 -44.348  1.00  0.00              
ATOM   4110  CZ  PHE D 253       5.330 -17.391 -44.861  1.00  0.00              
ATOM   4111  H   PHE D 253       2.706 -13.450 -42.250  1.00  0.00              
ATOM   4112  HA  PHE D 253       5.246 -12.522 -43.560  1.00  0.00              
ATOM   4113 1HB  PHE D 253       2.650 -13.477 -44.886  1.00  0.00              
ATOM   4114 2HB  PHE D 253       4.095 -12.887 -45.736  1.00  0.00              
ATOM   4115  HD1 PHE D 253       6.120 -14.218 -45.820  1.00  0.00              
ATOM   4116  HD2 PHE D 253       2.541 -15.664 -43.965  1.00  0.00              
ATOM   4117  HE1 PHE D 253       7.069 -16.523 -45.795  1.00  0.00              
ATOM   4118  HE2 PHE D 253       3.474 -17.973 -43.935  1.00  0.00              
ATOM   4119  HZ  PHE D 253       5.742 -18.399 -44.850  1.00  0.00              
ATOM   4120  N   GLN D 254       4.486 -10.245 -43.861  1.00  0.00              
ATOM   4121  CA  GLN D 254       4.087  -8.859 -44.043  1.00  0.00              
ATOM   4122  C   GLN D 254       3.841  -8.581 -45.521  1.00  0.00              
ATOM   4123  O   GLN D 254       4.694  -8.863 -46.359  1.00  0.00              
ATOM   4124  CB  GLN D 254       5.182  -7.930 -43.531  1.00  0.00              
ATOM   4125  CG  GLN D 254       4.853  -6.457 -43.659  1.00  0.00              
ATOM   4126  CD  GLN D 254       5.912  -5.573 -43.033  1.00  0.00              
ATOM   4127  OE1 GLN D 254       7.081  -5.614 -43.413  1.00  0.00              
ATOM   4128  NE2 GLN D 254       5.507  -4.773 -42.058  1.00  0.00              
ATOM   4129  H   GLN D 254       5.467 -10.483 -43.892  1.00  0.00              
ATOM   4130  HA  GLN D 254       3.150  -8.677 -43.518  1.00  0.00              
ATOM   4131 1HB  GLN D 254       5.345  -8.182 -42.483  1.00  0.00              
ATOM   4132 2HB  GLN D 254       6.081  -8.158 -44.103  1.00  0.00              
ATOM   4133 1HG  GLN D 254       4.549  -6.001 -44.602  1.00  0.00              
ATOM   4134 2HG  GLN D 254       3.996  -6.501 -42.986  1.00  0.00              
ATOM   4135 1HE2 GLN D 254       6.161  -4.166 -41.606  1.00  0.00              
ATOM   4136 2HE2 GLN D 254       4.548  -4.773 -41.774  1.00  0.00              
ATOM   4137  N   ALA D 255       2.670  -8.040 -45.833  1.00  0.00              
ATOM   4138  CA  ALA D 255       2.327  -7.704 -47.211  1.00  0.00              
ATOM   4139  C   ALA D 255       2.864  -6.296 -47.490  1.00  0.00              
ATOM   4140  O   ALA D 255       3.116  -5.527 -46.553  1.00  0.00              
ATOM   4141  CB  ALA D 255       0.815  -7.752 -47.399  1.00  0.00              
ATOM   4142  H   ALA D 255       1.999  -7.854 -45.101  1.00  0.00              
ATOM   4143  HA  ALA D 255       2.812  -8.418 -47.876  1.00  0.00              
ATOM   4144 1HB  ALA D 255       0.570  -7.501 -48.431  1.00  0.00              
ATOM   4145 2HB  ALA D 255       0.453  -8.756 -47.174  1.00  0.00              
ATOM   4146 3HB  ALA D 255       0.343  -7.036 -46.729  1.00  0.00              
ATOM   4147  N   GLU D 256       3.044  -5.951 -48.763  1.00  0.00              
ATOM   4148  CA  GLU D 256       3.541  -4.624 -49.107  1.00  0.00              
ATOM   4149  C   GLU D 256       2.762  -3.496 -48.439  1.00  0.00              
ATOM   4150  O   GLU D 256       3.349  -2.557 -47.906  1.00  0.00              
ATOM   4151  CB  GLU D 256       3.514  -4.435 -50.626  1.00  0.00              
ATOM   4152  CG  GLU D 256       4.041  -3.089 -51.101  1.00  0.00              
ATOM   4153  CD  GLU D 256       4.045  -3.004 -52.603  1.00  0.00              
ATOM   4154  OE1 GLU D 256       3.683  -3.967 -53.234  1.00  0.00              
ATOM   4155  OE2 GLU D 256       4.303  -1.941 -53.116  1.00  0.00              
ATOM   4156  H   GLU D 256       2.837  -6.607 -49.503  1.00  0.00              
ATOM   4157  HA  GLU D 256       4.566  -4.510 -48.753  1.00  0.00              
ATOM   4158 1HB  GLU D 256       4.119  -5.234 -51.056  1.00  0.00              
ATOM   4159 2HB  GLU D 256       2.478  -4.553 -50.944  1.00  0.00              
ATOM   4160 1HG  GLU D 256       3.494  -2.240 -50.692  1.00  0.00              
ATOM   4161 2HG  GLU D 256       5.066  -3.070 -50.734  1.00  0.00              
ATOM   4162  N   ASN D 257       1.441  -3.586 -48.465  1.00  0.00              
ATOM   4163  CA  ASN D 257       0.602  -2.600 -47.793  1.00  0.00              
ATOM   4164  C   ASN D 257      -0.738  -3.220 -47.443  1.00  0.00              
ATOM   4165  O   ASN D 257      -0.961  -4.397 -47.699  1.00  0.00              
ATOM   4166  CB  ASN D 257       0.398  -1.379 -48.695  1.00  0.00              
ATOM   4167  CG  ASN D 257      -0.258  -1.737 -50.009  1.00  0.00              
ATOM   4168  OD1 ASN D 257      -1.335  -2.350 -50.036  1.00  0.00              
ATOM   4169  ND2 ASN D 257       0.381  -1.355 -51.113  1.00  0.00              
ATOM   4170  H   ASN D 257       1.003  -4.352 -48.957  1.00  0.00              
ATOM   4171  HA  ASN D 257       1.073  -2.289 -46.859  1.00  0.00              
ATOM   4172 1HB  ASN D 257      -0.032  -0.458 -48.299  1.00  0.00              
ATOM   4173 2HB  ASN D 257       1.467  -1.241 -48.857  1.00  0.00              
ATOM   4174 1HD2 ASN D 257      -0.006  -1.564 -52.012  1.00  0.00              
ATOM   4175 2HD2 ASN D 257       1.247  -0.860 -51.044  1.00  0.00              
ATOM   4176  N   ALA D 258      -1.632  -2.423 -46.868  1.00  0.00              
ATOM   4177  CA  ALA D 258      -2.931  -2.918 -46.425  1.00  0.00              
ATOM   4178  C   ALA D 258      -3.790  -3.478 -47.555  1.00  0.00              
ATOM   4179  O   ALA D 258      -4.496  -4.479 -47.376  1.00  0.00              
ATOM   4180  CB  ALA D 258      -3.692  -1.810 -45.702  1.00  0.00              
ATOM   4181  H   ALA D 258      -1.404  -1.447 -46.734  1.00  0.00              
ATOM   4182  HA  ALA D 258      -2.773  -3.746 -45.734  1.00  0.00              
ATOM   4183 1HB  ALA D 258      -4.659  -2.189 -45.374  1.00  0.00              
ATOM   4184 2HB  ALA D 258      -3.118  -1.482 -44.833  1.00  0.00              
ATOM   4185 3HB  ALA D 258      -3.840  -0.969 -46.377  1.00  0.00              
ATOM   4186  N   LYS D 259      -3.746  -2.832 -48.715  1.00  0.00              
ATOM   4187  CA  LYS D 259      -4.523  -3.304 -49.848  1.00  0.00              
ATOM   4188  C   LYS D 259      -4.036  -4.672 -50.307  1.00  0.00              
ATOM   4189  O   LYS D 259      -4.835  -5.554 -50.612  1.00  0.00              
ATOM   4190  CB  LYS D 259      -4.452  -2.302 -51.003  1.00  0.00              
ATOM   4191  CG  LYS D 259      -5.286  -2.683 -52.219  1.00  0.00              
ATOM   4192  CD  LYS D 259      -5.245  -1.595 -53.281  1.00  0.00              
ATOM   4193  CE  LYS D 259      -6.061  -1.983 -54.505  1.00  0.00              
ATOM   4194  NZ  LYS D 259      -6.014  -0.935 -55.561  1.00  0.00              
ATOM   4195  H   LYS D 259      -3.172  -2.008 -48.821  1.00  0.00              
ATOM   4196  HA  LYS D 259      -5.567  -3.425 -49.555  1.00  0.00              
ATOM   4197 1HB  LYS D 259      -4.794  -1.343 -50.614  1.00  0.00              
ATOM   4198 2HB  LYS D 259      -3.404  -2.222 -51.292  1.00  0.00              
ATOM   4199 1HG  LYS D 259      -4.890  -3.611 -52.633  1.00  0.00              
ATOM   4200 2HG  LYS D 259      -6.316  -2.839 -51.898  1.00  0.00              
ATOM   4201 1HD  LYS D 259      -5.646  -0.675 -52.852  1.00  0.00              
ATOM   4202 2HD  LYS D 259      -4.207  -1.434 -53.574  1.00  0.00              
ATOM   4203 1HE  LYS D 259      -5.661  -2.916 -54.900  1.00  0.00              
ATOM   4204 2HE  LYS D 259      -7.093  -2.136 -54.191  1.00  0.00              
ATOM   4205 1HZ  LYS D 259      -6.567  -1.231 -56.352  1.00  0.00              
ATOM   4206 2HZ  LYS D 259      -6.386  -0.070 -55.194  1.00  0.00              
ATOM   4207 3HZ  LYS D 259      -5.058  -0.795 -55.852  1.00  0.00              
ATOM   4208  N   ILE D 260      -2.725  -4.845 -50.362  1.00  0.00              
ATOM   4209  CA  ILE D 260      -2.153  -6.125 -50.768  1.00  0.00              
ATOM   4210  C   ILE D 260      -2.494  -7.229 -49.757  1.00  0.00              
ATOM   4211  O   ILE D 260      -2.804  -8.357 -50.143  1.00  0.00              
ATOM   4212  CB  ILE D 260      -0.625  -6.029 -50.908  1.00  0.00              
ATOM   4213  CG1 ILE D 260      -0.267  -5.045 -52.027  1.00  0.00              
ATOM   4214  CG2 ILE D 260      -0.036  -7.409 -51.205  1.00  0.00              
ATOM   4215  CD1 ILE D 260      -0.819  -5.421 -53.383  1.00  0.00              
ATOM   4216  H   ILE D 260      -2.106  -4.084 -50.121  1.00  0.00              
ATOM   4217  HA  ILE D 260      -2.594  -6.462 -51.705  1.00  0.00              
ATOM   4218  HB  ILE D 260      -0.207  -5.643 -49.978  1.00  0.00              
ATOM   4219 1HG1 ILE D 260      -0.656  -4.069 -51.739  1.00  0.00              
ATOM   4220 2HG1 ILE D 260       0.820  -4.999 -52.082  1.00  0.00              
ATOM   4221 1HG2 ILE D 260       1.047  -7.329 -51.303  1.00  0.00              
ATOM   4222 2HG2 ILE D 260      -0.276  -8.090 -50.390  1.00  0.00              
ATOM   4223 3HG2 ILE D 260      -0.456  -7.792 -52.135  1.00  0.00              
ATOM   4224 1HD1 ILE D 260      -0.520  -4.674 -54.118  1.00  0.00              
ATOM   4225 2HD1 ILE D 260      -0.429  -6.396 -53.678  1.00  0.00              
ATOM   4226 3HD1 ILE D 260      -1.906  -5.465 -53.334  1.00  0.00              
ATOM   4227  N   LYS D 261      -2.446  -6.902 -48.466  1.00  0.00              
ATOM   4228  CA  LYS D 261      -2.837  -7.863 -47.445  1.00  0.00              
ATOM   4229  C   LYS D 261      -4.273  -8.275 -47.663  1.00  0.00              
ATOM   4230  O   LYS D 261      -4.600  -9.469 -47.623  1.00  0.00              
ATOM   4231  CB  LYS D 261      -2.700  -7.282 -46.028  1.00  0.00              
ATOM   4232  CG  LYS D 261      -3.264  -8.227 -44.967  1.00  0.00              
ATOM   4233  CD  LYS D 261      -3.113  -7.680 -43.543  1.00  0.00              
ATOM   4234  CE  LYS D 261      -4.015  -8.441 -42.582  1.00  0.00              
ATOM   4235  NZ  LYS D 261      -3.814  -8.032 -41.153  1.00  0.00              
ATOM   4236  H   LYS D 261      -2.136  -5.982 -48.184  1.00  0.00              
ATOM   4237  HA  LYS D 261      -2.220  -8.758 -47.525  1.00  0.00              
ATOM   4238 1HB  LYS D 261      -1.637  -7.101 -45.859  1.00  0.00              
ATOM   4239 2HB  LYS D 261      -3.234  -6.331 -46.019  1.00  0.00              
ATOM   4240 1HG  LYS D 261      -4.323  -8.385 -45.172  1.00  0.00              
ATOM   4241 2HG  LYS D 261      -2.738  -9.179 -45.034  1.00  0.00              
ATOM   4242 1HD  LYS D 261      -2.072  -7.785 -43.239  1.00  0.00              
ATOM   4243 2HD  LYS D 261      -3.384  -6.624 -43.547  1.00  0.00              
ATOM   4244 1HE  LYS D 261      -5.050  -8.254 -42.864  1.00  0.00              
ATOM   4245 2HE  LYS D 261      -3.799  -9.504 -42.682  1.00  0.00              
ATOM   4246 1HZ  LYS D 261      -4.433  -8.566 -40.560  1.00  0.00              
ATOM   4247 2HZ  LYS D 261      -2.855  -8.206 -40.884  1.00  0.00              
ATOM   4248 3HZ  LYS D 261      -4.017  -7.048 -41.054  1.00  0.00              
ATOM   4249  N   ARG D 262      -5.134  -7.287 -47.909  1.00  0.00              
ATOM   4250  CA  ARG D 262      -6.554  -7.547 -48.100  1.00  0.00              
ATOM   4251  C   ARG D 262      -6.783  -8.429 -49.326  1.00  0.00              
ATOM   4252  O   ARG D 262      -7.618  -9.332 -49.303  1.00  0.00              
ATOM   4253  CB  ARG D 262      -7.368  -6.265 -48.170  1.00  0.00              
ATOM   4254  CG  ARG D 262      -7.535  -5.540 -46.843  1.00  0.00              
ATOM   4255  CD  ARG D 262      -8.212  -4.222 -46.946  1.00  0.00              
ATOM   4256  NE  ARG D 262      -8.353  -3.516 -45.683  1.00  0.00              
ATOM   4257  CZ  ARG D 262      -8.867  -2.278 -45.552  1.00  0.00              
ATOM   4258  NH1 ARG D 262      -9.257  -1.592 -46.603  1.00  0.00              
ATOM   4259  NH2 ARG D 262      -8.948  -1.762 -44.338  1.00  0.00              
ATOM   4260  H   ARG D 262      -4.797  -6.337 -47.965  1.00  0.00              
ATOM   4261  HA  ARG D 262      -6.947  -8.093 -47.242  1.00  0.00              
ATOM   4262 1HB  ARG D 262      -6.866  -5.607 -48.878  1.00  0.00              
ATOM   4263 2HB  ARG D 262      -8.351  -6.533 -48.558  1.00  0.00              
ATOM   4264 1HG  ARG D 262      -8.125  -6.170 -46.177  1.00  0.00              
ATOM   4265 2HG  ARG D 262      -6.547  -5.378 -46.411  1.00  0.00              
ATOM   4266 1HD  ARG D 262      -7.640  -3.582 -47.617  1.00  0.00              
ATOM   4267 2HD  ARG D 262      -9.213  -4.370 -47.351  1.00  0.00              
ATOM   4268  HE  ARG D 262      -8.104  -3.812 -44.749  1.00  0.00              
ATOM   4269 1HH1 ARG D 262      -9.172  -1.994 -47.526  1.00  0.00              
ATOM   4270 2HH1 ARG D 262      -9.640  -0.666 -46.483  1.00  0.00              
ATOM   4271 1HH2 ARG D 262      -8.628  -2.296 -43.542  1.00  0.00              
ATOM   4272 2HH2 ARG D 262      -9.329  -0.836 -44.211  1.00  0.00              
ATOM   4273  N   GLU D 263      -6.035  -8.168 -50.391  1.00  0.00              
ATOM   4274  CA  GLU D 263      -6.131  -8.973 -51.604  1.00  0.00              
ATOM   4275  C   GLU D 263      -5.664 -10.411 -51.377  1.00  0.00              
ATOM   4276  O   GLU D 263      -6.238 -11.349 -51.939  1.00  0.00              
ATOM   4277  CB  GLU D 263      -5.298  -8.352 -52.725  1.00  0.00              
ATOM   4278  CG  GLU D 263      -5.892  -7.099 -53.327  1.00  0.00              
ATOM   4279  CD  GLU D 263      -4.964  -6.455 -54.344  1.00  0.00              
ATOM   4280  OE1 GLU D 263      -3.815  -6.933 -54.496  1.00  0.00              
ATOM   4281  OE2 GLU D 263      -5.385  -5.464 -54.981  1.00  0.00              
ATOM   4282  H   GLU D 263      -5.385  -7.395 -50.363  1.00  0.00              
ATOM   4283  HA  GLU D 263      -7.172  -9.043 -51.921  1.00  0.00              
ATOM   4284 1HB  GLU D 263      -4.319  -8.121 -52.303  1.00  0.00              
ATOM   4285 2HB  GLU D 263      -5.189  -9.110 -53.500  1.00  0.00              
ATOM   4286 1HG  GLU D 263      -6.865  -7.260 -53.791  1.00  0.00              
ATOM   4287 2HG  GLU D 263      -6.003  -6.431 -52.475  1.00  0.00              
ATOM   4288  N   TRP D 264      -4.625 -10.582 -50.562  1.00  0.00              
ATOM   4289  CA  TRP D 264      -4.158 -11.925 -50.221  1.00  0.00              
ATOM   4290  C   TRP D 264      -5.262 -12.663 -49.499  1.00  0.00              
ATOM   4291  O   TRP D 264      -5.553 -13.807 -49.823  1.00  0.00              
ATOM   4292  CB  TRP D 264      -2.902 -11.881 -49.327  1.00  0.00              
ATOM   4293  CG  TRP D 264      -1.593 -11.914 -50.077  1.00  0.00              
ATOM   4294  CD1 TRP D 264      -0.682 -10.905 -50.180  1.00  0.00              
ATOM   4295  CD2 TRP D 264      -1.036 -13.030 -50.793  1.00  0.00              
ATOM   4296  NE1 TRP D 264       0.408 -11.323 -50.909  1.00  0.00              
ATOM   4297  CE2 TRP D 264       0.216 -12.622 -51.297  1.00  0.00              
ATOM   4298  CE3 TRP D 264      -1.477 -14.336 -51.055  1.00  0.00              
ATOM   4299  CZ2 TRP D 264       1.036 -13.472 -52.042  1.00  0.00              
ATOM   4300  CZ3 TRP D 264      -0.658 -15.185 -51.798  1.00  0.00              
ATOM   4301  CH2 TRP D 264       0.580 -14.750 -52.282  1.00  0.00              
ATOM   4302  H   TRP D 264      -4.149  -9.782 -50.171  1.00  0.00              
ATOM   4303  HA  TRP D 264      -3.921 -12.476 -51.131  1.00  0.00              
ATOM   4304 1HB  TRP D 264      -2.887 -10.961 -48.742  1.00  0.00              
ATOM   4305 2HB  TRP D 264      -2.886 -12.739 -48.657  1.00  0.00              
ATOM   4306  HD1 TRP D 264      -0.934  -9.963 -49.698  1.00  0.00              
ATOM   4307  HE1 TRP D 264       1.222 -10.763 -51.124  1.00  0.00              
ATOM   4308  HE3 TRP D 264      -2.433 -14.722 -50.702  1.00  0.00              
ATOM   4309  HZ2 TRP D 264       1.995 -13.096 -52.400  1.00  0.00              
ATOM   4310  HZ3 TRP D 264      -1.007 -16.199 -51.995  1.00  0.00              
ATOM   4311  HH2 TRP D 264       1.196 -15.437 -52.862  1.00  0.00              
ATOM   4312  N   LEU D 265      -5.896 -12.002 -48.530  1.00  0.00              
ATOM   4313  CA  LEU D 265      -6.952 -12.645 -47.765  1.00  0.00              
ATOM   4314  C   LEU D 265      -8.171 -12.992 -48.618  1.00  0.00              
ATOM   4315  O   LEU D 265      -8.789 -14.045 -48.427  1.00  0.00              
ATOM   4316  CB  LEU D 265      -7.367 -11.741 -46.596  1.00  0.00              
ATOM   4317  CG  LEU D 265      -6.294 -11.534 -45.520  1.00  0.00              
ATOM   4318  CD1 LEU D 265      -6.752 -10.475 -44.524  1.00  0.00              
ATOM   4319  CD2 LEU D 265      -6.020 -12.853 -44.814  1.00  0.00              
ATOM   4320  H   LEU D 265      -5.647 -11.046 -48.319  1.00  0.00              
ATOM   4321  HA  LEU D 265      -6.592 -13.595 -47.372  1.00  0.00              
ATOM   4322 1HB  LEU D 265      -7.533 -10.813 -47.141  1.00  0.00              
ATOM   4323 2HB  LEU D 265      -8.303 -12.070 -46.144  1.00  0.00              
ATOM   4324  HG  LEU D 265      -5.378 -11.231 -46.027  1.00  0.00              
ATOM   4325 1HD1 LEU D 265      -5.984 -10.335 -43.764  1.00  0.00              
ATOM   4326 2HD1 LEU D 265      -6.919  -9.534 -45.047  1.00  0.00              
ATOM   4327 3HD1 LEU D 265      -7.677 -10.798 -44.050  1.00  0.00              
ATOM   4328 1HD2 LEU D 265      -5.257 -12.705 -44.049  1.00  0.00              
ATOM   4329 2HD2 LEU D 265      -6.937 -13.215 -44.348  1.00  0.00              
ATOM   4330 3HD2 LEU D 265      -5.669 -13.588 -45.538  1.00  0.00              
ATOM   4331  N   GLU D 266      -8.509 -12.115 -49.559  1.00  0.00              
ATOM   4332  CA  GLU D 266      -9.642 -12.342 -50.457  1.00  0.00              
ATOM   4333  C   GLU D 266      -9.387 -13.522 -51.407  1.00  0.00              
ATOM   4334  O   GLU D 266     -10.282 -14.341 -51.647  1.00  0.00              
ATOM   4335  CB  GLU D 266      -9.942 -11.076 -51.262  1.00  0.00              
ATOM   4336  CG  GLU D 266     -10.582  -9.955 -50.456  1.00  0.00              
ATOM   4337  CD  GLU D 266     -10.653  -8.682 -51.252  1.00  0.00              
ATOM   4338  OE1 GLU D 266     -10.155  -8.662 -52.351  1.00  0.00              
ATOM   4339  OE2 GLU D 266     -11.302  -7.763 -50.809  1.00  0.00              
ATOM   4340  H   GLU D 266      -7.968 -11.268 -49.654  1.00  0.00              
ATOM   4341  HA  GLU D 266     -10.527 -12.606 -49.877  1.00  0.00              
ATOM   4342 1HB  GLU D 266      -8.996 -10.730 -51.676  1.00  0.00              
ATOM   4343 2HB  GLU D 266     -10.610 -11.365 -52.074  1.00  0.00              
ATOM   4344 1HG  GLU D 266     -11.573 -10.202 -50.079  1.00  0.00              
ATOM   4345 2HG  GLU D 266      -9.899  -9.821 -49.618  1.00  0.00              
ATOM   4346  N   VAL D 267      -8.178 -13.619 -51.954  1.00  0.00              
ATOM   4347  CA  VAL D 267      -7.904 -14.705 -52.885  1.00  0.00              
ATOM   4348  C   VAL D 267      -7.700 -16.025 -52.159  1.00  0.00              
ATOM   4349  O   VAL D 267      -7.980 -17.080 -52.709  1.00  0.00              
ATOM   4350  CB  VAL D 267      -6.682 -14.420 -53.803  1.00  0.00              
ATOM   4351  CG1 VAL D 267      -6.939 -13.164 -54.609  1.00  0.00              
ATOM   4352  CG2 VAL D 267      -5.397 -14.283 -52.984  1.00  0.00              
ATOM   4353  H   VAL D 267      -7.445 -12.958 -51.740  1.00  0.00              
ATOM   4354  HA  VAL D 267      -8.752 -14.882 -53.548  1.00  0.00              
ATOM   4355  HB  VAL D 267      -6.535 -15.269 -54.472  1.00  0.00              
ATOM   4356 1HG1 VAL D 267      -6.083 -12.962 -55.254  1.00  0.00              
ATOM   4357 2HG1 VAL D 267      -7.830 -13.300 -55.221  1.00  0.00              
ATOM   4358 3HG1 VAL D 267      -7.089 -12.323 -53.933  1.00  0.00              
ATOM   4359 1HG2 VAL D 267      -4.558 -14.086 -53.652  1.00  0.00              
ATOM   4360 2HG2 VAL D 267      -5.503 -13.458 -52.279  1.00  0.00              
ATOM   4361 3HG2 VAL D 267      -5.214 -15.208 -52.436  1.00  0.00              
ATOM   4362  N   LEU D 268      -7.230 -15.980 -50.916  1.00  0.00              
ATOM   4363  CA  LEU D 268      -7.068 -17.223 -50.172  1.00  0.00              
ATOM   4364  C   LEU D 268      -8.444 -17.782 -49.857  1.00  0.00              
ATOM   4365  O   LEU D 268      -8.685 -18.984 -49.989  1.00  0.00              
ATOM   4366  CB  LEU D 268      -6.279 -16.980 -48.878  1.00  0.00              
ATOM   4367  CG  LEU D 268      -4.785 -16.719 -49.090  1.00  0.00              
ATOM   4368  CD1 LEU D 268      -4.140 -16.203 -47.799  1.00  0.00              
ATOM   4369  CD2 LEU D 268      -4.117 -18.022 -49.573  1.00  0.00              
ATOM   4370  H   LEU D 268      -6.981 -15.106 -50.475  1.00  0.00              
ATOM   4371  HA  LEU D 268      -6.539 -17.950 -50.786  1.00  0.00              
ATOM   4372 1HB  LEU D 268      -6.777 -16.074 -48.533  1.00  0.00              
ATOM   4373 2HB  LEU D 268      -6.436 -17.779 -48.153  1.00  0.00              
ATOM   4374  HG  LEU D 268      -4.695 -15.978 -49.884  1.00  0.00              
ATOM   4375 1HD1 LEU D 268      -3.079 -16.023 -47.969  1.00  0.00              
ATOM   4376 2HD1 LEU D 268      -4.623 -15.273 -47.500  1.00  0.00              
ATOM   4377 3HD1 LEU D 268      -4.262 -16.945 -47.011  1.00  0.00              
ATOM   4378 1HD2 LEU D 268      -3.051 -17.847 -49.728  1.00  0.00              
ATOM   4379 2HD2 LEU D 268      -4.252 -18.801 -48.823  1.00  0.00              
ATOM   4380 3HD2 LEU D 268      -4.571 -18.339 -50.511  1.00  0.00              
ATOM   4381  N   GLU D 269      -9.359 -16.905 -49.452  1.00  0.00              
ATOM   4382  CA  GLU D 269     -10.733 -17.319 -49.193  1.00  0.00              
ATOM   4383  C   GLU D 269     -11.435 -17.794 -50.473  1.00  0.00              
ATOM   4384  O   GLU D 269     -12.142 -18.805 -50.463  1.00  0.00              
ATOM   4385  CB  GLU D 269     -11.519 -16.170 -48.557  1.00  0.00              
ATOM   4386  CG  GLU D 269     -11.110 -15.846 -47.127  1.00  0.00              
ATOM   4387  CD  GLU D 269     -11.833 -14.630 -46.615  1.00  0.00              
ATOM   4388  OE1 GLU D 269     -12.559 -14.032 -47.372  1.00  0.00              
ATOM   4389  OE2 GLU D 269     -11.747 -14.364 -45.439  1.00  0.00              
ATOM   4390  H   GLU D 269      -9.103 -15.937 -49.321  1.00  0.00              
ATOM   4391  HA  GLU D 269     -10.741 -18.170 -48.511  1.00  0.00              
ATOM   4392 1HB  GLU D 269     -11.366 -15.293 -49.185  1.00  0.00              
ATOM   4393 2HB  GLU D 269     -12.571 -16.454 -48.578  1.00  0.00              
ATOM   4394 1HG  GLU D 269     -11.259 -16.674 -46.434  1.00  0.00              
ATOM   4395 2HG  GLU D 269     -10.046 -15.628 -47.207  1.00  0.00              
ATOM   4396  N   GLU D 270     -11.238 -17.072 -51.570  1.00  0.00              
ATOM   4397  CA  GLU D 270     -11.860 -17.471 -52.830  1.00  0.00              
ATOM   4398  C   GLU D 270     -11.372 -18.830 -53.342  1.00  0.00              
ATOM   4399  O   GLU D 270     -12.180 -19.636 -53.815  1.00  0.00              
ATOM   4400  CB  GLU D 270     -11.608 -16.400 -53.894  1.00  0.00              
ATOM   4401  CG  GLU D 270     -12.248 -16.694 -55.245  1.00  0.00              
ATOM   4402  CD  GLU D 270     -12.025 -15.565 -56.211  1.00  0.00              
ATOM   4403  OE1 GLU D 270     -11.419 -14.592 -55.829  1.00  0.00              
ATOM   4404  OE2 GLU D 270     -12.359 -15.719 -57.362  1.00  0.00              
ATOM   4405  H   GLU D 270     -10.658 -16.245 -51.546  1.00  0.00              
ATOM   4406  HA  GLU D 270     -12.935 -17.586 -52.692  1.00  0.00              
ATOM   4407 1HB  GLU D 270     -12.004 -15.462 -53.503  1.00  0.00              
ATOM   4408 2HB  GLU D 270     -10.529 -16.317 -54.015  1.00  0.00              
ATOM   4409 1HG  GLU D 270     -11.907 -17.626 -55.693  1.00  0.00              
ATOM   4410 2HG  GLU D 270     -13.310 -16.769 -55.014  1.00  0.00              
ATOM   4411  N   THR D 271     -10.071 -19.106 -53.235  1.00  0.00              
ATOM   4412  CA  THR D 271      -9.575 -20.373 -53.763  1.00  0.00              
ATOM   4413  C   THR D 271      -9.902 -21.501 -52.776  1.00  0.00              
ATOM   4414  O   THR D 271     -10.038 -22.663 -53.179  1.00  0.00              
ATOM   4415  CB  THR D 271      -8.046 -20.321 -54.075  1.00  0.00              
ATOM   4416  OG1 THR D 271      -7.326 -19.905 -52.912  1.00  0.00              
ATOM   4417  CG2 THR D 271      -7.773 -19.326 -55.187  1.00  0.00              
ATOM   4418  H   THR D 271      -9.423 -18.466 -52.800  1.00  0.00              
ATOM   4419  HA  THR D 271     -10.078 -20.604 -54.702  1.00  0.00              
ATOM   4420  HB  THR D 271      -7.713 -21.312 -54.380  1.00  0.00              
ATOM   4421  HG1 THR D 271      -7.626 -19.031 -52.647  1.00  0.00              
ATOM   4422 1HG2 THR D 271      -6.704 -19.300 -55.395  1.00  0.00              
ATOM   4423 2HG2 THR D 271      -8.312 -19.629 -56.085  1.00  0.00              
ATOM   4424 3HG2 THR D 271      -8.108 -18.337 -54.879  1.00  0.00              
ATOM   4425  N   LYS D 272     -10.071 -21.166 -51.494  1.00  0.00              
ATOM   4426  CA  LYS D 272     -10.534 -22.164 -50.537  1.00  0.00              
ATOM   4427  C   LYS D 272     -11.952 -22.571 -50.923  1.00  0.00              
ATOM   4428  O   LYS D 272     -12.302 -23.746 -50.902  1.00  0.00              
ATOM   4429  CB  LYS D 272     -10.492 -21.625 -49.106  1.00  0.00              
ATOM   4430  CG  LYS D 272     -11.157 -22.526 -48.075  1.00  0.00              
ATOM   4431  CD  LYS D 272     -12.563 -22.048 -47.747  1.00  0.00              
ATOM   4432  CE  LYS D 272     -12.536 -20.794 -46.886  1.00  0.00              
ATOM   4433  NZ  LYS D 272     -13.900 -20.245 -46.657  1.00  0.00              
ATOM   4434  H   LYS D 272      -9.885 -20.227 -51.173  1.00  0.00              
ATOM   4435  HA  LYS D 272      -9.896 -23.047 -50.588  1.00  0.00              
ATOM   4436 1HB  LYS D 272      -9.441 -21.491 -48.847  1.00  0.00              
ATOM   4437 2HB  LYS D 272     -10.990 -20.655 -49.115  1.00  0.00              
ATOM   4438 1HG  LYS D 272     -11.202 -23.539 -48.477  1.00  0.00              
ATOM   4439 2HG  LYS D 272     -10.551 -22.522 -47.169  1.00  0.00              
ATOM   4440 1HD  LYS D 272     -13.085 -21.836 -48.681  1.00  0.00              
ATOM   4441 2HD  LYS D 272     -13.085 -22.842 -47.213  1.00  0.00              
ATOM   4442 1HE  LYS D 272     -12.081 -21.046 -45.929  1.00  0.00              
ATOM   4443 2HE  LYS D 272     -11.925 -20.046 -47.391  1.00  0.00              
ATOM   4444 1HZ  LYS D 272     -13.838 -19.416 -46.084  1.00  0.00              
ATOM   4445 2HZ  LYS D 272     -14.322 -20.010 -47.545  1.00  0.00              
ATOM   4446 3HZ  LYS D 272     -14.467 -20.937 -46.188  1.00  0.00              
ATOM   4447  N   ARG D 273     -12.765 -21.585 -51.269  1.00  0.00              
ATOM   4448  CA  ARG D 273     -14.151 -21.839 -51.643  1.00  0.00              
ATOM   4449  C   ARG D 273     -14.198 -22.623 -52.958  1.00  0.00              
ATOM   4450  O   ARG D 273     -15.051 -23.491 -53.134  1.00  0.00              
ATOM   4451  CB  ARG D 273     -14.978 -20.564 -51.710  1.00  0.00              
ATOM   4452  CG  ARG D 273     -15.237 -19.897 -50.368  1.00  0.00              
ATOM   4453  CD  ARG D 273     -15.970 -18.609 -50.455  1.00  0.00              
ATOM   4454  NE  ARG D 273     -16.045 -17.873 -49.204  1.00  0.00              
ATOM   4455  CZ  ARG D 273     -16.682 -16.695 -49.046  1.00  0.00              
ATOM   4456  NH1 ARG D 273     -17.267 -16.100 -50.061  1.00  0.00              
ATOM   4457  NH2 ARG D 273     -16.684 -16.142 -47.845  1.00  0.00              
ATOM   4458  H   ARG D 273     -12.420 -20.636 -51.273  1.00  0.00              
ATOM   4459  HA  ARG D 273     -14.633 -22.453 -50.882  1.00  0.00              
ATOM   4460 1HB  ARG D 273     -14.442 -19.871 -52.358  1.00  0.00              
ATOM   4461 2HB  ARG D 273     -15.931 -20.826 -52.169  1.00  0.00              
ATOM   4462 1HG  ARG D 273     -15.824 -20.577 -49.751  1.00  0.00              
ATOM   4463 2HG  ARG D 273     -14.277 -19.707 -49.887  1.00  0.00              
ATOM   4464 1HD  ARG D 273     -15.473 -17.967 -51.183  1.00  0.00              
ATOM   4465 2HD  ARG D 273     -16.991 -18.803 -50.781  1.00  0.00              
ATOM   4466  HE  ARG D 273     -15.658 -18.100 -48.298  1.00  0.00              
ATOM   4467 1HH1 ARG D 273     -17.242 -16.527 -50.977  1.00  0.00              
ATOM   4468 2HH1 ARG D 273     -17.739 -15.218 -49.922  1.00  0.00              
ATOM   4469 1HH2 ARG D 273     -16.213 -16.605 -47.080  1.00  0.00              
ATOM   4470 2HH2 ARG D 273     -17.152 -15.262 -47.700  1.00  0.00              
ATOM   4471  N   ALA D 274     -13.274 -22.310 -53.866  1.00  0.00              
ATOM   4472  CA  ALA D 274     -13.157 -23.012 -55.145  1.00  0.00              
ATOM   4473  C   ALA D 274     -12.823 -24.481 -54.936  1.00  0.00              
ATOM   4474  O   ALA D 274     -13.360 -25.355 -55.613  1.00  0.00              
ATOM   4475  CB  ALA D 274     -12.086 -22.357 -55.998  1.00  0.00              
ATOM   4476  H   ALA D 274     -12.633 -21.559 -53.657  1.00  0.00              
ATOM   4477  HA  ALA D 274     -14.118 -22.965 -55.659  1.00  0.00              
ATOM   4478 1HB  ALA D 274     -12.006 -22.885 -56.948  1.00  0.00              
ATOM   4479 2HB  ALA D 274     -12.354 -21.316 -56.183  1.00  0.00              
ATOM   4480 3HB  ALA D 274     -11.131 -22.401 -55.478  1.00  0.00              
ATOM   4481  N   LEU D 275     -11.922 -24.749 -54.000  1.00  0.00              
ATOM   4482  CA  LEU D 275     -11.547 -26.116 -53.669  1.00  0.00              
ATOM   4483  C   LEU D 275     -12.773 -26.823 -53.104  1.00  0.00              
ATOM   4484  O   LEU D 275     -13.087 -27.954 -53.480  1.00  0.00              
ATOM   4485  CB  LEU D 275     -10.384 -26.140 -52.670  1.00  0.00              
ATOM   4486  CG  LEU D 275      -9.911 -27.538 -52.251  1.00  0.00              
ATOM   4487  CD1 LEU D 275      -9.475 -28.330 -53.477  1.00  0.00              
ATOM   4488  CD2 LEU D 275      -8.768 -27.412 -51.256  1.00  0.00              
ATOM   4489  H   LEU D 275     -11.486 -23.986 -53.503  1.00  0.00              
ATOM   4490  HA  LEU D 275     -11.237 -26.639 -54.574  1.00  0.00              
ATOM   4491 1HB  LEU D 275      -9.620 -25.653 -53.274  1.00  0.00              
ATOM   4492 2HB  LEU D 275     -10.594 -25.530 -51.791  1.00  0.00              
ATOM   4493  HG  LEU D 275     -10.744 -28.023 -51.743  1.00  0.00              
ATOM   4494 1HD1 LEU D 275      -9.141 -29.321 -53.170  1.00  0.00              
ATOM   4495 2HD1 LEU D 275     -10.315 -28.428 -54.165  1.00  0.00              
ATOM   4496 3HD1 LEU D 275      -8.656 -27.809 -53.973  1.00  0.00              
ATOM   4497 1HD2 LEU D 275      -8.433 -28.407 -50.958  1.00  0.00              
ATOM   4498 2HD2 LEU D 275      -7.941 -26.873 -51.717  1.00  0.00              
ATOM   4499 3HD2 LEU D 275      -9.110 -26.868 -50.376  1.00  0.00              
ATOM   4500  N   SER D 276     -13.466 -26.128 -52.210  1.00  0.00              
ATOM   4501  CA  SER D 276     -14.697 -26.627 -51.611  1.00  0.00              
ATOM   4502  C   SER D 276     -15.788 -26.886 -52.648  1.00  0.00              
ATOM   4503  O   SER D 276     -16.611 -27.788 -52.477  1.00  0.00              
ATOM   4504  CB  SER D 276     -15.192 -25.645 -50.567  1.00  0.00              
ATOM   4505  OG  SER D 276     -14.308 -25.537 -49.485  1.00  0.00              
ATOM   4506  H   SER D 276     -13.121 -25.219 -51.939  1.00  0.00              
ATOM   4507  HA  SER D 276     -14.554 -27.529 -51.015  1.00  0.00              
ATOM   4508 1HB  SER D 276     -15.302 -24.667 -51.034  1.00  0.00              
ATOM   4509 2HB  SER D 276     -16.160 -25.983 -50.201  1.00  0.00              
ATOM   4510  HG  SER D 276     -14.657 -24.908 -48.849  1.00  0.00              
ATOM   4511  N   ASP D 277     -15.800 -26.095 -53.721  1.00  0.00              
ATOM   4512  CA  ASP D 277     -16.803 -26.268 -54.768  1.00  0.00              
ATOM   4513  C   ASP D 277     -16.331 -27.287 -55.803  1.00  0.00              
ATOM   4514  O   ASP D 277     -17.100 -27.731 -56.658  1.00  0.00              
ATOM   4515  CB  ASP D 277     -17.113 -24.931 -55.444  1.00  0.00              
ATOM   4516  CG  ASP D 277     -17.910 -23.960 -54.583  1.00  0.00              
ATOM   4517  OD1 ASP D 277     -18.469 -24.389 -53.601  1.00  0.00              
ATOM   4518  OD2 ASP D 277     -17.826 -22.779 -54.822  1.00  0.00              
ATOM   4519  H   ASP D 277     -15.108 -25.366 -53.818  1.00  0.00              
ATOM   4520  HA  ASP D 277     -17.724 -26.660 -54.335  1.00  0.00              
ATOM   4521 1HB  ASP D 277     -16.229 -24.426 -55.836  1.00  0.00              
ATOM   4522 2HB  ASP D 277     -17.734 -25.274 -56.272  1.00  0.00              
ATOM   4523  N   LYS D 278     -15.054 -27.649 -55.710  1.00  0.00              
ATOM   4524  CA  LYS D 278     -14.449 -28.636 -56.598  1.00  0.00              
ATOM   4525  C   LYS D 278     -14.737 -30.024 -56.035  1.00  0.00              
ATOM   4526  O   LYS D 278     -15.061 -30.954 -56.773  1.00  0.00              
ATOM   4527  CB  LYS D 278     -12.933 -28.417 -56.684  1.00  0.00              
ATOM   4528  CG  LYS D 278     -12.209 -29.394 -57.603  1.00  0.00              
ATOM   4529  CD  LYS D 278     -10.734 -29.042 -57.741  1.00  0.00              
ATOM   4530  CE  LYS D 278     -10.023 -30.015 -58.670  1.00  0.00              
ATOM   4531  NZ  LYS D 278      -8.602 -29.631 -58.894  1.00  0.00              
ATOM   4532  H   LYS D 278     -14.488 -27.218 -54.993  1.00  0.00              
ATOM   4533  HA  LYS D 278     -14.900 -28.566 -57.589  1.00  0.00              
ATOM   4534 1HB  LYS D 278     -12.777 -27.399 -57.042  1.00  0.00              
ATOM   4535 2HB  LYS D 278     -12.538 -28.511 -55.672  1.00  0.00              
ATOM   4536 1HG  LYS D 278     -12.305 -30.397 -57.185  1.00  0.00              
ATOM   4537 2HG  LYS D 278     -12.682 -29.362 -58.583  1.00  0.00              
ATOM   4538 1HD  LYS D 278     -10.653 -28.030 -58.139  1.00  0.00              
ATOM   4539 2HD  LYS D 278     -10.273 -29.080 -56.754  1.00  0.00              
ATOM   4540 1HE  LYS D 278     -10.067 -31.007 -58.224  1.00  0.00              
ATOM   4541 2HE  LYS D 278     -10.552 -30.023 -59.624  1.00  0.00              
ATOM   4542 1HZ  LYS D 278      -8.167 -30.300 -59.515  1.00  0.00              
ATOM   4543 2HZ  LYS D 278      -8.563 -28.711 -59.309  1.00  0.00              
ATOM   4544 3HZ  LYS D 278      -8.114 -29.623 -58.010  1.00  0.00              
ATOM   4545  N   ARG D 279     -14.614 -30.153 -54.718  1.00  0.00              
ATOM   4546  CA  ARG D 279     -14.855 -31.419 -54.040  1.00  0.00              
ATOM   4547  C   ARG D 279     -16.331 -31.588 -53.691  1.00  0.00              
ATOM   4548  O   ARG D 279     -16.926 -32.591 -54.141  1.00  0.00              
ATOM   4549  OXT ARG D 279     -16.883 -30.772 -53.006  1.00  0.00              
ATOM   4550  CB  ARG D 279     -14.010 -31.503 -52.767  1.00  0.00              
ATOM   4551  CG  ARG D 279     -12.517 -31.524 -53.027  1.00  0.00              
ATOM   4552  CD  ARG D 279     -11.726 -31.585 -51.733  1.00  0.00              
ATOM   4553  NE  ARG D 279     -10.289 -31.580 -51.983  1.00  0.00              
ATOM   4554  CZ  ARG D 279      -9.359 -31.644 -51.035  1.00  0.00              
ATOM   4555  NH1 ARG D 279      -9.715 -31.715 -49.758  1.00  0.00              
ATOM   4556  NH2 ARG D 279      -8.073 -31.636 -51.365  1.00  0.00              
ATOM   4557  H   ARG D 279     -14.345 -29.346 -54.172  1.00  0.00              
ATOM   4558  HA  ARG D 279     -14.597 -32.247 -54.702  1.00  0.00              
ATOM   4559 1HB  ARG D 279     -14.267 -30.639 -52.156  1.00  0.00              
ATOM   4560 2HB  ARG D 279     -14.306 -32.416 -52.248  1.00  0.00              
ATOM   4561 1HG  ARG D 279     -12.283 -32.398 -53.635  1.00  0.00              
ATOM   4562 2HG  ARG D 279     -12.248 -30.620 -53.574  1.00  0.00              
ATOM   4563 1HD  ARG D 279     -11.981 -30.720 -51.122  1.00  0.00              
ATOM   4564 2HD  ARG D 279     -11.989 -32.497 -51.199  1.00  0.00              
ATOM   4565  HE  ARG D 279      -9.788 -31.533 -52.859  1.00  0.00              
ATOM   4566 1HH1 ARG D 279     -10.694 -31.723 -49.509  1.00  0.00              
ATOM   4567 2HH1 ARG D 279      -9.007 -31.763 -49.041  1.00  0.00              
ATOM   4568 1HH2 ARG D 279      -7.805 -31.584 -52.339  1.00  0.00              
ATOM   4569 2HH2 ARG D 279      -7.369 -31.683 -50.644  1.00  0.00              
TER                                                                             
# All scores below are weighted scores, not raw scores.
#BEGIN_POSE_ENERGIES_TABLE msd_output_1_RalA3andExo84_6.pdb
label fa_atr fa_rep fa_sol fa_intra_rep pro_close fa_pair hbond_sr_bb hbond_lr_bb hbond_bb_sc hbond_sc dslf_ss_dst dslf_cs_ang dslf_ss_dih dslf_ca_dih rama omega fa_dun p_aa_pp ref total
weights 0.8 0.44 0.65 0.004 1 0.49 0.585 1.17 1.17 1.1 0.5 2 5 5 0.2 0.5 0.56 0.32 1 NA
pose -1097.93 104.42 539.836 2.49919 0.575919 -25.8386 -65.6919 -113.577 -32.0947 -32.4315 0 0 0 0 -6.84601 12.0635 195.309 -22.1298 -64.61 -606.449
SER_p:NtermProteinFull_1 -0.411458 0.00589813 0.216015 0.000873276 0 0 0 0 0 0 0 0 0 0 0 0.0158486 0.571486 0 -0.37 0.0286635
LEU_2 -2.20366 1.54763 1.00965 0.00910709 0 0 0 0 0 0 0 0 0 0 -0.263868 0.0255452 0.860755 -0.063647 -0.1 0.821508
ALA_3 -2.31286 0.0688954 1.37034 0.000677522 0 0 0 -0.840889 0 0 0 0 0 0 -0.241606 0.018986 0 -0.0713188 0.16 -1.84778
TRP_4 -5.53424 0.896418 2.49739 0.022691 0 0 0 0 -0.301825 0 0 0 0 0 0.0540284 0.00313815 1.08433 -0.0251542 0.91 -0.393219
HIS_5 -6.73707 0.475612 3.40302 0.00293947 0 0.072263 0 -1.72731 0 -0.355385 0 0 0 0 -0.0541135 0.36121 0.664084 0.00556785 0.56 -3.32919
PHE_6 -5.26142 0.278287 2.4169 0.0367763 0 0 0 -1.50143 -0.691342 0 0 0 0 0 0.0419036 0.0139387 1.42953 -0.0005049 0.63 -2.60736
VAL_7 -4.17329 0.334364 1.21289 0.0119046 0 0 0 -1.53184 0 0 0 0 0 0 -0.213577 0.0690908 0.0245862 -0.233042 0.29 -4.2089
ILE_8 -5.14886 0.590746 1.63152 0.015693 0 0 0 -1.68993 0 0 0 0 0 0 -0.239064 0.113085 0.826378 -0.373807 0.24 -4.03425
MET_9 -4.44471 0.235623 1.55249 0.00425046 0 0 0 -0.875046 0 0 0 0 0 0 -0.109672 0.00201484 0.878676 0.0336939 -0.34 -3.06269
VAL_10 -3.96083 0.495072 1.03375 0.010595 0 0 0 -1.53337 0 0 0 0 0 0 -0.197825 0.0010287 0.117943 -0.37759 0.29 -4.12122
GLY_11 -2.31824 0.231323 1.24132 0.000136632 0 0 0 0 -0.775907 0 0 0 0 0 0.200949 0.041718 0 -0.77003 -0.17 -2.31873
SER_12 -2.34002 0.218749 1.54113 0.000805534 0 -0.0623576 -0.224182 0 0 0 0 0 0 0 -0.2752 0.0102407 0.751491 -0.160362 -0.37 -0.90971
GLY_13 -1.06034 0.073135 0.606307 2.10886e-05 0 0 0 0 0 0 0 0 0 0 0.102607 0.0656381 0 0.466885 -0.17 0.0842506
GLY_14 -1.45268 0.138483 0.942818 2.3921e-05 0 0 0 0 -0.55854 0 0 0 0 0 -0.354584 0.0314237 0 -0.794702 -0.17 -2.21776
VAL_15 -4.28249 0.322961 1.81883 0.0101445 0 0 -0.224182 0 -0.81923 0 0 0 0 0 -0.0467844 0.00522612 0.294771 0.248525 0.29 -2.38223
GLY_16 -2.30954 0.338456 1.28628 2.31858e-05 0 0 -0.434892 0 0 0 0 0 0 0 0.00687749 0.0895542 0 -0.795795 -0.17 -1.98904
LYS_17 -5.81902 0.487995 3.70726 0.00754351 0 -0.042332 -0.43031 0 -0.775907 0 0 0 0 0 -0.055921 9.52473e-05 2.45866 -0.0481234 -0.65 -1.16006
SER_18 -2.9802 0.288418 2.15648 0.0010489 0 -0.143328 -0.382006 0 0 -0.659088 0 0 0 0 -0.217286 0.0113651 0.617153 0.00670272 -0.37 -1.67075
ALA_19 -3.0819 0.358206 1.29132 0.000711667 0 0 -0.368574 0 0 0 0 0 0 0 -0.111818 3.97459e-06 0 -0.139904 0.16 -1.89196
LEU_20 -5.21848 0.19381 1.88586 0.00572363 0 0 -0.83988 0 0 0 0 0 0 0 -0.0962835 0.0485245 0.297926 -0.113821 -0.1 -3.93662
THR_21 -4.95849 0.256347 2.41132 0.0113626 0 -0.123699 -0.824766 0 0 -0.00822557 0 0 0 0 -0.0428789 0.0106666 0.0765629 0.092242 -0.27 -3.36956
LEU_22 -4.76526 0.296082 2.27812 0.00740394 0 0 -0.67243 -0.457751 0 0 0 0 0 0 -0.123762 0.145475 0.117743 -0.0915639 -0.1 -3.36594
GLN_23 -5.74115 0.395812 3.60315 0.0121047 0 -0.201183 -0.514068 0 0 0 0 0 0 0 -0.141561 0.00625898 1.12876 -0.107691 -0.97 -2.52956
PHE_24 -6.49237 0.66098 1.67118 0.0258356 0 0 -0.404989 0 -0.0204249 0 0 0 0 0 0.129823 0.0223654 0.155849 -0.156701 0.63 -3.77845
MET_25 -5.03203 0.420573 1.6843 0.00294252 0 0 -0.394456 0 -0.542739 0 0 0 0 0 -0.0438025 0.106366 2.58218 -0.0592215 -0.34 -1.61588
LYS_26 -2.78032 0.340358 1.49689 0.00506194 0 -0.216332 -0.290424 0 0 0 0 0 0 0 0.056549 0.273866 0.643748 0.0735264 -0.65 -1.04708
ASP_27 -2.63452 0.286991 1.86031 0.00499871 0 -0.262718 -0.145494 0 0 0 0 0 0 0 -0.122329 0.00673355 0.581719 -0.178111 -0.67 -1.27243
GLU_28 -3.24768 0.239719 1.95978 0.0053156 0 -0.179214 0 -0.457751 0 0 0 0 0 0 -0.0385712 0.00247077 0.747298 0.043633 -0.81 -1.735
PHE_29 -4.41007 0.226911 1.16358 0.0254872 0 0 0 0 0 0 0 0 0 0 0.0662129 0.446482 0.388307 -0.05569 0.63 -1.51878
VAL_30 -2.05477 0.0602902 0.866781 0.0145044 0 0 0 0 0 0 0 0 0 0 -0.140582 0.000984699 0.11261 -0.182932 0.29 -1.03312
GLU_31 -1.32044 0.011952 0.782214 0.00557474 0 -0.419248 0 0 0 0 0 0 0 0 -0.117245 0.07935 0.839098 -0.160025 -0.81 -1.10877
ASP_32 -1.19268 0.0276994 0.807389 0.00359697 0 -0.00142468 0 0 0 0 0 0 0 0 -0.18435 0.0121515 0.466936 0.0352666 -0.67 -0.695417
TYR_33 -3.53878 0.147557 1.25718 0.0263103 0 0 0 0 -0.0812545 0 0 0 0 0 -0.280613 0.185507 0.468725 0.0141536 0.51 -1.29122
GLU_34 -2.23848 0.220786 1.33403 0.00732737 0.00024859 -0.162249 0 0 -0.411756 0 0 0 0 0 0.0301308 0.00695071 0.81995 0.108775 -0.81 -1.09428
PRO_35 -1.74961 0.295053 0.536495 0.00131411 0.030923 0 0 0 0 0 0 0 0 0 0.195517 0.0376989 0.411024 -0.462901 0.02 -0.684489
THR_36 -3.1769 0.124357 2.16002 0.0112824 0 -0.0883644 0 0 -0.49301 0 0 0 0 0 -0.010081 0.0211438 0.0533612 -0.0974582 -0.27 -1.76565
PHE_37 -1.75146 0.0512016 0.844233 0.0222881 0 0 0 -0.643261 0 0 0 0 0 0 0.562974 0.109147 0.528031 -0.0827689 0.63 0.270384
ALA_38 -2.24824 0.243431 0.772923 0.000934295 0 0 0 0 0 0 0 0 0 0 1.05147 0.0271026 0 0.00908472 0.16 0.0167129
ASP_39 -3.52871 0.106367 2.57487 0.00289028 0 -0.441801 0 -1.67449 0 -0.0759611 0 0 0 0 0.185972 0.00515456 0.691789 0.380239 -0.67 -2.44368
SER_40 -1.88267 0.0998776 1.05472 0.000896249 0 -0.0536868 0 0 0 -0.0880923 0 0 0 0 0.0832814 0.079416 0.526406 0.260843 -0.37 -0.289008
TYR_41 -5.29783 0.55048 1.82139 0.0237602 0 0 0 -1.42895 0 0 0 0 0 0 -0.14202 0.0217355 0.432933 -0.17663 0.51 -3.68513
PHE_42 -3.63935 0.548447 1.19077 0.023427 0 0 0 0 0 0 0 0 0 0 -0.0418788 0.0558879 0.61997 0.00201013 0.63 -0.610717
LYS_43 -3.78331 0.216447 2.08985 0.00477181 0 -0.173609 0 -1.59761 -0.563164 0 0 0 0 0 0.11421 0.0437441 0.843334 -0.0040109 -0.65 -3.45935
LYS_44 -1.76057 0.0918915 0.836032 0.00600691 0 -0.155941 0 0 0 0 0 0 0 0 -0.128939 0.0413268 1.64256 -0.0272461 -0.65 -0.104875
VAL_45 -3.91048 0.600677 1.20328 0.0110472 0 0 0 -1.51301 0 0 0 0 0 0 -0.0260564 0.0356622 0.0355321 -0.144682 0.29 -3.41803
VAL_46 -2.20939 0.176792 0.87242 0.00901156 0 0 0 0 0 0 0 0 0 0 -0.192119 0.00446858 0.00697884 -0.329898 0.29 -1.37173
LEU_47 -5.82359 0.597417 2.65336 0.00961814 0 0 -0.743961 0 0 0 0 0 0 0 0.11583 0.00260239 0.50488 -0.0944622 -0.1 -2.87831
ASP_48 -2.77784 0.237992 2.42608 0.00497434 0 -0.464102 0 0 0 -1.02579 0 0 0 0 -0.0953266 0.0183419 0.638335 -0.293014 -0.67 -2.00036
GLY_49 -1.14868 0.227452 0.53251 1.61058e-05 0 0 0 0 0 0 0 0 0 0 -0.346881 0.0028719 0 -0.792912 -0.17 -1.69562
GLU_50 -3.78311 0.333671 2.43752 0.00592533 0 -0.334875 -0.743961 0 0 -0.277039 0 0 0 0 -0.112964 0.00190394 0.923447 0.018706 -0.81 -2.34077
GLU_51 -1.60249 1.59069 0.787805 0.00548484 0 -0.174667 0 0 0 0 0 0 0 0 0.0255511 0.00239648 1.14927 0.0331675 -0.81 1.00721
VAL_52 -4.46963 0.617166 1.81708 0.0128195 0 0 0 -1.51301 0 0 0 0 0 0 -0.0684491 0.0940111 0.0168489 -0.183497 0.29 -3.38666
SER_53 -3.95623 0.651939 2.09206 0.000707474 0 0.0148967 0 -1.70481 0 0 0 0 0 0 -0.0235098 0.0129625 0.435414 0.0162635 -0.37 -2.8303
ILE_54 -4.88867 0.345668 1.16583 0.0205213 0 0 0 -1.59761 0 0 0 0 0 0 -0.0992369 0.0509451 1.4922 -0.224905 0.24 -3.49526
GLY_55 -2.65326 0.269897 1.25593 0.000124146 0 0 0 -1.5465 0 0 0 0 0 0 1.28711 0.00274534 0 0.646541 -0.17 -0.907413
ILE_56 -5.04328 0.4688 1.24903 0.0199593 0 0 0 -1.42895 0 0 0 0 0 0 -0.186821 0.0204084 0.159139 -0.386476 0.24 -4.88819
LEU_57 -4.00145 0.400692 1.45273 0.0076551 0 0 0 -1.72378 0 0 0 0 0 0 0.000960351 0.0047068 0.373653 -0.0985863 -0.1 -3.68342
ASP_58 -4.64893 0.173213 3.45444 0.00871726 0 -0.406313 0 -1.67449 0 -0.667314 0 0 0 0 -0.0671047 0.0239575 0.286808 -0.124641 -0.67 -4.31166
THR_59 -3.32784 0.370336 1.5204 0.00480853 0 0.0145742 0 0 -0.0865139 0 0 0 0 0 -0.0890259 0.202528 0.031682 -0.385664 -0.27 -2.01471
ALA_60 -2.28264 0.269428 1.32304 0.000796499 0 0 0 -0.643261 -0.0865139 0 0 0 0 0 -0.322046 0.0338115 0 -0.105232 0.16 -1.65262
GLY_61 -1.37919 0.0870267 0.763899 1.46069e-05 0 0 0 0 0 0 0 0 0 0 -0.00815721 0.0666786 0 0.261115 -0.17 -0.378616
LEU_62 -1.41897 0.27463 0.772817 0.00694884 0 0 0 0 0 0 0 0 0 0 -0.115017 0.000824207 0.137254 -0.104812 -0.1 -0.546327
LYS_63 -2.15715 0.170182 1.13675 0.01825 0 -0.189115 0 0 0 0 0 0 0 0 0.0654674 0.00899918 3.30538 -0.0130462 -0.65 1.69571
GLN_64 -1.053 0.0239953 0.629717 0.00521703 0 -0.296325 0 0 0 0 0 0 0 0 -0.155548 0.00214465 0.848279 -0.116064 -0.97 -1.08158
HIS_D_65 -4.64185 0.343496 1.96291 0.0026781 0 -0.132817 -0.407588 0 0 0 0 0 0 0 -0.0709525 0.00929771 0.562743 0.0615249 0.56 -1.75057
ALA_66 -2.74183 0.202086 1.93067 0.000750447 0 0 -0.417932 0 0 0 0 0 0 0 -0.187787 0.0181459 0 -0.154923 0.16 -1.19082
SER_67 -3.9289 0.52184 2.70386 0.00117993 0 -0.0960447 -0.36067 0 -0.569996 0 0 0 0 0 -0.112267 0.00204923 0.666313 0.108093 -0.37 -1.43454
TRP_68 -8.86428 1.12361 3.78774 0.052037 0 0 -0.400152 0 -0.0750633 0 0 0 0 0 -0.085596 0.0904704 1.77674 -0.0091923 0.91 -1.69369
ARG_69 -6.99058 0.538441 4.67463 0.0233805 0 -0.50477 -0.731194 0 0 -0.794657 0 0 0 0 -0.0232925 0.0313511 2.24437 -0.0984029 -0.98 -2.61072
ASP_70 -5.90133 0.389717 4.2419 0.00320886 0 -0.695377 -0.837476 0 0 -1.67065 0 0 0 0 -0.169237 0.0102248 0.572319 0.00108819 -0.67 -4.72561
ASP_71 -5.02632 0.345038 3.2948 0.0030676 0 -0.13771 -0.708666 0 0 0 0 0 0 0 -0.139051 0.000694777 0.299965 0.0180816 -0.67 -2.7201
TYR_72 -6.0564 0.639175 2.19602 0.0238192 0 0 -0.400152 0 -0.708439 0 0 0 0 0 -0.0167307 6.83608e-05 1.30963 -0.0377557 0.51 -2.54077
PHE_73 -6.06021 0.338778 1.70646 0.0315021 0 0 -0.660594 0 0 0 0 0 0 0 0.0291022 0.058614 1.47643 -0.0839158 0.63 -2.53383
ARG_74 -4.49499 0.742058 2.69276 0.0104445 0 -0.371784 -0.419544 0 -1.16041 0 0 0 0 0 -0.219547 0.0151349 2.50005 -0.0747097 -0.98 -1.76054
SER_75 -2.2265 0.147004 1.45567 0.00188437 0 -0.0795774 -0.347995 0 -0.708439 0 0 0 0 0 -0.252496 0.000360931 0.40002 -0.185807 -0.37 -2.16587
GLY_76 -2.3021 0.674729 1.27141 1.88656e-05 0 0 -0.336988 0 -0.641071 0 0 0 0 0 -0.0441973 0.00031439 0 -0.293999 -0.17 -1.84188
GLU_77 -4.90869 0.286043 3.31724 0.00403799 0 -0.481946 0 -0.709507 -0.691342 -0.0791513 0 0 0 0 0.289332 0.00427649 0.842518 -0.0756852 -0.81 -3.01288
GLY_78 -3.09089 0.412804 1.24238 0.000228796 0 0 0 -1.64567 0 0 0 0 0 0 0.555234 0.0124554 0 0.351139 -0.17 -2.33233
PHE_79 -7.0287 0.850836 1.4666 0.0255145 0 0 0 -1.46273 0 0 0 0 0 0 -0.12944 0.167316 0.560153 -0.112956 0.63 -5.03341
LEU_80 -4.7973 0.563694 1.03661 0.00865064 0 0 0 -1.66651 0 0 0 0 0 0 0.07828 0.000895082 0.858579 -0.0966333 -0.1 -4.11373
CYS_81 -3.42746 0.0961917 1.70891 0.00194919 0 0 0 -1.58732 0 0 0 0 0 0 0.0300516 0.0236608 0.284819 -0.0277121 1.7 -1.19691
VAL_82 -4.01336 0.286179 1.13976 0.0179494 0 0 0 -0.703044 0 0 0 0 0 0 -0.190522 0.00450376 0.0985552 -0.246052 0.29 -3.31602
PHE_83 -7.57673 0.674291 1.82956 0.0260963 0 0 0 -1.55891 0 0 0 0 0 0 -0.103613 0.0366102 0.467134 -0.179231 0.63 -5.75479
SER_84 -4.24593 0.623804 2.752 0.0018946 0 -0.0943146 -0.273683 0 -1.26806 -0.408997 0 0 0 0 0.00851606 0.0821593 0.609155 0.165891 -0.37 -2.41757
ILE_85 -5.89984 0.327377 2.74654 0.0210649 0 0 0 -2.36865 0 0 0 0 0 0 -0.0321986 0.000106743 0.573077 0.240043 0.24 -4.15248
THR_86 -3.87786 0.624433 2.06141 0.00527011 0 0.0602721 0 0 -0.506351 -0.408997 0 0 0 0 -0.175908 0.0204668 0.135353 -0.0722886 -0.27 -2.40419
GLU_87 -4.73647 0.399789 3.18558 0.0127212 0 -0.0533465 -0.615601 0 -0.449091 0 0 0 0 0 0.324018 0.00150385 1.63862 0.0111945 -0.81 -1.09108
MET_88 -3.91132 0.183136 2.10989 0.00686417 0 0 -0.421444 0 -0.465585 0 0 0 0 0 -0.0509859 0.028582 1.30979 -0.0352805 -0.34 -1.58635
GLU_89 -2.98321 0.291657 1.70669 0.00536095 0 0.0600621 -0.303313 0 -0.449091 0 0 0 0 0 -0.248465 0.0344568 0.82713 -0.144174 -0.81 -2.01289
SER_90 -4.07429 0.335466 2.41622 0.00113249 0 -0.169663 -0.156766 0 -0.761708 0 0 0 0 0 -0.181585 0.12132 0.354812 -0.000987919 -0.37 -2.48606
PHE_91 -8.30115 0.959369 3.06626 0.0259503 0 0 -0.557553 0 0 0 0 0 0 0 0.00592466 0.000794432 0.665076 -0.000955365 0.63 -3.50628
ALA_92 -2.93351 0.287385 1.68227 0.000765322 0 0 -0.516331 0 0 0 0 0 0 0 -0.18114 0.000150594 0 -0.169484 0.16 -1.6699
ALA_93 -3.5182 0.488448 1.67878 0.000923525 0 0 -0.759262 0 0 0 0 0 0 0 -0.256034 0.107878 0 -0.0738425 0.16 -2.17131
THR_94 -5.05163 0.489564 2.85405 0.00402478 0 0.0598622 -0.781869 0 0 -0.447125 0 0 0 0 -0.129265 0.159963 0.332556 0.129416 -0.27 -2.65046
ALA_95 -2.92443 0.226786 1.64807 0.000678935 0 0 -0.466684 0 0 0 0 0 0 0 -0.174378 0.0225014 0 -0.136845 0.16 -1.6443
ASP_96 -3.09005 0.197826 1.89016 0.00325783 0 0.040761 -0.460027 0 0 0 0 0 0 0 -0.165312 0.000199082 0.357273 -0.0286278 -0.67 -1.92454
PHE_97 -6.0009 0.509082 2.24051 0.0210043 0 0 -0.849775 0 0 0 0 0 0 0 -0.0457394 0.0225587 1.05181 0.0338992 0.63 -2.38755
ARG_98 -7.61345 0.664092 4.10899 0.0117345 0 -0.00654815 -0.773773 0 0 0 0 0 0 0 -0.19792 0.0278158 2.13172 -0.0803788 -0.98 -2.70772
GLU_99 -3.14236 0.273852 1.7995 0.00671423 0 -0.021768 -0.791135 0 0 0 0 0 0 0 -0.114799 0.000716672 0.899639 -0.092993 -0.81 -1.99264
GLN_100 -5.2176 0.383259 3.48482 0.00546507 0 -0.198386 -0.859873 0 0 0 0 0 0 0 -0.13173 0.00895459 0.934107 -0.0980063 -0.97 -2.65899
ILE_101 -5.68544 0.421733 1.36731 0.0223786 0 0 -0.863032 0 0 0 0 0 0 0 -0.0137651 0.0143937 0.187474 -0.0689693 0.24 -4.37792
LEU_102 -4.42029 0.33804 2.15443 0.00737361 0 0 -0.624727 -0.0185498 0 0 0 0 0 0 -0.107585 0.0164125 0.285493 -0.116232 -0.1 -2.58564
ARG_103 -4.47701 0.341001 3.46891 0.015382 0 -0.529851 -0.419339 0 0 -0.87599 0 0 0 0 -0.137007 0.00770217 1.96792 -0.058889 -0.98 -1.67717
VAL_104 -5.13811 0.52739 2.67832 0.0185236 0 0 -0.437223 0 -1.16041 0 0 0 0 0 -0.0184539 0.00168615 0.0995717 -0.0621272 0.29 -3.20083
LYS_105 -4.0661 0.426246 2.08548 0.00962244 0 -0.18304 -0.431829 0 -0.641071 0 0 0 0 0 -0.212886 0.0310943 2.22361 -0.0578497 -0.65 -1.46672
GLU_106 -1.82621 0.261513 1.16881 0.007129 0 -0.235091 -0.260422 0 0 0 0 0 0 0 0.000253042 0.111604 0.591812 0.0703555 -0.81 -0.920247
ASP_107 -3.93715 0.430268 2.96501 0.0105973 0 -0.606759 -0.272916 -0.0185498 -0.253552 -0.692275 0 0 0 0 0.153238 0.0214603 0.23092 -0.481534 -0.67 -3.12125
GLU_108 -1.48193 0.212098 0.902838 0.00554648 0 -0.008834 0 0 0 0 0 0 0 0 -0.267437 0.00233108 0.925294 -0.122993 -0.81 -0.643086
ASN_109 -2.59768 0.373579 1.91139 0.00693937 0 -0.16245 0 0 -0.445525 0 0 0 0 0 -0.241629 0.00557052 0.737437 -0.370682 -0.89 -1.67305
VAL_110 -3.84846 0.674756 1.60481 0.0213996 0.0100468 0 -0.272916 0 0 0 0 0 0 0 -0.181557 0.0375382 1.24008 0.104043 0.29 -0.320259
PRO_111 -4.27089 0.643376 1.37072 0.00139802 0.0875366 0 0 -0.698174 0 0 0 0 0 0 -0.00114757 0.00554871 0.423046 -0.549995 0.02 -2.96859
PHE_112 -5.78026 0.233452 1.89548 0.0245209 0 0 0 0 -0.112374 0 0 0 0 0 0.0650238 0.0272177 0.505388 -0.0620693 0.63 -2.57362
LEU_113 -4.49142 0.327863 1.43385 0.0079166 0 0 0 -1.52322 0 0 0 0 0 0 0.00441542 0.00253273 0.492881 -0.035575 -0.1 -3.88077
LEU_114 -5.35566 0.284615 1.38505 0.00742427 0 0 0 -1.59943 0 0 0 0 0 0 -0.107491 0.0359657 0.405958 -0.105542 -0.1 -5.14912
VAL_115 -5.11904 0.228104 1.40168 0.0160882 0 0 0 -1.57135 0 0 0 0 0 0 -0.158815 0.0185636 0.0103068 -0.342598 0.29 -5.22706
GLY_116 -3.0823 0.263429 1.49844 1.94481e-05 0 0 0 -1.60259 0 0 0 0 0 0 1.28123 0.0502235 0 0.663327 -0.17 -1.09822
ASN_117 -5.34517 0.618566 4.14013 0.00606008 0 -0.250054 0 -1.61929 -1.3608 -0.329352 0 0 0 0 0.0462686 0.0622242 1.56978 -0.0337885 -0.89 -3.38542
LYS_118 -4.80708 0.843296 3.1625 0.00553317 0 0.0758341 -0.381211 0 -1.05202 0 0 0 0 0 0.00465884 0.0260184 0.877013 0.106547 -0.65 -1.78891
SER_119 -2.95499 0.49638 1.95407 0.00146019 0 -0.27185 -0.00198443 -0.848683 0 0 0 0 0 0 -0.246739 0.0686285 0.120409 -0.200405 -0.37 -2.2537
ASP_120 -3.41656 0.579715 2.85052 0.00386178 0 -0.369745 0 0 0 -0.600594 0 0 0 0 -0.219787 0.00500565 1.45269 -0.0797359 -0.67 -0.464631
LEU_121 -4.33294 0.67882 2.07598 0.00878389 0 0 -0.704689 0 0 0 0 0 0 0 0.404787 4.72087e-06 0.0220146 0.0730105 -0.1 -1.87423
GLU_122 -3.01392 0.562124 2.37085 0.0138636 0 -0.388088 -0.334738 0 0 -0.59813 0 0 0 0 -0.00773056 0.0019364 1.87259 -0.111229 -0.81 -0.442474
ASP_123 -1.26302 0.228678 0.733137 0.00331058 0 -0.000955893 0 0 0 0 0 0 0 0 -0.177936 0.0131266 0.381647 -0.0234321 -0.67 -0.775444
LYS_124 -2.94474 0.415931 1.3276 0.00466931 0 -0.0304683 -0.323478 0 0 0 0 0 0 0 -0.185961 0.0476406 0.663213 -0.0854056 -0.65 -1.761
ARG_125 -6.19557 0.500045 4.52476 0.0153493 0 -0.72936 -0.332754 0 -0.507315 -1.85834 0 0 0 0 -0.172854 0.297618 1.6805 0.0681068 -0.98 -3.68981
GLN_126 -3.68573 0.131363 2.39092 0.00411782 0 -0.0813967 0 -0.709381 -0.465585 0 0 0 0 0 0.0511784 0.0932845 0.952111 -0.125734 -0.97 -2.41485
VAL_127 -4.99766 0.38773 1.90623 0.0117244 0 0 0 -0.856203 -0.507315 0 0 0 0 0 -0.171526 0.0165417 0.0452549 -0.243399 0.29 -4.11862
SER_128 -3.4639 0.336426 2.3128 0.00161173 0 -0.121519 -0.195213 0 -0.78956 0 0 0 0 0 -0.267316 0.036864 0.24452 -0.241828 -0.37 -2.51711
VAL_129 -3.20875 0.252265 1.92869 0.0133329 0 0 -0.415959 0 0 0 0 0 0 0 -0.0472317 0.0029365 0.0452318 0.0212044 0.29 -1.11828
GLU_130 -2.68404 0.42759 1.66629 0.00547461 0 -0.01803 -0.396676 0 0 0 0 0 0 0 -0.207403 0.00653808 0.904441 -0.115824 -0.81 -1.22164
GLU_131 -5.31923 0.443262 3.38043 0.00289221 0 -0.0488835 -0.425329 0 -0.78956 0 0 0 0 0 0.0730958 0.17945 1.63317 -0.0986807 -0.81 -1.77938
ALA_132 -4.35008 0.51258 1.37288 0.000796587 0 0 -0.615373 0 0 0 0 0 0 0 -0.231251 0.000131152 0 -0.158305 0.16 -3.30862
LYS_133 -4.10843 0.402011 1.85878 0.00316214 0 -0.0285154 -0.675305 0 0 0 0 0 0 0 -0.237412 0.0727136 1.12792 -0.0474112 -0.65 -2.28249
ASN_134 -3.8837 0.291225 2.57691 0.0043449 0 -0.0485464 -0.827738 0 0 0 0 0 0 0 0.0205289 0.0775638 0.336548 0.109201 -0.89 -2.23366
ARG_135 -7.23185 0.564221 4.16924 0.011244 0 0.0244981 -0.616088 0 0 -0.447125 0 0 0 0 -0.127932 0.0366286 2.41876 -0.0627531 -0.98 -2.24116
ALA_136 -4.62829 0.296697 1.8232 0.000782472 0 0 -0.610317 -0.827296 0 0 0 0 0 0 -0.243907 0.0297674 0 -0.157514 0.16 -4.15688
GLU_137 -3.07009 0.544557 1.84388 0.00719992 0 -0.055716 -0.370942 0 0 0 0 0 0 0 -0.154915 0.00480987 0.981022 -0.105506 -0.81 -1.1857
GLN_138 -2.19043 0.185647 1.11 0.00457989 0 -0.0427066 -0.431063 0 0 0 0 0 0 0 -0.230373 0.0279766 0.81993 -0.0583565 -0.97 -1.7748
TRP_139 -8.15723 1.16147 2.82056 0.0251183 0 0 -0.190759 0 0 0 0 0 0 0 -0.168117 0.0870696 0.905413 0.0139689 0.91 -2.59251
ASN_140 -1.72912 0.367003 1.0724 0.0117671 0 0 -0.301753 0 0 0 0 0 0 0 -0.246731 0.00231752 0.758729 -0.508301 -0.89 -1.46368
VAL_141 -3.79934 0.219773 1.44854 0.0131272 0 0 0 -0.827296 0 0 0 0 0 0 -0.0684577 0.000474242 0.0394374 -0.184133 0.29 -2.86787
ASN_142 -1.89215 0.0630859 1.1066 0.00387649 0 -0.0951935 0 -0.854734 0 0 0 0 0 0 -0.0304786 0.00827082 0.592774 0.0281156 -0.89 -1.95983
TYR_143 -6.14771 0.743579 1.94152 0.0260521 0 0 0 0 0 -0.492313 0 0 0 0 -0.0636193 0.00961641 1.07715 -0.0982368 0.51 -2.49397
VAL_144 -3.88443 0.488678 1.23527 0.0198282 0 0 0 -1.54815 0 0 0 0 0 0 -0.0540589 0.0160456 0.667844 -0.143096 0.29 -2.91207
GLU_145 -4.11783 0.64889 3.12753 0.00379553 0 -0.379635 0 0 -0.56918 -1.75252 0 0 0 0 -0.0422894 0.0181116 1.05356 0.0625946 -0.81 -2.75697
THR_146 -4.61798 0.362334 2.78436 0.0109807 0 -0.19093 0 -1.64781 0 -0.329352 0 0 0 0 -0.153964 0.167067 0.146681 -0.409221 -0.27 -4.14783
SER_147 -4.77025 0.407182 3.39743 0.00249407 0 -0.211998 -0.117857 -0.76148 -0.556351 -1.13519 0 0 0 0 0.399068 0.023291 0.172862 -0.0530629 -0.37 -3.57386
ALA_148 -3.09428 0.210058 1.11853 0.000702956 0 0 0 0 -0.0480969 0 0 0 0 0 -0.222871 0.00190326 0 -0.106448 0.16 -1.9805
LYS_149 -3.33773 0.355348 1.64823 0.00543363 0 -0.595702 0 0 0 0 0 0 0 0 -0.109311 0.0199486 0.903173 -0.042735 -0.65 -1.80335
THR_150 -2.56455 0.382139 1.75414 0.0048421 0 -0.111778 0 0 -0.556351 -0.534594 0 0 0 0 -0.141073 0.221574 0.0140876 -0.0690212 -0.27 -1.87059
ARG_151 -2.79167 0.28555 1.69874 0.0117797 0 -0.0720953 -0.161041 0 0 0 0 0 0 0 0.106948 0.0415453 0.99594 0.221748 -0.98 -0.642548
ALA_152 -2.85942 0.312877 1.69434 0.00110522 0 0 0 -0.76148 0 0 0 0 0 0 -0.110915 0.0150891 0 0.147863 0.16 -1.40054
ASN_153 -3.39052 0.189129 1.95209 0.00669019 0 -0.0996085 -0.0744488 0 -0.56918 0 0 0 0 0 -0.185819 0.0560358 0.704756 -0.424206 -0.89 -2.72508
VAL_154 -4.22004 0.583461 1.43412 0.0124017 0 0 -0.0662212 0 0 0 0 0 0 0 0.0455951 0.0154028 0.00849565 -0.123414 0.29 -2.0202
ASP_155 -3.28868 0.368185 1.81561 0.00298214 0 -0.0863732 -0.648211 0 0 0 0 0 0 0 -0.169097 0.00528601 0.326724 -0.012155 -0.67 -2.35573
LYS_156 -4.05898 0.523918 2.47645 0.00790074 0 -0.356749 -0.42325 0 0 -0.447614 0 0 0 0 0.0369059 0.0739928 1.53147 -0.0753153 -0.65 -1.36128
VAL_157 -4.62531 0.84066 0.990774 0.00924753 0 0 -0.197749 0 0 0 0 0 0 0 -0.103196 0.0548715 0.605266 0.152769 0.29 -1.98267
PHE_158 -7.69264 0.89212 1.51185 0.0215775 0 0 -0.650959 0 0 0 0 0 0 0 0.0435521 0.00475626 0.308719 0.022781 0.63 -4.90824
PHE_159 -6.06247 0.516449 2.38837 0.0215978 0 0 -0.723887 0 0 0 0 0 0 0 -0.089949 0.00193623 0.391035 0.0788188 0.63 -2.84811
ASP_160 -4.45881 0.336671 3.24178 0.00285149 0 -0.534771 -0.721641 0 0 -0.537156 0 0 0 0 -0.126657 0.0920052 0.333574 0.0173147 -0.67 -3.02484
LEU_161 -6.14559 0.963515 1.98597 0.00865503 0 0 -0.508731 0 0 0 0 0 0 0 -0.112139 0.108579 0.60907 -0.117316 -0.1 -3.30799
MET_162 -6.6523 0.924652 2.23246 0.00350213 0 0 -0.746501 0 0 0 0 0 0 0 -0.105256 0.135533 1.2066 -0.0893303 -0.34 -3.43064
ARG_163 -6.00228 0.567579 4.24376 0.0110401 0 -0.494626 -0.756064 0 0 -0.756468 0 0 0 0 -0.211597 0.00302003 1.84792 -0.0837254 -0.98 -2.61145
GLU_164 -4.84124 0.284646 2.80666 0.00474274 0 -0.0706809 -0.712645 0 -0.112374 0 0 0 0 0 -0.213078 0.0167873 0.878642 -0.142597 -0.81 -2.91113
ILE_165 -6.72005 0.530383 2.34599 0.0177261 0 0 -0.839776 0 0 0 0 0 0 0 -0.0438642 0.00130054 0.131863 -0.0682459 0.24 -4.40467
ARG_166 -6.01507 0.464399 4.25624 0.0103057 0 -0.734153 -0.765248 0 0 -0.635903 0 0 0 0 -0.161405 0.00667634 1.81193 -0.0765299 -0.98 -2.81875
ALA_167 -3.35025 0.199495 1.63365 0.000783586 0 0 -0.83722 0 0 0 0 0 0 0 -0.161467 0.0736098 0 -0.157003 0.16 -2.4384
ARG_168 -5.75471 0.512594 4.0464 0.0155339 0 -0.88694 -0.788619 0 -0.191973 -0.716663 0 0 0 0 -0.170856 0.0222825 3.27808 -0.0704198 -0.98 -1.68529
LYS_169 -5.26813 0.381558 3.96339 0.00334761 0 -0.189003 -0.743351 0 -0.301825 -0.434536 0 0 0 0 -0.207649 0.0936931 1.08811 -0.0406099 -0.65 -2.30502
MET_170 -3.03005 0.269709 1.51979 0.00852718 0 0 -0.400221 0 0 0 0 0 0 0 0.0382225 0.0253443 1.14758 -0.0353599 -0.34 -0.796462
GLU_171 -2.49962 0.0691415 1.49452 0.00550102 0 -0.154412 -0.426318 0 0 0 0 0 0 0 -0.269084 0.00140056 0.845178 -0.139913 -0.81 -1.88361
ASP_172 -2.37901 0.170154 1.83506 0.0034616 0 -0.328433 -0.374365 0 0 -0.0243882 0 0 0 0 -0.163032 0.0189206 0.57024 -0.0734276 -0.67 -1.41482
SER_p:CtermProteinFull_173 -1.49218 0.0668205 1.15896 0.00480385 0 0 -0.312042 0 0 0 0 0 0 0 0 0 0.340913 0 -0.37 -0.602725
GLY_p:NtermProteinFull_174 -0.797639 0.0542806 0.724847 0.000141799 0 0 0 0 -0.139632 0 0 0 0 0 0 0.029972 0 0 -0.17 -0.298031
GLN_175 -2.12994 0.0828722 1.91298 0.00439245 0 -0.087042 0 0 0 -0.397969 0 0 0 0 -0.235865 0.147066 1.3467 0.0684319 -0.97 -0.258374
TYR_176 -3.79308 0.199812 1.80468 0.0265521 0 0 0 -0.19442 0 0 0 0 0 0 -0.111359 0.0123687 0.267526 -0.303853 0.51 -1.58177
LEU_177 -3.21524 0.164261 1.00512 0.00663344 0 0 0 0 0 0 0 0 0 0 -0.0956424 0.00393997 0.275377 -0.0786591 -0.1 -2.03421
VAL_178 -3.25437 0.144423 0.851814 0.017736 0 0 0 -0.436345 0 0 0 0 0 0 0.0835067 0.0119928 0.0283899 -0.0696276 0.29 -2.33248
TYR_179 -6.4078 0.495728 2.5202 0.0222187 0 0 0 -1.25528 0 -0.301928 0 0 0 0 -0.0342932 0.000368945 0.792591 -0.0924974 0.51 -3.75069
ASN_180 -3.26874 0.17271 1.58523 0.00574906 0 0.00272582 0 0 0 -0.447366 0 0 0 0 0.0603397 0.000396648 1.36656 0.125566 -0.89 -1.28683
GLY_181 -2.84659 0.0950404 1.66254 0.000175737 0 0 0 -1.18858 0 0 0 0 0 0 0.248293 0.0175451 0 -0.644007 -0.17 -2.82558
ASP_182 -2.34091 0.0352965 1.71196 0.00280349 0 -0.0937753 0 0 0 -0.424552 0 0 0 0 -0.0879942 5.82409e-05 0.648535 0.0647199 -0.67 -1.15385
LEU_183 -5.184 0.4478 1.68805 0.0053376 0 0 0 -1.67757 0 0 0 0 0 0 -0.00310247 0.118106 0.27958 0.0914529 -0.1 -4.33435
VAL_184 -3.98928 0.100467 1.98692 0.0103982 0 0 0 -1.4906 0 0 0 0 0 0 -0.19118 0.00311319 0.0103701 -0.326229 0.29 -3.59603
GLU_185 -5.67906 0.325996 3.3255 0.00700636 0 -0.344544 0 -1.61454 0 -1.14497 0 0 0 0 -0.198348 0.12672 1.10351 -0.018204 -0.81 -4.92093
TYR_186 -7.30632 0.626224 2.7271 0.0228797 0 0 0 -1.0162 0 -0.550566 0 0 0 0 -0.153189 0.00574499 0.404021 -0.211379 0.51 -4.94169
GLU_187 -5.13852 0.335777 3.35915 0.00789389 0 0.0700813 -0.311501 -0.820044 -0.73559 -0.270423 0 0 0 0 -0.215881 0.109155 2.24064 0.0207269 -0.81 -2.15854
ALA_188 -2.88027 0.173509 1.43514 0.00100741 0 0 0 0 0 0 0 0 0 0 -0.104499 0.0473909 0 -0.155002 0.16 -1.32273
ASP_189 -3.13652 0.145853 2.12815 0.00372043 0 -0.01246 0 0 -0.419225 0 0 0 0 0 -0.136049 0.00507323 0.517412 -0.0875114 -0.67 -1.66156
HIS_D_190 -3.57054 0.362144 2.02429 0.004855 0 -0.0972972 0 0 -0.316366 -0.270423 0 0 0 0 -0.0817099 0.0536199 1.13049 -0.252612 0.56 -0.453555
MET_191 -3.70447 0.428828 1.34513 0.0155198 0 0 -0.311501 0 0 0 0 0 0 0 0.0987908 0.113203 1.05393 0.194679 -0.34 -1.10589
ALA_192 -2.42724 0.165748 1.25813 0.000952161 0 0 0 -0.820044 0 0 0 0 0 0 -0.233 0.000535822 0 0.00287203 0.16 -1.89205
GLN_193 -2.41766 0.0907137 1.04967 0.00533823 0 -0.0834648 0 0 0 0 0 0 0 0 -0.20561 0.0253705 0.792619 0.0131281 -0.97 -1.6999
LEU_194 -3.60291 0.18419 1.61047 0.00939044 0 0 0 -0.805332 0 0 0 0 0 0 2.59334 2.85935e-05 0.159889 0.0885834 -0.1 0.13765
GLN_195 -2.73421 0.155469 1.76654 0.00492654 0 -0.0133932 0 -0.809206 0 0 0 0 0 0 -0.0400175 0.071557 0.96081 0.0121166 -0.97 -1.5954
ARG_196 -2.24953 0.0516011 1.3973 0.0101413 0 -0.0615123 0 0 0 0 0 0 0 0 -0.219929 0.00312251 1.42855 -0.009223 -0.98 -0.629478
VAL_197 -4.32122 0.396292 1.89605 0.0149584 0 0 0 -1.67757 0 0 0 0 0 0 -0.0839227 0.0385715 0.0428569 -0.197535 0.29 -3.60152
HIS_D_198 -6.02513 0.329165 3.01176 0.00376734 0 -0.0302151 0 -1.71068 0 -0.871917 0 0 0 0 -0.0299051 0.0115239 1.83431 0.0503063 0.56 -2.867
GLY_199 -3.08557 0.143981 1.38582 4.20352e-05 0 0 0 -1.18858 0 0 0 0 0 0 0.462985 0.0287173 0 0.423912 -0.17 -1.9987
PHE_200 -5.38682 0.292156 1.62573 0.0236296 0 0 0 -1.34042 0 0 0 0 0 0 0.0491755 0.0267491 0.334637 -0.192883 0.63 -3.93804
LEU_201 -6.13986 0.733887 1.82939 0.0185833 0 0 0 -1.69163 0 0 0 0 0 0 -0.129121 0.0111429 3.10216 -0.0802319 -0.1 -2.44567
MET_202 -5.27317 0.572923 2.4512 0.00404378 0 0 -0.377053 0 0 0 0 0 0 0 0.065691 0.199086 1.12367 0.156152 -0.34 -1.41746
ASN_203 -3.90105 0.115101 2.94099 0.00836139 0 -0.162555 0 -0.19442 -0.139632 0 0 0 0 0 -0.0478143 0.111197 0.772032 -0.123873 -0.89 -1.51166
ASP_204 -3.53705 0.377562 2.59975 0.00686003 0 -0.316474 0 -0.63299 0 -0.397969 0 0 0 0 0.407671 8.80623e-06 0.170836 -0.226624 -0.67 -2.21842
CYS_205 -4.24431 0.357237 2.12166 0.00193948 0 0 -0.377053 0 0 0 0 0 0 0 -0.0141865 0.0799077 0.162115 -0.146981 1.7 -0.35967
LEU_206 -5.02017 0.26265 1.15504 0.009127 0 0 0 -1.32688 0 0 0 0 0 0 -0.00170088 0.0296723 0.438034 -0.111171 -0.1 -4.6654
LEU_207 -4.38494 0.188667 1.5066 0.00685327 0 0 0 -1.34042 0 0 0 0 0 0 -0.0527212 0.0029402 0.375949 -0.125009 -0.1 -3.92208
VAL_208 -3.88629 0.0402559 1.54663 0.0106234 0 0 0 -1.72312 0 0 0 0 0 0 -0.188264 0.00486868 0.00687192 -0.319559 0.29 -4.21798
ALA_209 -2.79176 0.0971272 1.59372 0.000963223 0 0 0 -1.71068 0 0 0 0 0 0 0.0791755 0.00781495 0 0.228169 0.16 -2.33547
THR_210 -2.97227 0.113262 1.93294 0.00840443 0 0.0176907 0 -1.69615 0 0 0 0 0 0 -0.025956 0.00715536 0.0473505 -0.0944068 -0.27 -2.93198
TRP_211 -3.23957 0.118415 1.13593 0.0212543 0 0 0 0 0 0 0 0 0 0 -0.0255375 0.129344 0.529383 -0.050972 0.91 -0.471761
LEU_212 -3.45065 0.3578 1.69742 0.0106977 0.00117135 0 0 -1.55645 0 0 0 0 0 0 0.16779 0.00501709 0.357319 -0.0404135 -0.1 -2.5503
PRO_213 -1.69635 0.389191 0.516665 0.00097912 0.0299908 0 0 0 0 0 0 0 0 0 -0.191198 0.210987 0.1764 -0.475425 0.02 -1.01876
GLN_214 -3.2799 0.398255 1.99468 0.00422345 0 0 0 0 0 0 0 0 0 0 -0.0827136 0.173044 1.02391 -0.00342649 -0.97 -0.741924
ARG_215 -1.52784 0.347968 0.991775 0.00953788 0 -0.088141 0 0 -0.157262 0 0 0 0 0 0.200611 0.00851838 1.28456 -0.0846038 -0.98 0.00512071
ARG_216 -1.62405 0.215612 1.01175 0.0120389 0 -0.088141 0 0 -0.157262 0 0 0 0 0 0.158645 0.0755386 1.19388 -0.291411 -0.98 -0.4734
GLY_217 -1.61836 0.363518 1.04785 0.000143811 0 0 0 0 0 0 0 0 0 0 2.09666 0.0321881 0 -0.237376 -0.17 1.51462
MET_218 -2.51447 0.366283 1.06074 0.00541591 0 0 0 0 0 0 0 0 0 0 0.275304 0.0102158 1.06077 0.129743 -0.34 0.0539969
TYR_219 -4.25479 0.226059 1.95597 0.0245215 0 0 0 -1.55645 0 0 0 0 0 0 -0.152194 0.00216812 0.841889 -0.101562 0.51 -2.50439
ARG_220 -2.5847 0.136338 0.842867 0.0110742 0 0.00187278 0 0 0 0 0 0 0 0 0.00415597 0.0217857 2.65958 -0.0707318 -0.98 0.042236
TYR_221 -3.5955 0.148711 1.88818 0.0247913 0 0 0 -1.69615 0 0 0 0 0 0 -0.0238645 0.000236456 0.517841 -0.115116 0.51 -2.34086
ASN_222 -2.20177 0.0592975 1.25747 0.00321681 0 0.00197959 0 0 0 0 0 0 0 0 -0.00323636 0.0454081 0.889994 0.109066 -0.89 -0.728573
ALA_223 -3.14693 0.0845919 1.51369 0.00100284 0 0 0 -1.72312 0 0 0 0 0 0 0.236007 0.119984 0 0.358093 0.16 -2.39668
LEU_224 -3.02243 0.127699 0.662711 0.0145457 0 0 0 0 0 0 0 0 0 0 -0.0927031 0.117231 0.51121 -0.146157 -0.1 -1.92789
[truncated: 7,712 more chars]
