# Supplementary material for: A Generic Program for Multistate Protein Design
Source: PLoS One. 2011 Jul 6;6(7):e20937. doi: 10.1371/journal.pone.0020937 (PMC3130737; doi:10.1371/journal.pone.0020937)
Supplement: File S2 — Design models generated by this study for both the heterodimerization task and the orthogonal interface redesign task. (BZ2) [file pone.0020937.s002.bz2 › SupplementaryMaterials/select_orthogonal_interface_designs/design1/redocked_027.d16_v11.3_repeated_1_11.0dG_02_RalA2andSec5_0033_0001.pdb]

ATOM      1  N   SER A  11      15.761 -17.974 -25.282  1.00  0.00              
ATOM      2  CA  SER A  11      16.400 -18.935 -24.339  1.00  0.00              
ATOM      3  C   SER A  11      15.513 -19.210 -23.124  1.00  0.00              
ATOM      4  O   SER A  11      15.750 -20.161 -22.371  1.00  0.00              
ATOM      5  CB  SER A  11      17.748 -18.412 -23.884  1.00  0.00              
ATOM      6  OG  SER A  11      17.629 -17.246 -23.116  1.00  0.00              
ATOM      7 1H   SER A  11      16.213 -17.108 -25.495  1.00  0.00              
ATOM      8 2H   SER A  11      15.569 -18.250 -26.224  1.00  0.00              
ATOM      9 3H   SER A  11      14.858 -17.597 -25.076  1.00  0.00              
ATOM     10  HA  SER A  11      16.684 -19.878 -24.808  1.00  0.00              
ATOM     11 1HB  SER A  11      18.237 -19.181 -23.287  1.00  0.00              
ATOM     12 2HB  SER A  11      18.354 -18.196 -24.763  1.00  0.00              
ATOM     13  HG  SER A  11      18.502 -16.948 -22.848  1.00  0.00              
ATOM     14  N   LEU A  12      14.494 -18.377 -22.931  1.00  0.00              
ATOM     15  CA  LEU A  12      13.562 -18.562 -21.824  1.00  0.00              
ATOM     16  C   LEU A  12      12.626 -19.721 -22.132  1.00  0.00              
ATOM     17  O   LEU A  12      12.237 -19.922 -23.285  1.00  0.00              
ATOM     18  CB  LEU A  12      12.726 -17.298 -21.603  1.00  0.00              
ATOM     19  CG  LEU A  12      13.293 -16.164 -20.746  1.00  0.00              
ATOM     20  CD1 LEU A  12      14.597 -15.649 -21.344  1.00  0.00              
ATOM     21  CD2 LEU A  12      12.261 -15.046 -20.660  1.00  0.00              
ATOM     22  H   LEU A  12      14.361 -17.599 -23.561  1.00  0.00              
ATOM     23  HA  LEU A  12      14.114 -18.819 -20.921  1.00  0.00              
ATOM     24 1HB  LEU A  12      12.655 -16.950 -22.633  1.00  0.00              
ATOM     25 2HB  LEU A  12      11.730 -17.533 -21.228  1.00  0.00              
ATOM     26  HG  LEU A  12      13.446 -16.561 -19.743  1.00  0.00              
ATOM     27 1HD1 LEU A  12      14.988 -14.842 -20.723  1.00  0.00              
ATOM     28 2HD1 LEU A  12      15.324 -16.460 -21.385  1.00  0.00              
ATOM     29 3HD1 LEU A  12      14.412 -15.275 -22.350  1.00  0.00              
ATOM     30 1HD2 LEU A  12      12.657 -14.233 -20.050  1.00  0.00              
ATOM     31 2HD2 LEU A  12      12.041 -14.675 -21.661  1.00  0.00              
ATOM     32 3HD2 LEU A  12      11.347 -15.428 -20.206  1.00  0.00              
ATOM     33  N   ALA A  13      12.274 -20.491 -21.107  1.00  0.00              
ATOM     34  CA  ALA A  13      11.361 -21.608 -21.305  1.00  0.00              
ATOM     35  C   ALA A  13      10.017 -20.956 -21.621  1.00  0.00              
ATOM     36  O   ALA A  13       9.688 -19.905 -21.071  1.00  0.00              
ATOM     37  CB  ALA A  13      11.258 -22.447 -20.032  1.00  0.00              
ATOM     38  H   ALA A  13      12.636 -20.309 -20.183  1.00  0.00              
ATOM     39  HA  ALA A  13      11.718 -22.207 -22.143  1.00  0.00              
ATOM     40 1HB  ALA A  13      10.572 -23.277 -20.198  1.00  0.00              
ATOM     41 2HB  ALA A  13      12.242 -22.837 -19.772  1.00  0.00              
ATOM     42 3HB  ALA A  13      10.886 -21.827 -19.218  1.00  0.00              
ATOM     43  N   TRP A  14       9.253 -21.570 -22.517  1.00  0.00              
ATOM     44  CA  TRP A  14       7.937 -21.056 -22.880  1.00  0.00              
ATOM     45  C   TRP A  14       6.883 -22.065 -22.446  1.00  0.00              
ATOM     46  O   TRP A  14       6.831 -23.177 -22.974  1.00  0.00              
ATOM     47  CB  TRP A  14       7.844 -20.791 -24.384  1.00  0.00              
ATOM     48  CG  TRP A  14       6.520 -20.233 -24.812  1.00  0.00              
ATOM     49  CD1 TRP A  14       6.061 -18.968 -24.599  1.00  0.00              
ATOM     50  CD2 TRP A  14       5.486 -20.921 -25.527  1.00  0.00              
ATOM     51  NE1 TRP A  14       4.805 -18.824 -25.134  1.00  0.00              
ATOM     52  CE2 TRP A  14       4.431 -20.010 -25.712  1.00  0.00              
ATOM     53  CE3 TRP A  14       5.353 -22.221 -26.030  1.00  0.00              
ATOM     54  CZ2 TRP A  14       3.261 -20.353 -26.372  1.00  0.00              
ATOM     55  CZ3 TRP A  14       4.180 -22.564 -26.693  1.00  0.00              
ATOM     56  CH2 TRP A  14       3.165 -21.656 -26.860  1.00  0.00              
ATOM     57  H   TRP A  14       9.591 -22.413 -22.959  1.00  0.00              
ATOM     58  HA  TRP A  14       7.749 -20.119 -22.356  1.00  0.00              
ATOM     59 1HB  TRP A  14       8.600 -20.067 -24.687  1.00  0.00              
ATOM     60 2HB  TRP A  14       7.986 -21.719 -24.938  1.00  0.00              
ATOM     61  HD1 TRP A  14       6.721 -18.289 -24.062  1.00  0.00              
ATOM     62  HE1 TRP A  14       4.247 -17.982 -25.107  1.00  0.00              
ATOM     63  HE3 TRP A  14       6.128 -22.979 -25.928  1.00  0.00              
ATOM     64  HZ2 TRP A  14       2.480 -19.601 -26.482  1.00  0.00              
ATOM     65  HZ3 TRP A  14       4.089 -23.580 -27.079  1.00  0.00              
ATOM     66  HH2 TRP A  14       2.262 -21.966 -27.386  1.00  0.00              
ATOM     67  N   HIS A  15       6.059 -21.676 -21.478  1.00  0.00              
ATOM     68  CA  HIS A  15       5.002 -22.543 -20.974  1.00  0.00              
ATOM     69  C   HIS A  15       3.700 -22.282 -21.731  1.00  0.00              
ATOM     70  O   HIS A  15       3.148 -21.173 -21.687  1.00  0.00              
ATOM     71  CB  HIS A  15       4.823 -22.315 -19.475  1.00  0.00              
ATOM     72  CG  HIS A  15       6.081 -22.526 -18.693  1.00  0.00              
ATOM     73  ND1 HIS A  15       6.719 -23.748 -18.628  1.00  0.00              
ATOM     74  CD2 HIS A  15       6.833 -21.670 -17.961  1.00  0.00              
ATOM     75  CE1 HIS A  15       7.808 -23.634 -17.889  1.00  0.00              
ATOM     76  NE2 HIS A  15       7.901 -22.383 -17.473  1.00  0.00              
ATOM     77  H   HIS A  15       6.169 -20.753 -21.082  1.00  0.00              
ATOM     78  HA  HIS A  15       5.270 -23.585 -21.146  1.00  0.00              
ATOM     79 1HB  HIS A  15       4.501 -21.289 -19.286  1.00  0.00              
ATOM     80 2HB  HIS A  15       4.081 -23.006 -19.077  1.00  0.00              
ATOM     81  HD2 HIS A  15       6.731 -20.610 -17.725  1.00  0.00              
ATOM     82  HE1 HIS A  15       8.454 -24.495 -17.717  1.00  0.00              
ATOM     83  HE2 HIS A  15       8.635 -22.004 -16.891  1.00  0.00              
ATOM     84  N   PHE A  16       3.221 -23.312 -22.425  1.00  0.00              
ATOM     85  CA  PHE A  16       2.036 -23.196 -23.259  1.00  0.00              
ATOM     86  C   PHE A  16       0.751 -23.541 -22.529  1.00  0.00              
ATOM     87  O   PHE A  16       0.329 -24.706 -22.458  1.00  0.00              
ATOM     88  CB  PHE A  16       2.180 -24.089 -24.493  1.00  0.00              
ATOM     89  CG  PHE A  16       1.200 -23.773 -25.587  1.00  0.00              
ATOM     90  CD1 PHE A  16       0.206 -22.826 -25.395  1.00  0.00              
ATOM     91  CD2 PHE A  16       1.270 -24.423 -26.810  1.00  0.00              
ATOM     92  CE1 PHE A  16      -0.697 -22.535 -26.401  1.00  0.00              
ATOM     93  CE2 PHE A  16       0.371 -24.134 -27.817  1.00  0.00              
ATOM     94  CZ  PHE A  16      -0.614 -23.188 -27.612  1.00  0.00              
ATOM     95  H   PHE A  16       3.697 -24.200 -22.368  1.00  0.00              
ATOM     96  HA  PHE A  16       1.911 -22.162 -23.583  1.00  0.00              
ATOM     97 1HB  PHE A  16       3.174 -23.977 -24.923  1.00  0.00              
ATOM     98 2HB  PHE A  16       2.018 -25.131 -24.221  1.00  0.00              
ATOM     99  HD1 PHE A  16       0.141 -22.308 -24.437  1.00  0.00              
ATOM    100  HD2 PHE A  16       2.048 -25.171 -26.972  1.00  0.00              
ATOM    101  HE1 PHE A  16      -1.473 -21.788 -26.236  1.00  0.00              
ATOM    102  HE2 PHE A  16       0.437 -24.652 -28.774  1.00  0.00              
ATOM    103  HZ  PHE A  16      -1.325 -22.960 -28.405  1.00  0.00              
ATOM    104  N   VAL A  17       0.128 -22.503 -21.991  1.00  0.00              
ATOM    105  CA  VAL A  17      -1.096 -22.646 -21.225  1.00  0.00              
ATOM    106  C   VAL A  17      -2.322 -22.522 -22.114  1.00  0.00              
ATOM    107  O   VAL A  17      -2.441 -21.593 -22.912  1.00  0.00              
ATOM    108  CB  VAL A  17      -1.141 -21.578 -20.099  1.00  0.00              
ATOM    109  CG1 VAL A  17      -2.486 -21.616 -19.378  1.00  0.00              
ATOM    110  CG2 VAL A  17       0.001 -21.824 -19.120  1.00  0.00              
ATOM    111  H   VAL A  17       0.522 -21.582 -22.120  1.00  0.00              
ATOM    112  HA  VAL A  17      -1.173 -23.640 -20.783  1.00  0.00              
ATOM    113  HB  VAL A  17      -0.987 -20.593 -20.539  1.00  0.00              
ATOM    114 1HG1 VAL A  17      -2.499 -20.859 -18.592  1.00  0.00              
ATOM    115 2HG1 VAL A  17      -3.287 -21.411 -20.090  1.00  0.00              
ATOM    116 3HG1 VAL A  17      -2.635 -22.600 -18.936  1.00  0.00              
ATOM    117 1HG2 VAL A  17      -0.030 -21.074 -18.330  1.00  0.00              
ATOM    118 2HG2 VAL A  17      -0.103 -22.817 -18.683  1.00  0.00              
ATOM    119 3HG2 VAL A  17       0.953 -21.756 -19.647  1.00  0.00              
ATOM    120  N   ILE A  18      -3.239 -23.469 -21.967  1.00  0.00              
ATOM    121  CA  ILE A  18      -4.494 -23.421 -22.686  1.00  0.00              
ATOM    122  C   ILE A  18      -5.658 -23.365 -21.706  1.00  0.00              
ATOM    123  O   ILE A  18      -5.759 -24.189 -20.793  1.00  0.00              
ATOM    124  CB  ILE A  18      -4.653 -24.648 -23.606  1.00  0.00              
ATOM    125  CG1 ILE A  18      -3.541 -24.639 -24.662  1.00  0.00              
ATOM    126  CG2 ILE A  18      -6.034 -24.635 -24.252  1.00  0.00              
ATOM    127  CD1 ILE A  18      -3.547 -25.835 -25.574  1.00  0.00              
ATOM    128  H   ILE A  18      -3.060 -24.240 -21.340  1.00  0.00              
ATOM    129  HA  ILE A  18      -4.567 -22.505 -23.271  1.00  0.00              
ATOM    130  HB  ILE A  18      -4.532 -25.554 -23.014  1.00  0.00              
ATOM    131 1HG1 ILE A  18      -3.663 -23.733 -25.255  1.00  0.00              
ATOM    132 2HG1 ILE A  18      -2.590 -24.598 -24.130  1.00  0.00              
ATOM    133 1HG2 ILE A  18      -6.139 -25.504 -24.902  1.00  0.00              
ATOM    134 2HG2 ILE A  18      -6.799 -24.667 -23.478  1.00  0.00              
ATOM    135 3HG2 ILE A  18      -6.152 -23.726 -24.841  1.00  0.00              
ATOM    136 1HD1 ILE A  18      -2.729 -25.753 -26.290  1.00  0.00              
ATOM    137 2HD1 ILE A  18      -3.421 -26.744 -24.984  1.00  0.00              
ATOM    138 3HD1 ILE A  18      -4.493 -25.879 -26.110  1.00  0.00              
ATOM    139  N   MET A  19      -6.520 -22.371 -21.899  1.00  0.00              
ATOM    140  CA  MET A  19      -7.741 -22.225 -21.113  1.00  0.00              
ATOM    141  C   MET A  19      -8.857 -22.995 -21.803  1.00  0.00              
ATOM    142  O   MET A  19      -9.146 -22.726 -22.962  1.00  0.00              
ATOM    143  CB  MET A  19      -8.173 -20.749 -21.045  1.00  0.00              
ATOM    144  CG  MET A  19      -7.128 -19.773 -20.528  1.00  0.00              
ATOM    145  SD  MET A  19      -6.699 -20.067 -18.816  1.00  0.00              
ATOM    146  CE  MET A  19      -8.165 -19.431 -17.933  1.00  0.00              
ATOM    147  H   MET A  19      -6.315 -21.693 -22.620  1.00  0.00              
ATOM    148  HA  MET A  19      -7.597 -22.651 -20.120  1.00  0.00              
ATOM    149 1HB  MET A  19      -8.457 -20.455 -22.055  1.00  0.00              
ATOM    150 2HB  MET A  19      -9.046 -20.703 -20.394  1.00  0.00              
ATOM    151 1HG  MET A  19      -6.235 -19.874 -21.144  1.00  0.00              
ATOM    152 2HG  MET A  19      -7.527 -18.764 -20.629  1.00  0.00              
ATOM    153 1HE  MET A  19      -8.026 -19.555 -16.859  1.00  0.00              
ATOM    154 2HE  MET A  19      -8.297 -18.373 -18.163  1.00  0.00              
ATOM    155 3HE  MET A  19      -9.050 -19.984 -18.251  1.00  0.00              
ATOM    156  N   VAL A  20      -9.485 -23.937 -21.103  1.00  0.00              
ATOM    157  CA  VAL A  20     -10.592 -24.690 -21.695  1.00  0.00              
ATOM    158  C   VAL A  20     -11.811 -24.629 -20.787  1.00  0.00              
ATOM    159  O   VAL A  20     -11.693 -24.378 -19.584  1.00  0.00              
ATOM    160  CB  VAL A  20     -10.246 -26.178 -21.940  1.00  0.00              
ATOM    161  CG1 VAL A  20      -9.072 -26.294 -22.885  1.00  0.00              
ATOM    162  CG2 VAL A  20      -9.953 -26.869 -20.617  1.00  0.00              
ATOM    163  H   VAL A  20      -9.203 -24.142 -20.155  1.00  0.00              
ATOM    164  HA  VAL A  20     -10.909 -24.251 -22.642  1.00  0.00              
ATOM    165  HB  VAL A  20     -11.113 -26.676 -22.377  1.00  0.00              
ATOM    166 1HG1 VAL A  20      -8.840 -27.347 -23.049  1.00  0.00              
ATOM    167 2HG1 VAL A  20      -9.324 -25.827 -23.836  1.00  0.00              
ATOM    168 3HG1 VAL A  20      -8.206 -25.795 -22.451  1.00  0.00              
ATOM    169 1HG2 VAL A  20      -9.712 -27.916 -20.799  1.00  0.00              
ATOM    170 2HG2 VAL A  20      -9.108 -26.381 -20.132  1.00  0.00              
ATOM    171 3HG2 VAL A  20     -10.829 -26.806 -19.972  1.00  0.00              
ATOM    172  N   GLY A  21     -12.981 -24.864 -21.370  1.00  0.00              
ATOM    173  CA  GLY A  21     -14.212 -24.770 -20.613  1.00  0.00              
ATOM    174  C   GLY A  21     -15.301 -24.104 -21.426  1.00  0.00              
ATOM    175  O   GLY A  21     -15.014 -23.437 -22.417  1.00  0.00              
ATOM    176  H   GLY A  21     -13.023 -25.111 -22.348  1.00  0.00              
ATOM    177 1HA  GLY A  21     -14.537 -25.773 -20.336  1.00  0.00              
ATOM    178 2HA  GLY A  21     -14.032 -24.185 -19.712  1.00  0.00              
ATOM    179  N   SER A  22     -16.548 -24.287 -21.008  1.00  0.00              
ATOM    180  CA  SER A  22     -17.693 -23.723 -21.715  1.00  0.00              
ATOM    181  C   SER A  22     -17.819 -22.215 -21.592  1.00  0.00              
ATOM    182  O   SER A  22     -17.178 -21.589 -20.750  1.00  0.00              
ATOM    183  CB  SER A  22     -18.965 -24.381 -21.219  1.00  0.00              
ATOM    184  OG  SER A  22     -19.258 -24.028 -19.895  1.00  0.00              
ATOM    185  H   SER A  22     -16.706 -24.834 -20.173  1.00  0.00              
ATOM    186  HA  SER A  22     -17.713 -23.974 -22.777  1.00  0.00              
ATOM    187 1HB  SER A  22     -19.790 -24.071 -21.859  1.00  0.00              
ATOM    188 2HB  SER A  22     -18.846 -25.462 -21.280  1.00  0.00              
ATOM    189  HG  SER A  22     -20.068 -24.464 -19.620  1.00  0.00              
ATOM    190  N   GLY A  23     -18.678 -21.643 -22.429  1.00  0.00              
ATOM    191  CA  GLY A  23     -18.890 -20.208 -22.416  1.00  0.00              
ATOM    192  C   GLY A  23     -19.506 -19.661 -21.140  1.00  0.00              
ATOM    193  O   GLY A  23     -20.358 -20.311 -20.531  1.00  0.00              
ATOM    194  H   GLY A  23     -19.194 -22.211 -23.085  1.00  0.00              
ATOM    195 1HA  GLY A  23     -17.932 -19.705 -22.550  1.00  0.00              
ATOM    196 2HA  GLY A  23     -19.557 -19.939 -23.234  1.00  0.00              
ATOM    197  N   GLY A  24     -19.061 -18.474 -20.731  1.00  0.00              
ATOM    198  CA  GLY A  24     -19.570 -17.853 -19.519  1.00  0.00              
ATOM    199  C   GLY A  24     -18.959 -18.231 -18.182  1.00  0.00              
ATOM    200  O   GLY A  24     -19.389 -17.722 -17.148  1.00  0.00              
ATOM    201  H   GLY A  24     -18.355 -17.993 -21.271  1.00  0.00              
ATOM    202 1HA  GLY A  24     -19.440 -16.773 -19.591  1.00  0.00              
ATOM    203 2HA  GLY A  24     -20.630 -18.085 -19.418  1.00  0.00              
ATOM    204  N   VAL A  25     -17.951 -19.094 -18.188  1.00  0.00              
ATOM    205  CA  VAL A  25     -17.329 -19.540 -16.942  1.00  0.00              
ATOM    206  C   VAL A  25     -16.243 -18.589 -16.423  1.00  0.00              
ATOM    207  O   VAL A  25     -15.872 -18.648 -15.249  1.00  0.00              
ATOM    208  CB  VAL A  25     -16.712 -20.942 -17.111  1.00  0.00              
ATOM    209  CG1 VAL A  25     -17.772 -21.940 -17.550  1.00  0.00              
ATOM    210  CG2 VAL A  25     -15.570 -20.904 -18.114  1.00  0.00              
ATOM    211  H   VAL A  25     -17.604 -19.450 -19.067  1.00  0.00              
ATOM    212  HA  VAL A  25     -18.051 -19.565 -16.125  1.00  0.00              
ATOM    213  HB  VAL A  25     -16.287 -21.259 -16.158  1.00  0.00              
ATOM    214 1HG1 VAL A  25     -17.319 -22.926 -17.665  1.00  0.00              
ATOM    215 2HG1 VAL A  25     -18.560 -21.989 -16.799  1.00  0.00              
ATOM    216 3HG1 VAL A  25     -18.197 -21.625 -18.503  1.00  0.00              
ATOM    217 1HG2 VAL A  25     -15.145 -21.902 -18.221  1.00  0.00              
ATOM    218 2HG2 VAL A  25     -15.945 -20.563 -19.079  1.00  0.00              
ATOM    219 3HG2 VAL A  25     -14.799 -20.218 -17.762  1.00  0.00              
ATOM    220  N   GLY A  26     -15.745 -17.720 -17.298  1.00  0.00              
ATOM    221  CA  GLY A  26     -14.716 -16.766 -16.905  1.00  0.00              
ATOM    222  C   GLY A  26     -13.300 -17.044 -17.381  1.00  0.00              
ATOM    223  O   GLY A  26     -12.335 -16.592 -16.753  1.00  0.00              
ATOM    224  H   GLY A  26     -16.080 -17.717 -18.251  1.00  0.00              
ATOM    225 1HA  GLY A  26     -14.976 -15.781 -17.294  1.00  0.00              
ATOM    226 2HA  GLY A  26     -14.665 -16.725 -15.818  1.00  0.00              
ATOM    227  N   LYS A  27     -13.152 -17.784 -18.475  1.00  0.00              
ATOM    228  CA  LYS A  27     -11.817 -18.014 -19.023  1.00  0.00              
ATOM    229  C   LYS A  27     -11.109 -16.689 -19.324  1.00  0.00              
ATOM    230  O   LYS A  27      -9.998 -16.444 -18.844  1.00  0.00              
ATOM    231  CB  LYS A  27     -11.891 -18.870 -20.288  1.00  0.00              
ATOM    232  CG  LYS A  27     -12.485 -20.258 -20.065  1.00  0.00              
ATOM    233  CD  LYS A  27     -12.324 -21.157 -21.303  1.00  0.00              
ATOM    234  CE  LYS A  27     -13.059 -20.604 -22.521  1.00  0.00              
ATOM    235  NZ  LYS A  27     -14.537 -20.608 -22.336  1.00  0.00              
ATOM    236  H   LYS A  27     -13.950 -18.194 -18.939  1.00  0.00              
ATOM    237  HA  LYS A  27     -11.202 -18.536 -18.289  1.00  0.00              
ATOM    238 1HB  LYS A  27     -12.498 -18.323 -21.009  1.00  0.00              
ATOM    239 2HB  LYS A  27     -10.874 -18.966 -20.670  1.00  0.00              
ATOM    240 1HG  LYS A  27     -11.978 -20.720 -19.218  1.00  0.00              
ATOM    241 2HG  LYS A  27     -13.545 -20.148 -19.837  1.00  0.00              
ATOM    242 1HD  LYS A  27     -11.261 -21.240 -21.537  1.00  0.00              
ATOM    243 2HD  LYS A  27     -12.720 -22.145 -21.070  1.00  0.00              
ATOM    244 1HE  LYS A  27     -12.719 -19.583 -22.692  1.00  0.00              
ATOM    245 2HE  LYS A  27     -12.801 -21.220 -23.383  1.00  0.00              
ATOM    246 1HZ  LYS A  27     -14.981 -20.235 -23.164  1.00  0.00              
ATOM    247 2HZ  LYS A  27     -14.855 -21.555 -22.180  1.00  0.00              
ATOM    248 3HZ  LYS A  27     -14.778 -20.037 -21.539  1.00  0.00              
ATOM    249  N   SER A  28     -11.760 -15.826 -20.097  1.00  0.00              
ATOM    250  CA  SER A  28     -11.167 -14.546 -20.468  1.00  0.00              
ATOM    251  C   SER A  28     -10.954 -13.635 -19.283  1.00  0.00              
ATOM    252  O   SER A  28     -10.010 -12.840 -19.265  1.00  0.00              
ATOM    253  CB  SER A  28     -12.039 -13.853 -21.497  1.00  0.00              
ATOM    254  OG  SER A  28     -12.155 -14.600 -22.677  1.00  0.00              
ATOM    255  H   SER A  28     -12.683 -16.059 -20.436  1.00  0.00              
ATOM    256  HA  SER A  28     -10.225 -14.646 -21.009  1.00  0.00              
ATOM    257 1HB  SER A  28     -13.031 -13.707 -21.071  1.00  0.00              
ATOM    258 2HB  SER A  28     -11.600 -12.885 -21.732  1.00  0.00              
ATOM    259  HG  SER A  28     -11.306 -14.993 -22.891  1.00  0.00              
ATOM    260  N   ALA A  29     -11.843 -13.735 -18.303  1.00  0.00              
ATOM    261  CA  ALA A  29     -11.750 -12.910 -17.114  1.00  0.00              
ATOM    262  C   ALA A  29     -10.498 -13.296 -16.336  1.00  0.00              
ATOM    263  O   ALA A  29      -9.767 -12.429 -15.866  1.00  0.00              
ATOM    264  CB  ALA A  29     -12.985 -13.092 -16.249  1.00  0.00              
ATOM    265  H   ALA A  29     -12.602 -14.397 -18.384  1.00  0.00              
ATOM    266  HA  ALA A  29     -11.662 -11.867 -17.418  1.00  0.00              
ATOM    267 1HB  ALA A  29     -12.901 -12.467 -15.361  1.00  0.00              
ATOM    268 2HB  ALA A  29     -13.871 -12.801 -16.814  1.00  0.00              
ATOM    269 3HB  ALA A  29     -13.070 -14.136 -15.951  1.00  0.00              
ATOM    270  N   LEU A  30     -10.256 -14.595 -16.199  1.00  0.00              
ATOM    271  CA  LEU A  30      -9.066 -15.063 -15.485  1.00  0.00              
ATOM    272  C   LEU A  30      -7.813 -14.685 -16.273  1.00  0.00              
ATOM    273  O   LEU A  30      -6.814 -14.291 -15.692  1.00  0.00              
ATOM    274  CB  LEU A  30      -9.105 -16.586 -15.305  1.00  0.00              
ATOM    275  CG  LEU A  30     -10.129 -17.174 -14.328  1.00  0.00              
ATOM    276  CD1 LEU A  30     -10.175 -18.702 -14.489  1.00  0.00              
ATOM    277  CD2 LEU A  30      -9.754 -16.786 -12.898  1.00  0.00              
ATOM    278  H   LEU A  30     -10.896 -15.273 -16.588  1.00  0.00              
ATOM    279  HA  LEU A  30      -9.004 -14.569 -14.516  1.00  0.00              
ATOM    280 1HB  LEU A  30      -9.375 -16.878 -16.318  1.00  0.00              
ATOM    281 2HB  LEU A  30      -8.122 -16.989 -15.060  1.00  0.00              
ATOM    282  HG  LEU A  30     -11.092 -16.717 -14.555  1.00  0.00              
ATOM    283 1HD1 LEU A  30     -10.903 -19.120 -13.794  1.00  0.00              
ATOM    284 2HD1 LEU A  30     -10.463 -18.953 -15.509  1.00  0.00              
ATOM    285 3HD1 LEU A  30      -9.191 -19.120 -14.276  1.00  0.00              
ATOM    286 1HD2 LEU A  30     -10.484 -17.204 -12.205  1.00  0.00              
ATOM    287 2HD2 LEU A  30      -8.764 -17.177 -12.662  1.00  0.00              
ATOM    288 3HD2 LEU A  30      -9.748 -15.700 -12.805  1.00  0.00              
ATOM    289  N   THR A  31      -7.885 -14.815 -17.595  1.00  0.00              
ATOM    290  CA  THR A  31      -6.771 -14.493 -18.480  1.00  0.00              
ATOM    291  C   THR A  31      -6.404 -13.000 -18.423  1.00  0.00              
ATOM    292  O   THR A  31      -5.221 -12.640 -18.380  1.00  0.00              
ATOM    293  CB  THR A  31      -7.090 -14.878 -19.937  1.00  0.00              
ATOM    294  OG1 THR A  31      -7.287 -16.295 -20.027  1.00  0.00              
ATOM    295  CG2 THR A  31      -5.951 -14.468 -20.858  1.00  0.00              
ATOM    296  H   THR A  31      -8.750 -15.152 -17.995  1.00  0.00              
ATOM    297  HA  THR A  31      -5.878 -15.031 -18.160  1.00  0.00              
ATOM    298  HB  THR A  31      -8.005 -14.372 -20.244  1.00  0.00              
ATOM    299  HG1 THR A  31      -7.779 -16.498 -20.827  1.00  0.00              
ATOM    300 1HG2 THR A  31      -6.196 -14.748 -21.883  1.00  0.00              
ATOM    301 2HG2 THR A  31      -5.807 -13.389 -20.800  1.00  0.00              
ATOM    302 3HG2 THR A  31      -5.037 -14.974 -20.552  1.00  0.00              
ATOM    303  N   LEU A  32      -7.422 -12.140 -18.400  1.00  0.00              
ATOM    304  CA  LEU A  32      -7.212 -10.700 -18.353  1.00  0.00              
ATOM    305  C   LEU A  32      -6.835 -10.175 -16.971  1.00  0.00              
ATOM    306  O   LEU A  32      -6.162  -9.155 -16.866  1.00  0.00              
ATOM    307  CB  LEU A  32      -8.445  -9.963 -18.890  1.00  0.00              
ATOM    308  CG  LEU A  32      -8.705 -10.224 -20.379  1.00  0.00              
ATOM    309  CD1 LEU A  32     -10.022  -9.569 -20.792  1.00  0.00              
ATOM    310  CD2 LEU A  32      -7.553  -9.677 -21.221  1.00  0.00              
ATOM    311  H   LEU A  32      -8.365 -12.500 -18.415  1.00  0.00              
ATOM    312  HA  LEU A  32      -6.370 -10.433 -18.991  1.00  0.00              
ATOM    313 1HB  LEU A  32      -9.213 -10.432 -18.276  1.00  0.00              
ATOM    314 2HB  LEU A  32      -8.405  -8.896 -18.671  1.00  0.00              
ATOM    315  HG  LEU A  32      -8.729 -11.305 -20.519  1.00  0.00              
ATOM    316 1HD1 LEU A  32     -10.206  -9.756 -21.850  1.00  0.00              
ATOM    317 2HD1 LEU A  32     -10.838  -9.990 -20.204  1.00  0.00              
ATOM    318 3HD1 LEU A  32      -9.965  -8.495 -20.618  1.00  0.00              
ATOM    319 1HD2 LEU A  32      -7.750  -9.870 -22.276  1.00  0.00              
ATOM    320 2HD2 LEU A  32      -7.461  -8.603 -21.058  1.00  0.00              
ATOM    321 3HD2 LEU A  32      -6.624 -10.169 -20.930  1.00  0.00              
ATOM    322  N   GLN A  33      -7.265 -10.856 -15.915  1.00  0.00              
ATOM    323  CA  GLN A  33      -6.832 -10.469 -14.580  1.00  0.00              
ATOM    324  C   GLN A  33      -5.345 -10.822 -14.463  1.00  0.00              
ATOM    325  O   GLN A  33      -4.544 -10.055 -13.925  1.00  0.00              
ATOM    326  CB  GLN A  33      -7.641 -11.220 -13.517  1.00  0.00              
ATOM    327  CG  GLN A  33      -7.328 -10.838 -12.078  1.00  0.00              
ATOM    328  CD  GLN A  33      -7.628  -9.378 -11.763  1.00  0.00              
ATOM    329  OE1 GLN A  33      -6.719  -8.576 -11.551  1.00  0.00              
ATOM    330  NE2 GLN A  33      -8.911  -9.028 -11.739  1.00  0.00              
ATOM    331  H   GLN A  33      -7.891 -11.642 -16.021  1.00  0.00              
ATOM    332  HA  GLN A  33      -6.950  -9.393 -14.456  1.00  0.00              
ATOM    333 1HB  GLN A  33      -8.693 -11.022 -13.723  1.00  0.00              
ATOM    334 2HB  GLN A  33      -7.437 -12.281 -13.659  1.00  0.00              
ATOM    335 1HG  GLN A  33      -7.663 -11.428 -11.225  1.00  0.00              
ATOM    336 2HG  GLN A  33      -6.249 -10.948 -12.192  1.00  0.00              
ATOM    337 1HE2 GLN A  33      -9.169  -8.082 -11.536  1.00  0.00              
ATOM    338 2HE2 GLN A  33      -9.620  -9.710 -11.924  1.00  0.00              
ATOM    339  N   PHE A  34      -4.969 -11.983 -14.984  1.00  0.00              
ATOM    340  CA  PHE A  34      -3.568 -12.394 -14.938  1.00  0.00              
ATOM    341  C   PHE A  34      -2.700 -11.523 -15.842  1.00  0.00              
ATOM    342  O   PHE A  34      -1.666 -11.009 -15.417  1.00  0.00              
ATOM    343  CB  PHE A  34      -3.427 -13.858 -15.367  1.00  0.00              
ATOM    344  CG  PHE A  34      -2.004 -14.355 -15.374  1.00  0.00              
ATOM    345  CD1 PHE A  34      -1.388 -14.745 -14.198  1.00  0.00              
ATOM    346  CD2 PHE A  34      -1.279 -14.419 -16.565  1.00  0.00              
ATOM    347  CE1 PHE A  34      -0.063 -15.201 -14.190  1.00  0.00              
ATOM    348  CE2 PHE A  34       0.049 -14.872 -16.574  1.00  0.00              
ATOM    349  CZ  PHE A  34       0.656 -15.263 -15.380  1.00  0.00              
ATOM    350  H   PHE A  34      -5.647 -12.594 -15.417  1.00  0.00              
ATOM    351  HA  PHE A  34      -3.179 -12.270 -13.926  1.00  0.00              
ATOM    352 1HB  PHE A  34      -3.980 -14.504 -14.685  1.00  0.00              
ATOM    353 2HB  PHE A  34      -3.808 -13.990 -16.379  1.00  0.00              
ATOM    354  HD1 PHE A  34      -1.947 -14.696 -13.263  1.00  0.00              
ATOM    355  HD2 PHE A  34      -1.757 -14.113 -17.496  1.00  0.00              
ATOM    356  HE1 PHE A  34       0.403 -15.505 -13.253  1.00  0.00              
ATOM    357  HE2 PHE A  34       0.606 -14.919 -17.510  1.00  0.00              
ATOM    358  HZ  PHE A  34       1.687 -15.614 -15.378  1.00  0.00              
ATOM    359  N   MET A  35      -3.135 -11.345 -17.085  1.00  0.00              
ATOM    360  CA  MET A  35      -2.363 -10.593 -18.067  1.00  0.00              
ATOM    361  C   MET A  35      -2.274  -9.095 -17.801  1.00  0.00              
ATOM    362  O   MET A  35      -1.181  -8.511 -17.863  1.00  0.00              
ATOM    363  CB  MET A  35      -2.935 -10.799 -19.476  1.00  0.00              
ATOM    364  CG  MET A  35      -2.626 -12.157 -20.131  1.00  0.00              
ATOM    365  SD  MET A  35      -0.845 -12.411 -20.459  1.00  0.00              
ATOM    366  CE  MET A  35      -0.509 -11.065 -21.585  1.00  0.00              
ATOM    367  H   MET A  35      -4.023 -11.742 -17.357  1.00  0.00              
ATOM    368  HA  MET A  35      -1.326 -10.928 -18.060  1.00  0.00              
ATOM    369 1HB  MET A  35      -4.015 -10.683 -19.399  1.00  0.00              
ATOM    370 2HB  MET A  35      -2.529 -10.005 -20.103  1.00  0.00              
ATOM    371 1HG  MET A  35      -2.977 -12.944 -19.464  1.00  0.00              
ATOM    372 2HG  MET A  35      -3.169 -12.210 -21.074  1.00  0.00              
ATOM    373 1HE  MET A  35       0.542 -11.086 -21.876  1.00  0.00              
ATOM    374 2HE  MET A  35      -1.135 -11.168 -22.472  1.00  0.00              
ATOM    375 3HE  MET A  35      -0.730 -10.117 -21.094  1.00  0.00              
ATOM    376  N   LYS A  36      -3.421  -8.479 -17.507  1.00  0.00              
ATOM    377  CA  LYS A  36      -3.472  -7.042 -17.304  1.00  0.00              
ATOM    378  C   LYS A  36      -3.914  -6.503 -15.948  1.00  0.00              
ATOM    379  O   LYS A  36      -4.039  -5.292 -15.775  1.00  0.00              
ATOM    380  CB  LYS A  36      -4.382  -6.443 -18.378  1.00  0.00              
ATOM    381  CG  LYS A  36      -3.931  -6.713 -19.807  1.00  0.00              
ATOM    382  CD  LYS A  36      -2.590  -6.056 -20.098  1.00  0.00              
ATOM    383  CE  LYS A  36      -2.153  -6.301 -21.535  1.00  0.00              
ATOM    384  NZ  LYS A  36      -0.819  -5.706 -21.819  1.00  0.00              
ATOM    385  H   LYS A  36      -4.271  -9.018 -17.424  1.00  0.00              
ATOM    386  HA  LYS A  36      -2.470  -6.621 -17.392  1.00  0.00              
ATOM    387 1HB  LYS A  36      -5.376  -6.864 -18.225  1.00  0.00              
ATOM    388 2HB  LYS A  36      -4.414  -5.367 -18.206  1.00  0.00              
ATOM    389 1HG  LYS A  36      -3.845  -7.792 -19.945  1.00  0.00              
ATOM    390 2HG  LYS A  36      -4.684  -6.320 -20.488  1.00  0.00              
ATOM    391 1HD  LYS A  36      -2.684  -4.983 -19.923  1.00  0.00              
ATOM    392 2HD  LYS A  36      -1.845  -6.469 -19.417  1.00  0.00              
ATOM    393 1HE  LYS A  36      -2.113  -7.376 -21.701  1.00  0.00              
ATOM    394 2HE  LYS A  36      -2.896  -5.858 -22.198  1.00  0.00              
ATOM    395 1HZ  LYS A  36      -0.566  -5.890 -22.780  1.00  0.00              
ATOM    396 2HZ  LYS A  36      -0.855  -4.708 -21.666  1.00  0.00              
ATOM    397 3HZ  LYS A  36      -0.129  -6.116 -21.206  1.00  0.00              
ATOM    398  N   ASP A  37      -4.149  -7.391 -14.985  1.00  0.00              
ATOM    399  CA  ASP A  37      -4.687  -6.975 -13.689  1.00  0.00              
ATOM    400  C   ASP A  37      -6.019  -6.231 -13.795  1.00  0.00              
ATOM    401  O   ASP A  37      -6.236  -5.226 -13.109  1.00  0.00              
ATOM    402  CB  ASP A  37      -3.677  -6.054 -12.996  1.00  0.00              
ATOM    403  CG  ASP A  37      -2.353  -6.740 -12.743  1.00  0.00              
ATOM    404  OD1 ASP A  37      -2.356  -7.856 -12.186  1.00  0.00              
ATOM    405  OD2 ASP A  37      -1.306  -6.168 -13.116  1.00  0.00              
ATOM    406  H   ASP A  37      -3.955  -8.369 -15.146  1.00  0.00              
ATOM    407  HA  ASP A  37      -4.899  -7.853 -13.078  1.00  0.00              
ATOM    408 1HB  ASP A  37      -3.528  -5.106 -13.513  1.00  0.00              
ATOM    409 2HB  ASP A  37      -4.194  -5.877 -12.052  1.00  0.00              
ATOM    410  N   GLU A  38      -6.913  -6.722 -14.638  1.00  0.00              
ATOM    411  CA  GLU A  38      -8.198  -6.064 -14.797  1.00  0.00              
ATOM    412  C   GLU A  38      -9.336  -7.074 -14.877  1.00  0.00              
ATOM    413  O   GLU A  38      -9.128  -8.256 -15.178  1.00  0.00              
ATOM    414  CB  GLU A  38      -8.191  -5.179 -16.045  1.00  0.00              
ATOM    415  CG  GLU A  38      -8.023  -5.939 -17.354  1.00  0.00              
ATOM    416  CD  GLU A  38      -7.916  -4.998 -18.522  1.00  0.00              
ATOM    417  OE1 GLU A  38      -7.958  -3.810 -18.309  1.00  0.00              
ATOM    418  OE2 GLU A  38      -7.680  -5.462 -19.612  1.00  0.00              
ATOM    419  H   GLU A  38      -6.716  -7.553 -15.178  1.00  0.00              
ATOM    420  HA  GLU A  38      -8.404  -5.440 -13.927  1.00  0.00              
ATOM    421 1HB  GLU A  38      -9.138  -4.640 -16.059  1.00  0.00              
ATOM    422 2HB  GLU A  38      -7.371  -4.471 -15.930  1.00  0.00              
ATOM    423 1HG  GLU A  38      -7.170  -6.617 -17.355  1.00  0.00              
ATOM    424 2HG  GLU A  38      -8.944  -6.515 -17.435  1.00  0.00              
ATOM    425  N   PHE A  39     -10.535  -6.571 -14.610  1.00  0.00              
ATOM    426  CA  PHE A  39     -11.760  -7.354 -14.659  1.00  0.00              
ATOM    427  C   PHE A  39     -12.889  -6.397 -15.010  1.00  0.00              
ATOM    428  O   PHE A  39     -13.040  -5.352 -14.390  1.00  0.00              
ATOM    429  CB  PHE A  39     -12.091  -8.010 -13.315  1.00  0.00              
ATOM    430  CG  PHE A  39     -13.412  -8.749 -13.328  1.00  0.00              
ATOM    431  CD1 PHE A  39     -13.492 -10.059 -13.814  1.00  0.00              
ATOM    432  CD2 PHE A  39     -14.582  -8.119 -12.912  1.00  0.00              
ATOM    433  CE1 PHE A  39     -14.715 -10.730 -13.885  1.00  0.00              
ATOM    434  CE2 PHE A  39     -15.820  -8.782 -12.981  1.00  0.00              
ATOM    435  CZ  PHE A  39     -15.882 -10.090 -13.468  1.00  0.00              
ATOM    436  H   PHE A  39     -10.586  -5.593 -14.361  1.00  0.00              
ATOM    437  HA  PHE A  39     -11.682  -8.115 -15.437  1.00  0.00              
ATOM    438 1HB  PHE A  39     -11.322  -8.734 -13.052  1.00  0.00              
ATOM    439 2HB  PHE A  39     -12.157  -7.252 -12.535  1.00  0.00              
ATOM    440  HD1 PHE A  39     -12.583 -10.562 -14.141  1.00  0.00              
ATOM    441  HD2 PHE A  39     -14.532  -7.098 -12.532  1.00  0.00              
ATOM    442  HE1 PHE A  39     -14.755 -11.750 -14.266  1.00  0.00              
ATOM    443  HE2 PHE A  39     -16.729  -8.279 -12.655  1.00  0.00              
ATOM    444  HZ  PHE A  39     -16.839 -10.608 -13.524  1.00  0.00              
ATOM    445  N   VAL A  40     -13.668  -6.732 -16.025  1.00  0.00              
ATOM    446  CA  VAL A  40     -14.818  -5.901 -16.387  1.00  0.00              
ATOM    447  C   VAL A  40     -16.007  -6.829 -16.568  1.00  0.00              
ATOM    448  O   VAL A  40     -15.832  -8.019 -16.813  1.00  0.00              
ATOM    449  CB  VAL A  40     -14.593  -5.090 -17.701  1.00  0.00              
ATOM    450  CG1 VAL A  40     -13.419  -4.129 -17.528  1.00  0.00              
ATOM    451  CG2 VAL A  40     -14.357  -6.028 -18.877  1.00  0.00              
ATOM    452  H   VAL A  40     -13.477  -7.567 -16.561  1.00  0.00              
ATOM    453  HA  VAL A  40     -15.068  -5.200 -15.589  1.00  0.00              
ATOM    454  HB  VAL A  40     -15.496  -4.522 -17.926  1.00  0.00              
ATOM    455 1HG1 VAL A  40     -13.269  -3.567 -18.451  1.00  0.00              
ATOM    456 2HG1 VAL A  40     -13.631  -3.437 -16.714  1.00  0.00              
ATOM    457 3HG1 VAL A  40     -12.516  -4.695 -17.300  1.00  0.00              
ATOM    458 1HG2 VAL A  40     -14.203  -5.444 -19.784  1.00  0.00              
ATOM    459 2HG2 VAL A  40     -13.475  -6.638 -18.684  1.00  0.00              
ATOM    460 3HG2 VAL A  40     -15.225  -6.676 -19.006  1.00  0.00              
ATOM    461  N   GLU A  41     -17.208  -6.285 -16.415  1.00  0.00              
ATOM    462  CA  GLU A  41     -18.425  -7.052 -16.638  1.00  0.00              
ATOM    463  C   GLU A  41     -18.767  -6.898 -18.117  1.00  0.00              
ATOM    464  O   GLU A  41     -19.302  -5.864 -18.535  1.00  0.00              
ATOM    465  CB  GLU A  41     -19.573  -6.569 -15.748  1.00  0.00              
ATOM    466  CG  GLU A  41     -19.328  -6.745 -14.256  1.00  0.00              
ATOM    467  CD  GLU A  41     -20.475  -6.207 -13.447  1.00  0.00              
ATOM    468  OE1 GLU A  41     -21.404  -5.703 -14.031  1.00  0.00              
ATOM    469  OE2 GLU A  41     -20.477  -6.399 -12.254  1.00  0.00              
ATOM    470  H   GLU A  41     -17.281  -5.316 -16.137  1.00  0.00              
ATOM    471  HA  GLU A  41     -18.245  -8.104 -16.414  1.00  0.00              
ATOM    472 1HB  GLU A  41     -19.723  -5.512 -15.968  1.00  0.00              
ATOM    473 2HB  GLU A  41     -20.460  -7.131 -16.039  1.00  0.00              
ATOM    474 1HG  GLU A  41     -19.134  -7.778 -13.967  1.00  0.00              
ATOM    475 2HG  GLU A  41     -18.439  -6.144 -14.069  1.00  0.00              
ATOM    476  N   ASP A  42     -18.451  -7.913 -18.912  1.00  0.00              
ATOM    477  CA  ASP A  42     -18.721  -7.842 -20.340  1.00  0.00              
ATOM    478  C   ASP A  42     -18.942  -9.208 -20.967  1.00  0.00              
ATOM    479  O   ASP A  42     -18.542 -10.233 -20.420  1.00  0.00              
ATOM    480  CB  ASP A  42     -17.573  -7.126 -21.056  1.00  0.00              
ATOM    481  CG  ASP A  42     -17.944  -6.545 -22.414  1.00  0.00              
ATOM    482  OD1 ASP A  42     -19.091  -6.636 -22.784  1.00  0.00              
ATOM    483  OD2 ASP A  42     -17.122  -5.881 -22.998  1.00  0.00              
ATOM    484  H   ASP A  42     -18.020  -8.745 -18.533  1.00  0.00              
ATOM    485  HA  ASP A  42     -19.644  -7.289 -20.514  1.00  0.00              
ATOM    486 1HB  ASP A  42     -17.096  -6.356 -20.450  1.00  0.00              
ATOM    487 2HB  ASP A  42     -16.884  -7.960 -21.195  1.00  0.00              
ATOM    488  N   TYR A  43     -19.585  -9.203 -22.127  1.00  0.00              
ATOM    489  CA  TYR A  43     -19.916 -10.425 -22.845  1.00  0.00              
ATOM    490  C   TYR A  43     -19.130 -10.494 -24.141  1.00  0.00              
ATOM    491  O   TYR A  43     -19.538  -9.916 -25.150  1.00  0.00              
ATOM    492  CB  TYR A  43     -21.418 -10.500 -23.128  1.00  0.00              
ATOM    493  CG  TYR A  43     -21.850 -11.782 -23.806  1.00  0.00              
ATOM    494  CD1 TYR A  43     -21.855 -12.986 -23.117  1.00  0.00              
ATOM    495  CD2 TYR A  43     -22.253 -11.783 -25.133  1.00  0.00              
ATOM    496  CE1 TYR A  43     -22.248 -14.159 -23.731  1.00  0.00              
ATOM    497  CE2 TYR A  43     -22.649 -12.950 -25.757  1.00  0.00              
ATOM    498  CZ  TYR A  43     -22.645 -14.137 -25.052  1.00  0.00              
ATOM    499  OH  TYR A  43     -23.039 -15.302 -25.669  1.00  0.00              
ATOM    500  H   TYR A  43     -19.853  -8.313 -22.522  1.00  0.00              
ATOM    501  HA  TYR A  43     -19.635 -11.293 -22.248  1.00  0.00              
ATOM    502 1HB  TYR A  43     -21.932 -10.404 -22.171  1.00  0.00              
ATOM    503 2HB  TYR A  43     -21.669  -9.651 -23.763  1.00  0.00              
ATOM    504  HD1 TYR A  43     -21.540 -12.996 -22.073  1.00  0.00              
ATOM    505  HD2 TYR A  43     -22.254 -10.843 -25.684  1.00  0.00              
ATOM    506  HE1 TYR A  43     -22.246 -15.098 -23.177  1.00  0.00              
ATOM    507  HE2 TYR A  43     -22.962 -12.931 -26.801  1.00  0.00              
ATOM    508  HH  TYR A  43     -23.295 -15.174 -26.586  1.00  0.00              
ATOM    509  N   GLU A  44     -17.993 -11.185 -24.109  1.00  0.00              
ATOM    510  CA  GLU A  44     -17.172 -11.325 -25.305  1.00  0.00              
ATOM    511  C   GLU A  44     -16.775 -12.772 -25.573  1.00  0.00              
ATOM    512  O   GLU A  44     -15.721 -13.223 -25.136  1.00  0.00              
ATOM    513  CB  GLU A  44     -15.917 -10.457 -25.186  1.00  0.00              
ATOM    514  CG  GLU A  44     -16.193  -8.963 -25.095  1.00  0.00              
ATOM    515  CD  GLU A  44     -14.916  -8.170 -25.110  1.00  0.00              
ATOM    516  OE1 GLU A  44     -14.123  -8.339 -24.215  1.00  0.00              
ATOM    517  OE2 GLU A  44     -14.681  -7.478 -26.073  1.00  0.00              
ATOM    518  H   GLU A  44     -17.690 -11.620 -23.250  1.00  0.00              
ATOM    519  HA  GLU A  44     -17.738 -11.007 -26.181  1.00  0.00              
ATOM    520 1HB  GLU A  44     -15.388 -10.783 -24.291  1.00  0.00              
ATOM    521 2HB  GLU A  44     -15.305 -10.660 -26.065  1.00  0.00              
ATOM    522 1HG  GLU A  44     -16.857  -8.596 -25.878  1.00  0.00              
ATOM    523 2HG  GLU A  44     -16.679  -8.850 -24.127  1.00  0.00              
ATOM    524  N   PRO A  45     -17.618 -13.519 -26.304  1.00  0.00              
ATOM    525  CA  PRO A  45     -17.332 -14.917 -26.639  1.00  0.00              
ATOM    526  C   PRO A  45     -15.997 -15.051 -27.367  1.00  0.00              
ATOM    527  O   PRO A  45     -15.702 -14.299 -28.295  1.00  0.00              
ATOM    528  CB  PRO A  45     -18.511 -15.341 -27.521  1.00  0.00              
ATOM    529  CG  PRO A  45     -19.619 -14.426 -27.124  1.00  0.00              
ATOM    530  CD  PRO A  45     -18.960 -13.106 -26.826  1.00  0.00              
ATOM    531  HA  PRO A  45     -17.234 -15.556 -25.749  1.00  0.00              
ATOM    532 1HB  PRO A  45     -18.273 -15.237 -28.590  1.00  0.00              
ATOM    533 2HB  PRO A  45     -18.783 -16.393 -27.352  1.00  0.00              
ATOM    534 1HG  PRO A  45     -20.360 -14.325 -27.930  1.00  0.00              
ATOM    535 2HG  PRO A  45     -20.154 -14.809 -26.241  1.00  0.00              
ATOM    536 1HD  PRO A  45     -18.861 -12.479 -27.725  1.00  0.00              
ATOM    537 2HD  PRO A  45     -19.520 -12.519 -26.084  1.00  0.00              
ATOM    538  N   THR A  46     -15.200 -16.020 -26.940  1.00  0.00              
ATOM    539  CA  THR A  46     -13.901 -16.285 -27.543  1.00  0.00              
ATOM    540  C   THR A  46     -13.927 -17.314 -28.666  1.00  0.00              
ATOM    541  O   THR A  46     -14.327 -18.455 -28.463  1.00  0.00              
ATOM    542  CB  THR A  46     -12.914 -16.809 -26.476  1.00  0.00              
ATOM    543  OG1 THR A  46     -12.710 -15.800 -25.489  1.00  0.00              
ATOM    544  CG2 THR A  46     -11.569 -17.202 -27.103  1.00  0.00              
ATOM    545  H   THR A  46     -15.511 -16.594 -26.168  1.00  0.00              
ATOM    546  HA  THR A  46     -13.522 -15.378 -28.015  1.00  0.00              
ATOM    547  HB  THR A  46     -13.348 -17.684 -25.991  1.00  0.00              
ATOM    548  HG1 THR A  46     -11.894 -15.977 -25.015  1.00  0.00              
ATOM    549 1HG2 THR A  46     -10.899 -17.567 -26.325  1.00  0.00              
ATOM    550 2HG2 THR A  46     -11.728 -17.986 -27.843  1.00  0.00              
ATOM    551 3HG2 THR A  46     -11.126 -16.332 -27.585  1.00  0.00              
ATOM    552  N   PHE A  47     -13.502 -16.896 -29.853  1.00  0.00              
ATOM    553  CA  PHE A  47     -13.315 -17.815 -30.968  1.00  0.00              
ATOM    554  C   PHE A  47     -11.956 -18.427 -30.640  1.00  0.00              
ATOM    555  O   PHE A  47     -11.843 -19.627 -30.417  1.00  0.00              
ATOM    556  CB  PHE A  47     -13.330 -17.117 -32.329  1.00  0.00              
ATOM    557  CG  PHE A  47     -13.139 -18.049 -33.491  1.00  0.00              
ATOM    558  CD1 PHE A  47     -14.191 -18.824 -33.957  1.00  0.00              
ATOM    559  CD2 PHE A  47     -11.908 -18.155 -34.120  1.00  0.00              
ATOM    560  CE1 PHE A  47     -14.016 -19.682 -35.026  1.00  0.00              
ATOM    561  CE2 PHE A  47     -11.731 -19.011 -35.189  1.00  0.00              
ATOM    562  CZ  PHE A  47     -12.787 -19.776 -35.642  1.00  0.00              
ATOM    563  H   PHE A  47     -13.304 -15.914 -29.986  1.00  0.00              
ATOM    564  HA  PHE A  47     -14.116 -18.556 -30.975  1.00  0.00              
ATOM    565 1HB  PHE A  47     -14.286 -16.617 -32.484  1.00  0.00              
ATOM    566 2HB  PHE A  47     -12.526 -16.384 -32.383  1.00  0.00              
ATOM    567  HD1 PHE A  47     -15.164 -18.749 -33.471  1.00  0.00              
ATOM    568  HD2 PHE A  47     -11.074 -17.551 -33.761  1.00  0.00              
ATOM    569  HE1 PHE A  47     -14.851 -20.285 -35.382  1.00  0.00              
ATOM    570  HE2 PHE A  47     -10.758 -19.084 -35.675  1.00  0.00              
ATOM    571  HZ  PHE A  47     -12.648 -20.453 -36.484  1.00  0.00              
ATOM    572  N   ALA A  48     -10.933 -17.578 -30.589  1.00  0.00              
ATOM    573  CA  ALA A  48      -9.591 -17.970 -30.161  1.00  0.00              
ATOM    574  C   ALA A  48      -8.802 -16.694 -29.873  1.00  0.00              
ATOM    575  O   ALA A  48      -8.700 -15.816 -30.729  1.00  0.00              
ATOM    576  CB  ALA A  48      -8.889 -18.800 -31.243  1.00  0.00              
ATOM    577  H   ALA A  48     -11.103 -16.620 -30.860  1.00  0.00              
ATOM    578  HA  ALA A  48      -9.674 -18.560 -29.248  1.00  0.00              
ATOM    579 1HB  ALA A  48      -7.892 -19.077 -30.898  1.00  0.00              
ATOM    580 2HB  ALA A  48      -9.467 -19.701 -31.444  1.00  0.00              
ATOM    581 3HB  ALA A  48      -8.805 -18.212 -32.155  1.00  0.00              
ATOM    582  N   ASP A  49      -8.262 -16.593 -28.659  1.00  0.00              
ATOM    583  CA  ASP A  49      -7.466 -15.431 -28.258  1.00  0.00              
ATOM    584  C   ASP A  49      -6.054 -15.860 -27.866  1.00  0.00              
ATOM    585  O   ASP A  49      -5.864 -16.923 -27.262  1.00  0.00              
ATOM    586  CB  ASP A  49      -8.135 -14.689 -27.098  1.00  0.00              
ATOM    587  CG  ASP A  49      -9.445 -14.004 -27.462  1.00  0.00              
ATOM    588  OD1 ASP A  49      -9.742 -13.915 -28.629  1.00  0.00              
ATOM    589  OD2 ASP A  49     -10.209 -13.718 -26.571  1.00  0.00              
ATOM    590  H   ASP A  49      -8.408 -17.341 -27.997  1.00  0.00              
ATOM    591  HA  ASP A  49      -7.368 -14.743 -29.098  1.00  0.00              
ATOM    592 1HB  ASP A  49      -8.283 -15.309 -26.214  1.00  0.00              
ATOM    593 2HB  ASP A  49      -7.376 -13.934 -26.891  1.00  0.00              
ATOM    594  N   SER A  50      -5.072 -15.024 -28.200  1.00  0.00              
ATOM    595  CA  SER A  50      -3.671 -15.296 -27.870  1.00  0.00              
ATOM    596  C   SER A  50      -3.052 -14.200 -27.014  1.00  0.00              
ATOM    597  O   SER A  50      -3.114 -13.009 -27.346  1.00  0.00              
ATOM    598  CB  SER A  50      -2.866 -15.475 -29.143  1.00  0.00              
ATOM    599  OG  SER A  50      -3.249 -16.622 -29.851  1.00  0.00              
ATOM    600  H   SER A  50      -5.304 -14.177 -28.697  1.00  0.00              
ATOM    601  HA  SER A  50      -3.521 -16.259 -27.379  1.00  0.00              
ATOM    602 1HB  SER A  50      -3.017 -14.601 -29.776  1.00  0.00              
ATOM    603 2HB  SER A  50      -1.812 -15.555 -28.881  1.00  0.00              
ATOM    604  HG  SER A  50      -4.048 -16.437 -30.351  1.00  0.00              
ATOM    605  N   TYR A  51      -2.435 -14.629 -25.917  1.00  0.00              
ATOM    606  CA  TYR A  51      -1.705 -13.750 -25.024  1.00  0.00              
ATOM    607  C   TYR A  51      -0.342 -14.367 -24.750  1.00  0.00              
ATOM    608  O   TYR A  51      -0.186 -15.587 -24.778  1.00  0.00              
ATOM    609  CB  TYR A  51      -2.473 -13.525 -23.719  1.00  0.00              
ATOM    610  CG  TYR A  51      -3.816 -12.856 -23.906  1.00  0.00              
ATOM    611  CD1 TYR A  51      -4.962 -13.606 -24.127  1.00  0.00              
ATOM    612  CD2 TYR A  51      -3.935 -11.475 -23.860  1.00  0.00              
ATOM    613  CE1 TYR A  51      -6.191 -12.999 -24.299  1.00  0.00              
ATOM    614  CE2 TYR A  51      -5.159 -10.857 -24.029  1.00  0.00              
ATOM    615  CZ  TYR A  51      -6.285 -11.623 -24.249  1.00  0.00              
ATOM    616  OH  TYR A  51      -7.507 -11.013 -24.418  1.00  0.00              
ATOM    617  H   TYR A  51      -2.482 -15.616 -25.705  1.00  0.00              
ATOM    618  HA  TYR A  51      -1.552 -12.782 -25.501  1.00  0.00              
ATOM    619 1HB  TYR A  51      -2.616 -14.503 -23.256  1.00  0.00              
ATOM    620 2HB  TYR A  51      -1.845 -12.907 -23.078  1.00  0.00              
ATOM    621  HD1 TYR A  51      -4.880 -14.692 -24.165  1.00  0.00              
ATOM    622  HD2 TYR A  51      -3.041 -10.875 -23.686  1.00  0.00              
ATOM    623  HE1 TYR A  51      -7.083 -13.601 -24.472  1.00  0.00              
ATOM    624  HE2 TYR A  51      -5.231  -9.770 -23.990  1.00  0.00              
ATOM    625  HH  TYR A  51      -8.222 -11.638 -24.564  1.00  0.00              
ATOM    626  N   PHE A  52       0.646 -13.520 -24.493  1.00  0.00              
ATOM    627  CA  PHE A  52       1.971 -13.999 -24.157  1.00  0.00              
ATOM    628  C   PHE A  52       2.716 -12.889 -23.456  1.00  0.00              
ATOM    629  O   PHE A  52       2.620 -11.722 -23.844  1.00  0.00              
ATOM    630  CB  PHE A  52       2.729 -14.457 -25.404  1.00  0.00              
ATOM    631  CG  PHE A  52       2.912 -13.378 -26.433  1.00  0.00              
ATOM    632  CD1 PHE A  52       4.051 -12.586 -26.432  1.00  0.00              
ATOM    633  CD2 PHE A  52       1.947 -13.151 -27.402  1.00  0.00              
ATOM    634  CE1 PHE A  52       4.221 -11.592 -27.378  1.00  0.00              
ATOM    635  CE2 PHE A  52       2.115 -12.160 -28.349  1.00  0.00              
ATOM    636  CZ  PHE A  52       3.253 -11.379 -28.336  1.00  0.00              
ATOM    637  H   PHE A  52       0.477 -12.525 -24.531  1.00  0.00              
ATOM    638  HA  PHE A  52       1.896 -14.846 -23.474  1.00  0.00              
ATOM    639 1HB  PHE A  52       3.726 -14.802 -25.133  1.00  0.00              
ATOM    640 2HB  PHE A  52       2.188 -15.266 -25.895  1.00  0.00              
ATOM    641  HD1 PHE A  52       4.817 -12.755 -25.675  1.00  0.00              
ATOM    642  HD2 PHE A  52       1.047 -13.767 -27.412  1.00  0.00              
ATOM    643  HE1 PHE A  52       5.121 -10.977 -27.365  1.00  0.00              
ATOM    644  HE2 PHE A  52       1.349 -11.992 -29.106  1.00  0.00              
ATOM    645  HZ  PHE A  52       3.386 -10.596 -29.081  1.00  0.00              
ATOM    646  N   LYS A  53       3.442 -13.251 -22.405  1.00  0.00              
ATOM    647  CA  LYS A  53       4.293 -12.293 -21.724  1.00  0.00              
ATOM    648  C   LYS A  53       5.335 -13.001 -20.877  1.00  0.00              
ATOM    649  O   LYS A  53       5.234 -14.208 -20.624  1.00  0.00              
ATOM    650  CB  LYS A  53       3.467 -11.356 -20.840  1.00  0.00              
ATOM    651  CG  LYS A  53       2.778 -11.996 -19.647  1.00  0.00              
ATOM    652  CD  LYS A  53       2.124 -10.899 -18.789  1.00  0.00              
ATOM    653  CE  LYS A  53       1.329 -11.455 -17.616  1.00  0.00              
ATOM    654  NZ  LYS A  53       0.792 -10.344 -16.747  1.00  0.00              
ATOM    655  H   LYS A  53       3.408 -14.203 -22.069  1.00  0.00              
ATOM    656  HA  LYS A  53       4.837 -11.696 -22.457  1.00  0.00              
ATOM    657 1HB  LYS A  53       4.143 -10.581 -20.476  1.00  0.00              
ATOM    658 2HB  LYS A  53       2.706 -10.903 -21.477  1.00  0.00              
ATOM    659 1HG  LYS A  53       2.025 -12.693 -20.015  1.00  0.00              
ATOM    660 2HG  LYS A  53       3.523 -12.539 -19.068  1.00  0.00              
ATOM    661 1HD  LYS A  53       2.908 -10.247 -18.402  1.00  0.00              
ATOM    662 2HD  LYS A  53       1.451 -10.320 -19.421  1.00  0.00              
ATOM    663 1HE  LYS A  53       0.505 -12.046 -18.011  1.00  0.00              
ATOM    664 2HE  LYS A  53       1.987 -12.096 -17.031  1.00  0.00              
ATOM    665 1HZ  LYS A  53       0.270 -10.740 -15.978  1.00  0.00              
ATOM    666 2HZ  LYS A  53       1.561  -9.797 -16.386  1.00  0.00              
ATOM    667 3HZ  LYS A  53       0.186  -9.751 -17.296  1.00  0.00              
ATOM    668  N   LYS A  54       6.342 -12.242 -20.455  1.00  0.00              
ATOM    669  CA  LYS A  54       7.381 -12.766 -19.591  1.00  0.00              
ATOM    670  C   LYS A  54       6.919 -12.661 -18.149  1.00  0.00              
ATOM    671  O   LYS A  54       6.365 -11.649 -17.738  1.00  0.00              
ATOM    672  CB  LYS A  54       8.675 -11.963 -19.746  1.00  0.00              
ATOM    673  CG  LYS A  54       9.360 -12.112 -21.091  1.00  0.00              
ATOM    674  CD  LYS A  54      10.608 -11.246 -21.142  1.00  0.00              
ATOM    675  CE  LYS A  54      11.301 -11.345 -22.492  1.00  0.00              
ATOM    676  NZ  LYS A  54      12.516 -10.475 -22.544  1.00  0.00              
ATOM    677  H   LYS A  54       6.383 -11.275 -20.744  1.00  0.00              
ATOM    678  HA  LYS A  54       7.550 -13.820 -19.815  1.00  0.00              
ATOM    679 1HB  LYS A  54       8.422 -10.915 -19.588  1.00  0.00              
ATOM    680 2HB  LYS A  54       9.354 -12.294 -18.960  1.00  0.00              
ATOM    681 1HG  LYS A  54       9.626 -13.161 -21.229  1.00  0.00              
ATOM    682 2HG  LYS A  54       8.662 -11.810 -21.870  1.00  0.00              
ATOM    683 1HD  LYS A  54      10.319 -10.211 -20.957  1.00  0.00              
ATOM    684 2HD  LYS A  54      11.292 -11.576 -20.360  1.00  0.00              
ATOM    685 1HE  LYS A  54      11.584 -12.384 -22.656  1.00  0.00              
ATOM    686 2HE  LYS A  54      10.594 -11.036 -23.262  1.00  0.00              
ATOM    687 1HZ  LYS A  54      12.954 -10.561 -23.450  1.00  0.00              
ATOM    688 2HZ  LYS A  54      12.249  -9.513 -22.389  1.00  0.00              
ATOM    689 3HZ  LYS A  54      13.167 -10.762 -21.827  1.00  0.00              
ATOM    690  N   VAL A  55       7.150 -13.718 -17.388  1.00  0.00              
ATOM    691  CA  VAL A  55       6.754 -13.757 -15.995  1.00  0.00              
ATOM    692  C   VAL A  55       7.961 -14.332 -15.266  1.00  0.00              
ATOM    693  O   VAL A  55       8.867 -14.863 -15.901  1.00  0.00              
ATOM    694  CB  VAL A  55       5.510 -14.670 -15.779  1.00  0.00              
ATOM    695  CG1 VAL A  55       4.306 -14.096 -16.524  1.00  0.00              
ATOM    696  CG2 VAL A  55       5.797 -16.081 -16.273  1.00  0.00              
ATOM    697  H   VAL A  55       7.613 -14.520 -17.790  1.00  0.00              
ATOM    698  HA  VAL A  55       6.551 -12.756 -15.612  1.00  0.00              
ATOM    699  HB  VAL A  55       5.306 -14.744 -14.710  1.00  0.00              
ATOM    700 1HG1 VAL A  55       3.440 -14.740 -16.369  1.00  0.00              
ATOM    701 2HG1 VAL A  55       4.086 -13.096 -16.147  1.00  0.00              
ATOM    702 3HG1 VAL A  55       4.530 -14.041 -17.589  1.00  0.00              
ATOM    703 1HG2 VAL A  55       4.920 -16.707 -16.116  1.00  0.00              
ATOM    704 2HG2 VAL A  55       6.036 -16.051 -17.337  1.00  0.00              
ATOM    705 3HG2 VAL A  55       6.643 -16.495 -15.723  1.00  0.00              
ATOM    706  N   VAL A  56       7.981 -14.214 -13.947  1.00  0.00              
ATOM    707  CA  VAL A  56       9.073 -14.755 -13.157  1.00  0.00              
ATOM    708  C   VAL A  56       8.530 -15.859 -12.272  1.00  0.00              
ATOM    709  O   VAL A  56       7.741 -15.602 -11.365  1.00  0.00              
ATOM    710  CB  VAL A  56       9.754 -13.681 -12.288  1.00  0.00              
ATOM    711  CG1 VAL A  56      10.864 -14.298 -11.451  1.00  0.00              
ATOM    712  CG2 VAL A  56      10.304 -12.562 -13.159  1.00  0.00              
ATOM    713  H   VAL A  56       7.224 -13.737 -13.479  1.00  0.00              
ATOM    714  HA  VAL A  56       9.833 -15.212 -13.792  1.00  0.00              
ATOM    715  HB  VAL A  56       9.009 -13.234 -11.630  1.00  0.00              
ATOM    716 1HG1 VAL A  56      11.335 -13.525 -10.843  1.00  0.00              
ATOM    717 2HG1 VAL A  56      10.446 -15.066 -10.801  1.00  0.00              
ATOM    718 3HG1 VAL A  56      11.610 -14.745 -12.109  1.00  0.00              
ATOM    719 1HG2 VAL A  56      10.781 -11.811 -12.529  1.00  0.00              
ATOM    720 2HG2 VAL A  56      11.036 -12.970 -13.855  1.00  0.00              
ATOM    721 3HG2 VAL A  56       9.489 -12.101 -13.717  1.00  0.00              
ATOM    722  N   LEU A  57       8.945 -17.091 -12.550  1.00  0.00              
ATOM    723  CA  LEU A  57       8.452 -18.250 -11.815  1.00  0.00              
ATOM    724  C   LEU A  57       9.482 -18.720 -10.802  1.00  0.00              
ATOM    725  O   LEU A  57      10.519 -19.270 -11.169  1.00  0.00              
ATOM    726  CB  LEU A  57       8.131 -19.395 -12.778  1.00  0.00              
ATOM    727  CG  LEU A  57       7.635 -20.670 -12.095  1.00  0.00              
ATOM    728  CD1 LEU A  57       6.313 -20.406 -11.381  1.00  0.00              
ATOM    729  CD2 LEU A  57       7.485 -21.769 -13.127  1.00  0.00              
ATOM    730  H   LEU A  57       9.620 -17.228 -13.289  1.00  0.00              
ATOM    731  HA  LEU A  57       7.560 -17.974 -11.254  1.00  0.00              
ATOM    732 1HB  LEU A  57       7.325 -18.929 -13.344  1.00  0.00              
ATOM    733 2HB  LEU A  57       8.966 -19.608 -13.445  1.00  0.00              
ATOM    734  HG  LEU A  57       8.406 -20.979 -11.388  1.00  0.00              
ATOM    735 1HD1 LEU A  57       5.970 -21.320 -10.899  1.00  0.00              
ATOM    736 2HD1 LEU A  57       6.455 -19.630 -10.628  1.00  0.00              
ATOM    737 3HD1 LEU A  57       5.568 -20.078 -12.106  1.00  0.00              
ATOM    738 1HD2 LEU A  57       7.132 -22.679 -12.641  1.00  0.00              
ATOM    739 2HD2 LEU A  57       6.766 -21.460 -13.885  1.00  0.00              
ATOM    740 3HD2 LEU A  57       8.449 -21.960 -13.599  1.00  0.00              
ATOM    741  N   ASP A  58       9.176 -18.518  -9.526  1.00  0.00              
ATOM    742  CA  ASP A  58      10.062 -18.950  -8.460  1.00  0.00              
ATOM    743  C   ASP A  58      11.473 -18.401  -8.676  1.00  0.00              
ATOM    744  O   ASP A  58      12.467 -19.108  -8.502  1.00  0.00              
ATOM    745  CB  ASP A  58      10.069 -20.480  -8.371  1.00  0.00              
ATOM    746  CG  ASP A  58       8.716 -21.039  -7.950  1.00  0.00              
ATOM    747  OD1 ASP A  58       8.132 -20.490  -6.989  1.00  0.00              
ATOM    748  OD2 ASP A  58       8.237 -22.021  -8.560  1.00  0.00              
ATOM    749  H   ASP A  58       8.310 -18.055  -9.289  1.00  0.00              
ATOM    750  HA  ASP A  58       9.713 -18.554  -7.506  1.00  0.00              
ATOM    751 1HB  ASP A  58      10.422 -20.966  -9.281  1.00  0.00              
ATOM    752 2HB  ASP A  58      10.800 -20.622  -7.575  1.00  0.00              
ATOM    753  N   GLY A  59      11.539 -17.133  -9.080  1.00  0.00              
ATOM    754  CA  GLY A  59      12.810 -16.474  -9.329  1.00  0.00              
ATOM    755  C   GLY A  59      13.414 -16.661 -10.707  1.00  0.00              
ATOM    756  O   GLY A  59      14.422 -16.035 -11.036  1.00  0.00              
ATOM    757  H   GLY A  59      10.682 -16.616  -9.216  1.00  0.00              
ATOM    758 1HA  GLY A  59      12.686 -15.399  -9.194  1.00  0.00              
ATOM    759 2HA  GLY A  59      13.549 -16.845  -8.620  1.00  0.00              
ATOM    760  N   GLU A  60      12.813 -17.523 -11.519  1.00  0.00              
ATOM    761  CA  GLU A  60      13.310 -17.730 -12.870  1.00  0.00              
ATOM    762  C   GLU A  60      12.431 -17.108 -13.941  1.00  0.00              
ATOM    763  O   GLU A  60      11.272 -17.488 -14.130  1.00  0.00              
ATOM    764  CB  GLU A  60      13.466 -19.228 -13.143  1.00  0.00              
ATOM    765  CG  GLU A  60      14.009 -19.563 -14.524  1.00  0.00              
ATOM    766  CD  GLU A  60      14.142 -21.048 -14.714  1.00  0.00              
ATOM    767  OE1 GLU A  60      13.812 -21.775 -13.808  1.00  0.00              
ATOM    768  OE2 GLU A  60      14.467 -21.461 -15.802  1.00  0.00              
ATOM    769  H   GLU A  60      12.004 -18.043 -11.207  1.00  0.00              
ATOM    770  HA  GLU A  60      14.281 -17.247 -12.985  1.00  0.00              
ATOM    771 1HB  GLU A  60      14.141 -19.621 -12.382  1.00  0.00              
ATOM    772 2HB  GLU A  60      12.480 -19.678 -13.022  1.00  0.00              
ATOM    773 1HG  GLU A  60      13.415 -19.145 -15.337  1.00  0.00              
ATOM    774 2HG  GLU A  60      14.998 -19.107 -14.528  1.00  0.00              
ATOM    775  N   GLU A  61      12.998 -16.142 -14.649  1.00  0.00              
ATOM    776  CA  GLU A  61      12.259 -15.447 -15.681  1.00  0.00              
ATOM    777  C   GLU A  61      12.001 -16.391 -16.850  1.00  0.00              
ATOM    778  O   GLU A  61      12.933 -16.922 -17.444  1.00  0.00              
ATOM    779  CB  GLU A  61      13.019 -14.204 -16.148  1.00  0.00              
ATOM    780  CG  GLU A  61      12.235 -13.306 -17.095  1.00  0.00              
ATOM    781  CD  GLU A  61      13.029 -12.087 -17.475  1.00  0.00              
ATOM    782  OE1 GLU A  61      14.130 -11.947 -17.000  1.00  0.00              
ATOM    783  OE2 GLU A  61      12.583 -11.354 -18.325  1.00  0.00              
ATOM    784  H   GLU A  61      13.957 -15.882 -14.470  1.00  0.00              
ATOM    785  HA  GLU A  61      11.289 -15.134 -15.294  1.00  0.00              
ATOM    786 1HB  GLU A  61      13.288 -13.641 -15.254  1.00  0.00              
ATOM    787 2HB  GLU A  61      13.925 -14.552 -16.645  1.00  0.00              
ATOM    788 1HG  GLU A  61      11.900 -13.816 -17.997  1.00  0.00              
ATOM    789 2HG  GLU A  61      11.370 -13.006 -16.505  1.00  0.00              
ATOM    790  N   VAL A  62      10.729 -16.611 -17.154  1.00  0.00              
ATOM    791  CA  VAL A  62      10.329 -17.498 -18.238  1.00  0.00              
ATOM    792  C   VAL A  62       9.219 -16.787 -19.008  1.00  0.00              
ATOM    793  O   VAL A  62       8.812 -15.686 -18.651  1.00  0.00              
ATOM    794  CB  VAL A  62       9.745 -18.835 -17.702  1.00  0.00              
ATOM    795  CG1 VAL A  62      10.815 -19.619 -16.936  1.00  0.00              
ATOM    796  CG2 VAL A  62       8.536 -18.551 -16.803  1.00  0.00              
ATOM    797  H   VAL A  62      10.017 -16.143 -16.612  1.00  0.00              
ATOM    798  HA  VAL A  62      11.152 -17.672 -18.932  1.00  0.00              
ATOM    799  HB  VAL A  62       9.389 -19.428 -18.544  1.00  0.00              
ATOM    800 1HG1 VAL A  62      10.389 -20.553 -16.568  1.00  0.00              
ATOM    801 2HG1 VAL A  62      11.650 -19.840 -17.601  1.00  0.00              
ATOM    802 3HG1 VAL A  62      11.169 -19.025 -16.093  1.00  0.00              
ATOM    803 1HG2 VAL A  62       8.131 -19.490 -16.431  1.00  0.00              
ATOM    804 2HG2 VAL A  62       8.847 -17.931 -15.962  1.00  0.00              
ATOM    805 3HG2 VAL A  62       7.771 -18.028 -17.377  1.00  0.00              
ATOM    806  N   SER A  63       8.739 -17.422 -20.067  1.00  0.00              
ATOM    807  CA  SER A  63       7.666 -16.857 -20.862  1.00  0.00              
ATOM    808  C   SER A  63       6.438 -17.736 -20.686  1.00  0.00              
ATOM    809  O   SER A  63       6.552 -18.952 -20.526  1.00  0.00              
ATOM    810  CB  SER A  63       8.066 -16.757 -22.321  1.00  0.00              
ATOM    811  OG  SER A  63       9.132 -15.869 -22.515  1.00  0.00              
ATOM    812  H   SER A  63       9.126 -18.318 -20.329  1.00  0.00              
ATOM    813  HA  SER A  63       7.460 -15.811 -20.630  1.00  0.00              
ATOM    814 1HB  SER A  63       8.361 -17.747 -22.670  1.00  0.00              
ATOM    815 2HB  SER A  63       7.208 -16.411 -22.896  1.00  0.00              
ATOM    816  HG  SER A  63       9.556 -16.056 -23.356  1.00  0.00              
ATOM    817  N   ILE A  64       5.264 -17.115 -20.694  1.00  0.00              
ATOM    818  CA  ILE A  64       4.025 -17.862 -20.578  1.00  0.00              
ATOM    819  C   ILE A  64       3.162 -17.451 -21.763  1.00  0.00              
ATOM    820  O   ILE A  64       3.086 -16.274 -22.099  1.00  0.00              
ATOM    821  CB  ILE A  64       3.263 -17.527 -19.270  1.00  0.00              
ATOM    822  CG1 ILE A  64       1.995 -18.380 -19.178  1.00  0.00              
ATOM    823  CG2 ILE A  64       2.872 -16.056 -19.244  1.00  0.00              
ATOM    824  CD1 ILE A  64       1.331 -18.335 -17.797  1.00  0.00              
ATOM    825  H   ILE A  64       5.225 -16.110 -20.782  1.00  0.00              
ATOM    826  HA  ILE A  64       4.213 -18.932 -20.660  1.00  0.00              
ATOM    827  HB  ILE A  64       3.905 -17.747 -18.418  1.00  0.00              
ATOM    828 1HG1 ILE A  64       1.300 -18.011 -19.931  1.00  0.00              
ATOM    829 2HG1 ILE A  64       2.277 -19.406 -19.416  1.00  0.00              
ATOM    830 1HG2 ILE A  64       2.338 -15.836 -18.321  1.00  0.00              
ATOM    831 2HG2 ILE A  64       3.769 -15.440 -19.299  1.00  0.00              
ATOM    832 3HG2 ILE A  64       2.229 -15.835 -20.096  1.00  0.00              
ATOM    833 1HD1 ILE A  64       0.438 -18.961 -17.800  1.00  0.00              
ATOM    834 2HD1 ILE A  64       2.029 -18.703 -17.045  1.00  0.00              
ATOM    835 3HD1 ILE A  64       1.052 -17.309 -17.560  1.00  0.00              
ATOM    836  N   GLY A  65       2.550 -18.429 -22.413  1.00  0.00              
ATOM    837  CA  GLY A  65       1.693 -18.163 -23.548  1.00  0.00              
ATOM    838  C   GLY A  65       0.331 -18.683 -23.123  1.00  0.00              
ATOM    839  O   GLY A  65       0.215 -19.802 -22.643  1.00  0.00              
ATOM    840  H   GLY A  65       2.683 -19.384 -22.110  1.00  0.00              
ATOM    841 1HA  GLY A  65       1.684 -17.091 -23.744  1.00  0.00              
ATOM    842 2HA  GLY A  65       2.083 -18.687 -24.420  1.00  0.00              
ATOM    843  N   ILE A  66      -0.695 -17.856 -23.281  1.00  0.00              
ATOM    844  CA  ILE A  66      -2.048 -18.272 -22.950  1.00  0.00              
ATOM    845  C   ILE A  66      -2.943 -18.305 -24.181  1.00  0.00              
ATOM    846  O   ILE A  66      -3.123 -17.299 -24.873  1.00  0.00              
ATOM    847  CB  ILE A  66      -2.696 -17.308 -21.921  1.00  0.00              
ATOM    848  CG1 ILE A  66      -1.858 -17.262 -20.641  1.00  0.00              
ATOM    849  CG2 ILE A  66      -4.123 -17.756 -21.621  1.00  0.00              
ATOM    850  CD1 ILE A  66      -2.249 -16.135 -19.670  1.00  0.00              
ATOM    851  H   ILE A  66      -0.540 -16.924 -23.635  1.00  0.00              
ATOM    852  HA  ILE A  66      -2.055 -19.298 -22.583  1.00  0.00              
ATOM    853  HB  ILE A  66      -2.704 -16.300 -22.334  1.00  0.00              
ATOM    854 1HG1 ILE A  66      -1.974 -18.224 -20.142  1.00  0.00              
ATOM    855 2HG1 ILE A  66      -0.817 -17.134 -20.939  1.00  0.00              
ATOM    856 1HG2 ILE A  66      -4.574 -17.076 -20.898  1.00  0.00              
ATOM    857 2HG2 ILE A  66      -4.708 -17.746 -22.540  1.00  0.00              
ATOM    858 3HG2 ILE A  66      -4.110 -18.766 -21.210  1.00  0.00              
ATOM    859 1HD1 ILE A  66      -1.606 -16.172 -18.790  1.00  0.00              
ATOM    860 2HD1 ILE A  66      -2.129 -15.170 -20.164  1.00  0.00              
ATOM    861 3HD1 ILE A  66      -3.286 -16.260 -19.365  1.00  0.00              
ATOM    862  N   LEU A  67      -3.479 -19.482 -24.468  1.00  0.00              
ATOM    863  CA  LEU A  67      -4.349 -19.647 -25.611  1.00  0.00              
ATOM    864  C   LEU A  67      -5.720 -19.838 -24.965  1.00  0.00              
ATOM    865  O   LEU A  67      -5.922 -20.769 -24.181  1.00  0.00              
ATOM    866  CB  LEU A  67      -3.939 -20.835 -26.491  1.00  0.00              
ATOM    867  CG  LEU A  67      -4.950 -21.221 -27.578  1.00  0.00              
ATOM    868  CD1 LEU A  67      -5.095 -20.086 -28.583  1.00  0.00              
ATOM    869  CD2 LEU A  67      -4.491 -22.497 -28.269  1.00  0.00              
ATOM    870  H   LEU A  67      -3.280 -20.280 -23.882  1.00  0.00              
ATOM    871  HA  LEU A  67      -4.316 -18.749 -26.227  1.00  0.00              
ATOM    872 1HB  LEU A  67      -3.042 -20.417 -26.945  1.00  0.00              
ATOM    873 2HB  LEU A  67      -3.672 -21.706 -25.893  1.00  0.00              
ATOM    874  HG  LEU A  67      -5.896 -21.433 -27.080  1.00  0.00              
ATOM    875 1HD1 LEU A  67      -5.814 -20.369 -29.351  1.00  0.00              
ATOM    876 2HD1 LEU A  67      -5.446 -19.190 -28.071  1.00  0.00              
ATOM    877 3HD1 LEU A  67      -4.130 -19.885 -29.047  1.00  0.00              
ATOM    878 1HD2 LEU A  67      -5.211 -22.771 -29.041  1.00  0.00              
ATOM    879 2HD2 LEU A  67      -3.514 -22.334 -28.724  1.00  0.00              
ATOM    880 3HD2 LEU A  67      -4.421 -23.302 -27.537  1.00  0.00              
ATOM    881  N   ASP A  68      -6.632 -18.915 -25.256  1.00  0.00              
ATOM    882  CA  ASP A  68      -8.013 -18.990 -24.791  1.00  0.00              
ATOM    883  C   ASP A  68      -8.760 -19.585 -25.968  1.00  0.00              
ATOM    884  O   ASP A  68      -8.908 -18.942 -27.010  1.00  0.00              
ATOM    885  CB  ASP A  68      -8.510 -17.582 -24.460  1.00  0.00              
ATOM    886  CG  ASP A  68      -9.914 -17.567 -23.903  1.00  0.00              
ATOM    887  OD1 ASP A  68     -10.446 -18.648 -23.566  1.00  0.00              
ATOM    888  OD2 ASP A  68     -10.476 -16.455 -23.792  1.00  0.00              
ATOM    889  H   ASP A  68      -6.347 -18.131 -25.825  1.00  0.00              
ATOM    890  HA  ASP A  68      -8.073 -19.638 -23.916  1.00  0.00              
ATOM    891 1HB  ASP A  68      -7.838 -17.027 -23.804  1.00  0.00              
ATOM    892 2HB  ASP A  68      -8.499 -17.136 -25.455  1.00  0.00              
ATOM    893  N   THR A  69      -9.215 -20.821 -25.798  1.00  0.00              
ATOM    894  CA  THR A  69      -9.912 -21.543 -26.856  1.00  0.00              
ATOM    895  C   THR A  69     -11.423 -21.385 -26.951  1.00  0.00              
ATOM    896  O   THR A  69     -12.080 -20.862 -26.057  1.00  0.00              
ATOM    897  CB  THR A  69      -9.616 -23.049 -26.736  1.00  0.00              
ATOM    898  OG1 THR A  69     -10.136 -23.544 -25.495  1.00  0.00              
ATOM    899  CG2 THR A  69      -8.117 -23.304 -26.790  1.00  0.00              
ATOM    900  H   THR A  69      -9.072 -21.272 -24.906  1.00  0.00              
ATOM    901  HA  THR A  69      -9.581 -21.181 -27.830  1.00  0.00              
ATOM    902  HB  THR A  69     -10.102 -23.573 -27.558  1.00  0.00              
ATOM    903  HG1 THR A  69     -10.238 -24.497 -25.549  1.00  0.00              
ATOM    904 1HG2 THR A  69      -7.927 -24.374 -26.703  1.00  0.00              
ATOM    905 2HG2 THR A  69      -7.720 -22.939 -27.737  1.00  0.00              
ATOM    906 3HG2 THR A  69      -7.630 -22.782 -25.967  1.00  0.00              
ATOM    907  N   ALA A  70     -11.964 -21.897 -28.047  1.00  0.00              
ATOM    908  CA  ALA A  70     -13.389 -21.803 -28.324  1.00  0.00              
ATOM    909  C   ALA A  70     -14.202 -22.573 -27.288  1.00  0.00              
ATOM    910  O   ALA A  70     -13.951 -23.758 -27.036  1.00  0.00              
ATOM    911  CB  ALA A  70     -13.682 -22.343 -29.724  1.00  0.00              
ATOM    912  H   ALA A  70     -11.364 -22.368 -28.710  1.00  0.00              
ATOM    913  HA  ALA A  70     -13.689 -20.757 -28.261  1.00  0.00              
ATOM    914 1HB  ALA A  70     -14.751 -22.270 -29.925  1.00  0.00              
ATOM    915 2HB  ALA A  70     -13.133 -21.758 -30.462  1.00  0.00              
ATOM    916 3HB  ALA A  70     -13.373 -23.386 -29.784  1.00  0.00              
ATOM    917  N   GLY A  71     -15.177 -21.892 -26.694  1.00  0.00              
ATOM    918  CA  GLY A  71     -16.051 -22.536 -25.736  1.00  0.00              
ATOM    919  C   GLY A  71     -17.174 -23.286 -26.420  1.00  0.00              
ATOM    920  O   GLY A  71     -17.781 -24.174 -25.825  1.00  0.00              
ATOM    921  H   GLY A  71     -15.317 -20.915 -26.908  1.00  0.00              
ATOM    922 1HA  GLY A  71     -15.470 -23.241 -25.141  1.00  0.00              
ATOM    923 2HA  GLY A  71     -16.482 -21.779 -25.082  1.00  0.00              
ATOM    924  N   GLN A  72     -17.455 -22.923 -27.668  1.00  0.00              
ATOM    925  CA  GLN A  72     -18.510 -23.568 -28.442  1.00  0.00              
ATOM    926  C   GLN A  72     -18.123 -24.983 -28.856  1.00  0.00              
ATOM    927  O   GLN A  72     -16.941 -25.305 -28.978  1.00  0.00              
ATOM    928  CB  GLN A  72     -18.839 -22.740 -29.687  1.00  0.00              
ATOM    929  CG  GLN A  72     -19.396 -21.359 -29.388  1.00  0.00              
ATOM    930  CD  GLN A  72     -20.703 -21.416 -28.620  1.00  0.00              
ATOM    931  OE1 GLN A  72     -21.641 -22.114 -29.014  1.00  0.00              
ATOM    932  NE2 GLN A  72     -20.774 -20.676 -27.519  1.00  0.00              
ATOM    933  H   GLN A  72     -16.919 -22.178 -28.092  1.00  0.00              
ATOM    934  HA  GLN A  72     -19.405 -23.666 -27.828  1.00  0.00              
ATOM    935 1HB  GLN A  72     -17.915 -22.650 -30.258  1.00  0.00              
ATOM    936 2HB  GLN A  72     -19.566 -23.313 -30.262  1.00  0.00              
ATOM    937 1HG  GLN A  72     -18.791 -20.559 -28.960  1.00  0.00              
ATOM    938 2HG  GLN A  72     -19.618 -21.127 -30.430  1.00  0.00              
ATOM    939 1HE2 GLN A  72     -21.612 -20.672 -26.972  1.00  0.00              
ATOM    940 2HE2 GLN A  72     -19.991 -20.122 -27.237  1.00  0.00              
ATOM    941  N   LYS A  73     -19.129 -25.825 -29.068  1.00  0.00              
ATOM    942  CA  LYS A  73     -18.902 -27.221 -29.421  1.00  0.00              
ATOM    943  C   LYS A  73     -19.071 -27.452 -30.919  1.00  0.00              
ATOM    944  O   LYS A  73     -19.324 -28.573 -31.359  1.00  0.00              
ATOM    945  CB  LYS A  73     -19.852 -28.130 -28.639  1.00  0.00              
ATOM    946  CG  LYS A  73     -19.585 -28.178 -27.141  1.00  0.00              
ATOM    947  CD  LYS A  73     -20.572 -29.093 -26.432  1.00  0.00              
ATOM    948  CE  LYS A  73     -20.318 -29.127 -24.932  1.00  0.00              
ATOM    949  NZ  LYS A  73     -21.296 -29.995 -24.222  1.00  0.00              
ATOM    950  H   LYS A  73     -20.077 -25.488 -28.983  1.00  0.00              
ATOM    951  HA  LYS A  73     -17.876 -27.500 -29.181  1.00  0.00              
ATOM    952 1HB  LYS A  73     -20.863 -27.762 -28.816  1.00  0.00              
ATOM    953 2HB  LYS A  73     -19.753 -29.132 -29.057  1.00  0.00              
ATOM    954 1HG  LYS A  73     -18.570 -28.545 -26.981  1.00  0.00              
ATOM    955 2HG  LYS A  73     -19.673 -27.169 -26.740  1.00  0.00              
ATOM    956 1HD  LYS A  73     -21.582 -28.728 -26.622  1.00  0.00              
ATOM    957 2HD  LYS A  73     -20.468 -30.099 -26.840  1.00  0.00              
ATOM    958 1HE  LYS A  73     -19.311 -29.504 -24.764  1.00  0.00              
ATOM    959 2HE  LYS A  73     -20.393 -28.109 -24.550  1.00  0.00              
ATOM    960 1HZ  LYS A  73     -21.094 -29.990 -23.232  1.00  0.00              
ATOM    961 2HZ  LYS A  73     -22.232 -29.646 -24.376  1.00  0.00              
ATOM    962 3HZ  LYS A  73     -21.227 -30.939 -24.574  1.00  0.00              
ATOM    963  N   GLN A  74     -18.928 -26.385 -31.697  1.00  0.00              
ATOM    964  CA  GLN A  74     -18.939 -26.492 -33.152  1.00  0.00              
ATOM    965  C   GLN A  74     -17.548 -26.832 -33.677  1.00  0.00              
ATOM    966  O   GLN A  74     -17.353 -26.994 -34.883  1.00  0.00              
ATOM    967  CB  GLN A  74     -19.430 -25.187 -33.785  1.00  0.00              
ATOM    968  CG  GLN A  74     -20.853 -24.810 -33.410  1.00  0.00              
ATOM    969  CD  GLN A  74     -21.861 -25.860 -33.835  1.00  0.00              
ATOM    970  OE1 GLN A  74     -21.827 -26.352 -34.967  1.00  0.00              
ATOM    971  NE2 GLN A  74     -22.769 -26.208 -32.930  1.00  0.00              
ATOM    972  H   GLN A  74     -18.809 -25.476 -31.271  1.00  0.00              
ATOM    973  HA  GLN A  74     -19.598 -27.306 -33.453  1.00  0.00              
ATOM    974 1HB  GLN A  74     -18.743 -24.404 -33.464  1.00  0.00              
ATOM    975 2HB  GLN A  74     -19.355 -25.314 -34.865  1.00  0.00              
ATOM    976 1HG  GLN A  74     -21.128 -24.465 -32.414  1.00  0.00              
ATOM    977 2HG  GLN A  74     -20.908 -23.975 -34.110  1.00  0.00              
ATOM    978 1HE2 GLN A  74     -23.460 -26.897 -33.154  1.00  0.00              
ATOM    979 2HE2 GLN A  74     -22.761 -25.783 -32.025  1.00  0.00              
ATOM    980  N   HIS A  75     -16.588 -26.934 -32.765  1.00  0.00              
ATOM    981  CA  HIS A  75     -15.197 -27.176 -33.134  1.00  0.00              
ATOM    982  C   HIS A  75     -14.765 -28.577 -32.712  1.00  0.00              
ATOM    983  O   HIS A  75     -15.119 -29.046 -31.630  1.00  0.00              
ATOM    984  CB  HIS A  75     -14.275 -26.127 -32.503  1.00  0.00              
ATOM    985  CG  HIS A  75     -14.530 -24.734 -32.987  1.00  0.00              
ATOM    986  ND1 HIS A  75     -13.989 -24.243 -34.158  1.00  0.00              
ATOM    987  CD2 HIS A  75     -15.265 -23.727 -32.460  1.00  0.00              
ATOM    988  CE1 HIS A  75     -14.383 -22.993 -34.329  1.00  0.00              
ATOM    989  NE2 HIS A  75     -15.156 -22.656 -33.314  1.00  0.00              
ATOM    990  H   HIS A  75     -16.829 -26.842 -31.788  1.00  0.00              
ATOM    991  HA  HIS A  75     -15.091 -27.125 -34.217  1.00  0.00              
ATOM    992 1HB  HIS A  75     -14.410 -26.110 -31.421  1.00  0.00              
ATOM    993 2HB  HIS A  75     -13.235 -26.354 -32.735  1.00  0.00              
ATOM    994  HD1 HIS A  75     -13.454 -24.761 -34.825  1.00  0.00              
ATOM    995  HD2 HIS A  75     -15.866 -23.644 -31.555  1.00  0.00              
ATOM    996  HE1 HIS A  75     -14.062 -22.425 -35.203  1.00  0.00              
ATOM    997  N   ALA A  76     -13.997 -29.239 -33.571  1.00  0.00              
ATOM    998  CA  ALA A  76     -13.533 -30.594 -33.300  1.00  0.00              
ATOM    999  C   ALA A  76     -12.053 -30.736 -33.635  1.00  0.00              
ATOM   1000  O   ALA A  76     -11.225 -30.966 -32.755  1.00  0.00              
ATOM   1001  CB  ALA A  76     -14.351 -31.595 -34.105  1.00  0.00              
ATOM   1002  H   ALA A  76     -13.727 -28.791 -34.435  1.00  0.00              
ATOM   1003  HA  ALA A  76     -13.651 -30.798 -32.236  1.00  0.00              
ATOM   1004 1HB  ALA A  76     -13.998 -32.605 -33.894  1.00  0.00              
ATOM   1005 2HB  ALA A  76     -15.402 -31.514 -33.826  1.00  0.00              
ATOM   1006 3HB  ALA A  76     -14.240 -31.385 -35.167  1.00  0.00              
ATOM   1007  N   SER A  77     -11.729 -30.597 -34.917  1.00  0.00              
ATOM   1008  CA  SER A  77     -10.355 -30.730 -35.385  1.00  0.00              
ATOM   1009  C   SER A  77      -9.497 -29.588 -34.853  1.00  0.00              
ATOM   1010  O   SER A  77      -8.321 -29.776 -34.536  1.00  0.00              
ATOM   1011  CB  SER A  77     -10.316 -30.765 -36.900  1.00  0.00              
ATOM   1012  OG  SER A  77     -10.733 -29.553 -37.466  1.00  0.00              
ATOM   1013  H   SER A  77     -12.458 -30.393 -35.586  1.00  0.00              
ATOM   1014  HA  SER A  77      -9.904 -31.692 -35.136  1.00  0.00              
ATOM   1015 1HB  SER A  77      -9.294 -30.971 -37.218  1.00  0.00              
ATOM   1016 2HB  SER A  77     -10.971 -31.562 -37.248  1.00  0.00              
ATOM   1017  HG  SER A  77     -10.410 -29.493 -38.368  1.00  0.00              
ATOM   1018  N   TRP A  78     -10.093 -28.404 -34.763  1.00  0.00              
ATOM   1019  CA  TRP A  78      -9.384 -27.227 -34.280  1.00  0.00              
ATOM   1020  C   TRP A  78      -9.131 -27.384 -32.786  1.00  0.00              
ATOM   1021  O   TRP A  78      -8.026 -27.136 -32.302  1.00  0.00              
ATOM   1022  CB  TRP A  78     -10.181 -25.952 -34.562  1.00  0.00              
ATOM   1023  CG  TRP A  78     -10.205 -25.569 -36.010  1.00  0.00              
ATOM   1024  CD1 TRP A  78     -11.262 -25.676 -36.864  1.00  0.00              
ATOM   1025  CD2 TRP A  78      -9.125 -25.018 -36.774  1.00  0.00              
ATOM   1026  NE1 TRP A  78     -10.909 -25.227 -38.113  1.00  0.00              
ATOM   1027  CE2 TRP A  78      -9.600 -24.816 -38.082  1.00  0.00              
ATOM   1028  CE3 TRP A  78      -7.800 -24.676 -36.476  1.00  0.00              
ATOM   1029  CZ2 TRP A  78      -8.804 -24.292 -39.089  1.00  0.00              
ATOM   1030  CZ3 TRP A  78      -7.003 -24.149 -37.486  1.00  0.00              
ATOM   1031  CH2 TRP A  78      -7.491 -23.962 -38.754  1.00  0.00              
ATOM   1032  H   TRP A  78     -11.061 -28.316 -35.037  1.00  0.00              
ATOM   1033  HA  TRP A  78      -8.419 -27.145 -34.780  1.00  0.00              
ATOM   1034 1HB  TRP A  78     -11.219 -26.080 -34.255  1.00  0.00              
ATOM   1035 2HB  TRP A  78      -9.745 -25.110 -34.024  1.00  0.00              
ATOM   1036  HD1 TRP A  78     -12.186 -26.080 -36.455  1.00  0.00              
ATOM   1037  HE1 TRP A  78     -11.512 -25.204 -38.922  1.00  0.00              
ATOM   1038  HE3 TRP A  78      -7.363 -24.800 -35.486  1.00  0.00              
ATOM   1039  HZ2 TRP A  78      -9.232 -24.161 -40.083  1.00  0.00              
ATOM   1040  HZ3 TRP A  78      -5.973 -23.887 -37.240  1.00  0.00              
ATOM   1041  HH2 TRP A  78      -6.833 -23.546 -39.517  1.00  0.00              
ATOM   1042  N   ARG A  79     -10.169 -27.799 -32.064  1.00  0.00              
ATOM   1043  CA  ARG A  79     -10.049 -28.133 -30.650  1.00  0.00              
ATOM   1044  C   ARG A  79      -8.903 -29.111 -30.431  1.00  0.00              
ATOM   1045  O   ARG A  79      -8.053 -28.907 -29.564  1.00  0.00              
ATOM   1046  CB  ARG A  79     -11.343 -28.773 -30.145  1.00  0.00              
ATOM   1047  CG  ARG A  79     -12.435 -27.795 -29.772  1.00  0.00              
ATOM   1048  CD  ARG A  79     -12.172 -27.165 -28.416  1.00  0.00              
ATOM   1049  NE  ARG A  79     -13.323 -26.402 -27.945  1.00  0.00              
ATOM   1050  CZ  ARG A  79     -14.378 -26.940 -27.339  1.00  0.00              
ATOM   1051  NH1 ARG A  79     -14.428 -28.249 -27.127  1.00  0.00              
ATOM   1052  NH2 ARG A  79     -15.386 -26.170 -26.950  1.00  0.00              
ATOM   1053  H   ARG A  79     -11.069 -27.883 -32.516  1.00  0.00              
ATOM   1054  HA  ARG A  79      -9.817 -27.235 -30.077  1.00  0.00              
ATOM   1055 1HB  ARG A  79     -11.704 -29.428 -30.937  1.00  0.00              
ATOM   1056 2HB  ARG A  79     -11.082 -29.369 -29.270  1.00  0.00              
ATOM   1057 1HG  ARG A  79     -12.477 -27.015 -30.533  1.00  0.00              
ATOM   1058 2HG  ARG A  79     -13.385 -28.329 -29.748  1.00  0.00              
ATOM   1059 1HD  ARG A  79     -11.953 -27.954 -27.696  1.00  0.00              
ATOM   1060 2HD  ARG A  79     -11.314 -26.498 -28.496  1.00  0.00              
ATOM   1061  HE  ARG A  79     -13.501 -25.408 -27.996  1.00  0.00              
ATOM   1062 1HH1 ARG A  79     -13.662 -28.836 -27.425  1.00  0.00              
ATOM   1063 2HH1 ARG A  79     -15.231 -28.651 -26.667  1.00  0.00              
ATOM   1064 1HH2 ARG A  79     -15.349 -25.174 -27.115  1.00  0.00              
ATOM   1065 2HH2 ARG A  79     -16.184 -26.582 -26.491  1.00  0.00              
ATOM   1066  N   ASP A  80      -8.899 -30.177 -31.226  1.00  0.00              
ATOM   1067  CA  ASP A  80      -7.897 -31.226 -31.117  1.00  0.00              
ATOM   1068  C   ASP A  80      -6.483 -30.717 -31.362  1.00  0.00              
ATOM   1069  O   ASP A  80      -5.553 -31.070 -30.637  1.00  0.00              
ATOM   1070  CB  ASP A  80      -8.217 -32.359 -32.095  1.00  0.00              
ATOM   1071  CG  ASP A  80      -9.390 -33.236 -31.681  1.00  0.00              
ATOM   1072  OD1 ASP A  80      -9.802 -33.147 -30.548  1.00  0.00              
ATOM   1073  OD2 ASP A  80      -9.964 -33.869 -32.535  1.00  0.00              
ATOM   1074  H   ASP A  80      -9.619 -30.255 -31.930  1.00  0.00              
ATOM   1075  HA  ASP A  80      -7.891 -31.627 -30.103  1.00  0.00              
ATOM   1076 1HB  ASP A  80      -8.363 -32.019 -33.121  1.00  0.00              
ATOM   1077 2HB  ASP A  80      -7.293 -32.934 -32.030  1.00  0.00              
ATOM   1078  N   ASP A  81      -6.325 -29.884 -32.384  1.00  0.00              
ATOM   1079  CA  ASP A  81      -5.018 -29.333 -32.716  1.00  0.00              
ATOM   1080  C   ASP A  81      -4.486 -28.444 -31.592  1.00  0.00              
ATOM   1081  O   ASP A  81      -3.305 -28.504 -31.244  1.00  0.00              
ATOM   1082  CB  ASP A  81      -5.090 -28.542 -34.024  1.00  0.00              
ATOM   1083  CG  ASP A  81      -5.233 -29.402 -35.273  1.00  0.00              
ATOM   1084  OD1 ASP A  81      -5.045 -30.592 -35.175  1.00  0.00              
ATOM   1085  OD2 ASP A  81      -5.680 -28.893 -36.272  1.00  0.00              
ATOM   1086  H   ASP A  81      -7.125 -29.624 -32.944  1.00  0.00              
ATOM   1087  HA  ASP A  81      -4.296 -30.141 -32.836  1.00  0.00              
ATOM   1088 1HB  ASP A  81      -5.862 -27.772 -34.024  1.00  0.00              
ATOM   1089 2HB  ASP A  81      -4.106 -28.072 -34.018  1.00  0.00              
ATOM   1090  N   TYR A  82      -5.364 -27.619 -31.028  1.00  0.00              
ATOM   1091  CA  TYR A  82      -4.988 -26.738 -29.926  1.00  0.00              
ATOM   1092  C   TYR A  82      -4.504 -27.574 -28.747  1.00  0.00              
ATOM   1093  O   TYR A  82      -3.431 -27.332 -28.193  1.00  0.00              
ATOM   1094  CB  TYR A  82      -6.164 -25.853 -29.507  1.00  0.00              
ATOM   1095  CG  TYR A  82      -6.674 -24.950 -30.608  1.00  0.00              
ATOM   1096  CD1 TYR A  82      -5.924 -24.729 -31.754  1.00  0.00              
ATOM   1097  CD2 TYR A  82      -7.906 -24.322 -30.499  1.00  0.00              
ATOM   1098  CE1 TYR A  82      -6.385 -23.904 -32.762  1.00  0.00              
ATOM   1099  CE2 TYR A  82      -8.378 -23.496 -31.501  1.00  0.00              
ATOM   1100  CZ  TYR A  82      -7.614 -23.290 -32.631  1.00  0.00              
ATOM   1101  OH  TYR A  82      -8.079 -22.469 -33.633  1.00  0.00              
ATOM   1102  H   TYR A  82      -6.314 -27.600 -31.370  1.00  0.00              
ATOM   1103  HA  TYR A  82      -4.165 -26.092 -30.233  1.00  0.00              
ATOM   1104 1HB  TYR A  82      -6.966 -26.516 -29.180  1.00  0.00              
ATOM   1105 2HB  TYR A  82      -5.827 -25.247 -28.666  1.00  0.00              
ATOM   1106  HD1 TYR A  82      -4.954 -25.218 -31.850  1.00  0.00              
ATOM   1107  HD2 TYR A  82      -8.504 -24.489 -29.603  1.00  0.00              
ATOM   1108  HE1 TYR A  82      -5.785 -23.740 -33.656  1.00  0.00              
ATOM   1109  HE2 TYR A  82      -9.348 -23.011 -31.395  1.00  0.00              
ATOM   1110  HH  TYR A  82      -8.942 -22.094 -33.440  1.00  0.00              
ATOM   1111  N   PHE A  83      -5.308 -28.567 -28.381  1.00  0.00              
ATOM   1112  CA  PHE A  83      -5.012 -29.433 -27.249  1.00  0.00              
ATOM   1113  C   PHE A  83      -3.713 -30.217 -27.389  1.00  0.00              
ATOM   1114  O   PHE A  83      -2.926 -30.304 -26.449  1.00  0.00              
ATOM   1115  CB  PHE A  83      -6.180 -30.398 -27.023  1.00  0.00              
ATOM   1116  CG  PHE A  83      -7.464 -29.721 -26.617  1.00  0.00              
ATOM   1117  CD1 PHE A  83      -8.626 -30.462 -26.432  1.00  0.00              
ATOM   1118  CD2 PHE A  83      -7.511 -28.349 -26.402  1.00  0.00              
ATOM   1119  CE1 PHE A  83      -9.813 -29.844 -26.037  1.00  0.00              
ATOM   1120  CE2 PHE A  83      -8.691 -27.726 -26.010  1.00  0.00              
ATOM   1121  CZ  PHE A  83      -9.844 -28.476 -25.827  1.00  0.00              
ATOM   1122  H   PHE A  83      -6.154 -28.721 -28.911  1.00  0.00              
ATOM   1123  HA  PHE A  83      -4.877 -28.832 -26.349  1.00  0.00              
ATOM   1124 1HB  PHE A  83      -6.396 -30.948 -27.938  1.00  0.00              
ATOM   1125 2HB  PHE A  83      -5.936 -31.101 -26.228  1.00  0.00              
ATOM   1126  HD1 PHE A  83      -8.602 -31.539 -26.597  1.00  0.00              
ATOM   1127  HD2 PHE A  83      -6.605 -27.759 -26.546  1.00  0.00              
ATOM   1128  HE1 PHE A  83     -10.715 -30.439 -25.895  1.00  0.00              
ATOM   1129  HE2 PHE A  83      -8.711 -26.648 -25.847  1.00  0.00              
ATOM   1130  HZ  PHE A  83     -10.770 -27.991 -25.521  1.00  0.00              
ATOM   1131  N   ARG A  84      -3.488 -30.783 -28.565  1.00  0.00              
ATOM   1132  CA  ARG A  84      -2.281 -31.558 -28.815  1.00  0.00              
ATOM   1133  C   ARG A  84      -1.027 -30.690 -28.751  1.00  0.00              
ATOM   1134  O   ARG A  84       0.024 -31.137 -28.292  1.00  0.00              
ATOM   1135  CB  ARG A  84      -2.361 -32.323 -30.128  1.00  0.00              
ATOM   1136  CG  ARG A  84      -1.183 -33.245 -30.403  1.00  0.00              
ATOM   1137  CD  ARG A  84      -1.353 -34.116 -31.595  1.00  0.00              
ATOM   1138  NE  ARG A  84      -0.220 -34.983 -31.874  1.00  0.00              
ATOM   1139  CZ  ARG A  84      -0.123 -35.795 -32.944  1.00  0.00              
ATOM   1140  NH1 ARG A  84      -1.102 -35.883 -33.818  1.00  0.00              
ATOM   1141  NH2 ARG A  84       0.973 -36.520 -33.081  1.00  0.00              
ATOM   1142  H   ARG A  84      -4.166 -30.675 -29.305  1.00  0.00              
ATOM   1143  HA  ARG A  84      -2.163 -32.318 -28.042  1.00  0.00              
ATOM   1144 1HB  ARG A  84      -3.277 -32.910 -30.099  1.00  0.00              
ATOM   1145 2HB  ARG A  84      -2.429 -31.581 -30.924  1.00  0.00              
ATOM   1146 1HG  ARG A  84      -0.293 -32.634 -30.558  1.00  0.00              
ATOM   1147 2HG  ARG A  84      -1.036 -33.887 -29.535  1.00  0.00              
ATOM   1148 1HD  ARG A  84      -2.223 -34.754 -31.445  1.00  0.00              
ATOM   1149 2HD  ARG A  84      -1.509 -33.489 -32.472  1.00  0.00              
ATOM   1150  HE  ARG A  84       0.634 -35.117 -31.348  1.00  0.00              
ATOM   1151 1HH1 ARG A  84      -1.941 -35.336 -33.689  1.00  0.00              
ATOM   1152 2HH1 ARG A  84      -1.010 -36.498 -34.613  1.00  0.00              
ATOM   1153 1HH2 ARG A  84       1.709 -36.454 -32.390  1.00  0.00              
ATOM   1154 2HH2 ARG A  84       1.071 -37.137 -33.873  1.00  0.00              
ATOM   1155  N   SER A  85      -1.140 -29.442 -29.197  1.00  0.00              
ATOM   1156  CA  SER A  85       0.001 -28.529 -29.185  1.00  0.00              
ATOM   1157  C   SER A  85       0.232 -27.870 -27.832  1.00  0.00              
ATOM   1158  O   SER A  85       1.235 -27.187 -27.644  1.00  0.00              
ATOM   1159  CB  SER A  85      -0.189 -27.465 -30.249  1.00  0.00              
ATOM   1160  OG  SER A  85      -1.254 -26.605 -29.950  1.00  0.00              
ATOM   1161  H   SER A  85      -2.028 -29.115 -29.550  1.00  0.00              
ATOM   1162  HA  SER A  85       0.934 -28.997 -29.503  1.00  0.00              
ATOM   1163 1HB  SER A  85       0.728 -26.882 -30.324  1.00  0.00              
ATOM   1164 2HB  SER A  85      -0.386 -27.955 -31.201  1.00  0.00              
ATOM   1165  HG  SER A  85      -1.340 -25.949 -30.645  1.00  0.00              
ATOM   1166  N   GLY A  86      -0.690 -28.068 -26.896  1.00  0.00              
ATOM   1167  CA  GLY A  86      -0.528 -27.479 -25.576  1.00  0.00              
ATOM   1168  C   GLY A  86       0.473 -28.160 -24.663  1.00  0.00              
ATOM   1169  O   GLY A  86       0.940 -29.256 -24.948  1.00  0.00              
ATOM   1170  H   GLY A  86      -1.508 -28.628 -27.088  1.00  0.00              
ATOM   1171 1HA  GLY A  86      -0.196 -26.446 -25.685  1.00  0.00              
ATOM   1172 2HA  GLY A  86      -1.486 -27.499 -25.057  1.00  0.00              
ATOM   1173  N   GLU A  87       0.793 -27.507 -23.549  1.00  0.00              
ATOM   1174  CA  GLU A  87       1.704 -28.072 -22.564  1.00  0.00              
ATOM   1175  C   GLU A  87       1.001 -28.206 -21.216  1.00  0.00              
ATOM   1176  O   GLU A  87       1.244 -29.156 -20.468  1.00  0.00              
ATOM   1177  CB  GLU A  87       2.959 -27.208 -22.428  1.00  0.00              
ATOM   1178  CG  GLU A  87       3.888 -27.254 -23.633  1.00  0.00              
ATOM   1179  CD  GLU A  87       5.023 -26.280 -23.486  1.00  0.00              
ATOM   1180  OE1 GLU A  87       5.028 -25.542 -22.529  1.00  0.00              
ATOM   1181  OE2 GLU A  87       5.943 -26.348 -24.266  1.00  0.00              
ATOM   1182  H   GLU A  87       0.392 -26.595 -23.384  1.00  0.00              
ATOM   1183  HA  GLU A  87       2.005 -29.074 -22.871  1.00  0.00              
ATOM   1184 1HB  GLU A  87       2.624 -26.183 -22.268  1.00  0.00              
ATOM   1185 2HB  GLU A  87       3.493 -27.558 -21.545  1.00  0.00              
ATOM   1186 1HG  GLU A  87       4.287 -28.248 -23.835  1.00  0.00              
ATOM   1187 2HG  GLU A  87       3.250 -26.946 -24.460  1.00  0.00              
ATOM   1188  N   GLY A  88       0.120 -27.257 -20.913  1.00  0.00              
ATOM   1189  CA  GLY A  88      -0.628 -27.293 -19.666  1.00  0.00              
ATOM   1190  C   GLY A  88      -2.033 -26.761 -19.877  1.00  0.00              
ATOM   1191  O   GLY A  88      -2.258 -25.922 -20.759  1.00  0.00              
ATOM   1192  H   GLY A  88      -0.035 -26.495 -21.558  1.00  0.00              
ATOM   1193 1HA  GLY A  88      -0.680 -28.323 -19.311  1.00  0.00              
ATOM   1194 2HA  GLY A  88      -0.116 -26.680 -18.925  1.00  0.00              
ATOM   1195  N   PHE A  89      -2.980 -27.228 -19.064  1.00  0.00              
ATOM   1196  CA  PHE A  89      -4.356 -26.762 -19.159  1.00  0.00              
ATOM   1197  C   PHE A  89      -4.965 -26.225 -17.867  1.00  0.00              
ATOM   1198  O   PHE A  89      -4.690 -26.744 -16.782  1.00  0.00              
ATOM   1199  CB  PHE A  89      -5.261 -27.899 -19.667  1.00  0.00              
ATOM   1200  CG  PHE A  89      -4.915 -28.383 -21.042  1.00  0.00              
ATOM   1201  CD1 PHE A  89      -3.908 -29.324 -21.231  1.00  0.00              
ATOM   1202  CD2 PHE A  89      -5.561 -27.855 -22.160  1.00  0.00              
ATOM   1203  CE1 PHE A  89      -3.543 -29.728 -22.518  1.00  0.00              
ATOM   1204  CE2 PHE A  89      -5.206 -28.252 -23.446  1.00  0.00              
ATOM   1205  CZ  PHE A  89      -4.195 -29.188 -23.628  1.00  0.00              
ATOM   1206  H   PHE A  89      -2.741 -27.918 -18.366  1.00  0.00              
ATOM   1207  HA  PHE A  89      -4.413 -25.913 -19.842  1.00  0.00              
ATOM   1208 1HB  PHE A  89      -5.186 -28.762 -19.007  1.00  0.00              
ATOM   1209 2HB  PHE A  89      -6.296 -27.564 -19.708  1.00  0.00              
ATOM   1210  HD1 PHE A  89      -3.403 -29.746 -20.361  1.00  0.00              
ATOM   1211  HD2 PHE A  89      -6.354 -27.120 -22.015  1.00  0.00              
ATOM   1212  HE1 PHE A  89      -2.750 -30.464 -22.653  1.00  0.00              
ATOM   1213  HE2 PHE A  89      -5.719 -27.829 -24.309  1.00  0.00              
ATOM   1214  HZ  PHE A  89      -3.911 -29.499 -24.632  1.00  0.00              
ATOM   1215  N   LEU A  90      -5.785 -25.178 -17.991  1.00  0.00              
ATOM   1216  CA  LEU A  90      -6.607 -24.708 -16.873  1.00  0.00              
ATOM   1217  C   LEU A  90      -8.032 -24.992 -17.343  1.00  0.00              
ATOM   1218  O   LEU A  90      -8.551 -24.334 -18.256  1.00  0.00              
ATOM   1219  CB  LEU A  90      -6.435 -23.206 -16.607  1.00  0.00              
ATOM   1220  CG  LEU A  90      -5.057 -22.754 -16.116  1.00  0.00              
ATOM   1221  CD1 LEU A  90      -5.066 -21.250 -15.811  1.00  0.00              
ATOM   1222  CD2 LEU A  90      -4.691 -23.544 -14.864  1.00  0.00              
ATOM   1223  H   LEU A  90      -5.840 -24.698 -18.878  1.00  0.00              
ATOM   1224  HA  LEU A  90      -6.362 -25.276 -15.976  1.00  0.00              
ATOM   1225 1HB  LEU A  90      -6.606 -22.826 -17.613  1.00  0.00              
ATOM   1226 2HB  LEU A  90      -7.206 -22.823 -15.938  1.00  0.00              
ATOM   1227  HG  LEU A  90      -4.337 -23.005 -16.895  1.00  0.00              
ATOM   1228 1HD1 LEU A  90      -4.080 -20.943 -15.463  1.00  0.00              
ATOM   1229 2HD1 LEU A  90      -5.320 -20.696 -16.715  1.00  0.00              
ATOM   1230 3HD1 LEU A  90      -5.804 -21.040 -15.037  1.00  0.00              
ATOM   1231 1HD2 LEU A  90      -3.710 -23.227 -14.508  1.00  0.00              
ATOM   1232 2HD2 LEU A  90      -5.435 -23.361 -14.087  1.00  0.00              
ATOM   1233 3HD2 LEU A  90      -4.666 -24.608 -15.098  1.00  0.00              
ATOM   1234  N   CYS A  91      -8.643 -26.003 -16.738  1.00  0.00              
ATOM   1235  CA  CYS A  91      -9.998 -26.406 -17.072  1.00  0.00              
ATOM   1236  C   CYS A  91     -10.919 -25.601 -16.179  1.00  0.00              
ATOM   1237  O   CYS A  91     -11.090 -25.908 -14.997  1.00  0.00              
ATOM   1238  CB  CYS A  91     -10.145 -27.910 -16.819  1.00  0.00              
ATOM   1239  SG  CYS A  91     -11.749 -28.559 -17.233  1.00  0.00              
ATOM   1240  H   CYS A  91      -8.143 -26.506 -16.019  1.00  0.00              
ATOM   1241  HA  CYS A  91     -10.232 -26.303 -18.132  1.00  0.00              
ATOM   1242 1HB  CYS A  91      -9.424 -28.466 -17.418  1.00  0.00              
ATOM   1243 2HB  CYS A  91      -9.988 -28.131 -15.763  1.00  0.00              
ATOM   1244  HG  CYS A  91     -11.530 -28.644 -18.541  1.00  0.00              
ATOM   1245  N   VAL A  92     -11.519 -24.571 -16.759  1.00  0.00              
ATOM   1246  CA  VAL A  92     -12.357 -23.636 -16.019  1.00  0.00              
ATOM   1247  C   VAL A  92     -13.869 -23.857 -16.118  1.00  0.00              
ATOM   1248  O   VAL A  92     -14.415 -24.007 -17.201  1.00  0.00              
ATOM   1249  CB  VAL A  92     -12.061 -22.183 -16.490  1.00  0.00              
ATOM   1250  CG1 VAL A  92     -12.918 -21.181 -15.717  1.00  0.00              
ATOM   1251  CG2 VAL A  92     -10.562 -21.871 -16.334  1.00  0.00              
ATOM   1252  H   VAL A  92     -11.386 -24.436 -17.751  1.00  0.00              
ATOM   1253  HA  VAL A  92     -12.194 -23.722 -14.944  1.00  0.00              
ATOM   1254  HB  VAL A  92     -12.297 -22.100 -17.551  1.00  0.00              
ATOM   1255 1HG1 VAL A  92     -12.696 -20.171 -16.062  1.00  0.00              
ATOM   1256 2HG1 VAL A  92     -13.972 -21.398 -15.885  1.00  0.00              
ATOM   1257 3HG1 VAL A  92     -12.696 -21.258 -14.653  1.00  0.00              
ATOM   1258 1HG2 VAL A  92     -10.365 -20.852 -16.666  1.00  0.00              
ATOM   1259 2HG2 VAL A  92     -10.277 -21.972 -15.286  1.00  0.00              
ATOM   1260 3HG2 VAL A  92      -9.979 -22.568 -16.937  1.00  0.00              
ATOM   1261  N   PHE A  93     -14.524 -23.886 -14.962  1.00  0.00              
ATOM   1262  CA  PHE A  93     -15.970 -24.055 -14.884  1.00  0.00              
ATOM   1263  C   PHE A  93     -16.375 -23.079 -13.793  1.00  0.00              
ATOM   1264  O   PHE A  93     -15.512 -22.571 -13.070  1.00  0.00              
ATOM   1265  CB  PHE A  93     -16.382 -25.501 -14.511  1.00  0.00              
ATOM   1266  CG  PHE A  93     -16.038 -25.906 -13.095  1.00  0.00              
ATOM   1267  CD1 PHE A  93     -14.790 -26.441 -12.795  1.00  0.00              
ATOM   1268  CD2 PHE A  93     -16.960 -25.740 -12.066  1.00  0.00              
ATOM   1269  CE1 PHE A  93     -14.461 -26.806 -11.484  1.00  0.00              
ATOM   1270  CE2 PHE A  93     -16.643 -26.101 -10.748  1.00  0.00              
ATOM   1271  CZ  PHE A  93     -15.391 -26.633 -10.456  1.00  0.00              
ATOM   1272  H   PHE A  93     -13.993 -23.786 -14.108  1.00  0.00              
ATOM   1273  HA  PHE A  93     -16.425 -23.798 -15.842  1.00  0.00              
ATOM   1274 1HB  PHE A  93     -17.460 -25.621 -14.610  1.00  0.00              
ATOM   1275 2HB  PHE A  93     -15.878 -26.213 -15.163  1.00  0.00              
ATOM   1276  HD1 PHE A  93     -14.061 -26.574 -13.594  1.00  0.00              
ATOM   1277  HD2 PHE A  93     -17.941 -25.324 -12.295  1.00  0.00              
ATOM   1278  HE1 PHE A  93     -13.478 -27.226 -11.266  1.00  0.00              
ATOM   1279  HE2 PHE A  93     -17.375 -25.965  -9.952  1.00  0.00              
ATOM   1280  HZ  PHE A  93     -15.136 -26.916  -9.435  1.00  0.00              
ATOM   1281  N   SER A  94     -17.664 -22.779 -13.692  1.00  0.00              
ATOM   1282  CA  SER A  94     -18.135 -21.882 -12.646  1.00  0.00              
ATOM   1283  C   SER A  94     -18.675 -22.701 -11.485  1.00  0.00              
ATOM   1284  O   SER A  94     -19.419 -23.660 -11.700  1.00  0.00              
ATOM   1285  CB  SER A  94     -19.247 -20.977 -13.163  1.00  0.00              
ATOM   1286  OG  SER A  94     -19.851 -20.291 -12.078  1.00  0.00              
ATOM   1287  H   SER A  94     -18.331 -23.171 -14.342  1.00  0.00              
ATOM   1288  HA  SER A  94     -17.377 -21.173 -12.310  1.00  0.00              
ATOM   1289 1HB  SER A  94     -18.817 -20.263 -13.865  1.00  0.00              
ATOM   1290 2HB  SER A  94     -19.986 -21.590 -13.678  1.00  0.00              
ATOM   1291  HG  SER A  94     -20.719 -19.979 -12.341  1.00  0.00              
ATOM   1292  N   ILE A  95     -18.314 -22.335 -10.258  1.00  0.00              
ATOM   1293  CA  ILE A  95     -18.837 -23.063  -9.114  1.00  0.00              
ATOM   1294  C   ILE A  95     -20.336 -22.820  -8.975  1.00  0.00              
ATOM   1295  O   ILE A  95     -21.013 -23.530  -8.238  1.00  0.00              
ATOM   1296  CB  ILE A  95     -18.166 -22.649  -7.778  1.00  0.00              
ATOM   1297  CG1 ILE A  95     -18.500 -21.189  -7.458  1.00  0.00              
ATOM   1298  CG2 ILE A  95     -16.672 -22.915  -7.841  1.00  0.00              
ATOM   1299  CD1 ILE A  95     -18.174 -20.797  -6.031  1.00  0.00              
ATOM   1300  H   ILE A  95     -17.684 -21.561 -10.103  1.00  0.00              
ATOM   1301  HA  ILE A  95     -18.733 -24.137  -9.262  1.00  0.00              
ATOM   1302  HB  ILE A  95     -18.607 -23.226  -6.966  1.00  0.00              
ATOM   1303 1HG1 ILE A  95     -17.932 -20.567  -8.149  1.00  0.00              
ATOM   1304 2HG1 ILE A  95     -19.566 -21.053  -7.641  1.00  0.00              
ATOM   1305 1HG2 ILE A  95     -16.210 -22.621  -6.898  1.00  0.00              
ATOM   1306 2HG2 ILE A  95     -16.497 -23.976  -8.014  1.00  0.00              
ATOM   1307 3HG2 ILE A  95     -16.233 -22.338  -8.655  1.00  0.00              
ATOM   1308 1HD1 ILE A  95     -18.435 -19.751  -5.871  1.00  0.00              
ATOM   1309 2HD1 ILE A  95     -18.742 -21.422  -5.342  1.00  0.00              
ATOM   1310 3HD1 ILE A  95     -17.108 -20.935  -5.851  1.00  0.00              
ATOM   1311  N   THR A  96     -20.857 -21.815  -9.676  1.00  0.00              
ATOM   1312  CA  THR A  96     -22.279 -21.506  -9.597  1.00  0.00              
ATOM   1313  C   THR A  96     -23.115 -22.219 -10.666  1.00  0.00              
ATOM   1314  O   THR A  96     -24.327 -22.029 -10.729  1.00  0.00              
ATOM   1315  CB  THR A  96     -22.543 -19.987  -9.734  1.00  0.00              
ATOM   1316  OG1 THR A  96     -22.211 -19.557 -11.059  1.00  0.00              
ATOM   1317  CG2 THR A  96     -21.718 -19.202  -8.719  1.00  0.00              
ATOM   1318  H   THR A  96     -20.264 -21.255 -10.273  1.00  0.00              
ATOM   1319  HA  THR A  96     -22.680 -21.855  -8.645  1.00  0.00              
ATOM   1320  HB  THR A  96     -23.602 -19.795  -9.563  1.00  0.00              
ATOM   1321  HG1 THR A  96     -22.652 -18.724 -11.245  1.00  0.00              
ATOM   1322 1HG2 THR A  96     -21.920 -18.137  -8.834  1.00  0.00              
ATOM   1323 2HG2 THR A  96     -21.986 -19.516  -7.711  1.00  0.00              
ATOM   1324 3HG2 THR A  96     -20.658 -19.391  -8.889  1.00  0.00              
ATOM   1325  N   GLU A  97     -22.474 -23.029 -11.505  1.00  0.00              
ATOM   1326  CA  GLU A  97     -23.198 -23.735 -12.552  1.00  0.00              
ATOM   1327  C   GLU A  97     -22.746 -25.181 -12.710  1.00  0.00              
ATOM   1328  O   GLU A  97     -21.661 -25.445 -13.232  1.00  0.00              
ATOM   1329  CB  GLU A  97     -23.043 -22.997 -13.884  1.00  0.00              
ATOM   1330  CG  GLU A  97     -23.815 -23.618 -15.040  1.00  0.00              
ATOM   1331  CD  GLU A  97     -23.575 -22.869 -16.322  1.00  0.00              
ATOM   1332  OE1 GLU A  97     -22.843 -21.909 -16.298  1.00  0.00              
ATOM   1333  OE2 GLU A  97     -24.031 -23.322 -17.345  1.00  0.00              
ATOM   1334  H   GLU A  97     -21.476 -23.161 -11.422  1.00  0.00              
ATOM   1335  HA  GLU A  97     -24.257 -23.787 -12.298  1.00  0.00              
ATOM   1336 1HB  GLU A  97     -23.389 -21.976 -13.725  1.00  0.00              
ATOM   1337 2HB  GLU A  97     -21.979 -22.988 -14.122  1.00  0.00              
ATOM   1338 1HG  GLU A  97     -23.594 -24.674 -15.191  1.00  0.00              
ATOM   1339 2HG  GLU A  97     -24.856 -23.505 -14.743  1.00  0.00              
ATOM   1340  N   MET A  98     -23.597 -26.108 -12.265  1.00  0.00              
ATOM   1341  CA  MET A  98     -23.317 -27.539 -12.325  1.00  0.00              
ATOM   1342  C   MET A  98     -23.129 -28.035 -13.754  1.00  0.00              
ATOM   1343  O   MET A  98     -22.407 -29.002 -13.998  1.00  0.00              
ATOM   1344  CB  MET A  98     -24.457 -28.321 -11.661  1.00  0.00              
ATOM   1345  CG  MET A  98     -24.224 -29.825 -11.580  1.00  0.00              
ATOM   1346  SD  MET A  98     -22.776 -30.273 -10.604  1.00  0.00              
ATOM   1347  CE  MET A  98     -23.342 -29.919  -8.933  1.00  0.00              
ATOM   1348  H   MET A  98     -24.471 -25.794 -11.870  1.00  0.00              
ATOM   1349  HA  MET A  98     -22.381 -27.756 -11.811  1.00  0.00              
ATOM   1350 1HB  MET A  98     -24.576 -27.916 -10.657  1.00  0.00              
ATOM   1351 2HB  MET A  98     -25.359 -28.123 -12.242  1.00  0.00              
ATOM   1352 1HG  MET A  98     -25.106 -30.281 -11.131  1.00  0.00              
ATOM   1353 2HG  MET A  98     -24.095 -30.203 -12.594  1.00  0.00              
ATOM   1354 1HE  MET A  98     -22.548 -30.149  -8.223  1.00  0.00              
ATOM   1355 2HE  MET A  98     -23.606 -28.864  -8.854  1.00  0.00              
ATOM   1356 3HE  MET A  98     -24.218 -30.530  -8.708  1.00  0.00              
ATOM   1357  N   GLU A  99     -23.787 -27.378 -14.698  1.00  0.00              
ATOM   1358  CA  GLU A  99     -23.669 -27.760 -16.093  1.00  0.00              
ATOM   1359  C   GLU A  99     -22.251 -27.534 -16.614  1.00  0.00              
ATOM   1360  O   GLU A  99     -21.717 -28.375 -17.338  1.00  0.00              
ATOM   1361  CB  GLU A  99     -24.675 -26.980 -16.943  1.00  0.00              
ATOM   1362  CG  GLU A  99     -26.128 -27.372 -16.714  1.00  0.00              
ATOM   1363  CD  GLU A  99     -27.062 -26.475 -17.478  1.00  0.00              
ATOM   1364  OE1 GLU A  99     -26.595 -25.545 -18.090  1.00  0.00              
ATOM   1365  OE2 GLU A  99     -28.229 -26.783 -17.542  1.00  0.00              
ATOM   1366  H   GLU A  99     -24.380 -26.599 -14.450  1.00  0.00              
ATOM   1367  HA  GLU A  99     -23.869 -28.826 -16.203  1.00  0.00              
ATOM   1368 1HB  GLU A  99     -24.543 -25.925 -16.706  1.00  0.00              
ATOM   1369 2HB  GLU A  99     -24.413 -27.154 -17.987  1.00  0.00              
ATOM   1370 1HG  GLU A  99     -26.341 -28.412 -16.962  1.00  0.00              
ATOM   1371 2HG  GLU A  99     -26.270 -27.218 -15.645  1.00  0.00              
ATOM   1372  N   SER A 100     -21.636 -26.409 -16.245  1.00  0.00              
ATOM   1373  CA  SER A 100     -20.278 -26.107 -16.711  1.00  0.00              
ATOM   1374  C   SER A 100     -19.266 -27.046 -16.049  1.00  0.00              
ATOM   1375  O   SER A 100     -18.240 -27.376 -16.639  1.00  0.00              
ATOM   1376  CB  SER A 100     -19.918 -24.630 -16.438  1.00  0.00              
ATOM   1377  OG  SER A 100     -19.763 -24.357 -15.051  1.00  0.00              
ATOM   1378  H   SER A 100     -22.105 -25.752 -15.637  1.00  0.00              
ATOM   1379  HA  SER A 100     -20.176 -26.139 -17.797  1.00  0.00              
ATOM   1380 1HB  SER A 100     -18.983 -24.400 -16.949  1.00  0.00              
ATOM   1381 2HB  SER A 100     -20.712 -23.998 -16.834  1.00  0.00              
ATOM   1382  HG  SER A 100     -20.584 -24.552 -14.594  1.00  0.00              
ATOM   1383  N   PHE A 101     -19.569 -27.488 -14.831  1.00  0.00              
ATOM   1384  CA  PHE A 101     -18.741 -28.482 -14.146  1.00  0.00              
ATOM   1385  C   PHE A 101     -18.854 -29.848 -14.840  1.00  0.00              
ATOM   1386  O   PHE A 101     -17.861 -30.534 -15.046  1.00  0.00              
ATOM   1387  CB  PHE A 101     -19.190 -28.614 -12.685  1.00  0.00              
ATOM   1388  CG  PHE A 101     -18.460 -29.683 -11.916  1.00  0.00              
ATOM   1389  CD1 PHE A 101     -17.097 -29.574 -11.670  1.00  0.00              
ATOM   1390  CD2 PHE A 101     -19.144 -30.793 -11.428  1.00  0.00              
ATOM   1391  CE1 PHE A 101     -16.419 -30.560 -10.940  1.00  0.00              
ATOM   1392  CE2 PHE A 101     -18.476 -31.791 -10.695  1.00  0.00              
ATOM   1393  CZ  PHE A 101     -17.111 -31.670 -10.451  1.00  0.00              
ATOM   1394  H   PHE A 101     -20.391 -27.129 -14.368  1.00  0.00              
ATOM   1395  HA  PHE A 101     -17.692 -28.187 -14.195  1.00  0.00              
ATOM   1396 1HB  PHE A 101     -19.019 -27.678 -12.154  1.00  0.00              
ATOM   1397 2HB  PHE A 101     -20.248 -28.868 -12.640  1.00  0.00              
ATOM   1398  HD1 PHE A 101     -16.554 -28.709 -12.050  1.00  0.00              
ATOM   1399  HD2 PHE A 101     -20.213 -30.884 -11.622  1.00  0.00              
ATOM   1400  HE1 PHE A 101     -15.350 -30.460 -10.753  1.00  0.00              
ATOM   1401  HE2 PHE A 101     -19.021 -32.656 -10.318  1.00  0.00              
ATOM   1402  HZ  PHE A 101     -16.584 -32.436  -9.884  1.00  0.00              
ATOM   1403  N   ALA A 102     -20.071 -30.242 -15.191  1.00  0.00              
ATOM   1404  CA  ALA A 102     -20.274 -31.514 -15.887  1.00  0.00              
ATOM   1405  C   ALA A 102     -19.546 -31.498 -17.236  1.00  0.00              
ATOM   1406  O   ALA A 102     -19.008 -32.508 -17.681  1.00  0.00              
ATOM   1407  CB  ALA A 102     -21.771 -31.764 -16.095  1.00  0.00              
ATOM   1408  H   ALA A 102     -20.872 -29.664 -14.980  1.00  0.00              
ATOM   1409  HA  ALA A 102     -19.847 -32.315 -15.283  1.00  0.00              
ATOM   1410 1HB  ALA A 102     -21.911 -32.713 -16.613  1.00  0.00              
ATOM   1411 2HB  ALA A 102     -22.272 -31.802 -15.127  1.00  0.00              
ATOM   1412 3HB  ALA A 102     -22.194 -30.959 -16.692  1.00  0.00              
ATOM   1413  N   ALA A 103     -19.522 -30.333 -17.877  1.00  0.00              
ATOM   1414  CA  ALA A 103     -18.860 -30.188 -19.170  1.00  0.00              
ATOM   1415  C   ALA A 103     -17.366 -30.511 -19.125  1.00  0.00              
ATOM   1416  O   ALA A 103     -16.785 -30.918 -20.129  1.00  0.00              
ATOM   1417  CB  ALA A 103     -19.074 -28.771 -19.693  1.00  0.00              
ATOM   1418  H   ALA A 103     -19.972 -29.530 -17.462  1.00  0.00              
ATOM   1419  HA  ALA A 103     -19.300 -30.899 -19.870  1.00  0.00              
ATOM   1420 1HB  ALA A 103     -18.579 -28.663 -20.659  1.00  0.00              
ATOM   1421 2HB  ALA A 103     -20.141 -28.582 -19.809  1.00  0.00              
ATOM   1422 3HB  ALA A 103     -18.652 -28.056 -18.989  1.00  0.00              
ATOM   1423  N   THR A 104     -16.745 -30.342 -17.964  1.00  0.00              
ATOM   1424  CA  THR A 104     -15.301 -30.538 -17.859  1.00  0.00              
ATOM   1425  C   THR A 104     -14.847 -31.964 -18.158  1.00  0.00              
ATOM   1426  O   THR A 104     -13.685 -32.183 -18.504  1.00  0.00              
ATOM   1427  CB  THR A 104     -14.784 -30.152 -16.474  1.00  0.00              
ATOM   1428  OG1 THR A 104     -15.363 -31.017 -15.492  1.00  0.00              
ATOM   1429  CG2 THR A 104     -15.140 -28.712 -16.169  1.00  0.00              
ATOM   1430  H   THR A 104     -17.266 -30.076 -17.141  1.00  0.00              
ATOM   1431  HA  THR A 104     -14.790 -29.924 -18.601  1.00  0.00              
ATOM   1432  HB  THR A 104     -13.701 -30.273 -16.453  1.00  0.00              
ATOM   1433  HG1 THR A 104     -14.828 -30.997 -14.694  1.00  0.00              
ATOM   1434 1HG2 THR A 104     -14.767 -28.448 -15.180  1.00  0.00              
ATOM   1435 2HG2 THR A 104     -14.687 -28.059 -16.915  1.00  0.00              
ATOM   1436 3HG2 THR A 104     -16.223 -28.594 -16.191  1.00  0.00              
ATOM   1437  N   ALA A 105     -15.751 -32.929 -18.016  1.00  0.00              
ATOM   1438  CA  ALA A 105     -15.421 -34.318 -18.329  1.00  0.00              
ATOM   1439  C   ALA A 105     -15.127 -34.458 -19.821  1.00  0.00              
ATOM   1440  O   ALA A 105     -14.266 -35.235 -20.227  1.00  0.00              
ATOM   1441  CB  ALA A 105     -16.572 -35.235 -17.939  1.00  0.00              
ATOM   1442  H   ALA A 105     -16.680 -32.706 -17.688  1.00  0.00              
ATOM   1443  HA  ALA A 105     -14.523 -34.597 -17.778  1.00  0.00              
ATOM   1444 1HB  ALA A 105     -16.311 -36.266 -18.178  1.00  0.00              
ATOM   1445 2HB  ALA A 105     -16.761 -35.147 -16.868  1.00  0.00              
ATOM   1446 3HB  ALA A 105     -17.467 -34.951 -18.490  1.00  0.00              
ATOM   1447  N   ASP A 106     -15.848 -33.694 -20.637  1.00  0.00              
ATOM   1448  CA  ASP A 106     -15.664 -33.742 -22.081  1.00  0.00              
ATOM   1449  C   ASP A 106     -14.342 -33.098 -22.493  1.00  0.00              
ATOM   1450  O   ASP A 106     -13.674 -33.573 -23.410  1.00  0.00              
ATOM   1451  CB  ASP A 106     -16.830 -33.050 -22.792  1.00  0.00              
ATOM   1452  CG  ASP A 106     -18.136 -33.833 -22.765  1.00  0.00              
ATOM   1453  OD1 ASP A 106     -18.104 -34.994 -22.430  1.00  0.00              
ATOM   1454  OD2 ASP A 106     -19.170 -33.230 -22.925  1.00  0.00              
ATOM   1455  H   ASP A 106     -16.537 -33.066 -20.249  1.00  0.00              
ATOM   1456  HA  ASP A 106     -15.618 -34.780 -22.413  1.00  0.00              
ATOM   1457 1HB  ASP A 106     -17.010 -32.033 -22.443  1.00  0.00              
ATOM   1458 2HB  ASP A 106     -16.444 -33.023 -23.811  1.00  0.00              
ATOM   1459  N   PHE A 107     -13.971 -32.013 -21.817  1.00  0.00              
ATOM   1460  CA  PHE A 107     -12.713 -31.328 -22.109  1.00  0.00              
ATOM   1461  C   PHE A 107     -11.521 -32.192 -21.697  1.00  0.00              
ATOM   1462  O   PHE A 107     -10.502 -32.230 -22.390  1.00  0.00              
ATOM   1463  CB  PHE A 107     -12.679 -29.968 -21.395  1.00  0.00              
ATOM   1464  CG  PHE A 107     -13.554 -28.922 -22.046  1.00  0.00              
ATOM   1465  CD1 PHE A 107     -13.117 -28.234 -23.171  1.00  0.00              
ATOM   1466  CD2 PHE A 107     -14.824 -28.646 -21.548  1.00  0.00              
ATOM   1467  CE1 PHE A 107     -13.930 -27.286 -23.795  1.00  0.00              
ATOM   1468  CE2 PHE A 107     -15.644 -27.700 -22.164  1.00  0.00              
ATOM   1469  CZ  PHE A 107     -15.196 -27.020 -23.293  1.00  0.00              
ATOM   1470  H   PHE A 107     -14.569 -31.654 -21.087  1.00  0.00              
ATOM   1471  HA  PHE A 107     -12.625 -31.158 -23.183  1.00  0.00              
ATOM   1472 1HB  PHE A 107     -13.027 -30.074 -20.369  1.00  0.00              
ATOM   1473 2HB  PHE A 107     -11.665 -29.571 -21.394  1.00  0.00              
ATOM   1474  HD1 PHE A 107     -12.123 -28.441 -23.569  1.00  0.00              
ATOM   1475  HD2 PHE A 107     -15.175 -29.178 -20.663  1.00  0.00              
ATOM   1476  HE1 PHE A 107     -13.571 -26.756 -24.677  1.00  0.00              
ATOM   1477  HE2 PHE A 107     -16.636 -27.494 -21.762  1.00  0.00              
ATOM   1478  HZ  PHE A 107     -15.832 -26.282 -23.780  1.00  0.00              
ATOM   1479  N   ARG A 108     -11.670 -32.891 -20.575  1.00  0.00              
ATOM   1480  CA  ARG A 108     -10.664 -33.816 -20.062  1.00  0.00              
ATOM   1481  C   ARG A 108     -10.454 -34.978 -21.038  1.00  0.00              
ATOM   1482  O   ARG A 108      -9.325 -35.366 -21.341  1.00  0.00              
ATOM   1483  CB  ARG A 108     -11.141 -34.352 -18.706  1.00  0.00              
ATOM   1484  CG  ARG A 108     -10.223 -35.353 -18.018  1.00  0.00              
ATOM   1485  CD  ARG A 108      -8.923 -34.714 -17.609  1.00  0.00              
ATOM   1486  NE  ARG A 108      -8.115 -35.598 -16.774  1.00  0.00              
ATOM   1487  CZ  ARG A 108      -6.826 -35.398 -16.527  1.00  0.00              
ATOM   1488  NH1 ARG A 108      -6.208 -34.347 -17.051  1.00  0.00              
ATOM   1489  NH2 ARG A 108      -6.153 -36.242 -15.758  1.00  0.00              
ATOM   1490  H   ARG A 108     -12.530 -32.765 -20.061  1.00  0.00              
ATOM   1491  HA  ARG A 108      -9.706 -33.304 -19.968  1.00  0.00              
ATOM   1492 1HB  ARG A 108     -11.269 -33.492 -18.051  1.00  0.00              
ATOM   1493 2HB  ARG A 108     -12.107 -34.827 -18.873  1.00  0.00              
ATOM   1494 1HG  ARG A 108     -10.730 -35.739 -17.134  1.00  0.00              
ATOM   1495 2HG  ARG A 108     -10.023 -36.173 -18.710  1.00  0.00              
ATOM   1496 1HD  ARG A 108      -8.354 -34.464 -18.504  1.00  0.00              
ATOM   1497 2HD  ARG A 108      -9.137 -33.804 -17.050  1.00  0.00              
ATOM   1498  HE  ARG A 108      -8.381 -36.442 -16.284  1.00  0.00              
ATOM   1499 1HH1 ARG A 108      -6.720 -33.703 -17.636  1.00  0.00              
ATOM   1500 2HH1 ARG A 108      -5.228 -34.196 -16.863  1.00  0.00              
ATOM   1501 1HH2 ARG A 108      -6.625 -37.042 -15.358  1.00  0.00              
ATOM   1502 2HH2 ARG A 108      -5.174 -36.083 -15.576  1.00  0.00              
ATOM   1503  N   GLU A 109     -11.567 -35.517 -21.520  1.00  0.00              
ATOM   1504  CA  GLU A 109     -11.579 -36.627 -22.470  1.00  0.00              
ATOM   1505  C   GLU A 109     -10.814 -36.253 -23.741  1.00  0.00              
ATOM   1506  O   GLU A 109      -9.921 -36.978 -24.191  1.00  0.00              
ATOM   1507  CB  GLU A 109     -13.015 -37.029 -22.814  1.00  0.00              
ATOM   1508  CG  GLU A 109     -13.127 -38.190 -23.791  1.00  0.00              
ATOM   1509  CD  GLU A 109     -14.564 -38.530 -24.074  1.00  0.00              
ATOM   1510  OE1 GLU A 109     -15.426 -37.891 -23.518  1.00  0.00              
ATOM   1511  OE2 GLU A 109     -14.803 -39.350 -24.929  1.00  0.00              
ATOM   1512  H   GLU A 109     -12.445 -35.129 -21.205  1.00  0.00              
ATOM   1513  HA  GLU A 109     -11.072 -37.490 -22.037  1.00  0.00              
ATOM   1514 1HB  GLU A 109     -13.504 -37.295 -21.876  1.00  0.00              
ATOM   1515 2HB  GLU A 109     -13.499 -36.149 -23.239  1.00  0.00              
ATOM   1516 1HG  GLU A 109     -12.603 -38.018 -24.731  1.00  0.00              
ATOM   1517 2HG  GLU A 109     -12.657 -39.017 -23.260  1.00  0.00              
ATOM   1518  N   GLN A 110     -11.169 -35.107 -24.309  1.00  0.00              
ATOM   1519  CA  GLN A 110     -10.579 -34.648 -25.556  1.00  0.00              
ATOM   1520  C   GLN A 110      -9.098 -34.326 -25.413  1.00  0.00              
ATOM   1521  O   GLN A 110      -8.298 -34.662 -26.284  1.00  0.00              
ATOM   1522  CB  GLN A 110     -11.324 -33.412 -26.067  1.00  0.00              
ATOM   1523  CG  GLN A 110     -12.717 -33.700 -26.600  1.00  0.00              
ATOM   1524  CD  GLN A 110     -13.477 -32.434 -26.947  1.00  0.00              
ATOM   1525  OE1 GLN A 110     -13.000 -31.321 -26.706  1.00  0.00              
ATOM   1526  NE2 GLN A 110     -14.668 -32.596 -27.511  1.00  0.00              
ATOM   1527  H   GLN A 110     -11.871 -34.538 -23.858  1.00  0.00              
ATOM   1528  HA  GLN A 110     -10.639 -35.441 -26.302  1.00  0.00              
ATOM   1529 1HB  GLN A 110     -11.385 -32.714 -25.232  1.00  0.00              
ATOM   1530 2HB  GLN A 110     -10.710 -32.979 -26.857  1.00  0.00              
ATOM   1531 1HG  GLN A 110     -12.909 -34.431 -27.385  1.00  0.00              
ATOM   1532 2HG  GLN A 110     -13.096 -34.080 -25.650  1.00  0.00              
ATOM   1533 1HE2 GLN A 110     -15.217 -31.797 -27.762  1.00  0.00              
ATOM   1534 2HE2 GLN A 110     -15.018 -33.516 -27.686  1.00  0.00              
ATOM   1535  N   ILE A 111      -8.728 -33.678 -24.312  1.00  0.00              
ATOM   1536  CA  ILE A 111      -7.325 -33.364 -24.072  1.00  0.00              
ATOM   1537  C   ILE A 111      -6.469 -34.627 -23.941  1.00  0.00              
ATOM   1538  O   ILE A 111      -5.424 -34.741 -24.581  1.00  0.00              
ATOM   1539  CB  ILE A 111      -7.145 -32.499 -22.797  1.00  0.00              
ATOM   1540  CG1 ILE A 111      -7.722 -31.100 -23.026  1.00  0.00              
ATOM   1541  CG2 ILE A 111      -5.667 -32.389 -22.444  1.00  0.00              
ATOM   1542  CD1 ILE A 111      -7.919 -30.306 -21.755  1.00  0.00              
ATOM   1543  H   ILE A 111      -9.418 -33.397 -23.631  1.00  0.00              
ATOM   1544  HA  ILE A 111      -6.897 -32.840 -24.926  1.00  0.00              
ATOM   1545  HB  ILE A 111      -7.686 -32.964 -21.973  1.00  0.00              
ATOM   1546 1HG1 ILE A 111      -7.034 -30.568 -23.684  1.00  0.00              
ATOM   1547 2HG1 ILE A 111      -8.681 -31.223 -23.529  1.00  0.00              
ATOM   1548 1HG2 ILE A 111      -5.551 -31.780 -21.548  1.00  0.00              
ATOM   1549 2HG2 ILE A 111      -5.262 -33.384 -22.261  1.00  0.00              
ATOM   1550 3HG2 ILE A 111      -5.129 -31.925 -23.270  1.00  0.00              
ATOM   1551 1HD1 ILE A 111      -8.330 -29.326 -21.997  1.00  0.00              
ATOM   1552 2HD1 ILE A 111      -8.608 -30.836 -21.097  1.00  0.00              
ATOM   1553 3HD1 ILE A 111      -6.961 -30.180 -21.252  1.00  0.00              
ATOM   1554  N   LEU A 112      -6.916 -35.567 -23.111  1.00  0.00              
ATOM   1555  CA  LEU A 112      -6.187 -36.816 -22.885  1.00  0.00              
ATOM   1556  C   LEU A 112      -6.085 -37.642 -24.163  1.00  0.00              
ATOM   1557  O   LEU A 112      -5.054 -38.262 -24.445  1.00  0.00              
ATOM   1558  CB  LEU A 112      -6.884 -37.649 -21.807  1.00  0.00              
ATOM   1559  CG  LEU A 112      -6.872 -37.116 -20.376  1.00  0.00              
ATOM   1560  CD1 LEU A 112      -7.726 -38.014 -19.502  1.00  0.00              
ATOM   1561  CD2 LEU A 112      -5.447 -37.054 -19.853  1.00  0.00              
ATOM   1562  H   LEU A 112      -7.786 -35.410 -22.623  1.00  0.00              
ATOM   1563  HA  LEU A 112      -5.165 -36.592 -22.582  1.00  0.00              
ATOM   1564 1HB  LEU A 112      -7.902 -37.618 -22.191  1.00  0.00              
ATOM   1565 2HB  LEU A 112      -6.530 -38.680 -21.802  1.00  0.00              
ATOM   1566  HG  LEU A 112      -7.255 -36.096 -20.407  1.00  0.00              
ATOM   1567 1HD1 LEU A 112      -7.721 -37.638 -18.479  1.00  0.00              
ATOM   1568 2HD1 LEU A 112      -8.749 -38.023 -19.879  1.00  0.00              
ATOM   1569 3HD1 LEU A 112      -7.324 -39.027 -19.518  1.00  0.00              
ATOM   1570 1HD2 LEU A 112      -5.452 -36.672 -18.831  1.00  0.00              
ATOM   1571 2HD2 LEU A 112      -5.011 -38.053 -19.866  1.00  0.00              
ATOM   1572 3HD2 LEU A 112      -4.856 -36.392 -20.485  1.00  0.00              
ATOM   1573  N   ARG A 113      -7.172 -37.647 -24.924  1.00  0.00              
ATOM   1574  CA  ARG A 113      -7.235 -38.355 -26.194  1.00  0.00              
ATOM   1575  C   ARG A 113      -6.107 -37.953 -27.148  1.00  0.00              
ATOM   1576  O   ARG A 113      -5.340 -38.801 -27.614  1.00  0.00              
ATOM   1577  CB  ARG A 113      -8.592 -38.083 -26.851  1.00  0.00              
ATOM   1578  CG  ARG A 113      -8.802 -38.769 -28.188  1.00  0.00              
ATOM   1579  CD  ARG A 113     -10.189 -38.469 -28.726  1.00  0.00              
ATOM   1580  NE  ARG A 113     -10.337 -37.057 -29.067  1.00  0.00              
ATOM   1581  CZ  ARG A 113     -11.502 -36.464 -29.297  1.00  0.00              
ATOM   1582  NH1 ARG A 113     -12.627 -37.159 -29.216  1.00  0.00              
ATOM   1583  NH2 ARG A 113     -11.541 -35.178 -29.614  1.00  0.00              
ATOM   1584  H   ARG A 113      -7.982 -37.137 -24.604  1.00  0.00              
ATOM   1585  HA  ARG A 113      -7.109 -39.425 -26.027  1.00  0.00              
ATOM   1586 1HB  ARG A 113      -9.357 -38.417 -26.151  1.00  0.00              
ATOM   1587 2HB  ARG A 113      -8.670 -37.005 -26.986  1.00  0.00              
ATOM   1588 1HG  ARG A 113      -8.046 -38.407 -28.885  1.00  0.00              
ATOM   1589 2HG  ARG A 113      -8.681 -39.844 -28.048  1.00  0.00              
ATOM   1590 1HD  ARG A 113     -10.359 -39.068 -29.620  1.00  0.00              
ATOM   1591 2HD  ARG A 113     -10.927 -38.729 -27.968  1.00  0.00              
ATOM   1592  HE  ARG A 113      -9.630 -36.343 -29.177  1.00  0.00              
ATOM   1593 1HH1 ARG A 113     -12.595 -38.140 -28.978  1.00  0.00              
ATOM   1594 2HH1 ARG A 113     -13.511 -36.705 -29.392  1.00  0.00              
ATOM   1595 1HH2 ARG A 113     -10.680 -34.651 -29.680  1.00  0.00              
ATOM   1596 2HH2 ARG A 113     -12.428 -34.731 -29.789  1.00  0.00              
ATOM   1597  N   VAL A 114      -6.001 -36.658 -27.430  1.00  0.00              
ATOM   1598  CA  VAL A 114      -5.060 -36.174 -28.436  1.00  0.00              
ATOM   1599  C   VAL A 114      -3.626 -36.052 -27.931  1.00  0.00              
ATOM   1600  O   VAL A 114      -2.684 -36.163 -28.712  1.00  0.00              
ATOM   1601  CB  VAL A 114      -5.501 -34.807 -29.023  1.00  0.00              
ATOM   1602  CG1 VAL A 114      -6.935 -34.895 -29.520  1.00  0.00              
ATOM   1603  CG2 VAL A 114      -5.360 -33.716 -27.985  1.00  0.00              
ATOM   1604  H   VAL A 114      -6.583 -35.993 -26.941  1.00  0.00              
ATOM   1605  HA  VAL A 114      -4.972 -36.875 -29.266  1.00  0.00              
ATOM   1606  HB  VAL A 114      -4.840 -34.546 -29.849  1.00  0.00              
ATOM   1607 1HG1 VAL A 114      -7.237 -33.931 -29.931  1.00  0.00              
ATOM   1608 2HG1 VAL A 114      -7.006 -35.657 -30.295  1.00  0.00              
ATOM   1609 3HG1 VAL A 114      -7.592 -35.158 -28.691  1.00  0.00              
ATOM   1610 1HG2 VAL A 114      -5.673 -32.763 -28.412  1.00  0.00              
ATOM   1611 2HG2 VAL A 114      -5.986 -33.951 -27.123  1.00  0.00              
ATOM   1612 3HG2 VAL A 114      -4.319 -33.646 -27.669  1.00  0.00              
ATOM   1613  N   LYS A 115      -3.454 -35.829 -26.634  1.00  0.00              
ATOM   1614  CA  LYS A 115      -2.113 -35.734 -26.075  1.00  0.00              
ATOM   1615  C   LYS A 115      -1.585 -37.091 -25.612  1.00  0.00              
ATOM   1616  O   LYS A 115      -0.378 -37.270 -25.453  1.00  0.00              
ATOM   1617  CB  LYS A 115      -2.092 -34.733 -24.919  1.00  0.00              
ATOM   1618  CG  LYS A 115      -1.982 -33.278 -25.366  1.00  0.00              
ATOM   1619  CD  LYS A 115      -1.475 -32.376 -24.248  1.00  0.00              
ATOM   1620  CE  LYS A 115      -0.022 -32.656 -23.920  1.00  0.00              
ATOM   1621  NZ  LYS A 115       0.877 -32.132 -24.979  1.00  0.00              
ATOM   1622  H   LYS A 115      -4.251 -35.724 -26.022  1.00  0.00              
ATOM   1623  HA  LYS A 115      -1.418 -35.388 -26.841  1.00  0.00              
ATOM   1624 1HB  LYS A 115      -3.014 -34.876 -24.355  1.00  0.00              
ATOM   1625 2HB  LYS A 115      -1.239 -34.989 -24.290  1.00  0.00              
ATOM   1626 1HG  LYS A 115      -1.293 -33.225 -26.209  1.00  0.00              
ATOM   1627 2HG  LYS A 115      -2.968 -32.937 -25.682  1.00  0.00              
ATOM   1628 1HD  LYS A 115      -1.581 -31.337 -24.565  1.00  0.00              
ATOM   1629 2HD  LYS A 115      -2.084 -32.548 -23.361  1.00  0.00              
ATOM   1630 1HE  LYS A 115       0.211 -32.181 -22.968  1.00  0.00              
ATOM   1631 2HE  LYS A 115       0.104 -33.735 -23.826  1.00  0.00              
ATOM   1632 1HZ  LYS A 115       1.837 -32.332 -24.736  1.00  0.00              
ATOM   1633 2HZ  LYS A 115       0.654 -32.575 -25.860  1.00  0.00              
ATOM   1634 3HZ  LYS A 115       0.752 -31.134 -25.063  1.00  0.00              
ATOM   1635  N   GLU A 116      -2.491 -38.047 -25.416  1.00  0.00              
ATOM   1636  CA  GLU A 116      -2.118 -39.387 -24.967  1.00  0.00              
ATOM   1637  C   GLU A 116      -1.164 -39.292 -23.783  1.00  0.00              
ATOM   1638  O   GLU A 116      -0.074 -39.868 -23.794  1.00  0.00              
ATOM   1639  CB  GLU A 116      -1.478 -40.186 -26.105  1.00  0.00              
ATOM   1640  CG  GLU A 116      -2.377 -40.389 -27.315  1.00  0.00              
ATOM   1641  CD  GLU A 116      -1.668 -41.147 -28.402  1.00  0.00              
ATOM   1642  OE1 GLU A 116      -0.553 -41.557 -28.184  1.00  0.00              
ATOM   1643  OE2 GLU A 116      -2.280 -41.414 -29.410  1.00  0.00              
ATOM   1644  H   GLU A 116      -3.465 -37.837 -25.584  1.00  0.00              
ATOM   1645  HA  GLU A 116      -3.005 -39.923 -24.627  1.00  0.00              
ATOM   1646 1HB  GLU A 116      -0.580 -39.646 -26.406  1.00  0.00              
ATOM   1647 2HB  GLU A 116      -1.197 -41.156 -25.695  1.00  0.00              
ATOM   1648 1HG  GLU A 116      -3.316 -40.888 -27.079  1.00  0.00              
ATOM   1649 2HG  GLU A 116      -2.582 -39.374 -27.655  1.00  0.00              
ATOM   1650  N   ASP A 117      -1.592 -38.561 -22.760  1.00  0.00              
ATOM   1651  CA  ASP A 117      -0.771 -38.330 -21.582  1.00  0.00              
ATOM   1652  C   ASP A 117      -1.669 -38.130 -20.367  1.00  0.00              
ATOM   1653  O   ASP A 117      -2.322 -37.096 -20.229  1.00  0.00              
ATOM   1654  CB  ASP A 117       0.094 -37.086 -21.810  1.00  0.00              
ATOM   1655  CG  ASP A 117       1.062 -36.823 -20.676  1.00  0.00              
ATOM   1656  OD1 ASP A 117       1.878 -35.885 -20.810  1.00  0.00              
ATOM   1657  OD2 ASP A 117       1.017 -37.543 -19.656  1.00  0.00              
ATOM   1658  H   ASP A 117      -2.515 -38.154 -22.804  1.00  0.00              
ATOM   1659  HA  ASP A 117      -0.147 -39.203 -21.390  1.00  0.00              
ATOM   1660 1HB  ASP A 117       0.621 -37.094 -22.764  1.00  0.00              
ATOM   1661 2HB  ASP A 117      -0.679 -36.316 -21.827  1.00  0.00              
ATOM   1662  N   GLU A 118      -1.703 -39.127 -19.491  1.00  0.00              
ATOM   1663  CA  GLU A 118      -2.532 -39.074 -18.294  1.00  0.00              
ATOM   1664  C   GLU A 118      -1.947 -38.138 -17.236  1.00  0.00              
ATOM   1665  O   GLU A 118      -2.627 -37.767 -16.278  1.00  0.00              
ATOM   1666  CB  GLU A 118      -2.708 -40.478 -17.710  1.00  0.00              
ATOM   1667  CG  GLU A 118      -3.510 -41.428 -18.589  1.00  0.00              
ATOM   1668  CD  GLU A 118      -4.908 -40.922 -18.807  1.00  0.00              
ATOM   1669  OE1 GLU A 118      -5.586 -40.671 -17.839  1.00  0.00              
ATOM   1670  OE2 GLU A 118      -5.262 -40.679 -19.936  1.00  0.00              
ATOM   1671  H   GLU A 118      -1.136 -39.945 -19.661  1.00  0.00              
ATOM   1672  HA  GLU A 118      -3.514 -38.671 -18.542  1.00  0.00              
ATOM   1673 1HB  GLU A 118      -1.709 -40.885 -17.554  1.00  0.00              
ATOM   1674 2HB  GLU A 118      -3.209 -40.364 -16.749  1.00  0.00              
ATOM   1675 1HG  GLU A 118      -3.042 -41.626 -19.553  1.00  0.00              
ATOM   1676 2HG  GLU A 118      -3.543 -42.348 -18.008  1.00  0.00              
ATOM   1677  N   ASN A 119      -0.683 -37.765 -17.411  1.00  0.00              
ATOM   1678  CA  ASN A 119      -0.033 -36.850 -16.482  1.00  0.00              
ATOM   1679  C   ASN A 119       0.172 -35.452 -17.059  1.00  0.00              
ATOM   1680  O   ASN A 119       1.081 -34.730 -16.647  1.00  0.00              
ATOM   1681  CB  ASN A 119       1.313 -37.422 -16.036  1.00  0.00              
ATOM   1682  CG  ASN A 119       1.162 -38.705 -15.242  1.00  0.00              
ATOM   1683  OD1 ASN A 119       0.627 -38.702 -14.130  1.00  0.00              
ATOM   1684  ND2 ASN A 119       1.629 -39.812 -15.811  1.00  0.00              
ATOM   1685  H   ASN A 119      -0.161 -38.120 -18.199  1.00  0.00              
ATOM   1686  HA  ASN A 119      -0.663 -36.706 -15.603  1.00  0.00              
ATOM   1687 1HB  ASN A 119       2.143 -37.511 -16.739  1.00  0.00              
ATOM   1688 2HB  ASN A 119       1.507 -36.598 -15.348  1.00  0.00              
ATOM   1689 1HD2 ASN A 119       1.555 -40.688 -15.334  1.00  0.00              
ATOM   1690 2HD2 ASN A 119       2.052 -39.769 -16.716  1.00  0.00              
ATOM   1691  N   VAL A 120      -0.669 -35.069 -18.015  1.00  0.00              
ATOM   1692  CA  VAL A 120      -0.546 -33.752 -18.626  1.00  0.00              
ATOM   1693  C   VAL A 120      -0.736 -32.682 -17.546  1.00  0.00              
ATOM   1694  O   VAL A 120      -1.675 -32.761 -16.744  1.00  0.00              
ATOM   1695  CB  VAL A 120      -1.605 -33.553 -19.739  1.00  0.00              
ATOM   1696  CG1 VAL A 120      -2.999 -33.575 -19.143  1.00  0.00              
ATOM   1697  CG2 VAL A 120      -1.366 -32.239 -20.461  1.00  0.00              
ATOM   1698  H   VAL A 120      -1.402 -35.690 -18.325  1.00  0.00              
ATOM   1699  HA  VAL A 120       0.452 -33.597 -19.036  1.00  0.00              
ATOM   1700  HB  VAL A 120      -1.497 -34.348 -20.478  1.00  0.00              
ATOM   1701 1HG1 VAL A 120      -3.735 -33.435 -19.935  1.00  0.00              
ATOM   1702 2HG1 VAL A 120      -3.171 -34.534 -18.655  1.00  0.00              
ATOM   1703 3HG1 VAL A 120      -3.095 -32.772 -18.413  1.00  0.00              
ATOM   1704 1HG2 VAL A 120      -2.116 -32.110 -21.241  1.00  0.00              
ATOM   1705 2HG2 VAL A 120      -1.436 -31.416 -19.749  1.00  0.00              
ATOM   1706 3HG2 VAL A 120      -0.373 -32.246 -20.911  1.00  0.00              
ATOM   1707  N   PRO A 121       0.162 -31.680 -17.497  1.00  0.00              
ATOM   1708  CA  PRO A 121      -0.005 -30.551 -16.569  1.00  0.00              
ATOM   1709  C   PRO A 121      -1.446 -30.048 -16.696  1.00  0.00              
ATOM   1710  O   PRO A 121      -1.871 -29.617 -17.772  1.00  0.00              
ATOM   1711  CB  PRO A 121       1.035 -29.548 -17.061  1.00  0.00              
ATOM   1712  CG  PRO A 121       2.119 -30.452 -17.563  1.00  0.00              
ATOM   1713  CD  PRO A 121       1.344 -31.527 -18.311  1.00  0.00              
ATOM   1714  HA  PRO A 121       0.145 -30.838 -15.518  1.00  0.00              
ATOM   1715 1HB  PRO A 121       0.627 -28.900 -17.851  1.00  0.00              
ATOM   1716 2HB  PRO A 121       1.377 -28.890 -16.249  1.00  0.00              
ATOM   1717 1HG  PRO A 121       2.817 -29.909 -18.217  1.00  0.00              
ATOM   1718 2HG  PRO A 121       2.709 -30.864 -16.732  1.00  0.00              
ATOM   1719 1HD  PRO A 121       1.094 -31.222 -19.338  1.00  0.00              
ATOM   1720 2HD  PRO A 121       1.905 -32.471 -18.384  1.00  0.00              
ATOM   1721  N   PHE A 122      -2.189 -30.107 -15.593  1.00  0.00              
ATOM   1722  CA  PHE A 122      -3.616 -29.821 -15.629  1.00  0.00              
ATOM   1723  C   PHE A 122      -4.119 -29.356 -14.263  1.00  0.00              
ATOM   1724  O   PHE A 122      -3.856 -29.997 -13.241  1.00  0.00              
ATOM   1725  CB  PHE A 122      -4.320 -31.128 -16.043  1.00  0.00              
ATOM   1726  CG  PHE A 122      -5.797 -31.007 -16.305  1.00  0.00              
ATOM   1727  CD1 PHE A 122      -6.268 -30.893 -17.613  1.00  0.00              
ATOM   1728  CD2 PHE A 122      -6.719 -31.082 -15.265  1.00  0.00              
ATOM   1729  CE1 PHE A 122      -7.639 -30.860 -17.880  1.00  0.00              
ATOM   1730  CE2 PHE A 122      -8.089 -31.049 -15.517  1.00  0.00              
ATOM   1731  CZ  PHE A 122      -8.551 -30.940 -16.828  1.00  0.00              
ATOM   1732  H   PHE A 122      -1.758 -30.354 -14.714  1.00  0.00              
ATOM   1733  HA  PHE A 122      -3.813 -29.005 -16.326  1.00  0.00              
ATOM   1734 1HB  PHE A 122      -3.885 -31.514 -16.964  1.00  0.00              
ATOM   1735 2HB  PHE A 122      -4.218 -31.874 -15.254  1.00  0.00              
ATOM   1736  HD1 PHE A 122      -5.552 -30.831 -18.433  1.00  0.00              
ATOM   1737  HD2 PHE A 122      -6.356 -31.167 -14.240  1.00  0.00              
ATOM   1738  HE1 PHE A 122      -7.991 -30.772 -18.908  1.00  0.00              
ATOM   1739  HE2 PHE A 122      -8.800 -31.106 -14.693  1.00  0.00              
ATOM   1740  HZ  PHE A 122      -9.621 -30.916 -17.030  1.00  0.00              
ATOM   1741  N   LEU A 123      -4.842 -28.240 -14.246  1.00  0.00              
ATOM   1742  CA  LEU A 123      -5.523 -27.795 -13.041  1.00  0.00              
ATOM   1743  C   LEU A 123      -7.022 -27.749 -13.294  1.00  0.00              
ATOM   1744  O   LEU A 123      -7.459 -27.377 -14.385  1.00  0.00              
ATOM   1745  CB  LEU A 123      -5.054 -26.404 -12.601  1.00  0.00              
ATOM   1746  CG  LEU A 123      -3.900 -26.289 -11.600  1.00  0.00              
ATOM   1747  CD1 LEU A 123      -2.576 -26.551 -12.302  1.00  0.00              
ATOM   1748  CD2 LEU A 123      -3.900 -24.892 -10.996  1.00  0.00              
ATOM   1749  H   LEU A 123      -4.920 -27.688 -15.089  1.00  0.00              
ATOM   1750  HA  LEU A 123      -5.347 -28.509 -12.237  1.00  0.00              
ATOM   1751 1HB  LEU A 123      -4.718 -26.018 -13.563  1.00  0.00              
ATOM   1752 2HB  LEU A 123      -5.880 -25.796 -12.234  1.00  0.00              
ATOM   1753  HG  LEU A 123      -4.094 -27.002 -10.799  1.00  0.00              
ATOM   1754 1HD1 LEU A 123      -1.760 -26.467 -11.584  1.00  0.00              
ATOM   1755 2HD1 LEU A 123      -2.583 -27.555 -12.728  1.00  0.00              
ATOM   1756 3HD1 LEU A 123      -2.435 -25.820 -13.098  1.00  0.00              
ATOM   1757 1HD2 LEU A 123      -3.081 -24.805 -10.281  1.00  0.00              
ATOM   1758 2HD2 LEU A 123      -3.772 -24.153 -11.787  1.00  0.00              
ATOM   1759 3HD2 LEU A 123      -4.847 -24.716 -10.485  1.00  0.00              
ATOM   1760  N   LEU A 124      -7.803 -28.145 -12.293  1.00  0.00              
ATOM   1761  CA  LEU A 124      -9.254 -28.031 -12.366  1.00  0.00              
ATOM   1762  C   LEU A 124      -9.564 -26.720 -11.650  1.00  0.00              
ATOM   1763  O   LEU A 124      -9.248 -26.560 -10.475  1.00  0.00              
ATOM   1764  CB  LEU A 124      -9.962 -29.227 -11.715  1.00  0.00              
ATOM   1765  CG  LEU A 124     -11.494 -29.159 -11.717  1.00  0.00              
ATOM   1766  CD1 LEU A 124     -12.014 -29.137 -13.148  1.00  0.00              
ATOM   1767  CD2 LEU A 124     -12.057 -30.350 -10.957  1.00  0.00              
ATOM   1768  H   LEU A 124      -7.381 -28.534 -11.463  1.00  0.00              
ATOM   1769  HA  LEU A 124      -9.564 -27.985 -13.409  1.00  0.00              
ATOM   1770 1HB  LEU A 124      -9.622 -30.018 -12.381  1.00  0.00              
ATOM   1771 2HB  LEU A 124      -9.590 -29.416 -10.708  1.00  0.00              
ATOM   1772  HG  LEU A 124     -11.779 -28.255 -11.178  1.00  0.00              
ATOM   1773 1HD1 LEU A 124     -13.103 -29.089 -13.139  1.00  0.00              
ATOM   1774 2HD1 LEU A 124     -11.617 -28.264 -13.666  1.00  0.00              
ATOM   1775 3HD1 LEU A 124     -11.696 -30.042 -13.664  1.00  0.00              
ATOM   1776 1HD2 LEU A 124     -13.146 -30.300 -10.958  1.00  0.00              
ATOM   1777 2HD2 LEU A 124     -11.735 -31.274 -11.437  1.00  0.00              
ATOM   1778 3HD2 LEU A 124     -11.695 -30.331  -9.929  1.00  0.00              
ATOM   1779  N   VAL A 125     -10.166 -25.776 -12.365  1.00  0.00              
ATOM   1780  CA  VAL A 125     -10.406 -24.452 -11.810  1.00  0.00              
ATOM   1781  C   VAL A 125     -11.879 -24.107 -11.602  1.00  0.00              
ATOM   1782  O   VAL A 125     -12.638 -23.985 -12.569  1.00  0.00              
ATOM   1783  CB  VAL A 125      -9.783 -23.368 -12.728  1.00  0.00              
ATOM   1784  CG1 VAL A 125     -10.052 -21.991 -12.167  1.00  0.00              
ATOM   1785  CG2 VAL A 125      -8.283 -23.600 -12.871  1.00  0.00              
ATOM   1786  H   VAL A 125     -10.465 -25.976 -13.309  1.00  0.00              
ATOM   1787  HA  VAL A 125      -9.997 -24.364 -10.803  1.00  0.00              
ATOM   1788  HB  VAL A 125     -10.216 -23.456 -13.724  1.00  0.00              
ATOM   1789 1HG1 VAL A 125      -9.610 -21.239 -12.821  1.00  0.00              
ATOM   1790 2HG1 VAL A 125     -11.128 -21.828 -12.104  1.00  0.00              
ATOM   1791 3HG1 VAL A 125      -9.613 -21.911 -11.173  1.00  0.00              
ATOM   1792 1HG2 VAL A 125      -7.857 -22.834 -13.517  1.00  0.00              
ATOM   1793 2HG2 VAL A 125      -7.813 -23.550 -11.889  1.00  0.00              
ATOM   1794 3HG2 VAL A 125      -8.107 -24.583 -13.308  1.00  0.00              
ATOM   1795  N   GLY A 126     -12.270 -23.948 -10.341  1.00  0.00              
ATOM   1796  CA  GLY A 126     -13.636 -23.575 -10.016  1.00  0.00              
ATOM   1797  C   GLY A 126     -13.660 -22.064  -9.857  1.00  0.00              
ATOM   1798  O   GLY A 126     -13.128 -21.527  -8.884  1.00  0.00              
ATOM   1799  H   GLY A 126     -11.606 -24.087  -9.592  1.00  0.00              
ATOM   1800 1HA  GLY A 126     -14.294 -23.894 -10.824  1.00  0.00              
ATOM   1801 2HA  GLY A 126     -13.930 -24.071  -9.092  1.00  0.00              
ATOM   1802  N   ASN A 127     -14.270 -21.376 -10.817  1.00  0.00              
ATOM   1803  CA  ASN A 127     -14.277 -19.920 -10.831  1.00  0.00              
ATOM   1804  C   ASN A 127     -15.522 -19.285 -10.201  1.00  0.00              
ATOM   1805  O   ASN A 127     -16.526 -19.957  -9.956  1.00  0.00              
ATOM   1806  CB  ASN A 127     -14.108 -19.406 -12.249  1.00  0.00              
ATOM   1807  CG  ASN A 127     -13.707 -17.959 -12.325  1.00  0.00              
ATOM   1808  OD1 ASN A 127     -13.074 -17.421 -11.410  1.00  0.00              
ATOM   1809  ND2 ASN A 127     -14.142 -17.307 -13.373  1.00  0.00              
ATOM   1810  H   ASN A 127     -14.741 -21.877 -11.557  1.00  0.00              
ATOM   1811  HA  ASN A 127     -13.448 -19.540 -10.232  1.00  0.00              
ATOM   1812 1HB  ASN A 127     -13.537 -19.975 -12.984  1.00  0.00              
ATOM   1813 2HB  ASN A 127     -15.172 -19.488 -12.474  1.00  0.00              
ATOM   1814 1HD2 ASN A 127     -13.913 -16.340 -13.489  1.00  0.00              
ATOM   1815 2HD2 ASN A 127     -14.702 -17.774 -14.056  1.00  0.00              
ATOM   1816  N   LYS A 128     -15.427 -17.981  -9.938  1.00  0.00              
ATOM   1817  CA  LYS A 128     -16.490 -17.185  -9.320  1.00  0.00              
ATOM   1818  C   LYS A 128     -16.713 -17.536  -7.859  1.00  0.00              
ATOM   1819  O   LYS A 128     -17.845 -17.568  -7.388  1.00  0.00              
ATOM   1820  CB  LYS A 128     -17.805 -17.336 -10.094  1.00  0.00              
ATOM   1821  CG  LYS A 128     -17.670 -17.071 -11.584  1.00  0.00              
ATOM   1822  CD  LYS A 128     -19.026 -17.034 -12.277  1.00  0.00              
ATOM   1823  CE  LYS A 128     -18.854 -17.006 -13.775  1.00  0.00              
ATOM   1824  NZ  LYS A 128     -20.140 -16.979 -14.498  1.00  0.00              
ATOM   1825  H   LYS A 128     -14.558 -17.530 -10.188  1.00  0.00              
ATOM   1826  HA  LYS A 128     -16.214 -16.130  -9.330  1.00  0.00              
ATOM   1827 1HB  LYS A 128     -18.157 -18.354  -9.930  1.00  0.00              
ATOM   1828 2HB  LYS A 128     -18.515 -16.633  -9.658  1.00  0.00              
ATOM   1829 1HG  LYS A 128     -17.170 -16.112 -11.721  1.00  0.00              
ATOM   1830 2HG  LYS A 128     -17.064 -17.863 -12.022  1.00  0.00              
ATOM   1831 1HD  LYS A 128     -19.589 -17.921 -11.985  1.00  0.00              
ATOM   1832 2HD  LYS A 128     -19.559 -16.142 -11.949  1.00  0.00              
ATOM   1833 1HE  LYS A 128     -18.281 -16.118 -14.037  1.00  0.00              
ATOM   1834 2HE  LYS A 128     -18.298 -17.895 -14.072  1.00  0.00              
ATOM   1835 1HZ  LYS A 128     -19.967 -16.962 -15.493  1.00  0.00              
ATOM   1836 2HZ  LYS A 128     -20.675 -17.804 -14.264  1.00  0.00              
ATOM   1837 3HZ  LYS A 128     -20.658 -16.155 -14.231  1.00  0.00              
ATOM   1838  N   SER A 129     -15.618 -17.772  -7.145  1.00  0.00              
ATOM   1839  CA  SER A 129     -15.666 -18.128  -5.733  1.00  0.00              
ATOM   1840  C   SER A 129     -16.216 -17.004  -4.864  1.00  0.00              
ATOM   1841  O   SER A 129     -16.601 -17.235  -3.718  1.00  0.00              
ATOM   1842  CB  SER A 129     -14.281 -18.522  -5.257  1.00  0.00              
ATOM   1843  OG  SER A 129     -13.397 -17.435  -5.252  1.00  0.00              
ATOM   1844  H   SER A 129     -14.721 -17.700  -7.604  1.00  0.00              
ATOM   1845  HA  SER A 129     -16.235 -19.038  -5.535  1.00  0.00              
ATOM   1846 1HB  SER A 129     -14.360 -18.920  -4.246  1.00  0.00              
ATOM   1847 2HB  SER A 129     -13.890 -19.294  -5.920  1.00  0.00              
ATOM   1848  HG  SER A 129     -12.656 -17.628  -4.672  1.00  0.00              
ATOM   1849  N   ASP A 130     -16.268 -15.791  -5.408  1.00  0.00              
ATOM   1850  CA  ASP A 130     -16.904 -14.684  -4.701  1.00  0.00              
ATOM   1851  C   ASP A 130     -18.425 -14.797  -4.692  1.00  0.00              
ATOM   1852  O   ASP A 130     -19.100 -14.062  -3.967  1.00  0.00              
ATOM   1853  CB  ASP A 130     -16.488 -13.330  -5.307  1.00  0.00              
ATOM   1854  CG  ASP A 130     -16.811 -13.216  -6.785  1.00  0.00              
ATOM   1855  OD1 ASP A 130     -16.216 -13.963  -7.585  1.00  0.00              
ATOM   1856  OD2 ASP A 130     -17.655 -12.375  -7.152  1.00  0.00              
ATOM   1857  H   ASP A 130     -15.864 -15.627  -6.319  1.00  0.00              
ATOM   1858  HA  ASP A 130     -16.600 -14.692  -3.654  1.00  0.00              
ATOM   1859 1HB  ASP A 130     -16.886 -12.471  -4.767  1.00  0.00              
ATOM   1860 2HB  ASP A 130     -15.408 -13.380  -5.165  1.00  0.00              
ATOM   1861  N   LEU A 131     -18.963 -15.711  -5.493  1.00  0.00              
ATOM   1862  CA  LEU A 131     -20.408 -15.953  -5.501  1.00  0.00              
ATOM   1863  C   LEU A 131     -20.759 -17.208  -4.698  1.00  0.00              
ATOM   1864  O   LEU A 131     -21.527 -18.064  -5.151  1.00  0.00              
ATOM   1865  CB  LEU A 131     -20.914 -16.094  -6.941  1.00  0.00              
ATOM   1866  CG  LEU A 131     -20.679 -14.894  -7.867  1.00  0.00              
ATOM   1867  CD1 LEU A 131     -21.158 -15.227  -9.279  1.00  0.00              
ATOM   1868  CD2 LEU A 131     -21.419 -13.673  -7.318  1.00  0.00              
ATOM   1869  H   LEU A 131     -18.370 -16.250  -6.107  1.00  0.00              
ATOM   1870  HA  LEU A 131     -20.920 -15.121  -5.018  1.00  0.00              
ATOM   1871 1HB  LEU A 131     -20.297 -16.931  -7.264  1.00  0.00              
ATOM   1872 2HB  LEU A 131     -21.965 -16.383  -6.974  1.00  0.00              
ATOM   1873  HG  LEU A 131     -19.612 -14.675  -7.847  1.00  0.00              
ATOM   1874 1HD1 LEU A 131     -20.988 -14.370  -9.932  1.00  0.00              
ATOM   1875 2HD1 LEU A 131     -20.604 -16.086  -9.658  1.00  0.00              
ATOM   1876 3HD1 LEU A 131     -22.221 -15.460  -9.258  1.00  0.00              
ATOM   1877 1HD2 LEU A 131     -21.251 -12.820  -7.976  1.00  0.00              
ATOM   1878 2HD2 LEU A 131     -22.487 -13.886  -7.265  1.00  0.00              
ATOM   1879 3HD2 LEU A 131     -21.046 -13.439  -6.321  1.00  0.00              
ATOM   1880  N   GLU A 132     -20.182 -17.306  -3.503  1.00  0.00              
ATOM   1881  CA  GLU A 132     -20.408 -18.437  -2.614  1.00  0.00              
ATOM   1882  C   GLU A 132     -21.884 -18.786  -2.468  1.00  0.00              
ATOM   1883  O   GLU A 132     -22.254 -19.958  -2.488  1.00  0.00              
ATOM   1884  CB  GLU A 132     -19.807 -18.150  -1.237  1.00  0.00              
ATOM   1885  CG  GLU A 132     -19.876 -19.319  -0.264  1.00  0.00              
ATOM   1886  CD  GLU A 132     -19.108 -20.504  -0.780  1.00  0.00              
ATOM   1887  OE1 GLU A 132     -17.998 -20.324  -1.219  1.00  0.00              
ATOM   1888  OE2 GLU A 132     -19.584 -21.605  -0.632  1.00  0.00              
ATOM   1889  H   GLU A 132     -19.566 -16.563  -3.207  1.00  0.00              
ATOM   1890  HA  GLU A 132     -19.936 -19.330  -3.025  1.00  0.00              
ATOM   1891 1HB  GLU A 132     -18.765 -17.872  -1.396  1.00  0.00              
ATOM   1892 2HB  GLU A 132     -20.350 -17.300  -0.822  1.00  0.00              
ATOM   1893 1HG  GLU A 132     -19.528 -19.070   0.738  1.00  0.00              
ATOM   1894 2HG  GLU A 132     -20.937 -19.561  -0.229  1.00  0.00              
ATOM   1895  N   ASP A 133     -22.721 -17.766  -2.317  1.00  0.00              
ATOM   1896  CA  ASP A 133     -24.154 -17.972  -2.139  1.00  0.00              
ATOM   1897  C   ASP A 133     -24.836 -18.600  -3.351  1.00  0.00              
ATOM   1898  O   ASP A 133     -25.896 -19.215  -3.218  1.00  0.00              
ATOM   1899  CB  ASP A 133     -24.832 -16.642  -1.804  1.00  0.00              
ATOM   1900  CG  ASP A 133     -24.548 -16.127  -0.400  1.00  0.00              
ATOM   1901  OD1 ASP A 133     -24.034 -16.879   0.395  1.00  0.00              
ATOM   1902  OD2 ASP A 133     -24.701 -14.950  -0.178  1.00  0.00              
ATOM   1903  H   ASP A 133     -22.357 -16.824  -2.326  1.00  0.00              
ATOM   1904  HA  ASP A 133     -24.328 -18.674  -1.323  1.00  0.00              
ATOM   1905 1HB  ASP A 133     -24.624 -15.853  -2.528  1.00  0.00              
ATOM   1906 2HB  ASP A 133     -25.879 -16.936  -1.878  1.00  0.00              
ATOM   1907  N   LYS A 134     -24.229 -18.449  -4.526  1.00  0.00              
ATOM   1908  CA  LYS A 134     -24.782 -19.007  -5.757  1.00  0.00              
ATOM   1909  C   LYS A 134     -24.174 -20.350  -6.138  1.00  0.00              
ATOM   1910  O   LYS A 134     -24.458 -20.892  -7.207  1.00  0.00              
ATOM   1911  CB  LYS A 134     -24.596 -18.017  -6.908  1.00  0.00              
ATOM   1912  CG  LYS A 134     -25.307 -16.684  -6.713  1.00  0.00              
ATOM   1913  CD  LYS A 134     -25.104 -15.768  -7.910  1.00  0.00              
ATOM   1914  CE  LYS A 134     -25.782 -14.422  -7.700  1.00  0.00              
ATOM   1915  NZ  LYS A 134     -25.633 -13.533  -8.883  1.00  0.00              
ATOM   1916  H   LYS A 134     -23.361 -17.933  -4.566  1.00  0.00              
ATOM   1917  HA  LYS A 134     -25.847 -19.202  -5.628  1.00  0.00              
ATOM   1918 1HB  LYS A 134     -23.524 -17.844  -7.010  1.00  0.00              
ATOM   1919 2HB  LYS A 134     -24.973 -18.499  -7.810  1.00  0.00              
ATOM   1920 1HG  LYS A 134     -26.372 -16.876  -6.578  1.00  0.00              
ATOM   1921 2HG  LYS A 134     -24.908 -16.207  -5.818  1.00  0.00              
ATOM   1922 1HD  LYS A 134     -24.033 -15.617  -8.055  1.00  0.00              
ATOM   1923 2HD  LYS A 134     -25.524 -16.251  -8.792  1.00  0.00              
ATOM   1924 1HE  LYS A 134     -26.840 -14.598  -7.510  1.00  0.00              
ATOM   1925 2HE  LYS A 134     -25.332 -13.945  -6.829  1.00  0.00              
ATOM   1926 1HZ  LYS A 134     -26.095 -12.652  -8.703  1.00  0.00              
ATOM   1927 2HZ  LYS A 134     -24.651 -13.368  -9.060  1.00  0.00              
ATOM   1928 3HZ  LYS A 134     -26.050 -13.973  -9.690  1.00  0.00              
ATOM   1929  N   ARG A 135     -23.337 -20.884  -5.259  1.00  0.00              
ATOM   1930  CA  ARG A 135     -22.632 -22.120  -5.543  1.00  0.00              
ATOM   1931  C   ARG A 135     -23.604 -23.287  -5.745  1.00  0.00              
ATOM   1932  O   ARG A 135     -24.549 -23.472  -4.970  1.00  0.00              
ATOM   1933  CB  ARG A 135     -21.669 -22.441  -4.400  1.00  0.00              
ATOM   1934  CG  ARG A 135     -20.879 -23.727  -4.607  1.00  0.00              
ATOM   1935  CD  ARG A 135     -20.233 -24.196  -3.318  1.00  0.00              
ATOM   1936  NE  ARG A 135     -19.145 -23.329  -2.878  1.00  0.00              
ATOM   1937  CZ  ARG A 135     -17.893 -23.403  -3.321  1.00  0.00              
ATOM   1938  NH1 ARG A 135     -17.553 -24.312  -4.231  1.00  0.00              
ATOM   1939  NH2 ARG A 135     -16.975 -22.577  -2.845  1.00  0.00              
ATOM   1940  H   ARG A 135     -23.184 -20.423  -4.373  1.00  0.00              
ATOM   1941  HA  ARG A 135     -22.076 -22.022  -6.476  1.00  0.00              
ATOM   1942 1HB  ARG A 135     -20.986 -21.597  -4.313  1.00  0.00              
ATOM   1943 2HB  ARG A 135     -22.268 -22.518  -3.492  1.00  0.00              
ATOM   1944 1HG  ARG A 135     -21.559 -24.496  -4.972  1.00  0.00              
ATOM   1945 2HG  ARG A 135     -20.105 -23.541  -5.353  1.00  0.00              
ATOM   1946 1HD  ARG A 135     -20.988 -24.221  -2.533  1.00  0.00              
ATOM   1947 2HD  ARG A 135     -19.833 -25.198  -3.467  1.00  0.00              
ATOM   1948  HE  ARG A 135     -19.154 -22.573  -2.207  1.00  0.00              
ATOM   1949 1HH1 ARG A 135     -18.250 -24.949  -4.589  1.00  0.00              
ATOM   1950 2HH1 ARG A 135     -16.600 -24.360  -4.559  1.00  0.00              
ATOM   1951 1HH2 ARG A 135     -17.230 -21.891  -2.147  1.00  0.00              
ATOM   1952 2HH2 ARG A 135     -16.025 -22.634  -3.181  1.00  0.00              
ATOM   1953  N   GLN A 136     -23.365 -24.059  -6.802  1.00  0.00              
ATOM   1954  CA  GLN A 136     -24.088 -25.305  -7.061  1.00  0.00              
ATOM   1955  C   GLN A 136     -23.109 -26.473  -6.971  1.00  0.00              
ATOM   1956  O   GLN A 136     -23.504 -27.614  -6.711  1.00  0.00              
ATOM   1957  CB  GLN A 136     -24.712 -25.290  -8.457  1.00  0.00              
ATOM   1958  CG  GLN A 136     -25.786 -24.238  -8.678  1.00  0.00              
ATOM   1959  CD  GLN A 136     -26.354 -24.285 -10.083  1.00  0.00              
ATOM   1960  OE1 GLN A 136     -26.032 -25.181 -10.867  1.00  0.00              
ATOM   1961  NE2 GLN A 136     -27.209 -23.326 -10.405  1.00  0.00              
ATOM   1962  H   GLN A 136     -22.649 -23.763  -7.450  1.00  0.00              
ATOM   1963  HA  GLN A 136     -24.853 -25.448  -6.298  1.00  0.00              
ATOM   1964 1HB  GLN A 136     -23.898 -25.126  -9.164  1.00  0.00              
ATOM   1965 2HB  GLN A 136     -25.140 -26.279  -8.621  1.00  0.00              
ATOM   1966 1HG  GLN A 136     -26.613 -24.085  -7.984  1.00  0.00              
ATOM   1967 2HG  GLN A 136     -25.097 -23.396  -8.611  1.00  0.00              
ATOM   1968 1HE2 GLN A 136     -27.617 -23.305 -11.319  1.00  0.00              
ATOM   1969 2HE2 GLN A 136     -27.449 -22.623  -9.735  1.00  0.00              
ATOM   1970  N   VAL A 137     -21.832 -26.187  -7.206  1.00  0.00              
ATOM   1971  CA  VAL A 137     -20.796 -27.219  -7.216  1.00  0.00              
ATOM   1972  C   VAL A 137     -19.988 -27.115  -5.928  1.00  0.00              
ATOM   1973  O   VAL A 137     -19.307 -26.118  -5.695  1.00  0.00              
ATOM   1974  CB  VAL A 137     -19.848 -27.043  -8.429  1.00  0.00              
ATOM   1975  CG1 VAL A 137     -18.793 -28.132  -8.432  1.00  0.00              
ATOM   1976  CG2 VAL A 137     -20.648 -27.067  -9.715  1.00  0.00              
ATOM   1977  H   VAL A 137     -21.572 -25.227  -7.383  1.00  0.00              
ATOM   1978  HA  VAL A 137     -21.232 -28.219  -7.228  1.00  0.00              
ATOM   1979  HB  VAL A 137     -19.369 -26.066  -8.365  1.00  0.00              
ATOM   1980 1HG1 VAL A 137     -18.133 -27.997  -9.290  1.00  0.00              
ATOM   1981 2HG1 VAL A 137     -18.209 -28.076  -7.514  1.00  0.00              
ATOM   1982 3HG1 VAL A 137     -19.276 -29.106  -8.498  1.00  0.00              
ATOM   1983 1HG2 VAL A 137     -19.977 -26.941 -10.564  1.00  0.00              
ATOM   1984 2HG2 VAL A 137     -21.170 -28.020  -9.800  1.00  0.00              
ATOM   1985 3HG2 VAL A 137     -21.376 -26.255  -9.705  1.00  0.00              
ATOM   1986  N   SER A 138     -20.066 -28.141  -5.092  1.00  0.00              
ATOM   1987  CA  SER A 138     -19.374 -28.126  -3.808  1.00  0.00              
ATOM   1988  C   SER A 138     -17.883 -28.343  -3.960  1.00  0.00              
ATOM   1989  O   SER A 138     -17.426 -28.889  -4.962  1.00  0.00              
ATOM   1990  CB  SER A 138     -19.919 -29.220  -2.895  1.00  0.00              
ATOM   1991  OG  SER A 138     -19.550 -30.491  -3.399  1.00  0.00              
ATOM   1992  H   SER A 138     -20.614 -28.950  -5.345  1.00  0.00              
ATOM   1993  HA  SER A 138     -19.548 -27.216  -3.233  1.00  0.00              
ATOM   1994 1HB  SER A 138     -19.506 -29.078  -1.896  1.00  0.00              
ATOM   1995 2HB  SER A 138     -21.004 -29.133  -2.855  1.00  0.00              
ATOM   1996  HG  SER A 138     -20.143 -30.735  -4.113  1.00  0.00              
ATOM   1997  N   VAL A 139     -17.130 -27.930  -2.946  1.00  0.00              
ATOM   1998  CA  VAL A 139     -15.684 -28.080  -2.959  1.00  0.00              
ATOM   1999  C   VAL A 139     -15.331 -29.561  -2.950  1.00  0.00              
ATOM   2000  O   VAL A 139     -14.421 -30.000  -3.654  1.00  0.00              
ATOM   2001  CB  VAL A 139     -15.049 -27.411  -1.725  1.00  0.00              
ATOM   2002  CG1 VAL A 139     -13.560 -27.739  -1.656  1.00  0.00              
ATOM   2003  CG2 VAL A 139     -15.267 -25.900  -1.787  1.00  0.00              
ATOM   2004  H   VAL A 139     -17.574 -27.501  -2.146  1.00  0.00              
ATOM   2005  HA  VAL A 139     -15.251 -27.672  -3.873  1.00  0.00              
ATOM   2006  HB  VAL A 139     -15.550 -27.774  -0.828  1.00  0.00              
ATOM   2007 1HG1 VAL A 139     -13.123 -27.261  -0.779  1.00  0.00              
ATOM   2008 2HG1 VAL A 139     -13.429 -28.818  -1.583  1.00  0.00              
ATOM   2009 3HG1 VAL A 139     -13.064 -27.371  -2.554  1.00  0.00              
ATOM   2010 1HG2 VAL A 139     -14.818 -25.431  -0.912  1.00  0.00              
ATOM   2011 2HG2 VAL A 139     -14.805 -25.503  -2.691  1.00  0.00              
ATOM   2012 3HG2 VAL A 139     -16.337 -25.688  -1.802  1.00  0.00              
ATOM   2013  N   GLU A 140     -16.062 -30.328  -2.145  1.00  0.00              
ATOM   2014  CA  GLU A 140     -15.808 -31.757  -2.020  1.00  0.00              
ATOM   2015  C   GLU A 140     -16.045 -32.487  -3.333  1.00  0.00              
ATOM   2016  O   GLU A 140     -15.248 -33.333  -3.732  1.00  0.00              
ATOM   2017  CB  GLU A 140     -16.686 -32.360  -0.921  1.00  0.00              
ATOM   2018  CG  GLU A 140     -16.305 -31.937   0.491  1.00  0.00              
ATOM   2019  CD  GLU A 140     -17.288 -32.460   1.501  1.00  0.00              
ATOM   2020  OE1 GLU A 140     -18.257 -33.060   1.104  1.00  0.00              
ATOM   2021  OE2 GLU A 140     -17.015 -32.358   2.674  1.00  0.00              
ATOM   2022  H   GLU A 140     -16.810 -29.913  -1.608  1.00  0.00              
ATOM   2023  HA  GLU A 140     -14.762 -31.925  -1.763  1.00  0.00              
ATOM   2024 1HB  GLU A 140     -17.711 -32.052  -1.128  1.00  0.00              
ATOM   2025 2HB  GLU A 140     -16.607 -33.444  -1.009  1.00  0.00              
ATOM   2026 1HG  GLU A 140     -15.297 -32.238   0.776  1.00  0.00              
ATOM   2027 2HG  GLU A 140     -16.363 -30.850   0.457  1.00  0.00              
ATOM   2028  N   GLU A 141     -17.141 -32.159  -4.006  1.00  0.00              
ATOM   2029  CA  GLU A 141     -17.464 -32.808  -5.266  1.00  0.00              
ATOM   2030  C   GLU A 141     -16.399 -32.526  -6.328  1.00  0.00              
ATOM   2031  O   GLU A 141     -15.935 -33.436  -7.016  1.00  0.00              
ATOM   2032  CB  GLU A 141     -18.838 -32.351  -5.760  1.00  0.00              
ATOM   2033  CG  GLU A 141     -19.280 -32.990  -7.069  1.00  0.00              
ATOM   2034  CD  GLU A 141     -20.666 -32.550  -7.451  1.00  0.00              
ATOM   2035  OE1 GLU A 141     -21.258 -31.805  -6.708  1.00  0.00              
ATOM   2036  OE2 GLU A 141     -21.090 -32.867  -8.538  1.00  0.00              
ATOM   2037  H   GLU A 141     -17.762 -31.449  -3.644  1.00  0.00              
ATOM   2038  HA  GLU A 141     -17.482 -33.890  -5.131  1.00  0.00              
ATOM   2039 1HB  GLU A 141     -19.556 -32.595  -4.977  1.00  0.00              
ATOM   2040 2HB  GLU A 141     -18.789 -31.269  -5.883  1.00  0.00              
ATOM   2041 1HG  GLU A 141     -18.598 -32.799  -7.897  1.00  0.00              
ATOM   2042 2HG  GLU A 141     -19.287 -34.056  -6.844  1.00  0.00              
ATOM   2043  N   ALA A 142     -16.015 -31.260  -6.454  1.00  0.00              
ATOM   2044  CA  ALA A 142     -15.020 -30.864  -7.444  1.00  0.00              
ATOM   2045  C   ALA A 142     -13.661 -31.478  -7.140  1.00  0.00              
ATOM   2046  O   ALA A 142     -12.955 -31.897  -8.052  1.00  0.00              
ATOM   2047  CB  ALA A 142     -14.911 -29.345  -7.494  1.00  0.00              
ATOM   2048  H   ALA A 142     -16.418 -30.556  -5.853  1.00  0.00              
ATOM   2049  HA  ALA A 142     -15.331 -31.235  -8.420  1.00  0.00              
ATOM   2050 1HB  ALA A 142     -14.166 -29.059  -8.237  1.00  0.00              
ATOM   2051 2HB  ALA A 142     -15.877 -28.919  -7.768  1.00  0.00              
ATOM   2052 3HB  ALA A 142     -14.612 -28.969  -6.517  1.00  0.00              
ATOM   2053  N   LYS A 143     -13.294 -31.530  -5.862  1.00  0.00              
ATOM   2054  CA  LYS A 143     -12.024 -32.140  -5.470  1.00  0.00              
ATOM   2055  C   LYS A 143     -12.043 -33.659  -5.639  1.00  0.00              
ATOM   2056  O   LYS A 143     -11.005 -34.274  -5.887  1.00  0.00              
ATOM   2057  CB  LYS A 143     -11.685 -31.813  -4.013  1.00  0.00              
ATOM   2058  CG  LYS A 143     -11.193 -30.401  -3.765  1.00  0.00              
ATOM   2059  CD  LYS A 143     -10.821 -30.220  -2.300  1.00  0.00              
ATOM   2060  CE  LYS A 143     -10.159 -28.875  -2.046  1.00  0.00              
ATOM   2061  NZ  LYS A 143      -9.843 -28.689  -0.598  1.00  0.00              
ATOM   2062  H   LYS A 143     -13.897 -31.146  -5.148  1.00  0.00              
ATOM   2063  HA  LYS A 143     -11.224 -31.775  -6.115  1.00  0.00              
ATOM   2064 1HB  LYS A 143     -12.590 -31.981  -3.429  1.00  0.00              
ATOM   2065 2HB  LYS A 143     -10.914 -32.516  -3.698  1.00  0.00              
ATOM   2066 1HG  LYS A 143     -10.322 -30.222  -4.396  1.00  0.00              
ATOM   2067 2HG  LYS A 143     -11.987 -29.705  -4.036  1.00  0.00              
ATOM   2068 1HD  LYS A 143     -11.729 -30.293  -1.700  1.00  0.00              
ATOM   2069 2HD  LYS A 143     -10.134 -31.016  -2.015  1.00  0.00              
ATOM   2070 1HE  LYS A 143      -9.243 -28.830  -2.632  1.00  0.00              
ATOM   2071 2HE  LYS A 143     -10.840 -28.092  -2.378  1.00  0.00              
ATOM   2072 1HZ  LYS A 143      -9.406 -27.788  -0.463  1.00  0.00              
ATOM   2073 2HZ  LYS A 143     -10.696 -28.733  -0.058  1.00  0.00              
ATOM   2074 3HZ  LYS A 143      -9.213 -29.417  -0.295  1.00  0.00              
ATOM   2075  N   ASN A 144     -13.222 -34.262  -5.503  1.00  0.00              
ATOM   2076  CA  ASN A 144     -13.362 -35.693  -5.757  1.00  0.00              
ATOM   2077  C   ASN A 144     -13.144 -36.028  -7.225  1.00  0.00              
ATOM   2078  O   ASN A 144     -12.510 -37.030  -7.552  1.00  0.00              
ATOM   2079  CB  ASN A 144     -14.717 -36.204  -5.303  1.00  0.00              
ATOM   2080  CG  ASN A 144     -14.840 -36.350  -3.811  1.00  0.00              
ATOM   2081  OD1 ASN A 144     -13.839 -36.446  -3.092  1.00  0.00              
ATOM   2082  ND2 ASN A 144     -16.061 -36.451  -3.352  1.00  0.00              
ATOM   2083  H   ASN A 144     -14.033 -33.730  -5.220  1.00  0.00              
ATOM   2084  HA  ASN A 144     -12.600 -36.243  -5.203  1.00  0.00              
ATOM   2085 1HB  ASN A 144     -15.638 -35.772  -5.697  1.00  0.00              
ATOM   2086 2HB  ASN A 144     -14.563 -37.190  -5.741  1.00  0.00              
ATOM   2087 1HD2 ASN A 144     -16.219 -36.550  -2.369  1.00  0.00              
ATOM   2088 2HD2 ASN A 144     -16.836 -36.427  -3.983  1.00  0.00              
ATOM   2089  N   ARG A 145     -13.671 -35.195  -8.115  1.00  0.00              
ATOM   2090  CA  ARG A 145     -13.408 -35.376  -9.535  1.00  0.00              
ATOM   2091  C   ARG A 145     -11.933 -35.165  -9.839  1.00  0.00              
ATOM   2092  O   ARG A 145     -11.333 -35.927 -10.597  1.00  0.00              
ATOM   2093  CB  ARG A 145     -14.259 -34.418 -10.374  1.00  0.00              
ATOM   2094  CG  ARG A 145     -14.083 -34.628 -11.875  1.00  0.00              
ATOM   2095  CD  ARG A 145     -15.241 -34.063 -12.665  1.00  0.00              
ATOM   2096  NE  ARG A 145     -16.475 -34.792 -12.400  1.00  0.00              
ATOM   2097  CZ  ARG A 145     -17.658 -34.470 -12.911  1.00  0.00              
ATOM   2098  NH1 ARG A 145     -17.769 -33.428 -13.724  1.00  0.00              
ATOM   2099  NH2 ARG A 145     -18.732 -35.184 -12.598  1.00  0.00              
ATOM   2100  H   ARG A 145     -14.259 -34.429  -7.817  1.00  0.00              
ATOM   2101  HA  ARG A 145     -13.648 -36.399  -9.827  1.00  0.00              
ATOM   2102 1HB  ARG A 145     -15.297 -34.583 -10.089  1.00  0.00              
ATOM   2103 2HB  ARG A 145     -13.962 -33.406 -10.098  1.00  0.00              
ATOM   2104 1HG  ARG A 145     -13.162 -34.135 -12.189  1.00  0.00              
ATOM   2105 2HG  ARG A 145     -14.006 -35.699 -12.069  1.00  0.00              
ATOM   2106 1HD  ARG A 145     -15.381 -33.018 -12.390  1.00  0.00              
ATOM   2107 2HD  ARG A 145     -15.011 -34.130 -13.728  1.00  0.00              
ATOM   2108  HE  ARG A 145     -16.630 -35.608 -11.823  1.00  0.00              
ATOM   2109 1HH1 ARG A 145     -16.952 -32.881 -13.953  1.00  0.00              
ATOM   2110 2HH1 ARG A 145     -18.670 -33.186 -14.110  1.00  0.00              
ATOM   2111 1HH2 ARG A 145     -18.646 -35.972 -11.972  1.00  0.00              
ATOM   2112 2HH2 ARG A 145     -19.629 -34.937 -12.987  1.00  0.00              
ATOM   2113  N   ALA A 146     -11.346 -34.133  -9.247  1.00  0.00              
ATOM   2114  CA  ALA A 146      -9.923 -33.881  -9.432  1.00  0.00              
ATOM   2115  C   ALA A 146      -9.089 -35.022  -8.841  1.00  0.00              
ATOM   2116  O   ALA A 146      -8.019 -35.352  -9.353  1.00  0.00              
ATOM   2117  CB  ALA A 146      -9.536 -32.552  -8.788  1.00  0.00              
ATOM   2118  H   ALA A 146     -11.884 -33.510  -8.662  1.00  0.00              
ATOM   2119  HA  ALA A 146      -9.712 -33.838 -10.501  1.00  0.00              
ATOM   2120 1HB  ALA A 146      -8.470 -32.375  -8.933  1.00  0.00              
ATOM   2121 2HB  ALA A 146     -10.105 -31.745  -9.250  1.00  0.00              
ATOM   2122 3HB  ALA A 146      -9.756 -32.587  -7.722  1.00  0.00              
ATOM   2123  N   GLU A 147      -9.580 -35.628  -7.767  1.00  0.00              
ATOM   2124  CA  GLU A 147      -8.867 -36.738  -7.150  1.00  0.00              
ATOM   2125  C   GLU A 147      -8.874 -37.957  -8.068  1.00  0.00              
ATOM   2126  O   GLU A 147      -7.862 -38.642  -8.215  1.00  0.00              
ATOM   2127  CB  GLU A 147      -9.485 -37.090  -5.795  1.00  0.00              
ATOM   2128  CG  GLU A 147      -8.779 -38.217  -5.055  1.00  0.00              
ATOM   2129  CD  GLU A 147      -9.403 -38.462  -3.710  1.00  0.00              
ATOM   2130  OE1 GLU A 147     -10.333 -37.769  -3.372  1.00  0.00              
ATOM   2131  OE2 GLU A 147      -9.026 -39.412  -3.066  1.00  0.00              
ATOM   2132  H   GLU A 147     -10.455 -35.323  -7.367  1.00  0.00              
ATOM   2133  HA  GLU A 147      -7.823 -36.466  -6.994  1.00  0.00              
ATOM   2134 1HB  GLU A 147      -9.458 -36.184  -5.189  1.00  0.00              
ATOM   2135 2HB  GLU A 147     -10.522 -37.372  -5.982  1.00  0.00              
ATOM   2136 1HG  GLU A 147      -8.748 -39.151  -5.615  1.00  0.00              
ATOM   2137 2HG  GLU A 147      -7.766 -37.840  -4.922  1.00  0.00              
ATOM   2138  N   GLN A 148     -10.011 -38.215  -8.702  1.00  0.00              
ATOM   2139  CA  GLN A 148     -10.107 -39.316  -9.651  1.00  0.00              
ATOM   2140  C   GLN A 148      -9.192 -39.028 -10.844  1.00  0.00              
ATOM   2141  O   GLN A 148      -8.577 -39.939 -11.401  1.00  0.00              
ATOM   2142  CB  GLN A 148     -11.551 -39.511 -10.121  1.00  0.00              
ATOM   2143  CG  GLN A 148     -11.757 -40.720 -11.017  1.00  0.00              
ATOM   2144  CD  GLN A 148     -11.440 -42.025 -10.312  1.00  0.00              
ATOM   2145  OE1 GLN A 148     -11.856 -42.246  -9.171  1.00  0.00              
ATOM   2146  NE2 GLN A 148     -10.697 -42.896 -10.985  1.00  0.00              
ATOM   2147  H   GLN A 148     -10.825 -37.643  -8.528  1.00  0.00              
ATOM   2148  HA  GLN A 148      -9.761 -40.236  -9.179  1.00  0.00              
ATOM   2149 1HB  GLN A 148     -12.164 -39.608  -9.224  1.00  0.00              
ATOM   2150 2HB  GLN A 148     -11.833 -38.604 -10.655  1.00  0.00              
ATOM   2151 1HG  GLN A 148     -12.660 -40.869 -11.608  1.00  0.00              
ATOM   2152 2HG  GLN A 148     -10.926 -40.477 -11.682  1.00  0.00              
ATOM   2153 1HE2 GLN A 148     -10.456 -43.774 -10.570  1.00  0.00              
ATOM   2154 2HE2 GLN A 148     -10.379 -42.675 -11.907  1.00  0.00              
ATOM   2155  N   TRP A 149      -9.104 -37.755 -11.227  1.00  0.00              
ATOM   2156  CA  TRP A 149      -8.244 -37.335 -12.333  1.00  0.00              
ATOM   2157  C   TRP A 149      -6.788 -37.230 -11.910  1.00  0.00              
ATOM   2158  O   TRP A 149      -5.890 -37.174 -12.749  1.00  0.00              
ATOM   2159  CB  TRP A 149      -8.677 -35.972 -12.883  1.00  0.00              
ATOM   2160  CG  TRP A 149      -9.998 -35.976 -13.561  1.00  0.00              
ATOM   2161  CD1 TRP A 149     -10.772 -37.064 -13.837  1.00  0.00              
ATOM   2162  CD2 TRP A 149     -10.680 -34.846 -14.112  1.00  0.00              
ATOM   2163  NE1 TRP A 149     -11.897 -36.682 -14.526  1.00  0.00              
ATOM   2164  CE2 TRP A 149     -11.866 -35.325 -14.710  1.00  0.00              
ATOM   2165  CE3 TRP A 149     -10.404 -33.472 -14.160  1.00  0.00              
ATOM   2166  CZ2 TRP A 149     -12.778 -34.480 -15.349  1.00  0.00              
ATOM   2167  CZ3 TRP A 149     -11.311 -32.632 -14.797  1.00  0.00              
ATOM   2168  CH2 TRP A 149     -12.481 -33.139 -15.381  1.00  0.00              
ATOM   2169  H   TRP A 149      -9.648 -37.060 -10.737  1.00  0.00              
ATOM   2170  HA  TRP A 149      -8.277 -38.078 -13.130  1.00  0.00              
ATOM   2171 1HB  TRP A 149      -8.753 -35.245 -12.074  1.00  0.00              
ATOM   2172 2HB  TRP A 149      -7.958 -35.619 -13.622  1.00  0.00              
ATOM   2173  HD1 TRP A 149     -10.408 -38.029 -13.489  1.00  0.00              
ATOM   2174  HE1 TRP A 149     -12.628 -37.300 -14.847  1.00  0.00              
ATOM   2175  HE3 TRP A 149      -9.512 -33.029 -13.719  1.00  0.00              
ATOM   2176  HZ2 TRP A 149     -13.677 -34.912 -15.788  1.00  0.00              
ATOM   2177  HZ3 TRP A 149     -11.089 -31.566 -14.832  1.00  0.00              
ATOM   2178  HH2 TRP A 149     -13.170 -32.451 -15.872  1.00  0.00              
ATOM   2179  N   ASN A 150      -6.561 -37.182 -10.607  1.00  0.00              
ATOM   2180  CA  ASN A 150      -5.219 -37.047 -10.062  1.00  0.00              
ATOM   2181  C   ASN A 150      -4.580 -35.699 -10.405  1.00  0.00              
ATOM   2182  O   ASN A 150      -3.394 -35.623 -10.742  1.00  0.00              
ATOM   2183  CB  ASN A 150      -4.327 -38.181 -10.532  1.00  0.00              
ATOM   2184  CG  ASN A 150      -4.798 -39.541 -10.098  1.00  0.00              
ATOM   2185  OD1 ASN A 150      -4.974 -39.808  -8.903  1.00  0.00              
ATOM   2186  ND2 ASN A 150      -4.924 -40.427 -11.053  1.00  0.00              
ATOM   2187  H   ASN A 150      -7.346 -37.241  -9.974  1.00  0.00              
ATOM   2188  HA  ASN A 150      -5.257 -37.084  -8.972  1.00  0.00              
ATOM   2189 1HB  ASN A 150      -3.990 -38.233 -11.568  1.00  0.00              
ATOM   2190 2HB  ASN A 150      -3.497 -37.877  -9.895  1.00  0.00              
ATOM   2191 1HD2 ASN A 150      -5.233 -41.354 -10.838  1.00  0.00              
ATOM   2192 2HD2 ASN A 150      -4.711 -40.177 -11.997  1.00  0.00              
ATOM   2193  N   VAL A 151      -5.377 -34.638 -10.327  1.00  0.00              
ATOM   2194  CA  VAL A 151      -4.913 -33.300 -10.682  1.00  0.00              
ATOM   2195  C   VAL A 151      -5.242 -32.359  -9.535  1.00  0.00              
ATOM   2196  O   VAL A 151      -6.035 -32.697  -8.658  1.00  0.00              
ATOM   2197  CB  VAL A 151      -5.596 -32.763 -11.955  1.00  0.00              
ATOM   2198  CG1 VAL A 151      -5.285 -33.673 -13.135  1.00  0.00              
ATOM   2199  CG2 VAL A 151      -7.096 -32.641 -11.734  1.00  0.00              
ATOM   2200  H   VAL A 151      -6.329 -34.762 -10.014  1.00  0.00              
ATOM   2201  HA  VAL A 151      -3.830 -33.276 -10.807  1.00  0.00              
ATOM   2202  HB  VAL A 151      -5.221 -31.760 -12.162  1.00  0.00              
ATOM   2203 1HG1 VAL A 151      -5.772 -33.286 -14.031  1.00  0.00              
ATOM   2204 2HG1 VAL A 151      -4.208 -33.708 -13.293  1.00  0.00              
ATOM   2205 3HG1 VAL A 151      -5.655 -34.676 -12.927  1.00  0.00              
ATOM   2206 1HG2 VAL A 151      -7.568 -32.260 -12.639  1.00  0.00              
ATOM   2207 2HG2 VAL A 151      -7.508 -33.622 -11.493  1.00  0.00              
ATOM   2208 3HG2 VAL A 151      -7.288 -31.955 -10.909  1.00  0.00              
ATOM   2209  N   ASN A 152      -4.633 -31.179  -9.542  1.00  0.00              
ATOM   2210  CA  ASN A 152      -4.903 -30.191  -8.508  1.00  0.00              
ATOM   2211  C   ASN A 152      -6.199 -29.438  -8.781  1.00  0.00              
ATOM   2212  O   ASN A 152      -6.635 -29.310  -9.930  1.00  0.00              
ATOM   2213  CB  ASN A 152      -3.761 -29.177  -8.415  1.00  0.00              
ATOM   2214  CG  ASN A 152      -2.484 -29.779  -7.878  1.00  0.00              
ATOM   2215  OD1 ASN A 152      -2.436 -30.229  -6.735  1.00  0.00              
ATOM   2216  ND2 ASN A 152      -1.442 -29.787  -8.696  1.00  0.00              
ATOM   2217  H   ASN A 152      -3.972 -30.958 -10.273  1.00  0.00              
ATOM   2218  HA  ASN A 152      -5.036 -30.689  -7.546  1.00  0.00              
ATOM   2219 1HB  ASN A 152      -3.534 -28.515  -9.252  1.00  0.00              
ATOM   2220 2HB  ASN A 152      -4.245 -28.608  -7.623  1.00  0.00              
ATOM   2221 1HD2 ASN A 152      -0.572 -30.175  -8.391  1.00  0.00              
ATOM   2222 2HD2 ASN A 152      -1.525 -29.407  -9.616  1.00  0.00              
ATOM   2223  N   TYR A 153      -6.812 -28.945  -7.711  1.00  0.00              
ATOM   2224  CA  TYR A 153      -8.051 -28.191  -7.814  1.00  0.00              
ATOM   2225  C   TYR A 153      -7.839 -26.879  -7.087  1.00  0.00              
ATOM   2226  O   TYR A 153      -7.390 -26.859  -5.945  1.00  0.00              
ATOM   2227  CB  TYR A 153      -9.225 -28.931  -7.167  1.00  0.00              
ATOM   2228  CG  TYR A 153     -10.512 -28.127  -7.149  1.00  0.00              
ATOM   2229  CD1 TYR A 153     -11.164 -27.782  -8.337  1.00  0.00              
ATOM   2230  CD2 TYR A 153     -11.083 -27.713  -5.943  1.00  0.00              
ATOM   2231  CE1 TYR A 153     -12.351 -27.052  -8.328  1.00  0.00              
ATOM   2232  CE2 TYR A 153     -12.269 -26.976  -5.922  1.00  0.00              
ATOM   2233  CZ  TYR A 153     -12.901 -26.651  -7.117  1.00  0.00              
ATOM   2234  OH  TYR A 153     -14.095 -25.950  -7.100  1.00  0.00              
ATOM   2235  H   TYR A 153      -6.404 -29.100  -6.800  1.00  0.00              
ATOM   2236  HA  TYR A 153      -8.274 -27.987  -8.862  1.00  0.00              
ATOM   2237 1HB  TYR A 153      -9.376 -29.852  -7.732  1.00  0.00              
ATOM   2238 2HB  TYR A 153      -8.930 -29.173  -6.147  1.00  0.00              
ATOM   2239  HD1 TYR A 153     -10.727 -28.094  -9.286  1.00  0.00              
ATOM   2240  HD2 TYR A 153     -10.586 -27.974  -5.009  1.00  0.00              
ATOM   2241  HE1 TYR A 153     -12.845 -26.791  -9.263  1.00  0.00              
ATOM   2242  HE2 TYR A 153     -12.696 -26.658  -4.970  1.00  0.00              
ATOM   2243  HH  TYR A 153     -14.394 -25.741  -6.211  1.00  0.00              
ATOM   2244  N   VAL A 154      -8.174 -25.781  -7.750  1.00  0.00              
ATOM   2245  CA  VAL A 154      -8.064 -24.466  -7.144  1.00  0.00              
ATOM   2246  C   VAL A 154      -9.351 -23.704  -7.409  1.00  0.00              
ATOM   2247  O   VAL A 154      -9.908 -23.788  -8.504  1.00  0.00              
ATOM   2248  CB  VAL A 154      -6.889 -23.681  -7.763  1.00  0.00              
ATOM   2249  CG1 VAL A 154      -6.783 -22.297  -7.138  1.00  0.00              
ATOM   2250  CG2 VAL A 154      -5.596 -24.461  -7.580  1.00  0.00              
ATOM   2251  H   VAL A 154      -8.514 -25.859  -8.698  1.00  0.00              
ATOM   2252  HA  VAL A 154      -7.961 -24.536  -6.061  1.00  0.00              
ATOM   2253  HB  VAL A 154      -7.057 -23.580  -8.836  1.00  0.00              
ATOM   2254 1HG1 VAL A 154      -5.949 -21.757  -7.587  1.00  0.00              
ATOM   2255 2HG1 VAL A 154      -7.707 -21.747  -7.313  1.00  0.00              
ATOM   2256 3HG1 VAL A 154      -6.616 -22.395  -6.065  1.00  0.00              
ATOM   2257 1HG2 VAL A 154      -4.769 -23.904  -8.020  1.00  0.00              
ATOM   2258 2HG2 VAL A 154      -5.410 -24.610  -6.517  1.00  0.00              
ATOM   2259 3HG2 VAL A 154      -5.683 -25.429  -8.073  1.00  0.00              
ATOM   2260  N   GLU A 155      -9.844 -22.986  -6.403  1.00  0.00              
ATOM   2261  CA  GLU A 155     -11.003 -22.133  -6.613  1.00  0.00              
ATOM   2262  C   GLU A 155     -10.469 -20.721  -6.809  1.00  0.00              
ATOM   2263  O   GLU A 155      -9.528 -20.296  -6.138  1.00  0.00              
ATOM   2264  CB  GLU A 155     -11.965 -22.183  -5.427  1.00  0.00              
ATOM   2265  CG  GLU A 155     -12.514 -23.572  -5.159  1.00  0.00              
ATOM   2266  CD  GLU A 155     -13.882 -23.531  -4.514  1.00  0.00              
ATOM   2267  OE1 GLU A 155     -14.052 -22.769  -3.543  1.00  0.00              
ATOM   2268  OE2 GLU A 155     -14.783 -24.262  -4.975  1.00  0.00              
ATOM   2269  H   GLU A 155      -9.421 -23.024  -5.487  1.00  0.00              
ATOM   2270  HA  GLU A 155     -11.536 -22.448  -7.511  1.00  0.00              
ATOM   2271 1HB  GLU A 155     -11.416 -21.825  -4.557  1.00  0.00              
ATOM   2272 2HB  GLU A 155     -12.781 -21.496  -5.650  1.00  0.00              
ATOM   2273 1HG  GLU A 155     -12.562 -24.199  -6.049  1.00  0.00              
ATOM   2274 2HG  GLU A 155     -11.801 -23.997  -4.454  1.00  0.00              
ATOM   2275  N   THR A 156     -11.076 -20.003  -7.739  1.00  0.00              
ATOM   2276  CA  THR A 156     -10.631 -18.661  -8.070  1.00  0.00              
ATOM   2277  C   THR A 156     -11.742 -17.658  -8.165  1.00  0.00              
ATOM   2278  O   THR A 156     -12.919 -18.006  -8.234  1.00  0.00              
ATOM   2279  CB  THR A 156      -9.968 -18.620  -9.448  1.00  0.00              
ATOM   2280  OG1 THR A 156     -10.935 -19.004 -10.436  1.00  0.00              
ATOM   2281  CG2 THR A 156      -8.777 -19.537  -9.511  1.00  0.00              
ATOM   2282  H   THR A 156     -11.867 -20.394  -8.232  1.00  0.00              
ATOM   2283  HA  THR A 156      -9.981 -18.283  -7.281  1.00  0.00              
ATOM   2284  HB  THR A 156      -9.641 -17.601  -9.654  1.00  0.00              
ATOM   2285  HG1 THR A 156     -11.503 -18.256 -10.636  1.00  0.00              
ATOM   2286 1HG2 THR A 156      -8.330 -19.483 -10.504  1.00  0.00              
ATOM   2287 2HG2 THR A 156      -8.044 -19.233  -8.765  1.00  0.00              
ATOM   2288 3HG2 THR A 156      -9.096 -20.560  -9.312  1.00  0.00              
ATOM   2289  N   SER A 157     -11.334 -16.397  -8.209  1.00  0.00              
ATOM   2290  CA  SER A 157     -12.243 -15.301  -8.461  1.00  0.00              
ATOM   2291  C   SER A 157     -11.514 -14.322  -9.373  1.00  0.00              
ATOM   2292  O   SER A 157     -10.571 -13.663  -8.946  1.00  0.00              
ATOM   2293  CB  SER A 157     -12.639 -14.593  -7.171  1.00  0.00              
ATOM   2294  OG  SER A 157     -13.410 -13.443  -7.470  1.00  0.00              
ATOM   2295  H   SER A 157     -10.355 -16.200  -8.059  1.00  0.00              
ATOM   2296  HA  SER A 157     -13.205 -15.620  -8.864  1.00  0.00              
ATOM   2297 1HB  SER A 157     -13.219 -15.284  -6.559  1.00  0.00              
ATOM   2298 2HB  SER A 157     -11.733 -14.308  -6.636  1.00  0.00              
ATOM   2299  HG  SER A 157     -14.317 -13.704  -7.651  1.00  0.00              
ATOM   2300  N   ALA A 158     -11.942 -14.244 -10.629  1.00  0.00              
ATOM   2301  CA  ALA A 158     -11.350 -13.311 -11.579  1.00  0.00              
ATOM   2302  C   ALA A 158     -11.725 -11.884 -11.187  1.00  0.00              
ATOM   2303  O   ALA A 158     -11.006 -10.932 -11.496  1.00  0.00              
ATOM   2304  CB  ALA A 158     -11.836 -13.619 -13.001  1.00  0.00              
ATOM   2305  H   ALA A 158     -12.696 -14.843 -10.934  1.00  0.00              
ATOM   2306  HA  ALA A 158     -10.265 -13.407 -11.534  1.00  0.00              
ATOM   2307 1HB  ALA A 158     -11.385 -12.914 -13.699  1.00  0.00              
ATOM   2308 2HB  ALA A 158     -11.548 -14.634 -13.273  1.00  0.00              
ATOM   2309 3HB  ALA A 158     -12.920 -13.525 -13.042  1.00  0.00              
ATOM   2310  N   LYS A 159     -12.854 -11.746 -10.500  1.00  0.00              
ATOM   2311  CA  LYS A 159     -13.342 -10.439 -10.076  1.00  0.00              
ATOM   2312  C   LYS A 159     -12.521  -9.821  -8.941  1.00  0.00              
ATOM   2313  O   LYS A 159     -12.139  -8.654  -9.000  1.00  0.00              
ATOM   2314  CB  LYS A 159     -14.800 -10.550  -9.646  1.00  0.00              
ATOM   2315  CG  LYS A 159     -15.420  -9.227  -9.247  1.00  0.00              
ATOM   2316  CD  LYS A 159     -16.911  -9.388  -9.001  1.00  0.00              
ATOM   2317  CE  LYS A 159     -17.562  -8.070  -8.615  1.00  0.00              
ATOM   2318  NZ  LYS A 159     -19.025  -8.251  -8.392  1.00  0.00              
ATOM   2319  H   LYS A 159     -13.388 -12.571 -10.265  1.00  0.00              
ATOM   2320  HA  LYS A 159     -13.264  -9.730 -10.901  1.00  0.00              
ATOM   2321 1HB  LYS A 159     -15.349 -10.976 -10.486  1.00  0.00              
ATOM   2322 2HB  LYS A 159     -14.834 -11.242  -8.803  1.00  0.00              
ATOM   2323 1HG  LYS A 159     -14.931  -8.876  -8.337  1.00  0.00              
ATOM   2324 2HG  LYS A 159     -15.252  -8.510 -10.049  1.00  0.00              
ATOM   2325 1HD  LYS A 159     -17.374  -9.765  -9.914  1.00  0.00              
ATOM   2326 2HD  LYS A 159     -17.056 -10.108  -8.197  1.00  0.00              
ATOM   2327 1HE  LYS A 159     -17.087  -7.708  -7.704  1.00  0.00              
ATOM   2328 2HE  LYS A 159     -17.392  -7.356  -9.422  1.00  0.00              
ATOM   2329 1HZ  LYS A 159     -19.438  -7.366  -8.137  1.00  0.00              
ATOM   2330 2HZ  LYS A 159     -19.456  -8.593  -9.240  1.00  0.00              
ATOM   2331 3HZ  LYS A 159     -19.172  -8.918  -7.648  1.00  0.00              
ATOM   2332  N   THR A 160     -12.249 -10.604  -7.904  1.00  0.00              
ATOM   2333  CA  THR A 160     -11.505 -10.094  -6.751  1.00  0.00              
ATOM   2334  C   THR A 160     -10.053 -10.536  -6.842  1.00  0.00              
ATOM   2335  O   THR A 160      -9.244 -10.222  -5.973  1.00  0.00              
ATOM   2336  CB  THR A 160     -12.070 -10.631  -5.433  1.00  0.00              
ATOM   2337  OG1 THR A 160     -11.940 -12.056  -5.420  1.00  0.00              
ATOM   2338  CG2 THR A 160     -13.545 -10.253  -5.285  1.00  0.00              
ATOM   2339  H   THR A 160     -12.557 -11.566  -7.904  1.00  0.00              
ATOM   2340  HA  THR A 160     -11.516  -9.004  -6.758  1.00  0.00              
ATOM   2341  HB  THR A 160     -11.503 -10.206  -4.604  1.00  0.00              
ATOM   2342  HG1 THR A 160     -12.649 -12.446  -5.936  1.00  0.00              
ATOM   2343 1HG2 THR A 160     -13.927 -10.644  -4.341  1.00  0.00              
ATOM   2344 2HG2 THR A 160     -13.645  -9.168  -5.295  1.00  0.00              
ATOM   2345 3HG2 THR A 160     -14.113 -10.678  -6.111  1.00  0.00              
ATOM   2346  N   ARG A 161      -9.748 -11.273  -7.908  1.00  0.00              
ATOM   2347  CA  ARG A 161      -8.396 -11.734  -8.223  1.00  0.00              
ATOM   2348  C   ARG A 161      -7.911 -12.892  -7.341  1.00  0.00              
ATOM   2349  O   ARG A 161      -6.771 -13.343  -7.462  1.00  0.00              
ATOM   2350  CB  ARG A 161      -7.395 -10.575  -8.134  1.00  0.00              
ATOM   2351  CG  ARG A 161      -5.985 -10.970  -8.566  1.00  0.00              
ATOM   2352  CD  ARG A 161      -5.059  -9.767  -8.554  1.00  0.00              
ATOM   2353  NE  ARG A 161      -3.692 -10.139  -8.903  1.00  0.00              
ATOM   2354  CZ  ARG A 161      -2.720  -9.266  -9.154  1.00  0.00              
ATOM   2355  NH1 ARG A 161      -2.963  -7.958  -9.099  1.00  0.00              
ATOM   2356  NH2 ARG A 161      -1.504  -9.702  -9.452  1.00  0.00              
ATOM   2357  H   ARG A 161     -10.508 -11.520  -8.526  1.00  0.00              
ATOM   2358  HA  ARG A 161      -8.368 -12.129  -9.239  1.00  0.00              
ATOM   2359 1HB  ARG A 161      -7.774  -9.778  -8.772  1.00  0.00              
ATOM   2360 2HB  ARG A 161      -7.389 -10.239  -7.097  1.00  0.00              
ATOM   2361 1HG  ARG A 161      -5.611 -11.729  -7.878  1.00  0.00              
ATOM   2362 2HG  ARG A 161      -6.036 -11.386  -9.573  1.00  0.00              
ATOM   2363 1HD  ARG A 161      -5.420  -9.035  -9.275  1.00  0.00              
ATOM   2364 2HD  ARG A 161      -5.062  -9.328  -7.557  1.00  0.00              
ATOM   2365  HE  ARG A 161      -3.280 -11.057  -9.007  1.00  0.00              
ATOM   2366 1HH1 ARG A 161      -3.889  -7.629  -8.865  1.00  0.00              
ATOM   2367 2HH1 ARG A 161      -2.220  -7.302  -9.291  1.00  0.00              
ATOM   2368 1HH2 ARG A 161      -1.322 -10.696  -9.488  1.00  0.00              
ATOM   2369 2HH2 ARG A 161      -0.766  -9.040  -9.643  1.00  0.00              
ATOM   2370  N   ALA A 162      -8.768 -13.380  -6.454  1.00  0.00              
ATOM   2371  CA  ALA A 162      -8.370 -14.467  -5.566  1.00  0.00              
ATOM   2372  C   ALA A 162      -7.864 -15.684  -6.351  1.00  0.00              
ATOM   2373  O   ALA A 162      -8.582 -16.255  -7.177  1.00  0.00              
ATOM   2374  CB  ALA A 162      -9.529 -14.855  -4.669  1.00  0.00              
ATOM   2375  H   ALA A 162      -9.703 -13.005  -6.383  1.00  0.00              
ATOM   2376  HA  ALA A 162      -7.544 -14.125  -4.943  1.00  0.00              
ATOM   2377 1HB  ALA A 162      -9.222 -15.667  -4.010  1.00  0.00              
ATOM   2378 2HB  ALA A 162      -9.830 -13.997  -4.070  1.00  0.00              
ATOM   2379 3HB  ALA A 162     -10.368 -15.183  -5.281  1.00  0.00              
ATOM   2380  N   ASN A 163      -6.609 -16.050  -6.104  1.00  0.00              
ATOM   2381  CA  ASN A 163      -5.985 -17.229  -6.703  1.00  0.00              
ATOM   2382  C   ASN A 163      -5.862 -17.261  -8.229  1.00  0.00              
ATOM   2383  O   ASN A 163      -5.668 -18.325  -8.817  1.00  0.00              
ATOM   2384  CB  ASN A 163      -6.719 -18.478  -6.249  1.00  0.00              
ATOM   2385  CG  ASN A 163      -6.571 -18.767  -4.781  1.00  0.00              
ATOM   2386  OD1 ASN A 163      -5.571 -18.401  -4.153  1.00  0.00              
ATOM   2387  ND2 ASN A 163      -7.522 -19.493  -4.250  1.00  0.00              
ATOM   2388  H   ASN A 163      -6.070 -15.476  -5.470  1.00  0.00              
ATOM   2389  HA  ASN A 163      -4.945 -17.302  -6.380  1.00  0.00              
ATOM   2390 1HB  ASN A 163      -7.754 -18.656  -6.546  1.00  0.00              
ATOM   2391 2HB  ASN A 163      -6.061 -19.144  -6.807  1.00  0.00              
ATOM   2392 1HD2 ASN A 163      -7.489 -19.724  -3.277  1.00  0.00              
ATOM   2393 2HD2 ASN A 163      -8.280 -19.815  -4.815  1.00  0.00              
ATOM   2394  N   VAL A 164      -5.962 -16.105  -8.876  1.00  0.00              
ATOM   2395  CA  VAL A 164      -5.792 -16.057 -10.324  1.00  0.00              
ATOM   2396  C   VAL A 164      -4.326 -16.309 -10.702  1.00  0.00              
ATOM   2397  O   VAL A 164      -4.024 -17.077 -11.621  1.00  0.00              
ATOM   2398  CB  VAL A 164      -6.242 -14.689 -10.880  1.00  0.00              
ATOM   2399  CG1 VAL A 164      -5.873 -14.574 -12.375  1.00  0.00              
ATOM   2400  CG2 VAL A 164      -7.749 -14.529 -10.669  1.00  0.00              
ATOM   2401  H   VAL A 164      -6.156 -15.250  -8.375  1.00  0.00              
ATOM   2402  HA  VAL A 164      -6.355 -16.851 -10.816  1.00  0.00              
ATOM   2403  HB  VAL A 164      -5.746 -13.898 -10.318  1.00  0.00              
ATOM   2404 1HG1 VAL A 164      -6.195 -13.604 -12.756  1.00  0.00              
ATOM   2405 2HG1 VAL A 164      -4.793 -14.668 -12.492  1.00  0.00              
ATOM   2406 3HG1 VAL A 164      -6.369 -15.366 -12.934  1.00  0.00              
ATOM   2407 1HG2 VAL A 164      -8.071 -13.564 -11.060  1.00  0.00              
ATOM   2408 2HG2 VAL A 164      -8.276 -15.327 -11.192  1.00  0.00              
ATOM   2409 3HG2 VAL A 164      -7.975 -14.582  -9.604  1.00  0.00              
ATOM   2410  N   ASP A 165      -3.412 -15.661  -9.990  1.00  0.00              
ATOM   2411  CA  ASP A 165      -1.999 -15.874 -10.254  1.00  0.00              
ATOM   2412  C   ASP A 165      -1.632 -17.307  -9.871  1.00  0.00              
ATOM   2413  O   ASP A 165      -0.756 -17.923 -10.486  1.00  0.00              
ATOM   2414  CB  ASP A 165      -1.140 -14.868  -9.484  1.00  0.00              
ATOM   2415  CG  ASP A 165      -1.199 -13.446 -10.025  1.00  0.00              
ATOM   2416  OD1 ASP A 165      -1.697 -13.264 -11.111  1.00  0.00              
ATOM   2417  OD2 ASP A 165      -0.892 -12.539  -9.289  1.00  0.00              
ATOM   2418  H   ASP A 165      -3.684 -15.017  -9.261  1.00  0.00              
ATOM   2419  HA  ASP A 165      -1.800 -15.751 -11.319  1.00  0.00              
ATOM   2420 1HB  ASP A 165      -1.340 -14.857  -8.412  1.00  0.00              
ATOM   2421 2HB  ASP A 165      -0.149 -15.284  -9.666  1.00  0.00              
ATOM   2422  N   LYS A 166      -2.320 -17.837  -8.866  1.00  0.00              
ATOM   2423  CA  LYS A 166      -2.055 -19.189  -8.373  1.00  0.00              
ATOM   2424  C   LYS A 166      -2.287 -20.263  -9.434  1.00  0.00              
ATOM   2425  O   LYS A 166      -1.483 -21.183  -9.572  1.00  0.00              
ATOM   2426  CB  LYS A 166      -2.921 -19.480  -7.147  1.00  0.00              
ATOM   2427  CG  LYS A 166      -2.744 -20.877  -6.568  1.00  0.00              
ATOM   2428  CD  LYS A 166      -3.451 -21.015  -5.228  1.00  0.00              
ATOM   2429  CE  LYS A 166      -3.431 -22.455  -4.737  1.00  0.00              
ATOM   2430  NZ  LYS A 166      -2.044 -22.972  -4.584  1.00  0.00              
ATOM   2431  H   LYS A 166      -3.048 -17.289  -8.430  1.00  0.00              
ATOM   2432  HA  LYS A 166      -1.006 -19.280  -8.091  1.00  0.00              
ATOM   2433 1HB  LYS A 166      -2.663 -18.738  -6.390  1.00  0.00              
ATOM   2434 2HB  LYS A 166      -3.960 -19.342  -7.449  1.00  0.00              
ATOM   2435 1HG  LYS A 166      -3.157 -21.599  -7.274  1.00  0.00              
ATOM   2436 2HG  LYS A 166      -1.679 -21.066  -6.439  1.00  0.00              
ATOM   2437 1HD  LYS A 166      -2.947 -20.376  -4.502  1.00  0.00              
ATOM   2438 2HD  LYS A 166      -4.483 -20.686  -5.345  1.00  0.00              
ATOM   2439 1HE  LYS A 166      -3.941 -22.495  -3.775  1.00  0.00              
ATOM   2440 2HE  LYS A 166      -3.970 -23.069  -5.458  1.00  0.00              
ATOM   2441 1HZ  LYS A 166      -2.075 -23.928  -4.258  1.00  0.00              
ATOM   2442 2HZ  LYS A 166      -1.571 -22.936  -5.476  1.00  0.00              
ATOM   2443 3HZ  LYS A 166      -1.545 -22.404  -3.915  1.00  0.00              
ATOM   2444  N   VAL A 167      -3.373 -20.165 -10.193  1.00  0.00              
ATOM   2445  CA  VAL A 167      -3.627 -21.210 -11.167  1.00  0.00              
ATOM   2446  C   VAL A 167      -2.643 -21.193 -12.328  1.00  0.00              
ATOM   2447  O   VAL A 167      -2.303 -22.250 -12.862  1.00  0.00              
ATOM   2448  CB  VAL A 167      -5.097 -21.183 -11.680  1.00  0.00              
ATOM   2449  CG1 VAL A 167      -6.036 -21.502 -10.515  1.00  0.00              
ATOM   2450  CG2 VAL A 167      -5.443 -19.829 -12.296  1.00  0.00              
ATOM   2451  H   VAL A 167      -4.024 -19.395 -10.117  1.00  0.00              
ATOM   2452  HA  VAL A 167      -3.493 -22.200 -10.730  1.00  0.00              
ATOM   2453  HB  VAL A 167      -5.209 -21.922 -12.473  1.00  0.00              
ATOM   2454 1HG1 VAL A 167      -7.068 -21.485 -10.865  1.00  0.00              
ATOM   2455 2HG1 VAL A 167      -5.802 -22.491 -10.120  1.00  0.00              
ATOM   2456 3HG1 VAL A 167      -5.908 -20.756  -9.730  1.00  0.00              
ATOM   2457 1HG2 VAL A 167      -6.475 -19.840 -12.646  1.00  0.00              
ATOM   2458 2HG2 VAL A 167      -5.322 -19.048 -11.545  1.00  0.00              
ATOM   2459 3HG2 VAL A 167      -4.777 -19.631 -13.137  1.00  0.00              
ATOM   2460  N   PHE A 168      -2.174 -20.009 -12.718  1.00  0.00              
ATOM   2461  CA  PHE A 168      -1.221 -19.921 -13.815  1.00  0.00              
ATOM   2462  C   PHE A 168       0.178 -20.342 -13.359  1.00  0.00              
ATOM   2463  O   PHE A 168       0.882 -21.053 -14.082  1.00  0.00              
ATOM   2464  CB  PHE A 168      -1.198 -18.498 -14.398  1.00  0.00              
ATOM   2465  CG  PHE A 168      -2.374 -18.200 -15.300  1.00  0.00              
ATOM   2466  CD1 PHE A 168      -2.397 -18.664 -16.615  1.00  0.00              
ATOM   2467  CD2 PHE A 168      -3.472 -17.497 -14.820  1.00  0.00              
ATOM   2468  CE1 PHE A 168      -3.496 -18.436 -17.436  1.00  0.00              
ATOM   2469  CE2 PHE A 168      -4.578 -17.263 -15.630  1.00  0.00              
ATOM   2470  CZ  PHE A 168      -4.594 -17.732 -16.940  1.00  0.00              
ATOM   2471  H   PHE A 168      -2.473 -19.161 -12.257  1.00  0.00              
ATOM   2472  HA  PHE A 168      -1.509 -20.608 -14.612  1.00  0.00              
ATOM   2473 1HB  PHE A 168      -1.221 -17.762 -13.596  1.00  0.00              
ATOM   2474 2HB  PHE A 168      -0.299 -18.353 -14.996  1.00  0.00              
ATOM   2475  HD1 PHE A 168      -1.538 -19.214 -17.000  1.00  0.00              
ATOM   2476  HD2 PHE A 168      -3.461 -17.128 -13.794  1.00  0.00              
ATOM   2477  HE1 PHE A 168      -3.496 -18.807 -18.460  1.00  0.00              
ATOM   2478  HE2 PHE A 168      -5.433 -16.711 -15.240  1.00  0.00              
ATOM   2479  HZ  PHE A 168      -5.458 -17.550 -17.576  1.00  0.00              
ATOM   2480  N   PHE A 169       0.572 -19.912 -12.162  1.00  0.00              
ATOM   2481  CA  PHE A 169       1.887 -20.246 -11.623  1.00  0.00              
ATOM   2482  C   PHE A 169       1.982 -21.738 -11.294  1.00  0.00              
ATOM   2483  O   PHE A 169       2.948 -22.399 -11.669  1.00  0.00              
ATOM   2484  CB  PHE A 169       2.194 -19.405 -10.371  1.00  0.00              
ATOM   2485  CG  PHE A 169       2.864 -18.081 -10.677  1.00  0.00              
ATOM   2486  CD1 PHE A 169       2.185 -17.081 -11.374  1.00  0.00              
ATOM   2487  CD2 PHE A 169       4.182 -17.844 -10.288  1.00  0.00              
ATOM   2488  CE1 PHE A 169       2.810 -15.860 -11.684  1.00  0.00              
ATOM   2489  CE2 PHE A 169       4.817 -16.630 -10.593  1.00  0.00              
ATOM   2490  CZ  PHE A 169       4.127 -15.636 -11.294  1.00  0.00              
ATOM   2491  H   PHE A 169      -0.054 -19.340 -11.614  1.00  0.00              
ATOM   2492  HA  PHE A 169       2.656 -20.042 -12.370  1.00  0.00              
ATOM   2493 1HB  PHE A 169       1.272 -19.174  -9.839  1.00  0.00              
ATOM   2494 2HB  PHE A 169       2.867 -19.950  -9.710  1.00  0.00              
ATOM   2495  HD1 PHE A 169       1.153 -17.253 -11.681  1.00  0.00              
ATOM   2496  HD2 PHE A 169       4.721 -18.619  -9.741  1.00  0.00              
ATOM   2497  HE1 PHE A 169       2.263 -15.092 -12.229  1.00  0.00              
ATOM   2498  HE2 PHE A 169       5.849 -16.462 -10.283  1.00  0.00              
ATOM   2499  HZ  PHE A 169       4.615 -14.693 -11.535  1.00  0.00              
ATOM   2500  N   ASP A 170       0.976 -22.274 -10.611  1.00  0.00              
ATOM   2501  CA  ASP A 170       0.973 -23.696 -10.292  1.00  0.00              
ATOM   2502  C   ASP A 170       0.937 -24.543 -11.554  1.00  0.00              
ATOM   2503  O   ASP A 170       1.538 -25.617 -11.600  1.00  0.00              
ATOM   2504  CB  ASP A 170      -0.205 -24.065  -9.385  1.00  0.00              
ATOM   2505  CG  ASP A 170       0.001 -23.608  -7.952  1.00  0.00              
ATOM   2506  OD1 ASP A 170       1.148 -23.265  -7.595  1.00  0.00              
ATOM   2507  OD2 ASP A 170      -0.971 -23.606  -7.173  1.00  0.00              
ATOM   2508  H   ASP A 170       0.202 -21.700 -10.306  1.00  0.00              
ATOM   2509  HA  ASP A 170       1.893 -23.959  -9.768  1.00  0.00              
ATOM   2510 1HB  ASP A 170      -1.168 -23.721  -9.763  1.00  0.00              
ATOM   2511 2HB  ASP A 170      -0.159 -25.152  -9.443  1.00  0.00              
ATOM   2512  N   LEU A 171       0.239 -24.073 -12.587  1.00  0.00              
ATOM   2513  CA  LEU A 171       0.231 -24.821 -13.835  1.00  0.00              
ATOM   2514  C   LEU A 171       1.629 -24.802 -14.445  1.00  0.00              
ATOM   2515  O   LEU A 171       2.111 -25.829 -14.921  1.00  0.00              
ATOM   2516  CB  LEU A 171      -0.787 -24.251 -14.836  1.00  0.00              
ATOM   2517  CG  LEU A 171      -0.846 -25.002 -16.176  1.00  0.00              
ATOM   2518  CD1 LEU A 171      -1.187 -26.476 -15.909  1.00  0.00              
ATOM   2519  CD2 LEU A 171      -1.893 -24.366 -17.129  1.00  0.00              
ATOM   2520  H   LEU A 171      -0.284 -23.212 -12.526  1.00  0.00              
ATOM   2521  HA  LEU A 171      -0.027 -25.861 -13.636  1.00  0.00              
ATOM   2522 1HB  LEU A 171      -1.702 -24.414 -14.270  1.00  0.00              
ATOM   2523 2HB  LEU A 171      -0.642 -23.182 -14.994  1.00  0.00              
ATOM   2524  HG  LEU A 171       0.129 -24.893 -16.652  1.00  0.00              
ATOM   2525 1HD1 LEU A 171      -1.231 -27.018 -16.854  1.00  0.00              
ATOM   2526 2HD1 LEU A 171      -0.419 -26.918 -15.274  1.00  0.00              
ATOM   2527 3HD1 LEU A 171      -2.153 -26.541 -15.409  1.00  0.00              
ATOM   2528 1HD2 LEU A 171      -1.911 -24.918 -18.069  1.00  0.00              
ATOM   2529 2HD2 LEU A 171      -2.879 -24.405 -16.665  1.00  0.00              
ATOM   2530 3HD2 LEU A 171      -1.624 -23.327 -17.324  1.00  0.00              
ATOM   2531  N   MET A 172       2.286 -23.644 -14.423  1.00  0.00              
ATOM   2532  CA  MET A 172       3.641 -23.556 -14.970  1.00  0.00              
ATOM   2533  C   MET A 172       4.601 -24.455 -14.185  1.00  0.00              
ATOM   2534  O   MET A 172       5.582 -24.951 -14.730  1.00  0.00              
ATOM   2535  CB  MET A 172       4.170 -22.112 -14.939  1.00  0.00              
ATOM   2536  CG  MET A 172       3.540 -21.162 -15.952  1.00  0.00              
ATOM   2537  SD  MET A 172       4.412 -19.560 -16.025  1.00  0.00              
ATOM   2538  CE  MET A 172       3.883 -18.812 -14.486  1.00  0.00              
ATOM   2539  H   MET A 172       1.859 -22.817 -14.031  1.00  0.00              
ATOM   2540  HA  MET A 172       3.649 -23.910 -16.001  1.00  0.00              
ATOM   2541 1HB  MET A 172       3.991 -21.730 -13.935  1.00  0.00              
ATOM   2542 2HB  MET A 172       5.245 -22.163 -15.122  1.00  0.00              
ATOM   2543 1HG  MET A 172       3.573 -21.638 -16.931  1.00  0.00              
ATOM   2544 2HG  MET A 172       2.502 -20.998 -15.661  1.00  0.00              
ATOM   2545 1HE  MET A 172       4.335 -17.825 -14.386  1.00  0.00              
ATOM   2546 2HE  MET A 172       2.796 -18.717 -14.481  1.00  0.00              
ATOM   2547 3HE  MET A 172       4.196 -19.440 -13.651  1.00  0.00              
ATOM   2548  N   ARG A 173       4.323 -24.651 -12.903  1.00  0.00              
ATOM   2549  CA  ARG A 173       5.133 -25.550 -12.099  1.00  0.00              
ATOM   2550  C   ARG A 173       4.901 -26.985 -12.552  1.00  0.00              
ATOM   2551  O   ARG A 173       5.831 -27.780 -12.604  1.00  0.00              
ATOM   2552  CB  ARG A 173       4.800 -25.388 -10.611  1.00  0.00              
ATOM   2553  CG  ARG A 173       5.282 -24.070 -10.039  1.00  0.00              
ATOM   2554  CD  ARG A 173       5.030 -23.967  -8.538  1.00  0.00              
ATOM   2555  NE  ARG A 173       5.499 -22.683  -8.019  1.00  0.00              
ATOM   2556  CZ  ARG A 173       4.708 -21.658  -7.713  1.00  0.00              
ATOM   2557  NH1 ARG A 173       3.389 -21.757  -7.864  1.00  0.00              
ATOM   2558  NH2 ARG A 173       5.240 -20.527  -7.268  1.00  0.00              
ATOM   2559  H   ARG A 173       3.542 -24.176 -12.474  1.00  0.00              
ATOM   2560  HA  ARG A 173       6.190 -25.325 -12.245  1.00  0.00              
ATOM   2561 1HB  ARG A 173       3.718 -25.467 -10.518  1.00  0.00              
ATOM   2562 2HB  ARG A 173       5.271 -26.220 -10.088  1.00  0.00              
ATOM   2563 1HG  ARG A 173       6.353 -23.981 -10.226  1.00  0.00              
ATOM   2564 2HG  ARG A 173       4.757 -23.260 -10.545  1.00  0.00              
ATOM   2565 1HD  ARG A 173       3.961 -24.061  -8.351  1.00  0.00              
ATOM   2566 2HD  ARG A 173       5.560 -24.775  -8.034  1.00  0.00              
ATOM   2567  HE  ARG A 173       6.442 -22.375  -7.817  1.00  0.00              
ATOM   2568 1HH1 ARG A 173       2.986 -22.616  -8.213  1.00  0.00              
ATOM   2569 2HH1 ARG A 173       2.797 -20.974  -7.629  1.00  0.00              
ATOM   2570 1HH2 ARG A 173       6.243 -20.451  -7.165  1.00  0.00              
ATOM   2571 2HH2 ARG A 173       4.643 -19.748  -7.036  1.00  0.00              
ATOM   2572  N   GLU A 174       3.659 -27.309 -12.895  1.00  0.00              
ATOM   2573  CA  GLU A 174       3.354 -28.640 -13.398  1.00  0.00              
ATOM   2574  C   GLU A 174       4.006 -28.830 -14.761  1.00  0.00              
ATOM   2575  O   GLU A 174       4.511 -29.912 -15.077  1.00  0.00              
ATOM   2576  CB  GLU A 174       1.842 -28.842 -13.487  1.00  0.00              
ATOM   2577  CG  GLU A 174       1.222 -29.181 -12.148  1.00  0.00              
ATOM   2578  CD  GLU A 174      -0.240 -29.541 -12.247  1.00  0.00              
ATOM   2579  OE1 GLU A 174      -0.607 -30.316 -13.155  1.00  0.00              
ATOM   2580  OE2 GLU A 174      -1.019 -29.053 -11.401  1.00  0.00              
ATOM   2581  H   GLU A 174       2.914 -26.633 -12.808  1.00  0.00              
ATOM   2582  HA  GLU A 174       3.769 -29.393 -12.727  1.00  0.00              
ATOM   2583 1HB  GLU A 174       1.420 -27.916 -13.877  1.00  0.00              
ATOM   2584 2HB  GLU A 174       1.669 -29.649 -14.200  1.00  0.00              
ATOM   2585 1HG  GLU A 174       1.738 -29.983 -11.621  1.00  0.00              
ATOM   2586 2HG  GLU A 174       1.316 -28.255 -11.581  1.00  0.00              
ATOM   2587  N   ILE A 175       4.007 -27.774 -15.567  1.00  0.00              
ATOM   2588  CA  ILE A 175       4.567 -27.858 -16.904  1.00  0.00              
ATOM   2589  C   ILE A 175       6.075 -28.056 -16.767  1.00  0.00              
ATOM   2590  O   ILE A 175       6.679 -28.872 -17.460  1.00  0.00              
ATOM   2591  CB  ILE A 175       4.271 -26.602 -17.743  1.00  0.00              
ATOM   2592  CG1 ILE A 175       2.774 -26.503 -18.047  1.00  0.00              
ATOM   2593  CG2 ILE A 175       5.079 -26.621 -19.032  1.00  0.00              
ATOM   2594  CD1 ILE A 175       2.352 -25.167 -18.614  1.00  0.00              
ATOM   2595  H   ILE A 175       3.615 -26.897 -15.252  1.00  0.00              
ATOM   2596  HA  ILE A 175       4.181 -28.732 -17.428  1.00  0.00              
ATOM   2597  HB  ILE A 175       4.532 -25.718 -17.163  1.00  0.00              
ATOM   2598 1HG1 ILE A 175       2.535 -27.292 -18.760  1.00  0.00              
ATOM   2599 2HG1 ILE A 175       2.241 -26.686 -17.114  1.00  0.00              
ATOM   2600 1HG2 ILE A 175       4.857 -25.726 -19.613  1.00  0.00              
ATOM   2601 2HG2 ILE A 175       6.142 -26.645 -18.794  1.00  0.00              
ATOM   2602 3HG2 ILE A 175       4.817 -27.505 -19.613  1.00  0.00              
ATOM   2603 1HD1 ILE A 175       1.279 -25.173 -18.804  1.00  0.00              
ATOM   2604 2HD1 ILE A 175       2.590 -24.377 -17.901  1.00  0.00              
ATOM   2605 3HD1 ILE A 175       2.883 -24.984 -19.548  1.00  0.00              
ATOM   2606  N   ARG A 176       6.669 -27.287 -15.861  1.00  0.00              
ATOM   2607  CA  ARG A 176       8.090 -27.389 -15.561  1.00  0.00              
ATOM   2608  C   ARG A 176       8.432 -28.823 -15.162  1.00  0.00              
ATOM   2609  O   ARG A 176       9.375 -29.412 -15.688  1.00  0.00              
ATOM   2610  CB  ARG A 176       8.536 -26.384 -14.509  1.00  0.00              
ATOM   2611  CG  ARG A 176      10.017 -26.429 -14.169  1.00  0.00              
ATOM   2612  CD  ARG A 176      10.480 -25.319 -13.298  1.00  0.00              
ATOM   2613  NE  ARG A 176       9.847 -25.277 -11.989  1.00  0.00              
ATOM   2614  CZ  ARG A 176       9.813 -24.192 -11.190  1.00  0.00              
ATOM   2615  NH1 ARG A 176      10.404 -23.072 -11.543  1.00  0.00              
ATOM   2616  NH2 ARG A 176       9.189 -24.291 -10.030  1.00  0.00              
ATOM   2617  H   ARG A 176       6.109 -26.608 -15.365  1.00  0.00              
ATOM   2618  HA  ARG A 176       8.673 -27.150 -16.451  1.00  0.00              
ATOM   2619 1HB  ARG A 176       8.284 -25.395 -14.888  1.00  0.00              
ATOM   2620 2HB  ARG A 176       7.956 -26.587 -13.609  1.00  0.00              
ATOM   2621 1HG  ARG A 176      10.227 -27.368 -13.657  1.00  0.00              
ATOM   2622 2HG  ARG A 176      10.587 -26.388 -15.098  1.00  0.00              
ATOM   2623 1HD  ARG A 176      11.553 -25.418 -13.138  1.00  0.00              
ATOM   2624 2HD  ARG A 176      10.272 -24.371 -13.792  1.00  0.00              
ATOM   2625  HE  ARG A 176       9.356 -26.004 -11.487  1.00  0.00              
ATOM   2626 1HH1 ARG A 176      10.893 -23.019 -12.426  1.00  0.00              
ATOM   2627 2HH1 ARG A 176      10.368 -22.271 -10.931  1.00  0.00              
ATOM   2628 1HH2 ARG A 176       8.755 -25.165  -9.766  1.00  0.00              
ATOM   2629 2HH2 ARG A 176       9.149 -23.494  -9.412  1.00  0.00              
ATOM   2630  N   ALA A 177       7.660 -29.378 -14.232  1.00  0.00              
ATOM   2631  CA  ALA A 177       7.914 -30.722 -13.735  1.00  0.00              
ATOM   2632  C   ALA A 177       7.860 -31.697 -14.901  1.00  0.00              
ATOM   2633  O   ALA A 177       8.708 -32.580 -15.028  1.00  0.00              
ATOM   2634  CB  ALA A 177       6.872 -31.102 -12.691  1.00  0.00              
ATOM   2635  H   ALA A 177       6.878 -28.856 -13.861  1.00  0.00              
ATOM   2636  HA  ALA A 177       8.913 -30.751 -13.300  1.00  0.00              
ATOM   2637 1HB  ALA A 177       7.074 -32.109 -12.327  1.00  0.00              
ATOM   2638 2HB  ALA A 177       6.918 -30.400 -11.859  1.00  0.00              
ATOM   2639 3HB  ALA A 177       5.880 -31.070 -13.139  1.00  0.00              
ATOM   2640  N   ARG A 178       6.862 -31.513 -15.758  1.00  0.00              
ATOM   2641  CA  ARG A 178       6.667 -32.374 -16.914  1.00  0.00              
ATOM   2642  C   ARG A 178       7.796 -32.238 -17.933  1.00  0.00              
ATOM   2643  O   ARG A 178       8.174 -33.210 -18.583  1.00  0.00              
ATOM   2644  CB  ARG A 178       5.308 -32.149 -17.562  1.00  0.00              
ATOM   2645  CG  ARG A 178       4.992 -33.078 -18.724  1.00  0.00              
ATOM   2646  CD  ARG A 178       5.003 -34.521 -18.374  1.00  0.00              
ATOM   2647  NE  ARG A 178       4.708 -35.412 -19.485  1.00  0.00              
ATOM   2648  CZ  ARG A 178       4.910 -36.744 -19.472  1.00  0.00              
ATOM   2649  NH1 ARG A 178       5.442 -37.338 -18.427  1.00  0.00              
ATOM   2650  NH2 ARG A 178       4.582 -37.436 -20.549  1.00  0.00              
ATOM   2651  H   ARG A 178       6.219 -30.750 -15.599  1.00  0.00              
ATOM   2652  HA  ARG A 178       6.673 -33.419 -16.601  1.00  0.00              
ATOM   2653 1HB  ARG A 178       4.559 -32.280 -16.783  1.00  0.00              
ATOM   2654 2HB  ARG A 178       5.291 -31.117 -17.913  1.00  0.00              
ATOM   2655 1HG  ARG A 178       4.000 -32.832 -19.104  1.00  0.00              
ATOM   2656 2HG  ARG A 178       5.732 -32.915 -19.508  1.00  0.00              
ATOM   2657 1HD  ARG A 178       5.991 -34.787 -17.997  1.00  0.00              
ATOM   2658 2HD  ARG A 178       4.258 -34.704 -17.601  1.00  0.00              
ATOM   2659  HE  ARG A 178       4.325 -35.201 -20.397  1.00  0.00              
ATOM   2660 1HH1 ARG A 178       5.704 -36.793 -17.618  1.00  0.00              
ATOM   2661 2HH1 ARG A 178       5.586 -38.338 -18.437  1.00  0.00              
ATOM   2662 1HH2 ARG A 178       4.191 -36.961 -21.351  1.00  0.00              
ATOM   2663 2HH2 ARG A 178       4.724 -38.435 -20.566  1.00  0.00              
ATOM   2664  N   LYS A 179       8.334 -31.031 -18.073  1.00  0.00              
ATOM   2665  CA  LYS A 179       9.491 -30.816 -18.934  1.00  0.00              
ATOM   2666  C   LYS A 179      10.749 -31.493 -18.394  1.00  0.00              
ATOM   2667  O   LYS A 179      11.603 -31.925 -19.163  1.00  0.00              
ATOM   2668  CB  LYS A 179       9.738 -29.315 -19.128  1.00  0.00              
ATOM   2669  CG  LYS A 179       8.728 -28.643 -20.056  1.00  0.00              
ATOM   2670  CD  LYS A 179       8.916 -27.129 -20.128  1.00  0.00              
ATOM   2671  CE  LYS A 179       8.016 -26.516 -21.206  1.00  0.00              
ATOM   2672  NZ  LYS A 179       7.987 -25.023 -21.175  1.00  0.00              
ATOM   2673  H   LYS A 179       7.938 -30.245 -17.576  1.00  0.00              
ATOM   2674  HA  LYS A 179       9.310 -31.261 -19.913  1.00  0.00              
ATOM   2675 1HB  LYS A 179       9.695 -28.854 -18.141  1.00  0.00              
ATOM   2676 2HB  LYS A 179      10.743 -29.206 -19.535  1.00  0.00              
ATOM   2677 1HG  LYS A 179       8.846 -29.062 -21.056  1.00  0.00              
ATOM   2678 2HG  LYS A 179       7.724 -28.857 -19.689  1.00  0.00              
ATOM   2679 1HD  LYS A 179       8.668 -26.702 -19.155  1.00  0.00              
ATOM   2680 2HD  LYS A 179       9.960 -26.919 -20.360  1.00  0.00              
ATOM   2681 1HE  LYS A 179       8.380 -26.839 -22.180  1.00  0.00              
ATOM   2682 2HE  LYS A 179       7.002 -26.888 -21.057  1.00  0.00              
ATOM   2683 1HZ  LYS A 179       7.379 -24.683 -21.906  1.00  0.00              
ATOM   2684 2HZ  LYS A 179       7.642 -24.712 -20.277  1.00  0.00              
ATOM   2685 3HZ  LYS A 179       8.920 -24.666 -21.319  1.00  0.00              
ATOM   2686  N   MET A 180      10.863 -31.584 -17.071  1.00  0.00              
ATOM   2687  CA  MET A 180      11.974 -32.308 -16.460  1.00  0.00              
ATOM   2688  C   MET A 180      11.830 -33.782 -16.795  1.00  0.00              
ATOM   2689  O   MET A 180      12.803 -34.462 -17.110  1.00  0.00              
ATOM   2690  CB  MET A 180      12.003 -32.095 -14.947  1.00  0.00              
ATOM   2691  CG  MET A 180      12.376 -30.684 -14.517  1.00  0.00              
ATOM   2692  SD  MET A 180      12.294 -30.458 -12.729  1.00  0.00              
ATOM   2693  CE  MET A 180      13.698 -31.436 -12.200  1.00  0.00              
ATOM   2694  H   MET A 180      10.173 -31.148 -16.477  1.00  0.00              
ATOM   2695  HA  MET A 180      12.919 -31.954 -16.872  1.00  0.00              
ATOM   2696 1HB  MET A 180      11.009 -32.338 -14.574  1.00  0.00              
ATOM   2697 2HB  MET A 180      12.727 -32.802 -14.541  1.00  0.00              
ATOM   2698 1HG  MET A 180      13.391 -30.482 -14.857  1.00  0.00              
ATOM   2699 2HG  MET A 180      11.686 -29.989 -14.997  1.00  0.00              
ATOM   2700 1HE  MET A 180      13.781 -31.395 -11.114  1.00  0.00              
ATOM   2701 2HE  MET A 180      13.560 -32.470 -12.516  1.00  0.00              
ATOM   2702 3HE  MET A 180      14.608 -31.037 -12.649  1.00  0.00              
ATOM   2703  N   GLU A 181      10.591 -34.257 -16.726  1.00  0.00              
ATOM   2704  CA  GLU A 181      10.244 -35.623 -17.087  1.00  0.00              
ATOM   2705  C   GLU A 181      10.464 -35.927 -18.566  1.00  0.00              
ATOM   2706  O   GLU A 181      10.853 -37.038 -18.924  1.00  0.00              
ATOM   2707  CB  GLU A 181       8.787 -35.905 -16.715  1.00  0.00              
ATOM   2708  CG  GLU A 181       8.529 -36.005 -15.218  1.00  0.00              
ATOM   2709  CD  GLU A 181       7.064 -36.178 -14.926  1.00  0.00              
ATOM   2710  OE1 GLU A 181       6.287 -36.152 -15.850  1.00  0.00              
ATOM   2711  OE2 GLU A 181       6.731 -36.449 -13.797  1.00  0.00              
ATOM   2712  H   GLU A 181       9.864 -33.632 -16.406  1.00  0.00              
ATOM   2713  HA  GLU A 181      10.888 -36.322 -16.552  1.00  0.00              
ATOM   2714 1HB  GLU A 181       8.189 -35.094 -17.132  1.00  0.00              
ATOM   2715 2HB  GLU A 181       8.510 -36.844 -17.194  1.00  0.00              
ATOM   2716 1HG  GLU A 181       9.091 -36.803 -14.734  1.00  0.00              
ATOM   2717 2HG  GLU A 181       8.863 -35.042 -14.835  1.00  0.00              
ATOM   2718  N   ASP A 182      10.213 -34.938 -19.416  1.00  0.00              
ATOM   2719  CA  ASP A 182      10.384 -35.097 -20.857  1.00  0.00              
ATOM   2720  C   ASP A 182      11.806 -34.858 -21.356  1.00  0.00              
ATOM   2721  O   ASP A 182      12.110 -35.130 -22.517  1.00  0.00              
ATOM   2722  CB  ASP A 182       9.427 -34.157 -21.594  1.00  0.00              
ATOM   2723  CG  ASP A 182       7.963 -34.568 -21.524  1.00  0.00              
ATOM   2724  OD1 ASP A 182       7.698 -35.689 -21.158  1.00  0.00              
ATOM   2725  OD2 ASP A 182       7.120 -33.718 -21.682  1.00  0.00              
ATOM   2726  H   ASP A 182       9.894 -34.051 -19.054  1.00  0.00              
ATOM   2727  HA  ASP A 182      10.165 -36.126 -21.143  1.00  0.00              
ATOM   2728 1HB  ASP A 182       9.526 -33.113 -21.294  1.00  0.00              
ATOM   2729 2HB  ASP A 182       9.789 -34.277 -22.616  1.00  0.00              
ATOM   2730  N   SER A 183      12.674 -34.350 -20.492  1.00  0.00              
ATOM   2731  CA  SER A 183      14.045 -34.074 -20.896  1.00  0.00              
ATOM   2732  C   SER A 183      15.047 -34.688 -19.930  1.00  0.00              
ATOM   2733  O   SER A 183      15.774 -35.610 -20.359  1.00  0.00              
ATOM   2734  OXT SER A 183      15.118 -34.284 -18.802  1.00  0.00              
ATOM   2735  CB  SER A 183      14.264 -32.577 -21.001  1.00  0.00              
ATOM   2736  OG  SER A 183      15.577 -32.262 -21.377  1.00  0.00              
ATOM   2737  H   SER A 183      12.391 -34.150 -19.543  1.00  0.00              
ATOM   2738  HA  SER A 183      14.270 -34.398 -21.913  1.00  0.00              
ATOM   2739 1HB  SER A 183      13.576 -32.176 -21.744  1.00  0.00              
ATOM   2740 2HB  SER A 183      14.055 -32.125 -20.032  1.00  0.00              
ATOM   2741  HG  SER A 183      15.674 -31.309 -21.432  1.00  0.00              
ATOM   2742  N   SER C   4       5.638  18.151 -35.912  1.00  0.00              
ATOM   2743  CA  SER C   4       5.936  18.317 -34.459  1.00  0.00              
ATOM   2744  C   SER C   4       6.569  17.041 -33.907  1.00  0.00              
ATOM   2745  O   SER C   4       7.796  16.919 -33.849  1.00  0.00              
ATOM   2746  CB  SER C   4       4.678  18.657 -33.684  1.00  0.00              
ATOM   2747  OG  SER C   4       4.160  19.908 -34.041  1.00  0.00              
ATOM   2748 1H   SER C   4       4.697  18.233 -36.242  1.00  0.00              
ATOM   2749 2H   SER C   4       6.059  18.763 -36.581  1.00  0.00              
ATOM   2750 3H   SER C   4       5.858  17.291 -36.372  1.00  0.00              
ATOM   2751  HA  SER C   4       6.556  19.187 -34.241  1.00  0.00              
ATOM   2752 1HB  SER C   4       3.928  17.891 -33.883  1.00  0.00              
ATOM   2753 2HB  SER C   4       4.915  18.661 -32.620  1.00  0.00              
ATOM   2754  HG  SER C   4       3.367  20.084 -33.530  1.00  0.00              
ATOM   2755  N   ARG C   5       5.728  16.092 -33.508  1.00  0.00              
ATOM   2756  CA  ARG C   5       6.216  14.855 -32.915  1.00  0.00              
ATOM   2757  C   ARG C   5       6.528  13.824 -33.990  1.00  0.00              
ATOM   2758  O   ARG C   5       6.364  14.080 -35.183  1.00  0.00              
ATOM   2759  CB  ARG C   5       5.186  14.284 -31.937  1.00  0.00              
ATOM   2760  CG  ARG C   5       4.800  15.234 -30.812  1.00  0.00              
ATOM   2761  CD  ARG C   5       5.975  15.534 -29.888  1.00  0.00              
ATOM   2762  NE  ARG C   5       5.596  16.444 -28.808  1.00  0.00              
ATOM   2763  CZ  ARG C   5       5.050  16.057 -27.657  1.00  0.00              
ATOM   2764  NH1 ARG C   5       4.818  14.769 -27.428  1.00  0.00              
ATOM   2765  NH2 ARG C   5       4.726  16.957 -26.739  1.00  0.00              
ATOM   2766  H   ARG C   5       4.733  16.227 -33.616  1.00  0.00              
ATOM   2767  HA  ARG C   5       7.148  15.044 -32.381  1.00  0.00              
ATOM   2768 1HB  ARG C   5       4.303  14.029 -32.519  1.00  0.00              
ATOM   2769 2HB  ARG C   5       5.617  13.377 -31.515  1.00  0.00              
ATOM   2770 1HG  ARG C   5       4.443  16.166 -31.251  1.00  0.00              
ATOM   2771 2HG  ARG C   5       3.998  14.775 -30.232  1.00  0.00              
ATOM   2772 1HD  ARG C   5       6.330  14.601 -29.453  1.00  0.00              
ATOM   2773 2HD  ARG C   5       6.774  15.992 -30.469  1.00  0.00              
ATOM   2774  HE  ARG C   5       5.679  17.450 -28.754  1.00  0.00              
ATOM   2775 1HH1 ARG C   5       5.060  14.084 -28.130  1.00  0.00              
ATOM   2776 2HH1 ARG C   5       4.404  14.481 -26.553  1.00  0.00              
ATOM   2777 1HH2 ARG C   5       4.895  17.938 -26.914  1.00  0.00              
ATOM   2778 2HH2 ARG C   5       4.313  16.659 -25.869  1.00  0.00              
ATOM   2779  N   GLN C   6       6.985  12.655 -33.556  1.00  0.00              
ATOM   2780  CA  GLN C   6       7.271  11.571 -34.476  1.00  0.00              
ATOM   2781  C   GLN C   6       6.024  10.744 -34.765  1.00  0.00              
ATOM   2782  O   GLN C   6       5.084  10.707 -33.971  1.00  0.00              
ATOM   2783  CB  GLN C   6       8.373  10.671 -33.909  1.00  0.00              
ATOM   2784  CG  GLN C   6       9.692  11.383 -33.663  1.00  0.00              
ATOM   2785  CD  GLN C   6      10.297  11.938 -34.938  1.00  0.00              
ATOM   2786  OE1 GLN C   6      10.469  11.218 -35.926  1.00  0.00              
ATOM   2787  NE2 GLN C   6      10.624  13.225 -34.925  1.00  0.00              
ATOM   2788  H   GLN C   6       7.137  12.515 -32.568  1.00  0.00              
ATOM   2789  HA  GLN C   6       7.595  11.980 -35.433  1.00  0.00              
ATOM   2790 1HB  GLN C   6       7.994  10.262 -32.973  1.00  0.00              
ATOM   2791 2HB  GLN C   6       8.517   9.863 -34.625  1.00  0.00              
ATOM   2792 1HG  GLN C   6       9.823  12.127 -32.878  1.00  0.00              
ATOM   2793 2HG  GLN C   6      10.231  10.473 -33.394  1.00  0.00              
ATOM   2794 1HE2 GLN C   6      11.028  13.648 -35.737  1.00  0.00              
ATOM   2795 2HE2 GLN C   6      10.469  13.773 -34.103  1.00  0.00              
ATOM   2796  N   PRO C   7       5.990  10.084 -35.927  1.00  0.00              
ATOM   2797  CA  PRO C   7       4.843   9.239 -36.277  1.00  0.00              
ATOM   2798  C   PRO C   7       4.538   8.177 -35.227  1.00  0.00              
ATOM   2799  O   PRO C   7       5.435   7.500 -34.724  1.00  0.00              
ATOM   2800  CB  PRO C   7       5.263   8.607 -37.605  1.00  0.00              
ATOM   2801  CG  PRO C   7       6.198   9.627 -38.206  1.00  0.00              
ATOM   2802  CD  PRO C   7       6.990  10.083 -37.016  1.00  0.00              
ATOM   2803  HA  PRO C   7       3.904   9.806 -36.355  1.00  0.00              
ATOM   2804 1HB  PRO C   7       5.764   7.640 -37.448  1.00  0.00              
ATOM   2805 2HB  PRO C   7       4.395   8.419 -38.254  1.00  0.00              
ATOM   2806 1HG  PRO C   7       6.831   9.178 -38.985  1.00  0.00              
ATOM   2807 2HG  PRO C   7       5.641  10.447 -38.680  1.00  0.00              
ATOM   2808 1HD  PRO C   7       7.826   9.406 -36.789  1.00  0.00              
ATOM   2809 2HD  PRO C   7       7.419  11.086 -37.159  1.00  0.00              
ATOM   2810  N   PRO C   8       3.259   8.041 -34.864  1.00  0.00              
ATOM   2811  CA  PRO C   8       2.864   7.019 -33.894  1.00  0.00              
ATOM   2812  C   PRO C   8       3.390   5.662 -34.357  1.00  0.00              
ATOM   2813  O   PRO C   8       3.285   5.317 -35.539  1.00  0.00              
ATOM   2814  CB  PRO C   8       1.334   7.078 -33.867  1.00  0.00              
ATOM   2815  CG  PRO C   8       1.008   8.472 -34.281  1.00  0.00              
ATOM   2816  CD  PRO C   8       2.050   8.839 -35.305  1.00  0.00              
ATOM   2817  HA  PRO C   8       3.293   7.192 -32.896  1.00  0.00              
ATOM   2818 1HB  PRO C   8       0.891   6.344 -34.556  1.00  0.00              
ATOM   2819 2HB  PRO C   8       0.940   6.858 -32.864  1.00  0.00              
ATOM   2820 1HG  PRO C   8      -0.004   8.535 -34.707  1.00  0.00              
ATOM   2821 2HG  PRO C   8       1.039   9.159 -33.422  1.00  0.00              
ATOM   2822 1HD  PRO C   8       1.744   8.566 -36.325  1.00  0.00              
ATOM   2823 2HD  PRO C   8       2.265   9.917 -35.312  1.00  0.00              
ATOM   2824  N   LEU C   9       3.949   4.899 -33.425  1.00  0.00              
ATOM   2825  CA  LEU C   9       4.477   3.579 -33.742  1.00  0.00              
ATOM   2826  C   LEU C   9       3.873   2.558 -32.783  1.00  0.00              
ATOM   2827  O   LEU C   9       4.186   2.555 -31.597  1.00  0.00              
ATOM   2828  CB  LEU C   9       6.009   3.570 -33.659  1.00  0.00              
ATOM   2829  CG  LEU C   9       6.674   2.227 -33.985  1.00  0.00              
ATOM   2830  CD1 LEU C   9       6.362   1.825 -35.419  1.00  0.00              
ATOM   2831  CD2 LEU C   9       8.175   2.337 -33.769  1.00  0.00              
ATOM   2832  H   LEU C   9       4.011   5.238 -32.475  1.00  0.00              
ATOM   2833  HA  LEU C   9       4.182   3.301 -34.753  1.00  0.00              
ATOM   2834 1HB  LEU C   9       6.232   4.296 -34.438  1.00  0.00              
ATOM   2835 2HB  LEU C   9       6.363   3.948 -32.700  1.00  0.00              
ATOM   2836  HG  LEU C   9       6.288   1.494 -33.275  1.00  0.00              
ATOM   2837 1HD1 LEU C   9       6.837   0.869 -35.641  1.00  0.00              
ATOM   2838 2HD1 LEU C   9       5.284   1.729 -35.545  1.00  0.00              
ATOM   2839 3HD1 LEU C   9       6.742   2.585 -36.101  1.00  0.00              
ATOM   2840 1HD2 LEU C   9       8.646   1.381 -34.001  1.00  0.00              
ATOM   2841 2HD2 LEU C   9       8.582   3.109 -34.422  1.00  0.00              
ATOM   2842 3HD2 LEU C   9       8.377   2.597 -32.729  1.00  0.00              
ATOM   2843  N   VAL C  10       3.009   1.689 -33.293  1.00  0.00              
ATOM   2844  CA  VAL C  10       2.463   0.632 -32.464  1.00  0.00              
ATOM   2845  C   VAL C  10       3.474  -0.508 -32.420  1.00  0.00              
ATOM   2846  O   VAL C  10       4.013  -0.913 -33.457  1.00  0.00              
ATOM   2847  CB  VAL C  10       1.116   0.142 -33.015  1.00  0.00              
ATOM   2848  CG1 VAL C  10       0.614  -1.058 -32.213  1.00  0.00              
ATOM   2849  CG2 VAL C  10       0.109   1.293 -32.955  1.00  0.00              
ATOM   2850  H   VAL C  10       2.723   1.752 -34.259  1.00  0.00              
ATOM   2851  HA  VAL C  10       2.323   0.968 -31.435  1.00  0.00              
ATOM   2852  HB  VAL C  10       1.241  -0.133 -34.062  1.00  0.00              
ATOM   2853 1HG1 VAL C  10      -0.342  -1.392 -32.617  1.00  0.00              
ATOM   2854 2HG1 VAL C  10       1.340  -1.867 -32.278  1.00  0.00              
ATOM   2855 3HG1 VAL C  10       0.486  -0.769 -31.169  1.00  0.00              
ATOM   2856 1HG2 VAL C  10      -0.853   0.958 -33.345  1.00  0.00              
ATOM   2857 2HG2 VAL C  10      -0.013   1.617 -31.920  1.00  0.00              
ATOM   2858 3HG2 VAL C  10       0.472   2.126 -33.556  1.00  0.00              
ATOM   2859  N   THR C  11       3.731  -1.017 -31.216  1.00  0.00              
ATOM   2860  CA  THR C  11       4.746  -2.044 -31.023  1.00  0.00              
ATOM   2861  C   THR C  11       4.249  -3.255 -30.230  1.00  0.00              
ATOM   2862  O   THR C  11       4.992  -4.210 -30.044  1.00  0.00              
ATOM   2863  CB  THR C  11       5.980  -1.463 -30.309  1.00  0.00              
ATOM   2864  OG1 THR C  11       5.597  -0.955 -29.024  1.00  0.00              
ATOM   2865  CG2 THR C  11       6.593  -0.340 -31.132  1.00  0.00              
ATOM   2866  H   THR C  11       3.212  -0.681 -30.418  1.00  0.00              
ATOM   2867  HA  THR C  11       5.049  -2.450 -31.989  1.00  0.00              
ATOM   2868  HB  THR C  11       6.716  -2.255 -30.172  1.00  0.00              
ATOM   2869  HG1 THR C  11       6.374  -0.885 -28.464  1.00  0.00              
ATOM   2870 1HG2 THR C  11       7.464   0.058 -30.611  1.00  0.00              
ATOM   2871 2HG2 THR C  11       6.895  -0.725 -32.105  1.00  0.00              
ATOM   2872 3HG2 THR C  11       5.858   0.453 -31.268  1.00  0.00              
ATOM   2873  N   GLY C  12       3.010  -3.202 -29.748  1.00  0.00              
ATOM   2874  CA  GLY C  12       2.420  -4.356 -29.086  1.00  0.00              
ATOM   2875  C   GLY C  12       0.911  -4.377 -29.260  1.00  0.00              
ATOM   2876  O   GLY C  12       0.298  -3.323 -29.363  1.00  0.00              
ATOM   2877  H   GLY C  12       2.467  -2.356 -29.841  1.00  0.00              
ATOM   2878 1HA  GLY C  12       2.840  -5.266 -29.515  1.00  0.00              
ATOM   2879 2HA  GLY C  12       2.655  -4.316 -28.023  1.00  0.00              
ATOM   2880  N   ILE C  13       0.313  -5.566 -29.288  1.00  0.00              
ATOM   2881  CA  ILE C  13      -1.136  -5.704 -29.427  1.00  0.00              
ATOM   2882  C   ILE C  13      -1.593  -6.878 -28.557  1.00  0.00              
ATOM   2883  O   ILE C  13      -0.991  -7.960 -28.584  1.00  0.00              
ATOM   2884  CB  ILE C  13      -1.524  -5.924 -30.917  1.00  0.00              
ATOM   2885  CG1 ILE C  13      -3.044  -6.065 -31.053  1.00  0.00              
ATOM   2886  CG2 ILE C  13      -0.812  -7.150 -31.480  1.00  0.00              
ATOM   2887  CD1 ILE C  13      -3.801  -4.776 -30.847  1.00  0.00              
ATOM   2888  H   ILE C  13       0.882  -6.397 -29.212  1.00  0.00              
ATOM   2889  HA  ILE C  13      -1.645  -4.820 -29.045  1.00  0.00              
ATOM   2890  HB  ILE C  13      -1.238  -5.044 -31.492  1.00  0.00              
ATOM   2891 1HG1 ILE C  13      -3.247  -6.446 -32.052  1.00  0.00              
ATOM   2892 2HG1 ILE C  13      -3.369  -6.796 -30.312  1.00  0.00              
ATOM   2893 1HG2 ILE C  13      -1.096  -7.288 -32.524  1.00  0.00              
ATOM   2894 2HG2 ILE C  13       0.266  -7.009 -31.414  1.00  0.00              
ATOM   2895 3HG2 ILE C  13      -1.100  -8.032 -30.908  1.00  0.00              
ATOM   2896 1HD1 ILE C  13      -4.871  -4.959 -30.957  1.00  0.00              
ATOM   2897 2HD1 ILE C  13      -3.602  -4.391 -29.844  1.00  0.00              
ATOM   2898 3HD1 ILE C  13      -3.482  -4.043 -31.585  1.00  0.00              
ATOM   2899  N   SER C  14      -2.648  -6.659 -27.775  1.00  0.00              
ATOM   2900  CA  SER C  14      -3.193  -7.694 -26.907  1.00  0.00              
ATOM   2901  C   SER C  14      -4.718  -7.670 -26.806  1.00  0.00              
ATOM   2902  O   SER C  14      -5.294  -6.690 -26.337  1.00  0.00              
ATOM   2903  CB  SER C  14      -2.583  -7.562 -25.525  1.00  0.00              
ATOM   2904  OG  SER C  14      -3.099  -8.508 -24.629  1.00  0.00              
ATOM   2905  H   SER C  14      -3.082  -5.746 -27.786  1.00  0.00              
ATOM   2906  HA  SER C  14      -2.888  -8.702 -27.191  1.00  0.00              
ATOM   2907 1HB  SER C  14      -1.505  -7.701 -25.606  1.00  0.00              
ATOM   2908 2HB  SER C  14      -2.792  -6.563 -25.145  1.00  0.00              
ATOM   2909  HG  SER C  14      -2.496  -8.609 -23.889  1.00  0.00              
ATOM   2910  N   PRO C  15      -5.394  -8.748 -27.256  1.00  0.00              
ATOM   2911  CA  PRO C  15      -4.836  -9.962 -27.866  1.00  0.00              
ATOM   2912  C   PRO C  15      -4.398  -9.669 -29.297  1.00  0.00              
ATOM   2913  O   PRO C  15      -4.829  -8.677 -29.877  1.00  0.00              
ATOM   2914  CB  PRO C  15      -6.014 -10.930 -27.826  1.00  0.00              
ATOM   2915  CG  PRO C  15      -7.172 -10.000 -28.070  1.00  0.00              
ATOM   2916  CD  PRO C  15      -6.836  -8.832 -27.153  1.00  0.00              
ATOM   2917  HA  PRO C  15      -3.938 -10.325 -27.345  1.00  0.00              
ATOM   2918 1HB  PRO C  15      -5.924 -11.708 -28.598  1.00  0.00              
ATOM   2919 2HB  PRO C  15      -6.080 -11.446 -26.856  1.00  0.00              
ATOM   2920 1HG  PRO C  15      -7.232  -9.708 -29.128  1.00  0.00              
ATOM   2921 2HG  PRO C  15      -8.128 -10.480 -27.814  1.00  0.00              
ATOM   2922 1HD  PRO C  15      -7.311  -7.896 -27.482  1.00  0.00              
ATOM   2923 2HD  PRO C  15      -7.159  -9.010 -26.117  1.00  0.00              
ATOM   2924  N   ASN C  16      -3.561 -10.530 -29.874  1.00  0.00              
ATOM   2925  CA  ASN C  16      -3.087 -10.312 -31.239  1.00  0.00              
ATOM   2926  C   ASN C  16      -4.059 -10.810 -32.316  1.00  0.00              
ATOM   2927  O   ASN C  16      -3.792 -10.704 -33.514  1.00  0.00              
ATOM   2928  CB  ASN C  16      -1.727 -10.955 -31.441  1.00  0.00              
ATOM   2929  CG  ASN C  16      -1.774 -12.455 -31.527  1.00  0.00              
ATOM   2930  OD1 ASN C  16      -2.843 -13.069 -31.439  1.00  0.00              
ATOM   2931  ND2 ASN C  16      -0.612 -13.052 -31.617  1.00  0.00              
ATOM   2932  H   ASN C  16      -3.247 -11.346 -29.369  1.00  0.00              
ATOM   2933  HA  ASN C  16      -2.984  -9.243 -31.428  1.00  0.00              
ATOM   2934 1HB  ASN C  16      -1.036 -10.574 -32.195  1.00  0.00              
ATOM   2935 2HB  ASN C  16      -1.375 -10.671 -30.449  1.00  0.00              
ATOM   2936 1HD2 ASN C  16      -0.567 -14.049 -31.678  1.00  0.00              
ATOM   2937 2HD2 ASN C  16       0.228 -12.511 -31.624  1.00  0.00              
ATOM   2938  N   GLU C  17      -5.188 -11.353 -31.885  1.00  0.00              
ATOM   2939  CA  GLU C  17      -6.174 -11.884 -32.816  1.00  0.00              
ATOM   2940  C   GLU C  17      -7.525 -11.833 -32.134  1.00  0.00              
ATOM   2941  O   GLU C  17      -7.611 -11.858 -30.903  1.00  0.00              
ATOM   2942  CB  GLU C  17      -5.834 -13.313 -33.244  1.00  0.00              
ATOM   2943  CG  GLU C  17      -5.858 -14.331 -32.113  1.00  0.00              
ATOM   2944  CD  GLU C  17      -5.423 -15.688 -32.591  1.00  0.00              
ATOM   2945  OE1 GLU C  17      -5.130 -15.822 -33.754  1.00  0.00              
ATOM   2946  OE2 GLU C  17      -5.276 -16.565 -31.772  1.00  0.00              
ATOM   2947  H   GLU C  17      -5.372 -11.402 -30.893  1.00  0.00              
ATOM   2948  HA  GLU C  17      -6.210 -11.262 -33.711  1.00  0.00              
ATOM   2949 1HB  GLU C  17      -6.560 -13.599 -34.005  1.00  0.00              
ATOM   2950 2HB  GLU C  17      -4.837 -13.284 -33.686  1.00  0.00              
ATOM   2951 1HG  GLU C  17      -5.255 -14.039 -31.254  1.00  0.00              
ATOM   2952 2HG  GLU C  17      -6.907 -14.367 -31.823  1.00  0.00              
ATOM   2953  N   GLY C  18      -8.581 -11.771 -32.938  1.00  0.00              
ATOM   2954  CA  GLY C  18      -9.913 -11.722 -32.378  1.00  0.00              
ATOM   2955  C   GLY C  18     -10.969 -11.384 -33.405  1.00  0.00              
ATOM   2956  O   GLY C  18     -10.673 -10.902 -34.500  1.00  0.00              
ATOM   2957  H   GLY C  18      -8.467 -11.757 -33.941  1.00  0.00              
ATOM   2958 1HA  GLY C  18     -10.155 -12.694 -31.948  1.00  0.00              
ATOM   2959 2HA  GLY C  18      -9.944 -10.963 -31.597  1.00  0.00              
ATOM   2960  N   ILE C  19     -12.213 -11.650 -33.037  1.00  0.00              
ATOM   2961  CA  ILE C  19     -13.340 -11.531 -33.943  1.00  0.00              
ATOM   2962  C   ILE C  19     -13.805 -10.078 -33.954  1.00  0.00              
ATOM   2963  O   ILE C  19     -13.407  -9.286 -33.099  1.00  0.00              
ATOM   2964  CB  ILE C  19     -14.507 -12.452 -33.540  1.00  0.00              
ATOM   2965  CG1 ILE C  19     -15.051 -12.054 -32.166  1.00  0.00              
ATOM   2966  CG2 ILE C  19     -14.062 -13.906 -33.539  1.00  0.00              
ATOM   2967  CD1 ILE C  19     -16.347 -12.741 -31.800  1.00  0.00              
ATOM   2968  H   ILE C  19     -12.376 -11.948 -32.086  1.00  0.00              
ATOM   2969  HA  ILE C  19     -13.039 -11.763 -34.964  1.00  0.00              
ATOM   2970  HB  ILE C  19     -15.323 -12.322 -34.251  1.00  0.00              
ATOM   2971 1HG1 ILE C  19     -14.287 -12.302 -31.430  1.00  0.00              
ATOM   2972 2HG1 ILE C  19     -15.205 -10.974 -32.178  1.00  0.00              
ATOM   2973 1HG2 ILE C  19     -14.898 -14.543 -33.252  1.00  0.00              
ATOM   2974 2HG2 ILE C  19     -13.721 -14.183 -34.536  1.00  0.00              
ATOM   2975 3HG2 ILE C  19     -13.246 -14.036 -32.828  1.00  0.00              
ATOM   2976 1HD1 ILE C  19     -16.670 -12.409 -30.813  1.00  0.00              
ATOM   2977 2HD1 ILE C  19     -17.113 -12.492 -32.535  1.00  0.00              
ATOM   2978 3HD1 ILE C  19     -16.196 -13.820 -31.786  1.00  0.00              
ATOM   2979  N   PRO C  20     -14.642  -9.702 -34.933  1.00  0.00              
ATOM   2980  CA  PRO C  20     -15.194  -8.349 -34.927  1.00  0.00              
ATOM   2981  C   PRO C  20     -15.828  -8.006 -33.578  1.00  0.00              
ATOM   2982  O   PRO C  20     -16.480  -8.844 -32.943  1.00  0.00              
ATOM   2983  CB  PRO C  20     -16.203  -8.392 -36.065  1.00  0.00              
ATOM   2984  CG  PRO C  20     -15.582  -9.391 -37.001  1.00  0.00              
ATOM   2985  CD  PRO C  20     -15.128 -10.473 -36.046  1.00  0.00              
ATOM   2986  HA  PRO C  20     -14.426  -7.576 -35.080  1.00  0.00              
ATOM   2987 1HB  PRO C  20     -17.196  -8.710 -35.711  1.00  0.00              
ATOM   2988 2HB  PRO C  20     -16.329  -7.401 -36.531  1.00  0.00              
ATOM   2989 1HG  PRO C  20     -16.312  -9.753 -37.740  1.00  0.00              
ATOM   2990 2HG  PRO C  20     -14.749  -8.943 -37.564  1.00  0.00              
ATOM   2991 1HD  PRO C  20     -15.949 -11.143 -35.755  1.00  0.00              
ATOM   2992 2HD  PRO C  20     -14.336 -11.103 -36.476  1.00  0.00              
ATOM   2993  N   TRP C  21     -15.606  -6.768 -33.153  1.00  0.00              
ATOM   2994  CA  TRP C  21     -16.111  -6.239 -31.894  1.00  0.00              
ATOM   2995  C   TRP C  21     -15.351  -6.720 -30.659  1.00  0.00              
ATOM   2996  O   TRP C  21     -15.828  -6.607 -29.532  1.00  0.00              
ATOM   2997  CB  TRP C  21     -17.611  -6.504 -31.754  1.00  0.00              
ATOM   2998  CG  TRP C  21     -18.244  -5.376 -31.029  1.00  0.00              
ATOM   2999  CD1 TRP C  21     -18.851  -5.421 -29.803  1.00  0.00              
ATOM   3000  CD2 TRP C  21     -18.177  -3.994 -31.392  1.00  0.00              
ATOM   3001  NE1 TRP C  21     -19.148  -4.150 -29.378  1.00  0.00              
ATOM   3002  CE2 TRP C  21     -18.745  -3.254 -30.332  1.00  0.00              
ATOM   3003  CE3 TRP C  21     -17.683  -3.307 -32.509  1.00  0.00              
ATOM   3004  CZ2 TRP C  21     -18.833  -1.858 -30.355  1.00  0.00              
ATOM   3005  CZ3 TRP C  21     -17.769  -1.919 -32.533  1.00  0.00              
ATOM   3006  CH2 TRP C  21     -18.340  -1.210 -31.457  1.00  0.00              
ATOM   3007  H   TRP C  21     -15.051  -6.170 -33.750  1.00  0.00              
ATOM   3008  HA  TRP C  21     -16.003  -5.155 -31.878  1.00  0.00              
ATOM   3009 1HB  TRP C  21     -18.073  -6.591 -32.739  1.00  0.00              
ATOM   3010 2HB  TRP C  21     -17.778  -7.422 -31.191  1.00  0.00              
ATOM   3011  HD1 TRP C  21     -19.003  -6.405 -29.363  1.00  0.00              
ATOM   3012  HE1 TRP C  21     -19.594  -3.911 -28.502  1.00  0.00              
ATOM   3013  HE3 TRP C  21     -17.231  -3.810 -33.363  1.00  0.00              
ATOM   3014  HZ2 TRP C  21     -19.282  -1.345 -29.503  1.00  0.00              
ATOM   3015  HZ3 TRP C  21     -17.383  -1.393 -33.405  1.00  0.00              
ATOM   3016  HH2 TRP C  21     -18.390  -0.121 -31.506  1.00  0.00              
ATOM   3017  N   THR C  22     -14.155  -7.256 -30.888  1.00  0.00              
ATOM   3018  CA  THR C  22     -13.267  -7.661 -29.799  1.00  0.00              
ATOM   3019  C   THR C  22     -12.510  -6.403 -29.376  1.00  0.00              
ATOM   3020  O   THR C  22     -11.940  -5.713 -30.219  1.00  0.00              
ATOM   3021  CB  THR C  22     -12.278  -8.767 -30.212  1.00  0.00              
ATOM   3022  OG1 THR C  22     -13.005  -9.934 -30.620  1.00  0.00              
ATOM   3023  CG2 THR C  22     -11.363  -9.125 -29.052  1.00  0.00              
ATOM   3024  H   THR C  22     -13.853  -7.385 -31.842  1.00  0.00              
ATOM   3025  HA  THR C  22     -13.857  -8.034 -28.961  1.00  0.00              
ATOM   3026  HB  THR C  22     -11.679  -8.412 -31.050  1.00  0.00              
ATOM   3027  HG1 THR C  22     -13.757 -10.062 -30.036  1.00  0.00              
ATOM   3028 1HG2 THR C  22     -10.672  -9.908 -29.363  1.00  0.00              
ATOM   3029 2HG2 THR C  22     -10.801  -8.243 -28.747  1.00  0.00              
ATOM   3030 3HG2 THR C  22     -11.961  -9.481 -28.214  1.00  0.00              
ATOM   3031  N   LYS C  23     -12.510  -6.108 -28.084  1.00  0.00              
ATOM   3032  CA  LYS C  23     -11.795  -4.953 -27.562  1.00  0.00              
ATOM   3033  C   LYS C  23     -10.320  -5.319 -27.423  1.00  0.00              
ATOM   3034  O   LYS C  23      -9.991  -6.317 -26.792  1.00  0.00              
ATOM   3035  CB  LYS C  23     -12.373  -4.504 -26.219  1.00  0.00              
ATOM   3036  CG  LYS C  23     -11.808  -3.189 -25.698  1.00  0.00              
ATOM   3037  CD  LYS C  23     -12.564  -2.710 -24.468  1.00  0.00              
ATOM   3038  CE  LYS C  23     -12.069  -3.403 -23.208  1.00  0.00              
ATOM   3039  NZ  LYS C  23     -12.714  -2.858 -21.983  1.00  0.00              
ATOM   3040  H   LYS C  23     -13.020  -6.703 -27.445  1.00  0.00              
ATOM   3041  HA  LYS C  23     -11.875  -4.121 -28.263  1.00  0.00              
ATOM   3042 1HB  LYS C  23     -13.451  -4.408 -26.352  1.00  0.00              
ATOM   3043 2HB  LYS C  23     -12.166  -5.297 -25.500  1.00  0.00              
ATOM   3044 1HG  LYS C  23     -10.758  -3.340 -25.444  1.00  0.00              
ATOM   3045 2HG  LYS C  23     -11.886  -2.442 -26.488  1.00  0.00              
ATOM   3046 1HD  LYS C  23     -12.423  -1.633 -24.371  1.00  0.00              
ATOM   3047 2HD  LYS C  23     -13.624  -2.924 -24.607  1.00  0.00              
ATOM   3048 1HE  LYS C  23     -12.290  -4.466 -23.293  1.00  0.00              
ATOM   3049 2HE  LYS C  23     -10.990  -3.262 -23.142  1.00  0.00              
ATOM   3050 1HZ  LYS C  23     -12.359  -3.343 -21.171  1.00  0.00              
ATOM   3051 2HZ  LYS C  23     -12.509  -1.872 -21.903  1.00  0.00              
ATOM   3052 3HZ  LYS C  23     -13.714  -2.990 -22.043  1.00  0.00              
ATOM   3053  N   VAL C  24      -9.434  -4.517 -28.005  1.00  0.00              
ATOM   3054  CA  VAL C  24      -8.001  -4.784 -27.907  1.00  0.00              
ATOM   3055  C   VAL C  24      -7.208  -3.640 -27.285  1.00  0.00              
ATOM   3056  O   VAL C  24      -7.606  -2.473 -27.354  1.00  0.00              
ATOM   3057  CB  VAL C  24      -7.380  -5.074 -29.292  1.00  0.00              
ATOM   3058  CG1 VAL C  24      -8.063  -6.281 -29.943  1.00  0.00              
ATOM   3059  CG2 VAL C  24      -7.499  -3.854 -30.176  1.00  0.00              
ATOM   3060  H   VAL C  24      -9.749  -3.711 -28.525  1.00  0.00              
ATOM   3061  HA  VAL C  24      -7.798  -5.622 -27.239  1.00  0.00              
ATOM   3062  HB  VAL C  24      -6.316  -5.279 -29.167  1.00  0.00              
ATOM   3063 1HG1 VAL C  24      -7.613  -6.474 -30.917  1.00  0.00              
ATOM   3064 2HG1 VAL C  24      -7.937  -7.158 -29.306  1.00  0.00              
ATOM   3065 3HG1 VAL C  24      -9.126  -6.073 -30.068  1.00  0.00              
ATOM   3066 1HG2 VAL C  24      -7.058  -4.065 -31.150  1.00  0.00              
ATOM   3067 2HG2 VAL C  24      -8.552  -3.596 -30.301  1.00  0.00              
ATOM   3068 3HG2 VAL C  24      -6.974  -3.017 -29.715  1.00  0.00              
ATOM   3069  N   THR C  25      -6.085  -3.989 -26.666  1.00  0.00              
ATOM   3070  CA  THR C  25      -5.193  -2.992 -26.112  1.00  0.00              
ATOM   3071  C   THR C  25      -4.059  -2.805 -27.115  1.00  0.00              
ATOM   3072  O   THR C  25      -3.399  -3.771 -27.499  1.00  0.00              
ATOM   3073  CB  THR C  25      -4.631  -3.402 -24.738  1.00  0.00              
ATOM   3074  OG1 THR C  25      -5.709  -3.569 -23.808  1.00  0.00              
ATOM   3075  CG2 THR C  25      -3.675  -2.341 -24.215  1.00  0.00              
ATOM   3076  H   THR C  25      -5.845  -4.966 -26.579  1.00  0.00              
ATOM   3077  HA  THR C  25      -5.724  -2.047 -25.994  1.00  0.00              
ATOM   3078  HB  THR C  25      -4.101  -4.349 -24.840  1.00  0.00              
ATOM   3079  HG1 THR C  25      -6.117  -4.428 -23.943  1.00  0.00              
ATOM   3080 1HG2 THR C  25      -3.288  -2.648 -23.244  1.00  0.00              
ATOM   3081 2HG2 THR C  25      -2.848  -2.220 -24.915  1.00  0.00              
ATOM   3082 3HG2 THR C  25      -4.205  -1.394 -24.112  1.00  0.00              
ATOM   3083  N   ILE C  26      -3.867  -1.562 -27.553  1.00  0.00              
ATOM   3084  CA  ILE C  26      -2.802  -1.205 -28.483  1.00  0.00              
ATOM   3085  C   ILE C  26      -1.687  -0.478 -27.735  1.00  0.00              
ATOM   3086  O   ILE C  26      -1.908   0.605 -27.183  1.00  0.00              
ATOM   3087  CB  ILE C  26      -3.335  -0.265 -29.588  1.00  0.00              
ATOM   3088  CG1 ILE C  26      -4.441  -0.964 -30.387  1.00  0.00              
ATOM   3089  CG2 ILE C  26      -2.208   0.151 -30.511  1.00  0.00              
ATOM   3090  CD1 ILE C  26      -5.185  -0.047 -31.356  1.00  0.00              
ATOM   3091  H   ILE C  26      -4.492  -0.842 -27.221  1.00  0.00              
ATOM   3092  HA  ILE C  26      -2.341  -2.099 -28.901  1.00  0.00              
ATOM   3093  HB  ILE C  26      -3.773   0.619 -29.122  1.00  0.00              
ATOM   3094 1HG1 ILE C  26      -3.974  -1.776 -30.942  1.00  0.00              
ATOM   3095 2HG1 ILE C  26      -5.148  -1.378 -29.667  1.00  0.00              
ATOM   3096 1HG2 ILE C  26      -2.595   0.812 -31.284  1.00  0.00              
ATOM   3097 2HG2 ILE C  26      -1.442   0.673 -29.938  1.00  0.00              
ATOM   3098 3HG2 ILE C  26      -1.772  -0.735 -30.975  1.00  0.00              
ATOM   3099 1HD1 ILE C  26      -5.951  -0.618 -31.883  1.00  0.00              
ATOM   3100 2HD1 ILE C  26      -5.655   0.766 -30.803  1.00  0.00              
ATOM   3101 3HD1 ILE C  26      -4.483   0.366 -32.079  1.00  0.00              
ATOM   3102  N   ARG C  27      -0.497  -1.075 -27.707  1.00  0.00              
ATOM   3103  CA  ARG C  27       0.637  -0.489 -26.990  1.00  0.00              
ATOM   3104  C   ARG C  27       1.674  -0.002 -27.996  1.00  0.00              
ATOM   3105  O   ARG C  27       1.923  -0.649 -29.018  1.00  0.00              
ATOM   3106  CB  ARG C  27       1.286  -1.512 -26.058  1.00  0.00              
ATOM   3107  CG  ARG C  27       0.348  -2.101 -25.008  1.00  0.00              
ATOM   3108  CD  ARG C  27      -0.311  -1.014 -24.176  1.00  0.00              
ATOM   3109  NE  ARG C  27       0.629  -0.018 -23.659  1.00  0.00              
ATOM   3110  CZ  ARG C  27       1.373  -0.181 -22.569  1.00  0.00              
ATOM   3111  NH1 ARG C  27       1.303  -1.309 -21.870  1.00  0.00              
ATOM   3112  NH2 ARG C  27       2.168   0.793 -22.156  1.00  0.00              
ATOM   3113  H   ARG C  27      -0.373  -1.953 -28.188  1.00  0.00              
ATOM   3114  HA  ARG C  27       0.302   0.374 -26.413  1.00  0.00              
ATOM   3115 1HB  ARG C  27       1.674  -2.312 -26.686  1.00  0.00              
ATOM   3116 2HB  ARG C  27       2.113  -1.009 -25.559  1.00  0.00              
ATOM   3117 1HG  ARG C  27      -0.422  -2.681 -25.518  1.00  0.00              
ATOM   3118 2HG  ARG C  27       0.925  -2.757 -24.356  1.00  0.00              
ATOM   3119 1HD  ARG C  27      -1.044  -0.491 -24.792  1.00  0.00              
ATOM   3120 2HD  ARG C  27      -0.812  -1.474 -23.325  1.00  0.00              
ATOM   3121  HE  ARG C  27       0.857   0.900 -24.017  1.00  0.00              
ATOM   3122 1HH1 ARG C  27       0.681  -2.046 -22.168  1.00  0.00              
ATOM   3123 2HH1 ARG C  27       1.873  -1.423 -21.045  1.00  0.00              
ATOM   3124 1HH2 ARG C  27       2.207   1.662 -22.672  1.00  0.00              
ATOM   3125 2HH2 ARG C  27       2.731   0.665 -21.329  1.00  0.00              
ATOM   3126  N   GLY C  28       2.273   1.143 -27.705  1.00  0.00              
ATOM   3127  CA  GLY C  28       3.241   1.701 -28.624  1.00  0.00              
ATOM   3128  C   GLY C  28       3.924   2.942 -28.086  1.00  0.00              
ATOM   3129  O   GLY C  28       3.972   3.168 -26.869  1.00  0.00              
ATOM   3130  H   GLY C  28       2.066   1.636 -26.849  1.00  0.00              
ATOM   3131 1HA  GLY C  28       4.009   0.955 -28.828  1.00  0.00              
ATOM   3132 2HA  GLY C  28       2.739   1.968 -29.553  1.00  0.00              
ATOM   3133  N   GLU C  29       4.441   3.745 -29.008  1.00  0.00              
ATOM   3134  CA  GLU C  29       5.110   4.998 -28.690  1.00  0.00              
ATOM   3135  C   GLU C  29       4.505   6.114 -29.509  1.00  0.00              
ATOM   3136  O   GLU C  29       4.134   5.909 -30.664  1.00  0.00              
ATOM   3137  CB  GLU C  29       6.615   4.901 -28.951  1.00  0.00              
ATOM   3138  CG  GLU C  29       7.342   3.898 -28.067  1.00  0.00              
ATOM   3139  CD  GLU C  29       8.816   3.871 -28.368  1.00  0.00              
ATOM   3140  OE1 GLU C  29       9.235   4.581 -29.250  1.00  0.00              
ATOM   3141  OE2 GLU C  29       9.538   3.226 -27.646  1.00  0.00              
ATOM   3142  H   GLU C  29       4.361   3.460 -29.975  1.00  0.00              
ATOM   3143  HA  GLU C  29       4.960   5.241 -27.638  1.00  0.00              
ATOM   3144 1HB  GLU C  29       6.740   4.621 -29.996  1.00  0.00              
ATOM   3145 2HB  GLU C  29       7.032   5.896 -28.788  1.00  0.00              
ATOM   3146 1HG  GLU C  29       7.195   4.071 -27.001  1.00  0.00              
ATOM   3147 2HG  GLU C  29       6.898   2.943 -28.344  1.00  0.00              
ATOM   3148  N   ASN C  30       4.435   7.297 -28.906  1.00  0.00              
ATOM   3149  CA  ASN C  30       3.913   8.487 -29.568  1.00  0.00              
ATOM   3150  C   ASN C  30       2.514   8.257 -30.116  1.00  0.00              
ATOM   3151  O   ASN C  30       2.219   8.638 -31.259  1.00  0.00              
ATOM   3152  CB  ASN C  30       4.842   8.894 -30.711  1.00  0.00              
ATOM   3153  CG  ASN C  30       6.243   9.225 -30.232  1.00  0.00              
ATOM   3154  OD1 ASN C  30       6.436  10.094 -29.385  1.00  0.00              
ATOM   3155  ND2 ASN C  30       7.232   8.526 -30.777  1.00  0.00              
ATOM   3156  H   ASN C  30       4.757   7.367 -27.951  1.00  0.00              
ATOM   3157  HA  ASN C  30       3.828   9.303 -28.850  1.00  0.00              
ATOM   3158 1HB  ASN C  30       4.889   8.304 -31.627  1.00  0.00              
ATOM   3159 2HB  ASN C  30       4.303   9.822 -30.902  1.00  0.00              
ATOM   3160 1HD2 ASN C  30       8.177   8.701 -30.502  1.00  0.00              
ATOM   3161 2HD2 ASN C  30       7.030   7.826 -31.463  1.00  0.00              
ATOM   3162  N   LEU C  31       1.652   7.644 -29.309  1.00  0.00              
ATOM   3163  CA  LEU C  31       0.317   7.329 -29.798  1.00  0.00              
ATOM   3164  C   LEU C  31      -0.666   8.464 -29.518  1.00  0.00              
ATOM   3165  O   LEU C  31      -1.862   8.333 -29.766  1.00  0.00              
ATOM   3166  CB  LEU C  31      -0.186   6.005 -29.204  1.00  0.00              
ATOM   3167  CG  LEU C  31       0.700   4.773 -29.479  1.00  0.00              
ATOM   3168  CD1 LEU C  31       0.032   3.516 -28.914  1.00  0.00              
ATOM   3169  CD2 LEU C  31       0.947   4.612 -30.988  1.00  0.00              
ATOM   3170  H   LEU C  31       1.902   7.390 -28.364  1.00  0.00              
ATOM   3171  HA  LEU C  31       0.344   7.211 -30.881  1.00  0.00              
ATOM   3172 1HB  LEU C  31      -0.147   6.260 -28.146  1.00  0.00              
ATOM   3173 2HB  LEU C  31      -1.217   5.800 -29.489  1.00  0.00              
ATOM   3174  HG  LEU C  31       1.667   4.955 -29.009  1.00  0.00              
ATOM   3175 1HD1 LEU C  31       0.662   2.648 -29.114  1.00  0.00              
ATOM   3176 2HD1 LEU C  31      -0.104   3.628 -27.839  1.00  0.00              
ATOM   3177 3HD1 LEU C  31      -0.938   3.376 -29.391  1.00  0.00              
ATOM   3178 1HD2 LEU C  31       1.574   3.737 -31.163  1.00  0.00              
ATOM   3179 2HD2 LEU C  31      -0.007   4.484 -31.502  1.00  0.00              
ATOM   3180 3HD2 LEU C  31       1.449   5.498 -31.371  1.00  0.00              
ATOM   3181  N   GLY C  32      -0.156   9.580 -29.011  1.00  0.00              
ATOM   3182  CA  GLY C  32      -1.003  10.733 -28.768  1.00  0.00              
ATOM   3183  C   GLY C  32      -0.759  11.389 -27.426  1.00  0.00              
ATOM   3184  O   GLY C  32      -0.404  10.726 -26.449  1.00  0.00              
ATOM   3185  H   GLY C  32       0.827   9.636 -28.789  1.00  0.00              
ATOM   3186 1HA  GLY C  32      -0.819  11.479 -29.542  1.00  0.00              
ATOM   3187 2HA  GLY C  32      -2.046  10.423 -28.804  1.00  0.00              
ATOM   3188  N   THR C  33      -0.950  12.698 -27.380  1.00  0.00              
ATOM   3189  CA  THR C  33      -0.693  13.456 -26.168  1.00  0.00              
ATOM   3190  C   THR C  33      -1.960  13.542 -25.321  1.00  0.00              
ATOM   3191  O   THR C  33      -1.901  13.896 -24.156  1.00  0.00              
ATOM   3192  CB  THR C  33      -0.160  14.875 -26.512  1.00  0.00              
ATOM   3193  OG1 THR C  33      -1.158  15.611 -27.227  1.00  0.00              
ATOM   3194  CG2 THR C  33       1.080  14.775 -27.399  1.00  0.00              
ATOM   3195  H   THR C  33      -1.280  13.183 -28.203  1.00  0.00              
ATOM   3196  HA  THR C  33       0.058  12.945 -25.566  1.00  0.00              
ATOM   3197  HB  THR C  33       0.095  15.392 -25.586  1.00  0.00              
ATOM   3198  HG1 THR C  33      -0.969  16.551 -27.166  1.00  0.00              
ATOM   3199 1HG2 THR C  33       1.441  15.777 -27.632  1.00  0.00              
ATOM   3200 2HG2 THR C  33       1.858  14.219 -26.876  1.00  0.00              
ATOM   3201 3HG2 THR C  33       0.823  14.258 -28.323  1.00  0.00              
ATOM   3202  N   GLY C  34      -3.102  13.189 -25.904  1.00  0.00              
ATOM   3203  CA  GLY C  34      -4.360  13.236 -25.177  1.00  0.00              
ATOM   3204  C   GLY C  34      -5.511  12.790 -26.054  1.00  0.00              
ATOM   3205  O   GLY C  34      -5.327  12.599 -27.252  1.00  0.00              
ATOM   3206  H   GLY C  34      -3.102  12.882 -26.866  1.00  0.00              
ATOM   3207 1HA  GLY C  34      -4.295  12.577 -24.310  1.00  0.00              
ATOM   3208 2HA  GLY C  34      -4.540  14.257 -24.843  1.00  0.00              
ATOM   3209  N   PRO C  35      -6.720  12.626 -25.492  1.00  0.00              
ATOM   3210  CA  PRO C  35      -7.920  12.216 -26.238  1.00  0.00              
ATOM   3211  C   PRO C  35      -8.249  13.114 -27.425  1.00  0.00              
ATOM   3212  O   PRO C  35      -8.731  12.657 -28.468  1.00  0.00              
ATOM   3213  CB  PRO C  35      -9.013  12.260 -25.172  1.00  0.00              
ATOM   3214  CG  PRO C  35      -8.275  11.961 -23.899  1.00  0.00              
ATOM   3215  CD  PRO C  35      -7.012  12.767 -24.066  1.00  0.00              
ATOM   3216  HA  PRO C  35      -7.816  11.221 -26.696  1.00  0.00              
ATOM   3217 1HB  PRO C  35      -9.501  13.244 -25.137  1.00  0.00              
ATOM   3218 2HB  PRO C  35      -9.801  11.517 -25.369  1.00  0.00              
ATOM   3219 1HG  PRO C  35      -8.859  12.266 -23.019  1.00  0.00              
ATOM   3220 2HG  PRO C  35      -8.078  10.884 -23.799  1.00  0.00              
ATOM   3221 1HD  PRO C  35      -7.151  13.821 -23.784  1.00  0.00              
ATOM   3222 2HD  PRO C  35      -6.186  12.379 -23.451  1.00  0.00              
ATOM   3223  N   THR C  36      -7.962  14.398 -27.265  1.00  0.00              
ATOM   3224  CA  THR C  36      -8.199  15.374 -28.314  1.00  0.00              
ATOM   3225  C   THR C  36      -7.118  15.408 -29.389  1.00  0.00              
ATOM   3226  O   THR C  36      -7.355  15.899 -30.497  1.00  0.00              
ATOM   3227  CB  THR C  36      -8.322  16.770 -27.697  1.00  0.00              
ATOM   3228  OG1 THR C  36      -7.091  17.115 -27.058  1.00  0.00              
ATOM   3229  CG2 THR C  36      -9.421  16.784 -26.660  1.00  0.00              
ATOM   3230  H   THR C  36      -7.568  14.705 -26.387  1.00  0.00              
ATOM   3231  HA  THR C  36      -9.113  15.122 -28.852  1.00  0.00              
ATOM   3232  HB  THR C  36      -8.553  17.487 -28.485  1.00  0.00              
ATOM   3233  HG1 THR C  36      -7.042  18.067 -26.949  1.00  0.00              
ATOM   3234 1HG2 THR C  36      -9.501  17.780 -26.228  1.00  0.00              
ATOM   3235 2HG2 THR C  36     -10.366  16.513 -27.129  1.00  0.00              
ATOM   3236 3HG2 THR C  36      -9.188  16.065 -25.875  1.00  0.00              
ATOM   3237  N   ASP C  37      -5.943  14.873 -29.063  1.00  0.00              
ATOM   3238  CA  ASP C  37      -4.848  14.752 -30.029  1.00  0.00              
ATOM   3239  C   ASP C  37      -5.023  13.588 -31.012  1.00  0.00              
ATOM   3240  O   ASP C  37      -4.679  13.686 -32.190  1.00  0.00              
ATOM   3241  CB  ASP C  37      -3.518  14.603 -29.288  1.00  0.00              
ATOM   3242  CG  ASP C  37      -2.292  14.607 -30.191  1.00  0.00              
ATOM   3243  OD1 ASP C  37      -2.149  15.525 -30.963  1.00  0.00              
ATOM   3244  OD2 ASP C  37      -1.432  13.782 -29.993  1.00  0.00              
ATOM   3245  H   ASP C  37      -5.806  14.539 -28.121  1.00  0.00              
ATOM   3246  HA  ASP C  37      -4.807  15.645 -30.653  1.00  0.00              
ATOM   3247 1HB  ASP C  37      -3.382  15.332 -28.488  1.00  0.00              
ATOM   3248 2HB  ASP C  37      -3.650  13.610 -28.858  1.00  0.00              
ATOM   3249  N   LEU C  38      -5.577  12.493 -30.519  1.00  0.00              
ATOM   3250  CA  LEU C  38      -5.952  11.353 -31.352  1.00  0.00              
ATOM   3251  C   LEU C  38      -7.141  11.641 -32.283  1.00  0.00              
ATOM   3252  O   LEU C  38      -8.248  11.913 -31.821  1.00  0.00              
ATOM   3253  CB  LEU C  38      -6.258  10.168 -30.425  1.00  0.00              
ATOM   3254  CG  LEU C  38      -6.698   8.845 -31.035  1.00  0.00              
ATOM   3255  CD1 LEU C  38      -5.573   8.291 -31.908  1.00  0.00              
ATOM   3256  CD2 LEU C  38      -7.052   7.872 -29.912  1.00  0.00              
ATOM   3257  H   LEU C  38      -5.747  12.452 -29.523  1.00  0.00              
ATOM   3258  HA  LEU C  38      -5.127  11.101 -32.018  1.00  0.00              
ATOM   3259 1HB  LEU C  38      -5.274  10.036 -29.977  1.00  0.00              
ATOM   3260 2HB  LEU C  38      -6.976  10.439 -29.651  1.00  0.00              
ATOM   3261  HG  LEU C  38      -7.602   9.040 -31.612  1.00  0.00              
ATOM   3262 1HD1 LEU C  38      -5.884   7.343 -32.347  1.00  0.00              
ATOM   3263 2HD1 LEU C  38      -5.346   9.000 -32.704  1.00  0.00              
ATOM   3264 3HD1 LEU C  38      -4.682   8.133 -31.299  1.00  0.00              
ATOM   3265 1HD2 LEU C  38      -7.369   6.921 -30.342  1.00  0.00              
ATOM   3266 2HD2 LEU C  38      -6.179   7.712 -29.279  1.00  0.00              
ATOM   3267 3HD2 LEU C  38      -7.863   8.288 -29.314  1.00  0.00              
ATOM   3268  N   ILE C  39      -6.914  11.582 -33.594  1.00  0.00              
ATOM   3269  CA  ILE C  39      -7.932  12.004 -34.562  1.00  0.00              
ATOM   3270  C   ILE C  39      -8.294  10.954 -35.596  1.00  0.00              
ATOM   3271  O   ILE C  39      -9.195  11.156 -36.414  1.00  0.00              
ATOM   3272  CB  ILE C  39      -7.497  13.259 -35.347  1.00  0.00              
ATOM   3273  CG1 ILE C  39      -6.192  12.980 -36.100  1.00  0.00              
ATOM   3274  CG2 ILE C  39      -7.352  14.431 -34.405  1.00  0.00              
ATOM   3275  CD1 ILE C  39      -5.810  14.078 -37.093  1.00  0.00              
ATOM   3276  H   ILE C  39      -6.026  11.237 -33.931  1.00  0.00              
ATOM   3277  HA  ILE C  39      -8.883  12.187 -34.064  1.00  0.00              
ATOM   3278  HB  ILE C  39      -8.249  13.484 -36.102  1.00  0.00              
ATOM   3279 1HG1 ILE C  39      -5.405  12.872 -35.354  1.00  0.00              
ATOM   3280 2HG1 ILE C  39      -6.320  12.036 -36.630  1.00  0.00              
ATOM   3281 1HG2 ILE C  39      -7.043  15.312 -34.965  1.00  0.00              
ATOM   3282 2HG2 ILE C  39      -8.306  14.627 -33.918  1.00  0.00              
ATOM   3283 3HG2 ILE C  39      -6.600  14.200 -33.648  1.00  0.00              
ATOM   3284 1HD1 ILE C  39      -4.876  13.811 -37.589  1.00  0.00              
ATOM   3285 2HD1 ILE C  39      -6.599  14.185 -37.838  1.00  0.00              
ATOM   3286 3HD1 ILE C  39      -5.683  15.021 -36.564  1.00  0.00              
ATOM   3287  N   GLY C  40      -7.583   9.836 -35.565  1.00  0.00              
ATOM   3288  CA  GLY C  40      -7.949   8.717 -36.407  1.00  0.00              
ATOM   3289  C   GLY C  40      -7.339   7.417 -35.909  1.00  0.00              
ATOM   3290  O   GLY C  40      -6.294   7.417 -35.256  1.00  0.00              
ATOM   3291  H   GLY C  40      -6.781   9.754 -34.957  1.00  0.00              
ATOM   3292 1HA  GLY C  40      -9.035   8.615 -36.412  1.00  0.00              
ATOM   3293 2HA  GLY C  40      -7.598   8.903 -37.421  1.00  0.00              
ATOM   3294  N   LEU C  41      -8.007   6.312 -36.205  1.00  0.00              
ATOM   3295  CA  LEU C  41      -7.482   4.988 -35.903  1.00  0.00              
ATOM   3296  C   LEU C  41      -7.990   4.008 -36.954  1.00  0.00              
ATOM   3297  O   LEU C  41      -9.195   3.769 -37.089  1.00  0.00              
ATOM   3298  CB  LEU C  41      -7.898   4.549 -34.497  1.00  0.00              
ATOM   3299  CG  LEU C  41      -7.445   3.168 -34.010  1.00  0.00              
ATOM   3300  CD1 LEU C  41      -5.927   3.089 -33.926  1.00  0.00              
ATOM   3301  CD2 LEU C  41      -8.086   2.891 -32.656  1.00  0.00              
ATOM   3302  H   LEU C  41      -8.906   6.393 -36.658  1.00  0.00              
ATOM   3303  HA  LEU C  41      -6.394   5.006 -35.957  1.00  0.00              
ATOM   3304 1HB  LEU C  41      -7.388   5.315 -33.915  1.00  0.00              
ATOM   3305 2HB  LEU C  41      -8.975   4.636 -34.349  1.00  0.00              
ATOM   3306  HG  LEU C  41      -7.824   2.433 -34.721  1.00  0.00              
ATOM   3307 1HD1 LEU C  41      -5.634   2.098 -33.579  1.00  0.00              
ATOM   3308 2HD1 LEU C  41      -5.500   3.268 -34.913  1.00  0.00              
ATOM   3309 3HD1 LEU C  41      -5.564   3.841 -33.228  1.00  0.00              
ATOM   3310 1HD2 LEU C  41      -7.772   1.910 -32.299  1.00  0.00              
ATOM   3311 2HD2 LEU C  41      -7.775   3.654 -31.943  1.00  0.00              
ATOM   3312 3HD2 LEU C  41      -9.172   2.909 -32.757  1.00  0.00              
ATOM   3313  N   THR C  42      -7.046   3.457 -37.709  1.00  0.00              
ATOM   3314  CA  THR C  42      -7.356   2.523 -38.779  1.00  0.00              
ATOM   3315  C   THR C  42      -6.672   1.180 -38.535  1.00  0.00              
ATOM   3316  O   THR C  42      -5.447   1.078 -38.584  1.00  0.00              
ATOM   3317  CB  THR C  42      -6.880   3.067 -40.146  1.00  0.00              
ATOM   3318  OG1 THR C  42      -7.535   4.314 -40.425  1.00  0.00              
ATOM   3319  CG2 THR C  42      -7.200   2.082 -41.248  1.00  0.00              
ATOM   3320  H   THR C  42      -6.082   3.700 -37.532  1.00  0.00              
ATOM   3321  HA  THR C  42      -8.429   2.329 -38.801  1.00  0.00              
ATOM   3322  HB  THR C  42      -5.804   3.230 -40.106  1.00  0.00              
ATOM   3323  HG1 THR C  42      -7.096   5.020 -39.945  1.00  0.00              
ATOM   3324 1HG2 THR C  42      -6.859   2.482 -42.202  1.00  0.00              
ATOM   3325 2HG2 THR C  42      -6.698   1.136 -41.048  1.00  0.00              
ATOM   3326 3HG2 THR C  42      -8.277   1.919 -41.287  1.00  0.00              
ATOM   3327  N   ILE C  43      -7.473   0.159 -38.267  1.00  0.00              
ATOM   3328  CA  ILE C  43      -6.959  -1.161 -37.923  1.00  0.00              
ATOM   3329  C   ILE C  43      -7.512  -2.129 -38.962  1.00  0.00              
ATOM   3330  O   ILE C  43      -8.724  -2.318 -39.053  1.00  0.00              
ATOM   3331  CB  ILE C  43      -7.428  -1.611 -36.530  1.00  0.00              
ATOM   3332  CG1 ILE C  43      -6.983  -0.593 -35.479  1.00  0.00              
ATOM   3333  CG2 ILE C  43      -6.867  -2.985 -36.212  1.00  0.00              
ATOM   3334  CD1 ILE C  43      -7.571  -0.847 -34.092  1.00  0.00              
ATOM   3335  H   ILE C  43      -8.473   0.303 -38.301  1.00  0.00              
ATOM   3336  HA  ILE C  43      -5.873  -1.181 -38.000  1.00  0.00              
ATOM   3337  HB  ILE C  43      -8.518  -1.647 -36.517  1.00  0.00              
ATOM   3338 1HG1 ILE C  43      -5.896  -0.634 -35.428  1.00  0.00              
ATOM   3339 2HG1 ILE C  43      -7.292   0.392 -35.831  1.00  0.00              
ATOM   3340 1HG2 ILE C  43      -7.204  -3.296 -35.224  1.00  0.00              
ATOM   3341 2HG2 ILE C  43      -7.214  -3.701 -36.955  1.00  0.00              
ATOM   3342 3HG2 ILE C  43      -5.778  -2.946 -36.228  1.00  0.00              
ATOM   3343 1HD1 ILE C  43      -7.212  -0.087 -33.399  1.00  0.00              
ATOM   3344 2HD1 ILE C  43      -8.658  -0.805 -34.144  1.00  0.00              
ATOM   3345 3HD1 ILE C  43      -7.261  -1.831 -33.740  1.00  0.00              
ATOM   3346  N   CYS C  44      -6.625  -2.736 -39.747  1.00  0.00              
ATOM   3347  CA  CYS C  44      -7.054  -3.646 -40.801  1.00  0.00              
ATOM   3348  C   CYS C  44      -7.955  -2.898 -41.779  1.00  0.00              
ATOM   3349  O   CYS C  44      -8.819  -3.497 -42.417  1.00  0.00              
ATOM   3350  CB  CYS C  44      -7.836  -4.823 -40.215  1.00  0.00              
ATOM   3351  SG  CYS C  44      -6.996  -5.717 -38.902  1.00  0.00              
ATOM   3352  H   CYS C  44      -5.638  -2.566 -39.615  1.00  0.00              
ATOM   3353  HA  CYS C  44      -6.226  -4.130 -41.320  1.00  0.00              
ATOM   3354 1HB  CYS C  44      -8.774  -4.473 -39.782  1.00  0.00              
ATOM   3355 2HB  CYS C  44      -8.044  -5.561 -40.989  1.00  0.00              
ATOM   3356  HG  CYS C  44      -7.720  -6.829 -39.006  1.00  0.00              
ATOM   3357  N   GLY C  45      -7.759  -1.587 -41.876  1.00  0.00              
ATOM   3358  CA  GLY C  45      -8.594  -0.773 -42.737  1.00  0.00              
ATOM   3359  C   GLY C  45      -9.843  -0.251 -42.060  1.00  0.00              
ATOM   3360  O   GLY C  45     -10.439   0.720 -42.525  1.00  0.00              
ATOM   3361  H   GLY C  45      -7.021  -1.146 -41.346  1.00  0.00              
ATOM   3362 1HA  GLY C  45      -8.020   0.087 -43.081  1.00  0.00              
ATOM   3363 2HA  GLY C  45      -8.907  -1.367 -43.595  1.00  0.00              
ATOM   3364  N   HIS C  46     -10.247  -0.880 -40.959  1.00  0.00              
ATOM   3365  CA  HIS C  46     -11.473  -0.471 -40.283  1.00  0.00              
ATOM   3366  C   HIS C  46     -11.315   0.806 -39.448  1.00  0.00              
ATOM   3367  O   HIS C  46     -10.344   0.968 -38.697  1.00  0.00              
ATOM   3368  CB  HIS C  46     -11.993  -1.588 -39.383  1.00  0.00              
ATOM   3369  CG  HIS C  46     -13.349  -1.309 -38.824  1.00  0.00              
ATOM   3370  ND1 HIS C  46     -14.507  -1.533 -39.538  1.00  0.00              
ATOM   3371  CD2 HIS C  46     -13.734  -0.746 -37.654  1.00  0.00              
ATOM   3372  CE1 HIS C  46     -15.545  -1.117 -38.834  1.00  0.00              
ATOM   3373  NE2 HIS C  46     -15.103  -0.634 -37.686  1.00  0.00              
ATOM   3374  H   HIS C  46      -9.709  -1.649 -40.582  1.00  0.00              
ATOM   3375  HA  HIS C  46     -12.237  -0.232 -41.022  1.00  0.00              
ATOM   3376 1HB  HIS C  46     -12.069  -2.519 -39.944  1.00  0.00              
ATOM   3377 2HB  HIS C  46     -11.324  -1.729 -38.534  1.00  0.00              
ATOM   3378  HD1 HIS C  46     -14.578  -2.011 -40.414  1.00  0.00              
ATOM   3379  HD2 HIS C  46     -13.178  -0.399 -36.781  1.00  0.00              
ATOM   3380  HE1 HIS C  46     -16.556  -1.207 -39.231  1.00  0.00              
ATOM   3381  N   ASN C  47     -12.294   1.701 -39.579  1.00  0.00              
ATOM   3382  CA  ASN C  47     -12.331   2.948 -38.821  1.00  0.00              
ATOM   3383  C   ASN C  47     -12.726   2.633 -37.388  1.00  0.00              
ATOM   3384  O   ASN C  47     -13.906   2.441 -37.094  1.00  0.00              
ATOM   3385  CB  ASN C  47     -13.280   3.964 -39.432  1.00  0.00              
ATOM   3386  CG  ASN C  47     -13.229   5.313 -38.771  1.00  0.00              
ATOM   3387  OD1 ASN C  47     -12.839   5.442 -37.606  1.00  0.00              
ATOM   3388  ND2 ASN C  47     -13.696   6.307 -39.482  1.00  0.00              
ATOM   3389  H   ASN C  47     -13.038   1.500 -40.232  1.00  0.00              
ATOM   3390  HA  ASN C  47     -11.339   3.403 -38.808  1.00  0.00              
ATOM   3391 1HB  ASN C  47     -13.335   4.097 -40.513  1.00  0.00              
ATOM   3392 2HB  ASN C  47     -14.168   3.436 -39.085  1.00  0.00              
ATOM   3393 1HD2 ASN C  47     -13.693   7.235 -39.106  1.00  0.00              
ATOM   3394 2HD2 ASN C  47     -14.057   6.141 -40.399  1.00  0.00              
ATOM   3395  N   CYS C  48     -11.744   2.593 -36.499  1.00  0.00              
ATOM   3396  CA  CYS C  48     -11.993   2.241 -35.103  1.00  0.00              
ATOM   3397  C   CYS C  48     -11.988   3.462 -34.183  1.00  0.00              
ATOM   3398  O   CYS C  48     -12.144   3.330 -32.973  1.00  0.00              
ATOM   3399  CB  CYS C  48     -10.811   1.325 -34.780  1.00  0.00              
ATOM   3400  SG  CYS C  48     -10.749  -0.191 -35.763  1.00  0.00              
ATOM   3401  H   CYS C  48     -10.801   2.808 -36.792  1.00  0.00              
ATOM   3402  HA  CYS C  48     -12.919   1.686 -34.955  1.00  0.00              
ATOM   3403 1HB  CYS C  48      -9.870   1.844 -34.964  1.00  0.00              
ATOM   3404 2HB  CYS C  48     -10.855   1.008 -33.738  1.00  0.00              
ATOM   3405  HG  CYS C  48     -11.654  -0.855 -35.052  1.00  0.00              
ATOM   3406  N   LEU C  49     -11.818   4.645 -34.757  1.00  0.00              
ATOM   3407  CA  LEU C  49     -11.816   5.874 -33.963  1.00  0.00              
ATOM   3408  C   LEU C  49     -13.001   6.041 -33.002  1.00  0.00              
ATOM   3409  O   LEU C  49     -12.825   6.494 -31.873  1.00  0.00              
ATOM   3410  CB  LEU C  49     -11.723   7.098 -34.882  1.00  0.00              
ATOM   3411  CG  LEU C  49     -11.652   8.435 -34.130  1.00  0.00              
ATOM   3412  CD1 LEU C  49     -10.363   8.507 -33.306  1.00  0.00              
ATOM   3413  CD2 LEU C  49     -11.715   9.568 -35.103  1.00  0.00              
ATOM   3414  H   LEU C  49     -11.686   4.704 -35.757  1.00  0.00              
ATOM   3415  HA  LEU C  49     -10.946   5.884 -33.307  1.00  0.00              
ATOM   3416 1HB  LEU C  49     -10.771   6.882 -35.367  1.00  0.00              
ATOM   3417 2HB  LEU C  49     -12.516   7.105 -35.628  1.00  0.00              
ATOM   3418  HG  LEU C  49     -12.537   8.495 -33.496  1.00  0.00              
ATOM   3419 1HD1 LEU C  49     -10.320   9.458 -32.777  1.00  0.00              
ATOM   3420 2HD1 LEU C  49     -10.344   7.689 -32.586  1.00  0.00              
ATOM   3421 3HD1 LEU C  49      -9.502   8.423 -33.971  1.00  0.00              
ATOM   3422 1HD2 LEU C  49     -11.666  10.513 -34.565  1.00  0.00              
ATOM   3423 2HD2 LEU C  49     -10.873   9.499 -35.795  1.00  0.00              
ATOM   3424 3HD2 LEU C  49     -12.649   9.517 -35.663  1.00  0.00              
ATOM   3425  N   LEU C  50     -14.199   5.661 -33.437  1.00  0.00              
ATOM   3426  CA  LEU C  50     -15.381   5.755 -32.580  1.00  0.00              
ATOM   3427  C   LEU C  50     -15.354   4.927 -31.299  1.00  0.00              
ATOM   3428  O   LEU C  50     -16.123   5.195 -30.373  1.00  0.00              
ATOM   3429  CB  LEU C  50     -16.618   5.369 -33.398  1.00  0.00              
ATOM   3430  CG  LEU C  50     -16.979   6.335 -34.534  1.00  0.00              
ATOM   3431  CD1 LEU C  50     -18.147   5.782 -35.340  1.00  0.00              
ATOM   3432  CD2 LEU C  50     -17.322   7.698 -33.952  1.00  0.00              
ATOM   3433  H   LEU C  50     -14.298   5.298 -34.375  1.00  0.00              
ATOM   3434  HA  LEU C  50     -15.488   6.777 -32.217  1.00  0.00              
ATOM   3435 1HB  LEU C  50     -16.270   4.423 -33.811  1.00  0.00              
ATOM   3436 2HB  LEU C  50     -17.484   5.190 -32.763  1.00  0.00              
ATOM   3437  HG  LEU C  50     -16.089   6.452 -35.154  1.00  0.00              
ATOM   3438 1HD1 LEU C  50     -18.395   6.475 -36.143  1.00  0.00              
ATOM   3439 2HD1 LEU C  50     -17.870   4.818 -35.766  1.00  0.00              
ATOM   3440 3HD1 LEU C  50     -19.011   5.659 -34.689  1.00  0.00              
ATOM   3441 1HD2 LEU C  50     -17.577   8.385 -34.760  1.00  0.00              
ATOM   3442 2HD2 LEU C  50     -18.171   7.602 -33.275  1.00  0.00              
ATOM   3443 3HD2 LEU C  50     -16.463   8.087 -33.403  1.00  0.00              
ATOM   3444  N   THR C  51     -14.485   3.924 -31.241  1.00  0.00              
ATOM   3445  CA  THR C  51     -14.322   3.143 -30.017  1.00  0.00              
ATOM   3446  C   THR C  51     -12.959   3.393 -29.364  1.00  0.00              
ATOM   3447  O   THR C  51     -12.664   2.871 -28.292  1.00  0.00              
ATOM   3448  CB  THR C  51     -14.458   1.638 -30.316  1.00  0.00              
ATOM   3449  OG1 THR C  51     -13.415   1.237 -31.214  1.00  0.00              
ATOM   3450  CG2 THR C  51     -15.813   1.351 -30.959  1.00  0.00              
ATOM   3451  H   THR C  51     -13.927   3.694 -32.050  1.00  0.00              
ATOM   3452  HA  THR C  51     -15.070   3.446 -29.283  1.00  0.00              
ATOM   3453  HB  THR C  51     -14.370   1.081 -29.382  1.00  0.00              
ATOM   3454  HG1 THR C  51     -13.655   1.480 -32.111  1.00  0.00              
ATOM   3455 1HG2 THR C  51     -15.899   0.287 -31.165  1.00  0.00              
ATOM   3456 2HG2 THR C  51     -16.610   1.657 -30.280  1.00  0.00              
ATOM   3457 3HG2 THR C  51     -15.897   1.911 -31.889  1.00  0.00              
ATOM   3458  N   ALA C  52     -12.134   4.194 -30.024  1.00  0.00              
ATOM   3459  CA  ALA C  52     -10.790   4.483 -29.536  1.00  0.00              
ATOM   3460  C   ALA C  52     -10.796   5.314 -28.255  1.00  0.00              
ATOM   3461  O   ALA C  52     -11.371   6.402 -28.211  1.00  0.00              
ATOM   3462  CB  ALA C  52     -10.010   5.207 -30.606  1.00  0.00              
ATOM   3463  H   ALA C  52     -12.445   4.617 -30.886  1.00  0.00              
ATOM   3464  HA  ALA C  52     -10.297   3.542 -29.292  1.00  0.00              
ATOM   3465 1HB  ALA C  52      -9.006   5.421 -30.240  1.00  0.00              
ATOM   3466 2HB  ALA C  52      -9.945   4.581 -31.496  1.00  0.00              
ATOM   3467 3HB  ALA C  52     -10.512   6.140 -30.854  1.00  0.00              
ATOM   3468  N   GLU C  53     -10.152   4.792 -27.219  1.00  0.00              
ATOM   3469  CA  GLU C  53      -9.997   5.513 -25.966  1.00  0.00              
ATOM   3470  C   GLU C  53      -8.513   5.684 -25.642  1.00  0.00              
ATOM   3471  O   GLU C  53      -7.807   4.714 -25.387  1.00  0.00              
ATOM   3472  CB  GLU C  53     -10.716   4.782 -24.829  1.00  0.00              
ATOM   3473  CG  GLU C  53     -10.640   5.487 -23.482  1.00  0.00              
ATOM   3474  CD  GLU C  53     -11.384   4.722 -22.423  1.00  0.00              
ATOM   3475  OE1 GLU C  53     -11.878   3.661 -22.721  1.00  0.00              
ATOM   3476  OE2 GLU C  53     -11.361   5.141 -21.290  1.00  0.00              
ATOM   3477  H   GLU C  53      -9.757   3.866 -27.304  1.00  0.00              
ATOM   3478  HA  GLU C  53     -10.425   6.512 -26.059  1.00  0.00              
ATOM   3479 1HB  GLU C  53     -11.761   4.680 -25.127  1.00  0.00              
ATOM   3480 2HB  GLU C  53     -10.263   3.795 -24.748  1.00  0.00              
ATOM   3481 1HG  GLU C  53      -9.621   5.674 -23.147  1.00  0.00              
ATOM   3482 2HG  GLU C  53     -11.142   6.437 -23.662  1.00  0.00              
ATOM   3483  N   TRP C  54      -8.047   6.928 -25.674  1.00  0.00              
ATOM   3484  CA  TRP C  54      -6.670   7.252 -25.312  1.00  0.00              
ATOM   3485  C   TRP C  54      -6.484   6.975 -23.823  1.00  0.00              
ATOM   3486  O   TRP C  54      -7.238   7.494 -22.997  1.00  0.00              
ATOM   3487  CB  TRP C  54      -6.403   8.735 -25.597  1.00  0.00              
ATOM   3488  CG  TRP C  54      -5.010   9.189 -25.268  1.00  0.00              
ATOM   3489  CD1 TRP C  54      -3.919   9.152 -26.091  1.00  0.00              
ATOM   3490  CD2 TRP C  54      -4.554   9.733 -24.024  1.00  0.00              
ATOM   3491  NE1 TRP C  54      -2.813   9.637 -25.436  1.00  0.00              
ATOM   3492  CE2 TRP C  54      -3.175  10.002 -24.165  1.00  0.00              
ATOM   3493  CE3 TRP C  54      -5.176  10.015 -22.803  1.00  0.00              
ATOM   3494  CZ2 TRP C  54      -2.406  10.544 -23.131  1.00  0.00              
ATOM   3495  CZ3 TRP C  54      -4.410  10.552 -21.771  1.00  0.00              
ATOM   3496  CH2 TRP C  54      -3.043  10.811 -21.941  1.00  0.00              
ATOM   3497  H   TRP C  54      -8.668   7.670 -25.958  1.00  0.00              
ATOM   3498  HA  TRP C  54      -5.982   6.617 -25.868  1.00  0.00              
ATOM   3499 1HB  TRP C  54      -6.550   8.950 -26.655  1.00  0.00              
ATOM   3500 2HB  TRP C  54      -7.072   9.359 -25.005  1.00  0.00              
ATOM   3501  HD1 TRP C  54      -4.075   8.763 -27.097  1.00  0.00              
ATOM   3502  HE1 TRP C  54      -1.885   9.712 -25.827  1.00  0.00              
ATOM   3503  HE3 TRP C  54      -6.236   9.838 -22.620  1.00  0.00              
ATOM   3504  HZ2 TRP C  54      -1.346  10.733 -23.305  1.00  0.00              
ATOM   3505  HZ3 TRP C  54      -4.906  10.763 -20.823  1.00  0.00              
ATOM   3506  HH2 TRP C  54      -2.474  11.234 -21.113  1.00  0.00              
ATOM   3507  N   MET C  55      -5.499   6.149 -23.483  1.00  0.00              
ATOM   3508  CA  MET C  55      -5.218   5.832 -22.083  1.00  0.00              
ATOM   3509  C   MET C  55      -3.958   6.583 -21.634  1.00  0.00              
ATOM   3510  O   MET C  55      -3.929   7.189 -20.559  1.00  0.00              
ATOM   3511  CB  MET C  55      -5.047   4.326 -21.897  1.00  0.00              
ATOM   3512  CG  MET C  55      -6.255   3.499 -22.310  1.00  0.00              
ATOM   3513  SD  MET C  55      -7.742   3.930 -21.384  1.00  0.00              
ATOM   3514  CE  MET C  55      -7.317   3.315 -19.757  1.00  0.00              
ATOM   3515  H   MET C  55      -4.933   5.732 -24.207  1.00  0.00              
ATOM   3516  HA  MET C  55      -6.043   6.165 -21.454  1.00  0.00              
ATOM   3517 1HB  MET C  55      -4.183   4.030 -22.492  1.00  0.00              
ATOM   3518 2HB  MET C  55      -4.837   4.158 -20.840  1.00  0.00              
ATOM   3519 1HG  MET C  55      -6.435   3.665 -23.373  1.00  0.00              
ATOM   3520 2HG  MET C  55      -6.021   2.448 -22.141  1.00  0.00              
ATOM   3521 1HE  MET C  55      -8.140   3.507 -19.068  1.00  0.00              
ATOM   3522 2HE  MET C  55      -7.132   2.241 -19.811  1.00  0.00              
ATOM   3523 3HE  MET C  55      -6.420   3.820 -19.400  1.00  0.00              
ATOM   3524  N   SER C  56      -2.921   6.518 -22.462  1.00  0.00              
ATOM   3525  CA  SER C  56      -1.667   7.228 -22.214  1.00  0.00              
ATOM   3526  C   SER C  56      -1.000   7.411 -23.564  1.00  0.00              
ATOM   3527  O   SER C  56      -1.527   6.967 -24.578  1.00  0.00              
ATOM   3528  CB  SER C  56      -0.734   6.409 -21.329  1.00  0.00              
ATOM   3529  OG  SER C  56      -0.190   5.322 -22.062  1.00  0.00              
ATOM   3530  H   SER C  56      -3.009   5.953 -23.294  1.00  0.00              
ATOM   3531  HA  SER C  56      -1.800   8.164 -21.669  1.00  0.00              
ATOM   3532 1HB  SER C  56       0.068   7.057 -20.976  1.00  0.00              
ATOM   3533 2HB  SER C  56      -1.300   6.037 -20.476  1.00  0.00              
ATOM   3534  HG  SER C  56      -0.834   4.611 -22.104  1.00  0.00              
ATOM   3535  N   ALA C  57       0.167   8.052 -23.573  1.00  0.00              
ATOM   3536  CA  ALA C  57       0.904   8.247 -24.816  1.00  0.00              
ATOM   3537  C   ALA C  57       1.420   6.914 -25.386  1.00  0.00              
ATOM   3538  O   ALA C  57       1.855   6.851 -26.537  1.00  0.00              
ATOM   3539  CB  ALA C  57       2.076   9.222 -24.586  1.00  0.00              
ATOM   3540  H   ALA C  57       0.552   8.411 -22.711  1.00  0.00              
ATOM   3541  HA  ALA C  57       0.230   8.671 -25.560  1.00  0.00              
ATOM   3542 1HB  ALA C  57       2.620   9.361 -25.520  1.00  0.00              
ATOM   3543 2HB  ALA C  57       1.689  10.183 -24.245  1.00  0.00              
ATOM   3544 3HB  ALA C  57       2.747   8.812 -23.834  1.00  0.00              
ATOM   3545  N   SER C  58       1.363   5.851 -24.586  1.00  0.00              
ATOM   3546  CA  SER C  58       1.799   4.531 -25.045  1.00  0.00              
ATOM   3547  C   SER C  58       0.633   3.557 -25.150  1.00  0.00              
ATOM   3548  O   SER C  58       0.824   2.376 -25.473  1.00  0.00              
ATOM   3549  CB  SER C  58       2.824   3.942 -24.072  1.00  0.00              
ATOM   3550  OG  SER C  58       2.223   3.709 -22.808  1.00  0.00              
ATOM   3551  H   SER C  58       1.014   5.953 -23.645  1.00  0.00              
ATOM   3552  HA  SER C  58       2.338   4.558 -25.993  1.00  0.00              
ATOM   3553 1HB  SER C  58       3.198   3.004 -24.485  1.00  0.00              
ATOM   3554 2HB  SER C  58       3.651   4.645 -23.968  1.00  0.00              
ATOM   3555  HG  SER C  58       1.633   4.438 -22.598  1.00  0.00              
ATOM   3556  N   LYS C  59      -0.581   4.036 -24.907  1.00  0.00              
ATOM   3557  CA  LYS C  59      -1.699   3.109 -24.844  1.00  0.00              
ATOM   3558  C   LYS C  59      -3.042   3.627 -25.334  1.00  0.00              
ATOM   3559  O   LYS C  59      -3.528   4.667 -24.880  1.00  0.00              
ATOM   3560  CB  LYS C  59      -1.840   2.623 -23.396  1.00  0.00              
ATOM   3561  CG  LYS C  59      -2.896   1.536 -23.171  1.00  0.00              
ATOM   3562  CD  LYS C  59      -2.885   1.083 -21.709  1.00  0.00              
ATOM   3563  CE  LYS C  59      -3.985   0.083 -21.429  1.00  0.00              
ATOM   3564  NZ  LYS C  59      -3.947  -0.421 -20.018  1.00  0.00              
ATOM   3565  H   LYS C  59      -0.749   5.023 -24.767  1.00  0.00              
ATOM   3566  HA  LYS C  59      -1.509   2.256 -25.496  1.00  0.00              
ATOM   3567 1HB  LYS C  59      -0.866   2.239 -23.092  1.00  0.00              
ATOM   3568 2HB  LYS C  59      -2.091   3.493 -22.790  1.00  0.00              
ATOM   3569 1HG  LYS C  59      -3.874   1.945 -23.429  1.00  0.00              
ATOM   3570 2HG  LYS C  59      -2.672   0.693 -23.824  1.00  0.00              
ATOM   3571 1HD  LYS C  59      -1.919   0.627 -21.494  1.00  0.00              
ATOM   3572 2HD  LYS C  59      -3.024   1.958 -21.074  1.00  0.00              
ATOM   3573 1HE  LYS C  59      -4.943   0.566 -21.614  1.00  0.00              
ATOM   3574 2HE  LYS C  59      -3.867  -0.757 -22.115  1.00  0.00              
ATOM   3575 1HZ  LYS C  59      -4.695  -1.084 -19.878  1.00  0.00              
ATOM   3576 2HZ  LYS C  59      -3.059  -0.873 -19.845  1.00  0.00              
ATOM   3577 3HZ  LYS C  59      -4.060   0.354 -19.382  1.00  0.00              
ATOM   3578  N   ILE C  60      -3.635   2.877 -26.253  1.00  0.00              
ATOM   3579  CA  ILE C  60      -4.959   3.173 -26.776  1.00  0.00              
ATOM   3580  C   ILE C  60      -5.748   1.872 -26.724  1.00  0.00              
ATOM   3581  O   ILE C  60      -5.267   0.829 -27.169  1.00  0.00              
ATOM   3582  CB  ILE C  60      -4.922   3.627 -28.247  1.00  0.00              
ATOM   3583  CG1 ILE C  60      -4.115   4.924 -28.383  1.00  0.00              
ATOM   3584  CG2 ILE C  60      -6.345   3.841 -28.753  1.00  0.00              
ATOM   3585  CD1 ILE C  60      -3.917   5.357 -29.843  1.00  0.00              
ATOM   3586  H   ILE C  60      -3.139   2.068 -26.599  1.00  0.00              
ATOM   3587  HA  ILE C  60      -5.471   3.894 -26.140  1.00  0.00              
ATOM   3588  HB  ILE C  60      -4.427   2.860 -28.843  1.00  0.00              
ATOM   3589 1HG1 ILE C  60      -4.652   5.698 -27.835  1.00  0.00              
ATOM   3590 2HG1 ILE C  60      -3.146   4.753 -27.912  1.00  0.00              
ATOM   3591 1HG2 ILE C  60      -6.316   4.163 -29.794  1.00  0.00              
ATOM   3592 2HG2 ILE C  60      -6.904   2.909 -28.678  1.00  0.00              
ATOM   3593 3HG2 ILE C  60      -6.836   4.606 -28.151  1.00  0.00              
ATOM   3594 1HD1 ILE C  60      -3.339   6.280 -29.875  1.00  0.00              
ATOM   3595 2HD1 ILE C  60      -3.385   4.575 -30.386  1.00  0.00              
ATOM   3596 3HD1 ILE C  60      -4.888   5.522 -30.308  1.00  0.00              
ATOM   3597  N   VAL C  61      -6.951   1.926 -26.159  1.00  0.00              
ATOM   3598  CA  VAL C  61      -7.808   0.749 -26.106  1.00  0.00              
ATOM   3599  C   VAL C  61      -9.011   1.003 -27.015  1.00  0.00              
ATOM   3600  O   VAL C  61      -9.625   2.071 -26.959  1.00  0.00              
ATOM   3601  CB  VAL C  61      -8.286   0.435 -24.676  1.00  0.00              
ATOM   3602  CG1 VAL C  61      -9.242  -0.749 -24.682  1.00  0.00              
ATOM   3603  CG2 VAL C  61      -7.098   0.155 -23.768  1.00  0.00              
ATOM   3604  H   VAL C  61      -7.279   2.792 -25.757  1.00  0.00              
ATOM   3605  HA  VAL C  61      -7.296  -0.133 -26.494  1.00  0.00              
ATOM   3606  HB  VAL C  61      -8.794   1.310 -24.272  1.00  0.00              
ATOM   3607 1HG1 VAL C  61      -9.569  -0.957 -23.662  1.00  0.00              
ATOM   3608 2HG1 VAL C  61     -10.108  -0.515 -25.300  1.00  0.00              
ATOM   3609 3HG1 VAL C  61      -8.734  -1.626 -25.085  1.00  0.00              
ATOM   3610 1HG2 VAL C  61      -7.453  -0.064 -22.762  1.00  0.00              
ATOM   3611 2HG2 VAL C  61      -6.542  -0.701 -24.151  1.00  0.00              
ATOM   3612 3HG2 VAL C  61      -6.447   1.029 -23.739  1.00  0.00              
ATOM   3613  N   CYS C  62      -9.330   0.037 -27.867  1.00  0.00              
ATOM   3614  CA  CYS C  62     -10.412   0.207 -28.831  1.00  0.00              
ATOM   3615  C   CYS C  62     -11.017  -1.144 -29.193  1.00  0.00              
ATOM   3616  O   CYS C  62     -10.600  -2.185 -28.681  1.00  0.00              
ATOM   3617  CB  CYS C  62      -9.702   0.824 -30.037  1.00  0.00              
ATOM   3618  SG  CYS C  62      -8.528  -0.279 -30.860  1.00  0.00              
ATOM   3619  H   CYS C  62      -8.818  -0.834 -27.851  1.00  0.00              
ATOM   3620  HA  CYS C  62     -11.188   0.895 -28.495  1.00  0.00              
ATOM   3621 1HB  CYS C  62     -10.430   1.111 -30.797  1.00  0.00              
ATOM   3622 2HB  CYS C  62      -9.131   1.700 -29.730  1.00  0.00              
ATOM   3623  HG  CYS C  62      -9.436  -0.960 -31.551  1.00  0.00              
ATOM   3624  N   ARG C  63     -12.016  -1.115 -30.066  1.00  0.00              
ATOM   3625  CA  ARG C  63     -12.626  -2.339 -30.562  1.00  0.00              
ATOM   3626  C   ARG C  63     -12.380  -2.438 -32.049  1.00  0.00              
ATOM   3627  O   ARG C  63     -12.534  -1.463 -32.774  1.00  0.00              
ATOM   3628  CB  ARG C  63     -14.128  -2.357 -30.256  1.00  0.00              
ATOM   3629  CG  ARG C  63     -14.411  -2.620 -28.785  1.00  0.00              
ATOM   3630  CD  ARG C  63     -15.885  -2.640 -28.472  1.00  0.00              
ATOM   3631  NE  ARG C  63     -16.126  -2.845 -27.047  1.00  0.00              
ATOM   3632  CZ  ARG C  63     -16.235  -4.037 -26.474  1.00  0.00              
ATOM   3633  NH1 ARG C  63     -16.126  -5.139 -27.204  1.00  0.00              
ATOM   3634  NH2 ARG C  63     -16.457  -4.133 -25.169  1.00  0.00              
ATOM   3635  H   ARG C  63     -12.362  -0.224 -30.394  1.00  0.00              
ATOM   3636  HA  ARG C  63     -12.163  -3.203 -30.082  1.00  0.00              
ATOM   3637 1HB  ARG C  63     -14.524  -1.389 -30.557  1.00  0.00              
ATOM   3638 2HB  ARG C  63     -14.568  -3.138 -30.876  1.00  0.00              
ATOM   3639 1HG  ARG C  63     -13.982  -3.585 -28.514  1.00  0.00              
ATOM   3640 2HG  ARG C  63     -13.938  -1.834 -28.196  1.00  0.00              
ATOM   3641 1HD  ARG C  63     -16.323  -1.688 -28.774  1.00  0.00              
ATOM   3642 2HD  ARG C  63     -16.354  -3.449 -29.031  1.00  0.00              
ATOM   3643  HE  ARG C  63     -16.241  -2.163 -26.309  1.00  0.00              
ATOM   3644 1HH1 ARG C  63     -15.958  -5.068 -28.198  1.00  0.00              
ATOM   3645 2HH1 ARG C  63     -16.210  -6.044 -26.766  1.00  0.00              
ATOM   3646 1HH2 ARG C  63     -16.542  -3.295 -24.611  1.00  0.00              
ATOM   3647 2HH2 ARG C  63     -16.540  -5.043 -24.740  1.00  0.00              
ATOM   3648  N   VAL C  64     -11.967  -3.616 -32.496  1.00  0.00              
ATOM   3649  CA  VAL C  64     -11.666  -3.819 -33.900  1.00  0.00              
ATOM   3650  C   VAL C  64     -12.897  -4.351 -34.614  1.00  0.00              
ATOM   3651  O   VAL C  64     -13.478  -5.360 -34.209  1.00  0.00              
ATOM   3652  CB  VAL C  64     -10.492  -4.795 -34.102  1.00  0.00              
ATOM   3653  CG1 VAL C  64     -10.211  -4.994 -35.584  1.00  0.00              
ATOM   3654  CG2 VAL C  64      -9.247  -4.287 -33.390  1.00  0.00              
ATOM   3655  H   VAL C  64     -11.858  -4.386 -31.852  1.00  0.00              
ATOM   3656  HA  VAL C  64     -11.418  -2.879 -34.393  1.00  0.00              
ATOM   3657  HB  VAL C  64     -10.747  -5.754 -33.649  1.00  0.00              
ATOM   3658 1HG1 VAL C  64      -9.379  -5.687 -35.708  1.00  0.00              
ATOM   3659 2HG1 VAL C  64     -11.097  -5.401 -36.071  1.00  0.00              
ATOM   3660 3HG1 VAL C  64      -9.955  -4.036 -36.037  1.00  0.00              
ATOM   3661 1HG2 VAL C  64      -8.429  -4.989 -33.541  1.00  0.00              
ATOM   3662 2HG2 VAL C  64      -8.971  -3.312 -33.793  1.00  0.00              
ATOM   3663 3HG2 VAL C  64      -9.452  -4.193 -32.323  1.00  0.00              
ATOM   3664  N   GLY C  65     -13.299  -3.649 -35.666  1.00  0.00              
ATOM   3665  CA  GLY C  65     -14.494  -4.012 -36.399  1.00  0.00              
ATOM   3666  C   GLY C  65     -14.113  -4.790 -37.641  1.00  0.00              
ATOM   3667  O   GLY C  65     -13.029  -5.359 -37.714  1.00  0.00              
ATOM   3668  H   GLY C  65     -12.764  -2.846 -35.966  1.00  0.00              
ATOM   3669 1HA  GLY C  65     -15.131  -4.625 -35.760  1.00  0.00              
ATOM   3670 2HA  GLY C  65     -15.028  -3.106 -36.680  1.00  0.00              
ATOM   3671  N   GLN C  66     -15.005  -4.813 -38.623  1.00  0.00              
ATOM   3672  CA  GLN C  66     -14.798  -5.583 -39.847  1.00  0.00              
ATOM   3673  C   GLN C  66     -13.742  -4.935 -40.732  1.00  0.00              
ATOM   3674  O   GLN C  66     -13.797  -3.742 -41.019  1.00  0.00              
ATOM   3675  CB  GLN C  66     -16.110  -5.719 -40.624  1.00  0.00              
ATOM   3676  CG  GLN C  66     -15.997  -6.536 -41.898  1.00  0.00              
ATOM   3677  CD  GLN C  66     -17.344  -6.771 -42.556  1.00  0.00              
ATOM   3678  OE1 GLN C  66     -18.388  -6.387 -42.022  1.00  0.00              
ATOM   3679  NE2 GLN C  66     -17.328  -7.409 -43.723  1.00  0.00              
ATOM   3680  H   GLN C  66     -15.854  -4.277 -38.516  1.00  0.00              
ATOM   3681  HA  GLN C  66     -14.426  -6.576 -39.595  1.00  0.00              
ATOM   3682 1HB  GLN C  66     -16.829  -6.184 -39.949  1.00  0.00              
ATOM   3683 2HB  GLN C  66     -16.441  -4.708 -40.863  1.00  0.00              
ATOM   3684 1HG  GLN C  66     -15.277  -6.308 -42.683  1.00  0.00              
ATOM   3685 2HG  GLN C  66     -15.698  -7.453 -41.388  1.00  0.00              
ATOM   3686 1HE2 GLN C  66     -18.187  -7.594 -44.203  1.00  0.00              
ATOM   3687 2HE2 GLN C  66     -16.459  -7.705 -44.120  1.00  0.00              
ATOM   3688  N   ALA C  67     -12.769  -5.732 -41.157  1.00  0.00              
ATOM   3689  CA  ALA C  67     -11.678  -5.244 -41.992  1.00  0.00              
ATOM   3690  C   ALA C  67     -12.038  -4.820 -43.412  1.00  0.00              
ATOM   3691  O   ALA C  67     -12.951  -5.364 -44.035  1.00  0.00              
ATOM   3692  CB  ALA C  67     -10.573  -6.288 -42.046  1.00  0.00              
ATOM   3693  H   ALA C  67     -12.788  -6.707 -40.892  1.00  0.00              
ATOM   3694  HA  ALA C  67     -11.271  -4.339 -41.543  1.00  0.00              
ATOM   3695 1HB  ALA C  67      -9.757  -5.923 -42.671  1.00  0.00              
ATOM   3696 2HB  ALA C  67     -10.202  -6.479 -41.039  1.00  0.00              
ATOM   3697 3HB  ALA C  67     -10.965  -7.212 -42.468  1.00  0.00              
ATOM   3698  N   LYS C  68     -11.304  -3.826 -43.901  1.00  0.00              
ATOM   3699  CA  LYS C  68     -11.552  -3.214 -45.201  1.00  0.00              
ATOM   3700  C   LYS C  68     -10.316  -3.546 -46.021  1.00  0.00              
ATOM   3701  O   LYS C  68     -10.364  -3.622 -47.248  1.00  0.00              
ATOM   3702  CB  LYS C  68     -11.775  -1.704 -45.100  1.00  0.00              
ATOM   3703  CG  LYS C  68     -12.995  -1.302 -44.283  1.00  0.00              
ATOM   3704  CD  LYS C  68     -13.227   0.201 -44.338  1.00  0.00              
ATOM   3705  CE  LYS C  68     -14.423   0.608 -43.490  1.00  0.00              
ATOM   3706  NZ  LYS C  68     -14.649   2.078 -43.515  1.00  0.00              
ATOM   3707  H   LYS C  68     -10.538  -3.488 -43.335  1.00  0.00              
ATOM   3708  HA  LYS C  68     -12.444  -3.651 -45.651  1.00  0.00              
ATOM   3709 1HB  LYS C  68     -10.879  -1.278 -44.648  1.00  0.00              
ATOM   3710 2HB  LYS C  68     -11.882  -1.328 -46.118  1.00  0.00              
ATOM   3711 1HG  LYS C  68     -13.867  -1.820 -44.686  1.00  0.00              
ATOM   3712 2HG  LYS C  68     -12.837  -1.608 -43.250  1.00  0.00              
ATOM   3713 1HD  LYS C  68     -12.332   0.703 -43.970  1.00  0.00              
ATOM   3714 2HD  LYS C  68     -13.403   0.488 -45.374  1.00  0.00              
ATOM   3715 1HE  LYS C  68     -15.305   0.099 -43.876  1.00  0.00              
ATOM   3716 2HE  LYS C  68     -14.240   0.288 -42.464  1.00  0.00              
ATOM   3717 1HZ  LYS C  68     -15.449   2.307 -42.942  1.00  0.00              
ATOM   3718 2HZ  LYS C  68     -13.831   2.551 -43.156  1.00  0.00              
ATOM   3719 3HZ  LYS C  68     -14.819   2.376 -44.465  1.00  0.00              
ATOM   3720  N   ASN C  69      -9.213  -3.752 -45.306  1.00  0.00              
ATOM   3721  CA  ASN C  69      -7.910  -4.079 -45.882  1.00  0.00              
ATOM   3722  C   ASN C  69      -7.591  -5.530 -45.566  1.00  0.00              
ATOM   3723  O   ASN C  69      -8.063  -6.070 -44.566  1.00  0.00              
ATOM   3724  CB  ASN C  69      -6.811  -3.162 -45.377  1.00  0.00              
ATOM   3725  CG  ASN C  69      -6.931  -1.745 -45.864  1.00  0.00              
ATOM   3726  OD1 ASN C  69      -7.508  -1.479 -46.926  1.00  0.00              
ATOM   3727  ND2 ASN C  69      -6.323  -0.844 -45.137  1.00  0.00              
ATOM   3728  H   ASN C  69      -9.301  -3.673 -44.303  1.00  0.00              
ATOM   3729  HA  ASN C  69      -7.946  -3.967 -46.967  1.00  0.00              
ATOM   3730 1HB  ASN C  69      -6.531  -3.155 -44.322  1.00  0.00              
ATOM   3731 2HB  ASN C  69      -6.036  -3.667 -45.954  1.00  0.00              
ATOM   3732 1HD2 ASN C  69      -6.360   0.120 -45.402  1.00  0.00              
ATOM   3733 2HD2 ASN C  69      -5.819  -1.118 -44.319  1.00  0.00              
ATOM   3734  N   ASP C  70      -6.778  -6.154 -46.412  1.00  0.00              
ATOM   3735  CA  ASP C  70      -6.364  -7.532 -46.184  1.00  0.00              
ATOM   3736  C   ASP C  70      -5.057  -7.585 -45.389  1.00  0.00              
ATOM   3737  O   ASP C  70      -4.530  -8.661 -45.111  1.00  0.00              
ATOM   3738  CB  ASP C  70      -6.205  -8.273 -47.515  1.00  0.00              
ATOM   3739  CG  ASP C  70      -5.121  -7.707 -48.424  1.00  0.00              
ATOM   3740  OD1 ASP C  70      -4.522  -6.723 -48.059  1.00  0.00              
ATOM   3741  OD2 ASP C  70      -4.795  -8.347 -49.394  1.00  0.00              
ATOM   3742  H   ASP C  70      -6.439  -5.668 -47.230  1.00  0.00              
ATOM   3743  HA  ASP C  70      -7.114  -8.050 -45.586  1.00  0.00              
ATOM   3744 1HB  ASP C  70      -6.058  -9.347 -47.401  1.00  0.00              
ATOM   3745 2HB  ASP C  70      -7.183  -8.083 -47.957  1.00  0.00              
ATOM   3746  N   LYS C  71      -4.534  -6.412 -45.034  1.00  0.00              
ATOM   3747  CA  LYS C  71      -3.347  -6.330 -44.185  1.00  0.00              
ATOM   3748  C   LYS C  71      -3.834  -5.956 -42.790  1.00  0.00              
ATOM   3749  O   LYS C  71      -4.730  -5.128 -42.643  1.00  0.00              
ATOM   3750  CB  LYS C  71      -2.340  -5.307 -44.712  1.00  0.00              
ATOM   3751  CG  LYS C  71      -1.702  -5.682 -46.044  1.00  0.00              
ATOM   3752  CD  LYS C  71      -0.757  -4.591 -46.531  1.00  0.00              
ATOM   3753  CE  LYS C  71      -0.158  -4.943 -47.884  1.00  0.00              
ATOM   3754  NZ  LYS C  71       0.729  -3.864 -48.396  1.00  0.00              
ATOM   3755  H   LYS C  71      -4.967  -5.558 -45.359  1.00  0.00              
ATOM   3756  HA  LYS C  71      -2.852  -7.301 -44.148  1.00  0.00              
ATOM   3757 1HB  LYS C  71      -2.870  -4.361 -44.818  1.00  0.00              
ATOM   3758 2HB  LYS C  71      -1.562  -5.204 -43.955  1.00  0.00              
ATOM   3759 1HG  LYS C  71      -1.148  -6.611 -45.913  1.00  0.00              
ATOM   3760 2HG  LYS C  71      -2.493  -5.830 -46.777  1.00  0.00              
ATOM   3761 1HD  LYS C  71      -1.317  -3.659 -46.612  1.00  0.00              
ATOM   3762 2HD  LYS C  71       0.042  -4.472 -45.800  1.00  0.00              
ATOM   3763 1HE  LYS C  71       0.414  -5.863 -47.777  1.00  0.00              
ATOM   3764 2HE  LYS C  71      -0.975  -5.104 -48.588  1.00  0.00              
ATOM   3765 1HZ  LYS C  71       1.106  -4.135 -49.293  1.00  0.00              
ATOM   3766 2HZ  LYS C  71       0.200  -3.010 -48.498  1.00  0.00              
ATOM   3767 3HZ  LYS C  71       1.487  -3.713 -47.745  1.00  0.00              
ATOM   3768  N   GLY C  72      -3.254  -6.577 -41.769  1.00  0.00              
ATOM   3769  CA  GLY C  72      -3.722  -6.357 -40.410  1.00  0.00              
ATOM   3770  C   GLY C  72      -2.955  -5.295 -39.652  1.00  0.00              
ATOM   3771  O   GLY C  72      -2.837  -5.360 -38.433  1.00  0.00              
ATOM   3772  H   GLY C  72      -2.480  -7.206 -41.927  1.00  0.00              
ATOM   3773 1HA  GLY C  72      -4.767  -6.048 -40.439  1.00  0.00              
ATOM   3774 2HA  GLY C  72      -3.635  -7.287 -39.849  1.00  0.00              
ATOM   3775  N   ASP C  73      -2.449  -4.305 -40.381  1.00  0.00              
ATOM   3776  CA  ASP C  73      -1.687  -3.204 -39.802  1.00  0.00              
ATOM   3777  C   ASP C  73      -2.534  -2.323 -38.868  1.00  0.00              
ATOM   3778  O   ASP C  73      -3.745  -2.175 -39.056  1.00  0.00              
ATOM   3779  CB  ASP C  73      -1.081  -2.349 -40.916  1.00  0.00              
ATOM   3780  CG  ASP C  73       0.081  -3.005 -41.652  1.00  0.00              
ATOM   3781  OD1 ASP C  73       0.546  -4.024 -41.198  1.00  0.00              
ATOM   3782  OD2 ASP C  73       0.390  -2.575 -42.738  1.00  0.00              
ATOM   3783  H   ASP C  73      -2.603  -4.325 -41.379  1.00  0.00              
ATOM   3784  HA  ASP C  73      -0.882  -3.598 -39.181  1.00  0.00              
ATOM   3785 1HB  ASP C  73      -1.813  -1.994 -41.641  1.00  0.00              
ATOM   3786 2HB  ASP C  73      -0.708  -1.506 -40.332  1.00  0.00              
ATOM   3787  N   ILE C  74      -1.882  -1.742 -37.866  1.00  0.00              
ATOM   3788  CA  ILE C  74      -2.542  -0.907 -36.865  1.00  0.00              
ATOM   3789  C   ILE C  74      -2.010   0.524 -37.027  1.00  0.00              
ATOM   3790  O   ILE C  74      -0.879   0.827 -36.646  1.00  0.00              
ATOM   3791  CB  ILE C  74      -2.230  -1.433 -35.450  1.00  0.00              
ATOM   3792  CG1 ILE C  74      -2.692  -2.892 -35.342  1.00  0.00              
ATOM   3793  CG2 ILE C  74      -2.928  -0.570 -34.394  1.00  0.00              
ATOM   3794  CD1 ILE C  74      -2.233  -3.601 -34.096  1.00  0.00              
ATOM   3795  H   ILE C  74      -0.886  -1.888 -37.804  1.00  0.00              
ATOM   3796  HA  ILE C  74      -3.615  -0.868 -37.045  1.00  0.00              
ATOM   3797  HB  ILE C  74      -1.153  -1.404 -35.289  1.00  0.00              
ATOM   3798 1HG1 ILE C  74      -3.782  -2.890 -35.371  1.00  0.00              
ATOM   3799 2HG1 ILE C  74      -2.307  -3.420 -36.216  1.00  0.00              
ATOM   3800 1HG2 ILE C  74      -2.697  -0.957 -33.400  1.00  0.00              
ATOM   3801 2HG2 ILE C  74      -2.575   0.457 -34.473  1.00  0.00              
ATOM   3802 3HG2 ILE C  74      -4.005  -0.600 -34.554  1.00  0.00              
ATOM   3803 1HD1 ILE C  74      -2.603  -4.626 -34.101  1.00  0.00              
ATOM   3804 2HD1 ILE C  74      -1.143  -3.610 -34.063  1.00  0.00              
ATOM   3805 3HD1 ILE C  74      -2.617  -3.082 -33.219  1.00  0.00              
ATOM   3806  N   ILE C  75      -2.842   1.394 -37.591  1.00  0.00              
ATOM   3807  CA  ILE C  75      -2.463   2.787 -37.839  1.00  0.00              
ATOM   3808  C   ILE C  75      -3.118   3.813 -36.914  1.00  0.00              
ATOM   3809  O   ILE C  75      -4.340   3.993 -36.928  1.00  0.00              
ATOM   3810  CB  ILE C  75      -2.784   3.178 -39.293  1.00  0.00              
ATOM   3811  CG1 ILE C  75      -1.980   2.317 -40.269  1.00  0.00              
ATOM   3812  CG2 ILE C  75      -2.497   4.656 -39.521  1.00  0.00              
ATOM   3813  CD1 ILE C  75      -2.399   2.476 -41.713  1.00  0.00              
ATOM   3814  H   ILE C  75      -3.764   1.082 -37.857  1.00  0.00              
ATOM   3815  HA  ILE C  75      -1.403   2.938 -37.636  1.00  0.00              
ATOM   3816  HB  ILE C  75      -3.837   2.978 -39.490  1.00  0.00              
ATOM   3817 1HG1 ILE C  75      -0.932   2.597 -40.161  1.00  0.00              
ATOM   3818 2HG1 ILE C  75      -2.109   1.278 -39.965  1.00  0.00              
ATOM   3819 1HG2 ILE C  75      -2.730   4.916 -40.553  1.00  0.00              
ATOM   3820 2HG2 ILE C  75      -3.112   5.253 -38.850  1.00  0.00              
ATOM   3821 3HG2 ILE C  75      -1.445   4.857 -39.325  1.00  0.00              
ATOM   3822 1HD1 ILE C  75      -1.785   1.833 -42.343  1.00  0.00              
ATOM   3823 2HD1 ILE C  75      -3.447   2.193 -41.821  1.00  0.00              
ATOM   3824 3HD1 ILE C  75      -2.269   3.513 -42.017  1.00  0.00              
ATOM   3825  N   VAL C  76      -2.292   4.495 -36.127  1.00  0.00              
ATOM   3826  CA  VAL C  76      -2.769   5.540 -35.233  1.00  0.00              
ATOM   3827  C   VAL C  76      -2.471   6.894 -35.863  1.00  0.00              
ATOM   3828  O   VAL C  76      -1.360   7.142 -36.329  1.00  0.00              
ATOM   3829  CB  VAL C  76      -2.066   5.479 -33.850  1.00  0.00              
ATOM   3830  CG1 VAL C  76      -2.533   6.650 -32.977  1.00  0.00              
ATOM   3831  CG2 VAL C  76      -2.369   4.150 -33.165  1.00  0.00              
ATOM   3832  H   VAL C  76      -1.306   4.281 -36.153  1.00  0.00              
ATOM   3833  HA  VAL C  76      -3.851   5.490 -35.106  1.00  0.00              
ATOM   3834  HB  VAL C  76      -0.987   5.523 -34.000  1.00  0.00              
ATOM   3835 1HG1 VAL C  76      -2.036   6.602 -32.007  1.00  0.00              
ATOM   3836 2HG1 VAL C  76      -2.285   7.593 -33.465  1.00  0.00              
ATOM   3837 3HG1 VAL C  76      -3.612   6.589 -32.833  1.00  0.00              
ATOM   3838 1HG2 VAL C  76      -1.870   4.117 -32.196  1.00  0.00              
ATOM   3839 2HG2 VAL C  76      -3.445   4.051 -33.023  1.00  0.00              
ATOM   3840 3HG2 VAL C  76      -2.008   3.328 -33.785  1.00  0.00              
ATOM   3841  N   THR C  77      -3.471   7.765 -35.888  1.00  0.00              
ATOM   3842  CA  THR C  77      -3.314   9.086 -36.483  1.00  0.00              
ATOM   3843  C   THR C  77      -3.627  10.158 -35.441  1.00  0.00              
ATOM   3844  O   THR C  77      -4.725  10.193 -34.881  1.00  0.00              
ATOM   3845  CB  THR C  77      -4.224   9.276 -37.709  1.00  0.00              
ATOM   3846  OG1 THR C  77      -3.911   8.287 -38.699  1.00  0.00              
ATOM   3847  CG2 THR C  77      -4.033  10.662 -38.305  1.00  0.00              
ATOM   3848  H   THR C  77      -4.362   7.511 -35.486  1.00  0.00              
ATOM   3849  HA  THR C  77      -2.279   9.229 -36.796  1.00  0.00              
ATOM   3850  HB  THR C  77      -5.263   9.154 -37.402  1.00  0.00              
ATOM   3851  HG1 THR C  77      -4.331   7.456 -38.464  1.00  0.00              
ATOM   3852 1HG2 THR C  77      -4.686  10.778 -39.171  1.00  0.00              
ATOM   3853 2HG2 THR C  77      -4.282  11.417 -37.559  1.00  0.00              
ATOM   3854 3HG2 THR C  77      -2.996  10.785 -38.615  1.00  0.00              
ATOM   3855  N   THR C  78      -2.652  11.020 -35.180  1.00  0.00              
ATOM   3856  CA  THR C  78      -2.799  12.078 -34.193  1.00  0.00              
ATOM   3857  C   THR C  78      -2.435  13.411 -34.844  1.00  0.00              
ATOM   3858  O   THR C  78      -1.789  13.445 -35.894  1.00  0.00              
ATOM   3859  CB  THR C  78      -1.846  11.889 -33.018  1.00  0.00              
ATOM   3860  OG1 THR C  78      -0.504  11.994 -33.505  1.00  0.00              
ATOM   3861  CG2 THR C  78      -2.059  10.518 -32.328  1.00  0.00              
ATOM   3862  H   THR C  78      -1.782  10.934 -35.684  1.00  0.00              
ATOM   3863  HA  THR C  78      -3.838  12.137 -33.867  1.00  0.00              
ATOM   3864  HB  THR C  78      -2.018  12.683 -32.290  1.00  0.00              
ATOM   3865  HG1 THR C  78      -0.246  11.164 -33.911  1.00  0.00              
ATOM   3866 1HG2 THR C  78      -1.362  10.419 -31.495  1.00  0.00              
ATOM   3867 2HG2 THR C  78      -3.082  10.452 -31.955  1.00  0.00              
ATOM   3868 3HG2 THR C  78      -1.882   9.719 -33.046  1.00  0.00              
ATOM   3869  N   LYS C  79      -2.842  14.504 -34.215  1.00  0.00              
ATOM   3870  CA  LYS C  79      -2.529  15.824 -34.741  1.00  0.00              
ATOM   3871  C   LYS C  79      -1.031  16.048 -34.591  1.00  0.00              
ATOM   3872  O   LYS C  79      -0.344  16.380 -35.555  1.00  0.00              
ATOM   3873  CB  LYS C  79      -3.294  16.896 -33.958  1.00  0.00              
ATOM   3874  CG  LYS C  79      -4.799  16.883 -34.190  1.00  0.00              
ATOM   3875  CD  LYS C  79      -5.492  18.000 -33.413  1.00  0.00              
ATOM   3876  CE  LYS C  79      -7.014  17.975 -33.621  1.00  0.00              
ATOM   3877  NZ  LYS C  79      -7.710  19.093 -32.919  1.00  0.00              
ATOM   3878  H   LYS C  79      -3.372  14.427 -33.361  1.00  0.00              
ATOM   3879  HA  LYS C  79      -2.783  15.869 -35.800  1.00  0.00              
ATOM   3880 1HB  LYS C  79      -3.088  16.730 -32.901  1.00  0.00              
ATOM   3881 2HB  LYS C  79      -2.889  17.863 -34.261  1.00  0.00              
ATOM   3882 1HG  LYS C  79      -4.986  17.012 -35.257  1.00  0.00              
ATOM   3883 2HG  LYS C  79      -5.190  15.918 -33.867  1.00  0.00              
ATOM   3884 1HD  LYS C  79      -5.272  17.875 -32.352  1.00  0.00              
ATOM   3885 2HD  LYS C  79      -5.099  18.958 -33.754  1.00  0.00              
ATOM   3886 1HE  LYS C  79      -7.213  18.047 -34.690  1.00  0.00              
ATOM   3887 2HE  LYS C  79      -7.394  17.027 -33.244  1.00  0.00              
ATOM   3888 1HZ  LYS C  79      -8.705  19.030 -33.087  1.00  0.00              
ATOM   3889 2HZ  LYS C  79      -7.533  19.030 -31.927  1.00  0.00              
ATOM   3890 3HZ  LYS C  79      -7.366  19.977 -33.267  1.00  0.00              
ATOM   3891  N   SER C  80      -0.535  15.832 -33.378  1.00  0.00              
ATOM   3892  CA  SER C  80       0.867  16.052 -33.052  1.00  0.00              
ATOM   3893  C   SER C  80       1.902  15.188 -33.782  1.00  0.00              
ATOM   3894  O   SER C  80       2.969  15.685 -34.148  1.00  0.00              
ATOM   3895  CB  SER C  80       1.038  15.870 -31.557  1.00  0.00              
ATOM   3896  OG  SER C  80       0.333  16.835 -30.826  1.00  0.00              
ATOM   3897  H   SER C  80      -1.161  15.505 -32.656  1.00  0.00              
ATOM   3898  HA  SER C  80       1.191  17.082 -33.203  1.00  0.00              
ATOM   3899 1HB  SER C  80       0.676  14.880 -31.282  1.00  0.00              
ATOM   3900 2HB  SER C  80       2.098  15.947 -31.316  1.00  0.00              
ATOM   3901  HG  SER C  80      -0.592  16.584 -30.776  1.00  0.00              
ATOM   3902  N   GLY C  81       1.603  13.908 -33.989  1.00  0.00              
ATOM   3903  CA  GLY C  81       2.538  13.061 -34.713  1.00  0.00              
ATOM   3904  C   GLY C  81       2.156  12.632 -36.116  1.00  0.00              
ATOM   3905  O   GLY C  81       2.956  11.999 -36.800  1.00  0.00              
ATOM   3906  H   GLY C  81       0.738  13.511 -33.652  1.00  0.00              
ATOM   3907 1HA  GLY C  81       3.489  13.584 -34.813  1.00  0.00              
ATOM   3908 2HA  GLY C  81       2.689  12.138 -34.153  1.00  0.00              
ATOM   3909  N   GLY C  82       0.943  12.950 -36.549  1.00  0.00              
ATOM   3910  CA  GLY C  82       0.504  12.523 -37.869  1.00  0.00              
ATOM   3911  C   GLY C  82       0.087  11.065 -37.988  1.00  0.00              
ATOM   3912  O   GLY C  82      -0.290  10.425 -37.003  1.00  0.00              
ATOM   3913  H   GLY C  82       0.314  13.489 -35.972  1.00  0.00              
ATOM   3914 1HA  GLY C  82      -0.358  13.120 -38.168  1.00  0.00              
ATOM   3915 2HA  GLY C  82       1.315  12.675 -38.580  1.00  0.00              
ATOM   3916  N   ARG C  83       0.152  10.541 -39.210  1.00  0.00              
ATOM   3917  CA  ARG C  83      -0.193   9.150 -39.471  1.00  0.00              
ATOM   3918  C   ARG C  83       0.928   8.205 -39.069  1.00  0.00              
ATOM   3919  O   ARG C  83       2.072   8.368 -39.494  1.00  0.00              
ATOM   3920  CB  ARG C  83      -0.610   8.929 -40.918  1.00  0.00              
ATOM   3921  CG  ARG C  83      -1.215   7.564 -41.207  1.00  0.00              
ATOM   3922  CD  ARG C  83      -1.767   7.417 -42.579  1.00  0.00              
ATOM   3923  NE  ARG C  83      -0.763   7.370 -43.630  1.00  0.00              
ATOM   3924  CZ  ARG C  83      -1.037   7.371 -44.949  1.00  0.00              
ATOM   3925  NH1 ARG C  83      -2.278   7.379 -45.384  1.00  0.00              
ATOM   3926  NH2 ARG C  83      -0.023   7.340 -45.797  1.00  0.00              
ATOM   3927  H   ARG C  83       0.451  11.126 -39.977  1.00  0.00              
ATOM   3928  HA  ARG C  83      -1.059   8.866 -38.872  1.00  0.00              
ATOM   3929 1HB  ARG C  83      -1.335   9.703 -41.163  1.00  0.00              
ATOM   3930 2HB  ARG C  83       0.283   9.062 -41.529  1.00  0.00              
ATOM   3931 1HG  ARG C  83      -0.443   6.806 -41.073  1.00  0.00              
ATOM   3932 2HG  ARG C  83      -2.024   7.387 -40.499  1.00  0.00              
ATOM   3933 1HD  ARG C  83      -2.340   6.491 -42.633  1.00  0.00              
ATOM   3934 2HD  ARG C  83      -2.421   8.262 -42.790  1.00  0.00              
ATOM   3935  HE  ARG C  83       0.245   7.331 -43.559  1.00  0.00              
ATOM   3936 1HH1 ARG C  83      -3.042   7.384 -44.722  1.00  0.00              
ATOM   3937 2HH1 ARG C  83      -2.462   7.380 -46.376  1.00  0.00              
ATOM   3938 1HH2 ARG C  83       0.924   7.316 -45.446  1.00  0.00              
ATOM   3939 2HH2 ARG C  83      -0.200   7.340 -46.790  1.00  0.00              
ATOM   3940  N   GLY C  84       0.592   7.208 -38.256  1.00  0.00              
ATOM   3941  CA  GLY C  84       1.599   6.270 -37.801  1.00  0.00              
ATOM   3942  C   GLY C  84       1.593   4.940 -38.524  1.00  0.00              
ATOM   3943  O   GLY C  84       0.987   4.788 -39.583  1.00  0.00              
ATOM   3944  H   GLY C  84      -0.363   7.094 -37.946  1.00  0.00              
ATOM   3945 1HA  GLY C  84       2.586   6.711 -37.942  1.00  0.00              
ATOM   3946 2HA  GLY C  84       1.442   6.064 -36.743  1.00  0.00              
ATOM   3947  N   THR C  85       2.277   3.969 -37.928  1.00  0.00              
ATOM   3948  CA  THR C  85       2.366   2.615 -38.462  1.00  0.00              
ATOM   3949  C   THR C  85       2.504   1.637 -37.301  1.00  0.00              
ATOM   3950  O   THR C  85       2.351   2.013 -36.140  1.00  0.00              
ATOM   3951  CB  THR C  85       3.557   2.446 -39.424  1.00  0.00              
ATOM   3952  OG1 THR C  85       3.468   1.174 -40.079  1.00  0.00              
ATOM   3953  CG2 THR C  85       4.872   2.533 -38.667  1.00  0.00              
ATOM   3954  H   THR C  85       2.752   4.189 -37.066  1.00  0.00              
ATOM   3955  HA  THR C  85       1.450   2.369 -39.000  1.00  0.00              
ATOM   3956  HB  THR C  85       3.518   3.235 -40.176  1.00  0.00              
ATOM   3957  HG1 THR C  85       2.839   1.230 -40.802  1.00  0.00              
ATOM   3958 1HG2 THR C  85       5.701   2.412 -39.365  1.00  0.00              
ATOM   3959 2HG2 THR C  85       4.947   3.504 -38.178  1.00  0.00              
ATOM   3960 3HG2 THR C  85       4.911   1.744 -37.917  1.00  0.00              
ATOM   3961  N   SER C  86       2.782   0.376 -37.614  1.00  0.00              
ATOM   3962  CA  SER C  86       2.907  -0.631 -36.572  1.00  0.00              
ATOM   3963  C   SER C  86       3.972  -1.659 -36.941  1.00  0.00              
ATOM   3964  O   SER C  86       4.248  -1.894 -38.121  1.00  0.00              
ATOM   3965  CB  SER C  86       1.571  -1.338 -36.313  1.00  0.00              
ATOM   3966  OG  SER C  86       1.139  -2.064 -37.442  1.00  0.00              
ATOM   3967  H   SER C  86       2.908   0.105 -38.579  1.00  0.00              
ATOM   3968  HA  SER C  86       3.115  -0.211 -35.587  1.00  0.00              
ATOM   3969 1HB  SER C  86       1.697  -2.020 -35.473  1.00  0.00              
ATOM   3970 2HB  SER C  86       0.823  -0.586 -36.060  1.00  0.00              
ATOM   3971  HG  SER C  86       1.607  -2.901 -37.481  1.00  0.00              
ATOM   3972  N   THR C  87       4.560  -2.265 -35.919  1.00  0.00              
ATOM   3973  CA  THR C  87       5.494  -3.367 -36.109  1.00  0.00              
ATOM   3974  C   THR C  87       4.747  -4.682 -35.916  1.00  0.00              
ATOM   3975  O   THR C  87       5.238  -5.745 -36.279  1.00  0.00              
ATOM   3976  CB  THR C  87       6.683  -3.297 -35.133  1.00  0.00              
ATOM   3977  OG1 THR C  87       6.203  -3.384 -33.785  1.00  0.00              
ATOM   3978  CG2 THR C  87       7.444  -1.992 -35.312  1.00  0.00              
ATOM   3979  H   THR C  87       4.355  -1.953 -34.981  1.00  0.00              
ATOM   3980  HA  THR C  87       5.885  -3.348 -37.127  1.00  0.00              
ATOM   3981  HB  THR C  87       7.351  -4.136 -35.326  1.00  0.00              
ATOM   3982  HG1 THR C  87       6.922  -3.652 -33.207  1.00  0.00              
ATOM   3983 1HG2 THR C  87       8.280  -1.961 -34.614  1.00  0.00              
ATOM   3984 2HG2 THR C  87       7.820  -1.928 -36.334  1.00  0.00              
ATOM   3985 3HG2 THR C  87       6.777  -1.153 -35.118  1.00  0.00              
ATOM   3986  N   VAL C  88       3.564  -4.605 -35.319  1.00  0.00              
ATOM   3987  CA  VAL C  88       2.754  -5.791 -35.090  1.00  0.00              
ATOM   3988  C   VAL C  88       1.452  -5.698 -35.859  1.00  0.00              
ATOM   3989  O   VAL C  88       1.113  -4.656 -36.413  1.00  0.00              
ATOM   3990  CB  VAL C  88       2.416  -5.966 -33.602  1.00  0.00              
ATOM   3991  CG1 VAL C  88       3.710  -6.137 -32.782  1.00  0.00              
ATOM   3992  CG2 VAL C  88       1.622  -4.765 -33.122  1.00  0.00              
ATOM   3993  H   VAL C  88       3.217  -3.705 -35.014  1.00  0.00              
ATOM   3994  HA  VAL C  88       3.248  -6.687 -35.466  1.00  0.00              
ATOM   3995  HB  VAL C  88       1.784  -6.845 -33.484  1.00  0.00              
ATOM   3996 1HG1 VAL C  88       3.458  -6.262 -31.728  1.00  0.00              
ATOM   3997 2HG1 VAL C  88       4.248  -7.018 -33.132  1.00  0.00              
ATOM   3998 3HG1 VAL C  88       4.336  -5.254 -32.904  1.00  0.00              
ATOM   3999 1HG2 VAL C  88       1.380  -4.887 -32.067  1.00  0.00              
ATOM   4000 2HG2 VAL C  88       2.215  -3.860 -33.258  1.00  0.00              
ATOM   4001 3HG2 VAL C  88       0.700  -4.685 -33.699  1.00  0.00              
ATOM   4002  N   SER C  89       0.712  -6.794 -35.875  1.00  0.00              
ATOM   4003  CA  SER C  89      -0.509  -6.853 -36.643  1.00  0.00              
ATOM   4004  C   SER C  89      -1.597  -7.540 -35.843  1.00  0.00              
ATOM   4005  O   SER C  89      -1.321  -8.291 -34.908  1.00  0.00              
ATOM   4006  CB  SER C  89      -0.255  -7.611 -37.946  1.00  0.00              
ATOM   4007  OG  SER C  89       0.098  -8.953 -37.661  1.00  0.00              
ATOM   4008  H   SER C  89       0.999  -7.603 -35.343  1.00  0.00              
ATOM   4009  HA  SER C  89      -0.848  -5.877 -36.993  1.00  0.00              
ATOM   4010 1HB  SER C  89      -1.161  -7.582 -38.547  1.00  0.00              
ATOM   4011 2HB  SER C  89       0.555  -7.118 -38.483  1.00  0.00              
ATOM   4012  HG  SER C  89      -0.047  -9.496 -38.440  1.00  0.00              
ATOM   4013  N   PHE C  90      -2.838  -7.263 -36.208  1.00  0.00              
ATOM   4014  CA  PHE C  90      -3.973  -7.866 -35.538  1.00  0.00              
ATOM   4015  C   PHE C  90      -4.680  -8.777 -36.534  1.00  0.00              
ATOM   4016  O   PHE C  90      -5.074  -8.330 -37.602  1.00  0.00              
ATOM   4017  CB  PHE C  90      -4.949  -6.792 -35.064  1.00  0.00              
ATOM   4018  CG  PHE C  90      -6.174  -7.352 -34.425  1.00  0.00              
ATOM   4019  CD1 PHE C  90      -6.132  -7.836 -33.126  1.00  0.00              
ATOM   4020  CD2 PHE C  90      -7.358  -7.468 -35.147  1.00  0.00              
ATOM   4021  CE1 PHE C  90      -7.248  -8.432 -32.544  1.00  0.00              
ATOM   4022  CE2 PHE C  90      -8.483  -8.063 -34.578  1.00  0.00              
ATOM   4023  CZ  PHE C  90      -8.425  -8.548 -33.267  1.00  0.00              
ATOM   4024  H   PHE C  90      -3.001  -6.619 -36.969  1.00  0.00              
ATOM   4025  HA  PHE C  90      -3.628  -8.473 -34.699  1.00  0.00              
ATOM   4026 1HB  PHE C  90      -4.472  -6.150 -34.326  1.00  0.00              
ATOM   4027 2HB  PHE C  90      -5.279  -6.188 -35.909  1.00  0.00              
ATOM   4028  HD1 PHE C  90      -5.207  -7.744 -32.554  1.00  0.00              
ATOM   4029  HD2 PHE C  90      -7.400  -7.088 -36.168  1.00  0.00              
ATOM   4030  HE1 PHE C  90      -7.194  -8.807 -31.522  1.00  0.00              
ATOM   4031  HE2 PHE C  90      -9.407  -8.150 -35.151  1.00  0.00              
ATOM   4032  HZ  PHE C  90      -9.298  -9.018 -32.816  1.00  0.00              
ATOM   4033  N   LYS C  91      -4.844 -10.045 -36.178  1.00  0.00              
ATOM   4034  CA  LYS C  91      -5.515 -10.993 -37.055  1.00  0.00              
ATOM   4035  C   LYS C  91      -7.002 -11.024 -36.739  1.00  0.00              
ATOM   4036  O   LYS C  91      -7.416 -11.479 -35.677  1.00  0.00              
ATOM   4037  CB  LYS C  91      -4.909 -12.390 -36.913  1.00  0.00              
ATOM   4038  CG  LYS C  91      -5.498 -13.430 -37.857  1.00  0.00              
ATOM   4039  CD  LYS C  91      -4.842 -14.789 -37.662  1.00  0.00              
ATOM   4040  CE  LYS C  91      -5.381 -15.812 -38.651  1.00  0.00              
ATOM   4041  NZ  LYS C  91      -4.766 -17.152 -38.457  1.00  0.00              
ATOM   4042  H   LYS C  91      -4.498 -10.363 -35.283  1.00  0.00              
ATOM   4043  HA  LYS C  91      -5.408 -10.675 -38.093  1.00  0.00              
ATOM   4044 1HB  LYS C  91      -3.839 -12.295 -37.100  1.00  0.00              
ATOM   4045 2HB  LYS C  91      -5.069 -12.705 -35.882  1.00  0.00              
ATOM   4046 1HG  LYS C  91      -6.567 -13.510 -37.660  1.00  0.00              
ATOM   4047 2HG  LYS C  91      -5.342 -13.095 -38.882  1.00  0.00              
ATOM   4048 1HD  LYS C  91      -3.766 -14.679 -37.802  1.00  0.00              
ATOM   4049 2HD  LYS C  91      -5.042 -15.128 -36.645  1.00  0.00              
ATOM   4050 1HE  LYS C  91      -6.459 -15.885 -38.514  1.00  0.00              
ATOM   4051 2HE  LYS C  91      -5.167 -15.457 -39.659  1.00  0.00              
ATOM   4052 1HZ  LYS C  91      -5.149 -17.800 -39.131  1.00  0.00              
ATOM   4053 2HZ  LYS C  91      -3.765 -17.086 -38.584  1.00  0.00              
ATOM   4054 3HZ  LYS C  91      -4.964 -17.482 -37.523  1.00  0.00              
ATOM   4055  N   LEU C  92      -7.803 -10.521 -37.669  1.00  0.00              
ATOM   4056  CA  LEU C  92      -9.250 -10.550 -37.513  1.00  0.00              
ATOM   4057  C   LEU C  92      -9.778 -11.965 -37.751  1.00  0.00              
ATOM   4058  O   LEU C  92      -9.482 -12.580 -38.773  1.00  0.00              
ATOM   4059  CB  LEU C  92      -9.911  -9.554 -38.474  1.00  0.00              
ATOM   4060  CG  LEU C  92     -11.418  -9.356 -38.274  1.00  0.00              
ATOM   4061  CD1 LEU C  92     -11.680  -8.652 -36.949  1.00  0.00              
ATOM   4062  CD2 LEU C  92     -11.985  -8.550 -39.433  1.00  0.00              
ATOM   4063  H   LEU C  92      -7.407 -10.114 -38.504  1.00  0.00              
ATOM   4064  HA  LEU C  92      -9.512 -10.280 -36.491  1.00  0.00              
ATOM   4065 1HB  LEU C  92      -9.374  -8.651 -38.190  1.00  0.00              
ATOM   4066 2HB  LEU C  92      -9.694  -9.793 -39.514  1.00  0.00              
ATOM   4067  HG  LEU C  92     -11.881 -10.343 -38.295  1.00  0.00              
ATOM   4068 1HD1 LEU C  92     -12.754  -8.516 -36.815  1.00  0.00              
ATOM   4069 2HD1 LEU C  92     -11.288  -9.257 -36.131  1.00  0.00              
ATOM   4070 3HD1 LEU C  92     -11.189  -7.680 -36.951  1.00  0.00              
ATOM   4071 1HD2 LEU C  92     -13.057  -8.411 -39.289  1.00  0.00              
ATOM   4072 2HD2 LEU C  92     -11.494  -7.577 -39.477  1.00  0.00              
ATOM   4073 3HD2 LEU C  92     -11.811  -9.085 -40.367  1.00  0.00              
ATOM   4074  N   LEU C  93     -10.549 -12.481 -36.799  1.00  0.00              
ATOM   4075  CA  LEU C  93     -11.050 -13.851 -36.887  1.00  0.00              
ATOM   4076  C   LEU C  93     -12.520 -13.906 -37.304  1.00  0.00              
ATOM   4077  O   LEU C  93     -13.206 -12.883 -37.356  1.00  0.00              
ATOM   4078  CB  LEU C  93     -10.855 -14.564 -35.543  1.00  0.00              
ATOM   4079  CG  LEU C  93      -9.412 -14.594 -35.022  1.00  0.00              
ATOM   4080  CD1 LEU C  93      -9.366 -15.253 -33.650  1.00  0.00              
ATOM   4081  CD2 LEU C  93      -8.531 -15.344 -36.011  1.00  0.00              
ATOM   4082  H   LEU C  93     -10.795 -11.918 -35.997  1.00  0.00              
ATOM   4083  HA  LEU C  93     -10.502 -14.391 -37.659  1.00  0.00              
ATOM   4084 1HB  LEU C  93     -11.466 -13.921 -34.911  1.00  0.00              
ATOM   4085 2HB  LEU C  93     -11.277 -15.569 -35.554  1.00  0.00              
ATOM   4086  HG  LEU C  93      -9.062 -13.563 -34.979  1.00  0.00              
ATOM   4087 1HD1 LEU C  93      -8.337 -15.270 -33.289  1.00  0.00              
ATOM   4088 2HD1 LEU C  93      -9.985 -14.687 -32.954  1.00  0.00              
ATOM   4089 3HD1 LEU C  93      -9.741 -16.273 -33.724  1.00  0.00              
ATOM   4090 1HD2 LEU C  93      -7.506 -15.364 -35.640  1.00  0.00              
ATOM   4091 2HD2 LEU C  93      -8.897 -16.365 -36.124  1.00  0.00              
ATOM   4092 3HD2 LEU C  93      -8.557 -14.840 -36.977  1.00  0.00              
ATOM   4093  N   LYS C  94     -12.995 -15.113 -37.599  1.00  0.00              
ATOM   4094  CA  LYS C  94     -14.396 -15.328 -37.937  1.00  0.00              
ATOM   4095  C   LYS C  94     -15.126 -15.896 -36.718  1.00  0.00              
ATOM   4096  O   LYS C  94     -14.701 -16.897 -36.141  1.00  0.00              
ATOM   4097  CB  LYS C  94     -14.531 -16.268 -39.136  1.00  0.00              
ATOM   4098  CG  LYS C  94     -15.964 -16.488 -39.605  1.00  0.00              
ATOM   4099  CD  LYS C  94     -16.020 -17.456 -40.777  1.00  0.00              
ATOM   4100  CE  LYS C  94     -17.452 -17.685 -41.238  1.00  0.00              
ATOM   4101  NZ  LYS C  94     -17.521 -18.616 -42.397  1.00  0.00              
ATOM   4102  H   LYS C  94     -12.364 -15.901 -37.587  1.00  0.00              
ATOM   4103  HA  LYS C  94     -14.864 -14.377 -38.192  1.00  0.00              
ATOM   4104 1HB  LYS C  94     -13.946 -15.837 -39.948  1.00  0.00              
ATOM   4105 2HB  LYS C  94     -14.096 -17.224 -38.844  1.00  0.00              
ATOM   4106 1HG  LYS C  94     -16.543 -16.889 -38.772  1.00  0.00              
ATOM   4107 2HG  LYS C  94     -16.380 -15.527 -39.907  1.00  0.00              
ATOM   4108 1HD  LYS C  94     -15.434 -17.042 -41.598  1.00  0.00              
ATOM   4109 2HD  LYS C  94     -15.585 -18.405 -40.464  1.00  0.00              
ATOM   4110 1HE  LYS C  94     -18.018 -18.099 -40.405  1.00  0.00              
ATOM   4111 2HE  LYS C  94     -17.877 -16.722 -41.521  1.00  0.00              
ATOM   4112 1HZ  LYS C  94     -18.485 -18.740 -42.672  1.00  0.00              
ATOM   4113 2HZ  LYS C  94     -16.997 -18.231 -43.171  1.00  0.00              
ATOM   4114 3HZ  LYS C  94     -17.128 -19.509 -42.135  1.00  0.00              
ATOM   4115  N   PRO C  95     -16.231 -15.252 -36.303  1.00  0.00              
ATOM   4116  CA  PRO C  95     -17.059 -15.702 -35.179  1.00  0.00              
ATOM   4117  C   PRO C  95     -17.592 -17.127 -35.327  1.00  0.00              
ATOM   4118  O   PRO C  95     -18.831 -17.293 -35.359  1.00  0.00              
ATOM   4119  OXT PRO C  95     -16.827 -18.048 -35.409  1.00  0.00              
ATOM   4120  CB  PRO C  95     -18.199 -14.678 -35.142  1.00  0.00              
ATOM   4121  CG  PRO C  95     -17.627 -13.465 -35.793  1.00  0.00              
ATOM   4122  CD  PRO C  95     -16.730 -13.982 -36.886  1.00  0.00              
ATOM   4123  HA  PRO C  95     -16.505 -15.740 -34.230  1.00  0.00              
ATOM   4124 1HB  PRO C  95     -19.083 -15.043 -35.684  1.00  0.00              
ATOM   4125 2HB  PRO C  95     -18.516 -14.466 -34.112  1.00  0.00              
ATOM   4126 1HG  PRO C  95     -18.421 -12.823 -36.204  1.00  0.00              
ATOM   4127 2HG  PRO C  95     -17.062 -12.857 -35.073  1.00  0.00              
ATOM   4128 1HD  PRO C  95     -17.276 -14.152 -37.826  1.00  0.00              
ATOM   4129 2HD  PRO C  95     -15.909 -13.288 -37.113  1.00  0.00              
TER                                                                             
# All scores below are weighted scores, not raw scores.
#BEGIN_POSE_ENERGIES_TABLE 027.d16_v11.3_repeated_1_11.0dG_02_RalA2andSec5_0033_0001.pdb
label fa_atr fa_rep fa_sol fa_intra_rep pro_close fa_pair hbond_sr_bb hbond_lr_bb hbond_bb_sc hbond_sc dslf_ss_dst dslf_cs_ang dslf_ss_dih dslf_ca_dih rama omega fa_dun p_aa_pp ref total
weights 0.8 0.44 0.65 0.004 1 0.49 0.585 1.17 1.17 1.1 0.5 2 5 5 0.2 0.5 0.56 0.32 1 NA
pose -1004.5 96.4076 492.66 2.17607 0.749414 -24.6384 -51.7681 -111.084 -34.9375 -24.2678 0 0 0 0 -9.7285 12.4409 159.503 -25.6768 -54.43 -577.093
SER_p:NtermProteinFull_1 -0.598573 0.14338 0.593958 0.00144488 0 0 0 0 0 0 0 0 0 0 0 0.0122648 0.159073 0 -0.37 -0.058452
LEU_2 -2.59704 0.282293 1.37347 0.00878846 0 0 0 0 0 0 0 0 0 0 -0.276526 0.00686987 1.67133 -0.0646904 -0.1 0.304499
ALA_3 -2.16372 0.114822 1.34107 0.000950196 0 0 0 0 0 0 0 0 0 0 -0.330856 0.00773803 0 -0.101098 0.16 -0.971091
TRP_4 -5.5168 1.16403 2.34703 0.0230532 0 0 0 0 -0.345099 0 0 0 0 0 0.0202502 0.000367892 1.52587 0.0233047 0.91 0.152002
HIS_5 -6.80721 0.232343 3.41024 0.00319992 0 0.0661095 0 0 0 -0.317464 0 0 0 0 -0.0291615 0.0693969 0.911687 -0.0120085 0.56 -1.91287
PHE_6 -7.07894 1.66767 2.1851 0.0540233 0 0 0 0 -0.724252 0 0 0 0 0 0.124599 0.0139994 1.85276 -0.0124694 0.63 -1.28751
VAL_7 -4.60024 0.63134 1.42227 0.0125393 0 0 0 0 0 0 0 0 0 0 -0.206441 0.0889731 0.0957831 -0.189504 0.29 -2.45528
ILE_8 -5.69192 0.7521 1.47811 0.0187543 0 0 0 0 0 0 0 0 0 0 -0.186246 0.0996844 0.280875 -0.364611 0.24 -3.37325
MET_9 -4.87002 0.22356 1.92582 0.00407356 0 0 0 0 0 0 0 0 0 0 -0.0712541 0.0138347 0.999259 0.0568656 -0.34 -2.05786
VAL_10 -4.39465 0.62671 1.23307 0.0131663 0 0 0 0 0 0 0 0 0 0 -0.136637 0.0420237 0.0974227 -0.19761 0.29 -2.4265
GLY_11 -2.40034 0.211478 1.31142 0.000204189 0 0 0 0 -0.796391 0 0 0 0 0 0.243662 0.00763024 0 -0.802263 -0.17 -2.3946
SER_12 -2.29992 0.214016 1.70592 0.00136386 0 -0.0761108 0 0 0 0 0 0 0 0 -0.219241 6.62836e-05 0.103267 -0.266656 -0.37 -1.20729
GLY_13 -0.952942 0.0653355 0.714492 1.62206e-05 0 0 0 0 0 0 0 0 0 0 0.00342175 0.000736489 0 0.317947 -0.17 -0.0209928
GLY_14 -0.916405 0.0512283 0.746757 1.7232e-05 0 0 0 0 -0.50101 0 0 0 0 0 -0.391124 0.01429 0 -0.788608 -0.17 -1.95485
VAL_15 -4.38511 0.470425 1.97181 0.0130569 0 0 0 0 -0.820876 0 0 0 0 0 0.0379255 0.000970725 0.219291 0.230013 0.29 -1.9725
GLY_16 -2.35155 0.324019 1.28614 3.63167e-05 0 0 0 0 0 0 0 0 0 0 -0.0091646 0.0694128 0 -0.808888 -0.17 -1.66
LYS_17 -5.59692 0.472775 3.52988 0.00759927 0 -0.0462808 0 0 -0.796391 0 0 0 0 0 -0.0169081 0.00756151 2.33181 -0.0547714 -0.65 -0.811645
SER_18 -2.81083 0.2629 2.02467 0.00108411 0 -0.216299 0 0 0 -0.49705 0 0 0 0 -0.211903 0.000307536 0.648401 0.0167169 -0.37 -1.152
ALA_19 -3.14003 0.413589 1.27659 0.000761581 0 0 0 0 0 0 0 0 0 0 -0.11283 0.00442186 0 -0.128157 0.16 -1.52565
LEU_20 -5.55961 0.329334 2.02624 0.00482332 0 0 0 0 0 0 0 0 0 0 -0.103716 2.78381e-06 0.336343 -0.115326 -0.1 -3.18192
THR_21 -4.70375 0.332336 2.26263 0.0106662 0 -0.11452 0 0 0 0 0 0 0 0 -0.0362659 0.000499801 0.0762435 0.100836 -0.27 -2.34132
LEU_22 -4.71115 0.267494 2.28706 0.00868075 0 0 0 0 0 0 0 0 0 0 -0.138399 0.157923 0.121634 -0.0962559 -0.1 -2.20301
GLN_23 -6.36585 0.351784 4.0911 0.0102109 0 -0.170095 0 0 -0.576835 0 0 0 0 0 -0.137607 0.00454499 2.55473 -0.10519 -0.97 -1.3132
PHE_24 -6.57177 0.455982 2.00831 0.0243853 0 0 0 0 -0.351583 0 0 0 0 0 0.0342931 0.053267 0.206027 -0.0414349 0.63 -3.55252
MET_25 -5.10272 0.512077 2.17447 0.00495706 0 0 0 0 -0.522726 0 0 0 0 0 -0.0298745 0.0542017 1.18371 -0.0438901 -0.34 -2.10979
LYS_26 -3.18614 0.303451 2.02739 0.00751167 0 -0.133512 0 0 0 0 0 0 0 0 0.0346485 0.141739 1.06987 0.0333501 -0.65 -0.35169
ASP_27 -2.78097 0.257772 2.28004 0.00534101 0 -0.547395 0 0 0 -0.00126628 0 0 0 0 -0.120576 0.000573062 0.644582 -0.246467 -0.67 -1.17837
GLU_28 -3.2916 0.17439 2.09266 0.00830374 0 -0.49597 0 0 0 0 0 0 0 0 0.0173329 0.0100681 1.134 0.0952 -0.81 -1.06562
PHE_29 -4.15993 0.250668 1.08969 0.0260536 0 0 0 0 0 0 0 0 0 0 0.117765 0.0467117 0.291728 -0.0965537 0.63 -1.80388
VAL_30 -1.92806 0.0669208 0.968471 0.0112095 0 0 0 0 0 0 0 0 0 0 -0.141992 0.0636275 0.11683 -0.198846 0.29 -0.751837
GLU_31 -0.821749 0.011792 0.462589 0.00578039 0 -0.334788 0 0 0 0 0 0 0 0 0.066562 0.00518092 1.06449 0.0865765 -0.81 -0.263567
ASP_32 -2.07044 0.12608 1.64772 0.00507207 0 -0.359751 0 0 -0.160025 -0.230538 0 0 0 0 0.159175 0.0177772 0.554366 0.259012 -0.67 -0.721553
TYR_33 -1.87995 0.216483 0.736344 0.0257384 0 0 0 0 -0.160025 0 0 0 0 0 0.0498644 0.00260465 0.814767 -0.155784 0.51 0.160046
GLU_34 -2.57715 0.144689 2.21808 0.00431031 0.000172408 -0.380475 0 0 -0.133421 -0.17483 0 0 0 0 0.303395 0.00324612 1.07859 0.108528 -0.81 -0.214864
PRO_35 -1.56671 0.198627 0.537529 0.000928744 0.0512811 0 0 0 0 0 0 0 0 0 -0.244802 0.00290768 0.148827 -0.55346 0.02 -1.40487
THR_36 -3.20969 0.314318 2.29646 0.0131188 0 -0.147701 0 0 0 -0.770839 0 0 0 0 -0.0335071 0.308869 0.0687714 -0.0247805 -0.27 -1.45498
PHE_37 -4.14327 0.73976 1.47336 0.0234917 0 0 0 0 0 0 0 0 0 0 0.406211 0.192553 0.357153 0.0228173 0.63 -0.297923
ALA_38 -2.73659 0.208021 1.38137 0.000985788 0 0 0 0 0 0 0 0 0 0 0.766567 0.0035377 0 -0.0196494 0.16 -0.235757
ASP_39 -4.10746 0.165899 2.91299 0.00287466 0 -0.29564 0 0 0 0 0 0 0 0 0.176456 0.00443042 0.633449 0.333882 -0.67 -0.843117
SER_40 -2.77037 0.185029 2.00132 0.00087552 0 -0.184002 0 0 0 -0.500163 0 0 0 0 0.0722121 0.0978609 0.55822 0.214152 -0.37 -0.694862
TYR_41 -5.86423 0.608611 1.84089 0.0237875 0 0 0 0 0 0 0 0 0 0 -0.14979 0.0417836 0.167304 -0.209381 0.51 -3.03103
PHE_42 -1.77007 0.121079 0.769883 0.0309087 0 0 0 0 0 0 0 0 0 0 0.15876 0.149001 0.742919 -0.0137376 0.63 0.818739
LYS_43 -4.29963 0.341473 2.65678 0.00673695 0 -0.213616 0 0 -0.874309 0 0 0 0 0 0.121725 0.0355003 0.697518 0.137193 -0.65 -2.04062
LYS_44 -2.02084 0.108361 1.0833 0.00351991 0 -0.176624 0 0 0 0 0 0 0 0 -0.149281 0.000794883 0.89136 -0.0452915 -0.65 -0.954706
VAL_45 -3.73347 0.447969 1.27172 0.0121892 0 0 0 0 0 0 0 0 0 0 -0.114359 0.00924377 0.0425119 -0.229459 0.29 -2.00366
VAL_46 -2.60377 0.1782 0.848629 0.0111913 0 0 0 0 0 0 0 0 0 0 -0.147953 0.0403006 0.00758878 -0.314134 0.29 -1.68994
LEU_47 -5.42463 0.478003 2.48939 0.0107748 0 0 0 0 0 0 0 0 0 0 0.0190051 0.010729 0.37838 -0.0967625 -0.1 -2.23511
ASP_48 -2.83787 0.2924 2.4795 0.00420543 0 -0.465604 0 0 0 -1.03123 0 0 0 0 -0.119336 5.09254e-05 0.628656 -0.274006 -0.67 -1.99323
GLY_49 -1.1143 0.258685 0.499485 1.0972e-05 0 0 0 0 0 0 0 0 0 0 -0.32096 0.0147428 0 -0.789001 -0.17 -1.62134
GLU_50 -3.09413 0.199323 1.70823 0.008041 0 -0.214173 0 0 0 0 0 0 0 0 0.0238827 0.00917694 0.903806 0.0863433 -0.81 -1.17949
GLU_51 -2.68675 0.167796 1.27945 0.00610955 0 -0.179758 0 0 0 0 0 0 0 0 -0.138105 0.00147684 0.801036 0.0612916 -0.81 -1.49746
VAL_52 -4.73632 0.430427 2.0741 0.0136312 0 0 0 0 0 0 0 0 0 0 0.103241 0.00675471 0.0345981 -0.0460698 0.29 -1.82963
SER_53 -3.44033 0.168593 1.90624 0.000707766 0 0.0632855 0 0 0 0 0 0 0 0 0.0117925 0.0207868 0.46703 0.116753 -0.37 -1.05514
ILE_54 -4.74027 0.330823 1.20339 0.0264781 0 0 0 0 0 0 0 0 0 0 -0.122427 0.00166107 1.24268 -0.301522 0.24 -2.11919
GLY_55 -2.89575 0.20776 1.5174 0.000179509 0 0 0 0 0 0 0 0 0 0 1.23598 0.0239538 0 0.627192 -0.17 0.546717
ILE_56 -4.64679 0.335027 1.20642 0.017562 0 0 0 0 0 0 0 0 0 0 -0.192573 1.2547e-05 0.196422 -0.392488 0.24 -3.2364
LEU_57 -4.36667 0.229792 1.41008 0.00763675 0 0 0 0 0 0 0 0 0 0 -0.00668363 0.0751596 0.648445 -0.116845 -0.1 -2.21908
ASP_58 -4.76216 0.340781 3.60107 0.00585191 0 -0.480536 0 0 0 -1.26789 0 0 0 0 -0.161831 0.0232757 0.552543 -0.208964 -0.67 -3.02786
THR_59 -3.39926 0.162256 1.84018 0.00487169 0 0.00893083 0 0 0 0 0 0 0 0 -0.165023 0.0170393 0.0160347 -0.300027 -0.27 -2.085
ALA_60 -2.61792 0.256532 1.63841 0.000987069 0 0 0 0 -0.936552 0 0 0 0 0 -0.240274 0.0359119 0 0.0516904 0.16 -1.65121
GLY_61 -1.73073 0.0815784 1.23727 1.45767e-05 0 0 0 0 -0.00318331 0 0 0 0 0 0.0276021 0.000280277 0 0.26615 -0.17 -0.291016
GLN_62 -2.12967 0.26501 1.34416 0.00481552 0 -0.0399895 0 0 -0.0450637 0 0 0 0 0 -0.179027 0.0258835 0.877309 0.147784 -0.97 -0.698782
LYS_63 -1.37294 0.267967 1.034 0.00467049 0 -0.133152 0 0 0 0 0 0 0 0 0.0341799 0.173554 0.585204 0.0793285 -0.65 0.0228149
GLN_64 -1.41146 0.207494 0.722409 0.00530435 0 -0.0335791 0 0 0 0 0 0 0 0 -0.248501 0.067955 0.840892 -0.0535055 -0.97 -0.872994
HIS_D_65 -3.28336 0.541756 1.36046 0.00232293 0 -0.0831475 0 0 0 0 0 0 0 0 -0.0717942 0.00513919 0.51328 0.037784 0.56 -0.417561
ALA_66 -2.14113 0.188073 1.25409 0.00056108 0 0 0 0 0 0 0 0 0 0 1.13873 0.00560983 0 -0.170776 0.16 0.435156
SER_67 -2.49022 0.109136 1.59206 0.00119913 0 -0.0181027 0 0 -0.0286812 0 0 0 0 0 -0.165791 0.00108977 0.48501 0.0655223 -0.37 -0.818783
TRP_68 -4.28804 0.381534 2.10708 0.0210408 0 0 0 0 -0.0286812 0 0 0 0 0 -0.0244803 0.221386 0.881676 -0.0109716 0.91 0.170541
ARG_69 -7.33061 0.523995 4.60278 0.0114515 0 -0.174482 0 0 -0.984799 -0.0454439 0 0 0 0 0.0492542 0.0190145 3.45062 -0.0858926 -0.98 -0.944113
ASP_70 -4.8929 0.333917 3.25441 0.00343415 0 -0.259618 0 0 0 -0.324735 0 0 0 0 -0.0727306 2.15571e-05 0.305394 0.0522226 -0.67 -2.27059
ASP_71 -3.54817 0.232593 2.164 0.00319114 0 -0.0540735 0 0 0 0 0 0 0 0 -0.100243 0.0079556 0.297021 0.0496799 -0.67 -1.61805
TYR_72 -5.9135 0.402015 2.16383 0.0345496 0 0 0 0 0 0 0 0 0 0 0.0255924 0.0181149 1.76248 -0.0890042 0.51 -1.08593
PHE_73 -7.56912 0.789003 2.05035 0.0378708 0 0 0 0 0 0 0 0 0 0 -0.0267572 2.19493e-05 1.44865 0.00708631 0.63 -2.6329
ARG_74 -2.99864 0.198332 1.52255 0.0087975 0 -0.0661549 0 0 -0.0133979 0 0 0 0 0 -0.232133 0.000250799 1.6649 -0.0914892 -0.98 -0.986988
SER_75 -2.58392 0.447394 1.6765 0.00156148 0 -0.0667824 0 0 0 0 0 0 0 0 -0.239024 0.00167353 0.126372 -0.149375 -0.37 -1.1556
GLY_76 -2.635 0.36129 1.34256 3.89214e-05 0 0 0 0 -0.62887 0 0 0 0 0 -0.0889161 0.0260843 0 -0.113229 -0.17 -1.90605
GLU_77 -4.58492 0.233732 2.96393 0.005214 0 -0.451059 0 0 -0.724252 -0.0556988 0 0 0 0 0.262978 0.00598176 0.665607 -0.0753513 -0.81 -2.56384
GLY_78 -3.12495 0.461828 1.2811 0.000190298 0 0 0 0 0 0 0 0 0 0 0.599566 0.01009 0 0.333842 -0.17 -0.608338
PHE_79 -7.46088 1.01099 1.51445 0.022915 0 0 0 0 0 0 0 0 0 0 -0.13891 0.544078 0.340683 -0.142577 0.63 -3.67926
LEU_80 -5.20078 0.474087 1.04617 0.00862422 0 0 0 0 0 0 0 0 0 0 0.0932806 0.000308446 0.767053 -0.0968281 -0.1 -3.00808
CYS_81 -3.6971 0.452763 1.76491 0.00171151 0 0 0 0 0 0 0 0 0 0 0.022335 0.110835 0.275858 -0.0306754 1.7 0.600633
VAL_82 -4.29309 0.266187 1.15546 0.0145588 0 0 0 0 0 0 0 0 0 0 -0.197677 0.0113842 0.0907874 -0.250435 0.29 -2.91283
PHE_83 -7.75014 0.795786 1.91642 0.0272084 0 0 0 0 0 0 0 0 0 0 -0.106798 0.0167765 0.346158 -0.210577 0.63 -4.33516
SER_84 -4.39276 0.780918 2.87626 0.00218441 0 -0.107613 0 0 -1.31784 -0.472986 0 0 0 0 -0.00767492 0.016671 0.521243 0.120462 -0.37 -2.35114
ILE_85 -6.16848 0.411847 2.87415 0.0213294 0 0 0 0 0 0 0 0 0 0 -0.0421622 0.000744426 0.589409 0.24399 0.24 -1.82917
THR_86 -4.07993 0.830568 2.12619 0.00488845 0 0.0505199 0 0 -0.525762 -0.472986 0 0 0 0 -0.165646 0.000692043 0.215354 -0.0442928 -0.27 -2.3304
GLU_87 -4.51404 0.372804 2.93504 0.00801855 0 -0.184695 0 0 0 0 0 0 0 0 0.317059 0.0023487 0.815766 0.0256841 -0.81 -1.03202
MET_88 -3.76198 0.211814 1.83028 0.00656131 0 0 0 0 -0.435841 0 0 0 0 0 -0.112162 0.00157217 1.4487 -0.072001 -0.34 -1.22305
GLU_89 -2.76221 0.314534 1.47789 0.00549321 0 -0.0399037 0 0 0 0 0 0 0 0 -0.2158 0.00184511 0.895179 -0.122425 -0.81 -1.2554
SER_90 -4.32988 0.323566 2.7481 0.00106422 0 -0.199732 0 0 -0.792079 0 0 0 0 0 -0.223705 0.152964 0.321932 -0.0243421 -0.37 -2.39211
PHE_91 -8.06296 0.753367 2.84387 0.0230677 0 0 0 0 0 0 0 0 0 0 -0.0270298 0.0114162 0.615872 0.0262858 0.63 -3.18611
ALA_92 -2.74373 0.313668 1.55245 0.000696438 0 0 0 0 0 0 0 0 0 0 -0.211582 6.31315e-07 0 -0.167767 0.16 -1.09626
ALA_93 -3.23147 0.453199 1.64246 0.000869938 0 0 0 0 0 0 0 0 0 0 -0.228657 0.0924112 0 -0.122454 0.16 -1.23364
THR_94 -4.66116 0.617604 2.53339 0.00514994 0 0.0157747 0 0 0 0 0 0 0 0 -0.0976066 0.0274471 0.238688 0.15426 -0.27 -1.43646
ALA_95 -2.84653 0.28638 1.58231 0.000753404 0 0 0 0 0 0 0 0 0 0 -0.231662 0.000385609 0 -0.166346 0.16 -1.21472
ASP_96 -3.25511 0.263242 2.10062 0.00318792 0 -0.159376 0 0 0 0 0 0 0 0 -0.147041 0.00619549 0.33532 -0.00720937 -0.67 -1.53018
PHE_97 -6.45136 0.524627 2.4798 0.0208106 0 0 0 0 0 0 0 0 0 0 -0.0856087 0.0437715 0.605598 0.0861443 0.63 -2.14622
ARG_98 -7.82675 0.397255 4.36875 0.0124865 0 -0.23886 0 0 -0.0325175 0 0 0 0 0 -0.137479 0.00101322 2.07201 -0.0708655 -0.98 -2.43495
GLU_99 -3.1448 0.211244 1.80254 0.00698086 0 -0.123781 0 0 0 0 0 0 0 0 -0.0720241 0.0451354 0.919591 -0.102134 -0.81 -1.26725
GLN_100 -4.89987 0.23845 3.24337 0.00494858 0 -0.343473 0 0 0 -0.0454439 0 0 0 0 -0.13599 0.0173719 0.861319 -0.101136 -0.97 -2.13045
ILE_101 -5.94214 0.695919 1.33185 0.0205696 0 0 0 0 0 0 0 0 0 0 0.0301436 0.00175205 0.204939 -0.102336 0.24 -3.5193
LEU_102 -4.95407 0.384156 2.81311 0.00586814 0 0 0 0 0 0 0 0 0 0 -0.0990744 0.0130325 0.316489 -0.108495 -0.1 -1.72898
ARG_103 -3.98621 0.296032 2.76742 0.012546 0 -0.352512 0 0 0 -0.324735 0 0 0 0 0.119312 0.225884 1.32857 -0.0810579 -0.98 -0.974762
VAL_104 -4.13722 0.329055 1.57355 0.0140494 0 0 0 0 0 0 0 0 0 0 -0.014958 0.0114869 0.64767 0.108288 0.29 -1.17808
LYS_105 -4.12641 0.596485 2.16274 0.01012 0 -0.339979 0 0 -0.642268 0 0 0 0 0 -0.166166 0.000463843 2.56984 -0.0226196 -0.65 -0.6078
GLU_106 -1.70715 0.311702 1.05649 0.0071735 0 -0.0661549 0 0 0 0 0 0 0 0 0.097908 0.0349347 0.577614 -0.0457487 -0.81 -0.54323
ASP_107 -4.1006 0.342348 3.17454 0.0106049 0 -0.667971 0 0 -0.28052 -0.068624 0 0 0 0 0.139051 0.00296261 0.216125 -0.384422 -0.67 -2.28651
GLU_108 -2.18475 0.124513 1.69828 0.00526427 0 -0.234937 0 0 0 0 0 0 0 0 -0.265531 0.010679 1.21827 -0.089833 -0.81 -0.528048
ASN_109 -2.21406 0.295622 1.61862 0.00537792 0 -0.180087 0 0 -0.28052 0 0 0 0 0 -0.167046 0.000128272 0.757213 -0.380068 -0.89 -1.43483
VAL_110 -3.58651 0.582181 1.49452 0.0234386 0.0101762 0 0 0 0 0 0 0 0 0 -0.218141 0.13597 1.26285 0.0731385 0.29 0.0676142
PRO_111 -4.35329 0.828145 1.34858 0.00125833 0.118625 0 0 0 0 0 0 0 0 0 0.0306477 0.317909 0.333835 -0.519491 0.02 -1.87378
PHE_112 -6.71347 0.542905 2.34986 0.0237479 0 0 0 0 -0.697591 0 0 0 0 0 0.155315 0.344775 0.596746 -0.091035 0.63 -2.85875
LEU_113 -5.29759 0.396571 1.76114 0.0061279 0 0 0 0 0 0 0 0 0 0 -0.0956529 0.166535 1.63669 -0.0841343 -0.1 -1.61031
LEU_114 -5.12827 0.391794 1.2988 0.00763568 0 0 0 0 0 0 0 0 0 0 -0.0648029 0.131046 0.375885 -0.120884 -0.1 -3.20879
VAL_115 -5.11457 0.227372 1.52365 0.0158255 0 0 0 0 0 0 0 0 0 0 -0.167129 0.0210771 0.00775895 -0.32241 0.29 -3.51843
GLY_116 -3.15533 0.195061 1.56712 7.64951e-06 0 0 0 0 0 0 0 0 0 0 1.57398 0.102385 0 0.606793 -0.17 0.720004
ASN_117 -5.81022 0.617382 4.52019 0.00592016 0 -0.250141 0 0 -1.36084 -0.687801 0 0 0 0 0.0292007 0.00438595 1.67993 -0.0219042 -0.89 -2.16389
LYS_118 -4.73714 0.850056 3.10627 0.0059684 0 0.0374343 0 0 -0.970026 0 0 0 0 0 0.0283578 0.000621544 0.983648 0.136129 -0.65 -1.20868
SER_119 -2.88778 0.412818 1.88262 0.00145787 0 -0.287962 0 0 0 0 0 0 0 0 -0.249458 0.19678 0.120126 -0.194564 -0.37 -1.37595
ASP_120 -3.02972 0.473721 2.55317 0.00423276 0 -0.354925 0 0 0 -0.59803 0 0 0 0 -0.214775 0.0649198 1.44043 -0.108544 -0.67 -0.43952
LEU_121 -4.17297 0.604473 1.91915 0.00792315 0 0 0 0 0 0 0 0 0 0 0.55658 2.77401e-05 0.033235 0.0780092 -0.1 -1.07357
GLU_122 -2.93537 0.491756 2.31439 0.00962986 0 -0.403856 0 0 0 -0.793962 0 0 0 0 -0.0105677 0.0087018 1.81806 -0.108452 -0.81 -0.419678
ASP_123 -1.2752 0.249445 0.735004 0.00352033 0 -0.00106382 0 0 0 0 0 0 0 0 -0.170076 0.000113737 0.364827 -0.0168189 -0.67 -0.780249
LYS_124 -2.91563 0.406938 1.31673 0.00428302 0 0.0330027 0 0 0 0 0 0 0 0 -0.169802 0.0714105 0.646436 -0.0676208 -0.65 -1.32425
ARG_125 -6.38486 0.495611 4.57361 0.0153909 0 -0.727575 0 0 -0.540215 -1.98844 0 0 0 0 -0.26479 0.282043 2.02017 0.0445651 -0.98 -3.45449
GLN_126 -3.45905 0.209271 2.09744 0.00443688 0 -0.054952 0 0 -0.435841 0 0 0 0 0 0.0935173 0.0433426 0.906706 -0.0854385 -0.97 -1.65057
VAL_127 -4.57834 0.36586 1.51864 0.0110129 0 0 0 0 -0.540215 0 0 0 0 0 -0.173744 0.0268655 0.0476793 -0.30441 0.29 -3.33665
SER_128 -2.91171 0.234097 1.93499 0.00193034 0 -0.122506 0 0 -0.354522 0 0 0 0 0 -0.27893 0.000134766 0.201424 -0.223349 -0.37 -1.88844
VAL_129 -3.36946 0.235632 1.98477 0.0151178 0 0 0 0 0 0 0 0 0 0 -0.0481563 0.00959618 0.041083 -0.00242663 0.29 -0.843851
GLU_130 -2.63242 0.290462 1.58478 0.00546787 0 -0.004417 0 0 0 0 0 0 0 0 -0.188349 0.00158959 0.915507 -0.11061 -0.81 -0.947992
GLU_131 -4.16413 0.262982 2.57982 0.00708579 0 -0.194962 0 0 -0.354522 0 0 0 0 0 -0.153824 0.00357867 0.981111 -0.106119 -0.81 -1.94898
ALA_132 -4.37723 0.42343 1.44234 0.000780252 0 0 0 0 0 0 0 0 0 0 -0.185869 0.0182655 0 -0.153418 0.16 -2.6717
LYS_133 -4.32196 0.375332 1.89426 0.00331171 0 -0.0490186 0 0 0 0 0 0 0 0 -0.250184 0.134734 0.903244 -0.0457384 -0.65 -2.00602
ASN_134 -3.73088 0.27433 2.42597 0.00444554 0 -0.0287159 0 0 0 0 0 0 0 0 0.0305554 0.151981 0.359654 0.134644 -0.89 -1.26801
ARG_135 -6.086 0.386272 3.21617 0.0111512 0 -0.157395 0 0 0 0 0 0 0 0 -0.168266 0.0324501 2.33074 -0.0698045 -0.98 -1.48468
ALA_136 -4.60218 0.284696 1.82395 0.000738699 0 0 0 0 0 0 0 0 0 0 -0.245719 0.00519864 0 -0.153922 0.16 -2.72724
GLU_137 -3.11148 0.437183 1.94497 0.00689402 0 -0.0341267 0 0 0 0 0 0 0 0 -0.205364 0.0445415 1.08677 -0.134545 -0.81 -0.775165
GLN_138 -2.38864 0.191862 1.25915 0.013049 0 -0.0309845 0 0 0 0 0 0 0 0 -0.175839 0.00934447 1.1127 -0.132875 -0.97 -1.11223
TRP_139 -8.29107 0.64037 2.99949 0.0262602 0 0 0 0 -0.0325175 0 0 0 0 0 -0.207465 0.0126068 0.94158 0.0167926 0.91 -2.98396
ASN_140 -2.38262 0.350688 1.69606 0.00521253 0 -0.0390756 0 0 0 0 0 0 0 0 -0.243527 0.0354284 0.824189 -0.483 -0.89 -1.12665
VAL_141 -3.9913 0.285211 1.46735 0.0145377 0 0 0 0 0 0 0 0 0 0 -0.119843 0.0120775 0.0311527 -0.230916 0.29 -2.24173
ASN_142 -2.23103 0.0406142 1.51166 0.00315099 0 -0.114882 0 0 0 -0.591263 0 0 0 0 -0.0824882 0.00202275 0.750518 0.0940697 -0.89 -1.50763
TYR_143 -6.29717 0.841575 2.05323 0.0234793 0 0 0 0 0 -0.504877 0 0 0 0 -0.0513379 0.02584 0.792781 -0.0703011 0.51 -2.67678
VAL_144 -3.97778 0.315414 1.37035 0.0113834 0 0 0 0 0 0 0 0 0 0 -0.135956 0.158098 0.226893 -0.31749 0.29 -2.05909
GLU_145 -4.06797 0.437311 3.14097 0.0034539 0 -0.399455 0 0 -0.601253 -1.69935 0 0 0 0 -0.0898972 0.0366592 2.32663 0.0365731 -0.81 -1.68633
THR_146 -4.89715 0.238729 2.9503 0.00576921 0 -0.181508 0 0 0 -0.687801 0 0 0 0 -0.186007 0.284538 0.0826313 -0.357872 -0.27 -3.01838
SER_147 -4.80248 0.486428 3.38253 0.00216857 0 -0.203479 0 0 -0.503106 -1.11443 0 0 0 0 0.387674 0.0210914 0.144891 -0.0448771 -0.37 -2.61359
ALA_148 -3.44837 0.290026 1.38311 0.000724922 0 0 0 0 -0.64778 0 0 0 0 0 -0.261506 0.00341657 0 -0.0819467 0.16 -2.60233
LYS_149 -3.29003 0.44376 1.48698 0.00627162 0 -0.449326 0 0 0 0 0 0 0 0 -0.0838177 0.017211 0.887742 -0.052137 -0.65 -1.68334
THR_150 -2.38516 0.681452 1.60746 0.00495878 0 -0.109255 0 0 -0.60183 -0.516402 0 0 0 0 -0.168093 0.0655586 0.0151234 -0.1104 -0.27 -1.78659
ARG_151 -4.32264 0.726698 3.1283 0.0285987 0 -0.721414 0 0 0 -0.524146 0 0 0 0 0.307228 0.00497601 3.76985 0.269404 -0.98 1.68686
ALA_152 -2.90337 0.488837 1.75105 0.00103364 0 0 0 0 -0.0987246 0 0 0 0 0 -0.0918026 0.062004 0 0.0643152 0.16 -0.566655
ASN_153 -3.78947 0.20603 2.1567 0.00811928 0 -0.0728598 0 0 -0.601253 0 0 0 0 0 -0.122584 0.0407285 0.580473 -0.38477 -0.89 -2.86888
VAL_154 -4.91078 0.781054 1.58958 0.0138592 0 0 0 0 0 0 0 0 0 0 -0.0106151 0.018438 0.0271971 -0.0895355 0.29 -2.29081
ASP_155 -3.45014 0.252194 2.24507 0.00299912 0 -0.427838 0 0 0 -0.52288 0 0 0 0 -0.174757 0.00965617 0.310917 -0.00692995 -0.67 -2.43171
LYS_156 -4.4075 0.437935 2.54157 0.00791247 0 -0.345167 0 0 0 -0.443414 0 0 0 0 -0.161077 0.028474 1.71308 -0.0410211 -0.65 -1.3192
VAL_157 -5.02147 0.548803 1.16454 0.00849029 0 0 0 0 0 0 0 0 0 0 -0.0771768 0.0013149 1.15328 0.071753 0.29 -1.86047
PHE_158 -7.58447 0.733034 1.41345 0.0207453 0 0 0 0 0 0 0 0 0 0 -0.0250704 0.000183269 0.474074 0.0460649 0.63 -4.29199
PHE_159 -6.09685 0.646086 2.48125 0.020445 0 0 0 0 0 0 0 0 0 0 0.00692149 0.0157569 2.02777 -0.0162917 0.63 -0.284908
ASP_160 -4.8488 0.290857 3.28896 0.00397834 0 -0.570005 0 0 0 -0.628748 0 0 0 0 -0.146289 0.0423483 0.322023 0.0122484 -0.67 -2.90343
LEU_161 -6.74117 1.25926 2.02288 0.0107795 0 0 0 0 0 0 0 0 0 0 -0.0886685 0.00528542 0.581007 -0.111777 -0.1 -3.1624
MET_162 -6.48662 0.541498 2.10097 0.00245616 0 0 0 0 0 0 0 0 0 0 -0.129372 0.0640033 1.20162 -0.089157 -0.34 -3.1346
ARG_163 -6.41968 0.549045 4.46543 0.01177 0 -0.558656 0 0 0 -0.838282 0 0 0 0 -0.184397 0.039003 1.97828 -0.0865654 -0.98 -2.02405
GLU_164 -5.5407 0.431579 3.44605 0.00321427 0 -0.0696026 0 0 -0.697591 -0.591263 0 0 0 0 -0.232409 0.017166 1.91641 -0.141118 -0.81 -2.26827
ILE_165 -6.92937 0.742845 2.33219 0.0175818 0 0 0 0 0 0 0 0 0 0 -0.0350262 0.0388701 0.121484 -0.0971446 0.24 -3.56857
ARG_166 -5.21502 0.437546 3.50036 0.00970976 0 -0.608812 0 0 0 -0.378279 0 0 0 0 -0.00830335 0.023601 1.5918 -0.0903382 -0.98 -1.71774
ALA_167 -3.34061 0.311993 1.70108 0.000757191 0 0 0 0 0 0 0 0 0 0 -0.111601 0.00303494 0 -0.150332 0.16 -1.42567
ARG_168 -6.37028 0.369272 4.53892 0.0128556 0 -1.08774 0 0 0 -0.385504 0 0 0 0 -0.226099 0.137813 2.13094 -0.092503 -0.98 -1.95233
LYS_169 -5.434 0.39537 4.02361 0.00320771 0 -0.217573 0 0 -0.345099 -0.373163 0 0 0 0 -0.251995 0.124196 1.02689 -0.0405064 -0.65 -1.73906
MET_170 -2.93096 0.265759 1.5957 0.00308951 0 0 0 0 0 0 0 0 0 0 -0.107684 0.0691519 0.934395 -0.0930782 -0.34 -0.603633
GLU_171 -3.39305 0.247926 2.29885 0.00551356 0 -0.322024 0 0 0 -0.31688 0 0 0 0 -0.264033 1.26739e-05 0.868492 -0.135288 -0.81 -1.82048
ASP_172 -2.94138 0.13038 2.28216 0.00391849 0 -0.427415 0 0 0 0 0 0 0 0 -0.249398 0.00418699 0.554096 -0.12356 -0.67 -1.43702
SER_p:CtermProteinFull_173 -1.43768 0.10166 1.10387 0.0017629 0 0 0 0 0 0 0 0 0 0 0 0 0.295135 0 -0.37 -0.305246
SER_p:NtermProteinFull_174 -0.806189 0.1055 0.60412 0.000795533 0 -0.05644 0 0 0 0 0 0 0 0 0 0.0310645 0.516191 0 -0.37 0.0250417
ARG_175 -2.41104 0.136369 1.36066 0.0123651 0 -0.0242579 0 0 0 0 0 0 0 0 0.145772 0.0285371 1.59449 0.226053 -0.98 0.0889485
GLN_176 -2.06995 0.22999 1.30245 0.00467217 5.10172e-05 -0.00247935 0 0 0 0 0 0 0 0 -0.163417 0.00929055 0.770831 0.00176904 -0.97 -0.886795
PRO_177 -1.97952 0.576908 0.955941 0.00105208 0.0197234 0 0 0 0 0 0 0 0 0 -0.242764 0.0189776 0.259515 -0.564851 0.02 -0.935015
PRO_178 -4.73591 0.805977 1.58854 0.000907311 0.165313 0 0 0 0 0 0 0 0 0 -0.233681 0.00144302 0.123487 -0.591596 0.02 -2.85552
LEU_179 -3.72798 0.144928 1.51595 0.00860274 0 0 0 0 0 0 0 0 0 0 0.162887 0.088539 0.296737 -0.0295969 -0.1 -1.63994
VAL_180 -4.88507 0.528548 1.5436 0.0113751 0 0 0 0 0 0 0 0 0 0 -0.230323 0.0979426 0.0482511 -0.114864 0.29 -2.71053
THR_181 -2.56178 0.202652 1.29311 0.00409886 0 -0.141342 0 0 0 0 0 0 0 0 0.0316164 0.149625 0.0153131 -0.354751 -0.27 -1.63146
GLY_182 -2.31078 0.135873 1.16753 0.000188707 0 0 0 0 0 0 0 0 0 0 0.592712 0.00607198 0 0.293022 -0.17 -0.28538
ILE_183 -3.78174 0.18181 0.709864 0.0190642 0 0 0 0 0 0 0 0 0 0 0.0344016 0.00160733 1.70669 -0.143251 0.24 -1.03156
SER_184 -2.67272 0.285026 1.76763 0.00170096 1.28707e-05 0.00178787 0 0 0 0 0 0 0 0 0.20393 0.00638509 0.112861 -0.0186254 -0.37 -0.682019
PRO_185 -4.19178 0.519139 1.61863 0.00361412 0.0751571 0 0 0 0 0 0 0 0 0 -0.154377 0.0013682 0.750255 -0.522778 0.02 -1.88077
ASN_186 -3.45343 0.176135 2.33476 0.0167999 0 -0.158071 0 0 0 0 0 0 0 0 -0.219934 0.00729609 1.12103 -0.186924 -0.89 -1.25234
GLU_187 -5.28305 0.462353 3.21353 0.008931 0 -0.490939 0 0 0 -0.500163 0 0 0 0 0.0753446 0.000103155 0.902886 0.113205 -0.81 -2.30781
GLY_188 -3.07346 0.271506 1.55385 0.000210607 0 0 0 0 0 0 0 0 0 0 0.266273 0.243991 0 -0.684243 -0.17 -1.59188
ILE_189 -4.40584 0.651059 1.6742 0.0186163 0.00612421 0 0 0 -0.163539 0 0 0 0 0 0.186958 0.106386 0.111722 0.497667 0.24 -1.07664
PRO_190 -2.71946 0.674099 0.731014 0.0010427 0.180792 0 0 0 0 0 0 0 0 0 -0.211516 0.000588255 0.547008 -0.635471 0.02 -1.4119
TRP_191 -3.72883 0.27781 1.85255 0.0302208 0 0 0 0 -0.245555 0 0 0 0 0 0.38755 0.127364 1.81295 0.471464 0.91 1.89553
THR_192 -3.63055 0.234644 2.47812 0.00637824 0 -0.0173577 0 0 -0.163539 0 0 0 0 0 -0.0957482 0.0117797 0.0812596 0.00587492 -0.27 -1.35914
LYS_193 -3.49669 0.230592 2.08498 0.0051805 0 -0.799334 0 0 -0.133421 0 0 0 0 0 -0.156276 0.00311912 1.5798 -0.0226094 -0.65 -1.35466
VAL_194 -4.42368 0.407021 1.45961 0.0143682 0 0 0 0 0 0 0 0 0 0 -0.126685 0.0898467 0.276607 -0.161252 0.29 -2.17417
THR_195 -3.27312 0.220855 1.69643 0.00644613 0 -0.0136092 0 0 0 0 0 0 0 0 -0.0287273 0.0168405 0.0438335 -0.0535195 -0.27 -1.65457
ILE_196 -4.5209 0.511927 1.17399 0.0175122 0 0 0 0 0 0 0 0 0 0 -0.223619 0.0134124 0.190557 -0.361723 0.24 -2.95885
ARG_197 -4.9531 0.290536 3.0993 0.0146271 0 -0.324031 0 0 0 -0.445441 0 0 0 0 -0.0737026 0.0180415 2.07966 -0.00478938 -0.98 -1.2789
GLY_198 -2.37441 0.263345 1.20749 0.000195434 0 0 0 0 0 0 0 0 0 0 0.385787 0.0095385 0 -0.772465 -0.17 -1.45052
GLU_199 -2.77277 0.180506 1.74361 0.00530125 0 -0.0397157 0 0 0 0 0 0 0 0 -0.0459652 0.0150715 0.774627 0.0174179 -0.81 -0.931919
ASN_200 -2.80532 0.342943 1.79205 0.00541459 0 -0.0329528 0 0 0 0 0 0 0 0 -0.305799 0.0531625 0.842888 -0.569384 -0.89 -1.56701
LEU_201 -5.54829 0.44219 1.39374 0.00788026 0 0 0 0 0 0 0 0 0 0 -0.126757 0.0381787 0.388026 0.0193763 -0.1 -3.48565
GLY_202 -2.28876 0.485167 1.41754 7.18382e-05 0 0 0 0 -0.657119 0 0 0 0 0 0.478107 0.0379559 0 -0.804245 -0.17 -1.50129
THR_203 -2.41187 0.0970966 1.69862 0.00434622 0 -0.122738 0 0 -0.580565 0 0 0 0 0 -0.193812 3.55539e-05 0.0323274 -0.165775 -0.27 -1.91233
GLY_204 -3.06866 0.36699 1.46146 0.00035458 0.00330896 0 0 0 0 0 0 0 0 0 0.166048 0.0041821 0 -0.614983 -0.17 -1.85129
PRO_205 -2.37518 0.242479 0.579197 0.000939885 0.0239724 0 0 0 0 0 0 0 0 0 -0.0471358 0.00446976 0.373243 -0.287836 0.02 -1.46585
THR_206 -1.51395 0.163473 0.929344 0.00583683 0 -0.00894634 0 0 0 0 0 0 0 0 -0.181226 0.0988718 0.0448775 -0.0443514 -0.27 -0.77607
ASP_207 -5.54247 0.331238 4.18243 0.00366581 0 -0.279559 0 0 -1.08787 -0.522477 0 0 0 0 -0.149069 0.252498 1.56925 -0.0510835 -0.67 -1.96344
LEU_208 -3.96472 0.150533 1.13503 0.00693754 0 0 0 0 0 0 0 0 0 0 -0.0875586 0.306543 0.307706 -0.045633 -0.1 -2.29116
ILE_209 -3.4454 0.343028 1.0625 0.0165782 0 0 0 0 0 0 0 0 0 0 0.275994 0.245658 0.0930029 -0.0999294 0.24 -1.26856
GLY_210 -2.4546 0.135304 1.24962 0.000207034 0 0 0 0 0 0 0 0 0 0 0.520756 0.169244 0 0.118821 -0.17 -0.430653
LEU_211 -4.44577 0.254089 1.28187 0.00634544 0 0 0 0 0 0 0 0 0 0 0.349579 0.00950976 0.102913 0.0106814 -0.1 -2.53078
THR_212 -3.30913 0.244927 1.74669 0.00897648 0 -0.0407564 0 0 0 0 0 0 0 0 0.094241 0.0914859 0.0324077 0.0099423 -0.27 -1.39121
ILE_213 -4.7468 0.925724 1.30839 0.0158522 0 0 0 0 0 0 0 0 0 0 -0.138617 0.0208105 0.165145 -0.380622 0.24 -2.59012
CYS_214 -3.95438 0.680099 2.0519 0.00221924 0 0 0 0 0 0 0 0 0 0 0.0521814 0.0283058 0.116545 0.164296 1.7 0.841165
GLY_215 -2.65169 0.642713 1.3263 2.01482e-05 0 0 0 0 0 0 0 0 0 0 -0.168069 0.033975 0 -0.782751 -0.17 -1.7695
HIS_D_216 -6.45939 0.658802 3.38617 0.00502539 0 -0.0382726 0 0 -0.289828 0 0 0 0 0 -0.223877 0.0289251 1.32966 0.00391528 0.56 -1.03887
ASN_217 -2.45477 0.119358 1.83936 0.0132524 0 -0.0609004 0 0 -0.0977118 0 0 0 0 0 -0.0280856 0.0391292 0.494539 -0.225542 -0.89 -1.25137
CYS_218 -4.62124 0.399676 2.54717 0.00162491 0 0 0 0 0 0 0 0 0 0 -0.0799937 0.00327936 0.169417 0.102213 1.7 0.222149
LEU_219 -3.89182 0.448801 1.69146 0.0117765 0 0 0 0 -0.0977118 0 0 0 0 0 0.0520955 0.00961514 0.480511 -0.0252666 -0.1 -1.42054
LEU_220 -1.23681 0.146748 0.670658 0.00792058 0 0 0 0 0 0 0 0 0 0 -0.0875352 0.10559 0.108292 0.0352788 -0.1 -0.349858
THR_221 -3.17809 0.328517 1.86237 0.00508125 0 0.00695372 0 0 -0.583859 0 0 0 0 0 -0.132158 0.0189996 0.0384332 -0.2362 -0.27 -2.13995
ALA_222 -2.59622 0.221982 0.821442 0.00119346 0 0 0 0 0 0 0 0 0 0 -0.171894 0.093998 0 0.10523 0.16 -1.36426
GLU_223 -2.78822 0.047985 1.6478 0.00685477 0 -0.107804 0 0 0 0 0 0 0 0 0.108557 0.0644856 0.919883 0.11491 -0.81 -0.795548
TRP_224 -8.39636 0.512187 2.82912 0.0243272 0 0 0 0 -0.657119 0 0 0 0 0 -0.244044 0.00545228 1.174 -0.0256085 0.91 -3.86804
MET_225 -3.87474 0.12023 1.56808 0.00419698 0 0 0 0 0 0 0 0 0 0 0.310648 0.0423445 0.968546 -0.0394802 -0.34 -1.24018
SER_226 -4.21606 0.829631 2.47233 0.00295286 0 -0.155919 0 0 -0.378938 -0.319797 0 0 0 0 0.0212877 0.0134064 0.191771 -0.302782 -0.37 -2.21212
ALA_227 -2.48004 0.131028 1.42363 0.000830674 0 0 0 0 0 0 0 0 0 0 -0.209755 0.0111456 0 -0.0540422 0.16 -1.0172
SER_228 -3.44782 0.729142 2.42861 0.00258128 0 -0.0461189 0 0 -0.378938 -0.765238 0 0 0 0 -0.00591589 0.24998 0.223332 -0.0171901 -0.37 -1.39758
LYS_229 -5.16114 0.572761 2.67115 0.00551446 0 -0.287062 0 0 0 0 0 0 0 0 0.115871 0.0744048 0.778343 -0.0417179 -0.65 -1.92188
ILE_230 -4.64287 0.234588 1.21478 0.018019 0 0 0 0 0 0 0 0 0 0 -0.0855573 0.0296642 0.212384 -0.288451 0.24 -3.06744
VAL_231 -3.5133 0.165887 1.57116 0.0106471 0 0 0 0 0 0 0 0 0 0 -0.195599 0.0621146 0.0642309 -0.325439 0.29 -1.8703
CYS_232 -3.78313 0.432836 1.91416 0.00230834 0 0 0 0 0 0 0 0 0 0 -0.0305446 0.0784987 0.231533 -0.22551 1.7 0.320151
ARG_233 -6.49091 0.293972 3.89756 0.0108174 0 -0.563578 0 0 -0.829414 -0.405369 0 0 0 0 -0.0364831 0.0127009 1.54013 0.0314911 -0.98 -3.51909
VAL_234 -3.58406 0.228452 0.939824 0.0111833 0 0 0 0 0 0 0 0 0 0 -0.227891 0.0404517 0.043278 -0.244287 0.29 -2.50305
GLY_235 -2.2544 0.105897 1.05247 0.000147198 0 0 0 0 0 0 0 0 0 0 0.0279468 0.0552741 0 -0.648121 -0.17 -1.83078
GLN_236 -2.0767 0.109074 1.10978 0.00564046 0 -0.00850039 0 0 -0.289828 0 0 0 0 0 -0.219535 0.00573964 0.818776 0.00413116 -0.97 -1.51142
ALA_237 -2.10077 0.241502 0.841283 0.000857672 0 0 0 0 0 0 0 0 0 0 -0.325901 0.0995259 0 -0.10751 0.16 -1.19101
LYS_238 -2.5518 0.292232 1.47005 0.00299356 0 -0.0496752 0 0 0 0 0 0 0 0 0.0865879 0.000265711 0.846386 -0.0944086 -0.65 -0.647371
ASN_239 -2.97623 0.434168 1.93074 0.00349611 0 -0.0277093 0 0 0 0 0 0 0 0 0.0605367 0.0247893 0.633694 0.147285 -0.89 -0.659227
ASP_240 -0.984199 0.069751 0.782363 0.00994125 0 -0.122935 0 0 0 0 0 0 0 0 -0.249263 0.11678 0.577563 -0.216949 -0.67 -0.686947
LYS_241 -2.04256 0.471833 1.42957 0.00307978 0 -0.157309 0 0 0 0 0 0 0 0 -0.103728 0.104337 0.785741 -0.0275233 -0.65 -0.186556
GLY_242 -1.91576 0.103862 1.16316 3.34987e-05 0 0 0 0 0 0 0 0 0 0 0.290025 7.27514e-05 0 0.0412105 -0.17 -0.487395
ASP_243 -2.35324 0.243887 1.65558 0.00324903 0 -0.205407 0 0 0 0 0 0 0 0 -0.204402 0.0181671 0.39437 0.0347442 -0.67 -1.08305
ILE_244 -4.3046 0.298704 0.882733 0.0149636 0 0 0 0 -0.707323 0 0 0 0 0 -0.0992694 0.0102307 0.198147 -0.294441 0.24 -3.76085
ILE_245 -3.59861 0.163414 1.65453 0.0228559 0 0 0 0 0 0 0 0 0 0 -0.214417 0.0295611 0.210554 -0.371153 0.24 -1.86326
VAL_246 -3.9045 0.340709 0.831006 0.0118374 0 0 0 0 0 0 0 0 0 0 -0.189147 0.00447789 0.0464481 -0.251301 0.29 -2.82047
THR_247 -4.19082 0.236234 2.18189 0.00738675 0 -0.0203086 0 0 0 0 0 0 0 0 0.0374906 0.00681265 0.0433175 -0.0739326 -0.27 -2.04193
THR_248 -5.05272 0.28548 2.78528 0.00483614 0 -0.133175 0 0 -0.667557 0 0 0 0 0 -0.187117 0.0046135 0.0520498 -0.292268 -0.27 -3.47058
LYS_249 -2.88065 0.299986 1.55817 0.00304949 0 -0.00937734 0 0 0 0 0 0 0 0 -0.0459015 0.0320935 1.0129 -0.0558939 -0.65 -0.735616
SER_250 -2.77945 0.16978 2.01467 0.00111225 0 -0.257033 0 0 -0.5073 -0.522477 0 0 0 0 -0.125337 0.016928 0.497545 0.0922934 -0.37 -1.76927
GLY_251 -2.38176 0.106676 1.27204 1.53023e-05 0 0 0 0 -0.667557 0 0 0 0 0 0.177912 0.0242866 0 0.378058 -0.17 -1.26034
GLY_252 -2.39786 0.116533 1.48127 2.14169e-05 0 0 0 0 0 0 0 0 0 0 -0.0120942 0.00644378 0 -0.804849 -0.17 -1.78053
ARG_253 -1.94318 0.0684132 0.847646 0.00856062 0 0.0264573 0 0 0 0 0 0 0 0 -0.156996 0.00546454 1.51347 0.0405711 -0.98 -0.569585
GLY_254 -2.32722 0.257195 1.129 4.78583e-05 0 0 0 0 0 0 0 0 0 0 0.0181436 0.00608423 0 -0.593509 -0.17 -1.68026
THR_255 -2.37243 0.147901 1.37441 0.0113054 0 -0.0885577 0 0 -0.390508 0 0 0 0 0 0.183929 0.00652634 0.130722 -0.312496 -0.27 -1.57919
SER_256 -3.12772 0.426484 1.89269 0.00130269 0 -0.205681 0 0 -1.30672 0 0 0 0 0 -0.0871182 0.212751 0.308495 -0.221867 -0.37 -2.47738
THR_257 -1.8577 0.166794 1.18371 0.00364864 0 -0.0902481 0 0 0 0 0 0 0 0 -0.169502 0.00134497 0.0179508 -0.241801 -0.27 -1.2558
VAL_258 -3.16308 0.157475 1.31049 0.0151167 0 0 0 0 -0.208887 0 0 0 0 0 0.0130934 0.0743675 0.0262296 -0.07293 0.29 -1.55813
SER_259 -1.62092 0.0489301 0.853952 0.00134961 0 -0.0810905 0 0 0 0 0 0 0 0 -0.0674812 0.0033362 0.302464 -0.119274 -0.37 -1.04874
PHE_260 -6.48418 0.539291 1.61936 0.0256756 0 0 0 0 0 0 0 0 0 0 -0.0810784 0.000876668 0.759936 -0.0426998 0.63 -3.03281
LYS_261 -3.35924 0.132601 1.6035 0.00534025 0 -0.198724 0 0 0 0 0 0 0 0 0.0119085 0.0426844 0.801691 0.109957 -0.65 -1.50029
LEU_262 -3.64752 0.256416 0.999541 0.0073008 0 0 0 0 0 0 0 0 0 0 -0.217696 0.0552832 0.502779 -0.0689341 -0.1 -2.21283
LEU_263 -5.09578 0.489713 1.72001 0.00731826 0 0 0 0 0 0 0 0 0 0 0.0366013 0.064857 0.0592879 -0.0438412 -0.1 -2.86184
LYS_264 -1.79801 0.754316 0.933677 0.00491535 0.0308001 0 0 0 0 0 0 0 0 0 -0.0481188 0.0217 0.908529 0.0710502 -0.65 0.228863
PRO_p:CtermProteinFull_265 -2.16803 0.703616 0.693445 0.00454476 0.0639034 0 0 0 0 0 0 0 0 0 0 0 0.142491 0 0.02 -0.540033
#END_POSE_ENERGIES_TABLE 027.d16_v11.3_repeated_1_11.0dG_02_RalA2andSec5_0033_0001.pdb
