# Supplementary material for: A Generic Program for Multistate Protein Design
Source: PLoS One. 2011 Jul 6;6(7):e20937. doi: 10.1371/journal.pone.0020937 (PMC3130737; doi:10.1371/journal.pone.0020937)
Supplement: File S2 — Design models generated by this study for both the heterodimerization task and the orthogonal interface redesign task. (BZ2) [file pone.0020937.s002.bz2 › SupplementaryMaterials/select_heterodimer_designs/design6/repacked_v4_redes8_4_take6_31_AA.pdb]

ATOM      1  N   LYS A  10       0.838  40.160 -67.579  1.00  0.00              
ATOM      2  CA  LYS A  10      -0.121  41.140 -68.077  1.00  0.00              
ATOM      3  C   LYS A  10      -0.185  41.060 -69.603  1.00  0.00              
ATOM      4  O   LYS A  10       0.710  41.544 -70.294  1.00  0.00              
ATOM      5  CB  LYS A  10       0.307  42.540 -67.641  1.00  0.00              
ATOM      6  CG  LYS A  10      -0.743  43.611 -67.857  1.00  0.00              
ATOM      7  CD  LYS A  10      -1.989  43.333 -67.034  1.00  0.00              
ATOM      8  CE  LYS A  10      -2.969  44.485 -67.134  1.00  0.00              
ATOM      9  NZ  LYS A  10      -3.291  44.798 -68.551  1.00  0.00              
ATOM     10 1H   LYS A  10       1.633  40.461 -67.052  1.00  0.00              
ATOM     11 2H   LYS A  10       0.538  39.441 -66.953  1.00  0.00              
ATOM     12 3H   LYS A  10       1.329  39.571 -68.220  1.00  0.00              
ATOM     13  HA  LYS A  10      -1.116  40.911 -67.693  1.00  0.00              
ATOM     14 1HB  LYS A  10       0.554  42.483 -66.581  1.00  0.00              
ATOM     15 2HB  LYS A  10       1.203  42.792 -68.208  1.00  0.00              
ATOM     16 1HG  LYS A  10      -0.321  44.574 -67.566  1.00  0.00              
ATOM     17 2HG  LYS A  10      -1.002  43.634 -68.915  1.00  0.00              
ATOM     18 1HD  LYS A  10      -2.454  42.419 -67.406  1.00  0.00              
ATOM     19 2HD  LYS A  10      -1.694  43.191 -65.994  1.00  0.00              
ATOM     20 1HE  LYS A  10      -3.878  44.208 -66.602  1.00  0.00              
ATOM     21 2HE  LYS A  10      -2.521  45.357 -66.657  1.00  0.00              
ATOM     22 1HZ  LYS A  10      -3.944  45.568 -68.586  1.00  0.00              
ATOM     23 2HZ  LYS A  10      -2.445  45.052 -69.041  1.00  0.00              
ATOM     24 3HZ  LYS A  10      -3.703  43.987 -68.989  1.00  0.00              
ATOM     25  N   ARG A  11      -1.250  40.455 -70.122  1.00  0.00              
ATOM     26  CA  ARG A  11      -1.403  40.283 -71.562  1.00  0.00              
ATOM     27  C   ARG A  11      -2.846  40.464 -71.999  1.00  0.00              
ATOM     28  O   ARG A  11      -3.772  40.302 -71.205  1.00  0.00              
ATOM     29  CB  ARG A  11      -0.930  38.887 -71.945  1.00  0.00              
ATOM     30  CG  ARG A  11      -1.656  37.807 -71.164  1.00  0.00              
ATOM     31  CD  ARG A  11      -0.945  36.478 -71.244  1.00  0.00              
ATOM     32  NE  ARG A  11      -1.725  35.402 -70.636  1.00  0.00              
ATOM     33  CZ  ARG A  11      -2.033  35.330 -69.346  1.00  0.00              
ATOM     34  NH1 ARG A  11      -1.629  36.274 -68.507  1.00  0.00              
ATOM     35  NH2 ARG A  11      -2.745  34.307 -68.891  1.00  0.00              
ATOM     36  H   ARG A  11      -1.970  40.106 -69.506  1.00  0.00              
ATOM     37  HA  ARG A  11      -0.827  41.045 -72.088  1.00  0.00              
ATOM     38 1HB  ARG A  11      -1.106  38.773 -73.014  1.00  0.00              
ATOM     39 2HB  ARG A  11       0.141  38.849 -71.747  1.00  0.00              
ATOM     40 1HG  ARG A  11      -1.719  38.116 -70.120  1.00  0.00              
ATOM     41 2HG  ARG A  11      -2.661  37.701 -71.573  1.00  0.00              
ATOM     42 1HD  ARG A  11      -0.769  36.233 -72.291  1.00  0.00              
ATOM     43 2HD  ARG A  11       0.009  36.555 -70.724  1.00  0.00              
ATOM     44  HE  ARG A  11      -2.137  34.583 -71.064  1.00  0.00              
ATOM     45 1HH1 ARG A  11      -1.085  37.052 -68.851  1.00  0.00              
ATOM     46 2HH1 ARG A  11      -1.868  36.211 -67.528  1.00  0.00              
ATOM     47 1HH2 ARG A  11      -3.051  33.585 -69.529  1.00  0.00              
ATOM     48 2HH2 ARG A  11      -2.977  34.254 -67.910  1.00  0.00              
ATOM     49  N   LEU A  12      -3.018  40.797 -73.274  1.00  0.00              
ATOM     50  CA  LEU A  12      -4.329  41.001 -73.881  1.00  0.00              
ATOM     51  C   LEU A  12      -4.649  39.675 -74.559  1.00  0.00              
ATOM     52  O   LEU A  12      -3.973  39.285 -75.516  1.00  0.00              
ATOM     53  CB  LEU A  12      -4.227  42.132 -74.896  1.00  0.00              
ATOM     54  CG  LEU A  12      -5.493  42.738 -75.487  1.00  0.00              
ATOM     55  CD1 LEU A  12      -6.456  43.161 -74.388  1.00  0.00              
ATOM     56  CD2 LEU A  12      -5.086  43.928 -76.337  1.00  0.00              
ATOM     57  H   LEU A  12      -2.190  40.912 -73.841  1.00  0.00              
ATOM     58  HA  LEU A  12      -5.061  41.221 -73.104  1.00  0.00              
ATOM     59 1HB  LEU A  12      -3.745  42.885 -74.274  1.00  0.00              
ATOM     60 2HB  LEU A  12      -3.570  41.872 -75.726  1.00  0.00              
ATOM     61  HG  LEU A  12      -5.940  41.985 -76.136  1.00  0.00              
ATOM     62 1HD1 LEU A  12      -7.353  43.591 -74.835  1.00  0.00              
ATOM     63 2HD1 LEU A  12      -6.731  42.292 -73.790  1.00  0.00              
ATOM     64 3HD1 LEU A  12      -5.977  43.904 -73.751  1.00  0.00              
ATOM     65 1HD2 LEU A  12      -5.975  44.383 -76.775  1.00  0.00              
ATOM     66 2HD2 LEU A  12      -4.571  44.661 -75.715  1.00  0.00              
ATOM     67 3HD2 LEU A  12      -4.419  43.596 -77.133  1.00  0.00              
ATOM     68  N   VAL A  13      -5.697  39.007 -74.088  1.00  0.00              
ATOM     69  CA  VAL A  13      -6.037  37.673 -74.557  1.00  0.00              
ATOM     70  C   VAL A  13      -7.471  37.486 -75.027  1.00  0.00              
ATOM     71  O   VAL A  13      -8.405  38.076 -74.479  1.00  0.00              
ATOM     72  CB  VAL A  13      -5.782  36.647 -73.425  1.00  0.00              
ATOM     73  CG1 VAL A  13      -5.917  35.227 -73.950  1.00  0.00              
ATOM     74  CG2 VAL A  13      -4.411  36.875 -72.814  1.00  0.00              
ATOM     75  H   VAL A  13      -6.274  39.442 -73.382  1.00  0.00              
ATOM     76  HA  VAL A  13      -5.470  37.410 -75.451  1.00  0.00              
ATOM     77  HB  VAL A  13      -6.515  36.803 -72.634  1.00  0.00              
ATOM     78 1HG1 VAL A  13      -5.735  34.521 -73.140  1.00  0.00              
ATOM     79 2HG1 VAL A  13      -6.923  35.078 -74.341  1.00  0.00              
ATOM     80 3HG1 VAL A  13      -5.190  35.062 -74.745  1.00  0.00              
ATOM     81 1HG2 VAL A  13      -4.241  36.150 -72.019  1.00  0.00              
ATOM     82 2HG2 VAL A  13      -3.647  36.757 -73.583  1.00  0.00              
ATOM     83 3HG2 VAL A  13      -4.359  37.883 -72.402  1.00  0.00              
ATOM     84  N   LYS A  14      -7.632  36.632 -76.033  1.00  0.00              
ATOM     85  CA  LYS A  14      -8.942  36.289 -76.562  1.00  0.00              
ATOM     86  C   LYS A  14      -8.859  34.932 -77.241  1.00  0.00              
ATOM     87  O   LYS A  14      -7.859  34.605 -77.887  1.00  0.00              
ATOM     88  CB  LYS A  14      -9.433  37.332 -77.571  1.00  0.00              
ATOM     89  CG  LYS A  14     -10.800  36.995 -78.169  1.00  0.00              
ATOM     90  CD  LYS A  14     -11.326  38.111 -79.054  1.00  0.00              
ATOM     91  CE  LYS A  14     -12.598  37.688 -79.772  1.00  0.00              
ATOM     92  NZ  LYS A  14     -13.170  38.803 -80.573  1.00  0.00              
ATOM     93  H   LYS A  14      -6.811  36.209 -76.441  1.00  0.00              
ATOM     94  HA  LYS A  14      -9.661  36.214 -75.746  1.00  0.00              
ATOM     95 1HB  LYS A  14      -9.480  38.287 -77.046  1.00  0.00              
ATOM     96 2HB  LYS A  14      -8.684  37.390 -78.361  1.00  0.00              
ATOM     97 1HG  LYS A  14     -10.704  36.084 -78.761  1.00  0.00              
ATOM     98 2HG  LYS A  14     -11.502  36.825 -77.354  1.00  0.00              
ATOM     99 1HD  LYS A  14     -11.530  38.982 -78.430  1.00  0.00              
ATOM    100 2HD  LYS A  14     -10.560  38.363 -79.788  1.00  0.00              
ATOM    101 1HE  LYS A  14     -12.359  36.852 -80.427  1.00  0.00              
ATOM    102 2HE  LYS A  14     -13.322  37.366 -79.023  1.00  0.00              
ATOM    103 1HZ  LYS A  14     -14.012  38.488 -81.035  1.00  0.00              
ATOM    104 2HZ  LYS A  14     -13.390  39.578 -79.963  1.00  0.00              
ATOM    105 3HZ  LYS A  14     -12.497  39.100 -81.265  1.00  0.00              
ATOM    106  N   THR A  15      -9.904  34.132 -77.074  1.00  0.00              
ATOM    107  CA  THR A  15      -9.960  32.827 -77.709  1.00  0.00              
ATOM    108  C   THR A  15     -10.979  32.896 -78.835  1.00  0.00              
ATOM    109  O   THR A  15     -12.004  33.580 -78.728  1.00  0.00              
ATOM    110  CB  THR A  15     -10.370  31.723 -76.721  1.00  0.00              
ATOM    111  OG1 THR A  15     -11.655  32.027 -76.164  1.00  0.00              
ATOM    112  CG2 THR A  15      -9.343  31.603 -75.608  1.00  0.00              
ATOM    113  H   THR A  15     -10.676  34.431 -76.496  1.00  0.00              
ATOM    114  HA  THR A  15      -8.988  32.583 -78.138  1.00  0.00              
ATOM    115  HB  THR A  15     -10.440  30.776 -77.256  1.00  0.00              
ATOM    116  HG1 THR A  15     -12.046  31.226 -75.808  1.00  0.00              
ATOM    117 1HG2 THR A  15      -9.647  30.817 -74.917  1.00  0.00              
ATOM    118 2HG2 THR A  15      -8.371  31.356 -76.035  1.00  0.00              
ATOM    119 3HG2 THR A  15      -9.275  32.550 -75.074  1.00  0.00              
ATOM    120  N   PHE A  16     -10.674  32.205 -79.924  1.00  0.00              
ATOM    121  CA  PHE A  16     -11.533  32.155 -81.095  1.00  0.00              
ATOM    122  C   PHE A  16     -11.910  30.701 -81.328  1.00  0.00              
ATOM    123  O   PHE A  16     -11.043  29.825 -81.345  1.00  0.00              
ATOM    124  CB  PHE A  16     -10.791  32.713 -82.309  1.00  0.00              
ATOM    125  CG  PHE A  16     -10.400  34.158 -82.168  1.00  0.00              
ATOM    126  CD1 PHE A  16      -9.299  34.530 -81.395  1.00  0.00              
ATOM    127  CD2 PHE A  16     -11.142  35.151 -82.799  1.00  0.00              
ATOM    128  CE1 PHE A  16      -8.947  35.875 -81.256  1.00  0.00              
ATOM    129  CE2 PHE A  16     -10.796  36.496 -82.665  1.00  0.00              
ATOM    130  CZ  PHE A  16      -9.697  36.857 -81.892  1.00  0.00              
ATOM    131  H   PHE A  16      -9.803  31.693 -79.930  1.00  0.00              
ATOM    132  HA  PHE A  16     -12.443  32.728 -80.911  1.00  0.00              
ATOM    133 1HB  PHE A  16      -9.870  32.155 -82.475  1.00  0.00              
ATOM    134 2HB  PHE A  16     -11.420  32.646 -83.196  1.00  0.00              
ATOM    135  HD1 PHE A  16      -8.712  33.757 -80.898  1.00  0.00              
ATOM    136  HD2 PHE A  16     -12.004  34.868 -83.405  1.00  0.00              
ATOM    137  HE1 PHE A  16      -8.085  36.152 -80.650  1.00  0.00              
ATOM    138  HE2 PHE A  16     -11.386  37.264 -83.164  1.00  0.00              
ATOM    139  HZ  PHE A  16      -9.426  37.906 -81.784  1.00  0.00              
ATOM    140  N   ALA A  17     -13.204  30.447 -81.495  1.00  0.00              
ATOM    141  CA  ALA A  17     -13.708  29.094 -81.698  1.00  0.00              
ATOM    142  C   ALA A  17     -13.840  28.712 -83.165  1.00  0.00              
ATOM    143  O   ALA A  17     -14.171  29.541 -84.011  1.00  0.00              
ATOM    144  CB  ALA A  17     -15.056  28.938 -81.000  1.00  0.00              
ATOM    145  H   ALA A  17     -13.856  31.218 -81.480  1.00  0.00              
ATOM    146  HA  ALA A  17     -12.998  28.388 -81.267  1.00  0.00              
ATOM    147 1HB  ALA A  17     -15.429  27.925 -81.154  1.00  0.00              
ATOM    148 2HB  ALA A  17     -14.937  29.122 -79.932  1.00  0.00              
ATOM    149 3HB  ALA A  17     -15.765  29.652 -81.415  1.00  0.00              
ATOM    150  N   PHE A  18     -13.578  27.439 -83.451  1.00  0.00              
ATOM    151  CA  PHE A  18     -13.670  26.896 -84.800  1.00  0.00              
ATOM    152  C   PHE A  18     -14.265  25.494 -84.724  1.00  0.00              
ATOM    153  O   PHE A  18     -14.290  24.885 -83.660  1.00  0.00              
ATOM    154  CB  PHE A  18     -12.287  26.848 -85.454  1.00  0.00              
ATOM    155  CG  PHE A  18     -11.634  28.191 -85.562  1.00  0.00              
ATOM    156  CD1 PHE A  18     -10.865  28.693 -84.515  1.00  0.00              
ATOM    157  CD2 PHE A  18     -11.842  28.988 -86.682  1.00  0.00              
ATOM    158  CE1 PHE A  18     -10.318  29.972 -84.582  1.00  0.00              
ATOM    159  CE2 PHE A  18     -11.300  30.268 -86.756  1.00  0.00              
ATOM    160  CZ  PHE A  18     -10.537  30.759 -85.701  1.00  0.00              
ATOM    161  H   PHE A  18     -13.304  26.830 -82.693  1.00  0.00              
ATOM    162  HA  PHE A  18     -14.337  27.514 -85.403  1.00  0.00              
ATOM    163 1HB  PHE A  18     -11.617  26.218 -84.870  1.00  0.00              
ATOM    164 2HB  PHE A  18     -12.365  26.453 -86.466  1.00  0.00              
ATOM    165  HD1 PHE A  18     -10.692  28.072 -83.636  1.00  0.00              
ATOM    166  HD2 PHE A  18     -12.441  28.601 -87.507  1.00  0.00              
ATOM    167  HE1 PHE A  18      -9.719  30.352 -83.755  1.00  0.00              
ATOM    168  HE2 PHE A  18     -11.472  30.886 -87.637  1.00  0.00              
ATOM    169  HZ  PHE A  18     -10.114  31.761 -85.755  1.00  0.00              
ATOM    170  N   PRO A  19     -14.763  24.968 -85.854  1.00  0.00              
ATOM    171  CA  PRO A  19     -15.360  23.628 -85.877  1.00  0.00              
ATOM    172  C   PRO A  19     -14.357  22.476 -85.855  1.00  0.00              
ATOM    173  O   PRO A  19     -14.726  21.333 -85.587  1.00  0.00              
ATOM    174  CB  PRO A  19     -16.182  23.649 -87.160  1.00  0.00              
ATOM    175  CG  PRO A  19     -15.335  24.482 -88.062  1.00  0.00              
ATOM    176  CD  PRO A  19     -14.923  25.632 -87.161  1.00  0.00              
ATOM    177  HA  PRO A  19     -15.981  23.424 -84.992  1.00  0.00              
ATOM    178 1HB  PRO A  19     -16.340  22.634 -87.554  1.00  0.00              
ATOM    179 2HB  PRO A  19     -17.176  24.090 -86.995  1.00  0.00              
ATOM    180 1HG  PRO A  19     -14.472  23.912 -88.436  1.00  0.00              
ATOM    181 2HG  PRO A  19     -15.903  24.820 -88.941  1.00  0.00              
ATOM    182 1HD  PRO A  19     -13.987  26.105 -87.492  1.00  0.00              
ATOM    183 2HD  PRO A  19     -15.686  26.424 -87.122  1.00  0.00              
ATOM    184  N   ASN A  20     -13.092  22.775 -86.133  1.00  0.00              
ATOM    185  CA  ASN A  20     -12.059  21.747 -86.155  1.00  0.00              
ATOM    186  C   ASN A  20     -10.673  22.335 -85.908  1.00  0.00              
ATOM    187  O   ASN A  20     -10.542  23.464 -85.434  1.00  0.00              
ATOM    188  CB  ASN A  20     -12.075  20.979 -87.464  1.00  0.00              
ATOM    189  CG  ASN A  20     -11.746  21.821 -88.664  1.00  0.00              
ATOM    190  OD1 ASN A  20     -11.289  22.963 -88.540  1.00  0.00              
ATOM    191  ND2 ASN A  20     -12.052  21.297 -89.824  1.00  0.00              
ATOM    192  H   ASN A  20     -12.838  23.732 -86.333  1.00  0.00              
ATOM    193  HA  ASN A  20     -12.232  21.031 -85.350  1.00  0.00              
ATOM    194 1HB  ASN A  20     -11.569  20.016 -87.552  1.00  0.00              
ATOM    195 2HB  ASN A  20     -13.153  20.820 -87.431  1.00  0.00              
ATOM    196 1HD2 ASN A  20     -11.861  21.801 -90.666  1.00  0.00              
ATOM    197 2HD2 ASN A  20     -12.476  20.392 -89.867  1.00  0.00              
ATOM    198  N   PHE A  21      -9.641  21.560 -86.227  1.00  0.00              
ATOM    199  CA  PHE A  21      -8.260  21.997 -86.049  1.00  0.00              
ATOM    200  C   PHE A  21      -7.795  22.791 -87.266  1.00  0.00              
ATOM    201  O   PHE A  21      -7.145  23.826 -87.135  1.00  0.00              
ATOM    202  CB  PHE A  21      -7.340  20.798 -85.813  1.00  0.00              
ATOM    203  CG  PHE A  21      -5.898  21.170 -85.613  1.00  0.00              
ATOM    204  CD1 PHE A  21      -5.406  21.439 -84.344  1.00  0.00              
ATOM    205  CD2 PHE A  21      -5.032  21.253 -86.692  1.00  0.00              
ATOM    206  CE1 PHE A  21      -4.080  21.782 -84.159  1.00  0.00              
ATOM    207  CE2 PHE A  21      -3.706  21.595 -86.510  1.00  0.00              
ATOM    208  CZ  PHE A  21      -3.230  21.860 -85.241  1.00  0.00              
ATOM    209  H   PHE A  21      -9.821  20.641 -86.604  1.00  0.00              
ATOM    210  HA  PHE A  21      -8.190  22.662 -85.187  1.00  0.00              
ATOM    211 1HB  PHE A  21      -7.649  20.258 -84.919  1.00  0.00              
ATOM    212 2HB  PHE A  21      -7.372  20.127 -86.670  1.00  0.00              
ATOM    213  HD1 PHE A  21      -6.078  21.377 -83.488  1.00  0.00              
ATOM    214  HD2 PHE A  21      -5.408  21.045 -87.694  1.00  0.00              
ATOM    215  HE1 PHE A  21      -3.707  21.991 -83.157  1.00  0.00              
ATOM    216  HE2 PHE A  21      -3.035  21.656 -87.367  1.00  0.00              
ATOM    217  HZ  PHE A  21      -2.185  22.131 -85.097  1.00  0.00              
ATOM    218  N   ARG A  22      -8.135  22.289 -88.450  1.00  0.00              
ATOM    219  CA  ARG A  22      -7.754  22.912 -89.712  1.00  0.00              
ATOM    220  C   ARG A  22      -8.088  24.402 -89.788  1.00  0.00              
ATOM    221  O   ARG A  22      -7.232  25.221 -90.130  1.00  0.00              
ATOM    222  CB  ARG A  22      -8.344  22.163 -90.898  1.00  0.00              
ATOM    223  CG  ARG A  22      -7.913  22.682 -92.261  1.00  0.00              
ATOM    224  CD  ARG A  22      -8.589  22.024 -93.408  1.00  0.00              
ATOM    225  NE  ARG A  22     -10.015  22.289 -93.501  1.00  0.00              
ATOM    226  CZ  ARG A  22     -10.552  23.428 -93.981  1.00  0.00              
ATOM    227  NH1 ARG A  22      -9.789  24.422 -94.377  1.00  0.00              
ATOM    228  NH2 ARG A  22     -11.869  23.528 -94.021  1.00  0.00              
ATOM    229  H   ARG A  22      -8.681  21.439 -88.466  1.00  0.00              
ATOM    230  HA  ARG A  22      -6.672  22.861 -89.837  1.00  0.00              
ATOM    231 1HB  ARG A  22      -8.042  21.121 -90.798  1.00  0.00              
ATOM    232 2HB  ARG A  22      -9.428  22.237 -90.813  1.00  0.00              
ATOM    233 1HG  ARG A  22      -8.131  23.749 -92.310  1.00  0.00              
ATOM    234 2HG  ARG A  22      -6.839  22.525 -92.367  1.00  0.00              
ATOM    235 1HD  ARG A  22      -8.132  22.370 -94.334  1.00  0.00              
ATOM    236 2HD  ARG A  22      -8.462  20.945 -93.322  1.00  0.00              
ATOM    237  HE  ARG A  22     -10.798  21.704 -93.239  1.00  0.00              
ATOM    238 1HH1 ARG A  22      -8.784  24.336 -94.323  1.00  0.00              
ATOM    239 2HH1 ARG A  22     -10.211  25.267 -94.734  1.00  0.00              
ATOM    240 1HH2 ARG A  22     -12.442  22.761 -93.695  1.00  0.00              
ATOM    241 2HH2 ARG A  22     -12.298  24.371 -94.375  1.00  0.00              
ATOM    242  N   GLU A  23      -9.331  24.746 -89.476  1.00  0.00              
ATOM    243  CA  GLU A  23      -9.754  26.140 -89.523  1.00  0.00              
ATOM    244  C   GLU A  23      -9.057  26.985 -88.461  1.00  0.00              
ATOM    245  O   GLU A  23      -8.803  28.173 -88.675  1.00  0.00              
ATOM    246  CB  GLU A  23     -11.274  26.249 -89.364  1.00  0.00              
ATOM    247  CG  GLU A  23     -12.062  25.648 -90.520  1.00  0.00              
ATOM    248  CD  GLU A  23     -13.503  26.122 -90.558  1.00  0.00              
ATOM    249  OE1 GLU A  23     -14.263  25.648 -91.428  1.00  0.00              
ATOM    250  OE2 GLU A  23     -13.876  26.972 -89.723  1.00  0.00              
ATOM    251  H   GLU A  23      -9.998  24.039 -89.202  1.00  0.00              
ATOM    252  HA  GLU A  23      -9.479  26.578 -90.483  1.00  0.00              
ATOM    253 1HB  GLU A  23     -11.535  25.737 -88.438  1.00  0.00              
ATOM    254 2HB  GLU A  23     -11.510  27.309 -89.272  1.00  0.00              
ATOM    255 1HG  GLU A  23     -11.611  25.832 -91.495  1.00  0.00              
ATOM    256 2HG  GLU A  23     -12.048  24.579 -90.311  1.00  0.00              
ATOM    257  N   ALA A  24      -8.753  26.372 -87.319  1.00  0.00              
ATOM    258  CA  ALA A  24      -8.062  27.073 -86.240  1.00  0.00              
ATOM    259  C   ALA A  24      -6.661  27.427 -86.731  1.00  0.00              
ATOM    260  O   ALA A  24      -6.193  28.552 -86.565  1.00  0.00              
ATOM    261  CB  ALA A  24      -7.984  26.186 -85.001  1.00  0.00              
ATOM    262  H   ALA A  24      -9.004  25.402 -87.194  1.00  0.00              
ATOM    263  HA  ALA A  24      -8.607  27.989 -86.013  1.00  0.00              
ATOM    264 1HB  ALA A  24      -7.467  26.721 -84.204  1.00  0.00              
ATOM    265 2HB  ALA A  24      -8.991  25.931 -84.672  1.00  0.00              
ATOM    266 3HB  ALA A  24      -7.438  25.275 -85.240  1.00  0.00              
ATOM    267  N   ARG A  25      -6.001  26.461 -87.359  1.00  0.00              
ATOM    268  CA  ARG A  25      -4.664  26.679 -87.887  1.00  0.00              
ATOM    269  C   ARG A  25      -4.692  27.733 -88.999  1.00  0.00              
ATOM    270  O   ARG A  25      -3.794  28.573 -89.084  1.00  0.00              
ATOM    271  CB  ARG A  25      -4.011  25.385 -88.349  1.00  0.00              
ATOM    272  CG  ARG A  25      -2.578  25.530 -88.835  1.00  0.00              
ATOM    273  CD  ARG A  25      -1.955  24.261 -89.294  1.00  0.00              
ATOM    274  NE  ARG A  25      -2.571  23.680 -90.476  1.00  0.00              
ATOM    275  CZ  ARG A  25      -2.364  24.109 -91.736  1.00  0.00              
ATOM    276  NH1 ARG A  25      -1.589  25.143 -91.981  1.00  0.00              
ATOM    277  NH2 ARG A  25      -2.979  23.477 -92.720  1.00  0.00              
ATOM    278  H   ARG A  25      -6.434  25.556 -87.474  1.00  0.00              
ATOM    279  HA  ARG A  25      -4.015  27.065 -87.100  1.00  0.00              
ATOM    280 1HB  ARG A  25      -4.036  24.697 -87.505  1.00  0.00              
ATOM    281 2HB  ARG A  25      -4.626  24.990 -89.158  1.00  0.00              
ATOM    282 1HG  ARG A  25      -2.564  26.231 -89.670  1.00  0.00              
ATOM    283 2HG  ARG A  25      -1.973  25.925 -88.018  1.00  0.00              
ATOM    284 1HD  ARG A  25      -0.908  24.446 -89.529  1.00  0.00              
ATOM    285 2HD  ARG A  25      -2.023  23.525 -88.494  1.00  0.00              
ATOM    286  HE  ARG A  25      -3.218  22.906 -90.551  1.00  0.00              
ATOM    287 1HH1 ARG A  25      -1.140  25.626 -91.216  1.00  0.00              
ATOM    288 2HH1 ARG A  25      -1.446  25.449 -92.932  1.00  0.00              
ATOM    289 1HH2 ARG A  25      -3.586  22.695 -92.513  1.00  0.00              
ATOM    290 2HH2 ARG A  25      -2.842  23.778 -93.673  1.00  0.00              
ATOM    291  N   ASP A  26      -5.722  27.695 -89.846  1.00  0.00              
ATOM    292  CA  ASP A  26      -5.842  28.674 -90.927  1.00  0.00              
ATOM    293  C   ASP A  26      -5.885  30.088 -90.343  1.00  0.00              
ATOM    294  O   ASP A  26      -5.221  30.998 -90.836  1.00  0.00              
ATOM    295  CB  ASP A  26      -7.090  28.405 -91.771  1.00  0.00              
ATOM    296  CG  ASP A  26      -6.990  27.180 -92.670  1.00  0.00              
ATOM    297  OD1 ASP A  26      -5.907  26.670 -92.827  1.00  0.00              
ATOM    298  OD2 ASP A  26      -8.013  26.673 -93.064  1.00  0.00              
ATOM    299  H   ASP A  26      -6.432  26.984 -89.745  1.00  0.00              
ATOM    300  HA  ASP A  26      -4.968  28.616 -91.576  1.00  0.00              
ATOM    301 1HB  ASP A  26      -8.008  28.351 -91.184  1.00  0.00              
ATOM    302 2HB  ASP A  26      -7.104  29.306 -92.385  1.00  0.00              
ATOM    303  N   PHE A  27      -6.673  30.264 -89.288  1.00  0.00              
ATOM    304  CA  PHE A  27      -6.799  31.569 -88.653  1.00  0.00              
ATOM    305  C   PHE A  27      -5.475  31.992 -88.026  1.00  0.00              
ATOM    306  O   PHE A  27      -5.069  33.146 -88.135  1.00  0.00              
ATOM    307  CB  PHE A  27      -7.893  31.528 -87.589  1.00  0.00              
ATOM    308  CG  PHE A  27      -8.083  32.830 -86.867  1.00  0.00              
ATOM    309  CD1 PHE A  27      -8.580  33.945 -87.534  1.00  0.00              
ATOM    310  CD2 PHE A  27      -7.755  32.945 -85.521  1.00  0.00              
ATOM    311  CE1 PHE A  27      -8.748  35.159 -86.868  1.00  0.00              
ATOM    312  CE2 PHE A  27      -7.920  34.156 -84.847  1.00  0.00              
ATOM    313  CZ  PHE A  27      -8.417  35.261 -85.524  1.00  0.00              
ATOM    314  H   PHE A  27      -7.195  29.484 -88.916  1.00  0.00              
ATOM    315  HA  PHE A  27      -7.049  32.322 -89.401  1.00  0.00              
ATOM    316 1HB  PHE A  27      -8.851  31.281 -88.045  1.00  0.00              
ATOM    317 2HB  PHE A  27      -7.650  30.784 -86.831  1.00  0.00              
ATOM    318  HD1 PHE A  27      -8.840  33.862 -88.590  1.00  0.00              
ATOM    319  HD2 PHE A  27      -7.364  32.075 -84.991  1.00  0.00              
ATOM    320  HE1 PHE A  27      -9.139  36.024 -87.403  1.00  0.00              
ATOM    321  HE2 PHE A  27      -7.659  34.236 -83.792  1.00  0.00              
ATOM    322  HZ  PHE A  27      -8.545  36.207 -85.000  1.00  0.00              
ATOM    323  N   ALA A  28      -4.798  31.050 -87.380  1.00  0.00              
ATOM    324  CA  ALA A  28      -3.519  31.346 -86.756  1.00  0.00              
ATOM    325  C   ALA A  28      -2.531  31.873 -87.792  1.00  0.00              
ATOM    326  O   ALA A  28      -1.750  32.774 -87.512  1.00  0.00              
ATOM    327  CB  ALA A  28      -2.966  30.110 -86.061  1.00  0.00              
ATOM    328  H   ALA A  28      -5.171  30.113 -87.318  1.00  0.00              
ATOM    329  HA  ALA A  28      -3.667  32.127 -86.009  1.00  0.00              
ATOM    330 1HB  ALA A  28      -2.007  30.350 -85.603  1.00  0.00              
ATOM    331 2HB  ALA A  28      -3.664  29.783 -85.290  1.00  0.00              
ATOM    332 3HB  ALA A  28      -2.830  29.313 -86.790  1.00  0.00              
ATOM    333  N   ASN A  29      -2.561  31.308 -88.994  1.00  0.00              
ATOM    334  CA  ASN A  29      -1.659  31.757 -90.046  1.00  0.00              
ATOM    335  C   ASN A  29      -1.962  33.186 -90.485  1.00  0.00              
ATOM    336  O   ASN A  29      -1.050  33.935 -90.825  1.00  0.00              
ATOM    337  CB  ASN A  29      -1.704  30.824 -91.242  1.00  0.00              
ATOM    338  CG  ASN A  29      -1.029  29.502 -91.004  1.00  0.00              
ATOM    339  OD1 ASN A  29      -0.193  29.362 -90.104  1.00  0.00              
ATOM    340  ND2 ASN A  29      -1.326  28.554 -91.856  1.00  0.00              
ATOM    341  H   ASN A  29      -3.211  30.560 -89.189  1.00  0.00              
ATOM    342  HA  ASN A  29      -0.633  31.769 -89.674  1.00  0.00              
ATOM    343 1HB  ASN A  29      -2.635  30.657 -91.786  1.00  0.00              
ATOM    344 2HB  ASN A  29      -1.043  31.453 -91.838  1.00  0.00              
ATOM    345 1HD2 ASN A  29      -0.914  27.648 -91.759  1.00  0.00              
ATOM    346 2HD2 ASN A  29      -1.964  28.736 -92.603  1.00  0.00              
ATOM    347  N   ARG A  30      -3.236  33.565 -90.473  1.00  0.00              
ATOM    348  CA  ARG A  30      -3.601  34.928 -90.843  1.00  0.00              
ATOM    349  C   ARG A  30      -3.110  35.889 -89.755  1.00  0.00              
ATOM    350  O   ARG A  30      -2.657  36.988 -90.057  1.00  0.00              
ATOM    351  CB  ARG A  30      -5.112  35.045 -91.019  1.00  0.00              
ATOM    352  CG  ARG A  30      -5.639  34.246 -92.205  1.00  0.00              
ATOM    353  CD  ARG A  30      -7.137  34.413 -92.361  1.00  0.00              
ATOM    354  NE  ARG A  30      -7.496  35.792 -92.670  1.00  0.00              
ATOM    355  CZ  ARG A  30      -8.719  36.294 -92.538  1.00  0.00              
ATOM    356  NH1 ARG A  30      -9.709  35.528 -92.097  1.00  0.00              
ATOM    357  NH2 ARG A  30      -8.951  37.563 -92.842  1.00  0.00              
ATOM    358  H   ARG A  30      -3.963  32.916 -90.208  1.00  0.00              
ATOM    359  HA  ARG A  30      -3.109  35.201 -91.777  1.00  0.00              
ATOM    360 1HB  ARG A  30      -5.568  34.691 -90.096  1.00  0.00              
ATOM    361 2HB  ARG A  30      -5.335  36.104 -91.152  1.00  0.00              
ATOM    362 1HG  ARG A  30      -5.139  34.595 -93.109  1.00  0.00              
ATOM    363 2HG  ARG A  30      -5.405  33.193 -92.044  1.00  0.00              
ATOM    364 1HD  ARG A  30      -7.483  33.770 -93.170  1.00  0.00              
ATOM    365 2HD  ARG A  30      -7.624  34.122 -91.431  1.00  0.00              
ATOM    366  HE  ARG A  30      -6.917  36.547 -93.013  1.00  0.00              
ATOM    367 1HH1 ARG A  30      -9.530  34.562 -91.861  1.00  0.00              
ATOM    368 2HH1 ARG A  30     -10.637  35.914 -91.999  1.00  0.00              
ATOM    369 1HH2 ARG A  30      -8.195  38.146 -93.174  1.00  0.00              
ATOM    370 2HH2 ARG A  30      -9.881  37.941 -92.741  1.00  0.00              
ATOM    371  N   VAL A  31      -3.202  35.475 -88.491  1.00  0.00              
ATOM    372  CA  VAL A  31      -2.727  36.314 -87.395  1.00  0.00              
ATOM    373  C   VAL A  31      -1.205  36.436 -87.531  1.00  0.00              
ATOM    374  O   VAL A  31      -0.633  37.489 -87.267  1.00  0.00              
ATOM    375  CB  VAL A  31      -3.093  35.717 -86.011  1.00  0.00              
ATOM    376  CG1 VAL A  31      -2.531  36.594 -84.894  1.00  0.00              
ATOM    377  CG2 VAL A  31      -4.605  35.614 -85.871  1.00  0.00              
ATOM    378  H   VAL A  31      -3.603  34.572 -88.281  1.00  0.00              
ATOM    379  HA  VAL A  31      -3.138  37.322 -87.461  1.00  0.00              
ATOM    380  HB  VAL A  31      -2.695  34.704 -85.946  1.00  0.00              
ATOM    381 1HG1 VAL A  31      -2.794  36.165 -83.927  1.00  0.00              
ATOM    382 2HG1 VAL A  31      -1.446  36.647 -84.984  1.00  0.00              
ATOM    383 3HG1 VAL A  31      -2.952  37.596 -84.972  1.00  0.00              
ATOM    384 1HG2 VAL A  31      -4.853  35.193 -84.897  1.00  0.00              
ATOM    385 2HG2 VAL A  31      -5.046  36.607 -85.961  1.00  0.00              
ATOM    386 3HG2 VAL A  31      -5.000  34.968 -86.656  1.00  0.00              
ATOM    387  N   ARG A  32      -0.557  35.356 -87.962  1.00  0.00              
ATOM    388  CA  ARG A  32       0.885  35.387 -88.149  1.00  0.00              
ATOM    389  C   ARG A  32       1.304  36.376 -89.229  1.00  0.00              
ATOM    390  O   ARG A  32       2.297  37.087 -89.075  1.00  0.00              
ATOM    391  CB  ARG A  32       1.449  34.000 -88.422  1.00  0.00              
ATOM    392  CG  ARG A  32       1.442  33.060 -87.227  1.00  0.00              
ATOM    393  CD  ARG A  32       1.929  31.689 -87.523  1.00  0.00              
ATOM    394  NE  ARG A  32       1.904  30.782 -86.387  1.00  0.00              
ATOM    395  CZ  ARG A  32       2.230  29.476 -86.444  1.00  0.00              
ATOM    396  NH1 ARG A  32       2.570  28.911 -87.581  1.00  0.00              
ATOM    397  NH2 ARG A  32       2.176  28.770 -85.328  1.00  0.00              
ATOM    398  H   ARG A  32      -1.061  34.504 -88.163  1.00  0.00              
ATOM    399  HA  ARG A  32       1.369  35.724 -87.232  1.00  0.00              
ATOM    400 1HB  ARG A  32       0.854  33.567 -89.224  1.00  0.00              
ATOM    401 2HB  ARG A  32       2.475  34.137 -88.764  1.00  0.00              
ATOM    402 1HG  ARG A  32       2.078  33.482 -86.449  1.00  0.00              
ATOM    403 2HG  ARG A  32       0.419  32.981 -86.855  1.00  0.00              
ATOM    404 1HD  ARG A  32       1.306  31.253 -88.303  1.00  0.00              
ATOM    405 2HD  ARG A  32       2.960  31.748 -87.872  1.00  0.00              
ATOM    406  HE  ARG A  32       1.654  30.962 -85.424  1.00  0.00              
ATOM    407 1HH1 ARG A  32       2.589  29.460 -88.429  1.00  0.00              
ATOM    408 2HH1 ARG A  32       2.811  27.931 -87.603  1.00  0.00              
ATOM    409 1HH2 ARG A  32       1.896  29.216 -84.465  1.00  0.00              
ATOM    410 2HH2 ARG A  32       2.415  27.790 -85.342  1.00  0.00              
ATOM    411  N   ALA A  33       0.549  36.429 -90.325  1.00  0.00              
ATOM    412  CA  ALA A  33       0.857  37.353 -91.416  1.00  0.00              
ATOM    413  C   ALA A  33       0.698  38.787 -90.925  1.00  0.00              
ATOM    414  O   ALA A  33       1.491  39.668 -91.260  1.00  0.00              
ATOM    415  CB  ALA A  33      -0.066  37.097 -92.603  1.00  0.00              
ATOM    416  H   ALA A  33      -0.253  35.820 -90.407  1.00  0.00              
ATOM    417  HA  ALA A  33       1.894  37.204 -91.718  1.00  0.00              
ATOM    418 1HB  ALA A  33       0.176  37.792 -93.407  1.00  0.00              
ATOM    419 2HB  ALA A  33       0.069  36.074 -92.955  1.00  0.00              
ATOM    420 3HB  ALA A  33      -1.101  37.243 -92.297  1.00  0.00              
ATOM    421  N   LEU A  34      -0.338  39.012 -90.125  1.00  0.00              
ATOM    422  CA  LEU A  34      -0.605  40.323 -89.554  1.00  0.00              
ATOM    423  C   LEU A  34       0.577  40.736 -88.673  1.00  0.00              
ATOM    424  O   LEU A  34       1.063  41.867 -88.747  1.00  0.00              
ATOM    425  CB  LEU A  34      -1.892  40.262 -88.728  1.00  0.00              
ATOM    426  CG  LEU A  34      -2.190  41.414 -87.770  1.00  0.00              
ATOM    427  CD1 LEU A  34      -2.336  42.711 -88.547  1.00  0.00              
ATOM    428  CD2 LEU A  34      -3.459  41.107 -86.985  1.00  0.00              
ATOM    429  H   LEU A  34      -0.959  38.245 -89.908  1.00  0.00              
ATOM    430  HA  LEU A  34      -0.695  41.058 -90.353  1.00  0.00              
ATOM    431 1HB  LEU A  34      -2.622  40.276 -89.536  1.00  0.00              
ATOM    432 2HB  LEU A  34      -1.976  39.324 -88.179  1.00  0.00              
ATOM    433  HG  LEU A  34      -1.364  41.468 -87.061  1.00  0.00              
ATOM    434 1HD1 LEU A  34      -2.548  43.527 -87.857  1.00  0.00              
ATOM    435 2HD1 LEU A  34      -1.410  42.921 -89.082  1.00  0.00              
ATOM    436 3HD1 LEU A  34      -3.154  42.618 -89.260  1.00  0.00              
ATOM    437 1HD2 LEU A  34      -3.671  41.929 -86.301  1.00  0.00              
ATOM    438 2HD2 LEU A  34      -4.294  40.984 -87.675  1.00  0.00              
ATOM    439 3HD2 LEU A  34      -3.322  40.188 -86.415  1.00  0.00              
ATOM    440  N   ALA A  35       1.038  39.804 -87.844  1.00  0.00              
ATOM    441  CA  ALA A  35       2.160  40.050 -86.945  1.00  0.00              
ATOM    442  C   ALA A  35       3.413  40.451 -87.720  1.00  0.00              
ATOM    443  O   ALA A  35       4.149  41.348 -87.310  1.00  0.00              
ATOM    444  CB  ALA A  35       2.431  38.821 -86.090  1.00  0.00              
ATOM    445  H   ALA A  35       0.594  38.897 -87.840  1.00  0.00              
ATOM    446  HA  ALA A  35       1.906  40.882 -86.288  1.00  0.00              
ATOM    447 1HB  ALA A  35       3.270  39.020 -85.423  1.00  0.00              
ATOM    448 2HB  ALA A  35       1.546  38.585 -85.499  1.00  0.00              
ATOM    449 3HB  ALA A  35       2.674  37.977 -86.734  1.00  0.00              
ATOM    450  N   GLU A  36       3.653  39.776 -88.840  1.00  0.00              
ATOM    451  CA  GLU A  36       4.819  40.061 -89.669  1.00  0.00              
ATOM    452  C   GLU A  36       4.750  41.476 -90.240  1.00  0.00              
ATOM    453  O   GLU A  36       5.762  42.176 -90.304  1.00  0.00              
ATOM    454  CB  GLU A  36       4.934  39.039 -90.802  1.00  0.00              
ATOM    455  CG  GLU A  36       5.328  37.640 -90.349  1.00  0.00              
ATOM    456  CD  GLU A  36       5.301  36.667 -91.495  1.00  0.00              
ATOM    457  OE1 GLU A  36       4.921  37.058 -92.572  1.00  0.00              
ATOM    458  OE2 GLU A  36       5.765  35.564 -91.323  1.00  0.00              
ATOM    459  H   GLU A  36       3.013  39.048 -89.124  1.00  0.00              
ATOM    460  HA  GLU A  36       5.724  40.013 -89.063  1.00  0.00              
ATOM    461 1HB  GLU A  36       3.963  39.000 -91.296  1.00  0.00              
ATOM    462 2HB  GLU A  36       5.682  39.418 -91.499  1.00  0.00              
ATOM    463 1HG  GLU A  36       6.302  37.599 -89.862  1.00  0.00              
ATOM    464 2HG  GLU A  36       4.553  37.376 -89.631  1.00  0.00              
ATOM    465  N   ARG A  37       3.556  41.894 -90.651  1.00  0.00              
ATOM    466  CA  ARG A  37       3.364  43.224 -91.224  1.00  0.00              
ATOM    467  C   ARG A  37       3.553  44.347 -90.206  1.00  0.00              
ATOM    468  O   ARG A  37       4.112  45.398 -90.525  1.00  0.00              
ATOM    469  CB  ARG A  37       1.961  43.353 -91.830  1.00  0.00              
ATOM    470  CG  ARG A  37       1.656  42.408 -92.978  1.00  0.00              
ATOM    471  CD  ARG A  37       0.438  42.890 -93.762  1.00  0.00              
ATOM    472  NE  ARG A  37      -0.792  42.890 -92.972  1.00  0.00              
ATOM    473  CZ  ARG A  37      -1.512  41.804 -92.703  1.00  0.00              
ATOM    474  NH1 ARG A  37      -1.131  40.620 -93.162  1.00  0.00              
ATOM    475  NH2 ARG A  37      -2.619  41.903 -91.979  1.00  0.00              
ATOM    476  H   ARG A  37       2.762  41.276 -90.565  1.00  0.00              
ATOM    477  HA  ARG A  37       4.113  43.405 -91.996  1.00  0.00              
ATOM    478 1HB  ARG A  37       1.249  43.174 -91.026  1.00  0.00              
ATOM    479 2HB  ARG A  37       1.860  44.380 -92.182  1.00  0.00              
ATOM    480 1HG  ARG A  37       2.526  42.367 -93.634  1.00  0.00              
ATOM    481 2HG  ARG A  37       1.464  41.416 -92.568  1.00  0.00              
ATOM    482 1HD  ARG A  37       0.619  43.908 -94.106  1.00  0.00              
ATOM    483 2HD  ARG A  37       0.289  42.237 -94.621  1.00  0.00              
ATOM    484  HE  ARG A  37      -1.272  43.661 -92.526  1.00  0.00              
ATOM    485 1HH1 ARG A  37      -0.291  40.543 -93.717  1.00  0.00              
ATOM    486 2HH1 ARG A  37      -1.682  39.800 -92.954  1.00  0.00              
ATOM    487 1HH2 ARG A  37      -2.913  42.806 -91.633  1.00  0.00              
ATOM    488 2HH2 ARG A  37      -3.163  41.077 -91.778  1.00  0.00              
ATOM    489  N   GLU A  38       3.084  44.120 -88.983  1.00  0.00              
ATOM    490  CA  GLU A  38       3.165  45.123 -87.927  1.00  0.00              
ATOM    491  C   GLU A  38       4.398  45.024 -87.036  1.00  0.00              
ATOM    492  O   GLU A  38       4.564  45.822 -86.108  1.00  0.00              
ATOM    493  CB  GLU A  38       1.907  45.048 -87.062  1.00  0.00              
ATOM    494  CG  GLU A  38       0.622  45.238 -87.851  1.00  0.00              
ATOM    495  CD  GLU A  38       0.540  46.605 -88.500  1.00  0.00              
ATOM    496  OE1 GLU A  38      -0.338  46.804 -89.366  1.00  0.00              
ATOM    497  OE2 GLU A  38       1.351  47.483 -88.138  1.00  0.00              
ATOM    498  H   GLU A  38       2.659  43.226 -88.781  1.00  0.00              
ATOM    499  HA  GLU A  38       3.235  46.118 -88.367  1.00  0.00              
ATOM    500 1HB  GLU A  38       1.908  44.069 -86.583  1.00  0.00              
ATOM    501 2HB  GLU A  38       1.996  45.825 -86.302  1.00  0.00              
ATOM    502 1HG  GLU A  38       0.466  44.477 -88.615  1.00  0.00              
ATOM    503 2HG  GLU A  38      -0.157  45.157 -87.095  1.00  0.00              
ATOM    504  N   ASN A  39       5.254  44.047 -87.306  1.00  0.00              
ATOM    505  CA  ASN A  39       6.466  43.859 -86.520  1.00  0.00              
ATOM    506  C   ASN A  39       6.199  43.657 -85.028  1.00  0.00              
ATOM    507  O   ASN A  39       6.970  44.111 -84.180  1.00  0.00              
ATOM    508  CB  ASN A  39       7.418  45.024 -86.717  1.00  0.00              
ATOM    509  CG  ASN A  39       7.885  45.191 -88.137  1.00  0.00              
ATOM    510  OD1 ASN A  39       8.463  44.275 -88.734  1.00  0.00              
ATOM    511  ND2 ASN A  39       7.710  46.381 -88.652  1.00  0.00              
ATOM    512  H   ASN A  39       5.063  43.419 -88.073  1.00  0.00              
ATOM    513  HA  ASN A  39       6.977  42.950 -86.840  1.00  0.00              
ATOM    514 1HB  ASN A  39       7.195  46.005 -86.296  1.00  0.00              
ATOM    515 2HB  ASN A  39       8.214  44.554 -86.139  1.00  0.00              
ATOM    516 1HD2 ASN A  39       7.996  46.565 -89.593  1.00  0.00              
ATOM    517 2HD2 ASN A  39       7.290  47.106 -88.106  1.00  0.00              
ATOM    518  N   HIS A  40       5.101  42.977 -84.710  1.00  0.00              
ATOM    519  CA  HIS A  40       4.756  42.693 -83.323  1.00  0.00              
ATOM    520  C   HIS A  40       4.101  41.323 -83.337  1.00  0.00              
ATOM    521  O   HIS A  40       3.101  41.107 -84.024  1.00  0.00              
ATOM    522  CB  HIS A  40       3.822  43.751 -82.727  1.00  0.00              
ATOM    523  CG  HIS A  40       3.617  43.611 -81.251  1.00  0.00              
ATOM    524  ND1 HIS A  40       3.012  42.508 -80.686  1.00  0.00              
ATOM    525  CD2 HIS A  40       3.936  44.433 -80.224  1.00  0.00              
ATOM    526  CE1 HIS A  40       2.969  42.659 -79.373  1.00  0.00              
ATOM    527  NE2 HIS A  40       3.523  43.818 -79.068  1.00  0.00              
ATOM    528  H   HIS A  40       4.491  42.649 -85.446  1.00  0.00              
ATOM    529  HA  HIS A  40       5.662  42.668 -82.718  1.00  0.00              
ATOM    530 1HB  HIS A  40       4.231  44.749 -82.891  1.00  0.00              
ATOM    531 2HB  HIS A  40       2.836  43.683 -83.187  1.00  0.00              
ATOM    532  HD2 HIS A  40       4.421  45.409 -80.180  1.00  0.00              
ATOM    533  HE1 HIS A  40       2.526  41.889 -78.741  1.00  0.00              
ATOM    534  HE2 HIS A  40       3.629  44.199 -78.139  1.00  0.00              
ATOM    535  N   HIS A  41       4.668  40.401 -82.570  1.00  0.00              
ATOM    536  CA  HIS A  41       4.186  39.033 -82.566  1.00  0.00              
ATOM    537  C   HIS A  41       3.490  38.571 -81.307  1.00  0.00              
ATOM    538  O   HIS A  41       3.889  38.903 -80.194  1.00  0.00              
ATOM    539  CB  HIS A  41       5.354  38.085 -82.854  1.00  0.00              
ATOM    540  CG  HIS A  41       5.952  38.263 -84.216  1.00  0.00              
ATOM    541  ND1 HIS A  41       5.422  37.672 -85.343  1.00  0.00              
ATOM    542  CD2 HIS A  41       7.033  38.965 -84.630  1.00  0.00              
ATOM    543  CE1 HIS A  41       6.153  38.003 -86.394  1.00  0.00              
ATOM    544  NE2 HIS A  41       7.135  38.786 -85.988  1.00  0.00              
ATOM    545  H   HIS A  41       5.447  40.650 -81.978  1.00  0.00              
ATOM    546  HA  HIS A  41       3.423  38.911 -83.334  1.00  0.00              
ATOM    547 1HB  HIS A  41       6.159  38.250 -82.137  1.00  0.00              
ATOM    548 2HB  HIS A  41       5.021  37.049 -82.793  1.00  0.00              
ATOM    549  HD2 HIS A  41       7.759  39.585 -84.104  1.00  0.00              
ATOM    550  HE1 HIS A  41       5.896  37.635 -87.387  1.00  0.00              
ATOM    551  HE2 HIS A  41       7.851  39.193 -86.573  1.00  0.00              
ATOM    552  N   PRO A  42       2.444  37.758 -81.473  1.00  0.00              
ATOM    553  CA  PRO A  42       1.672  37.235 -80.350  1.00  0.00              
ATOM    554  C   PRO A  42       2.186  35.878 -79.918  1.00  0.00              
ATOM    555  O   PRO A  42       3.156  35.350 -80.471  1.00  0.00              
ATOM    556  CB  PRO A  42       0.293  37.082 -80.960  1.00  0.00              
ATOM    557  CG  PRO A  42       0.643  36.490 -82.317  1.00  0.00              
ATOM    558  CD  PRO A  42       1.852  37.323 -82.757  1.00  0.00              
ATOM    559  HA  PRO A  42       1.745  37.866 -79.452  1.00  0.00              
ATOM    560 1HB  PRO A  42      -0.344  36.421 -80.354  1.00  0.00              
ATOM    561 2HB  PRO A  42      -0.225  38.050 -81.034  1.00  0.00              
ATOM    562 1HG  PRO A  42       0.883  35.420 -82.234  1.00  0.00              
ATOM    563 2HG  PRO A  42      -0.200  36.577 -83.018  1.00  0.00              
ATOM    564 1HD  PRO A  42       2.570  36.735 -83.347  1.00  0.00              
ATOM    565 2HD  PRO A  42       1.560  38.186 -83.374  1.00  0.00              
ATOM    566  N   ARG A  43       1.540  35.338 -78.892  1.00  0.00              
ATOM    567  CA  ARG A  43       1.792  33.970 -78.486  1.00  0.00              
ATOM    568  C   ARG A  43       0.466  33.341 -78.920  1.00  0.00              
ATOM    569  O   ARG A  43      -0.614  33.770 -78.488  1.00  0.00              
ATOM    570  CB  ARG A  43       2.145  33.774 -77.019  1.00  0.00              
ATOM    571  CG  ARG A  43       2.556  32.359 -76.643  1.00  0.00              
ATOM    572  CD  ARG A  43       2.990  32.202 -75.232  1.00  0.00              
ATOM    573  NE  ARG A  43       1.916  32.298 -74.256  1.00  0.00              
ATOM    574  CZ  ARG A  43       2.090  32.263 -72.921  1.00  0.00              
ATOM    575  NH1 ARG A  43       3.284  32.095 -72.397  1.00  0.00              
ATOM    576  NH2 ARG A  43       1.023  32.376 -72.149  1.00  0.00              
ATOM    577  H   ARG A  43       0.861  35.885 -78.383  1.00  0.00              
ATOM    578  HA  ARG A  43       2.664  33.583 -79.015  1.00  0.00              
ATOM    579 1HB  ARG A  43       2.963  34.457 -76.795  1.00  0.00              
ATOM    580 2HB  ARG A  43       1.266  34.058 -76.440  1.00  0.00              
ATOM    581 1HG  ARG A  43       1.707  31.696 -76.809  1.00  0.00              
ATOM    582 2HG  ARG A  43       3.384  32.057 -77.286  1.00  0.00              
ATOM    583 1HD  ARG A  43       3.454  31.224 -75.111  1.00  0.00              
ATOM    584 2HD  ARG A  43       3.716  32.979 -74.996  1.00  0.00              
ATOM    585  HE  ARG A  43       0.921  32.402 -74.402  1.00  0.00              
ATOM    586 1HH1 ARG A  43       4.088  31.992 -73.001  1.00  0.00              
ATOM    587 2HH1 ARG A  43       3.393  32.071 -71.394  1.00  0.00              
ATOM    588 1HH2 ARG A  43       0.110  32.486 -72.568  1.00  0.00              
ATOM    589 2HH2 ARG A  43       1.125  32.351 -71.145  1.00  0.00              
ATOM    590  N   VAL A  44       0.550  32.360 -79.811  1.00  0.00              
ATOM    591  CA  VAL A  44      -0.631  31.683 -80.326  1.00  0.00              
ATOM    592  C   VAL A  44      -0.720  30.268 -79.805  1.00  0.00              
ATOM    593  O   VAL A  44       0.270  29.537 -79.815  1.00  0.00              
ATOM    594  CB  VAL A  44      -0.642  31.650 -81.866  1.00  0.00              
ATOM    595  CG1 VAL A  44      -1.857  30.889 -82.374  1.00  0.00              
ATOM    596  CG2 VAL A  44      -0.626  33.063 -82.429  1.00  0.00              
ATOM    597  H   VAL A  44       1.462  32.077 -80.140  1.00  0.00              
ATOM    598  HA  VAL A  44      -1.546  32.167 -79.983  1.00  0.00              
ATOM    599  HB  VAL A  44       0.267  31.160 -82.216  1.00  0.00              
ATOM    600 1HG1 VAL A  44      -1.849  30.875 -83.464  1.00  0.00              
ATOM    601 2HG1 VAL A  44      -1.829  29.866 -81.999  1.00  0.00              
ATOM    602 3HG1 VAL A  44      -2.766  31.379 -82.025  1.00  0.00              
ATOM    603 1HG2 VAL A  44      -0.634  33.021 -83.518  1.00  0.00              
ATOM    604 2HG2 VAL A  44      -1.507  33.602 -82.080  1.00  0.00              
ATOM    605 3HG2 VAL A  44       0.273  33.579 -82.093  1.00  0.00              
ATOM    606  N   THR A  45      -1.903  29.872 -79.359  1.00  0.00              
ATOM    607  CA  THR A  45      -2.100  28.505 -78.896  1.00  0.00              
ATOM    608  C   THR A  45      -3.180  27.919 -79.794  1.00  0.00              
ATOM    609  O   THR A  45      -4.316  28.397 -79.812  1.00  0.00              
ATOM    610  CB  THR A  45      -2.525  28.424 -77.418  1.00  0.00              
ATOM    611  OG1 THR A  45      -1.514  29.017 -76.594  1.00  0.00              
ATOM    612  CG2 THR A  45      -2.730  26.975 -77.001  1.00  0.00              
ATOM    613  H   THR A  45      -2.681  30.516 -79.336  1.00  0.00              
ATOM    614  HA  THR A  45      -1.174  27.940 -79.009  1.00  0.00              
ATOM    615  HB  THR A  45      -3.457  28.974 -77.287  1.00  0.00              
ATOM    616  HG1 THR A  45      -1.607  29.972 -76.611  1.00  0.00              
ATOM    617 1HG2 THR A  45      -3.030  26.939 -75.954  1.00  0.00              
ATOM    618 2HG2 THR A  45      -3.506  26.525 -77.619  1.00  0.00              
ATOM    619 3HG2 THR A  45      -1.798  26.426 -77.131  1.00  0.00              
ATOM    620  N   VAL A  46      -2.804  26.901 -80.560  1.00  0.00              
ATOM    621  CA  VAL A  46      -3.706  26.251 -81.495  1.00  0.00              
ATOM    622  C   VAL A  46      -4.027  24.836 -81.048  1.00  0.00              
ATOM    623  O   VAL A  46      -3.132  24.048 -80.734  1.00  0.00              
ATOM    624  CB  VAL A  46      -3.115  26.210 -82.917  1.00  0.00              
ATOM    625  CG1 VAL A  46      -4.057  25.483 -83.864  1.00  0.00              
ATOM    626  CG2 VAL A  46      -2.837  27.618 -83.420  1.00  0.00              
ATOM    627  H   VAL A  46      -1.852  26.571 -80.484  1.00  0.00              
ATOM    628  HA  VAL A  46      -4.670  26.759 -81.535  1.00  0.00              
ATOM    629  HB  VAL A  46      -2.157  25.690 -82.887  1.00  0.00              
ATOM    630 1HG1 VAL A  46      -3.623  25.462 -84.865  1.00  0.00              
ATOM    631 2HG1 VAL A  46      -4.209  24.462 -83.515  1.00  0.00              
ATOM    632 3HG1 VAL A  46      -5.014  26.003 -83.896  1.00  0.00              
ATOM    633 1HG2 VAL A  46      -2.419  27.570 -84.425  1.00  0.00              
ATOM    634 2HG2 VAL A  46      -3.767  28.186 -83.440  1.00  0.00              
ATOM    635 3HG2 VAL A  46      -2.126  28.109 -82.755  1.00  0.00              
ATOM    636  N   GLU A  47      -5.311  24.523 -81.005  1.00  0.00              
ATOM    637  CA  GLU A  47      -5.755  23.192 -80.628  1.00  0.00              
ATOM    638  C   GLU A  47      -7.052  22.925 -81.360  1.00  0.00              
ATOM    639  O   GLU A  47      -7.576  23.807 -82.035  1.00  0.00              
ATOM    640  CB  GLU A  47      -5.944  23.067 -79.115  1.00  0.00              
ATOM    641  CG  GLU A  47      -7.052  23.941 -78.545  1.00  0.00              
ATOM    642  CD  GLU A  47      -7.125  23.825 -77.048  1.00  0.00              
ATOM    643  OE1 GLU A  47      -7.369  22.744 -76.567  1.00  0.00              
ATOM    644  OE2 GLU A  47      -6.827  24.788 -76.382  1.00  0.00              
ATOM    645  H   GLU A  47      -6.000  25.224 -81.239  1.00  0.00              
ATOM    646  HA  GLU A  47      -5.015  22.454 -80.938  1.00  0.00              
ATOM    647 1HB  GLU A  47      -6.165  22.020 -78.907  1.00  0.00              
ATOM    648 2HB  GLU A  47      -4.995  23.337 -78.651  1.00  0.00              
ATOM    649 1HG  GLU A  47      -6.962  24.991 -78.822  1.00  0.00              
ATOM    650 2HG  GLU A  47      -7.958  23.527 -78.986  1.00  0.00              
ATOM    651  N   TYR A  48      -7.560  21.706 -81.255  1.00  0.00              
ATOM    652  CA  TYR A  48      -8.806  21.387 -81.926  1.00  0.00              
ATOM    653  C   TYR A  48      -9.896  22.375 -81.536  1.00  0.00              
ATOM    654  O   TYR A  48     -10.195  22.543 -80.356  1.00  0.00              
ATOM    655  CB  TYR A  48      -9.243  19.958 -81.595  1.00  0.00              
ATOM    656  CG  TYR A  48     -10.534  19.542 -82.264  1.00  0.00              
ATOM    657  CD1 TYR A  48     -10.535  19.015 -83.547  1.00  0.00              
ATOM    658  CD2 TYR A  48     -11.749  19.674 -81.608  1.00  0.00              
ATOM    659  CE1 TYR A  48     -11.712  18.634 -84.162  1.00  0.00              
ATOM    660  CE2 TYR A  48     -12.932  19.295 -82.212  1.00  0.00              
ATOM    661  CZ  TYR A  48     -12.909  18.776 -83.491  1.00  0.00              
ATOM    662  OH  TYR A  48     -14.084  18.396 -84.097  1.00  0.00              
ATOM    663  H   TYR A  48      -7.095  20.991 -80.715  1.00  0.00              
ATOM    664  HA  TYR A  48      -8.677  21.470 -83.005  1.00  0.00              
ATOM    665 1HB  TYR A  48      -8.438  19.293 -81.913  1.00  0.00              
ATOM    666 2HB  TYR A  48      -9.358  19.899 -80.514  1.00  0.00              
ATOM    667  HD1 TYR A  48      -9.586  18.906 -84.072  1.00  0.00              
ATOM    668  HD2 TYR A  48     -11.760  20.086 -80.598  1.00  0.00              
ATOM    669  HE1 TYR A  48     -11.698  18.223 -85.171  1.00  0.00              
ATOM    670  HE2 TYR A  48     -13.877  19.409 -81.680  1.00  0.00              
ATOM    671  HH  TYR A  48     -14.856  18.536 -83.543  1.00  0.00              
ATOM    672  N   GLY A  49     -10.465  23.038 -82.539  1.00  0.00              
ATOM    673  CA  GLY A  49     -11.549  23.977 -82.311  1.00  0.00              
ATOM    674  C   GLY A  49     -11.263  25.310 -81.641  1.00  0.00              
ATOM    675  O   GLY A  49     -12.203  26.037 -81.316  1.00  0.00              
ATOM    676  H   GLY A  49     -10.136  22.886 -83.482  1.00  0.00              
ATOM    677 1HA  GLY A  49     -11.998  24.242 -83.268  1.00  0.00              
ATOM    678 2HA  GLY A  49     -12.300  23.507 -81.677  1.00  0.00              
ATOM    679  N   ARG A  50      -9.999  25.661 -81.433  1.00  0.00              
ATOM    680  CA  ARG A  50      -9.725  26.934 -80.790  1.00  0.00              
ATOM    681  C   ARG A  50      -8.340  27.493 -80.999  1.00  0.00              
ATOM    682  O   ARG A  50      -7.352  26.761 -81.069  1.00  0.00              
ATOM    683  CB  ARG A  50      -9.957  26.819 -79.287  1.00  0.00              
ATOM    684  CG  ARG A  50      -9.809  28.136 -78.512  1.00  0.00              
ATOM    685  CD  ARG A  50     -10.205  27.982 -77.046  1.00  0.00              
ATOM    686  NE  ARG A  50      -9.323  27.072 -76.320  1.00  0.00              
ATOM    687  CZ  ARG A  50      -9.424  26.816 -75.019  1.00  0.00              
ATOM    688  NH1 ARG A  50     -10.372  27.401 -74.299  1.00  0.00              
ATOM    689  NH2 ARG A  50      -8.576  25.980 -74.435  1.00  0.00              
ATOM    690  H   ARG A  50      -9.226  25.072 -81.707  1.00  0.00              
ATOM    691  HA  ARG A  50     -10.378  27.704 -81.203  1.00  0.00              
ATOM    692 1HB  ARG A  50     -10.965  26.431 -79.149  1.00  0.00              
ATOM    693 2HB  ARG A  50      -9.235  26.096 -78.908  1.00  0.00              
ATOM    694 1HG  ARG A  50      -8.769  28.458 -78.570  1.00  0.00              
ATOM    695 2HG  ARG A  50     -10.448  28.886 -78.979  1.00  0.00              
ATOM    696 1HD  ARG A  50     -10.164  28.958 -76.564  1.00  0.00              
ATOM    697 2HD  ARG A  50     -11.221  27.593 -76.993  1.00  0.00              
ATOM    698  HE  ARG A  50      -8.544  26.523 -76.658  1.00  0.00              
ATOM    699 1HH1 ARG A  50     -11.017  28.040 -74.742  1.00  0.00              
ATOM    700 2HH1 ARG A  50     -10.445  27.204 -73.311  1.00  0.00              
ATOM    701 1HH2 ARG A  50      -7.851  25.537 -74.982  1.00  0.00              
ATOM    702 2HH2 ARG A  50      -8.658  25.791 -73.447  1.00  0.00              
ATOM    703  N   VAL A  51      -8.286  28.813 -81.105  1.00  0.00              
ATOM    704  CA  VAL A  51      -7.026  29.521 -81.206  1.00  0.00              
ATOM    705  C   VAL A  51      -7.065  30.581 -80.121  1.00  0.00              
ATOM    706  O   VAL A  51      -8.021  31.356 -80.037  1.00  0.00              
ATOM    707  CB  VAL A  51      -6.837  30.259 -82.542  1.00  0.00              
ATOM    708  CG1 VAL A  51      -5.531  31.054 -82.501  1.00  0.00              
ATOM    709  CG2 VAL A  51      -6.816  29.274 -83.694  1.00  0.00              
ATOM    710  H   VAL A  51      -9.148  29.339 -81.116  1.00  0.00              
ATOM    711  HA  VAL A  51      -6.182  28.858 -81.011  1.00  0.00              
ATOM    712  HB  VAL A  51      -7.689  30.919 -82.705  1.00  0.00              
ATOM    713 1HG1 VAL A  51      -5.394  31.579 -83.447  1.00  0.00              
ATOM    714 2HG1 VAL A  51      -5.571  31.778 -81.688  1.00  0.00              
ATOM    715 3HG1 VAL A  51      -4.695  30.373 -82.341  1.00  0.00              
ATOM    716 1HG2 VAL A  51      -6.682  29.813 -84.632  1.00  0.00              
ATOM    717 2HG2 VAL A  51      -5.993  28.573 -83.557  1.00  0.00              
ATOM    718 3HG2 VAL A  51      -7.758  28.726 -83.722  1.00  0.00              
ATOM    719  N   THR A  52      -6.049  30.593 -79.270  1.00  0.00              
ATOM    720  CA  THR A  52      -5.946  31.609 -78.237  1.00  0.00              
ATOM    721  C   THR A  52      -4.855  32.555 -78.722  1.00  0.00              
ATOM    722  O   THR A  52      -3.770  32.120 -79.133  1.00  0.00              
ATOM    723  CB  THR A  52      -5.530  31.019 -76.880  1.00  0.00              
ATOM    724  OG1 THR A  52      -6.496  30.049 -76.464  1.00  0.00              
ATOM    725  CG2 THR A  52      -5.455  32.114 -75.821  1.00  0.00              
ATOM    726  H   THR A  52      -5.332  29.885 -79.337  1.00  0.00              
ATOM    727  HA  THR A  52      -6.894  32.139 -78.145  1.00  0.00              
ATOM    728  HB  THR A  52      -4.553  30.547 -76.983  1.00  0.00              
ATOM    729  HG1 THR A  52      -6.334  29.220 -76.921  1.00  0.00              
ATOM    730 1HG2 THR A  52      -5.159  31.677 -74.868  1.00  0.00              
ATOM    731 2HG2 THR A  52      -4.721  32.861 -76.122  1.00  0.00              
ATOM    732 3HG2 THR A  52      -6.431  32.585 -75.717  1.00  0.00              
ATOM    733  N   VAL A  53      -5.157  33.845 -78.704  1.00  0.00              
ATOM    734  CA  VAL A  53      -4.216  34.862 -79.141  1.00  0.00              
ATOM    735  C   VAL A  53      -3.886  35.746 -77.949  1.00  0.00              
ATOM    736  O   VAL A  53      -4.787  36.270 -77.291  1.00  0.00              
ATOM    737  CB  VAL A  53      -4.822  35.738 -80.272  1.00  0.00              
ATOM    738  CG1 VAL A  53      -3.787  36.741 -80.763  1.00  0.00              
ATOM    739  CG2 VAL A  53      -5.312  34.861 -81.421  1.00  0.00              
ATOM    740  H   VAL A  53      -6.070  34.127 -78.376  1.00  0.00              
ATOM    741  HA  VAL A  53      -3.277  34.417 -79.473  1.00  0.00              
ATOM    742  HB  VAL A  53      -5.692  36.266 -79.883  1.00  0.00              
ATOM    743 1HG1 VAL A  53      -4.220  37.352 -81.556  1.00  0.00              
ATOM    744 2HG1 VAL A  53      -3.482  37.383 -79.937  1.00  0.00              
ATOM    745 3HG1 VAL A  53      -2.919  36.208 -81.150  1.00  0.00              
ATOM    746 1HG2 VAL A  53      -5.734  35.489 -82.205  1.00  0.00              
ATOM    747 2HG2 VAL A  53      -4.475  34.290 -81.824  1.00  0.00              
ATOM    748 3HG2 VAL A  53      -6.077  34.175 -81.055  1.00  0.00              
ATOM    749  N   GLU A  54      -2.596  35.899 -77.676  1.00  0.00              
ATOM    750  CA  GLU A  54      -2.137  36.731 -76.569  1.00  0.00              
ATOM    751  C   GLU A  54      -1.176  37.783 -77.092  1.00  0.00              
ATOM    752  O   GLU A  54      -0.222  37.464 -77.809  1.00  0.00              
ATOM    753  CB  GLU A  54      -1.465  35.884 -75.486  1.00  0.00              
ATOM    754  CG  GLU A  54      -2.310  34.724 -74.980  1.00  0.00              
ATOM    755  CD  GLU A  54      -1.581  33.934 -73.929  1.00  0.00              
ATOM    756  OE1 GLU A  54      -0.492  33.487 -74.198  1.00  0.00              
ATOM    757  OE2 GLU A  54      -2.061  33.873 -72.822  1.00  0.00              
ATOM    758  H   GLU A  54      -1.914  35.426 -78.251  1.00  0.00              
ATOM    759  HA  GLU A  54      -2.985  37.251 -76.121  1.00  0.00              
ATOM    760 1HB  GLU A  54      -0.538  35.499 -75.912  1.00  0.00              
ATOM    761 2HB  GLU A  54      -1.234  36.553 -74.656  1.00  0.00              
ATOM    762 1HG  GLU A  54      -3.282  35.031 -74.594  1.00  0.00              
ATOM    763 2HG  GLU A  54      -2.451  34.105 -75.866  1.00  0.00              
ATOM    764  N   TRP A  55      -1.438  39.035 -76.731  1.00  0.00              
ATOM    765  CA  TRP A  55      -0.602  40.155 -77.130  1.00  0.00              
ATOM    766  C   TRP A  55      -0.061  40.884 -75.913  1.00  0.00              
ATOM    767  O   TRP A  55      -0.812  41.223 -75.000  1.00  0.00              
ATOM    768  CB  TRP A  55      -1.389  41.198 -77.933  1.00  0.00              
ATOM    769  CG  TRP A  55      -1.985  40.739 -79.215  1.00  0.00              
ATOM    770  CD1 TRP A  55      -3.303  40.467 -79.457  1.00  0.00              
ATOM    771  CD2 TRP A  55      -1.298  40.523 -80.451  1.00  0.00              
ATOM    772  NE1 TRP A  55      -3.479  40.099 -80.768  1.00  0.00              
ATOM    773  CE2 TRP A  55      -2.264  40.121 -81.400  1.00  0.00              
ATOM    774  CE3 TRP A  55       0.041  40.631 -80.850  1.00  0.00              
ATOM    775  CZ2 TRP A  55      -1.933  39.825 -82.725  1.00  0.00              
ATOM    776  CZ3 TRP A  55       0.368  40.339 -82.171  1.00  0.00              
ATOM    777  CH2 TRP A  55      -0.617  39.938 -83.090  1.00  0.00              
ATOM    778  H   TRP A  55      -2.251  39.208 -76.157  1.00  0.00              
ATOM    779  HA  TRP A  55       0.259  39.792 -77.691  1.00  0.00              
ATOM    780 1HB  TRP A  55      -2.230  41.569 -77.347  1.00  0.00              
ATOM    781 2HB  TRP A  55      -0.740  42.031 -78.205  1.00  0.00              
ATOM    782  HD1 TRP A  55      -3.990  40.575 -78.620  1.00  0.00              
ATOM    783  HE1 TRP A  55      -4.359  39.852 -81.197  1.00  0.00              
ATOM    784  HE3 TRP A  55       0.841  40.936 -80.176  1.00  0.00              
ATOM    785  HZ2 TRP A  55      -2.725  39.521 -83.410  1.00  0.00              
ATOM    786  HZ3 TRP A  55       1.411  40.429 -82.476  1.00  0.00              
ATOM    787  HH2 TRP A  55      -0.325  39.712 -84.116  1.00  0.00              
ATOM    788  N   TRP A  56       1.244  41.116 -75.894  1.00  0.00              
ATOM    789  CA  TRP A  56       1.845  41.919 -74.838  1.00  0.00              
ATOM    790  C   TRP A  56       3.194  42.403 -75.323  1.00  0.00              
ATOM    791  O   TRP A  56       3.718  41.926 -76.333  1.00  0.00              
ATOM    792  CB  TRP A  56       1.961  41.160 -73.502  1.00  0.00              
ATOM    793  CG  TRP A  56       3.083  40.186 -73.382  1.00  0.00              
ATOM    794  CD1 TRP A  56       4.343  40.430 -72.912  1.00  0.00              
ATOM    795  CD2 TRP A  56       3.032  38.791 -73.692  1.00  0.00              
ATOM    796  NE1 TRP A  56       5.079  39.268 -72.906  1.00  0.00              
ATOM    797  CE2 TRP A  56       4.298  38.247 -73.382  1.00  0.00              
ATOM    798  CE3 TRP A  56       2.037  37.946 -74.202  1.00  0.00              
ATOM    799  CZ2 TRP A  56       4.595  36.888 -73.564  1.00  0.00              
ATOM    800  CZ3 TRP A  56       2.331  36.597 -74.383  1.00  0.00              
ATOM    801  CH2 TRP A  56       3.600  36.082 -74.065  1.00  0.00              
ATOM    802  H   TRP A  56       1.835  40.734 -76.618  1.00  0.00              
ATOM    803  HA  TRP A  56       1.218  42.786 -74.631  1.00  0.00              
ATOM    804 1HB  TRP A  56       2.108  41.862 -72.681  1.00  0.00              
ATOM    805 2HB  TRP A  56       1.059  40.575 -73.323  1.00  0.00              
ATOM    806  HD1 TRP A  56       4.572  41.455 -72.625  1.00  0.00              
ATOM    807  HE1 TRP A  56       6.038  39.180 -72.602  1.00  0.00              
ATOM    808  HE3 TRP A  56       1.039  38.296 -74.463  1.00  0.00              
ATOM    809  HZ2 TRP A  56       5.590  36.527 -73.303  1.00  0.00              
ATOM    810  HZ3 TRP A  56       1.550  35.948 -74.779  1.00  0.00              
ATOM    811  HH2 TRP A  56       3.798  35.021 -74.220  1.00  0.00              
ATOM    812  N   THR A  57       3.728  43.393 -74.625  1.00  0.00              
ATOM    813  CA  THR A  57       5.016  43.962 -74.962  1.00  0.00              
ATOM    814  C   THR A  57       5.970  43.615 -73.829  1.00  0.00              
ATOM    815  O   THR A  57       5.836  44.111 -72.711  1.00  0.00              
ATOM    816  CB  THR A  57       4.901  45.484 -75.129  1.00  0.00              
ATOM    817  OG1 THR A  57       3.946  45.768 -76.162  1.00  0.00              
ATOM    818  CG2 THR A  57       6.242  46.085 -75.514  1.00  0.00              
ATOM    819  H   THR A  57       3.219  43.761 -73.834  1.00  0.00              
ATOM    820  HA  THR A  57       5.386  43.516 -75.886  1.00  0.00              
ATOM    821  HB  THR A  57       4.567  45.920 -74.187  1.00  0.00              
ATOM    822  HG1 THR A  57       3.058  45.694 -75.805  1.00  0.00              
ATOM    823 1HG2 THR A  57       6.137  47.164 -75.627  1.00  0.00              
ATOM    824 2HG2 THR A  57       6.974  45.870 -74.735  1.00  0.00              
ATOM    825 3HG2 THR A  57       6.576  45.652 -76.456  1.00  0.00              
ATOM    826  N   HIS A  58       6.920  42.737 -74.132  1.00  0.00              
ATOM    827  CA  HIS A  58       7.898  42.270 -73.156  1.00  0.00              
ATOM    828  C   HIS A  58       8.617  43.368 -72.385  1.00  0.00              
ATOM    829  O   HIS A  58       8.640  43.354 -71.154  1.00  0.00              
ATOM    830  CB  HIS A  58       8.939  41.389 -73.854  1.00  0.00              
ATOM    831  CG  HIS A  58      10.140  41.094 -73.011  1.00  0.00              
ATOM    832  ND1 HIS A  58      10.062  40.399 -71.822  1.00  0.00              
ATOM    833  CD2 HIS A  58      11.448  41.400 -73.183  1.00  0.00              
ATOM    834  CE1 HIS A  58      11.272  40.290 -71.299  1.00  0.00              
ATOM    835  NE2 HIS A  58      12.129  40.889 -72.106  1.00  0.00              
ATOM    836  H   HIS A  58       6.961  42.383 -75.077  1.00  0.00              
ATOM    837  HA  HIS A  58       7.395  41.689 -72.383  1.00  0.00              
ATOM    838 1HB  HIS A  58       8.500  40.426 -74.118  1.00  0.00              
ATOM    839 2HB  HIS A  58       9.303  41.881 -74.755  1.00  0.00              
ATOM    840  HD1 HIS A  58       9.244  39.966 -71.443  1.00  0.00              
ATOM    841  HD2 HIS A  58      11.986  41.935 -73.965  1.00  0.00              
ATOM    842  HE1 HIS A  58      11.423  39.770 -70.354  1.00  0.00              
ATOM    843  N   SER A  59       9.205  44.315 -73.106  1.00  0.00              
ATOM    844  CA  SER A  59       9.954  45.388 -72.468  1.00  0.00              
ATOM    845  C   SER A  59       9.129  46.171 -71.460  1.00  0.00              
ATOM    846  O   SER A  59       9.653  46.613 -70.434  1.00  0.00              
ATOM    847  CB  SER A  59      10.523  46.344 -73.523  1.00  0.00              
ATOM    848  OG  SER A  59       9.506  47.134 -74.113  1.00  0.00              
ATOM    849  H   SER A  59       9.135  44.296 -74.113  1.00  0.00              
ATOM    850  HA  SER A  59      10.868  45.047 -71.979  1.00  0.00              
ATOM    851 1HB  SER A  59      11.252  46.997 -73.044  1.00  0.00              
ATOM    852 2HB  SER A  59      11.016  45.757 -74.297  1.00  0.00              
ATOM    853  HG  SER A  59       9.899  47.911 -74.517  1.00  0.00              
ATOM    854  N   ALA A  60       7.842  46.336 -71.745  1.00  0.00              
ATOM    855  CA  ALA A  60       6.947  47.081 -70.870  1.00  0.00              
ATOM    856  C   ALA A  60       6.348  46.221 -69.764  1.00  0.00              
ATOM    857  O   ALA A  60       5.770  46.745 -68.810  1.00  0.00              
ATOM    858  CB  ALA A  60       5.832  47.710 -71.695  1.00  0.00              
ATOM    859  H   ALA A  60       7.475  45.932 -72.595  1.00  0.00              
ATOM    860  HA  ALA A  60       7.517  47.865 -70.372  1.00  0.00              
ATOM    861 1HB  ALA A  60       5.164  48.267 -71.038  1.00  0.00              
ATOM    862 2HB  ALA A  60       6.262  48.387 -72.433  1.00  0.00              
ATOM    863 3HB  ALA A  60       5.271  46.928 -72.204  1.00  0.00              
ATOM    864  N   GLY A  61       6.480  44.907 -69.897  1.00  0.00              
ATOM    865  CA  GLY A  61       5.932  44.006 -68.899  1.00  0.00              
ATOM    866  C   GLY A  61       4.417  44.073 -68.856  1.00  0.00              
ATOM    867  O   GLY A  61       3.808  43.890 -67.800  1.00  0.00              
ATOM    868  H   GLY A  61       6.964  44.521 -70.695  1.00  0.00              
ATOM    869 1HA  GLY A  61       6.232  42.985 -69.138  1.00  0.00              
ATOM    870 2HA  GLY A  61       6.323  44.279 -67.920  1.00  0.00              
ATOM    871  N   GLY A  62       3.798  44.335 -70.002  1.00  0.00              
ATOM    872  CA  GLY A  62       2.353  44.425 -70.034  1.00  0.00              
ATOM    873  C   GLY A  62       1.766  44.823 -71.370  1.00  0.00              
ATOM    874  O   GLY A  62       2.409  44.708 -72.418  1.00  0.00              
ATOM    875  H   GLY A  62       4.319  44.473 -70.856  1.00  0.00              
ATOM    876 1HA  GLY A  62       1.930  43.454 -69.775  1.00  0.00              
ATOM    877 2HA  GLY A  62       2.026  45.168 -69.307  1.00  0.00              
ATOM    878  N   VAL A  63       0.533  45.310 -71.314  1.00  0.00              
ATOM    879  CA  VAL A  63      -0.215  45.710 -72.495  1.00  0.00              
ATOM    880  C   VAL A  63      -0.002  47.174 -72.860  1.00  0.00              
ATOM    881  O   VAL A  63      -0.119  48.062 -72.011  1.00  0.00              
ATOM    882  CB  VAL A  63      -1.721  45.448 -72.274  1.00  0.00              
ATOM    883  CG1 VAL A  63      -2.517  45.864 -73.494  1.00  0.00              
ATOM    884  CG2 VAL A  63      -1.946  43.973 -71.974  1.00  0.00              
ATOM    885  H   VAL A  63       0.103  45.403 -70.405  1.00  0.00              
ATOM    886  HA  VAL A  63       0.122  45.169 -73.380  1.00  0.00              
ATOM    887  HB  VAL A  63      -2.054  46.010 -71.402  1.00  0.00              
ATOM    888 1HG1 VAL A  63      -3.576  45.672 -73.320  1.00  0.00              
ATOM    889 2HG1 VAL A  63      -2.367  46.927 -73.681  1.00  0.00              
ATOM    890 3HG1 VAL A  63      -2.183  45.292 -74.359  1.00  0.00              
ATOM    891 1HG2 VAL A  63      -3.009  43.791 -71.818  1.00  0.00              
ATOM    892 2HG2 VAL A  63      -1.594  43.374 -72.814  1.00  0.00              
ATOM    893 3HG2 VAL A  63      -1.395  43.696 -71.075  1.00  0.00              
ATOM    894  N   THR A  64       0.315  47.416 -74.127  1.00  0.00              
ATOM    895  CA  THR A  64       0.543  48.769 -74.624  1.00  0.00              
ATOM    896  C   THR A  64      -0.424  49.070 -75.763  1.00  0.00              
ATOM    897  O   THR A  64      -1.202  48.209 -76.175  1.00  0.00              
ATOM    898  CB  THR A  64       1.971  48.942 -75.164  1.00  0.00              
ATOM    899  OG1 THR A  64       2.137  48.125 -76.330  1.00  0.00              
ATOM    900  CG2 THR A  64       2.994  48.547 -74.106  1.00  0.00              
ATOM    901  H   THR A  64       0.400  46.637 -74.764  1.00  0.00              
ATOM    902  HA  THR A  64       0.346  49.491 -73.831  1.00  0.00              
ATOM    903  HB  THR A  64       2.121  49.985 -75.442  1.00  0.00              
ATOM    904  HG1 THR A  64       1.989  47.205 -76.099  1.00  0.00              
ATOM    905 1HG2 THR A  64       3.999  48.677 -74.507  1.00  0.00              
ATOM    906 2HG2 THR A  64       2.869  49.178 -73.226  1.00  0.00              
ATOM    907 3HG2 THR A  64       2.845  47.504 -73.829  1.00  0.00              
ATOM    908  N   GLU A  65      -0.362  50.292 -76.278  1.00  0.00              
ATOM    909  CA  GLU A  65      -1.236  50.695 -77.368  1.00  0.00              
ATOM    910  C   GLU A  65      -1.046  49.793 -78.589  1.00  0.00              
ATOM    911  O   GLU A  65      -2.008  49.479 -79.291  1.00  0.00              
ATOM    912  CB  GLU A  65      -0.964  52.156 -77.737  1.00  0.00              
ATOM    913  CG  GLU A  65      -2.119  52.851 -78.438  1.00  0.00              
ATOM    914  CD  GLU A  65      -3.419  52.757 -77.653  1.00  0.00              
ATOM    915  OE1 GLU A  65      -3.367  52.723 -76.406  1.00  0.00              
ATOM    916  OE2 GLU A  65      -4.497  52.732 -78.281  1.00  0.00              
ATOM    917  H   GLU A  65       0.303  50.957 -75.909  1.00  0.00              
ATOM    918  HA  GLU A  65      -2.278  50.590 -77.065  1.00  0.00              
ATOM    919 1HB  GLU A  65      -0.734  52.681 -76.810  1.00  0.00              
ATOM    920 2HB  GLU A  65      -0.088  52.163 -78.386  1.00  0.00              
ATOM    921 1HG  GLU A  65      -1.922  53.899 -78.663  1.00  0.00              
ATOM    922 2HG  GLU A  65      -2.226  52.295 -79.368  1.00  0.00              
ATOM    923  N   LYS A  66       0.189  49.371 -78.844  1.00  0.00              
ATOM    924  CA  LYS A  66       0.452  48.502 -79.987  1.00  0.00              
ATOM    925  C   LYS A  66      -0.304  47.185 -79.837  1.00  0.00              
ATOM    926  O   LYS A  66      -0.820  46.642 -80.813  1.00  0.00              
ATOM    927  CB  LYS A  66       1.949  48.218 -80.114  1.00  0.00              
ATOM    928  CG  LYS A  66       2.323  47.400 -81.340  1.00  0.00              
ATOM    929  CD  LYS A  66       1.998  48.147 -82.623  1.00  0.00              
ATOM    930  CE  LYS A  66       2.525  47.401 -83.839  1.00  0.00              
ATOM    931  NZ  LYS A  66       2.244  48.141 -85.100  1.00  0.00              
ATOM    932  H   LYS A  66       0.957  49.648 -78.249  1.00  0.00              
ATOM    933  HA  LYS A  66       0.092  48.976 -80.901  1.00  0.00              
ATOM    934 1HB  LYS A  66       2.455  49.183 -80.150  1.00  0.00              
ATOM    935 2HB  LYS A  66       2.251  47.684 -79.213  1.00  0.00              
ATOM    936 1HG  LYS A  66       3.392  47.189 -81.302  1.00  0.00              
ATOM    937 2HG  LYS A  66       1.768  46.463 -81.314  1.00  0.00              
ATOM    938 1HD  LYS A  66       0.915  48.253 -82.699  1.00  0.00              
ATOM    939 2HD  LYS A  66       2.455  49.135 -82.575  1.00  0.00              
ATOM    940 1HE  LYS A  66       3.600  47.272 -83.722  1.00  0.00              
ATOM    941 2HE  LYS A  66       2.045  46.423 -83.874  1.00  0.00              
ATOM    942 1HZ  LYS A  66       2.606  47.618 -85.885  1.00  0.00              
ATOM    943 2HZ  LYS A  66       1.246  48.260 -85.206  1.00  0.00              
ATOM    944 3HZ  LYS A  66       2.689  49.047 -85.065  1.00  0.00              
ATOM    945  N   ASP A  67      -0.358  46.666 -78.616  1.00  0.00              
ATOM    946  CA  ASP A  67      -1.063  45.418 -78.369  1.00  0.00              
ATOM    947  C   ASP A  67      -2.549  45.575 -78.656  1.00  0.00              
ATOM    948  O   ASP A  67      -3.173  44.689 -79.239  1.00  0.00              
ATOM    949  CB  ASP A  67      -0.827  44.979 -76.932  1.00  0.00              
ATOM    950  CG  ASP A  67       0.624  44.662 -76.676  1.00  0.00              
ATOM    951  OD1 ASP A  67       1.154  43.772 -77.371  1.00  0.00              
ATOM    952  OD2 ASP A  67       1.238  45.307 -75.799  1.00  0.00              
ATOM    953  H   ASP A  67       0.093  47.137 -77.845  1.00  0.00              
ATOM    954  HA  ASP A  67      -0.691  44.645 -79.042  1.00  0.00              
ATOM    955 1HB  ASP A  67      -1.210  45.684 -76.194  1.00  0.00              
ATOM    956 2HB  ASP A  67      -1.425  44.067 -76.910  1.00  0.00              
ATOM    957  N   ARG A  68      -3.120  46.706 -78.254  1.00  0.00              
ATOM    958  CA  ARG A  68      -4.532  46.946 -78.511  1.00  0.00              
ATOM    959  C   ARG A  68      -4.795  47.085 -80.003  1.00  0.00              
ATOM    960  O   ARG A  68      -5.838  46.652 -80.495  1.00  0.00              
ATOM    961  CB  ARG A  68      -5.004  48.175 -77.737  1.00  0.00              
ATOM    962  CG  ARG A  68      -5.103  47.938 -76.239  1.00  0.00              
ATOM    963  CD  ARG A  68      -5.734  49.119 -75.515  1.00  0.00              
ATOM    964  NE  ARG A  68      -4.771  50.176 -75.224  1.00  0.00              
ATOM    965  CZ  ARG A  68      -3.941  50.166 -74.185  1.00  0.00              
ATOM    966  NH1 ARG A  68      -3.957  49.151 -73.331  1.00  0.00              
ATOM    967  NH2 ARG A  68      -3.096  51.171 -74.000  1.00  0.00              
ATOM    968  H   ARG A  68      -2.582  47.409 -77.767  1.00  0.00              
ATOM    969  HA  ARG A  68      -5.120  46.095 -78.166  1.00  0.00              
ATOM    970 1HB  ARG A  68      -4.293  48.974 -77.943  1.00  0.00              
ATOM    971 2HB  ARG A  68      -5.981  48.447 -78.137  1.00  0.00              
ATOM    972 1HG  ARG A  68      -5.710  47.049 -76.068  1.00  0.00              
ATOM    973 2HG  ARG A  68      -4.098  47.773 -75.847  1.00  0.00              
ATOM    974 1HD  ARG A  68      -6.524  49.535 -76.139  1.00  0.00              
ATOM    975 2HD  ARG A  68      -6.159  48.771 -74.574  1.00  0.00              
ATOM    976  HE  ARG A  68      -4.584  51.034 -75.726  1.00  0.00              
ATOM    977 1HH1 ARG A  68      -4.601  48.385 -73.472  1.00  0.00              
ATOM    978 2HH1 ARG A  68      -3.325  49.148 -72.543  1.00  0.00              
ATOM    979 1HH2 ARG A  68      -3.085  51.944 -74.651  1.00  0.00              
ATOM    980 2HH2 ARG A  68      -2.468  51.160 -73.210  1.00  0.00              
ATOM    981  N   GLU A  69      -3.851  47.682 -80.723  1.00  0.00              
ATOM    982  CA  GLU A  69      -3.989  47.822 -82.164  1.00  0.00              
ATOM    983  C   GLU A  69      -3.985  46.428 -82.790  1.00  0.00              
ATOM    984  O   GLU A  69      -4.800  46.126 -83.658  1.00  0.00              
ATOM    985  CB  GLU A  69      -2.832  48.637 -82.742  1.00  0.00              
ATOM    986  CG  GLU A  69      -2.864  48.731 -84.256  1.00  0.00              
ATOM    987  CD  GLU A  69      -1.643  49.413 -84.835  1.00  0.00              
ATOM    988  OE1 GLU A  69      -1.610  49.608 -86.067  1.00  0.00              
ATOM    989  OE2 GLU A  69      -0.719  49.754 -84.068  1.00  0.00              
ATOM    990  H   GLU A  69      -3.025  48.045 -80.270  1.00  0.00              
ATOM    991  HA  GLU A  69      -4.942  48.297 -82.400  1.00  0.00              
ATOM    992 1HB  GLU A  69      -2.895  49.634 -82.305  1.00  0.00              
ATOM    993 2HB  GLU A  69      -1.909  48.156 -82.417  1.00  0.00              
ATOM    994 1HG  GLU A  69      -2.983  47.766 -84.748  1.00  0.00              
ATOM    995 2HG  GLU A  69      -3.738  49.350 -84.456  1.00  0.00              
ATOM    996  N   MET A  70      -3.062  45.576 -82.349  1.00  0.00              
ATOM    997  CA  MET A  70      -2.987  44.223 -82.887  1.00  0.00              
ATOM    998  C   MET A  70      -4.262  43.438 -82.592  1.00  0.00              
ATOM    999  O   MET A  70      -4.709  42.648 -83.417  1.00  0.00              
ATOM   1000  CB  MET A  70      -1.766  43.481 -82.332  1.00  0.00              
ATOM   1001  CG  MET A  70      -0.434  44.125 -82.701  1.00  0.00              
ATOM   1002  SD  MET A  70      -0.221  44.453 -84.477  1.00  0.00              
ATOM   1003  CE  MET A  70      -0.083  42.779 -85.114  1.00  0.00              
ATOM   1004  H   MET A  70      -2.404  45.859 -81.637  1.00  0.00              
ATOM   1005  HA  MET A  70      -2.891  44.259 -83.972  1.00  0.00              
ATOM   1006 1HB  MET A  70      -1.876  43.455 -81.249  1.00  0.00              
ATOM   1007 2HB  MET A  70      -1.806  42.465 -82.726  1.00  0.00              
ATOM   1008 1HG  MET A  70      -0.355  45.072 -82.167  1.00  0.00              
ATOM   1009 2HG  MET A  70       0.366  43.458 -82.379  1.00  0.00              
ATOM   1010 1HE  MET A  70       0.052  42.810 -86.195  1.00  0.00              
ATOM   1011 2HE  MET A  70       0.774  42.284 -84.655  1.00  0.00              
ATOM   1012 3HE  MET A  70      -0.992  42.224 -84.878  1.00  0.00              
ATOM   1013  N   ALA A  71      -4.846  43.656 -81.419  1.00  0.00              
ATOM   1014  CA  ALA A  71      -6.081  42.973 -81.058  1.00  0.00              
ATOM   1015  C   ALA A  71      -7.203  43.381 -82.019  1.00  0.00              
ATOM   1016  O   ALA A  71      -7.959  42.541 -82.503  1.00  0.00              
ATOM   1017  CB  ALA A  71      -6.464  43.316 -79.627  1.00  0.00              
ATOM   1018  H   ALA A  71      -4.432  44.304 -80.764  1.00  0.00              
ATOM   1019  HA  ALA A  71      -5.927  41.898 -81.155  1.00  0.00              
ATOM   1020 1HB  ALA A  71      -7.388  42.801 -79.366  1.00  0.00              
ATOM   1021 2HB  ALA A  71      -5.669  43.000 -78.951  1.00  0.00              
ATOM   1022 3HB  ALA A  71      -6.611  44.391 -79.538  1.00  0.00              
ATOM   1023  N   ARG A  72      -7.305  44.674 -82.302  1.00  0.00              
ATOM   1024  CA  ARG A  72      -8.344  45.148 -83.207  1.00  0.00              
ATOM   1025  C   ARG A  72      -8.124  44.626 -84.625  1.00  0.00              
ATOM   1026  O   ARG A  72      -9.082  44.251 -85.311  1.00  0.00              
ATOM   1027  CB  ARG A  72      -8.390  46.676 -83.210  1.00  0.00              
ATOM   1028  CG  ARG A  72      -8.939  47.281 -81.933  1.00  0.00              
ATOM   1029  CD  ARG A  72      -9.174  48.772 -82.103  1.00  0.00              
ATOM   1030  NE  ARG A  72      -7.929  49.530 -82.107  1.00  0.00              
ATOM   1031  CZ  ARG A  72      -7.273  49.881 -81.006  1.00  0.00              
ATOM   1032  NH1 ARG A  72      -7.747  49.546 -79.809  1.00  0.00              
ATOM   1033  NH2 ARG A  72      -6.148  50.567 -81.107  1.00  0.00              
ATOM   1034  H   ARG A  72      -6.666  45.341 -81.894  1.00  0.00              
ATOM   1035  HA  ARG A  72      -9.315  44.769 -82.885  1.00  0.00              
ATOM   1036 1HB  ARG A  72      -7.371  47.025 -83.372  1.00  0.00              
ATOM   1037 2HB  ARG A  72      -9.014  46.973 -84.053  1.00  0.00              
ATOM   1038 1HG  ARG A  72      -9.879  46.785 -81.690  1.00  0.00              
ATOM   1039 2HG  ARG A  72      -8.220  47.109 -81.131  1.00  0.00              
ATOM   1040 1HD  ARG A  72      -9.688  48.944 -83.048  1.00  0.00              
ATOM   1041 2HD  ARG A  72      -9.795  49.128 -81.282  1.00  0.00              
ATOM   1042  HE  ARG A  72      -7.395  49.889 -82.888  1.00  0.00              
ATOM   1043 1HH1 ARG A  72      -8.608  49.023 -79.738  1.00  0.00              
ATOM   1044 2HH1 ARG A  72      -7.244  49.816 -78.976  1.00  0.00              
ATOM   1045 1HH2 ARG A  72      -5.794  50.820 -82.020  1.00  0.00              
ATOM   1046 2HH2 ARG A  72      -5.648  50.836 -80.273  1.00  0.00              
ATOM   1047  N   LEU A  73      -6.869  44.583 -85.063  1.00  0.00              
ATOM   1048  CA  LEU A  73      -6.567  44.088 -86.400  1.00  0.00              
ATOM   1049  C   LEU A  73      -6.839  42.586 -86.475  1.00  0.00              
ATOM   1050  O   LEU A  73      -7.209  42.071 -87.532  1.00  0.00              
ATOM   1051  CB  LEU A  73      -5.115  44.405 -86.765  1.00  0.00              
ATOM   1052  CG  LEU A  73      -4.829  45.902 -86.951  1.00  0.00              
ATOM   1053  CD1 LEU A  73      -3.344  46.127 -87.151  1.00  0.00              
ATOM   1054  CD2 LEU A  73      -5.621  46.435 -88.142  1.00  0.00              
ATOM   1055  H   LEU A  73      -6.112  44.894 -84.471  1.00  0.00              
ATOM   1056  HA  LEU A  73      -7.222  44.570 -87.124  1.00  0.00              
ATOM   1057 1HB  LEU A  73      -4.622  44.031 -85.869  1.00  0.00              
ATOM   1058 2HB  LEU A  73      -4.782  43.831 -87.629  1.00  0.00              
ATOM   1059  HG  LEU A  73      -5.189  46.414 -86.058  1.00  0.00              
ATOM   1060 1HD1 LEU A  73      -3.151  47.192 -87.282  1.00  0.00              
ATOM   1061 2HD1 LEU A  73      -2.800  45.766 -86.278  1.00  0.00              
ATOM   1062 3HD1 LEU A  73      -3.010  45.587 -88.036  1.00  0.00              
ATOM   1063 1HD2 LEU A  73      -5.415  47.498 -88.269  1.00  0.00              
ATOM   1064 2HD2 LEU A  73      -5.328  45.898 -89.044  1.00  0.00              
ATOM   1065 3HD2 LEU A  73      -6.687  46.292 -87.964  1.00  0.00              
ATOM   1066  N   THR A  74      -6.672  41.888 -85.353  1.00  0.00              
ATOM   1067  CA  THR A  74      -6.934  40.453 -85.304  1.00  0.00              
ATOM   1068  C   THR A  74      -8.434  40.215 -85.500  1.00  0.00              
ATOM   1069  O   THR A  74      -8.842  39.360 -86.289  1.00  0.00              
ATOM   1070  CB  THR A  74      -6.480  39.846 -83.954  1.00  0.00              
ATOM   1071  OG1 THR A  74      -5.051  39.932 -83.845  1.00  0.00              
ATOM   1072  CG2 THR A  74      -6.886  38.388 -83.858  1.00  0.00              
ATOM   1073  H   THR A  74      -6.357  42.360 -84.517  1.00  0.00              
ATOM   1074  HA  THR A  74      -6.408  39.954 -86.118  1.00  0.00              
ATOM   1075  HB  THR A  74      -6.944  40.404 -83.141  1.00  0.00              
ATOM   1076  HG1 THR A  74      -4.646  39.446 -84.567  1.00  0.00              
ATOM   1077 1HG2 THR A  74      -6.557  37.982 -82.901  1.00  0.00              
ATOM   1078 2HG2 THR A  74      -7.970  38.307 -83.935  1.00  0.00              
ATOM   1079 3HG2 THR A  74      -6.422  37.828 -84.669  1.00  0.00              
ATOM   1080  N   ASP A  75      -9.260  40.971 -84.784  1.00  0.00              
ATOM   1081  CA  ASP A  75     -10.706  40.821 -84.927  1.00  0.00              
ATOM   1082  C   ASP A  75     -11.162  41.159 -86.335  1.00  0.00              
ATOM   1083  O   ASP A  75     -12.089  40.540 -86.859  1.00  0.00              
ATOM   1084  CB  ASP A  75     -11.456  41.727 -83.952  1.00  0.00              
ATOM   1085  CG  ASP A  75     -11.512  41.162 -82.556  1.00  0.00              
ATOM   1086  OD1 ASP A  75     -11.440  39.926 -82.404  1.00  0.00              
ATOM   1087  OD2 ASP A  75     -11.651  41.958 -81.607  1.00  0.00              
ATOM   1088  H   ASP A  75      -8.898  41.655 -84.135  1.00  0.00              
ATOM   1089  HA  ASP A  75     -10.989  39.782 -84.752  1.00  0.00              
ATOM   1090 1HB  ASP A  75     -11.081  42.750 -83.934  1.00  0.00              
ATOM   1091 2HB  ASP A  75     -12.449  41.711 -84.401  1.00  0.00              
ATOM   1092  N   ALA A  76     -10.518  42.151 -86.936  1.00  0.00              
ATOM   1093  CA  ALA A  76     -10.876  42.572 -88.282  1.00  0.00              
ATOM   1094  C   ALA A  76     -10.738  41.429 -89.286  1.00  0.00              
ATOM   1095  O   ALA A  76     -11.451  41.390 -90.291  1.00  0.00              
ATOM   1096  CB  ALA A  76     -10.012  43.750 -88.700  1.00  0.00              
ATOM   1097  H   ALA A  76      -9.766  42.625 -86.456  1.00  0.00              
ATOM   1098  HA  ALA A  76     -11.923  42.875 -88.287  1.00  0.00              
ATOM   1099 1HB  ALA A  76     -10.285  44.060 -89.709  1.00  0.00              
ATOM   1100 2HB  ALA A  76     -10.169  44.580 -88.010  1.00  0.00              
ATOM   1101 3HB  ALA A  76      -8.964  43.456 -88.683  1.00  0.00              
ATOM   1102  N   LEU A  77      -9.828  40.499 -89.013  1.00  0.00              
ATOM   1103  CA  LEU A  77      -9.606  39.353 -89.895  1.00  0.00              
ATOM   1104  C   LEU A  77     -10.869  38.516 -90.056  1.00  0.00              
ATOM   1105  O   LEU A  77     -11.042  37.825 -91.060  1.00  0.00              
ATOM   1106  CB  LEU A  77      -8.496  38.459 -89.338  1.00  0.00              
ATOM   1107  CG  LEU A  77      -7.094  39.049 -89.180  1.00  0.00              
ATOM   1108  CD1 LEU A  77      -6.203  38.051 -88.447  1.00  0.00              
ATOM   1109  CD2 LEU A  77      -6.517  39.378 -90.548  1.00  0.00              
ATOM   1110  H   LEU A  77      -9.275  40.587 -88.173  1.00  0.00              
ATOM   1111  HA  LEU A  77      -9.344  39.705 -90.892  1.00  0.00              
ATOM   1112 1HB  LEU A  77      -8.907  38.261 -88.350  1.00  0.00              
ATOM   1113 2HB  LEU A  77      -8.415  37.524 -89.892  1.00  0.00              
ATOM   1114  HG  LEU A  77      -7.197  39.985 -88.630  1.00  0.00              
ATOM   1115 1HD1 LEU A  77      -5.203  38.470 -88.333  1.00  0.00              
ATOM   1116 2HD1 LEU A  77      -6.622  37.844 -87.462  1.00  0.00              
ATOM   1117 3HD1 LEU A  77      -6.145  37.126 -89.020  1.00  0.00              
ATOM   1118 1HD2 LEU A  77      -5.518  39.799 -90.429  1.00  0.00              
ATOM   1119 2HD2 LEU A  77      -6.460  38.469 -91.147  1.00  0.00              
ATOM   1120 3HD2 LEU A  77      -7.158  40.103 -91.049  1.00  0.00              
ATOM   1121  N   LEU A  78     -11.746  38.572 -89.061  1.00  0.00              
ATOM   1122  CA  LEU A  78     -12.986  37.805 -89.089  1.00  0.00              
ATOM   1123  C   LEU A  78     -14.031  38.430 -90.005  1.00  0.00              
ATOM   1124  O   LEU A  78     -14.934  37.741 -90.481  1.00  0.00              
ATOM   1125  CB  LEU A  78     -13.568  37.693 -87.676  1.00  0.00              
ATOM   1126  CG  LEU A  78     -12.691  37.067 -86.588  1.00  0.00              
ATOM   1127  CD1 LEU A  78     -13.396  37.180 -85.243  1.00  0.00              
ATOM   1128  CD2 LEU A  78     -12.400  35.613 -86.923  1.00  0.00              
ATOM   1129  H   LEU A  78     -11.550  39.161 -88.264  1.00  0.00              
ATOM   1130  HA  LEU A  78     -12.792  36.812 -89.494  1.00  0.00              
ATOM   1131 1HB  LEU A  78     -13.706  38.751 -87.457  1.00  0.00              
ATOM   1132 2HB  LEU A  78     -14.536  37.193 -87.677  1.00  0.00              
ATOM   1133  HG  LEU A  78     -11.741  37.601 -86.591  1.00  0.00              
ATOM   1134 1HD1 LEU A  78     -12.773  36.735 -84.467  1.00  0.00              
ATOM   1135 2HD1 LEU A  78     -13.569  38.231 -85.010  1.00  0.00              
ATOM   1136 3HD1 LEU A  78     -14.350  36.656 -85.287  1.00  0.00              
ATOM   1137 1HD2 LEU A  78     -11.775  35.179 -86.142  1.00  0.00              
ATOM   1138 2HD2 LEU A  78     -13.337  35.060 -86.988  1.00  0.00              
ATOM   1139 3HD2 LEU A  78     -11.878  35.557 -87.878  1.00  0.00              
ATOM   1140  N   GLN A  79     -13.898  39.730 -90.255  1.00  0.00              
ATOM   1141  CA  GLN A  79     -14.850  40.458 -91.089  1.00  0.00              
ATOM   1142  C   GLN A  79     -16.276  40.035 -90.758  1.00  0.00              
ATOM   1143  O   GLN A  79     -16.997  39.497 -91.600  1.00  0.00              
ATOM   1144  CB  GLN A  79     -14.566  40.238 -92.578  1.00  0.00              
ATOM   1145  CG  GLN A  79     -13.402  41.067 -93.105  1.00  0.00              
ATOM   1146  CD  GLN A  79     -12.069  40.360 -92.979  1.00  0.00              
ATOM   1147  OE1 GLN A  79     -11.010  40.981 -93.076  1.00  0.00              
ATOM   1148  NE2 GLN A  79     -12.114  39.051 -92.782  1.00  0.00              
ATOM   1149  H   GLN A  79     -13.114  40.226 -89.855  1.00  0.00              
ATOM   1150  HA  GLN A  79     -14.776  41.525 -90.881  1.00  0.00              
ATOM   1151 1HB  GLN A  79     -14.357  39.176 -92.705  1.00  0.00              
ATOM   1152 2HB  GLN A  79     -15.480  40.494 -93.114  1.00  0.00              
ATOM   1153 1HG  GLN A  79     -13.421  41.560 -94.077  1.00  0.00              
ATOM   1154 2HG  GLN A  79     -13.467  41.818 -92.317  1.00  0.00              
ATOM   1155 1HE2 GLN A  79     -11.265  38.529 -92.691  1.00  0.00              
ATOM   1156 2HE2 GLN A  79     -12.996  38.584 -92.723  1.00  0.00              
ATOM   1157  N   ARG A  80     -16.663  40.282 -89.512  1.00  0.00              
ATOM   1158  CA  ARG A  80     -17.990  39.947 -89.014  1.00  0.00              
ATOM   1159  C   ARG A  80     -19.035  40.907 -89.569  1.00  0.00              
ATOM   1160  O   ARG A  80     -20.089  40.424 -90.033  1.00  0.00              
ATOM   1161  OXT ARG A  80     -18.833  42.090 -89.552  1.00  0.00              
ATOM   1162  CB  ARG A  80     -17.993  40.002 -87.487  1.00  0.00              
ATOM   1163  CG  ARG A  80     -17.056  38.999 -86.834  1.00  0.00              
ATOM   1164  CD  ARG A  80     -16.795  39.358 -85.383  1.00  0.00              
ATOM   1165  NE  ARG A  80     -16.051  40.609 -85.268  1.00  0.00              
ATOM   1166  CZ  ARG A  80     -15.731  41.188 -84.115  1.00  0.00              
ATOM   1167  NH1 ARG A  80     -16.089  40.629 -82.968  1.00  0.00              
ATOM   1168  NH2 ARG A  80     -15.052  42.326 -84.111  1.00  0.00              
ATOM   1169  H   ARG A  80     -16.001  40.722 -88.889  1.00  0.00              
ATOM   1170  HA  ARG A  80     -18.270  38.948 -89.351  1.00  0.00              
ATOM   1171 1HB  ARG A  80     -17.705  41.014 -87.204  1.00  0.00              
ATOM   1172 2HB  ARG A  80     -19.017  39.812 -87.164  1.00  0.00              
ATOM   1173 1HG  ARG A  80     -17.513  38.011 -86.889  1.00  0.00              
ATOM   1174 2HG  ARG A  80     -16.115  38.995 -87.385  1.00  0.00              
ATOM   1175 1HD  ARG A  80     -17.749  39.465 -84.868  1.00  0.00              
ATOM   1176 2HD  ARG A  80     -16.219  38.559 -84.919  1.00  0.00              
ATOM   1177  HE  ARG A  80     -15.678  41.206 -85.994  1.00  0.00              
ATOM   1178 1HH1 ARG A  80     -16.606  39.761 -82.972  1.00  0.00              
ATOM   1179 2HH1 ARG A  80     -15.844  41.073 -82.095  1.00  0.00              
ATOM   1180 1HH2 ARG A  80     -14.779  42.751 -84.987  1.00  0.00              
ATOM   1181 2HH2 ARG A  80     -14.811  42.764 -83.234  1.00  0.00              
ATOM   1182  N   LYS B  10      -0.875  12.711 -75.710  1.00  0.00              
ATOM   1183  CA  LYS B  10       0.367  12.030 -76.058  1.00  0.00              
ATOM   1184  C   LYS B  10       1.082  12.806 -77.164  1.00  0.00              
ATOM   1185  O   LYS B  10       0.690  12.742 -78.328  1.00  0.00              
ATOM   1186  CB  LYS B  10       0.056  10.609 -76.527  1.00  0.00              
ATOM   1187  CG  LYS B  10       1.272   9.713 -76.654  1.00  0.00              
ATOM   1188  CD  LYS B  10       1.951   9.516 -75.309  1.00  0.00              
ATOM   1189  CE  LYS B  10       3.069   8.495 -75.416  1.00  0.00              
ATOM   1190  NZ  LYS B  10       4.034   8.862 -76.485  1.00  0.00              
ATOM   1191 1H   LYS B  10      -1.750  12.238 -75.813  1.00  0.00              
ATOM   1192 2H   LYS B  10      -1.021  13.041 -74.778  1.00  0.00              
ATOM   1193 3H   LYS B  10      -1.133  13.554 -76.183  1.00  0.00              
ATOM   1194  HA  LYS B  10       1.029  12.005 -75.191  1.00  0.00              
ATOM   1195 1HB  LYS B  10      -0.639  10.179 -75.807  1.00  0.00              
ATOM   1196 2HB  LYS B  10      -0.435  10.693 -77.497  1.00  0.00              
ATOM   1197 1HG  LYS B  10       0.950   8.746 -77.045  1.00  0.00              
ATOM   1198 2HG  LYS B  10       1.969  10.170 -77.353  1.00  0.00              
ATOM   1199 1HD  LYS B  10       2.355  10.474 -74.983  1.00  0.00              
ATOM   1200 2HD  LYS B  10       1.207   9.172 -74.590  1.00  0.00              
ATOM   1201 1HE  LYS B  10       3.580   8.450 -74.456  1.00  0.00              
ATOM   1202 2HE  LYS B  10       2.625   7.526 -75.637  1.00  0.00              
ATOM   1203 1HZ  LYS B  10       4.764   8.165 -76.532  1.00  0.00              
ATOM   1204 2HZ  LYS B  10       3.554   8.906 -77.373  1.00  0.00              
ATOM   1205 3HZ  LYS B  10       4.439   9.762 -76.276  1.00  0.00              
ATOM   1206  N   ARG B  11       2.136  13.532 -76.797  1.00  0.00              
ATOM   1207  CA  ARG B  11       2.873  14.345 -77.755  1.00  0.00              
ATOM   1208  C   ARG B  11       4.367  14.319 -77.482  1.00  0.00              
ATOM   1209  O   ARG B  11       4.800  14.048 -76.363  1.00  0.00              
ATOM   1210  CB  ARG B  11       2.370  15.779 -77.674  1.00  0.00              
ATOM   1211  CG  ARG B  11       2.465  16.338 -76.266  1.00  0.00              
ATOM   1212  CD  ARG B  11       1.630  17.583 -76.094  1.00  0.00              
ATOM   1213  NE  ARG B  11       1.850  18.214 -74.795  1.00  0.00              
ATOM   1214  CZ  ARG B  11       1.537  17.664 -73.627  1.00  0.00              
ATOM   1215  NH1 ARG B  11       0.986  16.457 -73.580  1.00  0.00              
ATOM   1216  NH2 ARG B  11       1.774  18.322 -72.500  1.00  0.00              
ATOM   1217  H   ARG B  11       2.431  13.519 -75.831  1.00  0.00              
ATOM   1218  HA  ARG B  11       2.740  13.942 -78.759  1.00  0.00              
ATOM   1219 1HB  ARG B  11       2.975  16.368 -78.363  1.00  0.00              
ATOM   1220 2HB  ARG B  11       1.335  15.773 -78.015  1.00  0.00              
ATOM   1221 1HG  ARG B  11       2.117  15.575 -75.568  1.00  0.00              
ATOM   1222 2HG  ARG B  11       3.508  16.572 -76.057  1.00  0.00              
ATOM   1223 1HD  ARG B  11       1.893  18.294 -76.877  1.00  0.00              
ATOM   1224 2HD  ARG B  11       0.577  17.319 -76.182  1.00  0.00              
ATOM   1225  HE  ARG B  11       2.250  19.118 -74.576  1.00  0.00              
ATOM   1226 1HH1 ARG B  11       0.803  15.957 -74.437  1.00  0.00              
ATOM   1227 2HH1 ARG B  11       0.753  16.048 -72.688  1.00  0.00              
ATOM   1228 1HH2 ARG B  11       2.192  19.242 -72.534  1.00  0.00              
ATOM   1229 2HH2 ARG B  11       1.536  17.902 -71.613  1.00  0.00              
ATOM   1230  N   LEU B  12       5.142  14.608 -78.522  1.00  0.00              
ATOM   1231  CA  LEU B  12       6.599  14.646 -78.452  1.00  0.00              
ATOM   1232  C   LEU B  12       6.935  16.119 -78.251  1.00  0.00              
ATOM   1233  O   LEU B  12       6.691  16.940 -79.140  1.00  0.00              
ATOM   1234  CB  LEU B  12       7.164  14.122 -79.766  1.00  0.00              
ATOM   1235  CG  LEU B  12       8.648  13.801 -79.877  1.00  0.00              
ATOM   1236  CD1 LEU B  12       9.088  12.869 -78.758  1.00  0.00              
ATOM   1237  CD2 LEU B  12       8.885  13.162 -81.236  1.00  0.00              
ATOM   1238  H   LEU B  12       4.686  14.810 -79.400  1.00  0.00              
ATOM   1239  HA  LEU B  12       6.940  14.056 -77.602  1.00  0.00              
ATOM   1240 1HB  LEU B  12       6.606  13.191 -79.840  1.00  0.00              
ATOM   1241 2HB  LEU B  12       6.906  14.771 -80.604  1.00  0.00              
ATOM   1242  HG  LEU B  12       9.189  14.746 -79.840  1.00  0.00              
ATOM   1243 1HD1 LEU B  12      10.152  12.653 -78.859  1.00  0.00              
ATOM   1244 2HD1 LEU B  12       8.906  13.346 -77.794  1.00  0.00              
ATOM   1245 3HD1 LEU B  12       8.523  11.941 -78.815  1.00  0.00              
ATOM   1246 1HD2 LEU B  12       9.944  12.921 -81.343  1.00  0.00              
ATOM   1247 2HD2 LEU B  12       8.294  12.250 -81.317  1.00  0.00              
ATOM   1248 3HD2 LEU B  12       8.590  13.858 -82.020  1.00  0.00              
ATOM   1249  N   VAL B  13       7.525  16.440 -77.105  1.00  0.00              
ATOM   1250  CA  VAL B  13       7.784  17.821 -76.730  1.00  0.00              
ATOM   1251  C   VAL B  13       9.218  18.135 -76.328  1.00  0.00              
ATOM   1252  O   VAL B  13       9.905  17.313 -75.716  1.00  0.00              
ATOM   1253  CB  VAL B  13       6.873  18.215 -75.541  1.00  0.00              
ATOM   1254  CG1 VAL B  13       6.962  19.706 -75.269  1.00  0.00              
ATOM   1255  CG2 VAL B  13       5.441  17.794 -75.822  1.00  0.00              
ATOM   1256  H   VAL B  13       7.800  15.699 -76.474  1.00  0.00              
ATOM   1257  HA  VAL B  13       7.632  18.496 -77.573  1.00  0.00              
ATOM   1258  HB  VAL B  13       7.196  17.673 -74.653  1.00  0.00              
ATOM   1259 1HG1 VAL B  13       6.315  19.964 -74.432  1.00  0.00              
ATOM   1260 2HG1 VAL B  13       7.990  19.972 -75.028  1.00  0.00              
ATOM   1261 3HG1 VAL B  13       6.643  20.257 -76.155  1.00  0.00              
ATOM   1262 1HG2 VAL B  13       4.807  18.075 -74.982  1.00  0.00              
ATOM   1263 2HG2 VAL B  13       5.087  18.293 -76.724  1.00  0.00              
ATOM   1264 3HG2 VAL B  13       5.398  16.715 -75.963  1.00  0.00              
ATOM   1265  N   LYS B  14       9.646  19.350 -76.656  1.00  0.00              
ATOM   1266  CA  LYS B  14      10.966  19.835 -76.293  1.00  0.00              
ATOM   1267  C   LYS B  14      10.944  21.355 -76.271  1.00  0.00              
ATOM   1268  O   LYS B  14      10.289  21.993 -77.102  1.00  0.00              
ATOM   1269  CB  LYS B  14      12.035  19.359 -77.282  1.00  0.00              
ATOM   1270  CG  LYS B  14      13.438  19.869 -76.947  1.00  0.00              
ATOM   1271  CD  LYS B  14      14.495  19.267 -77.855  1.00  0.00              
ATOM   1272  CE  LYS B  14      15.851  19.913 -77.620  1.00  0.00              
ATOM   1273  NZ  LYS B  14      16.912  19.274 -78.442  1.00  0.00              
ATOM   1274  H   LYS B  14       9.027  19.953 -77.180  1.00  0.00              
ATOM   1275  HA  LYS B  14      11.225  19.488 -75.292  1.00  0.00              
ATOM   1276 1HB  LYS B  14      12.020  18.268 -77.267  1.00  0.00              
ATOM   1277 2HB  LYS B  14      11.736  19.711 -78.270  1.00  0.00              
ATOM   1278 1HG  LYS B  14      13.446  20.953 -77.056  1.00  0.00              
ATOM   1279 2HG  LYS B  14      13.663  19.606 -75.914  1.00  0.00              
ATOM   1280 1HD  LYS B  14      14.560  18.198 -77.653  1.00  0.00              
ATOM   1281 2HD  LYS B  14      14.192  19.424 -78.891  1.00  0.00              
ATOM   1282 1HE  LYS B  14      15.776  20.969 -77.877  1.00  0.00              
ATOM   1283 2HE  LYS B  14      16.098  19.816 -76.562  1.00  0.00              
ATOM   1284 1HZ  LYS B  14      17.798  19.726 -78.260  1.00  0.00              
ATOM   1285 2HZ  LYS B  14      16.978  18.294 -78.201  1.00  0.00              
ATOM   1286 3HZ  LYS B  14      16.681  19.364 -79.421  1.00  0.00              
ATOM   1287  N   THR B  15      11.640  21.935 -75.302  1.00  0.00              
ATOM   1288  CA  THR B  15      11.729  23.381 -75.203  1.00  0.00              
ATOM   1289  C   THR B  15      13.134  23.794 -75.613  1.00  0.00              
ATOM   1290  O   THR B  15      14.113  23.089 -75.336  1.00  0.00              
ATOM   1291  CB  THR B  15      11.451  23.877 -73.775  1.00  0.00              
ATOM   1292  OG1 THR B  15      12.390  23.288 -72.867  1.00  0.00              
ATOM   1293  CG2 THR B  15      10.036  23.515 -73.357  1.00  0.00              
ATOM   1294  H   THR B  15      12.118  21.364 -74.620  1.00  0.00              
ATOM   1295  HA  THR B  15      11.019  23.843 -75.890  1.00  0.00              
ATOM   1296  HB  THR B  15      11.573  24.961 -73.746  1.00  0.00              
ATOM   1297  HG1 THR B  15      12.430  23.811 -72.064  1.00  0.00              
ATOM   1298 1HG2 THR B  15       9.854  23.874 -72.345  1.00  0.00              
ATOM   1299 2HG2 THR B  15       9.324  23.980 -74.041  1.00  0.00              
ATOM   1300 3HG2 THR B  15       9.913  22.434 -73.387  1.00  0.00              
ATOM   1301  N   PHE B  16      13.220  24.924 -76.296  1.00  0.00              
ATOM   1302  CA  PHE B  16      14.481  25.473 -76.764  1.00  0.00              
ATOM   1303  C   PHE B  16      14.648  26.848 -76.140  1.00  0.00              
ATOM   1304  O   PHE B  16      13.733  27.672 -76.189  1.00  0.00              
ATOM   1305  CB  PHE B  16      14.467  25.579 -78.290  1.00  0.00              
ATOM   1306  CG  PHE B  16      14.329  24.255 -78.988  1.00  0.00              
ATOM   1307  CD1 PHE B  16      13.088  23.620 -79.079  1.00  0.00              
ATOM   1308  CD2 PHE B  16      15.442  23.634 -79.546  1.00  0.00              
ATOM   1309  CE1 PHE B  16      12.966  22.383 -79.717  1.00  0.00              
ATOM   1310  CE2 PHE B  16      15.325  22.400 -80.185  1.00  0.00              
ATOM   1311  CZ  PHE B  16      14.086  21.774 -80.270  1.00  0.00              
ATOM   1312  H   PHE B  16      12.363  25.423 -76.495  1.00  0.00              
ATOM   1313  HA  PHE B  16      15.306  24.838 -76.437  1.00  0.00              
ATOM   1314 1HB  PHE B  16      13.630  26.194 -78.616  1.00  0.00              
ATOM   1315 2HB  PHE B  16      15.399  26.021 -78.643  1.00  0.00              
ATOM   1316  HD1 PHE B  16      12.211  24.100 -78.644  1.00  0.00              
ATOM   1317  HD2 PHE B  16      16.413  24.125 -79.480  1.00  0.00              
ATOM   1318  HE1 PHE B  16      11.992  21.898 -79.780  1.00  0.00              
ATOM   1319  HE2 PHE B  16      16.206  21.923 -80.617  1.00  0.00              
ATOM   1320  HZ  PHE B  16      13.994  20.810 -80.767  1.00  0.00              
ATOM   1321  N   ALA B  17      15.812  27.088 -75.545  1.00  0.00              
ATOM   1322  CA  ALA B  17      16.095  28.353 -74.880  1.00  0.00              
ATOM   1323  C   ALA B  17      16.788  29.366 -75.778  1.00  0.00              
ATOM   1324  O   ALA B  17      17.605  29.012 -76.627  1.00  0.00              
ATOM   1325  CB  ALA B  17      16.942  28.103 -73.636  1.00  0.00              
ATOM   1326  H   ALA B  17      16.519  26.367 -75.554  1.00  0.00              
ATOM   1327  HA  ALA B  17      15.152  28.811 -74.583  1.00  0.00              
ATOM   1328 1HB  ALA B  17      17.151  29.051 -73.141  1.00  0.00              
ATOM   1329 2HB  ALA B  17      16.400  27.450 -72.952  1.00  0.00              
ATOM   1330 3HB  ALA B  17      17.879  27.629 -73.924  1.00  0.00              
ATOM   1331  N   PHE B  18      16.449  30.639 -75.575  1.00  0.00              
ATOM   1332  CA  PHE B  18      17.026  31.741 -76.335  1.00  0.00              
ATOM   1333  C   PHE B  18      17.257  32.917 -75.391  1.00  0.00              
ATOM   1334  O   PHE B  18      16.697  32.959 -74.301  1.00  0.00              
ATOM   1335  CB  PHE B  18      16.091  32.154 -77.474  1.00  0.00              
ATOM   1336  CG  PHE B  18      15.812  31.048 -78.444  1.00  0.00              
ATOM   1337  CD1 PHE B  18      14.766  30.156 -78.222  1.00  0.00              
ATOM   1338  CD2 PHE B  18      16.636  30.853 -79.547  1.00  0.00              
ATOM   1339  CE1 PHE B  18      14.550  29.082 -79.083  1.00  0.00              
ATOM   1340  CE2 PHE B  18      16.428  29.783 -80.412  1.00  0.00              
ATOM   1341  CZ  PHE B  18      15.382  28.896 -80.175  1.00  0.00              
ATOM   1342  H   PHE B  18      15.762  30.838 -74.862  1.00  0.00              
ATOM   1343  HA  PHE B  18      17.991  31.442 -76.745  1.00  0.00              
ATOM   1344 1HB  PHE B  18      15.128  32.472 -77.074  1.00  0.00              
ATOM   1345 2HB  PHE B  18      16.533  32.969 -78.044  1.00  0.00              
ATOM   1346  HD1 PHE B  18      14.113  30.304 -77.362  1.00  0.00              
ATOM   1347  HD2 PHE B  18      17.454  31.550 -79.730  1.00  0.00              
ATOM   1348  HE1 PHE B  18      13.730  28.391 -78.896  1.00  0.00              
ATOM   1349  HE2 PHE B  18      17.080  29.638 -81.272  1.00  0.00              
ATOM   1350  HZ  PHE B  18      15.219  28.054 -80.849  1.00  0.00              
ATOM   1351  N   PRO B  19      18.097  33.883 -75.796  1.00  0.00              
ATOM   1352  CA  PRO B  19      18.383  35.048 -74.955  1.00  0.00              
ATOM   1353  C   PRO B  19      17.282  36.106 -74.919  1.00  0.00              
ATOM   1354  O   PRO B  19      17.277  36.975 -74.047  1.00  0.00              
ATOM   1355  CB  PRO B  19      19.676  35.587 -75.558  1.00  0.00              
ATOM   1356  CG  PRO B  19      19.484  35.311 -77.011  1.00  0.00              
ATOM   1357  CD  PRO B  19      18.936  33.896 -77.009  1.00  0.00              
ATOM   1358  HA  PRO B  19      18.499  34.787 -73.892  1.00  0.00              
ATOM   1359 1HB  PRO B  19      19.802  36.660 -75.349  1.00  0.00              
ATOM   1360 2HB  PRO B  19      20.558  35.073 -75.147  1.00  0.00              
ATOM   1361 1HG  PRO B  19      18.785  36.030 -77.463  1.00  0.00              
ATOM   1362 2HG  PRO B  19      20.432  35.393 -77.560  1.00  0.00              
ATOM   1363 1HD  PRO B  19      18.346  33.676 -77.911  1.00  0.00              
ATOM   1364 2HD  PRO B  19      19.733  33.140 -76.957  1.00  0.00              
ATOM   1365  N   ASN B  20      16.348  36.031 -75.863  1.00  0.00              
ATOM   1366  CA  ASN B  20      15.262  37.001 -75.930  1.00  0.00              
ATOM   1367  C   ASN B  20      14.043  36.432 -76.652  1.00  0.00              
ATOM   1368  O   ASN B  20      13.926  35.221 -76.835  1.00  0.00              
ATOM   1369  CB  ASN B  20      15.713  38.287 -76.598  1.00  0.00              
ATOM   1370  CG  ASN B  20      16.108  38.115 -78.038  1.00  0.00              
ATOM   1371  OD1 ASN B  20      15.861  37.069 -78.650  1.00  0.00              
ATOM   1372  ND2 ASN B  20      16.793  39.102 -78.558  1.00  0.00              
ATOM   1373  H   ASN B  20      16.389  35.290 -76.548  1.00  0.00              
ATOM   1374  HA  ASN B  20      14.928  37.252 -74.922  1.00  0.00              
ATOM   1375 1HB  ASN B  20      15.132  39.204 -76.493  1.00  0.00              
ATOM   1376 2HB  ASN B  20      16.617  38.359 -75.992  1.00  0.00              
ATOM   1377 1HD2 ASN B  20      17.089  39.056 -79.512  1.00  0.00              
ATOM   1378 2HD2 ASN B  20      17.019  39.901 -78.001  1.00  0.00              
ATOM   1379  N   PHE B  21      13.134  37.316 -77.055  1.00  0.00              
ATOM   1380  CA  PHE B  21      11.923  36.913 -77.762  1.00  0.00              
ATOM   1381  C   PHE B  21      12.198  36.800 -79.258  1.00  0.00              
ATOM   1382  O   PHE B  21      11.760  35.855 -79.911  1.00  0.00              
ATOM   1383  CB  PHE B  21      10.790  37.907 -77.502  1.00  0.00              
ATOM   1384  CG  PHE B  21       9.504  37.554 -78.194  1.00  0.00              
ATOM   1385  CD1 PHE B  21       8.562  36.750 -77.570  1.00  0.00              
ATOM   1386  CD2 PHE B  21       9.234  38.025 -79.471  1.00  0.00              
ATOM   1387  CE1 PHE B  21       7.378  36.425 -78.206  1.00  0.00              
ATOM   1388  CE2 PHE B  21       8.052  37.702 -80.108  1.00  0.00              
ATOM   1389  CZ  PHE B  21       7.123  36.901 -79.474  1.00  0.00              
ATOM   1390  H   PHE B  21      13.290  38.296 -76.863  1.00  0.00              
ATOM   1391  HA  PHE B  21      11.605  35.928 -77.419  1.00  0.00              
ATOM   1392 1HB  PHE B  21      10.568  37.954 -76.437  1.00  0.00              
ATOM   1393 2HB  PHE B  21      11.072  38.898 -77.857  1.00  0.00              
ATOM   1394  HD1 PHE B  21       8.763  36.375 -76.567  1.00  0.00              
ATOM   1395  HD2 PHE B  21       9.968  38.658 -79.971  1.00  0.00              
ATOM   1396  HE1 PHE B  21       6.647  35.792 -77.704  1.00  0.00              
ATOM   1397  HE2 PHE B  21       7.852  38.079 -81.111  1.00  0.00              
ATOM   1398  HZ  PHE B  21       6.191  36.644 -79.977  1.00  0.00              
ATOM   1399  N   ARG B  22      12.926  37.779 -79.790  1.00  0.00              
ATOM   1400  CA  ARG B  22      13.263  37.832 -81.208  1.00  0.00              
ATOM   1401  C   ARG B  22      13.864  36.534 -81.748  1.00  0.00              
ATOM   1402  O   ARG B  22      13.414  36.010 -82.769  1.00  0.00              
ATOM   1403  CB  ARG B  22      14.167  39.017 -81.516  1.00  0.00              
ATOM   1404  CG  ARG B  22      14.486  39.212 -82.989  1.00  0.00              
ATOM   1405  CD  ARG B  22      15.464  40.294 -83.266  1.00  0.00              
ATOM   1406  NE  ARG B  22      16.807  40.033 -82.773  1.00  0.00              
ATOM   1407  CZ  ARG B  22      17.700  39.223 -83.375  1.00  0.00              
ATOM   1408  NH1 ARG B  22      17.387  38.566 -84.470  1.00  0.00              
ATOM   1409  NH2 ARG B  22      18.893  39.089 -82.823  1.00  0.00              
ATOM   1410  H   ARG B  22      13.258  38.510 -79.178  1.00  0.00              
ATOM   1411  HA  ARG B  22      12.358  37.987 -81.797  1.00  0.00              
ATOM   1412 1HB  ARG B  22      13.666  39.906 -81.135  1.00  0.00              
ATOM   1413 2HB  ARG B  22      15.095  38.859 -80.966  1.00  0.00              
ATOM   1414 1HG  ARG B  22      14.895  38.281 -83.382  1.00  0.00              
ATOM   1415 2HG  ARG B  22      13.561  39.452 -83.515  1.00  0.00              
ATOM   1416 1HD  ARG B  22      15.535  40.440 -84.343  1.00  0.00              
ATOM   1417 2HD  ARG B  22      15.117  41.214 -82.797  1.00  0.00              
ATOM   1418  HE  ARG B  22      17.272  40.390 -81.948  1.00  0.00              
ATOM   1419 1HH1 ARG B  22      16.464  38.666 -84.870  1.00  0.00              
ATOM   1420 2HH1 ARG B  22      18.070  37.964 -84.906  1.00  0.00              
ATOM   1421 1HH2 ARG B  22      19.111  39.588 -81.971  1.00  0.00              
ATOM   1422 2HH2 ARG B  22      19.580  38.488 -83.253  1.00  0.00              
ATOM   1423  N   GLU B  23      14.881  36.025 -81.065  1.00  0.00              
ATOM   1424  CA  GLU B  23      15.530  34.793 -81.498  1.00  0.00              
ATOM   1425  C   GLU B  23      14.605  33.585 -81.377  1.00  0.00              
ATOM   1426  O   GLU B  23      14.695  32.647 -82.172  1.00  0.00              
ATOM   1427  CB  GLU B  23      16.816  34.550 -80.701  1.00  0.00              
ATOM   1428  CG  GLU B  23      17.908  35.581 -80.955  1.00  0.00              
ATOM   1429  CD  GLU B  23      19.277  35.109 -80.502  1.00  0.00              
ATOM   1430  OE1 GLU B  23      20.242  35.896 -80.606  1.00  0.00              
ATOM   1431  OE2 GLU B  23      19.393  33.952 -80.049  1.00  0.00              
ATOM   1432  H   GLU B  23      15.216  36.490 -80.234  1.00  0.00              
ATOM   1433  HA  GLU B  23      15.793  34.865 -82.554  1.00  0.00              
ATOM   1434 1HB  GLU B  23      16.542  34.559 -79.645  1.00  0.00              
ATOM   1435 2HB  GLU B  23      17.177  33.558 -80.973  1.00  0.00              
ATOM   1436 1HG  GLU B  23      17.975  35.892 -81.996  1.00  0.00              
ATOM   1437 2HG  GLU B  23      17.607  36.428 -80.342  1.00  0.00              
ATOM   1438  N   ALA B  24      13.722  33.612 -80.382  1.00  0.00              
ATOM   1439  CA  ALA B  24      12.768  32.523 -80.183  1.00  0.00              
ATOM   1440  C   ALA B  24      11.819  32.506 -81.378  1.00  0.00              
ATOM   1441  O   ALA B  24      11.542  31.457 -81.956  1.00  0.00              
ATOM   1442  CB  ALA B  24      11.988  32.736 -78.889  1.00  0.00              
ATOM   1443  H   ALA B  24      13.709  34.400 -79.750  1.00  0.00              
ATOM   1444  HA  ALA B  24      13.316  31.582 -80.142  1.00  0.00              
ATOM   1445 1HB  ALA B  24      11.282  31.918 -78.752  1.00  0.00              
ATOM   1446 2HB  ALA B  24      12.683  32.760 -78.046  1.00  0.00              
ATOM   1447 3HB  ALA B  24      11.446  33.679 -78.940  1.00  0.00              
ATOM   1448  N   ARG B  25      11.338  33.685 -81.759  1.00  0.00              
ATOM   1449  CA  ARG B  25      10.437  33.802 -82.894  1.00  0.00              
ATOM   1450  C   ARG B  25      11.145  33.385 -84.188  1.00  0.00              
ATOM   1451  O   ARG B  25      10.549  32.726 -85.041  1.00  0.00              
ATOM   1452  CB  ARG B  25       9.828  35.192 -83.004  1.00  0.00              
ATOM   1453  CG  ARG B  25       8.880  35.384 -84.177  1.00  0.00              
ATOM   1454  CD  ARG B  25       7.668  34.526 -84.133  1.00  0.00              
ATOM   1455  NE  ARG B  25       6.737  34.743 -85.228  1.00  0.00              
ATOM   1456  CZ  ARG B  25       5.683  33.950 -85.504  1.00  0.00              
ATOM   1457  NH1 ARG B  25       5.444  32.869 -84.794  1.00  0.00              
ATOM   1458  NH2 ARG B  25       4.908  34.274 -86.524  1.00  0.00              
ATOM   1459  H   ARG B  25      11.603  34.517 -81.254  1.00  0.00              
ATOM   1460  HA  ARG B  25       9.591  33.125 -82.764  1.00  0.00              
ATOM   1461 1HB  ARG B  25       9.291  35.378 -82.074  1.00  0.00              
ATOM   1462 2HB  ARG B  25      10.656  35.895 -83.093  1.00  0.00              
ATOM   1463 1HG  ARG B  25       8.554  36.425 -84.193  1.00  0.00              
ATOM   1464 2HG  ARG B  25       9.419  35.158 -85.098  1.00  0.00              
ATOM   1465 1HD  ARG B  25       7.974  33.481 -84.166  1.00  0.00              
ATOM   1466 2HD  ARG B  25       7.132  34.719 -83.205  1.00  0.00              
ATOM   1467  HE  ARG B  25       6.719  35.476 -85.924  1.00  0.00              
ATOM   1468 1HH1 ARG B  25       6.057  32.625 -84.029  1.00  0.00              
ATOM   1469 2HH1 ARG B  25       4.649  32.288 -85.017  1.00  0.00              
ATOM   1470 1HH2 ARG B  25       5.116  35.099 -87.071  1.00  0.00              
ATOM   1471 2HH2 ARG B  25       4.112  33.697 -86.753  1.00  0.00              
ATOM   1472  N   ASP B  26      12.418  33.763 -84.332  1.00  0.00              
ATOM   1473  CA  ASP B  26      13.180  33.394 -85.525  1.00  0.00              
ATOM   1474  C   ASP B  26      13.221  31.870 -85.663  1.00  0.00              
ATOM   1475  O   ASP B  26      13.023  31.328 -86.749  1.00  0.00              
ATOM   1476  CB  ASP B  26      14.599  33.964 -85.464  1.00  0.00              
ATOM   1477  CG  ASP B  26      15.432  33.712 -86.714  1.00  0.00              
ATOM   1478  OD1 ASP B  26      15.050  34.175 -87.762  1.00  0.00              
ATOM   1479  OD2 ASP B  26      16.517  33.197 -86.586  1.00  0.00              
ATOM   1480  H   ASP B  26      12.866  34.310 -83.611  1.00  0.00              
ATOM   1481  HA  ASP B  26      12.688  33.788 -86.414  1.00  0.00              
ATOM   1482 1HB  ASP B  26      14.631  35.025 -85.215  1.00  0.00              
ATOM   1483 2HB  ASP B  26      15.004  33.383 -84.635  1.00  0.00              
ATOM   1484  N   PHE B  27      13.479  31.187 -84.554  1.00  0.00              
ATOM   1485  CA  PHE B  27      13.550  29.731 -84.567  1.00  0.00              
ATOM   1486  C   PHE B  27      12.188  29.130 -84.898  1.00  0.00              
ATOM   1487  O   PHE B  27      12.092  28.180 -85.669  1.00  0.00              
ATOM   1488  CB  PHE B  27      14.033  29.219 -83.213  1.00  0.00              
ATOM   1489  CG  PHE B  27      14.122  27.724 -83.127  1.00  0.00              
ATOM   1490  CD1 PHE B  27      15.058  27.026 -83.882  1.00  0.00              
ATOM   1491  CD2 PHE B  27      13.261  27.013 -82.299  1.00  0.00              
ATOM   1492  CE1 PHE B  27      15.134  25.634 -83.813  1.00  0.00              
ATOM   1493  CE2 PHE B  27      13.331  25.622 -82.224  1.00  0.00              
ATOM   1494  CZ  PHE B  27      14.270  24.934 -82.982  1.00  0.00              
ATOM   1495  H   PHE B  27      13.631  31.678 -83.684  1.00  0.00              
ATOM   1496  HA  PHE B  27      14.239  29.401 -85.346  1.00  0.00              
ATOM   1497 1HB  PHE B  27      15.031  29.605 -83.001  1.00  0.00              
ATOM   1498 2HB  PHE B  27      13.349  29.538 -82.427  1.00  0.00              
ATOM   1499  HD1 PHE B  27      15.737  27.577 -84.533  1.00  0.00              
ATOM   1500  HD2 PHE B  27      12.524  27.555 -81.704  1.00  0.00              
ATOM   1501  HE1 PHE B  27      15.874  25.099 -84.409  1.00  0.00              
ATOM   1502  HE2 PHE B  27      12.651  25.072 -81.572  1.00  0.00              
ATOM   1503  HZ  PHE B  27      14.325  23.849 -82.925  1.00  0.00              
ATOM   1504  N   ALA B  28      11.134  29.695 -84.318  1.00  0.00              
ATOM   1505  CA  ALA B  28       9.791  29.206 -84.575  1.00  0.00              
ATOM   1506  C   ALA B  28       9.477  29.269 -86.067  1.00  0.00              
ATOM   1507  O   ALA B  28       8.833  28.379 -86.610  1.00  0.00              
ATOM   1508  CB  ALA B  28       8.772  30.003 -83.773  1.00  0.00              
ATOM   1509  H   ALA B  28      11.262  30.477 -83.692  1.00  0.00              
ATOM   1510  HA  ALA B  28       9.734  28.162 -84.267  1.00  0.00              
ATOM   1511 1HB  ALA B  28       7.771  29.624 -83.981  1.00  0.00              
ATOM   1512 2HB  ALA B  28       8.985  29.900 -82.709  1.00  0.00              
ATOM   1513 3HB  ALA B  28       8.828  31.053 -84.056  1.00  0.00              
ATOM   1514  N   ASN B  29       9.930  30.326 -86.732  1.00  0.00              
ATOM   1515  CA  ASN B  29       9.684  30.460 -88.161  1.00  0.00              
ATOM   1516  C   ASN B  29      10.407  29.387 -88.968  1.00  0.00              
ATOM   1517  O   ASN B  29       9.895  28.927 -89.986  1.00  0.00              
ATOM   1518  CB  ASN B  29      10.079  31.839 -88.657  1.00  0.00              
ATOM   1519  CG  ASN B  29       9.137  32.929 -88.228  1.00  0.00              
ATOM   1520  OD1 ASN B  29       7.980  32.675 -87.875  1.00  0.00              
ATOM   1521  ND2 ASN B  29       9.599  34.149 -88.334  1.00  0.00              
ATOM   1522  H   ASN B  29      10.449  31.045 -86.251  1.00  0.00              
ATOM   1523  HA  ASN B  29       8.622  30.326 -88.368  1.00  0.00              
ATOM   1524 1HB  ASN B  29      11.106  32.194 -88.561  1.00  0.00              
ATOM   1525 2HB  ASN B  29       9.878  31.591 -89.700  1.00  0.00              
ATOM   1526 1HD2 ASN B  29       9.028  34.925 -88.066  1.00  0.00              
ATOM   1527 2HD2 ASN B  29      10.523  34.305 -88.683  1.00  0.00              
ATOM   1528  N   ARG B  30      11.590  28.984 -88.516  1.00  0.00              
ATOM   1529  CA  ARG B  30      12.325  27.934 -89.212  1.00  0.00              
ATOM   1530  C   ARG B  30      11.590  26.602 -89.022  1.00  0.00              
ATOM   1531  O   ARG B  30      11.528  25.793 -89.942  1.00  0.00              
ATOM   1532  CB  ARG B  30      13.752  27.839 -88.680  1.00  0.00              
ATOM   1533  CG  ARG B  30      14.590  29.071 -88.996  1.00  0.00              
ATOM   1534  CD  ARG B  30      16.006  28.924 -88.475  1.00  0.00              
ATOM   1535  NE  ARG B  30      16.712  27.831 -89.134  1.00  0.00              
ATOM   1536  CZ  ARG B  30      17.820  27.267 -88.666  1.00  0.00              
ATOM   1537  NH1 ARG B  30      18.354  27.692 -87.528  1.00  0.00              
ATOM   1538  NH2 ARG B  30      18.392  26.275 -89.334  1.00  0.00              
ATOM   1539  H   ARG B  30      11.992  29.400 -87.688  1.00  0.00              
ATOM   1540  HA  ARG B  30      12.354  28.151 -90.281  1.00  0.00              
ATOM   1541 1HB  ARG B  30      13.679  27.701 -87.602  1.00  0.00              
ATOM   1542 2HB  ARG B  30      14.201  26.954 -89.131  1.00  0.00              
ATOM   1543 1HG  ARG B  30      14.615  29.207 -90.078  1.00  0.00              
ATOM   1544 2HG  ARG B  30      14.121  29.938 -88.531  1.00  0.00              
ATOM   1545 1HD  ARG B  30      16.549  29.851 -88.656  1.00  0.00              
ATOM   1546 2HD  ARG B  30      15.970  28.725 -87.405  1.00  0.00              
ATOM   1547  HE  ARG B  30      16.492  27.350 -89.996  1.00  0.00              
ATOM   1548 1HH1 ARG B  30      17.916  28.444 -87.018  1.00  0.00              
ATOM   1549 2HH1 ARG B  30      19.196  27.260 -87.178  1.00  0.00              
ATOM   1550 1HH2 ARG B  30      17.981  25.950 -90.200  1.00  0.00              
ATOM   1551 2HH2 ARG B  30      19.233  25.849 -88.977  1.00  0.00              
ATOM   1552  N   VAL B  31      11.037  26.376 -87.831  1.00  0.00              
ATOM   1553  CA  VAL B  31      10.291  25.148 -87.576  1.00  0.00              
ATOM   1554  C   VAL B  31       9.037  25.177 -88.457  1.00  0.00              
ATOM   1555  O   VAL B  31       8.612  24.149 -88.978  1.00  0.00              
ATOM   1556  CB  VAL B  31       9.893  25.015 -86.083  1.00  0.00              
ATOM   1557  CG1 VAL B  31       9.067  23.748 -85.870  1.00  0.00              
ATOM   1558  CG2 VAL B  31      11.140  24.968 -85.213  1.00  0.00              
ATOM   1559  H   VAL B  31      11.132  27.057 -87.092  1.00  0.00              
ATOM   1560  HA  VAL B  31      10.866  24.267 -87.863  1.00  0.00              
ATOM   1561  HB  VAL B  31       9.327  25.900 -85.788  1.00  0.00              
ATOM   1562 1HG1 VAL B  31       8.793  23.664 -84.817  1.00  0.00              
ATOM   1563 2HG1 VAL B  31       8.163  23.795 -86.478  1.00  0.00              
ATOM   1564 3HG1 VAL B  31       9.655  22.878 -86.159  1.00  0.00              
ATOM   1565 1HG2 VAL B  31      10.851  24.875 -84.166  1.00  0.00              
ATOM   1566 2HG2 VAL B  31      11.749  24.110 -85.498  1.00  0.00              
ATOM   1567 3HG2 VAL B  31      11.714  25.885 -85.349  1.00  0.00              
ATOM   1568  N   ARG B  32       8.460  26.363 -88.631  1.00  0.00              
ATOM   1569  CA  ARG B  32       7.280  26.492 -89.474  1.00  0.00              
ATOM   1570  C   ARG B  32       7.571  26.140 -90.927  1.00  0.00              
ATOM   1571  O   ARG B  32       6.762  25.488 -91.587  1.00  0.00              
ATOM   1572  CB  ARG B  32       6.650  27.872 -89.356  1.00  0.00              
ATOM   1573  CG  ARG B  32       5.365  28.057 -90.147  1.00  0.00              
ATOM   1574  CD  ARG B  32       4.771  29.415 -90.042  1.00  0.00              
ATOM   1575  NE  ARG B  32       5.584  30.474 -90.617  1.00  0.00              
ATOM   1576  CZ  ARG B  32       5.677  30.737 -91.935  1.00  0.00              
ATOM   1577  NH1 ARG B  32       5.042  30.000 -92.819  1.00  0.00              
ATOM   1578  NH2 ARG B  32       6.444  31.743 -92.319  1.00  0.00              
ATOM   1579  H   ARG B  32       8.834  27.184 -88.180  1.00  0.00              
ATOM   1580  HA  ARG B  32       6.513  25.791 -89.144  1.00  0.00              
ATOM   1581 1HB  ARG B  32       6.449  28.041 -88.299  1.00  0.00              
ATOM   1582 2HB  ARG B  32       7.391  28.591 -89.704  1.00  0.00              
ATOM   1583 1HG  ARG B  32       5.574  27.863 -91.200  1.00  0.00              
ATOM   1584 2HG  ARG B  32       4.628  27.339 -89.785  1.00  0.00              
ATOM   1585 1HD  ARG B  32       3.812  29.423 -90.558  1.00  0.00              
ATOM   1586 2HD  ARG B  32       4.619  29.654 -88.990  1.00  0.00              
ATOM   1587  HE  ARG B  32       6.179  31.151 -90.158  1.00  0.00              
ATOM   1588 1HH1 ARG B  32       4.474  29.224 -92.511  1.00  0.00              
ATOM   1589 2HH1 ARG B  32       5.125  30.213 -93.803  1.00  0.00              
ATOM   1590 1HH2 ARG B  32       6.940  32.288 -91.627  1.00  0.00              
ATOM   1591 2HH2 ARG B  32       6.533  31.961 -93.300  1.00  0.00              
ATOM   1592  N   ALA B  33       8.727  26.566 -91.434  1.00  0.00              
ATOM   1593  CA  ALA B  33       9.108  26.271 -92.813  1.00  0.00              
ATOM   1594  C   ALA B  33       9.296  24.767 -92.977  1.00  0.00              
ATOM   1595  O   ALA B  33       8.909  24.182 -93.990  1.00  0.00              
ATOM   1596  CB  ALA B  33      10.396  27.005 -93.176  1.00  0.00              
ATOM   1597  H   ALA B  33       9.356  27.105 -90.852  1.00  0.00              
ATOM   1598  HA  ALA B  33       8.304  26.592 -93.475  1.00  0.00              
ATOM   1599 1HB  ALA B  33      10.665  26.775 -94.207  1.00  0.00              
ATOM   1600 2HB  ALA B  33      10.244  28.079 -93.071  1.00  0.00              
ATOM   1601 3HB  ALA B  33      11.197  26.683 -92.512  1.00  0.00              
ATOM   1602  N   LEU B  34       9.893  24.147 -91.967  1.00  0.00              
ATOM   1603  CA  LEU B  34      10.117  22.709 -91.964  1.00  0.00              
ATOM   1604  C   LEU B  34       8.767  21.992 -92.028  1.00  0.00              
ATOM   1605  O   LEU B  34       8.581  21.050 -92.801  1.00  0.00              
ATOM   1606  CB  LEU B  34      10.872  22.318 -90.692  1.00  0.00              
ATOM   1607  CG  LEU B  34      10.923  20.839 -90.309  1.00  0.00              
ATOM   1608  CD1 LEU B  34      11.633  20.047 -91.393  1.00  0.00              
ATOM   1609  CD2 LEU B  34      11.635  20.684 -88.972  1.00  0.00              
ATOM   1610  H   LEU B  34      10.203  24.694 -91.174  1.00  0.00              
ATOM   1611  HA  LEU B  34      10.684  22.426 -92.851  1.00  0.00              
ATOM   1612 1HB  LEU B  34      11.873  22.645 -90.971  1.00  0.00              
ATOM   1613 2HB  LEU B  34      10.531  22.887 -89.828  1.00  0.00              
ATOM   1614  HG  LEU B  34       9.895  20.502 -90.182  1.00  0.00              
ATOM   1615 1HD1 LEU B  34      11.664  18.994 -91.114  1.00  0.00              
ATOM   1616 2HD1 LEU B  34      11.094  20.154 -92.335  1.00  0.00              
ATOM   1617 3HD1 LEU B  34      12.649  20.421 -91.512  1.00  0.00              
ATOM   1618 1HD2 LEU B  34      11.671  19.629 -88.698  1.00  0.00              
ATOM   1619 2HD2 LEU B  34      12.650  21.074 -89.050  1.00  0.00              
ATOM   1620 3HD2 LEU B  34      11.094  21.240 -88.205  1.00  0.00              
ATOM   1621  N   ALA B  35       7.824  22.453 -91.210  1.00  0.00              
ATOM   1622  CA  ALA B  35       6.488  21.872 -91.159  1.00  0.00              
ATOM   1623  C   ALA B  35       5.802  21.937 -92.522  1.00  0.00              
ATOM   1624  O   ALA B  35       5.140  20.989 -92.942  1.00  0.00              
ATOM   1625  CB  ALA B  35       5.646  22.575 -90.104  1.00  0.00              
ATOM   1626  H   ALA B  35       8.045  23.232 -90.607  1.00  0.00              
ATOM   1627  HA  ALA B  35       6.574  20.819 -90.890  1.00  0.00              
ATOM   1628 1HB  ALA B  35       4.652  22.129 -90.077  1.00  0.00              
ATOM   1629 2HB  ALA B  35       6.120  22.466 -89.128  1.00  0.00              
ATOM   1630 3HB  ALA B  35       5.562  23.632 -90.351  1.00  0.00              
ATOM   1631  N   GLU B  36       5.961  23.066 -93.206  1.00  0.00              
ATOM   1632  CA  GLU B  36       5.356  23.257 -94.520  1.00  0.00              
ATOM   1633  C   GLU B  36       5.929  22.267 -95.532  1.00  0.00              
ATOM   1634  O   GLU B  36       5.196  21.727 -96.364  1.00  0.00              
ATOM   1635  CB  GLU B  36       5.569  24.693 -95.006  1.00  0.00              
ATOM   1636  CG  GLU B  36       4.761  25.738 -94.250  1.00  0.00              
ATOM   1637  CD  GLU B  36       3.286  25.461 -94.343  1.00  0.00              
ATOM   1638  OE1 GLU B  36       2.799  25.299 -95.436  1.00  0.00              
ATOM   1639  OE2 GLU B  36       2.667  25.299 -93.318  1.00  0.00              
ATOM   1640  H   GLU B  36       6.516  23.811 -92.808  1.00  0.00              
ATOM   1641  HA  GLU B  36       4.284  23.063 -94.464  1.00  0.00              
ATOM   1642 1HB  GLU B  36       6.632  24.910 -94.900  1.00  0.00              
ATOM   1643 2HB  GLU B  36       5.296  24.716 -96.061  1.00  0.00              
ATOM   1644 1HG  GLU B  36       5.046  25.833 -93.203  1.00  0.00              
ATOM   1645 2HG  GLU B  36       4.989  26.666 -94.773  1.00  0.00              
ATOM   1646  N   ARG B  37       7.235  22.031 -95.460  1.00  0.00              
ATOM   1647  CA  ARG B  37       7.901  21.112 -96.380  1.00  0.00              
ATOM   1648  C   ARG B  37       7.492  19.656 -96.171  1.00  0.00              
ATOM   1649  O   ARG B  37       7.336  18.900 -97.132  1.00  0.00              
ATOM   1650  CB  ARG B  37       9.425  21.211 -96.233  1.00  0.00              
ATOM   1651  CG  ARG B  37      10.025  22.566 -96.564  1.00  0.00              
ATOM   1652  CD  ARG B  37      11.530  22.446 -96.794  1.00  0.00              
ATOM   1653  NE  ARG B  37      12.262  22.019 -95.602  1.00  0.00              
ATOM   1654  CZ  ARG B  37      12.576  22.819 -94.587  1.00  0.00              
ATOM   1655  NH1 ARG B  37      12.226  24.098 -94.612  1.00  0.00              
ATOM   1656  NH2 ARG B  37      13.246  22.342 -93.548  1.00  0.00              
ATOM   1657  H   ARG B  37       7.781  22.499 -94.751  1.00  0.00              
ATOM   1658  HA  ARG B  37       7.617  21.347 -97.407  1.00  0.00              
ATOM   1659 1HB  ARG B  37       9.662  20.962 -95.201  1.00  0.00              
ATOM   1660 2HB  ARG B  37       9.857  20.463 -96.897  1.00  0.00              
ATOM   1661 1HG  ARG B  37       9.543  22.948 -97.464  1.00  0.00              
ATOM   1662 2HG  ARG B  37       9.831  23.244 -95.732  1.00  0.00              
ATOM   1663 1HD  ARG B  37      11.710  21.714 -97.581  1.00  0.00              
ATOM   1664 2HD  ARG B  37      11.920  23.415 -97.101  1.00  0.00              
ATOM   1665  HE  ARG B  37      12.629  21.108 -95.363  1.00  0.00              
ATOM   1666 1HH1 ARG B  37      11.719  24.464 -95.405  1.00  0.00              
ATOM   1667 2HH1 ARG B  37      12.467  24.700 -93.838  1.00  0.00              
ATOM   1668 1HH2 ARG B  37      13.518  21.369 -93.530  1.00  0.00              
ATOM   1669 2HH2 ARG B  37      13.484  22.953 -92.779  1.00  0.00              
ATOM   1670  N   GLU B  38       7.324  19.265 -94.911  1.00  0.00              
ATOM   1671  CA  GLU B  38       6.971  17.891 -94.570  1.00  0.00              
ATOM   1672  C   GLU B  38       5.477  17.624 -94.430  1.00  0.00              
ATOM   1673  O   GLU B  38       5.068  16.496 -94.138  1.00  0.00              
ATOM   1674  CB  GLU B  38       7.681  17.495 -93.276  1.00  0.00              
ATOM   1675  CG  GLU B  38       9.192  17.632 -93.351  1.00  0.00              
ATOM   1676  CD  GLU B  38       9.802  16.720 -94.398  1.00  0.00              
ATOM   1677  OE1 GLU B  38      10.992  16.905 -94.730  1.00  0.00              
ATOM   1678  OE2 GLU B  38       9.092  15.815 -94.882  1.00  0.00              
ATOM   1679  H   GLU B  38       7.444  19.940 -94.170  1.00  0.00              
ATOM   1680  HA  GLU B  38       7.287  17.218 -95.368  1.00  0.00              
ATOM   1681 1HB  GLU B  38       7.288  18.138 -92.487  1.00  0.00              
ATOM   1682 2HB  GLU B  38       7.411  16.459 -93.068  1.00  0.00              
ATOM   1683 1HG  GLU B  38       9.527  18.652 -93.536  1.00  0.00              
ATOM   1684 2HG  GLU B  38       9.529  17.314 -92.366  1.00  0.00              
ATOM   1685  N   ASN B  39       4.664  18.655 -94.624  1.00  0.00              
ATOM   1686  CA  ASN B  39       3.218  18.514 -94.517  1.00  0.00              
ATOM   1687  C   ASN B  39       2.758  17.986 -93.158  1.00  0.00              
ATOM   1688  O   ASN B  39       1.790  17.227 -93.069  1.00  0.00              
ATOM   1689  CB  ASN B  39       2.683  17.620 -95.621  1.00  0.00              
ATOM   1690  CG  ASN B  39       2.931  18.154 -97.005  1.00  0.00              
ATOM   1691  OD1 ASN B  39       2.517  19.269 -97.345  1.00  0.00              
ATOM   1692  ND2 ASN B  39       3.531  17.333 -97.828  1.00  0.00              
ATOM   1693  H   ASN B  39       5.055  19.557 -94.853  1.00  0.00              
ATOM   1694  HA  ASN B  39       2.742  19.491 -94.617  1.00  0.00              
ATOM   1695 1HB  ASN B  39       2.875  16.547 -95.612  1.00  0.00              
ATOM   1696 2HB  ASN B  39       1.643  17.805 -95.354  1.00  0.00              
ATOM   1697 1HD2 ASN B  39       3.728  17.621 -98.765  1.00  0.00              
ATOM   1698 2HD2 ASN B  39       3.792  16.418 -97.520  1.00  0.00              
ATOM   1699  N   HIS B  40       3.457  18.387 -92.099  1.00  0.00              
ATOM   1700  CA  HIS B  40       3.095  17.977 -90.748  1.00  0.00              
ATOM   1701  C   HIS B  40       3.425  19.162 -89.860  1.00  0.00              
ATOM   1702  O   HIS B  40       4.566  19.624 -89.817  1.00  0.00              
ATOM   1703  CB  HIS B  40       3.847  16.719 -90.299  1.00  0.00              
ATOM   1704  CG  HIS B  40       3.348  16.148 -89.009  1.00  0.00              
ATOM   1705  ND1 HIS B  40       3.426  16.832 -87.813  1.00  0.00              
ATOM   1706  CD2 HIS B  40       2.765  14.959 -88.725  1.00  0.00              
ATOM   1707  CE1 HIS B  40       2.912  16.087 -86.850  1.00  0.00              
ATOM   1708  NE2 HIS B  40       2.505  14.947 -87.377  1.00  0.00              
ATOM   1709  H   HIS B  40       4.257  18.990 -92.233  1.00  0.00              
ATOM   1710  HA  HIS B  40       2.028  17.761 -90.704  1.00  0.00              
ATOM   1711 1HB  HIS B  40       3.744  15.933 -91.048  1.00  0.00              
ATOM   1712 2HB  HIS B  40       4.902  16.945 -90.153  1.00  0.00              
ATOM   1713  HD2 HIS B  40       2.500  14.099 -89.341  1.00  0.00              
ATOM   1714  HE1 HIS B  40       2.879  16.452 -85.824  1.00  0.00              
ATOM   1715  HE2 HIS B  40       2.070  14.184 -86.878  1.00  0.00              
ATOM   1716  N   HIS B  41       2.419  19.650 -89.144  1.00  0.00              
ATOM   1717  CA  HIS B  41       2.588  20.833 -88.324  1.00  0.00              
ATOM   1718  C   HIS B  41       2.560  20.622 -86.828  1.00  0.00              
ATOM   1719  O   HIS B  41       1.779  19.833 -86.307  1.00  0.00              
ATOM   1720  CB  HIS B  41       1.513  21.861 -88.693  1.00  0.00              
ATOM   1721  CG  HIS B  41       1.447  22.162 -90.158  1.00  0.00              
ATOM   1722  ND1 HIS B  41       0.712  21.398 -91.041  1.00  0.00              
ATOM   1723  CD2 HIS B  41       2.022  23.140 -90.895  1.00  0.00              
ATOM   1724  CE1 HIS B  41       0.839  21.896 -92.259  1.00  0.00              
ATOM   1725  NE2 HIS B  41       1.629  22.953 -92.197  1.00  0.00              
ATOM   1726  H   HIS B  41       1.519  19.191 -89.167  1.00  0.00              
ATOM   1727  HA  HIS B  41       3.575  21.261 -88.498  1.00  0.00              
ATOM   1728 1HB  HIS B  41       0.527  21.494 -88.405  1.00  0.00              
ATOM   1729 2HB  HIS B  41       1.710  22.806 -88.189  1.00  0.00              
ATOM   1730  HD2 HIS B  41       2.683  23.969 -90.638  1.00  0.00              
ATOM   1731  HE1 HIS B  41       0.331  21.433 -93.104  1.00  0.00              
ATOM   1732  HE2 HIS B  41       1.904  23.535 -92.975  1.00  0.00              
ATOM   1733  N   PRO B  42       3.403  21.368 -86.109  1.00  0.00              
ATOM   1734  CA  PRO B  42       3.489  21.272 -84.655  1.00  0.00              
ATOM   1735  C   PRO B  42       2.597  22.295 -83.985  1.00  0.00              
ATOM   1736  O   PRO B  42       1.891  23.066 -84.644  1.00  0.00              
ATOM   1737  CB  PRO B  42       4.941  21.624 -84.402  1.00  0.00              
ATOM   1738  CG  PRO B  42       5.123  22.794 -85.356  1.00  0.00              
ATOM   1739  CD  PRO B  42       4.408  22.321 -86.626  1.00  0.00              
ATOM   1740  HA  PRO B  42       3.144  20.300 -84.272  1.00  0.00              
ATOM   1741 1HB  PRO B  42       5.112  21.896 -83.349  1.00  0.00              
ATOM   1742 2HB  PRO B  42       5.606  20.778 -84.628  1.00  0.00              
ATOM   1743 1HG  PRO B  42       4.678  23.713 -84.947  1.00  0.00              
ATOM   1744 2HG  PRO B  42       6.189  23.003 -85.531  1.00  0.00              
ATOM   1745 1HD  PRO B  42       3.930  23.150 -87.169  1.00  0.00              
ATOM   1746 2HD  PRO B  42       5.095  21.831 -87.332  1.00  0.00              
ATOM   1747  N   ARG B  43       2.612  22.265 -82.658  1.00  0.00              
ATOM   1748  CA  ARG B  43       1.960  23.298 -81.879  1.00  0.00              
ATOM   1749  C   ARG B  43       3.201  23.992 -81.311  1.00  0.00              
ATOM   1750  O   ARG B  43       4.038  23.359 -80.651  1.00  0.00              
ATOM   1751  CB  ARG B  43       0.966  22.806 -80.837  1.00  0.00              
ATOM   1752  CG  ARG B  43       0.179  23.903 -80.136  1.00  0.00              
ATOM   1753  CD  ARG B  43      -0.854  23.407 -79.192  1.00  0.00              
ATOM   1754  NE  ARG B  43      -0.324  22.816 -77.974  1.00  0.00              
ATOM   1755  CZ  ARG B  43      -1.073  22.235 -77.016  1.00  0.00              
ATOM   1756  NH1 ARG B  43      -2.384  22.198 -77.111  1.00  0.00              
ATOM   1757  NH2 ARG B  43      -0.456  21.725 -75.965  1.00  0.00              
ATOM   1758  H   ARG B  43       3.084  21.512 -82.178  1.00  0.00              
ATOM   1759  HA  ARG B  43       1.356  23.928 -82.533  1.00  0.00              
ATOM   1760 1HB  ARG B  43       0.274  22.138 -81.348  1.00  0.00              
ATOM   1761 2HB  ARG B  43       1.534  22.244 -80.096  1.00  0.00              
ATOM   1762 1HG  ARG B  43       0.876  24.525 -79.574  1.00  0.00              
ATOM   1763 2HG  ARG B  43      -0.319  24.509 -80.893  1.00  0.00              
ATOM   1764 1HD  ARG B  43      -1.495  24.238 -78.899  1.00  0.00              
ATOM   1765 2HD  ARG B  43      -1.453  22.645 -79.691  1.00  0.00              
ATOM   1766  HE  ARG B  43       0.634  22.744 -77.657  1.00  0.00              
ATOM   1767 1HH1 ARG B  43      -2.841  22.609 -77.912  1.00  0.00              
ATOM   1768 2HH1 ARG B  43      -2.927  21.759 -76.382  1.00  0.00              
ATOM   1769 1HH2 ARG B  43       0.552  21.778 -75.899  1.00  0.00              
ATOM   1770 2HH2 ARG B  43      -0.993  21.285 -75.232  1.00  0.00              
ATOM   1771  N   VAL B  44       3.339  25.278 -81.614  1.00  0.00              
ATOM   1772  CA  VAL B  44       4.479  26.058 -81.156  1.00  0.00              
ATOM   1773  C   VAL B  44       4.067  27.063 -80.106  1.00  0.00              
ATOM   1774  O   VAL B  44       3.067  27.761 -80.271  1.00  0.00              
ATOM   1775  CB  VAL B  44       5.163  26.802 -82.318  1.00  0.00              
ATOM   1776  CG1 VAL B  44       6.315  27.652 -81.803  1.00  0.00              
ATOM   1777  CG2 VAL B  44       5.658  25.815 -83.365  1.00  0.00              
ATOM   1778  H   VAL B  44       2.632  25.724 -82.178  1.00  0.00              
ATOM   1779  HA  VAL B  44       5.221  25.427 -80.666  1.00  0.00              
ATOM   1780  HB  VAL B  44       4.430  27.442 -82.809  1.00  0.00              
ATOM   1781 1HG1 VAL B  44       6.787  28.170 -82.637  1.00  0.00              
ATOM   1782 2HG1 VAL B  44       5.936  28.383 -81.089  1.00  0.00              
ATOM   1783 3HG1 VAL B  44       7.048  27.011 -81.313  1.00  0.00              
ATOM   1784 1HG2 VAL B  44       6.138  26.357 -84.179  1.00  0.00              
ATOM   1785 2HG2 VAL B  44       6.377  25.133 -82.909  1.00  0.00              
ATOM   1786 3HG2 VAL B  44       4.815  25.246 -83.756  1.00  0.00              
ATOM   1787  N   THR B  45       4.837  27.149 -79.033  1.00  0.00              
ATOM   1788  CA  THR B  45       4.553  28.133 -77.995  1.00  0.00              
ATOM   1789  C   THR B  45       5.791  29.017 -77.919  1.00  0.00              
ATOM   1790  O   THR B  45       6.884  28.547 -77.598  1.00  0.00              
ATOM   1791  CB  THR B  45       4.260  27.497 -76.624  1.00  0.00              
ATOM   1792  OG1 THR B  45       3.117  26.637 -76.727  1.00  0.00              
ATOM   1793  CG2 THR B  45       3.988  28.573 -75.584  1.00  0.00              
ATOM   1794  H   THR B  45       5.629  26.532 -78.920  1.00  0.00              
ATOM   1795  HA  THR B  45       3.686  28.730 -78.280  1.00  0.00              
ATOM   1796  HB  THR B  45       5.122  26.905 -76.316  1.00  0.00              
ATOM   1797  HG1 THR B  45       3.384  25.796 -77.106  1.00  0.00              
ATOM   1798 1HG2 THR B  45       3.783  28.104 -74.621  1.00  0.00              
ATOM   1799 2HG2 THR B  45       4.859  29.221 -75.495  1.00  0.00              
ATOM   1800 3HG2 THR B  45       3.125  29.164 -75.890  1.00  0.00              
ATOM   1801  N   VAL B  46       5.612  30.290 -78.249  1.00  0.00              
ATOM   1802  CA  VAL B  46       6.697  31.255 -78.258  1.00  0.00              
ATOM   1803  C   VAL B  46       6.521  32.283 -77.156  1.00  0.00              
ATOM   1804  O   VAL B  46       5.452  32.877 -77.001  1.00  0.00              
ATOM   1805  CB  VAL B  46       6.798  31.981 -79.613  1.00  0.00              
ATOM   1806  CG1 VAL B  46       7.911  33.019 -79.580  1.00  0.00              
ATOM   1807  CG2 VAL B  46       7.037  30.983 -80.736  1.00  0.00              
ATOM   1808  H   VAL B  46       4.681  30.593 -78.502  1.00  0.00              
ATOM   1809  HA  VAL B  46       7.654  30.778 -78.048  1.00  0.00              
ATOM   1810  HB  VAL B  46       5.849  32.473 -79.823  1.00  0.00              
ATOM   1811 1HG1 VAL B  46       7.968  33.522 -80.545  1.00  0.00              
ATOM   1812 2HG1 VAL B  46       7.701  33.752 -78.801  1.00  0.00              
ATOM   1813 3HG1 VAL B  46       8.861  32.527 -79.371  1.00  0.00              
ATOM   1814 1HG2 VAL B  46       7.105  31.512 -81.686  1.00  0.00              
ATOM   1815 2HG2 VAL B  46       7.967  30.445 -80.552  1.00  0.00              
ATOM   1816 3HG2 VAL B  46       6.209  30.274 -80.775  1.00  0.00              
ATOM   1817  N   GLU B  47       7.572  32.479 -76.377  1.00  0.00              
ATOM   1818  CA  GLU B  47       7.552  33.458 -75.305  1.00  0.00              
ATOM   1819  C   GLU B  47       8.964  33.972 -75.136  1.00  0.00              
ATOM   1820  O   GLU B  47       9.884  33.481 -75.784  1.00  0.00              
ATOM   1821  CB  GLU B  47       7.028  32.855 -74.000  1.00  0.00              
ATOM   1822  CG  GLU B  47       7.912  31.763 -73.412  1.00  0.00              
ATOM   1823  CD  GLU B  47       7.295  31.167 -72.178  1.00  0.00              
ATOM   1824  OE1 GLU B  47       7.099  31.886 -71.228  1.00  0.00              
ATOM   1825  OE2 GLU B  47       6.917  30.020 -72.222  1.00  0.00              
ATOM   1826  H   GLU B  47       8.409  31.934 -76.531  1.00  0.00              
ATOM   1827  HA  GLU B  47       6.903  34.291 -75.577  1.00  0.00              
ATOM   1828 1HB  GLU B  47       6.939  33.673 -73.284  1.00  0.00              
ATOM   1829 2HB  GLU B  47       6.040  32.447 -74.211  1.00  0.00              
ATOM   1830 1HG  GLU B  47       8.148  30.969 -74.120  1.00  0.00              
ATOM   1831 2HG  GLU B  47       8.826  32.291 -73.143  1.00  0.00              
ATOM   1832  N   TYR B  48       9.140  34.977 -74.290  1.00  0.00              
ATOM   1833  CA  TYR B  48      10.472  35.510 -74.076  1.00  0.00              
ATOM   1834  C   TYR B  48      11.439  34.403 -73.682  1.00  0.00              
ATOM   1835  O   TYR B  48      11.213  33.691 -72.706  1.00  0.00              
ATOM   1836  CB  TYR B  48      10.446  36.600 -73.001  1.00  0.00              
ATOM   1837  CG  TYR B  48      11.819  37.069 -72.571  1.00  0.00              
ATOM   1838  CD1 TYR B  48      12.591  37.867 -73.402  1.00  0.00              
ATOM   1839  CD2 TYR B  48      12.336  36.714 -71.335  1.00  0.00              
ATOM   1840  CE1 TYR B  48      13.846  38.298 -73.015  1.00  0.00              
ATOM   1841  CE2 TYR B  48      13.589  37.140 -70.937  1.00  0.00              
ATOM   1842  CZ  TYR B  48      14.341  37.932 -71.780  1.00  0.00              
ATOM   1843  OH  TYR B  48      15.588  38.360 -71.388  1.00  0.00              
ATOM   1844  H   TYR B  48       8.363  35.381 -73.790  1.00  0.00              
ATOM   1845  HA  TYR B  48      10.850  35.945 -75.002  1.00  0.00              
ATOM   1846 1HB  TYR B  48       9.885  37.442 -73.408  1.00  0.00              
ATOM   1847 2HB  TYR B  48       9.916  36.191 -72.141  1.00  0.00              
ATOM   1848  HD1 TYR B  48      12.194  38.152 -74.377  1.00  0.00              
ATOM   1849  HD2 TYR B  48      11.738  36.088 -70.673  1.00  0.00              
ATOM   1850  HE1 TYR B  48      14.442  38.924 -73.679  1.00  0.00              
ATOM   1851  HE2 TYR B  48      13.979  36.849 -69.961  1.00  0.00              
ATOM   1852  HH  TYR B  48      15.834  38.049 -70.513  1.00  0.00              
ATOM   1853  N   GLY B  49      12.503  34.255 -74.466  1.00  0.00              
ATOM   1854  CA  GLY B  49      13.528  33.267 -74.179  1.00  0.00              
ATOM   1855  C   GLY B  49      13.226  31.791 -74.373  1.00  0.00              
ATOM   1856  O   GLY B  49      14.042  30.952 -73.988  1.00  0.00              
ATOM   1857  H   GLY B  49      12.602  34.845 -75.281  1.00  0.00              
ATOM   1858 1HA  GLY B  49      14.393  33.456 -74.814  1.00  0.00              
ATOM   1859 2HA  GLY B  49      13.822  33.352 -73.133  1.00  0.00              
ATOM   1860  N   ARG B  50      12.089  31.446 -74.965  1.00  0.00              
ATOM   1861  CA  ARG B  50      11.798  30.035 -75.149  1.00  0.00              
ATOM   1862  C   ARG B  50      10.777  29.704 -76.208  1.00  0.00              
ATOM   1863  O   ARG B  50       9.805  30.430 -76.417  1.00  0.00              
ATOM   1864  CB  ARG B  50      11.318  29.425 -73.835  1.00  0.00              
ATOM   1865  CG  ARG B  50      11.088  27.909 -73.876  1.00  0.00              
ATOM   1866  CD  ARG B  50      10.760  27.344 -72.496  1.00  0.00              
ATOM   1867  NE  ARG B  50       9.499  27.854 -71.968  1.00  0.00              
ATOM   1868  CZ  ARG B  50       8.966  27.471 -70.811  1.00  0.00              
ATOM   1869  NH1 ARG B  50       9.589  26.573 -70.058  1.00  0.00              
ATOM   1870  NH2 ARG B  50       7.811  27.980 -70.406  1.00  0.00              
ATOM   1871  H   ARG B  50      11.421  32.130 -75.291  1.00  0.00              
ATOM   1872  HA  ARG B  50      12.694  29.514 -75.487  1.00  0.00              
ATOM   1873 1HB  ARG B  50      12.071  29.656 -73.083  1.00  0.00              
ATOM   1874 2HB  ARG B  50      10.383  29.923 -73.576  1.00  0.00              
ATOM   1875 1HG  ARG B  50      10.259  27.701 -74.554  1.00  0.00              
ATOM   1876 2HG  ARG B  50      11.993  27.431 -74.252  1.00  0.00              
ATOM   1877 1HD  ARG B  50      10.693  26.259 -72.565  1.00  0.00              
ATOM   1878 2HD  ARG B  50      11.559  27.615 -71.805  1.00  0.00              
ATOM   1879  HE  ARG B  50       8.863  28.535 -72.362  1.00  0.00              
ATOM   1880 1HH1 ARG B  50      10.468  26.184 -70.366  1.00  0.00              
ATOM   1881 2HH1 ARG B  50       9.180  26.286 -69.181  1.00  0.00              
ATOM   1882 1HH2 ARG B  50       7.333  28.660 -70.981  1.00  0.00              
ATOM   1883 2HH2 ARG B  50       7.411  27.683 -69.528  1.00  0.00              
ATOM   1884  N   VAL B  51      11.018  28.589 -76.882  1.00  0.00              
ATOM   1885  CA  VAL B  51      10.088  28.071 -77.862  1.00  0.00              
ATOM   1886  C   VAL B  51       9.838  26.627 -77.466  1.00  0.00              
ATOM   1887  O   VAL B  51      10.783  25.857 -77.280  1.00  0.00              
ATOM   1888  CB  VAL B  51      10.646  28.048 -79.295  1.00  0.00              
ATOM   1889  CG1 VAL B  51       9.628  27.389 -80.225  1.00  0.00              
ATOM   1890  CG2 VAL B  51      10.955  29.454 -79.766  1.00  0.00              
ATOM   1891  H   VAL B  51      11.878  28.086 -76.707  1.00  0.00              
ATOM   1892  HA  VAL B  51       9.139  28.607 -77.830  1.00  0.00              
ATOM   1893  HB  VAL B  51      11.588  27.498 -79.298  1.00  0.00              
ATOM   1894 1HG1 VAL B  51      10.021  27.370 -81.243  1.00  0.00              
ATOM   1895 2HG1 VAL B  51       9.437  26.369 -79.894  1.00  0.00              
ATOM   1896 3HG1 VAL B  51       8.698  27.957 -80.209  1.00  0.00              
ATOM   1897 1HG2 VAL B  51      11.350  29.421 -80.782  1.00  0.00              
ATOM   1898 2HG2 VAL B  51      10.042  30.051 -79.751  1.00  0.00              
ATOM   1899 3HG2 VAL B  51      11.694  29.907 -79.104  1.00  0.00              
ATOM   1900  N   THR B  52       8.572  26.270 -77.302  1.00  0.00              
ATOM   1901  CA  THR B  52       8.213  24.896 -76.994  1.00  0.00              
ATOM   1902  C   THR B  52       7.643  24.338 -78.291  1.00  0.00              
ATOM   1903  O   THR B  52       6.790  24.966 -78.936  1.00  0.00              
ATOM   1904  CB  THR B  52       7.140  24.807 -75.896  1.00  0.00              
ATOM   1905  OG1 THR B  52       7.627  25.424 -74.701  1.00  0.00              
ATOM   1906  CG2 THR B  52       6.808  23.350 -75.590  1.00  0.00              
ATOM   1907  H   THR B  52       7.842  26.962 -77.390  1.00  0.00              
ATOM   1908  HA  THR B  52       9.102  24.339 -76.700  1.00  0.00              
ATOM   1909  HB  THR B  52       6.241  25.320 -76.237  1.00  0.00              
ATOM   1910  HG1 THR B  52       7.533  26.378 -74.773  1.00  0.00              
ATOM   1911 1HG2 THR B  52       6.048  23.309 -74.811  1.00  0.00              
ATOM   1912 2HG2 THR B  52       6.433  22.866 -76.491  1.00  0.00              
ATOM   1913 3HG2 THR B  52       7.706  22.839 -75.247  1.00  0.00              
ATOM   1914  N   VAL B  53       8.137  23.174 -78.687  1.00  0.00              
ATOM   1915  CA  VAL B  53       7.691  22.523 -79.908  1.00  0.00              
ATOM   1916  C   VAL B  53       7.038  21.204 -79.529  1.00  0.00              
ATOM   1917  O   VAL B  53       7.634  20.392 -78.820  1.00  0.00              
ATOM   1918  CB  VAL B  53       8.883  22.246 -80.863  1.00  0.00              
ATOM   1919  CG1 VAL B  53       8.375  21.636 -82.163  1.00  0.00              
ATOM   1920  CG2 VAL B  53       9.659  23.531 -81.136  1.00  0.00              
ATOM   1921  H   VAL B  53       8.846  22.728 -78.123  1.00  0.00              
ATOM   1922  HA  VAL B  53       6.932  23.117 -80.420  1.00  0.00              
ATOM   1923  HB  VAL B  53       9.572  21.556 -80.379  1.00  0.00              
ATOM   1924 1HG1 VAL B  53       9.217  21.445 -82.829  1.00  0.00              
ATOM   1925 2HG1 VAL B  53       7.861  20.700 -81.950  1.00  0.00              
ATOM   1926 3HG1 VAL B  53       7.686  22.330 -82.646  1.00  0.00              
ATOM   1927 1HG2 VAL B  53      10.490  23.321 -81.807  1.00  0.00              
ATOM   1928 2HG2 VAL B  53       8.997  24.263 -81.598  1.00  0.00              
ATOM   1929 3HG2 VAL B  53      10.043  23.932 -80.197  1.00  0.00              
ATOM   1930  N   GLU B  54       5.812  21.005 -79.999  1.00  0.00              
ATOM   1931  CA  GLU B  54       5.073  19.777 -79.725  1.00  0.00              
ATOM   1932  C   GLU B  54       4.654  19.136 -81.034  1.00  0.00              
ATOM   1933  O   GLU B  54       4.073  19.797 -81.901  1.00  0.00              
ATOM   1934  CB  GLU B  54       3.849  20.054 -78.850  1.00  0.00              
ATOM   1935  CG  GLU B  54       4.154  20.804 -77.561  1.00  0.00              
ATOM   1936  CD  GLU B  54       2.904  21.049 -76.762  1.00  0.00              
ATOM   1937  OE1 GLU B  54       1.984  21.622 -77.295  1.00  0.00              
ATOM   1938  OE2 GLU B  54       2.825  20.565 -75.658  1.00  0.00              
ATOM   1939  H   GLU B  54       5.380  21.722 -80.561  1.00  0.00              
ATOM   1940  HA  GLU B  54       5.715  19.068 -79.201  1.00  0.00              
ATOM   1941 1HB  GLU B  54       3.153  20.637 -79.453  1.00  0.00              
ATOM   1942 2HB  GLU B  54       3.403  19.089 -78.611  1.00  0.00              
ATOM   1943 1HG  GLU B  54       4.893  20.306 -76.934  1.00  0.00              
ATOM   1944 2HG  GLU B  54       4.555  21.756 -77.908  1.00  0.00              
ATOM   1945  N   TRP B  55       4.955  17.849 -81.171  1.00  0.00              
ATOM   1946  CA  TRP B  55       4.602  17.083 -82.356  1.00  0.00              
ATOM   1947  C   TRP B  55       3.725  15.899 -81.993  1.00  0.00              
ATOM   1948  O   TRP B  55       4.044  15.140 -81.079  1.00  0.00              
ATOM   1949  CB  TRP B  55       5.840  16.497 -83.046  1.00  0.00              
ATOM   1950  CG  TRP B  55       6.845  17.470 -83.549  1.00  0.00              
ATOM   1951  CD1 TRP B  55       8.058  17.759 -82.991  1.00  0.00              
ATOM   1952  CD2 TRP B  55       6.746  18.268 -84.733  1.00  0.00              
ATOM   1953  NE1 TRP B  55       8.724  18.686 -83.757  1.00  0.00              
ATOM   1954  CE2 TRP B  55       7.940  19.018 -84.829  1.00  0.00              
ATOM   1955  CE3 TRP B  55       5.767  18.423 -85.721  1.00  0.00              
ATOM   1956  CZ2 TRP B  55       8.179  19.911 -85.876  1.00  0.00              
ATOM   1957  CZ3 TRP B  55       6.009  19.311 -86.766  1.00  0.00              
ATOM   1958  CH2 TRP B  55       7.206  20.044 -86.831  1.00  0.00              
ATOM   1959  H   TRP B  55       5.448  17.389 -80.418  1.00  0.00              
ATOM   1960  HA  TRP B  55       4.026  17.705 -83.040  1.00  0.00              
ATOM   1961 1HB  TRP B  55       6.388  15.856 -82.355  1.00  0.00              
ATOM   1962 2HB  TRP B  55       5.543  15.917 -83.921  1.00  0.00              
ATOM   1963  HD1 TRP B  55       8.313  17.242 -82.069  1.00  0.00              
ATOM   1964  HE1 TRP B  55       9.641  19.061 -83.560  1.00  0.00              
ATOM   1965  HE3 TRP B  55       4.822  17.879 -85.715  1.00  0.00              
ATOM   1966  HZ2 TRP B  55       9.121  20.461 -85.895  1.00  0.00              
ATOM   1967  HZ3 TRP B  55       5.243  19.424 -87.535  1.00  0.00              
ATOM   1968  HH2 TRP B  55       7.359  20.735 -87.661  1.00  0.00              
ATOM   1969  N   TRP B  56       2.613  15.748 -82.697  1.00  0.00              
ATOM   1970  CA  TRP B  56       1.767  14.578 -82.517  1.00  0.00              
ATOM   1971  C   TRP B  56       0.886  14.440 -83.740  1.00  0.00              
ATOM   1972  O   TRP B  56       0.782  15.356 -84.559  1.00  0.00              
ATOM   1973  CB  TRP B  56       0.936  14.632 -81.220  1.00  0.00              
ATOM   1974  CG  TRP B  56      -0.281  15.493 -81.244  1.00  0.00              
ATOM   1975  CD1 TRP B  56      -1.552  15.119 -81.587  1.00  0.00              
ATOM   1976  CD2 TRP B  56      -0.357  16.868 -80.859  1.00  0.00              
ATOM   1977  NE1 TRP B  56      -2.414  16.179 -81.435  1.00  0.00              
ATOM   1978  CE2 TRP B  56      -1.705  17.267 -80.989  1.00  0.00              
ATOM   1979  CE3 TRP B  56       0.586  17.804 -80.414  1.00  0.00              
ATOM   1980  CZ2 TRP B  56      -2.137  18.566 -80.685  1.00  0.00              
ATOM   1981  CZ3 TRP B  56       0.160  19.095 -80.113  1.00  0.00              
ATOM   1982  CH2 TRP B  56      -1.190  19.463 -80.252  1.00  0.00              
ATOM   1983  H   TRP B  56       2.342  16.451 -83.369  1.00  0.00              
ATOM   1984  HA  TRP B  56       2.385  13.684 -82.432  1.00  0.00              
ATOM   1985 1HB  TRP B  56       0.574  13.637 -80.961  1.00  0.00              
ATOM   1986 2HB  TRP B  56       1.542  15.023 -80.404  1.00  0.00              
ATOM   1987  HD1 TRP B  56      -1.690  14.091 -81.915  1.00  0.00              
ATOM   1988  HE1 TRP B  56      -3.406  16.162 -81.620  1.00  0.00              
ATOM   1989  HE3 TRP B  56       1.642  17.567 -80.290  1.00  0.00              
ATOM   1990  HZ2 TRP B  56      -3.192  18.812 -80.805  1.00  0.00              
ATOM   1991  HZ3 TRP B  56       0.902  19.815 -79.768  1.00  0.00              
ATOM   1992  HH2 TRP B  56      -1.491  20.483 -80.008  1.00  0.00              
ATOM   1993  N   THR B  57       0.290  13.266 -83.881  1.00  0.00              
ATOM   1994  CA  THR B  57      -0.588  12.981 -84.998  1.00  0.00              
ATOM   1995  C   THR B  57      -1.989  12.808 -84.433  1.00  0.00              
ATOM   1996  O   THR B  57      -2.273  11.843 -83.724  1.00  0.00              
ATOM   1997  CB  THR B  57      -0.133  11.709 -85.725  1.00  0.00              
ATOM   1998  OG1 THR B  57       1.214  11.891 -86.186  1.00  0.00              
ATOM   1999  CG2 THR B  57      -1.031  11.420 -86.917  1.00  0.00              
ATOM   2000  H   THR B  57       0.456  12.548 -83.191  1.00  0.00              
ATOM   2001  HA  THR B  57      -0.587  13.822 -85.692  1.00  0.00              
ATOM   2002  HB  THR B  57      -0.175  10.869 -85.030  1.00  0.00              
ATOM   2003  HG1 THR B  57       1.821  11.748 -85.458  1.00  0.00              
ATOM   2004 1HG2 THR B  57      -0.691  10.513 -87.418  1.00  0.00              
ATOM   2005 2HG2 THR B  57      -2.058  11.283 -86.575  1.00  0.00              
ATOM   2006 3HG2 THR B  57      -0.989  12.257 -87.613  1.00  0.00              
ATOM   2007  N   HIS B  58      -2.852  13.770 -84.740  1.00  0.00              
ATOM   2008  CA  HIS B  58      -4.228  13.778 -84.256  1.00  0.00              
ATOM   2009  C   HIS B  58      -4.998  12.483 -84.477  1.00  0.00              
ATOM   2010  O   HIS B  58      -5.562  11.924 -83.537  1.00  0.00              
ATOM   2011  CB  HIS B  58      -4.996  14.931 -84.911  1.00  0.00              
ATOM   2012  CG  HIS B  58      -4.619  16.281 -84.385  1.00  0.00              
ATOM   2013  ND1 HIS B  58      -5.206  16.834 -83.266  1.00  0.00              
ATOM   2014  CD2 HIS B  58      -3.716  17.188 -84.824  1.00  0.00              
ATOM   2015  CE1 HIS B  58      -4.678  18.024 -83.039  1.00  0.00              
ATOM   2016  NE2 HIS B  58      -3.773  18.262 -83.970  1.00  0.00              
ATOM   2017  H   HIS B  58      -2.536  14.525 -85.333  1.00  0.00              
ATOM   2018  HA  HIS B  58      -4.236  13.910 -83.174  1.00  0.00              
ATOM   2019 1HB  HIS B  58      -4.803  14.950 -85.984  1.00  0.00              
ATOM   2020 2HB  HIS B  58      -6.066  14.816 -84.737  1.00  0.00              
ATOM   2021  HD1 HIS B  58      -5.864  16.385 -82.661  1.00  0.00              
ATOM   2022  HD2 HIS B  58      -3.022  17.196 -85.665  1.00  0.00              
ATOM   2023  HE1 HIS B  58      -5.010  18.626 -82.193  1.00  0.00              
ATOM   2024  N   SER B  59      -5.021  12.008 -85.717  1.00  0.00              
ATOM   2025  CA  SER B  59      -5.762  10.801 -86.044  1.00  0.00              
ATOM   2026  C   SER B  59      -5.339   9.599 -85.214  1.00  0.00              
ATOM   2027  O   SER B  59      -6.171   8.756 -84.866  1.00  0.00              
ATOM   2028  CB  SER B  59      -5.621  10.472 -87.535  1.00  0.00              
ATOM   2029  OG  SER B  59      -4.323  10.000 -87.844  1.00  0.00              
ATOM   2030  H   SER B  59      -4.519  12.490 -86.448  1.00  0.00              
ATOM   2031  HA  SER B  59      -6.843  10.919 -85.958  1.00  0.00              
ATOM   2032 1HB  SER B  59      -6.353   9.708 -87.794  1.00  0.00              
ATOM   2033 2HB  SER B  59      -5.821  11.374 -88.111  1.00  0.00              
ATOM   2034  HG  SER B  59      -4.268   9.804 -88.783  1.00  0.00              
ATOM   2035  N   ALA B  60      -4.053   9.524 -84.891  1.00  0.00              
ATOM   2036  CA  ALA B  60      -3.516   8.414 -84.115  1.00  0.00              
ATOM   2037  C   ALA B  60      -3.636   8.633 -82.611  1.00  0.00              
ATOM   2038  O   ALA B  60      -3.452   7.698 -81.829  1.00  0.00              
ATOM   2039  CB  ALA B  60      -2.056   8.188 -84.487  1.00  0.00              
ATOM   2040  H   ALA B  60      -3.430  10.258 -85.196  1.00  0.00              
ATOM   2041  HA  ALA B  60      -4.093   7.518 -84.341  1.00  0.00              
ATOM   2042 1HB  ALA B  60      -1.657   7.360 -83.905  1.00  0.00              
ATOM   2043 2HB  ALA B  60      -1.985   7.955 -85.549  1.00  0.00              
ATOM   2044 3HB  ALA B  60      -1.483   9.091 -84.276  1.00  0.00              
ATOM   2045  N   GLY B  61      -3.934   9.862 -82.212  1.00  0.00              
ATOM   2046  CA  GLY B  61      -4.060  10.169 -80.798  1.00  0.00              
ATOM   2047  C   GLY B  61      -2.734  10.016 -80.073  1.00  0.00              
ATOM   2048  O   GLY B  61      -2.700   9.658 -78.894  1.00  0.00              
ATOM   2049  H   GLY B  61      -4.078  10.598 -82.889  1.00  0.00              
ATOM   2050 1HA  GLY B  61      -4.406  11.197 -80.686  1.00  0.00              
ATOM   2051 2HA  GLY B  61      -4.786   9.491 -80.350  1.00  0.00              
ATOM   2052  N   GLY B  62      -1.638  10.288 -80.771  1.00  0.00              
ATOM   2053  CA  GLY B  62      -0.338  10.154 -80.147  1.00  0.00              
ATOM   2054  C   GLY B  62       0.840  10.393 -81.064  1.00  0.00              
ATOM   2055  O   GLY B  62       0.716  11.013 -82.125  1.00  0.00              
ATOM   2056  H   GLY B  62      -1.694  10.588 -81.734  1.00  0.00              
ATOM   2057 1HA  GLY B  62      -0.260  10.872 -79.330  1.00  0.00              
ATOM   2058 2HA  GLY B  62      -0.236   9.144 -79.751  1.00  0.00              
ATOM   2059  N   VAL B  63       1.987   9.879 -80.645  1.00  0.00              
ATOM   2060  CA  VAL B  63       3.239  10.037 -81.367  1.00  0.00              
ATOM   2061  C   VAL B  63       3.483   8.922 -82.376  1.00  0.00              
ATOM   2062  O   VAL B  63       3.375   7.739 -82.052  1.00  0.00              
ATOM   2063  CB  VAL B  63       4.416  10.093 -80.370  1.00  0.00              
ATOM   2064  CG1 VAL B  63       5.731  10.254 -81.106  1.00  0.00              
ATOM   2065  CG2 VAL B  63       4.211  11.247 -79.398  1.00  0.00              
ATOM   2066  H   VAL B  63       1.982   9.353 -79.781  1.00  0.00              
ATOM   2067  HA  VAL B  63       3.233  10.943 -81.976  1.00  0.00              
ATOM   2068  HB  VAL B  63       4.428   9.175 -79.783  1.00  0.00              
ATOM   2069 1HG1 VAL B  63       6.549  10.292 -80.386  1.00  0.00              
ATOM   2070 2HG1 VAL B  63       5.878   9.409 -81.777  1.00  0.00              
ATOM   2071 3HG1 VAL B  63       5.713  11.179 -81.682  1.00  0.00              
ATOM   2072 1HG2 VAL B  63       5.042  11.284 -78.695  1.00  0.00              
ATOM   2073 2HG2 VAL B  63       4.161  12.184 -79.953  1.00  0.00              
ATOM   2074 3HG2 VAL B  63       3.280  11.101 -78.852  1.00  0.00              
ATOM   2075  N   THR B  64       3.808   9.313 -83.605  1.00  0.00              
ATOM   2076  CA  THR B  64       4.076   8.359 -84.677  1.00  0.00              
ATOM   2077  C   THR B  64       5.484   8.575 -85.220  1.00  0.00              
ATOM   2078  O   THR B  64       6.191   9.490 -84.797  1.00  0.00              
ATOM   2079  CB  THR B  64       3.092   8.526 -85.844  1.00  0.00              
ATOM   2080  OG1 THR B  64       3.311   9.798 -86.467  1.00  0.00              
ATOM   2081  CG2 THR B  64       1.654   8.433 -85.348  1.00  0.00              
ATOM   2082  H   THR B  64       3.871  10.301 -83.800  1.00  0.00              
ATOM   2083  HA  THR B  64       4.031   7.342 -84.286  1.00  0.00              
ATOM   2084  HB  THR B  64       3.275   7.740 -86.577  1.00  0.00              
ATOM   2085  HG1 THR B  64       3.171  10.497 -85.826  1.00  0.00              
ATOM   2086 1HG2 THR B  64       0.971   8.553 -86.190  1.00  0.00              
ATOM   2087 2HG2 THR B  64       1.492   7.460 -84.885  1.00  0.00              
ATOM   2088 3HG2 THR B  64       1.471   9.219 -84.617  1.00  0.00              
ATOM   2089  N   GLU B  65       5.881   7.737 -86.169  1.00  0.00              
ATOM   2090  CA  GLU B  65       7.203   7.845 -86.764  1.00  0.00              
ATOM   2091  C   GLU B  65       7.409   9.218 -87.405  1.00  0.00              
ATOM   2092  O   GLU B  65       8.506   9.778 -87.351  1.00  0.00              
ATOM   2093  CB  GLU B  65       7.396   6.738 -87.804  1.00  0.00              
ATOM   2094  CG  GLU B  65       8.847   6.394 -88.092  1.00  0.00              
ATOM   2095  CD  GLU B  65       9.626   6.050 -86.830  1.00  0.00              
ATOM   2096  OE1 GLU B  65       9.024   5.502 -85.884  1.00  0.00              
ATOM   2097  OE2 GLU B  65      10.845   6.311 -86.788  1.00  0.00              
ATOM   2098  H   GLU B  65       5.256   7.010 -86.488  1.00  0.00              
ATOM   2099  HA  GLU B  65       7.966   7.748 -85.990  1.00  0.00              
ATOM   2100 1HB  GLU B  65       6.882   5.855 -87.426  1.00  0.00              
ATOM   2101 2HB  GLU B  65       6.915   7.075 -88.721  1.00  0.00              
ATOM   2102 1HG  GLU B  65       8.968   5.581 -88.808  1.00  0.00              
ATOM   2103 2HG  GLU B  65       9.250   7.313 -88.516  1.00  0.00              
ATOM   2104  N   LYS B  66       6.360   9.771 -88.006  1.00  0.00              
ATOM   2105  CA  LYS B  66       6.473  11.082 -88.635  1.00  0.00              
ATOM   2106  C   LYS B  66       6.829  12.141 -87.595  1.00  0.00              
ATOM   2107  O   LYS B  66       7.612  13.049 -87.866  1.00  0.00              
ATOM   2108  CB  LYS B  66       5.162  11.466 -89.323  1.00  0.00              
ATOM   2109  CG  LYS B  66       5.224  12.777 -90.091  1.00  0.00              
ATOM   2110  CD  LYS B  66       6.213  12.696 -91.241  1.00  0.00              
ATOM   2111  CE  LYS B  66       6.150  13.946 -92.105  1.00  0.00              
ATOM   2112  NZ  LYS B  66       7.089  13.865 -93.256  1.00  0.00              
ATOM   2113  H   LYS B  66       5.474   9.285 -88.033  1.00  0.00              
ATOM   2114  HA  LYS B  66       7.279  11.071 -89.369  1.00  0.00              
ATOM   2115 1HB  LYS B  66       4.912  10.654 -90.006  1.00  0.00              
ATOM   2116 2HB  LYS B  66       4.400  11.532 -88.545  1.00  0.00              
ATOM   2117 1HG  LYS B  66       4.230  12.997 -90.479  1.00  0.00              
ATOM   2118 2HG  LYS B  66       5.527  13.566 -89.405  1.00  0.00              
ATOM   2119 1HD  LYS B  66       7.217  12.585 -90.830  1.00  0.00              
ATOM   2120 2HD  LYS B  66       5.971  11.823 -91.847  1.00  0.00              
ATOM   2121 1HE  LYS B  66       5.129  14.058 -92.472  1.00  0.00              
ATOM   2122 2HE  LYS B  66       6.406  14.804 -91.484  1.00  0.00              
ATOM   2123 1HZ  LYS B  66       7.020  14.710 -93.808  1.00  0.00              
ATOM   2124 2HZ  LYS B  66       8.033  13.761 -92.915  1.00  0.00              
ATOM   2125 3HZ  LYS B  66       6.848  13.069 -93.831  1.00  0.00              
ATOM   2126  N   ASP B  67       6.242  12.030 -86.410  1.00  0.00              
ATOM   2127  CA  ASP B  67       6.522  12.985 -85.348  1.00  0.00              
ATOM   2128  C   ASP B  67       7.984  12.908 -84.929  1.00  0.00              
ATOM   2129  O   ASP B  67       8.626  13.931 -84.698  1.00  0.00              
ATOM   2130  CB  ASP B  67       5.600  12.716 -84.168  1.00  0.00              
ATOM   2131  CG  ASP B  67       4.155  12.948 -84.526  1.00  0.00              
ATOM   2132  OD1 ASP B  67       3.833  14.082 -84.930  1.00  0.00              
ATOM   2133  OD2 ASP B  67       3.347  11.999 -84.422  1.00  0.00              
ATOM   2134  H   ASP B  67       5.593  11.277 -86.234  1.00  0.00              
ATOM   2135  HA  ASP B  67       6.350  13.999 -85.708  1.00  0.00              
ATOM   2136 1HB  ASP B  67       5.740  11.731 -83.722  1.00  0.00              
ATOM   2137 2HB  ASP B  67       5.947  13.484 -83.475  1.00  0.00              
ATOM   2138  N   ARG B  68       8.515  11.693 -84.835  1.00  0.00              
ATOM   2139  CA  ARG B  68       9.914  11.532 -84.465  1.00  0.00              
ATOM   2140  C   ARG B  68      10.829  12.090 -85.545  1.00  0.00              
ATOM   2141  O   ARG B  68      11.881  12.651 -85.239  1.00  0.00              
ATOM   2142  CB  ARG B  68      10.212  10.063 -84.172  1.00  0.00              
ATOM   2143  CG  ARG B  68       9.595   9.571 -82.873  1.00  0.00              
ATOM   2144  CD  ARG B  68      10.048   8.160 -82.524  1.00  0.00              
ATOM   2145  NE  ARG B  68       9.268   7.138 -83.214  1.00  0.00              
ATOM   2146  CZ  ARG B  68       8.078   6.703 -82.807  1.00  0.00              
ATOM   2147  NH1 ARG B  68       7.529   7.204 -81.707  1.00  0.00              
ATOM   2148  NH2 ARG B  68       7.439   5.770 -83.499  1.00  0.00              
ATOM   2149  H   ARG B  68       7.957  10.871 -85.019  1.00  0.00              
ATOM   2150  HA  ARG B  68      10.122  12.096 -83.555  1.00  0.00              
ATOM   2151 1HB  ARG B  68       9.826   9.487 -85.012  1.00  0.00              
ATOM   2152 2HB  ARG B  68      11.298   9.961 -84.131  1.00  0.00              
ATOM   2153 1HG  ARG B  68       9.890  10.249 -82.072  1.00  0.00              
ATOM   2154 2HG  ARG B  68       8.508   9.583 -82.981  1.00  0.00              
ATOM   2155 1HD  ARG B  68      11.093   8.045 -82.807  1.00  0.00              
ATOM   2156 2HD  ARG B  68       9.941   8.010 -81.450  1.00  0.00              
ATOM   2157  HE  ARG B  68       9.482   6.622 -84.056  1.00  0.00              
ATOM   2158 1HH1 ARG B  68       8.015   7.914 -81.181  1.00  0.00              
ATOM   2159 2HH1 ARG B  68       6.625   6.870 -81.402  1.00  0.00              
ATOM   2160 1HH2 ARG B  68       7.858   5.390 -84.335  1.00  0.00              
ATOM   2161 2HH2 ARG B  68       6.537   5.442 -83.186  1.00  0.00              
ATOM   2162  N   GLU B  69      10.426  11.942 -86.801  1.00  0.00              
ATOM   2163  CA  GLU B  69      11.209  12.481 -87.903  1.00  0.00              
ATOM   2164  C   GLU B  69      11.225  14.006 -87.786  1.00  0.00              
ATOM   2165  O   GLU B  69      12.268  14.636 -87.936  1.00  0.00              
ATOM   2166  CB  GLU B  69      10.598  12.085 -89.246  1.00  0.00              
ATOM   2167  CG  GLU B  69      11.310  12.705 -90.434  1.00  0.00              
ATOM   2168  CD  GLU B  69      10.620  12.429 -91.752  1.00  0.00              
ATOM   2169  OE1 GLU B  69      11.170  12.831 -92.797  1.00  0.00              
ATOM   2170  OE2 GLU B  69       9.533  11.816 -91.749  1.00  0.00              
ATOM   2171  H   GLU B  69       9.567  11.451 -87.003  1.00  0.00              
ATOM   2172  HA  GLU B  69      12.237  12.124 -87.834  1.00  0.00              
ATOM   2173 1HB  GLU B  69      10.644  10.998 -89.310  1.00  0.00              
ATOM   2174 2HB  GLU B  69       9.555  12.404 -89.229  1.00  0.00              
ATOM   2175 1HG  GLU B  69      11.455  13.781 -90.341  1.00  0.00              
ATOM   2176 2HG  GLU B  69      12.280  12.208 -90.438  1.00  0.00              
ATOM   2177  N   MET B  70      10.062  14.598 -87.521  1.00  0.00              
ATOM   2178  CA  MET B  70       9.985  16.047 -87.389  1.00  0.00              
ATOM   2179  C   MET B  70      10.832  16.542 -86.219  1.00  0.00              
ATOM   2180  O   MET B  70      11.442  17.605 -86.300  1.00  0.00              
ATOM   2181  CB  MET B  70       8.533  16.505 -87.224  1.00  0.00              
ATOM   2182  CG  MET B  70       7.643  16.170 -88.417  1.00  0.00              
ATOM   2183  SD  MET B  70       8.300  16.717 -90.023  1.00  0.00              
ATOM   2184  CE  MET B  70       8.152  18.499 -89.858  1.00  0.00              
ATOM   2185  H   MET B  70       9.222  14.049 -87.407  1.00  0.00              
ATOM   2186  HA  MET B  70      10.386  16.524 -88.283  1.00  0.00              
ATOM   2187 1HB  MET B  70       8.147  16.018 -86.329  1.00  0.00              
ATOM   2188 2HB  MET B  70       8.554  17.585 -87.072  1.00  0.00              
ATOM   2189 1HG  MET B  70       7.512  15.090 -88.453  1.00  0.00              
ATOM   2190 2HG  MET B  70       6.676  16.650 -88.265  1.00  0.00              
ATOM   2191 1HE  MET B  70       8.515  18.981 -90.767  1.00  0.00              
ATOM   2192 2HE  MET B  70       7.105  18.765 -89.703  1.00  0.00              
ATOM   2193 3HE  MET B  70       8.744  18.836 -89.007  1.00  0.00              
ATOM   2194  N   ALA B  71      10.866  15.776 -85.134  1.00  0.00              
ATOM   2195  CA  ALA B  71      11.665  16.153 -83.977  1.00  0.00              
ATOM   2196  C   ALA B  71      13.151  16.185 -84.355  1.00  0.00              
ATOM   2197  O   ALA B  71      13.874  17.116 -84.007  1.00  0.00              
ATOM   2198  CB  ALA B  71      11.435  15.167 -82.843  1.00  0.00              
ATOM   2199  H   ALA B  71      10.333  14.919 -85.106  1.00  0.00              
ATOM   2200  HA  ALA B  71      11.375  17.156 -83.663  1.00  0.00              
ATOM   2201 1HB  ALA B  71      12.037  15.457 -81.982  1.00  0.00              
ATOM   2202 2HB  ALA B  71      10.380  15.171 -82.567  1.00  0.00              
ATOM   2203 3HB  ALA B  71      11.723  14.169 -83.166  1.00  0.00              
ATOM   2204  N   ARG B  72      13.604  15.168 -85.079  1.00  0.00              
ATOM   2205  CA  ARG B  72      15.003  15.119 -85.484  1.00  0.00              
ATOM   2206  C   ARG B  72      15.339  16.251 -86.453  1.00  0.00              
ATOM   2207  O   ARG B  72      16.414  16.855 -86.363  1.00  0.00              
ATOM   2208  CB  ARG B  72      15.325  13.768 -86.121  1.00  0.00              
ATOM   2209  CG  ARG B  72      15.356  12.614 -85.139  1.00  0.00              
ATOM   2210  CD  ARG B  72      15.911  11.363 -85.798  1.00  0.00              
ATOM   2211  NE  ARG B  72      14.959  10.754 -86.719  1.00  0.00              
ATOM   2212  CZ  ARG B  72      13.962   9.964 -86.336  1.00  0.00              
ATOM   2213  NH1 ARG B  72      13.788   9.680 -85.047  1.00  0.00              
ATOM   2214  NH2 ARG B  72      13.144   9.459 -87.244  1.00  0.00              
ATOM   2215  H   ARG B  72      12.985  14.420 -85.356  1.00  0.00              
ATOM   2216  HA  ARG B  72      15.644  15.258 -84.613  1.00  0.00              
ATOM   2217 1HB  ARG B  72      14.566  13.584 -86.880  1.00  0.00              
ATOM   2218 2HB  ARG B  72      16.299  13.867 -86.597  1.00  0.00              
ATOM   2219 1HG  ARG B  72      15.982  12.893 -84.292  1.00  0.00              
ATOM   2220 2HG  ARG B  72      14.339  12.428 -84.791  1.00  0.00              
ATOM   2221 1HD  ARG B  72      16.811  11.626 -86.353  1.00  0.00              
ATOM   2222 2HD  ARG B  72      16.160  10.637 -85.025  1.00  0.00              
ATOM   2223  HE  ARG B  72      14.901  10.826 -87.726  1.00  0.00              
ATOM   2224 1HH1 ARG B  72      14.417  10.070 -84.359  1.00  0.00              
ATOM   2225 2HH1 ARG B  72      13.028   9.079 -84.763  1.00  0.00              
ATOM   2226 1HH2 ARG B  72      13.283   9.677 -88.222  1.00  0.00              
ATOM   2227 2HH2 ARG B  72      12.386   8.858 -86.957  1.00  0.00              
ATOM   2228  N   LEU B  73      14.421  16.553 -87.367  1.00  0.00              
ATOM   2229  CA  LEU B  73      14.656  17.627 -88.325  1.00  0.00              
ATOM   2230  C   LEU B  73      14.652  18.976 -87.608  1.00  0.00              
ATOM   2231  O   LEU B  73      15.347  19.906 -88.022  1.00  0.00              
ATOM   2232  CB  LEU B  73      13.599  17.586 -89.432  1.00  0.00              
ATOM   2233  CG  LEU B  73      13.705  16.363 -90.353  1.00  0.00              
ATOM   2234  CD1 LEU B  73      12.530  16.329 -91.310  1.00  0.00              
ATOM   2235  CD2 LEU B  73      15.025  16.407 -91.120  1.00  0.00              
ATOM   2236  H   LEU B  73      13.553  16.040 -87.406  1.00  0.00              
ATOM   2237  HA  LEU B  73      15.640  17.504 -88.776  1.00  0.00              
ATOM   2238 1HB  LEU B  73      12.701  17.524 -88.817  1.00  0.00              
ATOM   2239 2HB  LEU B  73      13.583  18.512 -90.006  1.00  0.00              
ATOM   2240  HG  LEU B  73      13.722  15.478 -89.717  1.00  0.00              
ATOM   2241 1HD1 LEU B  73      12.614  15.458 -91.960  1.00  0.00              
ATOM   2242 2HD1 LEU B  73      11.602  16.269 -90.744  1.00  0.00              
ATOM   2243 3HD1 LEU B  73      12.528  17.234 -91.916  1.00  0.00              
ATOM   2244 1HD2 LEU B  73      15.096  15.536 -91.772  1.00  0.00              
ATOM   2245 2HD2 LEU B  73      15.066  17.316 -91.722  1.00  0.00              
ATOM   2246 3HD2 LEU B  73      15.856  16.400 -90.415  1.00  0.00              
ATOM   2247  N   THR B  74      13.881  19.081 -86.526  1.00  0.00              
ATOM   2248  CA  THR B  74      13.826  20.314 -85.748  1.00  0.00              
ATOM   2249  C   THR B  74      15.186  20.543 -85.082  1.00  0.00              
ATOM   2250  O   THR B  74      15.735  21.646 -85.127  1.00  0.00              
ATOM   2251  CB  THR B  74      12.720  20.246 -84.667  1.00  0.00              
ATOM   2252  OG1 THR B  74      11.431  20.188 -85.300  1.00  0.00              
ATOM   2253  CG2 THR B  74      12.765  21.470 -83.774  1.00  0.00              
ATOM   2254  H   THR B  74      13.322  18.290 -86.237  1.00  0.00              
ATOM   2255  HA  THR B  74      13.633  21.159 -86.409  1.00  0.00              
ATOM   2256  HB  THR B  74      12.872  19.352 -84.061  1.00  0.00              
ATOM   2257  HG1 THR B  74      11.306  20.973 -85.837  1.00  0.00              
ATOM   2258 1HG2 THR B  74      11.980  21.400 -83.021  1.00  0.00              
ATOM   2259 2HG2 THR B  74      13.737  21.524 -83.282  1.00  0.00              
ATOM   2260 3HG2 THR B  74      12.613  22.365 -84.376  1.00  0.00              
ATOM   2261  N   ASP B  75      15.734  19.501 -84.464  1.00  0.00              
ATOM   2262  CA  ASP B  75      17.039  19.631 -83.824  1.00  0.00              
ATOM   2263  C   ASP B  75      18.124  19.964 -84.832  1.00  0.00              
ATOM   2264  O   ASP B  75      19.056  20.712 -84.528  1.00  0.00              
ATOM   2265  CB  ASP B  75      17.436  18.342 -83.106  1.00  0.00              
ATOM   2266  CG  ASP B  75      16.765  18.190 -81.766  1.00  0.00              
ATOM   2267  OD1 ASP B  75      16.408  19.214 -81.152  1.00  0.00              
ATOM   2268  OD2 ASP B  75      16.615  17.037 -81.313  1.00  0.00              
ATOM   2269  H   ASP B  75      15.255  18.613 -84.433  1.00  0.00              
ATOM   2270  HA  ASP B  75      17.020  20.455 -83.110  1.00  0.00              
ATOM   2271 1HB  ASP B  75      17.286  17.447 -83.711  1.00  0.00              
ATOM   2272 2HB  ASP B  75      18.503  18.516 -82.972  1.00  0.00              
ATOM   2273  N   ALA B  76      18.006  19.398 -86.025  1.00  0.00              
ATOM   2274  CA  ALA B  76      18.992  19.635 -87.070  1.00  0.00              
ATOM   2275  C   ALA B  76      19.102  21.117 -87.415  1.00  0.00              
ATOM   2276  O   ALA B  76      20.166  21.585 -87.830  1.00  0.00              
ATOM   2277  CB  ALA B  76      18.634  18.828 -88.307  1.00  0.00              
ATOM   2278  H   ALA B  76      17.221  18.792 -86.219  1.00  0.00              
ATOM   2279  HA  ALA B  76      19.970  19.319 -86.706  1.00  0.00              
ATOM   2280 1HB  ALA B  76      19.376  19.011 -89.086  1.00  0.00              
ATOM   2281 2HB  ALA B  76      18.620  17.767 -88.059  1.00  0.00              
ATOM   2282 3HB  ALA B  76      17.652  19.130 -88.666  1.00  0.00              
ATOM   2283  N   LEU B  77      18.012  21.857 -87.239  1.00  0.00              
ATOM   2284  CA  LEU B  77      17.996  23.291 -87.529  1.00  0.00              
ATOM   2285  C   LEU B  77      19.022  24.045 -86.693  1.00  0.00              
ATOM   2286  O   LEU B  77      19.490  25.114 -87.085  1.00  0.00              
ATOM   2287  CB  LEU B  77      16.611  23.875 -87.246  1.00  0.00              
ATOM   2288  CG  LEU B  77      15.417  23.349 -88.045  1.00  0.00              
ATOM   2289  CD1 LEU B  77      14.127  23.933 -87.477  1.00  0.00              
ATOM   2290  CD2 LEU B  77      15.575  23.721 -89.510  1.00  0.00              
ATOM   2291  H   LEU B  77      17.173  21.416 -86.894  1.00  0.00              
ATOM   2292  HA  LEU B  77      18.272  23.456 -88.570  1.00  0.00              
ATOM   2293 1HB  LEU B  77      16.498  23.572 -86.206  1.00  0.00              
ATOM   2294 2HB  LEU B  77      16.611  24.964 -87.308  1.00  0.00              
ATOM   2295  HG  LEU B  77      15.437  22.261 -87.975  1.00  0.00              
ATOM   2296 1HD1 LEU B  77      13.277  23.559 -88.044  1.00  0.00              
ATOM   2297 2HD1 LEU B  77      14.023  23.638 -86.432  1.00  0.00              
ATOM   2298 3HD1 LEU B  77      14.160  25.020 -87.546  1.00  0.00              
ATOM   2299 1HD2 LEU B  77      14.723  23.342 -90.074  1.00  0.00              
ATOM   2300 2HD2 LEU B  77      15.622  24.806 -89.606  1.00  0.00              
ATOM   2301 3HD2 LEU B  77      16.492  23.282 -89.901  1.00  0.00              
ATOM   2302  N   LEU B  78      19.364  23.491 -85.535  1.00  0.00              
ATOM   2303  CA  LEU B  78      20.324  24.122 -84.637  1.00  0.00              
ATOM   2304  C   LEU B  78      21.761  23.945 -85.112  1.00  0.00              
ATOM   2305  O   LEU B  78      22.637  24.732 -84.754  1.00  0.00              
ATOM   2306  CB  LEU B  78      20.191  23.536 -83.228  1.00  0.00              
ATOM   2307  CG  LEU B  78      18.825  23.626 -82.542  1.00  0.00              
ATOM   2308  CD1 LEU B  78      18.873  22.868 -81.222  1.00  0.00              
ATOM   2309  CD2 LEU B  78      18.451  25.081 -82.312  1.00  0.00              
ATOM   2310  H   LEU B  78      18.948  22.609 -85.270  1.00  0.00              
ATOM   2311  HA  LEU B  78      20.149  25.197 -84.613  1.00  0.00              
ATOM   2312 1HB  LEU B  78      20.410  22.492 -83.450  1.00  0.00              
ATOM   2313 2HB  LEU B  78      20.950  23.932 -82.554  1.00  0.00              
ATOM   2314  HG  LEU B  78      18.091  23.202 -83.225  1.00  0.00              
ATOM   2315 1HD1 LEU B  78      17.900  22.931 -80.732  1.00  0.00              
ATOM   2316 2HD1 LEU B  78      19.115  21.821 -81.413  1.00  0.00              
ATOM   2317 3HD1 LEU B  78      19.632  23.305 -80.577  1.00  0.00              
ATOM   2318 1HD2 LEU B  78      17.477  25.132 -81.824  1.00  0.00              
ATOM   2319 2HD2 LEU B  78      19.201  25.556 -81.679  1.00  0.00              
ATOM   2320 3HD2 LEU B  78      18.402  25.600 -83.270  1.00  0.00              
ATOM   2321  N   GLN B  79      21.994  22.918 -85.927  1.00  0.00              
ATOM   2322  CA  GLN B  79      23.332  22.616 -86.427  1.00  0.00              
ATOM   2323  C   GLN B  79      24.361  22.768 -85.313  1.00  0.00              
ATOM   2324  O   GLN B  79      25.267  23.600 -85.386  1.00  0.00              
ATOM   2325  CB  GLN B  79      23.699  23.516 -87.611  1.00  0.00              
ATOM   2326  CG  GLN B  79      23.062  23.084 -88.924  1.00  0.00              
ATOM   2327  CD  GLN B  79      21.704  23.715 -89.158  1.00  0.00              
ATOM   2328  OE1 GLN B  79      20.932  23.263 -90.002  1.00  0.00              
ATOM   2329  NE2 GLN B  79      21.416  24.779 -88.423  1.00  0.00              
ATOM   2330  H   GLN B  79      21.220  22.332 -86.205  1.00  0.00              
ATOM   2331  HA  GLN B  79      23.372  21.580 -86.761  1.00  0.00              
ATOM   2332 1HB  GLN B  79      23.377  24.524 -87.351  1.00  0.00              
ATOM   2333 2HB  GLN B  79      24.785  23.495 -87.697  1.00  0.00              
ATOM   2334 1HG  GLN B  79      23.597  23.099 -89.874  1.00  0.00              
ATOM   2335 2HG  GLN B  79      22.908  22.051 -88.611  1.00  0.00              
ATOM   2336 1HE2 GLN B  79      20.534  25.239 -88.533  1.00  0.00              
ATOM   2337 2HE2 GLN B  79      22.079  25.121 -87.758  1.00  0.00              
ATOM   2338  N   ARG B  80      24.196  21.952 -84.279  1.00  0.00              
ATOM   2339  CA  ARG B  80      25.081  21.952 -83.120  1.00  0.00              
ATOM   2340  C   ARG B  80      26.419  21.311 -83.462  1.00  0.00              
ATOM   2341  O   ARG B  80      27.461  21.903 -83.110  1.00  0.00              
ATOM   2342  OXT ARG B  80      26.450  20.267 -84.053  1.00  0.00              
ATOM   2343  CB  ARG B  80      24.419  21.194 -81.970  1.00  0.00              
ATOM   2344  CG  ARG B  80      23.124  21.822 -81.484  1.00  0.00              
ATOM   2345  CD  ARG B  80      22.321  20.842 -80.648  1.00  0.00              
ATOM   2346  NE  ARG B  80      21.847  19.720 -81.452  1.00  0.00              
ATOM   2347  CZ  ARG B  80      21.162  18.687 -80.968  1.00  0.00              
ATOM   2348  NH1 ARG B  80      20.869  18.631 -79.676  1.00  0.00              
ATOM   2349  NH2 ARG B  80      20.775  17.713 -81.776  1.00  0.00              
ATOM   2350  H   ARG B  80      23.421  21.305 -84.303  1.00  0.00              
ATOM   2351  HA  ARG B  80      25.292  22.978 -82.817  1.00  0.00              
ATOM   2352 1HB  ARG B  80      24.228  20.180 -82.326  1.00  0.00              
ATOM   2353 2HB  ARG B  80      25.142  21.161 -81.154  1.00  0.00              
ATOM   2354 1HG  ARG B  80      23.368  22.700 -80.885  1.00  0.00              
ATOM   2355 2HG  ARG B  80      22.539  22.127 -82.353  1.00  0.00              
ATOM   2356 1HD  ARG B  80      22.951  20.462 -79.845  1.00  0.00              
ATOM   2357 2HD  ARG B  80      21.462  21.363 -80.223  1.00  0.00              
ATOM   2358  HE  ARG B  80      21.948  19.546 -82.443  1.00  0.00              
ATOM   2359 1HH1 ARG B  80      21.165  19.375 -79.061  1.00  0.00              
ATOM   2360 2HH1 ARG B  80      20.350  17.845 -79.312  1.00  0.00              
ATOM   2361 1HH2 ARG B  80      21.000  17.755 -82.761  1.00  0.00              
ATOM   2362 2HH2 ARG B  80      20.256  16.929 -81.405  1.00  0.00              
TER                                                                             
# All scores below are weighted scores, not raw scores.
#BEGIN_POSE_ENERGIES_TABLE v4_redes8_4_take6_31_1dG_1.0Ent_AA_rpm_0004_0001.pdb
label fa_atr fa_rep fa_sol fa_intra_rep pro_close fa_pair hbond_sr_bb hbond_lr_bb hbond_bb_sc hbond_sc dslf_ss_dst dslf_cs_ang dslf_ss_dih dslf_ca_dih rama omega fa_dun p_aa_pp ref total
weights 0.8 0.44 0.65 0.004 1 0.49 0.585 1.17 1.17 1.1 0.5 2 5 5 0.2 0.5 0.56 0.32 1 NA
pose -580.383 70.9423 300.797 1.28512 0.725914 -15.6365 -43.6866 -37.2274 -6.23563 -14.0785 0 0 0 0 -10.4634 2.79753 134.122 -15.2477 -35.02 -247.308
LYS_p:NtermProteinFull_1 -1.9229 0.292392 1.42897 0.0116452 0 -0.0011549 0 0 0 0 0 0 0 0 0 0.0166169 3.4109 0 -0.65 2.58647
ARG_2 -3.38271 1.18593 1.77428 0.0235367 0 -0.442654 0 0 0 -0.272663 0 0 0 0 -0.121155 0.00200723 3.87198 -0.0904795 -0.98 1.56808
LEU_3 -3.52752 0.250736 1.12944 0.00708569 0 0 0 0 0 0 0 0 0 0 -0.0536669 0.176345 1.84174 -0.114017 -0.1 -0.389855
VAL_4 -2.70159 1.70873 1.00183 0.013922 0 0 0 0 0 0 0 0 0 0 -0.148625 0.0441727 1.0746 -0.21988 0.29 1.06315
LYS_5 -3.78405 0.483723 2.35124 0.0060827 0 -0.166755 0 0 0 -0.349667 0 0 0 0 0.135504 0.0196419 1.32168 0.0042048 -0.65 -0.628393
THR_6 -2.47461 0.332042 1.14655 0.00349447 0 -0.0140883 0 0 0 0 0 0 0 0 -0.0309968 0.000107349 0.502633 -0.0162786 -0.27 -0.821145
PHE_7 -6.41057 0.650649 1.82884 0.0246274 0 0 0 0 0 0 0 0 0 0 -0.0979637 0.00914765 0.576848 -0.0609913 0.63 -2.84941
ALA_8 -1.54388 0.224587 0.631929 0.000718733 0 0 0 0 0 0 0 0 0 0 -0.114459 0.00281084 0 0.0162227 0.16 -0.622068
PHE_9 -6.41556 1.10811 1.65255 0.0233728 0.125861 0 0 0 0 0 0 0 0 0 -0.116689 0.000266304 0.701832 -0.231081 0.63 -2.52135
PRO_10 -1.84724 0.389353 1.00978 0.00228418 0.132264 0 0 0 0 0 0 0 0 0 -0.0785306 0.00287839 0.836001 -0.116846 0.02 0.349943
ASN_11 -4.72082 0.339317 3.21752 0.0120681 0 -0.0255419 0 0 -0.38301 0 0 0 0 0 0.509246 0.000371958 0.348139 -0.127682 -0.89 -1.7204
PHE_12 -5.29521 0.331349 1.88615 0.0277038 0 0 0 0 0 0 0 0 0 0 0.0598856 0.00431006 0.923692 0.00151907 0.63 -1.43059
ARG_13 -3.90635 0.215163 2.95106 0.0126647 0 -0.247067 0 0 0 -0.0132909 0 0 0 0 0.0770201 0.000488 1.3585 -0.0835129 -0.98 -0.615322
GLU_14 -4.86681 0.366616 3.0349 0.00462705 0 -0.181136 0 0 -0.38301 0 0 0 0 0 -0.267281 0.0070026 1.77151 -0.141008 -0.81 -1.4646
ALA_15 -4.72505 0.683694 1.70152 0.000682535 0 0 0 0 0 0 0 0 0 0 -0.0919638 0.00246755 0 -0.126004 0.16 -2.39466
ARG_16 -5.29841 0.27353 3.2267 0.0114958 0 -0.505648 0 0 0 0 0 0 0 0 -0.192812 0.00397734 1.64584 -0.0786748 -0.98 -1.894
ASP_17 -4.17252 0.271875 2.92836 0.00302504 0 -0.364733 0 0 0 -0.0132909 0 0 0 0 -0.0460701 0.000588898 0.29375 0.0534292 -0.67 -1.71558
PHE_18 -6.56111 0.908273 1.47871 0.0238259 0 0 0 0 0 0 0 0 0 0 -0.0620143 0.00134158 0.508165 0.0462762 0.63 -3.02654
ALA_19 -4.06114 0.384415 1.75143 0.000727179 0 0 0 0 0 0 0 0 0 0 -0.158363 0.0010864 0 -0.16232 0.16 -2.08416
ASN_20 -4.00799 0.272574 2.70845 0.00423066 0 -0.25497 0 0 0 0 0 0 0 0 -0.0390564 0.015176 0.320941 0.0808659 -0.89 -1.78978
ARG_21 -5.11654 0.621371 3.19242 0.0101063 0 -0.029839 0 0 -0.336179 0 0 0 0 0 -0.183053 0.0114956 1.68859 -0.0866025 -0.98 -1.20823
VAL_22 -4.63721 0.294577 1.42638 0.0105404 0 0 0 0 0 0 0 0 0 0 -0.0799129 0.00852887 0.377587 0.0618668 0.29 -2.24764
ARG_23 -5.00581 0.566698 3.38868 0.0070354 0 -0.29265 0 0 0 0 0 0 0 0 -0.179518 0.0016501 1.1524 -0.0768353 -0.98 -1.41835
ALA_24 -3.60591 0.434947 2.07268 0.000708809 0 0 0 0 0 0 0 0 0 0 -0.181696 0.00845615 0 -0.15362 0.16 -1.26444
LEU_25 -6.03013 0.686957 2.54544 0.00845778 0 0 0 0 0 0 0 0 0 0 -0.0558926 2.42934e-05 1.18637 -0.101682 -0.1 -1.86045
ALA_26 -4.87387 0.484448 2.07679 0.000733452 0 0 0 0 0 0 0 0 0 0 -0.133685 0.000106389 0 -0.15519 0.16 -2.44066
GLU_27 -3.2302 0.230812 2.0092 0.00534977 0 -0.319687 0 0 0 0 0 0 0 0 -0.225402 0.000895634 0.892587 -0.121431 -0.81 -1.56788
ARG_28 -3.89685 0.496012 2.73582 0.0110303 0 -0.0819521 0 0 0 0 0 0 0 0 -0.187082 0.0158029 1.89022 -0.0839971 -0.98 -0.0810027
GLU_29 -3.98552 0.453544 2.72578 0.00962902 0 -0.282721 0 0 -0.0364068 -0.0392405 0 0 0 0 -0.170505 5.0016e-06 1.35613 -0.00778488 -0.81 -0.787095
ASN_30 -1.77413 0.123971 1.2523 0.00554419 0 -0.0322305 0 0 0 0 0 0 0 0 -0.298796 0.0105904 0.770257 -0.509018 -0.89 -1.34151
HIS_31 -5.55858 0.520216 2.71168 0.00605794 0 -0.143057 0 0 -0.00863908 -0.115601 0 0 0 0 0.111608 0.0810853 1.10843 -0.25427 0.56 -0.981064
HIS_32 -4.96546 0.473154 2.02058 0.00271944 0.0441285 0.021302 0 0 0 0 0 0 0 0 -0.089713 0.000184898 0.497991 0.0145295 0.56 -1.42058
PRO_33 -3.32249 0.933906 0.566188 0.0061376 0.0557663 0 0 0 0 0 0 0 0 0 0.454203 0.378788 0.63233 0.0577895 0.02 -0.217382
ARG_34 -4.8499 0.517141 3.16131 0.00738936 0 -0.653931 0 0 0 -0.589204 0 0 0 0 -0.00281577 0.00323777 1.66249 0.0682675 -0.98 -1.65602
VAL_35 -2.37749 0.506632 0.747823 0.0131111 0 0 0 0 0 0 0 0 0 0 -0.183434 0.041855 0.0641217 -0.291072 0.29 -1.18845
THR_36 -2.54763 0.267738 1.61537 0.0058881 0 -0.100345 0 0 0 0 0 0 0 0 0.0604575 0.0107714 0.0314251 -0.0137254 -0.27 -0.94005
VAL_37 -3.0934 0.584815 0.722782 0.012629 0 0 0 0 0 0 0 0 0 0 -0.20513 0.0131465 0.0348142 -0.337729 0.29 -1.97807
GLU_38 -3.59089 0.287508 2.24761 0.00677922 0 -0.4111 0 0 0 -0.477465 0 0 0 0 0.269086 0.000709787 0.90574 0.260943 -0.81 -1.31108
TYR_39 -3.06512 0.242525 1.09935 0.026755 0 0 0 0 0 0 0 0 0 0 -0.116894 0.022243 0.367482 -0.00649225 0.51 -0.920145
GLY_40 -2.7109 0.220353 1.34517 2.47876e-05 0 0 0 0 0 0 0 0 0 0 -0.259269 7.96809e-05 0 -0.664486 -0.17 -2.23902
ARG_41 -4.6406 0.551549 2.81413 0.0118986 0 -0.108756 0 0 0 -0.477465 0 0 0 0 0.050324 0.115549 1.51636 -0.111813 -0.98 -1.25883
VAL_42 -4.8426 0.701455 1.42602 0.0133345 0 0 0 0 0 0 0 0 0 0 -0.180181 0.0574413 0.105909 -0.386208 0.29 -2.81483
THR_43 -3.56069 0.291035 2.0552 0.00552375 0 -0.0301332 0 0 0 0 0 0 0 0 -0.0219789 0.000123215 0.0810338 -0.0657435 -0.27 -1.51563
VAL_44 -3.91783 0.203281 1.28831 0.00980029 0 0 0 0 0 0 0 0 0 0 -0.213183 0.00202713 0.225288 -0.377569 0.29 -2.48988
GLU_45 -5.60114 0.62733 3.38365 0.00431327 0 -0.601765 0 0 0 -0.861867 0 0 0 0 0.0352813 0.005241 1.53302 0.12185 -0.81 -2.16409
TRP_46 -9.28988 1.07079 2.93554 0.0204857 0 0 0 0 0 -0.114766 0 0 0 0 -0.0184281 0.177361 1.22264 -0.0202973 0.91 -3.10655
TRP_47 -5.29389 0.209344 2.38777 0.0242494 0 0 0 0 -0.00863908 0 0 0 0 0 -0.0392796 0.000185128 1.38673 -0.241487 0.91 -0.665021
THR_48 -4.20011 0.203697 2.91329 0.00546352 0 -0.176121 0 0 0 -0.664507 0 0 0 0 0.0827297 0.0108608 0.0499528 0.101649 -0.27 -1.94309
HIS_D_49 -3.47012 0.550342 1.56078 0.00823609 0 0.0162798 0 0 0 0 0 0 0 0 0.141528 0.0180268 1.05656 0.0787586 0.56 0.52039
SER_50 -1.46321 0.141744 0.843836 0.00142461 0 -0.0140393 0 0 0 0 0 0 0 0 -0.117896 0.00305539 0.575995 0.0362808 -0.37 -0.362809
ALA_51 -1.93257 0.327379 0.836982 0.000965926 0 0 0 0 0 0 0 0 0 0 -0.196083 0.00128677 0 -0.0255385 0.16 -0.827583
GLY_52 -1.22845 0.127857 0.755871 2.41479e-05 0 0 0 0 0 0 0 0 0 0 -0.277275 0.00128756 0 -0.48934 -0.17 -1.28002
GLY_53 -2.42142 0.41474 1.3417 0.000134037 0 0 0 0 0 0 0 0 0 0 0.261636 0.0178472 0 -0.789496 -0.17 -1.34486
VAL_54 -3.16084 0.118969 1.60579 0.0130786 0 0 0 0 0 0 0 0 0 0 -0.214631 0.000380897 0.0821783 -0.194524 0.29 -1.4596
THR_55 -4.08683 0.272608 2.93067 0.00524788 0 -0.0735001 0 0 -0.698729 -0.440199 0 0 0 0 -0.087345 1.03139e-05 0.0435806 -0.412435 -0.27 -2.81692
GLU_56 -3.1043 0.215975 2.39471 0.00906283 0 -0.361307 0 0 0 -0.342929 0 0 0 0 -0.208264 0.00042861 2.79094 -0.110247 -0.81 0.474079
LYS_57 -4.5853 0.696779 3.24738 0.0083456 0 -0.606073 0 0 -0.123146 -0.0628844 0 0 0 0 -0.198783 0.000845571 1.75012 -0.0408264 -0.65 -0.56355
ASP_58 -7.29362 0.618401 4.96424 0.00301194 0 -0.316528 0 0 -0.61199 -1.05274 0 0 0 0 -0.111138 0.00620825 1.1889 0.0418407 -0.67 -3.23342
ARG_59 -6.03242 0.293976 4.03264 0.0108776 0 -0.265515 0 0 0 -0.341749 0 0 0 0 -0.222647 0.0219983 1.9929 -0.0915119 -0.98 -1.58145
GLU_60 -4.78292 0.339622 3.09335 0.00820215 0 -0.284276 0 0 0 -0.0236439 0 0 0 0 -0.186462 0.0001843 1.2905 -0.111435 -0.81 -1.46688
MET_61 -7.00818 1.09674 2.53669 0.00375536 0 0 0 0 0 0 0 0 0 0 -0.119701 0.00711289 1.32513 -0.10545 -0.34 -2.6039
ALA_62 -3.77343 0.324162 1.89878 0.000742023 0 0 0 0 0 0 0 0 0 0 -0.106028 7.19912e-08 0 -0.141948 0.16 -1.63772
ARG_63 -4.34764 0.255839 2.82891 0.0114749 0 -0.261458 0 0 0 -0.00117995 0 0 0 0 -0.196169 0.00134957 1.53548 -0.0807796 -0.98 -1.23417
LEU_64 -4.40431 0.382399 1.7908 0.00795172 0 0 0 0 0 0 0 0 0 0 -0.141151 0.0103732 0.166252 -0.095373 -0.1 -2.38306
THR_65 -4.8097 0.501464 2.56774 0.00907883 0 0.0247583 0 0 0 -0.114766 0 0 0 0 0.0136532 0.00428901 0.180942 0.071655 -0.27 -1.82089
ASP_66 -4.28601 0.463851 3.29653 0.0042482 0 -0.32689 0 0 0 -0.349667 0 0 0 0 -0.136514 0.00164799 1.03034 0.0185075 -0.67 -0.953958
ALA_67 -2.90294 0.651037 1.67115 0.000843289 0 0 0 0 0 0 0 0 0 0 -0.209615 0.000288666 0 -0.136984 0.16 -0.766222
LEU_68 -5.36272 1.30321 2.9775 0.00538101 0 0 0 0 -0.432359 0 0 0 0 0 -0.0793311 0.0025711 0.384261 0.00312174 -0.1 -1.29837
LEU_69 -3.76932 0.982982 1.72697 0.00567854 0 0 0 0 0 0 0 0 0 0 -0.167946 0.012263 0.379402 -0.0810795 -0.1 -1.01106
GLN_70 -2.97637 1.58223 2.67383 0.0440349 0 -0.029839 0 0 -0.0961803 0 0 0 0 0 0.128931 5.93416e-06 5.44549 -0.21813 -0.97 5.584
ARG_p:CtermProteinFull_71 -1.80549 0.106893 1.41776 0.0110796 0 -0.0634895 0 0 0 0 0 0 0 0 0 0 2.0536 0 -0.98 0.740345
LYS_p:NtermProteinFull_72 -1.92265 0.292427 1.42882 0.0116412 0 -0.00115439 0 0 0 0 0 0 0 0 0 0.0172162 3.40831 0 -0.65 2.5846
ARG_73 -3.38248 1.18755 1.77448 0.0234908 0 -0.325044 0 0 0 -0.261542 0 0 0 0 -0.121379 0.00178545 3.85186 -0.0905295 -0.98 1.67818
LEU_74 -3.52763 0.249671 1.12949 0.0070826 0 0 0 0 0 0 0 0 0 0 -0.0538276 0.179148 1.82163 -0.114125 -0.1 -0.408565
VAL_75 -2.70049 1.70679 1.00118 0.0138823 0 0 0 0 0 0 0 0 0 0 -0.148398 0.0428533 1.07032 -0.220016 0.29 1.05612
LYS_76 -3.784 0.484344 2.35189 0.00608889 0 -0.166689 0 0 0 -0.348911 0 0 0 0 0.136426 0.0191827 1.31846 0.00312007 -0.65 -0.630081
THR_77 -2.47431 0.33348 1.14642 0.00349866 0 -0.0141177 0 0 0 0 0 0 0 0 -0.0309316 0.000309047 0.499533 -0.0153202 -0.27 -0.821432
PHE_78 -6.40948 0.649453 1.82814 0.0246017 0 0 0 0 0 0 0 0 0 0 -0.0983906 0.0101046 0.571429 -0.0613244 0.63 -2.85548
ALA_79 -1.5434 0.222723 0.63165 0.000721279 0 0 0 0 0 0 0 0 0 0 -0.112849 0.00242479 0 0.0174366 0.16 -0.621292
PHE_80 -6.41532 1.10741 1.65261 0.0233375 0.122386 0 0 0 0 0 0 0 0 0 -0.11665 0.000171434 0.700455 -0.231236 0.63 -2.52683
PRO_81 -1.85526 0.389756 1.00597 0.00227857 0.127987 0 0 0 0 0 0 0 0 0 -0.0792737 0.00304704 0.833231 -0.119065 0.02 0.328661
ASN_82 -4.64974 0.650584 3.20458 0.012043 0 -0.0133293 0 0 -0.382818 0 0 0 0 0 0.507599 0.000350148 0.349161 -0.128201 -0.89 -1.33977
PHE_83 -4.69173 0.387728 1.64244 0.0276627 0 0 0 0 0 0 0 0 0 0 0.0603692 0.00390839 0.926812 0.00140328 0.63 -1.0114
ARG_84 -3.17429 0.194477 2.12286 0.0126707 0 -0.180965 0 0 0 0 0 0 0 0 0.078011 0.000354577 1.35879 -0.0833849 -0.98 -0.651474
GLU_85 -4.66155 0.369377 2.82247 0.00460721 0 -0.180469 0 0 -0.382818 0 0 0 0 0 -0.267291 0.00692367 1.77061 -0.141003 -0.81 -1.46914
ALA_86 -4.73549 0.683425 1.7023 0.00067959 0 0 0 0 0 0 0 0 0 0 -0.0916898 0.00267414 0 -0.125545 0.16 -2.40364
ARG_87 -6.25696 0.312278 3.90298 0.0118536 0 -0.353236 0 0 0 0 0 0 0 0 -0.192345 0.00408321 1.98044 -0.078621 -0.98 -1.64952
ASP_88 -3.2056 0.255322 1.8305 0.00298174 0 -0.0779758 0 0 0 0 0 0 0 0 -0.0468898 0.000568095 1.099 0.0532601 -0.67 -0.758831
PHE_89 -6.6187 0.910512 1.54451 0.0237945 0 0 0 0 0 0 0 0 0 0 -0.0610826 0.00136981 0.510001 0.0452032 0.63 -3.01439
ALA_90 -3.85901 0.27728 1.63173 0.000731428 0 0 0 0 0 0 0 0 0 0 -0.157531 0.00113456 0 -0.162338 0.16 -2.108
ASN_91 -4.15094 0.264703 3.09332 0.00424248 0 -0.173971 0 0 0 0 0 0 0 0 -0.0398343 0.0153051 0.320873 0.0801846 -0.89 -1.47612
ARG_92 -5.18247 0.624596 3.27707 0.0100923 0 -0.0516709 0 0 -0.336355 0 0 0 0 0 -0.182756 0.0113839 1.6882 -0.086717 -0.98 -1.20863
VAL_93 -4.60305 0.294424 1.41981 0.0105595 0 0 0 0 0 0 0 0 0 0 -0.0796771 0.00784877 0.372488 0.0612482 0.29 -2.22635
ARG_94 -4.01677 0.434275 2.60769 0.0122373 0 -0.430752 0 0 0 0 0 0 0 0 -0.179471 0.00181993 1.61164 -0.076819 -0.98 -1.01615
ALA_95 -3.51385 0.435686 1.92809 0.000708528 0 0 0 0 0 0 0 0 0 0 -0.182318 0.00920223 0 -0.153805 0.16 -1.31629
LEU_96 -6.03021 0.686027 2.54553 0.00846554 0 0 0 0 0 0 0 0 0 0 -0.0552607 5.18387e-06 1.18534 -0.101701 -0.1 -1.86181
ALA_97 -4.77146 0.375745 2.06241 0.000735734 0 0 0 0 0 0 0 0 0 0 -0.133601 4.73002e-05 0 -0.155208 0.16 -2.46133
GLU_98 -3.36426 0.244473 2.16007 0.0058563 0 -0.429346 0 0 0 -0.324062 0 0 0 0 -0.223781 0.00117643 1.36682 -0.120838 -0.81 -1.49389
ARG_99 -3.90075 0.496789 2.7353 0.0110433 0 -0.0819651 0 0 0 0 0 0 0 0 -0.186593 0.0158322 1.88826 -0.0837023 -0.98 -0.0857886
GLU_100 -3.98541 0.453461 2.72614 0.00964655 0 -0.282761 0 0 -0.0364025 -0.0392324 0 0 0 0 -0.17072 2.36193e-05 1.35697 -0.00803463 -0.81 -0.786313
ASN_101 -1.87343 0.12455 1.27756 0.0055602 0 -0.0367402 0 0 0 0 0 0 0 0 -0.298821 0.0114915 0.77038 -0.509139 -0.89 -1.41859
HIS_102 -5.65585 0.518183 2.75541 0.00606504 0 -0.143023 0 0 -0.00852955 -0.113177 0 0 0 0 0.112155 0.0798493 1.10663 -0.253854 0.56 -1.03615
HIS_103 -4.47131 0.288804 2.23862 0.00316389 0.0532009 -0.0412705 0 0 0 -0.324062 0 0 0 0 -0.0896541 4.69546e-05 1.31514 0.0144328 0.56 -0.452893
PRO_104 -3.17599 0.930994 0.467882 0.00614855 0.0643206 0 0 0 0 0 0 0 0 0 0.450418 0.382234 0.633572 0.0545817 0.02 -0.165843
ARG_105 -4.4574 0.489292 3.01766 0.00740708 0 -0.652128 0 0 0 -0.568463 0 0 0 0 -0.0029896 0.00307753 1.66222 0.0683364 -0.98 -1.41299
VAL_106 -2.36793 0.506081 0.754903 0.0131179 0 0 0 0 0 0 0 0 0 0 -0.182972 0.0393573 0.0650603 -0.29055 0.29 -1.17293
THR_107 -2.69284 0.323212 1.6403 0.0058509 0 -0.0861034 0 0 0 0 0 0 0 0 0.0614424 0.0103647 0.0314879 -0.0138978 -0.27 -0.990189
VAL_108 -3.27654 0.556633 0.817614 0.0126344 0 0 0 0 0 0 0 0 0 0 -0.204991 0.0123239 0.034958 -0.337596 0.29 -2.09496
GLU_109 -3.91247 0.287568 2.38418 0.00679127 0 -0.489256 0 0 0 -0.541766 0 0 0 0 0.266666 0.000876197 0.906401 0.260292 -0.81 -1.64071
TYR_110 -4.47392 0.785105 1.61658 0.0266915 0 0 0 0 0 0 0 0 0 0 -0.117333 0.0223602 0.367866 -0.00633507 0.51 -1.26898
GLY_111 -2.73812 0.221534 1.35027 2.48375e-05 0 0 0 0 0 0 0 0 0 0 -0.259871 5.56175e-05 0 -0.664699 -0.17 -2.2608
ARG_112 -4.64399 0.551736 2.81643 0.01191 0 -0.108949 0 0 0 -0.541766 0 0 0 0 0.0501137 0.114066 1.5177 -0.111874 -0.98 -1.32462
VAL_113 -4.84281 0.700377 1.42522 0.0133584 0 0 0 0 0 0 0 0 0 0 -0.180045 0.0563318 0.10603 -0.386108 0.29 -2.81765
THR_114 -3.56049 0.291752 2.05523 0.00552664 0 -0.0111891 0 0 0 0 0 0 0 0 -0.0219891 0.000202113 0.0810176 -0.0660479 -0.27 -1.49599
VAL_115 -3.91761 0.203842 1.28853 0.00981509 0 0 0 0 0 0 0 0 0 0 -0.213186 0.00221688 0.220999 -0.377886 0.29 -2.49328
GLU_116 -5.6012 0.62355 3.38364 0.00431607 0 -0.527 0 0 0 -0.830005 0 0 0 0 0.0354833 0.00581644 1.5343 0.122111 -0.81 -2.05899
TRP_117 -9.28916 1.07148 2.9356 0.0205499 0 0 0 0 0 -0.114296 0 0 0 0 -0.0179084 0.172887 1.22612 -0.0192398 0.91 -3.10397
TRP_118 -6.37852 0.356627 2.94237 0.0242645 0 0 0 0 -0.00852955 0 0 0 0 0 -0.0406515 0.000200418 1.38587 -0.242805 0.91 -1.05117
THR_119 -4.26712 0.20304 2.91749 0.00545542 0 -0.178102 0 0 0 -0.645038 0 0 0 0 0.0827081 0.0106878 0.0501285 0.101778 -0.27 -1.98898
HIS_D_120 -3.91971 0.475013 1.76402 0.00243342 0 0.00096748 0 0 0 0 0 0 0 0 0.141886 0.0185552 1.72239 0.0790615 0.56 0.844623
SER_121 -1.19096 0.13451 0.745753 0.00142375 0 -0.0274549 0 0 0 0 0 0 0 0 -0.11872 0.00364821 0.570432 0.0359217 -0.37 -0.215441
ALA_122 -1.93176 0.327497 0.836633 0.000965717 0 0 0 0 0 0 0 0 0 0 -0.194802 0.000956567 0 -0.023844 0.16 -0.824358
GLY_123 -1.22854 0.128091 0.755838 2.36306e-05 0 0 0 0 0 0 0 0 0 0 -0.277509 0.00107386 0 -0.490523 -0.17 -1.28154
GLY_124 -2.42098 0.415003 1.34149 0.000133914 0 0 0 0 0 0 0 0 0 0 0.260357 0.0182864 0 -0.789775 -0.17 -1.34548
VAL_125 -3.16089 0.118594 1.60593 0.0130617 0 0 0 0 0 0 0 0 0 0 -0.215002 0.000261451 0.0842784 -0.194899 0.29 -1.45866
THR_126 -4.08736 0.272092 2.93111 0.00525895 0 -0.0734694 0 0 -0.698971 -0.439887 0 0 0 0 -0.0872384 7.72878e-06 0.0440365 -0.411686 -0.27 -2.81611
GLU_127 -3.10412 0.216033 2.39516 0.00907325 0 -0.361294 0 0 0 -0.341608 0 0 0 0 -0.208524 0.000542139 2.78585 -0.110315 -0.81 0.470797
LYS_128 -4.58441 0.694136 3.24744 0.00833992 0 -0.60601 0 0 -0.123199 -0.0628285 0 0 0 0 -0.198848 0.00082093 1.74972 -0.0407872 -0.65 -0.565625
ASP_129 -7.29301 0.615198 4.964 0.00300527 0 -0.316521 0 0 -0.612174 -1.03467 0 0 0 0 -0.110518 0.0067853 1.18704 0.0420428 -0.67 -3.21883
ARG_130 -6.03295 0.29407 4.03299 0.010885 0 -0.265526 0 0 0 -0.340457 0 0 0 0 -0.222816 0.0214293 1.98775 -0.0914397 -0.98 -1.58606
GLU_131 -4.78352 0.341151 3.09357 0.00818507 0 -0.284295 0 0 0 -0.0235961 0 0 0 0 -0.185884 0.000123335 1.29171 -0.11143 -0.81 -1.46398
MET_132 -7.0071 1.09439 2.53641 0.00377749 0 0 0 0 0 0 0 0 0 0 -0.118621 0.00611838 1.32505 -0.104467 -0.34 -2.60444
ALA_133 -3.77329 0.324196 1.89869 0.000746645 0 0 0 0 0 0 0 0 0 0 -0.106623 3.57939e-05 0 -0.142104 0.16 -1.63835
ARG_134 -4.34591 0.255416 2.82755 0.0114544 0 -0.261441 0 0 0 -0.00115119 0 0 0 0 -0.196395 0.00103543 1.53429 -0.0806826 -0.98 -1.23584
LEU_135 -4.40484 0.382463 1.79094 0.0079609 0 0 0 0 0 0 0 0 0 0 -0.141118 0.0102302 0.166125 -0.0954923 -0.1 -2.38372
THR_136 -4.80894 0.501636 2.5673 0.00908914 0 0.0247285 0 0 0 -0.114296 0 0 0 0 0.013189 0.00530719 0.179369 0.0716704 -0.27 -1.82094
ASP_137 -4.28585 0.464267 3.29648 0.00423406 0 -0.327043 0 0 0 -0.348911 0 0 0 0 -0.136776 0.00111828 1.03164 0.0182441 -0.67 -0.952596
ALA_138 -2.90267 0.648609 1.67089 0.000846283 0 0 0 0 0 0 0 0 0 0 -0.209874 0.000405486 0 -0.136919 0.16 -0.768719
LEU_139 -5.36247 1.30776 2.97727 0.00536451 0 0 0 0 -0.431947 0 0 0 0 0 -0.079157 0.00263203 0.384361 0.00310349 -0.1 -1.29308
LEU_140 -3.76839 0.980366 1.7271 0.00570543 0 0 0 0 0 0 0 0 0 0 -0.168128 0.0127422 0.379884 -0.0809447 -0.1 -1.01166
GLN_141 -2.97638 1.58729 2.67439 0.0437674 0 -0.0298147 0 0 -0.0955923 0 0 0 0 0 0.130671 8.92479e-07 5.44711 -0.216951 -0.97 5.59448
ARG_p:CtermProteinFull_142 -1.80565 0.107347 1.41784 0.0111049 0 -0.0635504 0 0 0 0 0 0 0 0 0 0 2.0535 0 -0.98 0.740594
#END_POSE_ENERGIES_TABLE v4_redes8_4_take6_31_1dG_1.0Ent_AA_rpm_0004_0001.pdb
