# Supplementary material for: A Generic Program for Multistate Protein Design
Source: PLoS One. 2011 Jul 6;6(7):e20937. doi: 10.1371/journal.pone.0020937 (PMC3130737; doi:10.1371/journal.pone.0020937)
Supplement: File S2 — Design models generated by this study for both the heterodimerization task and the orthogonal interface redesign task. (BZ2) [file pone.0020937.s002.bz2 › SupplementaryMaterials/select_heterodimer_designs/design6/repacked_v4_redes8_4_take6_31_AB.pdb]

ATOM      1  N   LYS A  10       0.838  40.160 -67.579  1.00  0.00              
ATOM      2  CA  LYS A  10      -0.121  41.140 -68.077  1.00  0.00              
ATOM      3  C   LYS A  10      -0.185  41.060 -69.603  1.00  0.00              
ATOM      4  O   LYS A  10       0.710  41.544 -70.294  1.00  0.00              
ATOM      5  CB  LYS A  10       0.307  42.540 -67.641  1.00  0.00              
ATOM      6  CG  LYS A  10      -0.743  43.611 -67.857  1.00  0.00              
ATOM      7  CD  LYS A  10      -1.989  43.333 -67.034  1.00  0.00              
ATOM      8  CE  LYS A  10      -2.969  44.485 -67.134  1.00  0.00              
ATOM      9  NZ  LYS A  10      -3.291  44.798 -68.551  1.00  0.00              
ATOM     10 1H   LYS A  10       1.633  40.461 -67.052  1.00  0.00              
ATOM     11 2H   LYS A  10       0.538  39.441 -66.953  1.00  0.00              
ATOM     12 3H   LYS A  10       1.329  39.571 -68.220  1.00  0.00              
ATOM     13  HA  LYS A  10      -1.116  40.911 -67.693  1.00  0.00              
ATOM     14 1HB  LYS A  10       0.554  42.483 -66.581  1.00  0.00              
ATOM     15 2HB  LYS A  10       1.203  42.792 -68.208  1.00  0.00              
ATOM     16 1HG  LYS A  10      -0.321  44.574 -67.566  1.00  0.00              
ATOM     17 2HG  LYS A  10      -1.002  43.634 -68.915  1.00  0.00              
ATOM     18 1HD  LYS A  10      -2.454  42.419 -67.406  1.00  0.00              
ATOM     19 2HD  LYS A  10      -1.694  43.191 -65.994  1.00  0.00              
ATOM     20 1HE  LYS A  10      -3.878  44.208 -66.602  1.00  0.00              
ATOM     21 2HE  LYS A  10      -2.521  45.357 -66.657  1.00  0.00              
ATOM     22 1HZ  LYS A  10      -3.944  45.568 -68.586  1.00  0.00              
ATOM     23 2HZ  LYS A  10      -2.445  45.052 -69.041  1.00  0.00              
ATOM     24 3HZ  LYS A  10      -3.703  43.987 -68.989  1.00  0.00              
ATOM     25  N   ARG A  11      -1.250  40.455 -70.122  1.00  0.00              
ATOM     26  CA  ARG A  11      -1.403  40.283 -71.562  1.00  0.00              
ATOM     27  C   ARG A  11      -2.846  40.464 -71.999  1.00  0.00              
ATOM     28  O   ARG A  11      -3.772  40.302 -71.205  1.00  0.00              
ATOM     29  CB  ARG A  11      -0.930  38.887 -71.945  1.00  0.00              
ATOM     30  CG  ARG A  11      -1.656  37.807 -71.164  1.00  0.00              
ATOM     31  CD  ARG A  11      -0.945  36.478 -71.244  1.00  0.00              
ATOM     32  NE  ARG A  11      -1.725  35.402 -70.636  1.00  0.00              
ATOM     33  CZ  ARG A  11      -2.033  35.330 -69.346  1.00  0.00              
ATOM     34  NH1 ARG A  11      -1.629  36.274 -68.507  1.00  0.00              
ATOM     35  NH2 ARG A  11      -2.745  34.307 -68.891  1.00  0.00              
ATOM     36  H   ARG A  11      -1.970  40.106 -69.506  1.00  0.00              
ATOM     37  HA  ARG A  11      -0.827  41.045 -72.088  1.00  0.00              
ATOM     38 1HB  ARG A  11      -1.106  38.773 -73.014  1.00  0.00              
ATOM     39 2HB  ARG A  11       0.141  38.849 -71.747  1.00  0.00              
ATOM     40 1HG  ARG A  11      -1.719  38.116 -70.120  1.00  0.00              
ATOM     41 2HG  ARG A  11      -2.661  37.701 -71.573  1.00  0.00              
ATOM     42 1HD  ARG A  11      -0.769  36.233 -72.291  1.00  0.00              
ATOM     43 2HD  ARG A  11       0.009  36.555 -70.724  1.00  0.00              
ATOM     44  HE  ARG A  11      -2.137  34.583 -71.064  1.00  0.00              
ATOM     45 1HH1 ARG A  11      -1.085  37.052 -68.851  1.00  0.00              
ATOM     46 2HH1 ARG A  11      -1.868  36.211 -67.528  1.00  0.00              
ATOM     47 1HH2 ARG A  11      -3.051  33.585 -69.529  1.00  0.00              
ATOM     48 2HH2 ARG A  11      -2.977  34.254 -67.910  1.00  0.00              
ATOM     49  N   LEU A  12      -3.018  40.797 -73.274  1.00  0.00              
ATOM     50  CA  LEU A  12      -4.329  41.001 -73.881  1.00  0.00              
ATOM     51  C   LEU A  12      -4.649  39.675 -74.559  1.00  0.00              
ATOM     52  O   LEU A  12      -3.973  39.285 -75.516  1.00  0.00              
ATOM     53  CB  LEU A  12      -4.227  42.132 -74.896  1.00  0.00              
ATOM     54  CG  LEU A  12      -5.493  42.738 -75.487  1.00  0.00              
ATOM     55  CD1 LEU A  12      -6.456  43.161 -74.388  1.00  0.00              
ATOM     56  CD2 LEU A  12      -5.086  43.928 -76.337  1.00  0.00              
ATOM     57  H   LEU A  12      -2.190  40.912 -73.841  1.00  0.00              
ATOM     58  HA  LEU A  12      -5.061  41.221 -73.104  1.00  0.00              
ATOM     59 1HB  LEU A  12      -3.745  42.885 -74.274  1.00  0.00              
ATOM     60 2HB  LEU A  12      -3.570  41.872 -75.726  1.00  0.00              
ATOM     61  HG  LEU A  12      -5.940  41.985 -76.136  1.00  0.00              
ATOM     62 1HD1 LEU A  12      -7.353  43.591 -74.835  1.00  0.00              
ATOM     63 2HD1 LEU A  12      -6.731  42.292 -73.790  1.00  0.00              
ATOM     64 3HD1 LEU A  12      -5.977  43.904 -73.751  1.00  0.00              
ATOM     65 1HD2 LEU A  12      -5.975  44.383 -76.775  1.00  0.00              
ATOM     66 2HD2 LEU A  12      -4.571  44.661 -75.715  1.00  0.00              
ATOM     67 3HD2 LEU A  12      -4.419  43.596 -77.133  1.00  0.00              
ATOM     68  N   VAL A  13      -5.697  39.007 -74.088  1.00  0.00              
ATOM     69  CA  VAL A  13      -6.037  37.673 -74.557  1.00  0.00              
ATOM     70  C   VAL A  13      -7.471  37.486 -75.027  1.00  0.00              
ATOM     71  O   VAL A  13      -8.405  38.076 -74.479  1.00  0.00              
ATOM     72  CB  VAL A  13      -5.782  36.647 -73.425  1.00  0.00              
ATOM     73  CG1 VAL A  13      -5.917  35.227 -73.950  1.00  0.00              
ATOM     74  CG2 VAL A  13      -4.411  36.875 -72.814  1.00  0.00              
ATOM     75  H   VAL A  13      -6.274  39.442 -73.382  1.00  0.00              
ATOM     76  HA  VAL A  13      -5.470  37.410 -75.451  1.00  0.00              
ATOM     77  HB  VAL A  13      -6.515  36.803 -72.634  1.00  0.00              
ATOM     78 1HG1 VAL A  13      -5.735  34.521 -73.140  1.00  0.00              
ATOM     79 2HG1 VAL A  13      -6.923  35.078 -74.341  1.00  0.00              
ATOM     80 3HG1 VAL A  13      -5.190  35.062 -74.745  1.00  0.00              
ATOM     81 1HG2 VAL A  13      -4.241  36.150 -72.019  1.00  0.00              
ATOM     82 2HG2 VAL A  13      -3.647  36.757 -73.583  1.00  0.00              
ATOM     83 3HG2 VAL A  13      -4.359  37.883 -72.402  1.00  0.00              
ATOM     84  N   LYS A  14      -7.632  36.632 -76.033  1.00  0.00              
ATOM     85  CA  LYS A  14      -8.942  36.289 -76.562  1.00  0.00              
ATOM     86  C   LYS A  14      -8.859  34.932 -77.241  1.00  0.00              
ATOM     87  O   LYS A  14      -7.859  34.605 -77.887  1.00  0.00              
ATOM     88  CB  LYS A  14      -9.433  37.332 -77.571  1.00  0.00              
ATOM     89  CG  LYS A  14     -10.800  36.995 -78.169  1.00  0.00              
ATOM     90  CD  LYS A  14     -11.326  38.111 -79.054  1.00  0.00              
ATOM     91  CE  LYS A  14     -12.598  37.688 -79.772  1.00  0.00              
ATOM     92  NZ  LYS A  14     -13.170  38.803 -80.573  1.00  0.00              
ATOM     93  H   LYS A  14      -6.811  36.209 -76.441  1.00  0.00              
ATOM     94  HA  LYS A  14      -9.661  36.214 -75.746  1.00  0.00              
ATOM     95 1HB  LYS A  14      -9.480  38.287 -77.046  1.00  0.00              
ATOM     96 2HB  LYS A  14      -8.684  37.390 -78.361  1.00  0.00              
ATOM     97 1HG  LYS A  14     -10.704  36.084 -78.761  1.00  0.00              
ATOM     98 2HG  LYS A  14     -11.502  36.825 -77.354  1.00  0.00              
ATOM     99 1HD  LYS A  14     -11.530  38.982 -78.430  1.00  0.00              
ATOM    100 2HD  LYS A  14     -10.560  38.363 -79.788  1.00  0.00              
ATOM    101 1HE  LYS A  14     -12.359  36.852 -80.427  1.00  0.00              
ATOM    102 2HE  LYS A  14     -13.322  37.366 -79.023  1.00  0.00              
ATOM    103 1HZ  LYS A  14     -14.012  38.488 -81.035  1.00  0.00              
ATOM    104 2HZ  LYS A  14     -13.390  39.578 -79.963  1.00  0.00              
ATOM    105 3HZ  LYS A  14     -12.497  39.100 -81.265  1.00  0.00              
ATOM    106  N   THR A  15      -9.904  34.132 -77.074  1.00  0.00              
ATOM    107  CA  THR A  15      -9.960  32.827 -77.709  1.00  0.00              
ATOM    108  C   THR A  15     -10.979  32.896 -78.835  1.00  0.00              
ATOM    109  O   THR A  15     -12.004  33.580 -78.728  1.00  0.00              
ATOM    110  CB  THR A  15     -10.370  31.723 -76.721  1.00  0.00              
ATOM    111  OG1 THR A  15     -11.655  32.027 -76.164  1.00  0.00              
ATOM    112  CG2 THR A  15      -9.343  31.603 -75.608  1.00  0.00              
ATOM    113  H   THR A  15     -10.676  34.431 -76.496  1.00  0.00              
ATOM    114  HA  THR A  15      -8.988  32.583 -78.138  1.00  0.00              
ATOM    115  HB  THR A  15     -10.440  30.776 -77.256  1.00  0.00              
ATOM    116  HG1 THR A  15     -12.046  31.226 -75.808  1.00  0.00              
ATOM    117 1HG2 THR A  15      -9.647  30.817 -74.917  1.00  0.00              
ATOM    118 2HG2 THR A  15      -8.371  31.356 -76.035  1.00  0.00              
ATOM    119 3HG2 THR A  15      -9.275  32.550 -75.074  1.00  0.00              
ATOM    120  N   PHE A  16     -10.674  32.205 -79.924  1.00  0.00              
ATOM    121  CA  PHE A  16     -11.533  32.155 -81.095  1.00  0.00              
ATOM    122  C   PHE A  16     -11.910  30.701 -81.328  1.00  0.00              
ATOM    123  O   PHE A  16     -11.043  29.825 -81.345  1.00  0.00              
ATOM    124  CB  PHE A  16     -10.791  32.713 -82.309  1.00  0.00              
ATOM    125  CG  PHE A  16     -10.400  34.158 -82.168  1.00  0.00              
ATOM    126  CD1 PHE A  16      -9.299  34.530 -81.395  1.00  0.00              
ATOM    127  CD2 PHE A  16     -11.142  35.151 -82.799  1.00  0.00              
ATOM    128  CE1 PHE A  16      -8.947  35.875 -81.256  1.00  0.00              
ATOM    129  CE2 PHE A  16     -10.796  36.496 -82.665  1.00  0.00              
ATOM    130  CZ  PHE A  16      -9.697  36.857 -81.892  1.00  0.00              
ATOM    131  H   PHE A  16      -9.803  31.693 -79.930  1.00  0.00              
ATOM    132  HA  PHE A  16     -12.443  32.728 -80.911  1.00  0.00              
ATOM    133 1HB  PHE A  16      -9.870  32.155 -82.475  1.00  0.00              
ATOM    134 2HB  PHE A  16     -11.420  32.646 -83.196  1.00  0.00              
ATOM    135  HD1 PHE A  16      -8.712  33.757 -80.898  1.00  0.00              
ATOM    136  HD2 PHE A  16     -12.004  34.868 -83.405  1.00  0.00              
ATOM    137  HE1 PHE A  16      -8.085  36.152 -80.650  1.00  0.00              
ATOM    138  HE2 PHE A  16     -11.386  37.264 -83.164  1.00  0.00              
ATOM    139  HZ  PHE A  16      -9.426  37.906 -81.784  1.00  0.00              
ATOM    140  N   ALA A  17     -13.204  30.447 -81.495  1.00  0.00              
ATOM    141  CA  ALA A  17     -13.708  29.094 -81.698  1.00  0.00              
ATOM    142  C   ALA A  17     -13.840  28.712 -83.165  1.00  0.00              
ATOM    143  O   ALA A  17     -14.171  29.541 -84.011  1.00  0.00              
ATOM    144  CB  ALA A  17     -15.056  28.938 -81.000  1.00  0.00              
ATOM    145  H   ALA A  17     -13.856  31.218 -81.480  1.00  0.00              
ATOM    146  HA  ALA A  17     -12.998  28.388 -81.267  1.00  0.00              
ATOM    147 1HB  ALA A  17     -15.429  27.925 -81.154  1.00  0.00              
ATOM    148 2HB  ALA A  17     -14.937  29.122 -79.932  1.00  0.00              
ATOM    149 3HB  ALA A  17     -15.765  29.652 -81.415  1.00  0.00              
ATOM    150  N   PHE A  18     -13.578  27.439 -83.451  1.00  0.00              
ATOM    151  CA  PHE A  18     -13.670  26.896 -84.800  1.00  0.00              
ATOM    152  C   PHE A  18     -14.265  25.494 -84.724  1.00  0.00              
ATOM    153  O   PHE A  18     -14.290  24.885 -83.660  1.00  0.00              
ATOM    154  CB  PHE A  18     -12.287  26.848 -85.454  1.00  0.00              
ATOM    155  CG  PHE A  18     -11.634  28.191 -85.562  1.00  0.00              
ATOM    156  CD1 PHE A  18     -10.865  28.693 -84.515  1.00  0.00              
ATOM    157  CD2 PHE A  18     -11.842  28.988 -86.682  1.00  0.00              
ATOM    158  CE1 PHE A  18     -10.318  29.972 -84.582  1.00  0.00              
ATOM    159  CE2 PHE A  18     -11.300  30.268 -86.756  1.00  0.00              
ATOM    160  CZ  PHE A  18     -10.537  30.759 -85.701  1.00  0.00              
ATOM    161  H   PHE A  18     -13.304  26.830 -82.693  1.00  0.00              
ATOM    162  HA  PHE A  18     -14.337  27.514 -85.403  1.00  0.00              
ATOM    163 1HB  PHE A  18     -11.617  26.218 -84.870  1.00  0.00              
ATOM    164 2HB  PHE A  18     -12.365  26.453 -86.466  1.00  0.00              
ATOM    165  HD1 PHE A  18     -10.692  28.072 -83.636  1.00  0.00              
ATOM    166  HD2 PHE A  18     -12.441  28.601 -87.507  1.00  0.00              
ATOM    167  HE1 PHE A  18      -9.719  30.352 -83.755  1.00  0.00              
ATOM    168  HE2 PHE A  18     -11.472  30.886 -87.637  1.00  0.00              
ATOM    169  HZ  PHE A  18     -10.114  31.761 -85.755  1.00  0.00              
ATOM    170  N   PRO A  19     -14.763  24.968 -85.854  1.00  0.00              
ATOM    171  CA  PRO A  19     -15.360  23.628 -85.877  1.00  0.00              
ATOM    172  C   PRO A  19     -14.357  22.476 -85.855  1.00  0.00              
ATOM    173  O   PRO A  19     -14.726  21.333 -85.587  1.00  0.00              
ATOM    174  CB  PRO A  19     -16.182  23.649 -87.160  1.00  0.00              
ATOM    175  CG  PRO A  19     -15.335  24.482 -88.062  1.00  0.00              
ATOM    176  CD  PRO A  19     -14.923  25.632 -87.161  1.00  0.00              
ATOM    177  HA  PRO A  19     -15.981  23.424 -84.992  1.00  0.00              
ATOM    178 1HB  PRO A  19     -16.340  22.634 -87.554  1.00  0.00              
ATOM    179 2HB  PRO A  19     -17.176  24.090 -86.995  1.00  0.00              
ATOM    180 1HG  PRO A  19     -14.472  23.912 -88.436  1.00  0.00              
ATOM    181 2HG  PRO A  19     -15.903  24.820 -88.941  1.00  0.00              
ATOM    182 1HD  PRO A  19     -13.987  26.105 -87.492  1.00  0.00              
ATOM    183 2HD  PRO A  19     -15.686  26.424 -87.122  1.00  0.00              
ATOM    184  N   ASN A  20     -13.092  22.775 -86.133  1.00  0.00              
ATOM    185  CA  ASN A  20     -12.059  21.747 -86.155  1.00  0.00              
ATOM    186  C   ASN A  20     -10.673  22.335 -85.908  1.00  0.00              
ATOM    187  O   ASN A  20     -10.542  23.464 -85.434  1.00  0.00              
ATOM    188  CB  ASN A  20     -12.076  21.028 -87.507  1.00  0.00              
ATOM    189  CG  ASN A  20     -12.019  21.991 -88.674  1.00  0.00              
ATOM    190  OD1 ASN A  20     -11.284  22.978 -88.642  1.00  0.00              
ATOM    191  ND2 ASN A  20     -12.789  21.706 -89.718  1.00  0.00              
ATOM    192  H   ASN A  20     -12.838  23.732 -86.333  1.00  0.00              
ATOM    193  HA  ASN A  20     -12.232  21.031 -85.350  1.00  0.00              
ATOM    194 1HB  ASN A  20     -11.424  20.174 -87.693  1.00  0.00              
ATOM    195 2HB  ASN A  20     -13.102  20.681 -87.381  1.00  0.00              
ATOM    196 1HD2 ASN A  20     -12.790  22.308 -90.517  1.00  0.00              
ATOM    197 2HD2 ASN A  20     -13.367  20.890 -89.705  1.00  0.00              
ATOM    198  N   PHE A  21      -9.641  21.560 -86.227  1.00  0.00              
ATOM    199  CA  PHE A  21      -8.260  21.997 -86.049  1.00  0.00              
ATOM    200  C   PHE A  21      -7.795  22.791 -87.266  1.00  0.00              
ATOM    201  O   PHE A  21      -7.145  23.826 -87.135  1.00  0.00              
ATOM    202  CB  PHE A  21      -7.340  20.798 -85.813  1.00  0.00              
ATOM    203  CG  PHE A  21      -5.898  21.170 -85.613  1.00  0.00              
ATOM    204  CD1 PHE A  21      -5.406  21.439 -84.344  1.00  0.00              
ATOM    205  CD2 PHE A  21      -5.032  21.253 -86.692  1.00  0.00              
ATOM    206  CE1 PHE A  21      -4.080  21.782 -84.159  1.00  0.00              
ATOM    207  CE2 PHE A  21      -3.706  21.595 -86.510  1.00  0.00              
ATOM    208  CZ  PHE A  21      -3.230  21.860 -85.241  1.00  0.00              
ATOM    209  H   PHE A  21      -9.821  20.641 -86.604  1.00  0.00              
ATOM    210  HA  PHE A  21      -8.190  22.662 -85.187  1.00  0.00              
ATOM    211 1HB  PHE A  21      -7.649  20.258 -84.919  1.00  0.00              
ATOM    212 2HB  PHE A  21      -7.372  20.127 -86.670  1.00  0.00              
ATOM    213  HD1 PHE A  21      -6.078  21.377 -83.488  1.00  0.00              
ATOM    214  HD2 PHE A  21      -5.408  21.045 -87.694  1.00  0.00              
ATOM    215  HE1 PHE A  21      -3.707  21.991 -83.157  1.00  0.00              
ATOM    216  HE2 PHE A  21      -3.035  21.656 -87.367  1.00  0.00              
ATOM    217  HZ  PHE A  21      -2.185  22.131 -85.097  1.00  0.00              
ATOM    218  N   ARG A  22      -8.135  22.289 -88.450  1.00  0.00              
ATOM    219  CA  ARG A  22      -7.754  22.912 -89.712  1.00  0.00              
ATOM    220  C   ARG A  22      -8.088  24.402 -89.788  1.00  0.00              
ATOM    221  O   ARG A  22      -7.232  25.221 -90.130  1.00  0.00              
ATOM    222  CB  ARG A  22      -8.344  22.163 -90.898  1.00  0.00              
ATOM    223  CG  ARG A  22      -7.911  22.680 -92.260  1.00  0.00              
ATOM    224  CD  ARG A  22      -8.541  21.981 -93.409  1.00  0.00              
ATOM    225  NE  ARG A  22      -8.235  20.562 -93.492  1.00  0.00              
ATOM    226  CZ  ARG A  22      -8.935  19.669 -94.219  1.00  0.00              
ATOM    227  NH1 ARG A  22     -10.001  20.034 -94.896  1.00  0.00              
ATOM    228  NH2 ARG A  22      -8.535  18.409 -94.215  1.00  0.00              
ATOM    229  H   ARG A  22      -8.681  21.439 -88.466  1.00  0.00              
ATOM    230  HA  ARG A  22      -6.672  22.861 -89.837  1.00  0.00              
ATOM    231 1HB  ARG A  22      -8.044  21.121 -90.797  1.00  0.00              
ATOM    232 2HB  ARG A  22      -9.428  22.238 -90.814  1.00  0.00              
ATOM    233 1HG  ARG A  22      -8.170  23.737 -92.329  1.00  0.00              
ATOM    234 2HG  ARG A  22      -6.830  22.564 -92.347  1.00  0.00              
ATOM    235 1HD  ARG A  22      -9.624  22.077 -93.332  1.00  0.00              
ATOM    236 2HD  ARG A  22      -8.201  22.443 -94.335  1.00  0.00              
ATOM    237  HE  ARG A  22      -7.494  20.035 -93.049  1.00  0.00              
ATOM    238 1HH1 ARG A  22     -10.304  20.998 -94.875  1.00  0.00              
ATOM    239 2HH1 ARG A  22     -10.512  19.350 -95.435  1.00  0.00              
ATOM    240 1HH2 ARG A  22      -7.724  18.142 -93.675  1.00  0.00              
ATOM    241 2HH2 ARG A  22      -9.042  17.720 -94.750  1.00  0.00              
ATOM    242  N   GLU A  23      -9.331  24.746 -89.476  1.00  0.00              
ATOM    243  CA  GLU A  23      -9.754  26.140 -89.523  1.00  0.00              
ATOM    244  C   GLU A  23      -9.057  26.985 -88.461  1.00  0.00              
ATOM    245  O   GLU A  23      -8.803  28.173 -88.675  1.00  0.00              
ATOM    246  CB  GLU A  23     -11.274  26.249 -89.364  1.00  0.00              
ATOM    247  CG  GLU A  23     -12.062  25.648 -90.520  1.00  0.00              
ATOM    248  CD  GLU A  23     -13.503  26.122 -90.558  1.00  0.00              
ATOM    249  OE1 GLU A  23     -14.263  25.648 -91.428  1.00  0.00              
ATOM    250  OE2 GLU A  23     -13.876  26.972 -89.723  1.00  0.00              
ATOM    251  H   GLU A  23      -9.998  24.039 -89.202  1.00  0.00              
ATOM    252  HA  GLU A  23      -9.479  26.578 -90.483  1.00  0.00              
ATOM    253 1HB  GLU A  23     -11.535  25.737 -88.438  1.00  0.00              
ATOM    254 2HB  GLU A  23     -11.510  27.309 -89.272  1.00  0.00              
ATOM    255 1HG  GLU A  23     -11.611  25.832 -91.495  1.00  0.00              
ATOM    256 2HG  GLU A  23     -12.048  24.579 -90.311  1.00  0.00              
ATOM    257  N   ALA A  24      -8.753  26.372 -87.319  1.00  0.00              
ATOM    258  CA  ALA A  24      -8.062  27.073 -86.240  1.00  0.00              
ATOM    259  C   ALA A  24      -6.661  27.427 -86.731  1.00  0.00              
ATOM    260  O   ALA A  24      -6.193  28.552 -86.565  1.00  0.00              
ATOM    261  CB  ALA A  24      -7.984  26.186 -85.001  1.00  0.00              
ATOM    262  H   ALA A  24      -9.004  25.402 -87.194  1.00  0.00              
ATOM    263  HA  ALA A  24      -8.607  27.989 -86.013  1.00  0.00              
ATOM    264 1HB  ALA A  24      -7.467  26.721 -84.204  1.00  0.00              
ATOM    265 2HB  ALA A  24      -8.991  25.931 -84.672  1.00  0.00              
ATOM    266 3HB  ALA A  24      -7.438  25.275 -85.240  1.00  0.00              
ATOM    267  N   ARG A  25      -6.001  26.461 -87.359  1.00  0.00              
ATOM    268  CA  ARG A  25      -4.664  26.679 -87.887  1.00  0.00              
ATOM    269  C   ARG A  25      -4.692  27.733 -88.999  1.00  0.00              
ATOM    270  O   ARG A  25      -3.794  28.573 -89.084  1.00  0.00              
ATOM    271  CB  ARG A  25      -4.011  25.385 -88.349  1.00  0.00              
ATOM    272  CG  ARG A  25      -2.672  25.558 -89.049  1.00  0.00              
ATOM    273  CD  ARG A  25      -1.891  24.304 -89.195  1.00  0.00              
ATOM    274  NE  ARG A  25      -2.505  23.307 -90.057  1.00  0.00              
ATOM    275  CZ  ARG A  25      -2.488  23.345 -91.404  1.00  0.00              
ATOM    276  NH1 ARG A  25      -1.923  24.344 -92.046  1.00  0.00              
ATOM    277  NH2 ARG A  25      -3.076  22.363 -92.064  1.00  0.00              
ATOM    278  H   ARG A  25      -6.434  25.556 -87.474  1.00  0.00              
ATOM    279  HA  ARG A  25      -4.015  27.065 -87.100  1.00  0.00              
ATOM    280 1HB  ARG A  25      -3.876  24.763 -87.465  1.00  0.00              
ATOM    281 2HB  ARG A  25      -4.711  24.901 -89.030  1.00  0.00              
ATOM    282 1HG  ARG A  25      -2.852  25.960 -90.047  1.00  0.00              
ATOM    283 2HG  ARG A  25      -2.071  26.265 -88.476  1.00  0.00              
ATOM    284 1HD  ARG A  25      -0.914  24.542 -89.616  1.00  0.00              
ATOM    285 2HD  ARG A  25      -1.761  23.851 -88.213  1.00  0.00              
ATOM    286  HE  ARG A  25      -3.017  22.470 -89.812  1.00  0.00              
ATOM    287 1HH1 ARG A  25      -1.493  25.096 -91.527  1.00  0.00              
ATOM    288 2HH1 ARG A  25      -1.921  24.354 -93.056  1.00  0.00              
ATOM    289 1HH2 ARG A  25      -3.522  21.612 -91.554  1.00  0.00              
ATOM    290 2HH2 ARG A  25      -3.078  22.367 -93.073  1.00  0.00              
ATOM    291  N   ASP A  26      -5.722  27.695 -89.846  1.00  0.00              
ATOM    292  CA  ASP A  26      -5.842  28.674 -90.927  1.00  0.00              
ATOM    293  C   ASP A  26      -5.885  30.088 -90.343  1.00  0.00              
ATOM    294  O   ASP A  26      -5.221  30.998 -90.836  1.00  0.00              
ATOM    295  CB  ASP A  26      -7.120  28.451 -91.751  1.00  0.00              
ATOM    296  CG  ASP A  26      -7.088  27.171 -92.575  1.00  0.00              
ATOM    297  OD1 ASP A  26      -5.984  26.691 -92.916  1.00  0.00              
ATOM    298  OD2 ASP A  26      -8.182  26.660 -92.895  1.00  0.00              
ATOM    299  H   ASP A  26      -6.432  26.984 -89.745  1.00  0.00              
ATOM    300  HA  ASP A  26      -4.968  28.616 -91.576  1.00  0.00              
ATOM    301 1HB  ASP A  26      -8.033  28.492 -91.156  1.00  0.00              
ATOM    302 2HB  ASP A  26      -7.076  29.318 -92.411  1.00  0.00              
ATOM    303  N   PHE A  27      -6.673  30.264 -89.288  1.00  0.00              
ATOM    304  CA  PHE A  27      -6.799  31.569 -88.653  1.00  0.00              
ATOM    305  C   PHE A  27      -5.475  31.992 -88.026  1.00  0.00              
ATOM    306  O   PHE A  27      -5.069  33.146 -88.135  1.00  0.00              
ATOM    307  CB  PHE A  27      -7.893  31.528 -87.589  1.00  0.00              
ATOM    308  CG  PHE A  27      -8.083  32.830 -86.867  1.00  0.00              
ATOM    309  CD1 PHE A  27      -8.580  33.945 -87.534  1.00  0.00              
ATOM    310  CD2 PHE A  27      -7.755  32.945 -85.521  1.00  0.00              
ATOM    311  CE1 PHE A  27      -8.748  35.159 -86.868  1.00  0.00              
ATOM    312  CE2 PHE A  27      -7.920  34.156 -84.847  1.00  0.00              
ATOM    313  CZ  PHE A  27      -8.417  35.261 -85.524  1.00  0.00              
ATOM    314  H   PHE A  27      -7.195  29.484 -88.916  1.00  0.00              
ATOM    315  HA  PHE A  27      -7.049  32.322 -89.401  1.00  0.00              
ATOM    316 1HB  PHE A  27      -8.851  31.281 -88.045  1.00  0.00              
ATOM    317 2HB  PHE A  27      -7.650  30.784 -86.831  1.00  0.00              
ATOM    318  HD1 PHE A  27      -8.840  33.862 -88.590  1.00  0.00              
ATOM    319  HD2 PHE A  27      -7.364  32.075 -84.991  1.00  0.00              
ATOM    320  HE1 PHE A  27      -9.139  36.024 -87.403  1.00  0.00              
ATOM    321  HE2 PHE A  27      -7.659  34.236 -83.792  1.00  0.00              
ATOM    322  HZ  PHE A  27      -8.545  36.207 -85.000  1.00  0.00              
ATOM    323  N   ALA A  28      -4.798  31.050 -87.380  1.00  0.00              
ATOM    324  CA  ALA A  28      -3.519  31.346 -86.756  1.00  0.00              
ATOM    325  C   ALA A  28      -2.531  31.873 -87.792  1.00  0.00              
ATOM    326  O   ALA A  28      -1.750  32.774 -87.512  1.00  0.00              
ATOM    327  CB  ALA A  28      -2.966  30.110 -86.061  1.00  0.00              
ATOM    328  H   ALA A  28      -5.171  30.113 -87.318  1.00  0.00              
ATOM    329  HA  ALA A  28      -3.667  32.127 -86.009  1.00  0.00              
ATOM    330 1HB  ALA A  28      -2.007  30.350 -85.603  1.00  0.00              
ATOM    331 2HB  ALA A  28      -3.664  29.783 -85.290  1.00  0.00              
ATOM    332 3HB  ALA A  28      -2.830  29.313 -86.790  1.00  0.00              
ATOM    333  N   ASN A  29      -2.561  31.308 -88.994  1.00  0.00              
ATOM    334  CA  ASN A  29      -1.659  31.757 -90.046  1.00  0.00              
ATOM    335  C   ASN A  29      -1.962  33.186 -90.485  1.00  0.00              
ATOM    336  O   ASN A  29      -1.050  33.935 -90.825  1.00  0.00              
ATOM    337  CB  ASN A  29      -1.704  30.824 -91.242  1.00  0.00              
ATOM    338  CG  ASN A  29      -1.029  29.502 -91.004  1.00  0.00              
ATOM    339  OD1 ASN A  29      -0.046  29.409 -90.260  1.00  0.00              
ATOM    340  ND2 ASN A  29      -1.500  28.495 -91.694  1.00  0.00              
ATOM    341  H   ASN A  29      -3.211  30.560 -89.189  1.00  0.00              
ATOM    342  HA  ASN A  29      -0.633  31.769 -89.674  1.00  0.00              
ATOM    343 1HB  ASN A  29      -2.635  30.657 -91.786  1.00  0.00              
ATOM    344 2HB  ASN A  29      -1.043  31.453 -91.838  1.00  0.00              
ATOM    345 1HD2 ASN A  29      -1.099  27.584 -91.586  1.00  0.00              
ATOM    346 2HD2 ASN A  29      -2.259  28.635 -92.329  1.00  0.00              
ATOM    347  N   ARG A  30      -3.236  33.565 -90.473  1.00  0.00              
ATOM    348  CA  ARG A  30      -3.601  34.928 -90.843  1.00  0.00              
ATOM    349  C   ARG A  30      -3.110  35.889 -89.755  1.00  0.00              
ATOM    350  O   ARG A  30      -2.657  36.988 -90.057  1.00  0.00              
ATOM    351  CB  ARG A  30      -5.112  35.045 -91.019  1.00  0.00              
ATOM    352  CG  ARG A  30      -5.639  34.246 -92.205  1.00  0.00              
ATOM    353  CD  ARG A  30      -7.137  34.413 -92.361  1.00  0.00              
ATOM    354  NE  ARG A  30      -7.496  35.792 -92.670  1.00  0.00              
ATOM    355  CZ  ARG A  30      -8.719  36.294 -92.538  1.00  0.00              
ATOM    356  NH1 ARG A  30      -9.709  35.528 -92.097  1.00  0.00              
ATOM    357  NH2 ARG A  30      -8.951  37.563 -92.842  1.00  0.00              
ATOM    358  H   ARG A  30      -3.963  32.916 -90.208  1.00  0.00              
ATOM    359  HA  ARG A  30      -3.109  35.201 -91.777  1.00  0.00              
ATOM    360 1HB  ARG A  30      -5.568  34.691 -90.096  1.00  0.00              
ATOM    361 2HB  ARG A  30      -5.335  36.104 -91.152  1.00  0.00              
ATOM    362 1HG  ARG A  30      -5.139  34.595 -93.109  1.00  0.00              
ATOM    363 2HG  ARG A  30      -5.405  33.193 -92.044  1.00  0.00              
ATOM    364 1HD  ARG A  30      -7.483  33.770 -93.170  1.00  0.00              
ATOM    365 2HD  ARG A  30      -7.624  34.122 -91.431  1.00  0.00              
ATOM    366  HE  ARG A  30      -6.917  36.547 -93.013  1.00  0.00              
ATOM    367 1HH1 ARG A  30      -9.530  34.562 -91.861  1.00  0.00              
ATOM    368 2HH1 ARG A  30     -10.637  35.914 -91.999  1.00  0.00              
ATOM    369 1HH2 ARG A  30      -8.195  38.146 -93.174  1.00  0.00              
ATOM    370 2HH2 ARG A  30      -9.881  37.941 -92.741  1.00  0.00              
ATOM    371  N   VAL A  31      -3.202  35.475 -88.491  1.00  0.00              
ATOM    372  CA  VAL A  31      -2.727  36.314 -87.395  1.00  0.00              
ATOM    373  C   VAL A  31      -1.205  36.436 -87.531  1.00  0.00              
ATOM    374  O   VAL A  31      -0.633  37.489 -87.267  1.00  0.00              
ATOM    375  CB  VAL A  31      -3.093  35.717 -86.011  1.00  0.00              
ATOM    376  CG1 VAL A  31      -2.531  36.594 -84.894  1.00  0.00              
ATOM    377  CG2 VAL A  31      -4.605  35.614 -85.871  1.00  0.00              
ATOM    378  H   VAL A  31      -3.603  34.572 -88.281  1.00  0.00              
ATOM    379  HA  VAL A  31      -3.138  37.322 -87.461  1.00  0.00              
ATOM    380  HB  VAL A  31      -2.695  34.704 -85.946  1.00  0.00              
ATOM    381 1HG1 VAL A  31      -2.794  36.165 -83.927  1.00  0.00              
ATOM    382 2HG1 VAL A  31      -1.446  36.647 -84.984  1.00  0.00              
ATOM    383 3HG1 VAL A  31      -2.952  37.596 -84.972  1.00  0.00              
ATOM    384 1HG2 VAL A  31      -4.853  35.193 -84.897  1.00  0.00              
ATOM    385 2HG2 VAL A  31      -5.046  36.607 -85.961  1.00  0.00              
ATOM    386 3HG2 VAL A  31      -5.000  34.968 -86.656  1.00  0.00              
ATOM    387  N   ARG A  32      -0.557  35.356 -87.962  1.00  0.00              
ATOM    388  CA  ARG A  32       0.885  35.387 -88.149  1.00  0.00              
ATOM    389  C   ARG A  32       1.304  36.376 -89.229  1.00  0.00              
ATOM    390  O   ARG A  32       2.297  37.087 -89.075  1.00  0.00              
ATOM    391  CB  ARG A  32       1.449  34.000 -88.422  1.00  0.00              
ATOM    392  CG  ARG A  32       2.963  33.940 -88.549  1.00  0.00              
ATOM    393  CD  ARG A  32       3.499  32.585 -88.837  1.00  0.00              
ATOM    394  NE  ARG A  32       3.110  32.044 -90.129  1.00  0.00              
ATOM    395  CZ  ARG A  32       3.667  32.395 -91.305  1.00  0.00              
ATOM    396  NH1 ARG A  32       4.610  33.310 -91.361  1.00  0.00              
ATOM    397  NH2 ARG A  32       3.224  31.812 -92.404  1.00  0.00              
ATOM    398  H   ARG A  32      -1.061  34.504 -88.163  1.00  0.00              
ATOM    399  HA  ARG A  32       1.369  35.724 -87.232  1.00  0.00              
ATOM    400 1HB  ARG A  32       1.132  33.360 -87.600  1.00  0.00              
ATOM    401 2HB  ARG A  32       0.997  33.651 -89.350  1.00  0.00              
ATOM    402 1HG  ARG A  32       3.270  34.601 -89.359  1.00  0.00              
ATOM    403 2HG  ARG A  32       3.403  34.284 -87.612  1.00  0.00              
ATOM    404 1HD  ARG A  32       4.588  32.623 -88.814  1.00  0.00              
ATOM    405 2HD  ARG A  32       3.144  31.894 -88.073  1.00  0.00              
ATOM    406  HE  ARG A  32       2.401  31.358 -90.354  1.00  0.00              
ATOM    407 1HH1 ARG A  32       4.925  33.759 -90.513  1.00  0.00              
ATOM    408 2HH1 ARG A  32       5.014  33.558 -92.252  1.00  0.00              
ATOM    409 1HH2 ARG A  32       2.486  31.123 -92.345  1.00  0.00              
ATOM    410 2HH2 ARG A  32       3.623  32.056 -93.298  1.00  0.00              
ATOM    411  N   ALA A  33       0.549  36.429 -90.325  1.00  0.00              
ATOM    412  CA  ALA A  33       0.857  37.353 -91.416  1.00  0.00              
ATOM    413  C   ALA A  33       0.698  38.787 -90.925  1.00  0.00              
ATOM    414  O   ALA A  33       1.491  39.668 -91.260  1.00  0.00              
ATOM    415  CB  ALA A  33      -0.066  37.097 -92.603  1.00  0.00              
ATOM    416  H   ALA A  33      -0.253  35.820 -90.407  1.00  0.00              
ATOM    417  HA  ALA A  33       1.894  37.204 -91.718  1.00  0.00              
ATOM    418 1HB  ALA A  33       0.176  37.792 -93.407  1.00  0.00              
ATOM    419 2HB  ALA A  33       0.069  36.074 -92.955  1.00  0.00              
ATOM    420 3HB  ALA A  33      -1.101  37.243 -92.297  1.00  0.00              
ATOM    421  N   LEU A  34      -0.338  39.012 -90.125  1.00  0.00              
ATOM    422  CA  LEU A  34      -0.605  40.323 -89.554  1.00  0.00              
ATOM    423  C   LEU A  34       0.577  40.736 -88.673  1.00  0.00              
ATOM    424  O   LEU A  34       1.063  41.867 -88.747  1.00  0.00              
ATOM    425  CB  LEU A  34      -1.892  40.262 -88.728  1.00  0.00              
ATOM    426  CG  LEU A  34      -2.190  41.414 -87.770  1.00  0.00              
ATOM    427  CD1 LEU A  34      -2.336  42.711 -88.547  1.00  0.00              
ATOM    428  CD2 LEU A  34      -3.459  41.107 -86.985  1.00  0.00              
ATOM    429  H   LEU A  34      -0.959  38.245 -89.908  1.00  0.00              
ATOM    430  HA  LEU A  34      -0.695  41.058 -90.353  1.00  0.00              
ATOM    431 1HB  LEU A  34      -2.622  40.276 -89.536  1.00  0.00              
ATOM    432 2HB  LEU A  34      -1.976  39.324 -88.179  1.00  0.00              
ATOM    433  HG  LEU A  34      -1.364  41.468 -87.061  1.00  0.00              
ATOM    434 1HD1 LEU A  34      -2.548  43.527 -87.857  1.00  0.00              
ATOM    435 2HD1 LEU A  34      -1.410  42.921 -89.082  1.00  0.00              
ATOM    436 3HD1 LEU A  34      -3.154  42.618 -89.260  1.00  0.00              
ATOM    437 1HD2 LEU A  34      -3.671  41.929 -86.301  1.00  0.00              
ATOM    438 2HD2 LEU A  34      -4.294  40.984 -87.675  1.00  0.00              
ATOM    439 3HD2 LEU A  34      -3.322  40.188 -86.415  1.00  0.00              
ATOM    440  N   ALA A  35       1.038  39.804 -87.844  1.00  0.00              
ATOM    441  CA  ALA A  35       2.160  40.050 -86.945  1.00  0.00              
ATOM    442  C   ALA A  35       3.413  40.451 -87.720  1.00  0.00              
ATOM    443  O   ALA A  35       4.149  41.348 -87.310  1.00  0.00              
ATOM    444  CB  ALA A  35       2.437  38.803 -86.110  1.00  0.00              
ATOM    445  H   ALA A  35       0.594  38.897 -87.840  1.00  0.00              
ATOM    446  HA  ALA A  35       1.906  40.882 -86.288  1.00  0.00              
ATOM    447 1HB  ALA A  35       3.276  38.994 -85.441  1.00  0.00              
ATOM    448 2HB  ALA A  35       1.553  38.555 -85.522  1.00  0.00              
ATOM    449 3HB  ALA A  35       2.681  37.971 -86.769  1.00  0.00              
ATOM    450  N   GLU A  36       3.653  39.776 -88.840  1.00  0.00              
ATOM    451  CA  GLU A  36       4.819  40.061 -89.669  1.00  0.00              
ATOM    452  C   GLU A  36       4.750  41.476 -90.240  1.00  0.00              
ATOM    453  O   GLU A  36       5.762  42.176 -90.304  1.00  0.00              
ATOM    454  CB  GLU A  36       4.934  39.039 -90.802  1.00  0.00              
ATOM    455  CG  GLU A  36       5.494  37.689 -90.376  1.00  0.00              
ATOM    456  CD  GLU A  36       5.463  36.702 -91.510  1.00  0.00              
ATOM    457  OE1 GLU A  36       4.959  37.041 -92.554  1.00  0.00              
ATOM    458  OE2 GLU A  36       6.042  35.650 -91.372  1.00  0.00              
ATOM    459  H   GLU A  36       3.013  39.048 -89.124  1.00  0.00              
ATOM    460  HA  GLU A  36       5.724  40.013 -89.063  1.00  0.00              
ATOM    461 1HB  GLU A  36       3.933  38.903 -91.211  1.00  0.00              
ATOM    462 2HB  GLU A  36       5.582  39.477 -91.562  1.00  0.00              
ATOM    463 1HG  GLU A  36       6.505  37.746 -89.974  1.00  0.00              
ATOM    464 2HG  GLU A  36       4.811  37.364 -89.593  1.00  0.00              
ATOM    465  N   ARG A  37       3.556  41.894 -90.651  1.00  0.00              
ATOM    466  CA  ARG A  37       3.364  43.224 -91.224  1.00  0.00              
ATOM    467  C   ARG A  37       3.553  44.347 -90.206  1.00  0.00              
ATOM    468  O   ARG A  37       4.112  45.398 -90.525  1.00  0.00              
ATOM    469  CB  ARG A  37       1.961  43.353 -91.830  1.00  0.00              
ATOM    470  CG  ARG A  37       1.656  42.408 -92.978  1.00  0.00              
ATOM    471  CD  ARG A  37       0.438  42.890 -93.762  1.00  0.00              
ATOM    472  NE  ARG A  37      -0.792  42.890 -92.972  1.00  0.00              
ATOM    473  CZ  ARG A  37      -1.512  41.804 -92.703  1.00  0.00              
ATOM    474  NH1 ARG A  37      -1.131  40.620 -93.162  1.00  0.00              
ATOM    475  NH2 ARG A  37      -2.619  41.903 -91.979  1.00  0.00              
ATOM    476  H   ARG A  37       2.762  41.276 -90.565  1.00  0.00              
ATOM    477  HA  ARG A  37       4.113  43.405 -91.996  1.00  0.00              
ATOM    478 1HB  ARG A  37       1.249  43.174 -91.026  1.00  0.00              
ATOM    479 2HB  ARG A  37       1.860  44.380 -92.182  1.00  0.00              
ATOM    480 1HG  ARG A  37       2.526  42.367 -93.634  1.00  0.00              
ATOM    481 2HG  ARG A  37       1.464  41.416 -92.568  1.00  0.00              
ATOM    482 1HD  ARG A  37       0.619  43.908 -94.106  1.00  0.00              
ATOM    483 2HD  ARG A  37       0.289  42.237 -94.621  1.00  0.00              
ATOM    484  HE  ARG A  37      -1.272  43.661 -92.526  1.00  0.00              
ATOM    485 1HH1 ARG A  37      -0.291  40.543 -93.717  1.00  0.00              
ATOM    486 2HH1 ARG A  37      -1.682  39.800 -92.954  1.00  0.00              
ATOM    487 1HH2 ARG A  37      -2.913  42.806 -91.633  1.00  0.00              
ATOM    488 2HH2 ARG A  37      -3.163  41.077 -91.778  1.00  0.00              
ATOM    489  N   GLU A  38       3.084  44.120 -88.983  1.00  0.00              
ATOM    490  CA  GLU A  38       3.165  45.123 -87.927  1.00  0.00              
ATOM    491  C   GLU A  38       4.398  45.024 -87.036  1.00  0.00              
ATOM    492  O   GLU A  38       4.564  45.822 -86.108  1.00  0.00              
ATOM    493  CB  GLU A  38       1.907  45.048 -87.062  1.00  0.00              
ATOM    494  CG  GLU A  38       0.622  45.238 -87.851  1.00  0.00              
ATOM    495  CD  GLU A  38       0.540  46.605 -88.500  1.00  0.00              
ATOM    496  OE1 GLU A  38      -0.338  46.804 -89.366  1.00  0.00              
ATOM    497  OE2 GLU A  38       1.351  47.483 -88.138  1.00  0.00              
ATOM    498  H   GLU A  38       2.659  43.226 -88.781  1.00  0.00              
ATOM    499  HA  GLU A  38       3.235  46.118 -88.367  1.00  0.00              
ATOM    500 1HB  GLU A  38       1.908  44.069 -86.583  1.00  0.00              
ATOM    501 2HB  GLU A  38       1.996  45.825 -86.302  1.00  0.00              
ATOM    502 1HG  GLU A  38       0.466  44.477 -88.615  1.00  0.00              
ATOM    503 2HG  GLU A  38      -0.157  45.157 -87.095  1.00  0.00              
ATOM    504  N   ASN A  39       5.254  44.047 -87.306  1.00  0.00              
ATOM    505  CA  ASN A  39       6.466  43.859 -86.520  1.00  0.00              
ATOM    506  C   ASN A  39       6.199  43.657 -85.028  1.00  0.00              
ATOM    507  O   ASN A  39       6.970  44.111 -84.180  1.00  0.00              
ATOM    508  CB  ASN A  39       7.412  45.048 -86.715  1.00  0.00              
ATOM    509  CG  ASN A  39       7.893  45.175 -88.145  1.00  0.00              
ATOM    510  OD1 ASN A  39       8.417  44.221 -88.720  1.00  0.00              
ATOM    511  ND2 ASN A  39       7.720  46.355 -88.727  1.00  0.00              
ATOM    512  H   ASN A  39       5.063  43.419 -88.073  1.00  0.00              
ATOM    513  HA  ASN A  39       6.977  42.950 -86.840  1.00  0.00              
ATOM    514 1HB  ASN A  39       7.163  46.031 -86.314  1.00  0.00              
ATOM    515 2HB  ASN A  39       8.202  44.600 -86.112  1.00  0.00              
ATOM    516 1HD2 ASN A  39       8.019  46.495 -89.672  1.00  0.00              
ATOM    517 2HD2 ASN A  39       7.291  47.103 -88.222  1.00  0.00              
ATOM    518  N   HIS A  40       5.101  42.977 -84.710  1.00  0.00              
ATOM    519  CA  HIS A  40       4.756  42.693 -83.323  1.00  0.00              
ATOM    520  C   HIS A  40       4.101  41.323 -83.337  1.00  0.00              
ATOM    521  O   HIS A  40       3.101  41.107 -84.024  1.00  0.00              
ATOM    522  CB  HIS A  40       3.822  43.751 -82.727  1.00  0.00              
ATOM    523  CG  HIS A  40       3.617  43.611 -81.251  1.00  0.00              
ATOM    524  ND1 HIS A  40       3.012  42.508 -80.686  1.00  0.00              
ATOM    525  CD2 HIS A  40       3.936  44.433 -80.224  1.00  0.00              
ATOM    526  CE1 HIS A  40       2.969  42.659 -79.373  1.00  0.00              
ATOM    527  NE2 HIS A  40       3.523  43.818 -79.068  1.00  0.00              
ATOM    528  H   HIS A  40       4.491  42.649 -85.446  1.00  0.00              
ATOM    529  HA  HIS A  40       5.662  42.668 -82.718  1.00  0.00              
ATOM    530 1HB  HIS A  40       4.231  44.749 -82.891  1.00  0.00              
ATOM    531 2HB  HIS A  40       2.836  43.683 -83.187  1.00  0.00              
ATOM    532  HD2 HIS A  40       4.421  45.409 -80.180  1.00  0.00              
ATOM    533  HE1 HIS A  40       2.526  41.889 -78.741  1.00  0.00              
ATOM    534  HE2 HIS A  40       3.629  44.199 -78.139  1.00  0.00              
ATOM    535  N   HIS A  41       4.668  40.401 -82.570  1.00  0.00              
ATOM    536  CA  HIS A  41       4.186  39.033 -82.566  1.00  0.00              
ATOM    537  C   HIS A  41       3.490  38.571 -81.307  1.00  0.00              
ATOM    538  O   HIS A  41       3.889  38.903 -80.194  1.00  0.00              
ATOM    539  CB  HIS A  41       5.354  38.085 -82.854  1.00  0.00              
ATOM    540  CG  HIS A  41       6.136  38.448 -84.078  1.00  0.00              
ATOM    541  ND1 HIS A  41       5.748  38.074 -85.348  1.00  0.00              
ATOM    542  CD2 HIS A  41       7.283  39.151 -84.228  1.00  0.00              
ATOM    543  CE1 HIS A  41       6.623  38.532 -86.225  1.00  0.00              
ATOM    544  NE2 HIS A  41       7.564  39.188 -85.571  1.00  0.00              
ATOM    545  H   HIS A  41       5.447  40.650 -81.978  1.00  0.00              
ATOM    546  HA  HIS A  41       3.423  38.911 -83.334  1.00  0.00              
ATOM    547 1HB  HIS A  41       6.059  38.091 -82.022  1.00  0.00              
ATOM    548 2HB  HIS A  41       4.985  37.071 -83.009  1.00  0.00              
ATOM    549  HD2 HIS A  41       7.950  39.641 -83.517  1.00  0.00              
ATOM    550  HE1 HIS A  41       6.493  38.341 -87.290  1.00  0.00              
ATOM    551  HE2 HIS A  41       8.364  39.646 -85.984  1.00  0.00              
ATOM    552  N   PRO A  42       2.444  37.758 -81.473  1.00  0.00              
ATOM    553  CA  PRO A  42       1.672  37.235 -80.350  1.00  0.00              
ATOM    554  C   PRO A  42       2.186  35.878 -79.918  1.00  0.00              
ATOM    555  O   PRO A  42       3.156  35.350 -80.471  1.00  0.00              
ATOM    556  CB  PRO A  42       0.293  37.082 -80.960  1.00  0.00              
ATOM    557  CG  PRO A  42       0.643  36.490 -82.317  1.00  0.00              
ATOM    558  CD  PRO A  42       1.852  37.323 -82.757  1.00  0.00              
ATOM    559  HA  PRO A  42       1.745  37.866 -79.452  1.00  0.00              
ATOM    560 1HB  PRO A  42      -0.344  36.421 -80.354  1.00  0.00              
ATOM    561 2HB  PRO A  42      -0.225  38.050 -81.034  1.00  0.00              
ATOM    562 1HG  PRO A  42       0.883  35.420 -82.234  1.00  0.00              
ATOM    563 2HG  PRO A  42      -0.200  36.577 -83.018  1.00  0.00              
ATOM    564 1HD  PRO A  42       2.570  36.735 -83.347  1.00  0.00              
ATOM    565 2HD  PRO A  42       1.560  38.186 -83.374  1.00  0.00              
ATOM    566  N   ARG A  43       1.540  35.338 -78.892  1.00  0.00              
ATOM    567  CA  ARG A  43       1.792  33.970 -78.486  1.00  0.00              
ATOM    568  C   ARG A  43       0.466  33.341 -78.920  1.00  0.00              
ATOM    569  O   ARG A  43      -0.614  33.770 -78.488  1.00  0.00              
ATOM    570  CB  ARG A  43       2.145  33.774 -77.019  1.00  0.00              
ATOM    571  CG  ARG A  43       2.119  32.331 -76.542  1.00  0.00              
ATOM    572  CD  ARG A  43       2.547  32.144 -75.132  1.00  0.00              
ATOM    573  NE  ARG A  43       3.935  32.491 -74.872  1.00  0.00              
ATOM    574  CZ  ARG A  43       4.459  32.684 -73.646  1.00  0.00              
ATOM    575  NH1 ARG A  43       3.710  32.603 -72.569  1.00  0.00              
ATOM    576  NH2 ARG A  43       5.743  32.981 -73.556  1.00  0.00              
ATOM    577  H   ARG A  43       0.861  35.885 -78.383  1.00  0.00              
ATOM    578  HA  ARG A  43       2.664  33.583 -79.015  1.00  0.00              
ATOM    579 1HB  ARG A  43       3.145  34.182 -76.875  1.00  0.00              
ATOM    580 2HB  ARG A  43       1.429  34.356 -76.439  1.00  0.00              
ATOM    581 1HG  ARG A  43       1.101  31.952 -76.637  1.00  0.00              
ATOM    582 2HG  ARG A  43       2.785  31.744 -77.176  1.00  0.00              
ATOM    583 1HD  ARG A  43       1.929  32.769 -74.488  1.00  0.00              
ATOM    584 2HD  ARG A  43       2.415  31.098 -74.857  1.00  0.00              
ATOM    585  HE  ARG A  43       4.695  32.637 -75.523  1.00  0.00              
ATOM    586 1HH1 ARG A  43       2.725  32.392 -72.656  1.00  0.00              
ATOM    587 2HH1 ARG A  43       4.121  32.751 -71.659  1.00  0.00              
ATOM    588 1HH2 ARG A  43       6.301  33.058 -74.396  1.00  0.00              
ATOM    589 2HH2 ARG A  43       6.161  33.132 -72.650  1.00  0.00              
ATOM    590  N   VAL A  44       0.550  32.360 -79.811  1.00  0.00              
ATOM    591  CA  VAL A  44      -0.631  31.683 -80.326  1.00  0.00              
ATOM    592  C   VAL A  44      -0.720  30.268 -79.805  1.00  0.00              
ATOM    593  O   VAL A  44       0.270  29.537 -79.815  1.00  0.00              
ATOM    594  CB  VAL A  44      -0.642  31.650 -81.866  1.00  0.00              
ATOM    595  CG1 VAL A  44      -1.857  30.889 -82.374  1.00  0.00              
ATOM    596  CG2 VAL A  44      -0.626  33.063 -82.429  1.00  0.00              
ATOM    597  H   VAL A  44       1.462  32.077 -80.140  1.00  0.00              
ATOM    598  HA  VAL A  44      -1.546  32.167 -79.983  1.00  0.00              
ATOM    599  HB  VAL A  44       0.267  31.160 -82.216  1.00  0.00              
ATOM    600 1HG1 VAL A  44      -1.849  30.875 -83.464  1.00  0.00              
ATOM    601 2HG1 VAL A  44      -1.829  29.866 -81.999  1.00  0.00              
ATOM    602 3HG1 VAL A  44      -2.766  31.379 -82.025  1.00  0.00              
ATOM    603 1HG2 VAL A  44      -0.634  33.021 -83.518  1.00  0.00              
ATOM    604 2HG2 VAL A  44      -1.507  33.602 -82.080  1.00  0.00              
ATOM    605 3HG2 VAL A  44       0.273  33.579 -82.093  1.00  0.00              
ATOM    606  N   THR A  45      -1.903  29.872 -79.359  1.00  0.00              
ATOM    607  CA  THR A  45      -2.100  28.505 -78.896  1.00  0.00              
ATOM    608  C   THR A  45      -3.180  27.919 -79.794  1.00  0.00              
ATOM    609  O   THR A  45      -4.316  28.397 -79.812  1.00  0.00              
ATOM    610  CB  THR A  45      -2.525  28.424 -77.418  1.00  0.00              
ATOM    611  OG1 THR A  45      -1.514  29.017 -76.594  1.00  0.00              
ATOM    612  CG2 THR A  45      -2.730  26.975 -77.001  1.00  0.00              
ATOM    613  H   THR A  45      -2.681  30.516 -79.336  1.00  0.00              
ATOM    614  HA  THR A  45      -1.174  27.940 -79.009  1.00  0.00              
ATOM    615  HB  THR A  45      -3.457  28.974 -77.287  1.00  0.00              
ATOM    616  HG1 THR A  45      -0.798  28.389 -76.465  1.00  0.00              
ATOM    617 1HG2 THR A  45      -3.030  26.939 -75.954  1.00  0.00              
ATOM    618 2HG2 THR A  45      -3.506  26.525 -77.619  1.00  0.00              
ATOM    619 3HG2 THR A  45      -1.798  26.426 -77.131  1.00  0.00              
ATOM    620  N   VAL A  46      -2.804  26.901 -80.560  1.00  0.00              
ATOM    621  CA  VAL A  46      -3.706  26.251 -81.495  1.00  0.00              
ATOM    622  C   VAL A  46      -4.027  24.836 -81.048  1.00  0.00              
ATOM    623  O   VAL A  46      -3.132  24.048 -80.734  1.00  0.00              
ATOM    624  CB  VAL A  46      -3.115  26.210 -82.917  1.00  0.00              
ATOM    625  CG1 VAL A  46      -4.057  25.483 -83.864  1.00  0.00              
ATOM    626  CG2 VAL A  46      -2.837  27.618 -83.420  1.00  0.00              
ATOM    627  H   VAL A  46      -1.852  26.571 -80.484  1.00  0.00              
ATOM    628  HA  VAL A  46      -4.670  26.759 -81.535  1.00  0.00              
ATOM    629  HB  VAL A  46      -2.157  25.690 -82.887  1.00  0.00              
ATOM    630 1HG1 VAL A  46      -3.623  25.462 -84.865  1.00  0.00              
ATOM    631 2HG1 VAL A  46      -4.209  24.462 -83.515  1.00  0.00              
ATOM    632 3HG1 VAL A  46      -5.014  26.003 -83.896  1.00  0.00              
ATOM    633 1HG2 VAL A  46      -2.419  27.570 -84.425  1.00  0.00              
ATOM    634 2HG2 VAL A  46      -3.767  28.186 -83.440  1.00  0.00              
ATOM    635 3HG2 VAL A  46      -2.126  28.109 -82.755  1.00  0.00              
ATOM    636  N   GLU A  47      -5.311  24.523 -81.005  1.00  0.00              
ATOM    637  CA  GLU A  47      -5.755  23.192 -80.628  1.00  0.00              
ATOM    638  C   GLU A  47      -7.052  22.925 -81.360  1.00  0.00              
ATOM    639  O   GLU A  47      -7.576  23.807 -82.035  1.00  0.00              
ATOM    640  CB  GLU A  47      -5.944  23.067 -79.115  1.00  0.00              
ATOM    641  CG  GLU A  47      -7.011  23.985 -78.536  1.00  0.00              
ATOM    642  CD  GLU A  47      -7.093  23.854 -77.041  1.00  0.00              
ATOM    643  OE1 GLU A  47      -6.371  23.056 -76.493  1.00  0.00              
ATOM    644  OE2 GLU A  47      -7.795  24.629 -76.434  1.00  0.00              
ATOM    645  H   GLU A  47      -6.000  25.224 -81.239  1.00  0.00              
ATOM    646  HA  GLU A  47      -5.015  22.454 -80.938  1.00  0.00              
ATOM    647 1HB  GLU A  47      -6.209  22.030 -78.911  1.00  0.00              
ATOM    648 2HB  GLU A  47      -4.982  23.294 -78.653  1.00  0.00              
ATOM    649 1HG  GLU A  47      -6.872  25.033 -78.801  1.00  0.00              
ATOM    650 2HG  GLU A  47      -7.934  23.618 -78.984  1.00  0.00              
ATOM    651  N   TYR A  48      -7.560  21.706 -81.255  1.00  0.00              
ATOM    652  CA  TYR A  48      -8.806  21.387 -81.926  1.00  0.00              
ATOM    653  C   TYR A  48      -9.896  22.375 -81.536  1.00  0.00              
ATOM    654  O   TYR A  48     -10.195  22.543 -80.356  1.00  0.00              
ATOM    655  CB  TYR A  48      -9.243  19.958 -81.595  1.00  0.00              
ATOM    656  CG  TYR A  48     -10.413  19.468 -82.420  1.00  0.00              
ATOM    657  CD1 TYR A  48     -10.215  18.890 -83.665  1.00  0.00              
ATOM    658  CD2 TYR A  48     -11.712  19.584 -81.949  1.00  0.00              
ATOM    659  CE1 TYR A  48     -11.280  18.442 -84.422  1.00  0.00              
ATOM    660  CE2 TYR A  48     -12.785  19.139 -82.696  1.00  0.00              
ATOM    661  CZ  TYR A  48     -12.564  18.568 -83.933  1.00  0.00              
ATOM    662  OH  TYR A  48     -13.629  18.122 -84.682  1.00  0.00              
ATOM    663  H   TYR A  48      -7.095  20.991 -80.715  1.00  0.00              
ATOM    664  HA  TYR A  48      -8.677  21.470 -83.005  1.00  0.00              
ATOM    665 1HB  TYR A  48      -8.382  19.310 -81.766  1.00  0.00              
ATOM    666 2HB  TYR A  48      -9.509  19.939 -80.539  1.00  0.00              
ATOM    667  HD1 TYR A  48      -9.197  18.794 -84.045  1.00  0.00              
ATOM    668  HD2 TYR A  48     -11.879  20.036 -80.971  1.00  0.00              
ATOM    669  HE1 TYR A  48     -11.109  17.990 -85.399  1.00  0.00              
ATOM    670  HE2 TYR A  48     -13.799  19.240 -82.309  1.00  0.00              
ATOM    671  HH  TYR A  48     -14.476  18.257 -84.249  1.00  0.00              
ATOM    672  N   GLY A  49     -10.465  23.038 -82.539  1.00  0.00              
ATOM    673  CA  GLY A  49     -11.549  23.977 -82.311  1.00  0.00              
ATOM    674  C   GLY A  49     -11.263  25.310 -81.641  1.00  0.00              
ATOM    675  O   GLY A  49     -12.203  26.037 -81.316  1.00  0.00              
ATOM    676  H   GLY A  49     -10.136  22.886 -83.482  1.00  0.00              
ATOM    677 1HA  GLY A  49     -11.998  24.242 -83.268  1.00  0.00              
ATOM    678 2HA  GLY A  49     -12.300  23.507 -81.677  1.00  0.00              
ATOM    679  N   ARG A  50      -9.999  25.661 -81.433  1.00  0.00              
ATOM    680  CA  ARG A  50      -9.725  26.934 -80.790  1.00  0.00              
ATOM    681  C   ARG A  50      -8.340  27.493 -80.999  1.00  0.00              
ATOM    682  O   ARG A  50      -7.352  26.761 -81.069  1.00  0.00              
ATOM    683  CB  ARG A  50     -10.041  26.869 -79.303  1.00  0.00              
ATOM    684  CG  ARG A  50      -9.606  28.086 -78.503  1.00  0.00              
ATOM    685  CD  ARG A  50     -10.102  28.107 -77.102  1.00  0.00              
ATOM    686  NE  ARG A  50      -9.488  27.118 -76.231  1.00  0.00              
ATOM    687  CZ  ARG A  50      -9.812  26.933 -74.936  1.00  0.00              
ATOM    688  NH1 ARG A  50     -10.712  27.690 -74.349  1.00  0.00              
ATOM    689  NH2 ARG A  50      -9.182  25.985 -74.265  1.00  0.00              
ATOM    690  H   ARG A  50      -9.226  25.072 -81.707  1.00  0.00              
ATOM    691  HA  ARG A  50     -10.378  27.704 -81.203  1.00  0.00              
ATOM    692 1HB  ARG A  50     -11.120  26.746 -79.212  1.00  0.00              
ATOM    693 2HB  ARG A  50      -9.540  25.984 -78.910  1.00  0.00              
ATOM    694 1HG  ARG A  50      -8.517  28.111 -78.473  1.00  0.00              
ATOM    695 2HG  ARG A  50      -9.977  28.981 -79.004  1.00  0.00              
ATOM    696 1HD  ARG A  50      -9.904  29.088 -76.672  1.00  0.00              
ATOM    697 2HD  ARG A  50     -11.175  27.920 -77.104  1.00  0.00              
ATOM    698  HE  ARG A  50      -8.762  26.443 -76.433  1.00  0.00              
ATOM    699 1HH1 ARG A  50     -11.172  28.422 -74.871  1.00  0.00              
ATOM    700 2HH1 ARG A  50     -10.941  27.535 -73.377  1.00  0.00              
ATOM    701 1HH2 ARG A  50      -8.480  25.424 -74.727  1.00  0.00              
ATOM    702 2HH2 ARG A  50      -9.405  25.826 -73.293  1.00  0.00              
ATOM    703  N   VAL A  51      -8.286  28.813 -81.105  1.00  0.00              
ATOM    704  CA  VAL A  51      -7.026  29.521 -81.206  1.00  0.00              
ATOM    705  C   VAL A  51      -7.065  30.581 -80.121  1.00  0.00              
ATOM    706  O   VAL A  51      -8.021  31.356 -80.037  1.00  0.00              
ATOM    707  CB  VAL A  51      -6.837  30.259 -82.542  1.00  0.00              
ATOM    708  CG1 VAL A  51      -5.531  31.054 -82.501  1.00  0.00              
ATOM    709  CG2 VAL A  51      -6.816  29.274 -83.694  1.00  0.00              
ATOM    710  H   VAL A  51      -9.148  29.339 -81.116  1.00  0.00              
ATOM    711  HA  VAL A  51      -6.182  28.858 -81.011  1.00  0.00              
ATOM    712  HB  VAL A  51      -7.689  30.919 -82.705  1.00  0.00              
ATOM    713 1HG1 VAL A  51      -5.394  31.579 -83.447  1.00  0.00              
ATOM    714 2HG1 VAL A  51      -5.571  31.778 -81.688  1.00  0.00              
ATOM    715 3HG1 VAL A  51      -4.695  30.373 -82.341  1.00  0.00              
ATOM    716 1HG2 VAL A  51      -6.682  29.813 -84.632  1.00  0.00              
ATOM    717 2HG2 VAL A  51      -5.993  28.573 -83.557  1.00  0.00              
ATOM    718 3HG2 VAL A  51      -7.758  28.726 -83.722  1.00  0.00              
ATOM    719  N   THR A  52      -6.049  30.593 -79.270  1.00  0.00              
ATOM    720  CA  THR A  52      -5.946  31.609 -78.237  1.00  0.00              
ATOM    721  C   THR A  52      -4.855  32.555 -78.722  1.00  0.00              
ATOM    722  O   THR A  52      -3.770  32.120 -79.133  1.00  0.00              
ATOM    723  CB  THR A  52      -5.592  31.033 -76.853  1.00  0.00              
ATOM    724  OG1 THR A  52      -6.540  30.017 -76.499  1.00  0.00              
ATOM    725  CG2 THR A  52      -5.612  32.129 -75.799  1.00  0.00              
ATOM    726  H   THR A  52      -5.332  29.885 -79.337  1.00  0.00              
ATOM    727  HA  THR A  52      -6.894  32.139 -78.145  1.00  0.00              
ATOM    728  HB  THR A  52      -4.597  30.590 -76.898  1.00  0.00              
ATOM    729  HG1 THR A  52      -6.311  29.198 -76.945  1.00  0.00              
ATOM    730 1HG2 THR A  52      -5.359  31.702 -74.828  1.00  0.00              
ATOM    731 2HG2 THR A  52      -4.884  32.897 -76.059  1.00  0.00              
ATOM    732 3HG2 THR A  52      -6.606  32.571 -75.753  1.00  0.00              
ATOM    733  N   VAL A  53      -5.157  33.845 -78.704  1.00  0.00              
ATOM    734  CA  VAL A  53      -4.216  34.862 -79.141  1.00  0.00              
ATOM    735  C   VAL A  53      -3.886  35.746 -77.949  1.00  0.00              
ATOM    736  O   VAL A  53      -4.787  36.270 -77.291  1.00  0.00              
ATOM    737  CB  VAL A  53      -4.822  35.738 -80.272  1.00  0.00              
ATOM    738  CG1 VAL A  53      -3.787  36.741 -80.763  1.00  0.00              
ATOM    739  CG2 VAL A  53      -5.312  34.861 -81.421  1.00  0.00              
ATOM    740  H   VAL A  53      -6.070  34.127 -78.376  1.00  0.00              
ATOM    741  HA  VAL A  53      -3.277  34.417 -79.473  1.00  0.00              
ATOM    742  HB  VAL A  53      -5.692  36.266 -79.883  1.00  0.00              
ATOM    743 1HG1 VAL A  53      -4.220  37.352 -81.556  1.00  0.00              
ATOM    744 2HG1 VAL A  53      -3.482  37.383 -79.937  1.00  0.00              
ATOM    745 3HG1 VAL A  53      -2.919  36.208 -81.150  1.00  0.00              
ATOM    746 1HG2 VAL A  53      -5.734  35.489 -82.205  1.00  0.00              
ATOM    747 2HG2 VAL A  53      -4.475  34.290 -81.824  1.00  0.00              
ATOM    748 3HG2 VAL A  53      -6.077  34.175 -81.055  1.00  0.00              
ATOM    749  N   GLU A  54      -2.596  35.899 -77.676  1.00  0.00              
ATOM    750  CA  GLU A  54      -2.137  36.731 -76.569  1.00  0.00              
ATOM    751  C   GLU A  54      -1.176  37.783 -77.092  1.00  0.00              
ATOM    752  O   GLU A  54      -0.222  37.464 -77.809  1.00  0.00              
ATOM    753  CB  GLU A  54      -1.465  35.884 -75.486  1.00  0.00              
ATOM    754  CG  GLU A  54      -2.227  34.621 -75.112  1.00  0.00              
ATOM    755  CD  GLU A  54      -1.480  33.816 -74.085  1.00  0.00              
ATOM    756  OE1 GLU A  54      -1.200  34.341 -73.035  1.00  0.00              
ATOM    757  OE2 GLU A  54      -1.288  32.643 -74.305  1.00  0.00              
ATOM    758  H   GLU A  54      -1.914  35.426 -78.251  1.00  0.00              
ATOM    759  HA  GLU A  54      -2.985  37.251 -76.121  1.00  0.00              
ATOM    760 1HB  GLU A  54      -0.477  35.614 -75.860  1.00  0.00              
ATOM    761 2HB  GLU A  54      -1.359  36.518 -74.605  1.00  0.00              
ATOM    762 1HG  GLU A  54      -3.238  34.815 -74.754  1.00  0.00              
ATOM    763 2HG  GLU A  54      -2.274  34.064 -76.046  1.00  0.00              
ATOM    764  N   TRP A  55      -1.438  39.035 -76.731  1.00  0.00              
ATOM    765  CA  TRP A  55      -0.602  40.155 -77.130  1.00  0.00              
ATOM    766  C   TRP A  55      -0.061  40.884 -75.913  1.00  0.00              
ATOM    767  O   TRP A  55      -0.812  41.223 -75.000  1.00  0.00              
ATOM    768  CB  TRP A  55      -1.389  41.198 -77.933  1.00  0.00              
ATOM    769  CG  TRP A  55      -1.985  40.739 -79.215  1.00  0.00              
ATOM    770  CD1 TRP A  55      -3.303  40.467 -79.457  1.00  0.00              
ATOM    771  CD2 TRP A  55      -1.298  40.523 -80.451  1.00  0.00              
ATOM    772  NE1 TRP A  55      -3.479  40.099 -80.768  1.00  0.00              
ATOM    773  CE2 TRP A  55      -2.264  40.121 -81.400  1.00  0.00              
ATOM    774  CE3 TRP A  55       0.041  40.631 -80.850  1.00  0.00              
ATOM    775  CZ2 TRP A  55      -1.933  39.825 -82.725  1.00  0.00              
ATOM    776  CZ3 TRP A  55       0.368  40.339 -82.171  1.00  0.00              
ATOM    777  CH2 TRP A  55      -0.617  39.938 -83.090  1.00  0.00              
ATOM    778  H   TRP A  55      -2.251  39.208 -76.157  1.00  0.00              
ATOM    779  HA  TRP A  55       0.259  39.792 -77.691  1.00  0.00              
ATOM    780 1HB  TRP A  55      -2.230  41.569 -77.347  1.00  0.00              
ATOM    781 2HB  TRP A  55      -0.740  42.031 -78.205  1.00  0.00              
ATOM    782  HD1 TRP A  55      -3.990  40.575 -78.620  1.00  0.00              
ATOM    783  HE1 TRP A  55      -4.359  39.852 -81.197  1.00  0.00              
ATOM    784  HE3 TRP A  55       0.841  40.936 -80.176  1.00  0.00              
ATOM    785  HZ2 TRP A  55      -2.725  39.521 -83.410  1.00  0.00              
ATOM    786  HZ3 TRP A  55       1.411  40.429 -82.476  1.00  0.00              
ATOM    787  HH2 TRP A  55      -0.325  39.712 -84.116  1.00  0.00              
ATOM    788  N   TRP A  56       1.244  41.116 -75.894  1.00  0.00              
ATOM    789  CA  TRP A  56       1.845  41.919 -74.838  1.00  0.00              
ATOM    790  C   TRP A  56       3.194  42.403 -75.323  1.00  0.00              
ATOM    791  O   TRP A  56       3.718  41.926 -76.333  1.00  0.00              
ATOM    792  CB  TRP A  56       1.992  41.118 -73.543  1.00  0.00              
ATOM    793  CG  TRP A  56       3.034  40.043 -73.619  1.00  0.00              
ATOM    794  CD1 TRP A  56       3.276  39.216 -74.675  1.00  0.00              
ATOM    795  CD2 TRP A  56       3.973  39.679 -72.600  1.00  0.00              
ATOM    796  NE1 TRP A  56       4.306  38.359 -74.378  1.00  0.00              
ATOM    797  CE2 TRP A  56       4.752  38.625 -73.108  1.00  0.00              
ATOM    798  CE3 TRP A  56       4.229  40.146 -71.305  1.00  0.00              
ATOM    799  CZ2 TRP A  56       5.765  38.029 -72.373  1.00  0.00              
ATOM    800  CZ3 TRP A  56       5.246  39.549 -70.569  1.00  0.00              
ATOM    801  CH2 TRP A  56       5.992  38.521 -71.088  1.00  0.00              
ATOM    802  H   TRP A  56       1.835  40.734 -76.618  1.00  0.00              
ATOM    803  HA  TRP A  56       1.218  42.786 -74.631  1.00  0.00              
ATOM    804 1HB  TRP A  56       2.281  41.775 -72.723  1.00  0.00              
ATOM    805 2HB  TRP A  56       1.052  40.624 -73.298  1.00  0.00              
ATOM    806  HD1 TRP A  56       2.651  39.347 -75.557  1.00  0.00              
ATOM    807  HE1 TRP A  56       4.676  37.648 -74.993  1.00  0.00              
ATOM    808  HE3 TRP A  56       3.669  40.960 -70.846  1.00  0.00              
ATOM    809  HZ2 TRP A  56       6.333  37.215 -72.824  1.00  0.00              
ATOM    810  HZ3 TRP A  56       5.435  39.921 -69.561  1.00  0.00              
ATOM    811  HH2 TRP A  56       6.780  38.080 -70.477  1.00  0.00              
ATOM    812  N   THR A  57       3.728  43.393 -74.625  1.00  0.00              
ATOM    813  CA  THR A  57       5.016  43.962 -74.962  1.00  0.00              
ATOM    814  C   THR A  57       5.970  43.615 -73.829  1.00  0.00              
ATOM    815  O   THR A  57       5.836  44.111 -72.711  1.00  0.00              
ATOM    816  CB  THR A  57       4.901  45.484 -75.129  1.00  0.00              
ATOM    817  OG1 THR A  57       3.946  45.768 -76.162  1.00  0.00              
ATOM    818  CG2 THR A  57       6.242  46.085 -75.514  1.00  0.00              
ATOM    819  H   THR A  57       3.219  43.761 -73.834  1.00  0.00              
ATOM    820  HA  THR A  57       5.386  43.516 -75.886  1.00  0.00              
ATOM    821  HB  THR A  57       4.567  45.920 -74.187  1.00  0.00              
ATOM    822  HG1 THR A  57       3.058  45.694 -75.805  1.00  0.00              
ATOM    823 1HG2 THR A  57       6.137  47.164 -75.627  1.00  0.00              
ATOM    824 2HG2 THR A  57       6.974  45.870 -74.735  1.00  0.00              
ATOM    825 3HG2 THR A  57       6.576  45.652 -76.456  1.00  0.00              
ATOM    826  N   HIS A  58       6.920  42.737 -74.132  1.00  0.00              
ATOM    827  CA  HIS A  58       7.898  42.270 -73.156  1.00  0.00              
ATOM    828  C   HIS A  58       8.617  43.368 -72.385  1.00  0.00              
ATOM    829  O   HIS A  58       8.640  43.354 -71.154  1.00  0.00              
ATOM    830  CB  HIS A  58       8.939  41.389 -73.854  1.00  0.00              
ATOM    831  CG  HIS A  58      10.035  40.921 -72.948  1.00  0.00              
ATOM    832  ND1 HIS A  58       9.860  39.905 -72.032  1.00  0.00              
ATOM    833  CD2 HIS A  58      11.319  41.329 -72.817  1.00  0.00              
ATOM    834  CE1 HIS A  58      10.992  39.709 -71.376  1.00  0.00              
ATOM    835  NE2 HIS A  58      11.891  40.560 -71.834  1.00  0.00              
ATOM    836  H   HIS A  58       6.961  42.383 -75.077  1.00  0.00              
ATOM    837  HA  HIS A  58       7.395  41.689 -72.383  1.00  0.00              
ATOM    838 1HB  HIS A  58       8.464  40.493 -74.257  1.00  0.00              
ATOM    839 2HB  HIS A  58       9.416  41.941 -74.663  1.00  0.00              
ATOM    840  HD2 HIS A  58      11.907  42.097 -73.321  1.00  0.00              
ATOM    841  HE1 HIS A  58      11.060  38.943 -70.604  1.00  0.00              
ATOM    842  HE2 HIS A  58      12.847  40.640 -71.518  1.00  0.00              
ATOM    843  N   SER A  59       9.205  44.315 -73.106  1.00  0.00              
ATOM    844  CA  SER A  59       9.954  45.388 -72.468  1.00  0.00              
ATOM    845  C   SER A  59       9.129  46.171 -71.460  1.00  0.00              
ATOM    846  O   SER A  59       9.653  46.613 -70.434  1.00  0.00              
ATOM    847  CB  SER A  59      10.523  46.344 -73.523  1.00  0.00              
ATOM    848  OG  SER A  59       9.506  47.134 -74.113  1.00  0.00              
ATOM    849  H   SER A  59       9.135  44.296 -74.113  1.00  0.00              
ATOM    850  HA  SER A  59      10.868  45.047 -71.979  1.00  0.00              
ATOM    851 1HB  SER A  59      11.252  46.997 -73.044  1.00  0.00              
ATOM    852 2HB  SER A  59      11.016  45.757 -74.297  1.00  0.00              
ATOM    853  HG  SER A  59       9.899  47.911 -74.517  1.00  0.00              
ATOM    854  N   ALA A  60       7.842  46.336 -71.745  1.00  0.00              
ATOM    855  CA  ALA A  60       6.947  47.081 -70.870  1.00  0.00              
ATOM    856  C   ALA A  60       6.348  46.221 -69.764  1.00  0.00              
ATOM    857  O   ALA A  60       5.770  46.745 -68.810  1.00  0.00              
ATOM    858  CB  ALA A  60       5.832  47.710 -71.695  1.00  0.00              
ATOM    859  H   ALA A  60       7.475  45.932 -72.595  1.00  0.00              
ATOM    860  HA  ALA A  60       7.517  47.865 -70.372  1.00  0.00              
ATOM    861 1HB  ALA A  60       5.164  48.267 -71.038  1.00  0.00              
ATOM    862 2HB  ALA A  60       6.262  48.387 -72.433  1.00  0.00              
ATOM    863 3HB  ALA A  60       5.271  46.928 -72.204  1.00  0.00              
ATOM    864  N   GLY A  61       6.480  44.907 -69.897  1.00  0.00              
ATOM    865  CA  GLY A  61       5.932  44.006 -68.899  1.00  0.00              
ATOM    866  C   GLY A  61       4.417  44.073 -68.856  1.00  0.00              
ATOM    867  O   GLY A  61       3.808  43.890 -67.800  1.00  0.00              
ATOM    868  H   GLY A  61       6.964  44.521 -70.695  1.00  0.00              
ATOM    869 1HA  GLY A  61       6.232  42.985 -69.138  1.00  0.00              
ATOM    870 2HA  GLY A  61       6.323  44.279 -67.920  1.00  0.00              
ATOM    871  N   GLY A  62       3.798  44.335 -70.002  1.00  0.00              
ATOM    872  CA  GLY A  62       2.353  44.425 -70.034  1.00  0.00              
ATOM    873  C   GLY A  62       1.766  44.823 -71.370  1.00  0.00              
ATOM    874  O   GLY A  62       2.409  44.708 -72.418  1.00  0.00              
ATOM    875  H   GLY A  62       4.319  44.473 -70.856  1.00  0.00              
ATOM    876 1HA  GLY A  62       1.930  43.454 -69.775  1.00  0.00              
ATOM    877 2HA  GLY A  62       2.026  45.168 -69.307  1.00  0.00              
ATOM    878  N   VAL A  63       0.533  45.310 -71.314  1.00  0.00              
ATOM    879  CA  VAL A  63      -0.215  45.710 -72.495  1.00  0.00              
ATOM    880  C   VAL A  63      -0.002  47.174 -72.860  1.00  0.00              
ATOM    881  O   VAL A  63      -0.119  48.062 -72.011  1.00  0.00              
ATOM    882  CB  VAL A  63      -1.721  45.448 -72.274  1.00  0.00              
ATOM    883  CG1 VAL A  63      -2.517  45.864 -73.494  1.00  0.00              
ATOM    884  CG2 VAL A  63      -1.946  43.973 -71.974  1.00  0.00              
ATOM    885  H   VAL A  63       0.103  45.403 -70.405  1.00  0.00              
ATOM    886  HA  VAL A  63       0.122  45.169 -73.380  1.00  0.00              
ATOM    887  HB  VAL A  63      -2.054  46.010 -71.402  1.00  0.00              
ATOM    888 1HG1 VAL A  63      -3.576  45.672 -73.320  1.00  0.00              
ATOM    889 2HG1 VAL A  63      -2.367  46.927 -73.681  1.00  0.00              
ATOM    890 3HG1 VAL A  63      -2.183  45.292 -74.359  1.00  0.00              
ATOM    891 1HG2 VAL A  63      -3.009  43.791 -71.818  1.00  0.00              
ATOM    892 2HG2 VAL A  63      -1.594  43.374 -72.814  1.00  0.00              
ATOM    893 3HG2 VAL A  63      -1.395  43.696 -71.075  1.00  0.00              
ATOM    894  N   THR A  64       0.315  47.416 -74.127  1.00  0.00              
ATOM    895  CA  THR A  64       0.543  48.769 -74.624  1.00  0.00              
ATOM    896  C   THR A  64      -0.424  49.070 -75.763  1.00  0.00              
ATOM    897  O   THR A  64      -1.202  48.209 -76.175  1.00  0.00              
ATOM    898  CB  THR A  64       1.971  48.942 -75.164  1.00  0.00              
ATOM    899  OG1 THR A  64       2.137  48.125 -76.330  1.00  0.00              
ATOM    900  CG2 THR A  64       2.994  48.547 -74.106  1.00  0.00              
ATOM    901  H   THR A  64       0.400  46.637 -74.764  1.00  0.00              
ATOM    902  HA  THR A  64       0.346  49.491 -73.831  1.00  0.00              
ATOM    903  HB  THR A  64       2.121  49.985 -75.442  1.00  0.00              
ATOM    904  HG1 THR A  64       1.989  47.205 -76.099  1.00  0.00              
ATOM    905 1HG2 THR A  64       3.999  48.677 -74.507  1.00  0.00              
ATOM    906 2HG2 THR A  64       2.869  49.178 -73.226  1.00  0.00              
ATOM    907 3HG2 THR A  64       2.845  47.504 -73.829  1.00  0.00              
ATOM    908  N   GLU A  65      -0.362  50.292 -76.278  1.00  0.00              
ATOM    909  CA  GLU A  65      -1.236  50.695 -77.368  1.00  0.00              
ATOM    910  C   GLU A  65      -1.046  49.793 -78.589  1.00  0.00              
ATOM    911  O   GLU A  65      -2.008  49.479 -79.291  1.00  0.00              
ATOM    912  CB  GLU A  65      -0.964  52.156 -77.737  1.00  0.00              
ATOM    913  CG  GLU A  65      -2.119  52.851 -78.438  1.00  0.00              
ATOM    914  CD  GLU A  65      -3.419  52.757 -77.653  1.00  0.00              
ATOM    915  OE1 GLU A  65      -3.367  52.723 -76.406  1.00  0.00              
ATOM    916  OE2 GLU A  65      -4.497  52.732 -78.281  1.00  0.00              
ATOM    917  H   GLU A  65       0.303  50.957 -75.909  1.00  0.00              
ATOM    918  HA  GLU A  65      -2.278  50.590 -77.065  1.00  0.00              
ATOM    919 1HB  GLU A  65      -0.734  52.681 -76.810  1.00  0.00              
ATOM    920 2HB  GLU A  65      -0.088  52.163 -78.386  1.00  0.00              
ATOM    921 1HG  GLU A  65      -1.922  53.899 -78.663  1.00  0.00              
ATOM    922 2HG  GLU A  65      -2.226  52.295 -79.368  1.00  0.00              
ATOM    923  N   LYS A  66       0.189  49.371 -78.844  1.00  0.00              
ATOM    924  CA  LYS A  66       0.452  48.502 -79.987  1.00  0.00              
ATOM    925  C   LYS A  66      -0.304  47.185 -79.837  1.00  0.00              
ATOM    926  O   LYS A  66      -0.820  46.642 -80.813  1.00  0.00              
ATOM    927  CB  LYS A  66       1.949  48.218 -80.114  1.00  0.00              
ATOM    928  CG  LYS A  66       2.323  47.400 -81.340  1.00  0.00              
ATOM    929  CD  LYS A  66       1.998  48.147 -82.623  1.00  0.00              
ATOM    930  CE  LYS A  66       2.525  47.401 -83.839  1.00  0.00              
ATOM    931  NZ  LYS A  66       2.244  48.141 -85.100  1.00  0.00              
ATOM    932  H   LYS A  66       0.957  49.648 -78.249  1.00  0.00              
ATOM    933  HA  LYS A  66       0.092  48.976 -80.901  1.00  0.00              
ATOM    934 1HB  LYS A  66       2.455  49.183 -80.150  1.00  0.00              
ATOM    935 2HB  LYS A  66       2.251  47.684 -79.213  1.00  0.00              
ATOM    936 1HG  LYS A  66       3.392  47.189 -81.302  1.00  0.00              
ATOM    937 2HG  LYS A  66       1.768  46.463 -81.314  1.00  0.00              
ATOM    938 1HD  LYS A  66       0.915  48.253 -82.699  1.00  0.00              
ATOM    939 2HD  LYS A  66       2.455  49.135 -82.575  1.00  0.00              
ATOM    940 1HE  LYS A  66       3.600  47.272 -83.722  1.00  0.00              
ATOM    941 2HE  LYS A  66       2.045  46.423 -83.874  1.00  0.00              
ATOM    942 1HZ  LYS A  66       2.606  47.618 -85.885  1.00  0.00              
ATOM    943 2HZ  LYS A  66       1.246  48.260 -85.206  1.00  0.00              
ATOM    944 3HZ  LYS A  66       2.689  49.047 -85.065  1.00  0.00              
ATOM    945  N   ASP A  67      -0.358  46.666 -78.616  1.00  0.00              
ATOM    946  CA  ASP A  67      -1.063  45.418 -78.369  1.00  0.00              
ATOM    947  C   ASP A  67      -2.549  45.575 -78.656  1.00  0.00              
ATOM    948  O   ASP A  67      -3.173  44.689 -79.239  1.00  0.00              
ATOM    949  CB  ASP A  67      -0.827  44.979 -76.932  1.00  0.00              
ATOM    950  CG  ASP A  67       0.624  44.662 -76.676  1.00  0.00              
ATOM    951  OD1 ASP A  67       1.154  43.772 -77.371  1.00  0.00              
ATOM    952  OD2 ASP A  67       1.238  45.307 -75.799  1.00  0.00              
ATOM    953  H   ASP A  67       0.093  47.137 -77.845  1.00  0.00              
ATOM    954  HA  ASP A  67      -0.691  44.645 -79.042  1.00  0.00              
ATOM    955 1HB  ASP A  67      -1.210  45.684 -76.194  1.00  0.00              
ATOM    956 2HB  ASP A  67      -1.425  44.067 -76.910  1.00  0.00              
ATOM    957  N   ARG A  68      -3.120  46.706 -78.254  1.00  0.00              
ATOM    958  CA  ARG A  68      -4.532  46.946 -78.511  1.00  0.00              
ATOM    959  C   ARG A  68      -4.795  47.085 -80.003  1.00  0.00              
ATOM    960  O   ARG A  68      -5.838  46.652 -80.495  1.00  0.00              
ATOM    961  CB  ARG A  68      -5.004  48.175 -77.737  1.00  0.00              
ATOM    962  CG  ARG A  68      -5.103  47.938 -76.239  1.00  0.00              
ATOM    963  CD  ARG A  68      -5.734  49.119 -75.515  1.00  0.00              
ATOM    964  NE  ARG A  68      -4.771  50.176 -75.224  1.00  0.00              
ATOM    965  CZ  ARG A  68      -3.941  50.166 -74.185  1.00  0.00              
ATOM    966  NH1 ARG A  68      -3.957  49.151 -73.331  1.00  0.00              
ATOM    967  NH2 ARG A  68      -3.096  51.171 -74.000  1.00  0.00              
ATOM    968  H   ARG A  68      -2.582  47.409 -77.767  1.00  0.00              
ATOM    969  HA  ARG A  68      -5.120  46.095 -78.166  1.00  0.00              
ATOM    970 1HB  ARG A  68      -4.293  48.974 -77.943  1.00  0.00              
ATOM    971 2HB  ARG A  68      -5.981  48.447 -78.137  1.00  0.00              
ATOM    972 1HG  ARG A  68      -5.710  47.049 -76.068  1.00  0.00              
ATOM    973 2HG  ARG A  68      -4.098  47.773 -75.847  1.00  0.00              
ATOM    974 1HD  ARG A  68      -6.524  49.535 -76.139  1.00  0.00              
ATOM    975 2HD  ARG A  68      -6.159  48.771 -74.574  1.00  0.00              
ATOM    976  HE  ARG A  68      -4.584  51.034 -75.726  1.00  0.00              
ATOM    977 1HH1 ARG A  68      -4.601  48.385 -73.472  1.00  0.00              
ATOM    978 2HH1 ARG A  68      -3.325  49.148 -72.543  1.00  0.00              
ATOM    979 1HH2 ARG A  68      -3.085  51.944 -74.651  1.00  0.00              
ATOM    980 2HH2 ARG A  68      -2.468  51.160 -73.210  1.00  0.00              
ATOM    981  N   GLU A  69      -3.851  47.682 -80.723  1.00  0.00              
ATOM    982  CA  GLU A  69      -3.989  47.822 -82.164  1.00  0.00              
ATOM    983  C   GLU A  69      -3.985  46.428 -82.790  1.00  0.00              
ATOM    984  O   GLU A  69      -4.800  46.126 -83.658  1.00  0.00              
ATOM    985  CB  GLU A  69      -2.832  48.637 -82.742  1.00  0.00              
ATOM    986  CG  GLU A  69      -2.864  48.731 -84.256  1.00  0.00              
ATOM    987  CD  GLU A  69      -1.643  49.413 -84.835  1.00  0.00              
ATOM    988  OE1 GLU A  69      -1.610  49.608 -86.067  1.00  0.00              
ATOM    989  OE2 GLU A  69      -0.719  49.754 -84.068  1.00  0.00              
ATOM    990  H   GLU A  69      -3.025  48.045 -80.270  1.00  0.00              
ATOM    991  HA  GLU A  69      -4.942  48.297 -82.400  1.00  0.00              
ATOM    992 1HB  GLU A  69      -2.895  49.634 -82.305  1.00  0.00              
ATOM    993 2HB  GLU A  69      -1.909  48.156 -82.417  1.00  0.00              
ATOM    994 1HG  GLU A  69      -2.983  47.766 -84.748  1.00  0.00              
ATOM    995 2HG  GLU A  69      -3.738  49.350 -84.456  1.00  0.00              
ATOM    996  N   MET A  70      -3.062  45.576 -82.349  1.00  0.00              
ATOM    997  CA  MET A  70      -2.987  44.223 -82.887  1.00  0.00              
ATOM    998  C   MET A  70      -4.262  43.438 -82.592  1.00  0.00              
ATOM    999  O   MET A  70      -4.709  42.648 -83.417  1.00  0.00              
ATOM   1000  CB  MET A  70      -1.766  43.481 -82.332  1.00  0.00              
ATOM   1001  CG  MET A  70      -0.434  44.125 -82.701  1.00  0.00              
ATOM   1002  SD  MET A  70      -0.221  44.453 -84.477  1.00  0.00              
ATOM   1003  CE  MET A  70      -0.083  42.779 -85.114  1.00  0.00              
ATOM   1004  H   MET A  70      -2.404  45.859 -81.637  1.00  0.00              
ATOM   1005  HA  MET A  70      -2.891  44.259 -83.972  1.00  0.00              
ATOM   1006 1HB  MET A  70      -1.876  43.455 -81.249  1.00  0.00              
ATOM   1007 2HB  MET A  70      -1.806  42.465 -82.726  1.00  0.00              
ATOM   1008 1HG  MET A  70      -0.355  45.072 -82.167  1.00  0.00              
ATOM   1009 2HG  MET A  70       0.366  43.458 -82.379  1.00  0.00              
ATOM   1010 1HE  MET A  70       0.052  42.810 -86.195  1.00  0.00              
ATOM   1011 2HE  MET A  70       0.774  42.284 -84.655  1.00  0.00              
ATOM   1012 3HE  MET A  70      -0.992  42.224 -84.878  1.00  0.00              
ATOM   1013  N   ALA A  71      -4.846  43.656 -81.419  1.00  0.00              
ATOM   1014  CA  ALA A  71      -6.081  42.973 -81.058  1.00  0.00              
ATOM   1015  C   ALA A  71      -7.203  43.381 -82.019  1.00  0.00              
ATOM   1016  O   ALA A  71      -7.959  42.541 -82.503  1.00  0.00              
ATOM   1017  CB  ALA A  71      -6.464  43.316 -79.627  1.00  0.00              
ATOM   1018  H   ALA A  71      -4.432  44.304 -80.764  1.00  0.00              
ATOM   1019  HA  ALA A  71      -5.927  41.898 -81.155  1.00  0.00              
ATOM   1020 1HB  ALA A  71      -7.388  42.801 -79.366  1.00  0.00              
ATOM   1021 2HB  ALA A  71      -5.669  43.000 -78.951  1.00  0.00              
ATOM   1022 3HB  ALA A  71      -6.611  44.391 -79.538  1.00  0.00              
ATOM   1023  N   ARG A  72      -7.305  44.674 -82.302  1.00  0.00              
ATOM   1024  CA  ARG A  72      -8.344  45.148 -83.207  1.00  0.00              
ATOM   1025  C   ARG A  72      -8.124  44.626 -84.625  1.00  0.00              
ATOM   1026  O   ARG A  72      -9.082  44.251 -85.311  1.00  0.00              
ATOM   1027  CB  ARG A  72      -8.390  46.676 -83.210  1.00  0.00              
ATOM   1028  CG  ARG A  72      -8.939  47.281 -81.933  1.00  0.00              
ATOM   1029  CD  ARG A  72      -9.174  48.772 -82.103  1.00  0.00              
ATOM   1030  NE  ARG A  72      -7.929  49.530 -82.107  1.00  0.00              
ATOM   1031  CZ  ARG A  72      -7.273  49.881 -81.006  1.00  0.00              
ATOM   1032  NH1 ARG A  72      -7.747  49.546 -79.809  1.00  0.00              
ATOM   1033  NH2 ARG A  72      -6.148  50.567 -81.107  1.00  0.00              
ATOM   1034  H   ARG A  72      -6.666  45.341 -81.894  1.00  0.00              
ATOM   1035  HA  ARG A  72      -9.315  44.769 -82.885  1.00  0.00              
ATOM   1036 1HB  ARG A  72      -7.371  47.025 -83.372  1.00  0.00              
ATOM   1037 2HB  ARG A  72      -9.014  46.973 -84.053  1.00  0.00              
ATOM   1038 1HG  ARG A  72      -9.879  46.785 -81.690  1.00  0.00              
ATOM   1039 2HG  ARG A  72      -8.220  47.109 -81.131  1.00  0.00              
ATOM   1040 1HD  ARG A  72      -9.688  48.944 -83.048  1.00  0.00              
ATOM   1041 2HD  ARG A  72      -9.795  49.128 -81.282  1.00  0.00              
ATOM   1042  HE  ARG A  72      -7.395  49.889 -82.888  1.00  0.00              
ATOM   1043 1HH1 ARG A  72      -8.608  49.023 -79.738  1.00  0.00              
ATOM   1044 2HH1 ARG A  72      -7.244  49.816 -78.976  1.00  0.00              
ATOM   1045 1HH2 ARG A  72      -5.794  50.820 -82.020  1.00  0.00              
ATOM   1046 2HH2 ARG A  72      -5.648  50.836 -80.273  1.00  0.00              
ATOM   1047  N   LEU A  73      -6.869  44.583 -85.063  1.00  0.00              
ATOM   1048  CA  LEU A  73      -6.567  44.088 -86.400  1.00  0.00              
ATOM   1049  C   LEU A  73      -6.839  42.586 -86.475  1.00  0.00              
ATOM   1050  O   LEU A  73      -7.209  42.071 -87.532  1.00  0.00              
ATOM   1051  CB  LEU A  73      -5.115  44.405 -86.765  1.00  0.00              
ATOM   1052  CG  LEU A  73      -4.829  45.902 -86.951  1.00  0.00              
ATOM   1053  CD1 LEU A  73      -3.344  46.127 -87.151  1.00  0.00              
ATOM   1054  CD2 LEU A  73      -5.621  46.435 -88.142  1.00  0.00              
ATOM   1055  H   LEU A  73      -6.112  44.894 -84.471  1.00  0.00              
ATOM   1056  HA  LEU A  73      -7.222  44.570 -87.124  1.00  0.00              
ATOM   1057 1HB  LEU A  73      -4.622  44.031 -85.869  1.00  0.00              
ATOM   1058 2HB  LEU A  73      -4.782  43.831 -87.629  1.00  0.00              
ATOM   1059  HG  LEU A  73      -5.189  46.414 -86.058  1.00  0.00              
ATOM   1060 1HD1 LEU A  73      -3.151  47.192 -87.282  1.00  0.00              
ATOM   1061 2HD1 LEU A  73      -2.800  45.766 -86.278  1.00  0.00              
ATOM   1062 3HD1 LEU A  73      -3.010  45.587 -88.036  1.00  0.00              
ATOM   1063 1HD2 LEU A  73      -5.415  47.498 -88.269  1.00  0.00              
ATOM   1064 2HD2 LEU A  73      -5.328  45.898 -89.044  1.00  0.00              
ATOM   1065 3HD2 LEU A  73      -6.687  46.292 -87.964  1.00  0.00              
ATOM   1066  N   THR A  74      -6.672  41.888 -85.353  1.00  0.00              
ATOM   1067  CA  THR A  74      -6.934  40.453 -85.304  1.00  0.00              
ATOM   1068  C   THR A  74      -8.434  40.215 -85.500  1.00  0.00              
ATOM   1069  O   THR A  74      -8.842  39.360 -86.289  1.00  0.00              
ATOM   1070  CB  THR A  74      -6.480  39.846 -83.954  1.00  0.00              
ATOM   1071  OG1 THR A  74      -5.051  39.932 -83.845  1.00  0.00              
ATOM   1072  CG2 THR A  74      -6.886  38.388 -83.858  1.00  0.00              
ATOM   1073  H   THR A  74      -6.357  42.360 -84.517  1.00  0.00              
ATOM   1074  HA  THR A  74      -6.408  39.954 -86.118  1.00  0.00              
ATOM   1075  HB  THR A  74      -6.944  40.404 -83.141  1.00  0.00              
ATOM   1076  HG1 THR A  74      -4.646  39.446 -84.567  1.00  0.00              
ATOM   1077 1HG2 THR A  74      -6.557  37.982 -82.901  1.00  0.00              
ATOM   1078 2HG2 THR A  74      -7.970  38.307 -83.935  1.00  0.00              
ATOM   1079 3HG2 THR A  74      -6.422  37.828 -84.669  1.00  0.00              
ATOM   1080  N   ASP A  75      -9.260  40.971 -84.784  1.00  0.00              
ATOM   1081  CA  ASP A  75     -10.706  40.821 -84.927  1.00  0.00              
ATOM   1082  C   ASP A  75     -11.162  41.159 -86.335  1.00  0.00              
ATOM   1083  O   ASP A  75     -12.089  40.540 -86.859  1.00  0.00              
ATOM   1084  CB  ASP A  75     -11.456  41.727 -83.952  1.00  0.00              
ATOM   1085  CG  ASP A  75     -11.512  41.162 -82.556  1.00  0.00              
ATOM   1086  OD1 ASP A  75     -11.440  39.926 -82.404  1.00  0.00              
ATOM   1087  OD2 ASP A  75     -11.651  41.958 -81.607  1.00  0.00              
ATOM   1088  H   ASP A  75      -8.898  41.655 -84.135  1.00  0.00              
ATOM   1089  HA  ASP A  75     -10.989  39.782 -84.752  1.00  0.00              
ATOM   1090 1HB  ASP A  75     -11.081  42.750 -83.934  1.00  0.00              
ATOM   1091 2HB  ASP A  75     -12.449  41.711 -84.401  1.00  0.00              
ATOM   1092  N   ALA A  76     -10.518  42.151 -86.936  1.00  0.00              
ATOM   1093  CA  ALA A  76     -10.876  42.572 -88.282  1.00  0.00              
ATOM   1094  C   ALA A  76     -10.738  41.429 -89.286  1.00  0.00              
ATOM   1095  O   ALA A  76     -11.451  41.390 -90.291  1.00  0.00              
ATOM   1096  CB  ALA A  76     -10.012  43.750 -88.700  1.00  0.00              
ATOM   1097  H   ALA A  76      -9.766  42.625 -86.456  1.00  0.00              
ATOM   1098  HA  ALA A  76     -11.923  42.875 -88.287  1.00  0.00              
ATOM   1099 1HB  ALA A  76     -10.285  44.060 -89.709  1.00  0.00              
ATOM   1100 2HB  ALA A  76     -10.169  44.580 -88.010  1.00  0.00              
ATOM   1101 3HB  ALA A  76      -8.964  43.456 -88.683  1.00  0.00              
ATOM   1102  N   LEU A  77      -9.828  40.499 -89.013  1.00  0.00              
ATOM   1103  CA  LEU A  77      -9.606  39.353 -89.895  1.00  0.00              
ATOM   1104  C   LEU A  77     -10.869  38.516 -90.056  1.00  0.00              
ATOM   1105  O   LEU A  77     -11.042  37.825 -91.060  1.00  0.00              
ATOM   1106  CB  LEU A  77      -8.496  38.459 -89.338  1.00  0.00              
ATOM   1107  CG  LEU A  77      -7.094  39.049 -89.180  1.00  0.00              
ATOM   1108  CD1 LEU A  77      -6.203  38.051 -88.447  1.00  0.00              
ATOM   1109  CD2 LEU A  77      -6.517  39.378 -90.548  1.00  0.00              
ATOM   1110  H   LEU A  77      -9.275  40.587 -88.173  1.00  0.00              
ATOM   1111  HA  LEU A  77      -9.344  39.705 -90.892  1.00  0.00              
ATOM   1112 1HB  LEU A  77      -8.907  38.261 -88.350  1.00  0.00              
ATOM   1113 2HB  LEU A  77      -8.415  37.524 -89.892  1.00  0.00              
ATOM   1114  HG  LEU A  77      -7.197  39.985 -88.630  1.00  0.00              
ATOM   1115 1HD1 LEU A  77      -5.203  38.470 -88.333  1.00  0.00              
ATOM   1116 2HD1 LEU A  77      -6.622  37.844 -87.462  1.00  0.00              
ATOM   1117 3HD1 LEU A  77      -6.145  37.126 -89.020  1.00  0.00              
ATOM   1118 1HD2 LEU A  77      -5.518  39.799 -90.429  1.00  0.00              
ATOM   1119 2HD2 LEU A  77      -6.460  38.469 -91.147  1.00  0.00              
ATOM   1120 3HD2 LEU A  77      -7.158  40.103 -91.049  1.00  0.00              
ATOM   1121  N   LEU A  78     -11.746  38.572 -89.061  1.00  0.00              
ATOM   1122  CA  LEU A  78     -12.986  37.805 -89.089  1.00  0.00              
ATOM   1123  C   LEU A  78     -14.031  38.430 -90.005  1.00  0.00              
ATOM   1124  O   LEU A  78     -14.934  37.741 -90.481  1.00  0.00              
ATOM   1125  CB  LEU A  78     -13.568  37.693 -87.676  1.00  0.00              
ATOM   1126  CG  LEU A  78     -12.691  37.067 -86.588  1.00  0.00              
ATOM   1127  CD1 LEU A  78     -13.396  37.180 -85.243  1.00  0.00              
ATOM   1128  CD2 LEU A  78     -12.400  35.613 -86.923  1.00  0.00              
ATOM   1129  H   LEU A  78     -11.550  39.161 -88.264  1.00  0.00              
ATOM   1130  HA  LEU A  78     -12.792  36.812 -89.494  1.00  0.00              
ATOM   1131 1HB  LEU A  78     -13.706  38.751 -87.457  1.00  0.00              
ATOM   1132 2HB  LEU A  78     -14.536  37.193 -87.677  1.00  0.00              
ATOM   1133  HG  LEU A  78     -11.741  37.601 -86.591  1.00  0.00              
ATOM   1134 1HD1 LEU A  78     -12.773  36.735 -84.467  1.00  0.00              
ATOM   1135 2HD1 LEU A  78     -13.569  38.231 -85.010  1.00  0.00              
ATOM   1136 3HD1 LEU A  78     -14.350  36.656 -85.287  1.00  0.00              
ATOM   1137 1HD2 LEU A  78     -11.775  35.179 -86.142  1.00  0.00              
ATOM   1138 2HD2 LEU A  78     -13.337  35.060 -86.988  1.00  0.00              
ATOM   1139 3HD2 LEU A  78     -11.878  35.557 -87.878  1.00  0.00              
ATOM   1140  N   GLN A  79     -13.898  39.730 -90.255  1.00  0.00              
ATOM   1141  CA  GLN A  79     -14.850  40.458 -91.089  1.00  0.00              
ATOM   1142  C   GLN A  79     -16.276  40.035 -90.758  1.00  0.00              
ATOM   1143  O   GLN A  79     -16.997  39.497 -91.600  1.00  0.00              
ATOM   1144  CB  GLN A  79     -14.566  40.238 -92.578  1.00  0.00              
ATOM   1145  CG  GLN A  79     -13.402  41.067 -93.105  1.00  0.00              
ATOM   1146  CD  GLN A  79     -12.069  40.360 -92.979  1.00  0.00              
ATOM   1147  OE1 GLN A  79     -11.010  40.981 -93.076  1.00  0.00              
ATOM   1148  NE2 GLN A  79     -12.114  39.051 -92.782  1.00  0.00              
ATOM   1149  H   GLN A  79     -13.114  40.226 -89.855  1.00  0.00              
ATOM   1150  HA  GLN A  79     -14.776  41.525 -90.881  1.00  0.00              
ATOM   1151 1HB  GLN A  79     -14.357  39.176 -92.705  1.00  0.00              
ATOM   1152 2HB  GLN A  79     -15.480  40.494 -93.114  1.00  0.00              
ATOM   1153 1HG  GLN A  79     -13.421  41.560 -94.077  1.00  0.00              
ATOM   1154 2HG  GLN A  79     -13.467  41.818 -92.317  1.00  0.00              
ATOM   1155 1HE2 GLN A  79     -11.265  38.529 -92.691  1.00  0.00              
ATOM   1156 2HE2 GLN A  79     -12.996  38.584 -92.723  1.00  0.00              
ATOM   1157  N   ARG A  80     -16.663  40.282 -89.512  1.00  0.00              
ATOM   1158  CA  ARG A  80     -17.990  39.947 -89.014  1.00  0.00              
ATOM   1159  C   ARG A  80     -19.035  40.907 -89.569  1.00  0.00              
ATOM   1160  O   ARG A  80     -20.089  40.424 -90.033  1.00  0.00              
ATOM   1161  OXT ARG A  80     -18.833  42.090 -89.552  1.00  0.00              
ATOM   1162  CB  ARG A  80     -17.993  40.002 -87.487  1.00  0.00              
ATOM   1163  CG  ARG A  80     -17.056  38.999 -86.834  1.00  0.00              
ATOM   1164  CD  ARG A  80     -16.795  39.358 -85.383  1.00  0.00              
ATOM   1165  NE  ARG A  80     -16.051  40.609 -85.268  1.00  0.00              
ATOM   1166  CZ  ARG A  80     -15.731  41.188 -84.115  1.00  0.00              
ATOM   1167  NH1 ARG A  80     -16.089  40.629 -82.968  1.00  0.00              
ATOM   1168  NH2 ARG A  80     -15.052  42.326 -84.111  1.00  0.00              
ATOM   1169  H   ARG A  80     -16.001  40.722 -88.889  1.00  0.00              
ATOM   1170  HA  ARG A  80     -18.270  38.948 -89.351  1.00  0.00              
ATOM   1171 1HB  ARG A  80     -17.705  41.014 -87.204  1.00  0.00              
ATOM   1172 2HB  ARG A  80     -19.017  39.812 -87.164  1.00  0.00              
ATOM   1173 1HG  ARG A  80     -17.513  38.011 -86.889  1.00  0.00              
ATOM   1174 2HG  ARG A  80     -16.115  38.995 -87.385  1.00  0.00              
ATOM   1175 1HD  ARG A  80     -17.749  39.465 -84.868  1.00  0.00              
ATOM   1176 2HD  ARG A  80     -16.219  38.559 -84.919  1.00  0.00              
ATOM   1177  HE  ARG A  80     -15.678  41.206 -85.994  1.00  0.00              
ATOM   1178 1HH1 ARG A  80     -16.606  39.761 -82.972  1.00  0.00              
ATOM   1179 2HH1 ARG A  80     -15.844  41.073 -82.095  1.00  0.00              
ATOM   1180 1HH2 ARG A  80     -14.779  42.751 -84.987  1.00  0.00              
ATOM   1181 2HH2 ARG A  80     -14.811  42.764 -83.234  1.00  0.00              
ATOM   1182  N   LYS B  10      -1.013  15.262 -67.747  1.00  0.00              
ATOM   1183  CA  LYS B  10      -0.054  14.283 -68.249  1.00  0.00              
ATOM   1184  C   LYS B  10       0.031  14.387 -69.772  1.00  0.00              
ATOM   1185  O   LYS B  10      -0.858  13.922 -70.483  1.00  0.00              
ATOM   1186  CB  LYS B  10      -0.500  12.879 -67.842  1.00  0.00              
ATOM   1187  CG  LYS B  10       0.545  11.803 -68.060  1.00  0.00              
ATOM   1188  CD  LYS B  10       1.781  12.058 -67.216  1.00  0.00              
ATOM   1189  CE  LYS B  10       2.754  10.899 -67.321  1.00  0.00              
ATOM   1190  NZ  LYS B  10       3.093  10.607 -68.738  1.00  0.00              
ATOM   1191 1H   LYS B  10      -1.817  14.958 -67.237  1.00  0.00              
ATOM   1192 2H   LYS B  10      -0.716  15.968 -67.105  1.00  0.00              
ATOM   1193 3H   LYS B  10      -1.491  15.866 -68.385  1.00  0.00              
ATOM   1194  HA  LYS B  10       0.936  14.497 -67.847  1.00  0.00              
ATOM   1195 1HB  LYS B  10      -0.761  12.920 -66.784  1.00  0.00              
ATOM   1196 2HB  LYS B  10      -1.390  12.643 -68.425  1.00  0.00              
ATOM   1197 1HG  LYS B  10       0.111  10.839 -67.792  1.00  0.00              
ATOM   1198 2HG  LYS B  10       0.819  11.796 -69.115  1.00  0.00              
ATOM   1199 1HD  LYS B  10       2.259  12.973 -67.566  1.00  0.00              
ATOM   1200 2HD  LYS B  10       1.473  12.184 -66.178  1.00  0.00              
ATOM   1201 1HE  LYS B  10       3.657  11.160 -66.771  1.00  0.00              
ATOM   1202 2HE  LYS B  10       2.292  10.024 -66.864  1.00  0.00              
ATOM   1203 1HZ  LYS B  10       3.741   9.833 -68.777  1.00  0.00              
ATOM   1204 2HZ  LYS B  10       2.252  10.368 -69.245  1.00  0.00              
ATOM   1205 3HZ  LYS B  10       3.518  11.422 -69.158  1.00  0.00              
ATOM   1206  N   ARG B  11       1.109  14.992 -70.265  1.00  0.00              
ATOM   1207  CA  ARG B  11       1.283  15.186 -71.700  1.00  0.00              
ATOM   1208  C   ARG B  11       2.731  15.001 -72.120  1.00  0.00              
ATOM   1209  O   ARG B  11       3.647  15.143 -71.311  1.00  0.00              
ATOM   1210  CB  ARG B  11       0.826  16.592 -72.067  1.00  0.00              
ATOM   1211  CG  ARG B  11       1.550  17.653 -71.258  1.00  0.00              
ATOM   1212  CD  ARG B  11       0.850  18.989 -71.326  1.00  0.00              
ATOM   1213  NE  ARG B  11       1.630  20.049 -70.689  1.00  0.00              
ATOM   1214  CZ  ARG B  11       1.920  20.097 -69.394  1.00  0.00              
ATOM   1215  NH1 ARG B  11       1.497  19.142 -68.576  1.00  0.00              
ATOM   1216  NH2 ARG B  11       2.634  21.106 -68.911  1.00  0.00              
ATOM   1217  H   ARG B  11       1.822  15.325 -69.633  1.00  0.00              
ATOM   1218  HA  ARG B  11       0.709  14.438 -72.246  1.00  0.00              
ATOM   1219 1HB  ARG B  11       1.019  16.722 -73.130  1.00  0.00              
ATOM   1220 2HB  ARG B  11      -0.247  16.635 -71.883  1.00  0.00              
ATOM   1221 1HG  ARG B  11       1.596  17.326 -70.218  1.00  0.00              
ATOM   1222 2HG  ARG B  11       2.562  17.758 -71.650  1.00  0.00              
ATOM   1223 1HD  ARG B  11       0.691  19.253 -72.371  1.00  0.00              
ATOM   1224 2HD  ARG B  11      -0.112  18.911 -70.820  1.00  0.00              
ATOM   1225  HE  ARG B  11       2.054  20.871 -71.097  1.00  0.00              
ATOM   1226 1HH1 ARG B  11       0.951  18.374 -68.941  1.00  0.00              
ATOM   1227 2HH1 ARG B  11       1.722  19.188 -67.593  1.00  0.00              
ATOM   1228 1HH2 ARG B  11       2.954  21.836 -69.533  1.00  0.00              
ATOM   1229 2HH2 ARG B  11       2.852  21.141 -67.927  1.00  0.00              
ATOM   1230  N   LEU B  12       2.919  14.688 -73.398  1.00  0.00              
ATOM   1231  CA  LEU B  12       4.237  14.484 -73.989  1.00  0.00              
ATOM   1232  C   LEU B  12       4.576  15.818 -74.640  1.00  0.00              
ATOM   1233  O   LEU B  12       3.917  16.230 -75.601  1.00  0.00              
ATOM   1234  CB  LEU B  12       4.140  13.371 -75.024  1.00  0.00              
ATOM   1235  CG  LEU B  12       5.410  12.764 -75.608  1.00  0.00              
ATOM   1236  CD1 LEU B  12       6.354  12.315 -74.503  1.00  0.00              
ATOM   1237  CD2 LEU B  12       5.005  11.591 -76.483  1.00  0.00              
ATOM   1238  H   LEU B  12       2.098  14.589 -73.978  1.00  0.00              
ATOM   1239  HA  LEU B  12       4.955  14.246 -73.206  1.00  0.00              
ATOM   1240 1HB  LEU B  12       3.644  12.611 -74.422  1.00  0.00              
ATOM   1241 2HB  LEU B  12       3.497  13.650 -75.858  1.00  0.00              
ATOM   1242  HG  LEU B  12       5.872  13.525 -76.238  1.00  0.00              
ATOM   1243 1HD1 LEU B  12       7.253  11.886 -74.943  1.00  0.00              
ATOM   1244 2HD1 LEU B  12       6.626  13.173 -73.886  1.00  0.00              
ATOM   1245 3HD1 LEU B  12       5.860  11.566 -73.885  1.00  0.00              
ATOM   1246 1HD2 LEU B  12       5.897  11.138 -76.915  1.00  0.00              
ATOM   1247 2HD2 LEU B  12       4.476  10.853 -75.880  1.00  0.00              
ATOM   1248 3HD2 LEU B  12       4.353  11.942 -77.282  1.00  0.00              
ATOM   1249  N   VAL B  13       5.623  16.469 -74.144  1.00  0.00              
ATOM   1250  CA  VAL B  13       5.979  17.808 -74.586  1.00  0.00              
ATOM   1251  C   VAL B  13       7.422  17.992 -75.033  1.00  0.00              
ATOM   1252  O   VAL B  13       8.343  17.385 -74.481  1.00  0.00              
ATOM   1253  CB  VAL B  13       5.716  18.818 -73.440  1.00  0.00              
ATOM   1254  CG1 VAL B  13       5.870  20.245 -73.940  1.00  0.00              
ATOM   1255  CG2 VAL B  13       4.335  18.591 -72.853  1.00  0.00              
ATOM   1256  H   VAL B  13       6.185  16.018 -73.437  1.00  0.00              
ATOM   1257  HA  VAL B  13       5.427  18.090 -75.483  1.00  0.00              
ATOM   1258  HB  VAL B  13       6.437  18.642 -72.642  1.00  0.00              
ATOM   1259 1HG1 VAL B  13       5.682  20.939 -73.120  1.00  0.00              
ATOM   1260 2HG1 VAL B  13       6.883  20.393 -74.314  1.00  0.00              
ATOM   1261 3HG1 VAL B  13       5.155  20.428 -74.742  1.00  0.00              
ATOM   1262 1HG2 VAL B  13       4.160  19.304 -72.048  1.00  0.00              
ATOM   1263 2HG2 VAL B  13       3.583  18.728 -73.630  1.00  0.00              
ATOM   1264 3HG2 VAL B  13       4.270  17.577 -72.458  1.00  0.00              
ATOM   1265  N   LYS B  14       7.604  18.861 -76.022  1.00  0.00              
ATOM   1266  CA  LYS B  14       8.923  19.202 -76.526  1.00  0.00              
ATOM   1267  C   LYS B  14       8.861  20.571 -77.183  1.00  0.00              
ATOM   1268  O   LYS B  14       7.873  20.917 -77.838  1.00  0.00              
ATOM   1269  CB  LYS B  14       9.420  18.172 -77.545  1.00  0.00              
ATOM   1270  CG  LYS B  14      10.799  18.509 -78.119  1.00  0.00              
ATOM   1271  CD  LYS B  14      11.329  17.402 -79.014  1.00  0.00              
ATOM   1272  CE  LYS B  14      12.614  17.827 -79.707  1.00  0.00              
ATOM   1273  NZ  LYS B  14      13.188  16.721 -80.519  1.00  0.00              
ATOM   1274  H   LYS B  14       6.792  19.297 -76.434  1.00  0.00              
ATOM   1275  HA  LYS B  14       9.631  19.258 -75.699  1.00  0.00              
ATOM   1276 1HB  LYS B  14       9.453  17.208 -77.036  1.00  0.00              
ATOM   1277 2HB  LYS B  14       8.683  18.133 -78.348  1.00  0.00              
ATOM   1278 1HG  LYS B  14      10.718  19.429 -78.697  1.00  0.00              
ATOM   1279 2HG  LYS B  14      11.491  18.659 -77.291  1.00  0.00              
ATOM   1280 1HD  LYS B  14      11.517  16.519 -78.402  1.00  0.00              
ATOM   1281 2HD  LYS B  14      10.571  17.169 -79.763  1.00  0.00              
ATOM   1282 1HE  LYS B  14      12.390  18.677 -80.352  1.00  0.00              
ATOM   1283 2HE  LYS B  14      13.330  18.131 -78.943  1.00  0.00              
ATOM   1284 1HZ  LYS B  14      14.039  17.037 -80.963  1.00  0.00              
ATOM   1285 2HZ  LYS B  14      13.394  15.934 -79.919  1.00  0.00              
ATOM   1286 3HZ  LYS B  14      12.523  16.441 -81.225  1.00  0.00              
ATOM   1287  N   THR B  15       9.910  21.360 -76.989  1.00  0.00              
ATOM   1288  CA  THR B  15       9.985  22.675 -77.601  1.00  0.00              
ATOM   1289  C   THR B  15      11.018  22.615 -78.714  1.00  0.00              
ATOM   1290  O   THR B  15      12.037  21.922 -78.603  1.00  0.00              
ATOM   1291  CB  THR B  15      10.389  23.759 -76.589  1.00  0.00              
ATOM   1292  OG1 THR B  15      11.664  23.436 -76.020  1.00  0.00              
ATOM   1293  CG2 THR B  15       9.347  23.869 -75.489  1.00  0.00              
ATOM   1294  H   THR B  15      10.671  21.044 -76.405  1.00  0.00              
ATOM   1295  HA  THR B  15       9.020  22.933 -78.039  1.00  0.00              
ATOM   1296  HB  THR B  15      10.474  24.713 -77.108  1.00  0.00              
ATOM   1297  HG1 THR B  15      12.057  24.228 -75.644  1.00  0.00              
ATOM   1298 1HG2 THR B  15       9.647  24.641 -74.780  1.00  0.00              
ATOM   1299 2HG2 THR B  15       8.384  24.130 -75.926  1.00  0.00              
ATOM   1300 3HG2 THR B  15       9.264  22.913 -74.971  1.00  0.00              
ATOM   1301  N   PHE B  16      10.735  23.327 -79.795  1.00  0.00              
ATOM   1302  CA  PHE B  16      11.610  23.390 -80.953  1.00  0.00              
ATOM   1303  C   PHE B  16      12.002  24.844 -81.157  1.00  0.00              
ATOM   1304  O   PHE B  16      11.143  25.727 -81.171  1.00  0.00              
ATOM   1305  CB  PHE B  16      10.882  22.858 -82.186  1.00  0.00              
ATOM   1306  CG  PHE B  16      10.477  21.414 -82.075  1.00  0.00              
ATOM   1307  CD1 PHE B  16       9.363  21.037 -81.324  1.00  0.00              
ATOM   1308  CD2 PHE B  16      11.220  20.425 -82.712  1.00  0.00              
ATOM   1309  CE1 PHE B  16       8.999  19.694 -81.212  1.00  0.00              
ATOM   1310  CE2 PHE B  16      10.862  19.081 -82.606  1.00  0.00              
ATOM   1311  CZ  PHE B  16       9.750  18.716 -81.854  1.00  0.00              
ATOM   1312  H   PHE B  16       9.868  23.846 -79.806  1.00  0.00              
ATOM   1313  HA  PHE B  16      12.513  22.806 -80.767  1.00  0.00              
ATOM   1314 1HB  PHE B  16       9.968  23.425 -82.356  1.00  0.00              
ATOM   1315 2HB  PHE B  16      11.524  22.935 -83.062  1.00  0.00              
ATOM   1316  HD1 PHE B  16       8.775  21.807 -80.823  1.00  0.00              
ATOM   1317  HD2 PHE B  16      12.093  20.712 -83.301  1.00  0.00              
ATOM   1318  HE1 PHE B  16       8.126  19.413 -80.623  1.00  0.00              
ATOM   1319  HE2 PHE B  16      11.453  18.317 -83.109  1.00  0.00              
ATOM   1320  HZ  PHE B  16       9.469  17.667 -81.767  1.00  0.00              
ATOM   1321  N   ALA B  17      13.301  25.091 -81.301  1.00  0.00              
ATOM   1322  CA  ALA B  17      13.818  26.443 -81.474  1.00  0.00              
ATOM   1323  C   ALA B  17      13.973  26.848 -82.932  1.00  0.00              
ATOM   1324  O   ALA B  17      14.310  26.031 -83.788  1.00  0.00              
ATOM   1325  CB  ALA B  17      15.157  26.577 -80.755  1.00  0.00              
ATOM   1326  H   ALA B  17      13.947  24.314 -81.290  1.00  0.00              
ATOM   1327  HA  ALA B  17      13.108  27.147 -81.041  1.00  0.00              
ATOM   1328 1HB  ALA B  17      15.540  27.588 -80.887  1.00  0.00              
ATOM   1329 2HB  ALA B  17      15.021  26.376 -79.692  1.00  0.00              
ATOM   1330 3HB  ALA B  17      15.866  25.863 -81.172  1.00  0.00              
ATOM   1331  N   PHE B  18      13.726  28.128 -83.201  1.00  0.00              
ATOM   1332  CA  PHE B  18      13.841  28.692 -84.539  1.00  0.00              
ATOM   1333  C   PHE B  18      14.445  30.088 -84.431  1.00  0.00              
ATOM   1334  O   PHE B  18      14.460  30.679 -83.357  1.00  0.00              
ATOM   1335  CB  PHE B  18      12.467  28.762 -85.212  1.00  0.00              
ATOM   1336  CG  PHE B  18      11.806  27.426 -85.352  1.00  0.00              
ATOM   1337  CD1 PHE B  18      11.018  26.913 -84.324  1.00  0.00              
ATOM   1338  CD2 PHE B  18      12.023  26.646 -86.482  1.00  0.00              
ATOM   1339  CE1 PHE B  18      10.463  25.640 -84.420  1.00  0.00              
ATOM   1340  CE2 PHE B  18      11.473  25.372 -86.585  1.00  0.00              
ATOM   1341  CZ  PHE B  18      10.691  24.870 -85.548  1.00  0.00              
ATOM   1342  H   PHE B  18      13.445  28.726 -82.437  1.00  0.00              
ATOM   1343  HA  PHE B  18      14.511  28.079 -85.143  1.00  0.00              
ATOM   1344 1HB  PHE B  18      11.795  29.388 -84.628  1.00  0.00              
ATOM   1345 2HB  PHE B  18      12.563  29.172 -86.216  1.00  0.00              
ATOM   1346  HD1 PHE B  18      10.838  27.521 -83.437  1.00  0.00              
ATOM   1347  HD2 PHE B  18      12.637  27.041 -87.292  1.00  0.00              
ATOM   1348  HE1 PHE B  18       9.848  25.251 -83.607  1.00  0.00              
ATOM   1349  HE2 PHE B  18      11.653  24.767 -87.473  1.00  0.00              
ATOM   1350  HZ  PHE B  18      10.261  23.872 -85.625  1.00  0.00              
ATOM   1351  N   PRO B  19      14.964  30.628 -85.546  1.00  0.00              
ATOM   1352  CA  PRO B  19      15.571  31.963 -85.538  1.00  0.00              
ATOM   1353  C   PRO B  19      14.577  33.123 -85.511  1.00  0.00              
ATOM   1354  O   PRO B  19      14.951  34.258 -85.219  1.00  0.00              
ATOM   1355  CB  PRO B  19      16.411  31.957 -86.810  1.00  0.00              
ATOM   1356  CG  PRO B  19      15.570  31.146 -87.737  1.00  0.00              
ATOM   1357  CD  PRO B  19      15.137  29.984 -86.861  1.00  0.00              
ATOM   1358  HA  PRO B  19      16.181  32.148 -84.641  1.00  0.00              
ATOM   1359 1HB  PRO B  19      16.583  32.977 -87.184  1.00  0.00              
ATOM   1360 2HB  PRO B  19      17.399  31.506 -86.637  1.00  0.00              
ATOM   1361 1HG  PRO B  19      14.718  31.730 -88.114  1.00  0.00              
ATOM   1362 2HG  PRO B  19      16.149  30.818 -88.614  1.00  0.00              
ATOM   1363 1HD  PRO B  19      14.202  29.525 -87.213  1.00  0.00              
ATOM   1364 2HD  PRO B  19      15.893  29.187 -86.825  1.00  0.00              
ATOM   1365  N   ASN B  20      13.314  32.839 -85.812  1.00  0.00              
ATOM   1366  CA  ASN B  20      12.289  33.876 -85.831  1.00  0.00              
ATOM   1367  C   ASN B  20      10.895  33.295 -85.614  1.00  0.00              
ATOM   1368  O   ASN B  20      10.749  32.159 -85.161  1.00  0.00              
ATOM   1369  CB  ASN B  20      12.331  34.617 -87.170  1.00  0.00              
ATOM   1370  CG  ASN B  20      12.283  33.674 -88.354  1.00  0.00              
ATOM   1371  OD1 ASN B  20      11.540  32.692 -88.349  1.00  0.00              
ATOM   1372  ND2 ASN B  20      13.070  33.969 -89.382  1.00  0.00              
ATOM   1373  H   ASN B  20      13.055  31.888 -86.031  1.00  0.00              
ATOM   1374  HA  ASN B  20      12.456  34.576 -85.011  1.00  0.00              
ATOM   1375 1HB  ASN B  20      11.689  35.479 -87.352  1.00  0.00              
ATOM   1376 2HB  ASN B  20      13.357  34.953 -87.025  1.00  0.00              
ATOM   1377 1HD2 ASN B  20      13.078  33.380 -90.191  1.00  0.00              
ATOM   1378 2HD2 ASN B  20      13.654  34.780 -89.348  1.00  0.00              
ATOM   1379  N   HIS B  21       9.874  34.083 -85.934  1.00  0.00              
ATOM   1380  CA  HIS B  21       8.487  33.654 -85.783  1.00  0.00              
ATOM   1381  C   HIS B  21       8.033  32.884 -87.020  1.00  0.00              
ATOM   1382  O   HIS B  21       7.373  31.852 -86.915  1.00  0.00              
ATOM   1383  CB  HIS B  21       7.567  34.854 -85.539  1.00  0.00              
ATOM   1384  CG  HIS B  21       6.161  34.473 -85.192  1.00  0.00              
ATOM   1385  ND1 HIS B  21       5.135  35.393 -85.129  1.00  0.00              
ATOM   1386  CD2 HIS B  21       5.611  33.274 -84.889  1.00  0.00              
ATOM   1387  CE1 HIS B  21       4.014  34.775 -84.802  1.00  0.00              
ATOM   1388  NE2 HIS B  21       4.276  33.489 -84.651  1.00  0.00              
ATOM   1389  H   HIS B  21      10.067  35.007 -86.293  1.00  0.00              
ATOM   1390  HA  HIS B  21       8.404  32.975 -84.935  1.00  0.00              
ATOM   1391 1HB  HIS B  21       7.941  35.453 -84.708  1.00  0.00              
ATOM   1392 2HB  HIS B  21       7.511  35.472 -86.435  1.00  0.00              
ATOM   1393  HD1 HIS B  21       5.194  36.362 -85.372  1.00  0.00              
ATOM   1394  HD2 HIS B  21       6.024  32.268 -84.812  1.00  0.00              
ATOM   1395  HE1 HIS B  21       3.082  35.331 -84.701  1.00  0.00              
ATOM   1396  N   ARG B  22       8.394  33.403 -88.190  1.00  0.00              
ATOM   1397  CA  ARG B  22       8.026  32.804 -89.468  1.00  0.00              
ATOM   1398  C   ARG B  22       8.350  31.313 -89.564  1.00  0.00              
ATOM   1399  O   ARG B  22       7.492  30.506 -89.931  1.00  0.00              
ATOM   1400  CB  ARG B  22       8.638  33.568 -90.633  1.00  0.00              
ATOM   1401  CG  ARG B  22       8.223  33.075 -92.010  1.00  0.00              
ATOM   1402  CD  ARG B  22       8.919  33.747 -93.137  1.00  0.00              
ATOM   1403  NE  ARG B  22      10.345  33.472 -93.214  1.00  0.00              
ATOM   1404  CZ  ARG B  22      10.880  32.337 -93.705  1.00  0.00              
ATOM   1405  NH1 ARG B  22      10.115  31.356 -94.129  1.00  0.00              
ATOM   1406  NH2 ARG B  22      12.197  32.227 -93.729  1.00  0.00              
ATOM   1407  H   ARG B  22       8.947  34.249 -88.184  1.00  0.00              
ATOM   1408  HA  ARG B  22       6.946  32.866 -89.607  1.00  0.00              
ATOM   1409 1HB  ARG B  22       8.343  34.610 -90.520  1.00  0.00              
ATOM   1410 2HB  ARG B  22       9.721  33.484 -90.534  1.00  0.00              
ATOM   1411 1HG  ARG B  22       8.433  32.007 -92.074  1.00  0.00              
ATOM   1412 2HG  ARG B  22       7.152  33.241 -92.129  1.00  0.00              
ATOM   1413 1HD  ARG B  22       8.473  33.419 -94.075  1.00  0.00              
ATOM   1414 2HD  ARG B  22       8.799  34.825 -93.035  1.00  0.00              
ATOM   1415  HE  ARG B  22      11.128  34.046 -92.931  1.00  0.00              
ATOM   1416 1HH1 ARG B  22       9.110  31.448 -94.087  1.00  0.00              
ATOM   1417 2HH1 ARG B  22      10.536  30.513 -94.493  1.00  0.00              
ATOM   1418 1HH2 ARG B  22      12.770  32.984 -93.383  1.00  0.00              
ATOM   1419 2HH2 ARG B  22      12.624  31.387 -94.091  1.00  0.00              
ATOM   1420  N   GLU B  23       9.586  30.954 -89.240  1.00  0.00              
ATOM   1421  CA  GLU B  23       9.999  29.557 -89.304  1.00  0.00              
ATOM   1422  C   GLU B  23       9.280  28.700 -88.266  1.00  0.00              
ATOM   1423  O   GLU B  23       9.019  27.518 -88.503  1.00  0.00              
ATOM   1424  CB  GLU B  23      11.515  29.434 -89.125  1.00  0.00              
ATOM   1425  CG  GLU B  23      12.324  30.047 -90.260  1.00  0.00              
ATOM   1426  CD  GLU B  23      13.762  29.562 -90.286  1.00  0.00              
ATOM   1427  OE1 GLU B  23      14.537  30.045 -91.136  1.00  0.00              
ATOM   1428  OE2 GLU B  23      14.117  28.695 -89.459  1.00  0.00              
ATOM   1429  H   GLU B  23      10.253  31.651 -88.945  1.00  0.00              
ATOM   1430  HA  GLU B  23       9.734  29.138 -90.275  1.00  0.00              
ATOM   1431 1HB  GLU B  23      11.766  29.928 -88.187  1.00  0.00              
ATOM   1432 2HB  GLU B  23      11.741  28.370 -89.048  1.00  0.00              
ATOM   1433 1HG  GLU B  23      11.885  29.883 -91.244  1.00  0.00              
ATOM   1434 2HG  GLU B  23      12.316  31.112 -90.033  1.00  0.00              
ATOM   1435  N   ALA B  24       8.964  29.297 -87.118  1.00  0.00              
ATOM   1436  CA  ALA B  24       8.253  28.583 -86.061  1.00  0.00              
ATOM   1437  C   ALA B  24       6.856  28.249 -86.578  1.00  0.00              
ATOM   1438  O   ALA B  24       6.377  27.125 -86.437  1.00  0.00              
ATOM   1439  CB  ALA B  24       8.164  29.450 -84.808  1.00  0.00              
ATOM   1440  H   ALA B  24       9.221  30.263 -86.974  1.00  0.00              
ATOM   1441  HA  ALA B  24       8.788  27.660 -85.841  1.00  0.00              
ATOM   1442 1HB  ALA B  24       7.632  28.907 -84.029  1.00  0.00              
ATOM   1443 2HB  ALA B  24       9.168  29.693 -84.461  1.00  0.00              
ATOM   1444 3HB  ALA B  24       7.628  30.369 -85.041  1.00  0.00              
ATOM   1445  N   GLY B  25       6.213  29.230 -87.199  1.00  0.00              
ATOM   1446  CA  GLY B  25       4.881  29.031 -87.749  1.00  0.00              
ATOM   1447  C   GLY B  25       4.917  27.996 -88.878  1.00  0.00              
ATOM   1448  O   GLY B  25       4.014  27.164 -88.990  1.00  0.00              
ATOM   1449  H   GLY B  25       6.654  30.134 -87.293  1.00  0.00              
ATOM   1450 1HA  GLY B  25       4.218  28.682 -86.958  1.00  0.00              
ATOM   1451 2HA  GLY B  25       4.512  29.979 -88.139  1.00  0.00              
ATOM   1452  N   ASP B  26       5.960  28.040 -89.710  1.00  0.00              
ATOM   1453  CA  ASP B  26       6.087  27.078 -90.805  1.00  0.00              
ATOM   1454  C   ASP B  26       6.111  25.654 -90.244  1.00  0.00              
ATOM   1455  O   ASP B  26       5.447  24.758 -90.761  1.00  0.00              
ATOM   1456  CB  ASP B  26       7.378  27.305 -91.607  1.00  0.00              
ATOM   1457  CG  ASP B  26       7.369  28.598 -92.410  1.00  0.00              
ATOM   1458  OD1 ASP B  26       6.273  29.093 -92.758  1.00  0.00              
ATOM   1459  OD2 ASP B  26       8.471  29.106 -92.706  1.00  0.00              
ATOM   1460  H   ASP B  26       6.674  28.743 -89.587  1.00  0.00              
ATOM   1461  HA  ASP B  26       5.223  27.154 -91.465  1.00  0.00              
ATOM   1462 1HB  ASP B  26       8.283  27.247 -91.001  1.00  0.00              
ATOM   1463 2HB  ASP B  26       7.337  26.449 -92.282  1.00  0.00              
ATOM   1464  N   PHE B  27       6.882  25.454 -89.182  1.00  0.00              
ATOM   1465  CA  PHE B  27       6.990  24.138 -88.566  1.00  0.00              
ATOM   1466  C   PHE B  27       5.654  23.715 -87.965  1.00  0.00              
ATOM   1467  O   PHE B  27       5.240  22.566 -88.099  1.00  0.00              
ATOM   1468  CB  PHE B  27       8.068  24.153 -87.486  1.00  0.00              
ATOM   1469  CG  PHE B  27       8.238  22.838 -86.784  1.00  0.00              
ATOM   1470  CD1 PHE B  27       8.736  21.730 -87.462  1.00  0.00              
ATOM   1471  CD2 PHE B  27       7.890  22.703 -85.444  1.00  0.00              
ATOM   1472  CE1 PHE B  27       8.885  20.504 -86.813  1.00  0.00              
ATOM   1473  CE2 PHE B  27       8.036  21.480 -84.788  1.00  0.00              
ATOM   1474  CZ  PHE B  27       8.534  20.382 -85.477  1.00  0.00              
ATOM   1475  H   PHE B  27       7.405  26.225 -88.789  1.00  0.00              
ATOM   1476  HA  PHE B  27       7.245  23.395 -89.323  1.00  0.00              
ATOM   1477 1HB  PHE B  27       9.035  24.400 -87.925  1.00  0.00              
ATOM   1478 2HB  PHE B  27       7.821  24.886 -86.719  1.00  0.00              
ATOM   1479  HD1 PHE B  27       9.011  21.828 -88.512  1.00  0.00              
ATOM   1480  HD2 PHE B  27       7.499  23.567 -84.905  1.00  0.00              
ATOM   1481  HE1 PHE B  27       9.276  19.645 -87.358  1.00  0.00              
ATOM   1482  HE2 PHE B  27       7.760  21.384 -83.739  1.00  0.00              
ATOM   1483  HZ  PHE B  27       8.647  19.427 -84.967  1.00  0.00              
ATOM   1484  N   MET B  28       4.974  24.652 -87.313  1.00  0.00              
ATOM   1485  CA  MET B  28       3.684  24.356 -86.712  1.00  0.00              
ATOM   1486  C   MET B  28       2.707  23.855 -87.771  1.00  0.00              
ATOM   1487  O   MET B  28       1.915  22.955 -87.517  1.00  0.00              
ATOM   1488  CB  MET B  28       3.128  25.596 -86.013  1.00  0.00              
ATOM   1489  CG  MET B  28       1.790  25.380 -85.319  1.00  0.00              
ATOM   1490  SD  MET B  28       1.024  26.926 -84.791  1.00  0.00              
ATOM   1491  CE  MET B  28       0.489  27.593 -86.364  1.00  0.00              
ATOM   1492  H   MET B  28       5.353  25.585 -87.230  1.00  0.00              
ATOM   1493  HA  MET B  28       3.791  23.561 -85.975  1.00  0.00              
ATOM   1494 1HB  MET B  28       3.872  25.906 -85.280  1.00  0.00              
ATOM   1495 2HB  MET B  28       3.022  26.369 -86.774  1.00  0.00              
ATOM   1496 1HG  MET B  28       1.125  24.871 -86.015  1.00  0.00              
ATOM   1497 2HG  MET B  28       1.958  24.748 -84.448  1.00  0.00              
ATOM   1498 1HE  MET B  28      -0.005  28.551 -86.205  1.00  0.00              
ATOM   1499 2HE  MET B  28       1.355  27.734 -87.013  1.00  0.00              
ATOM   1500 3HE  MET B  28      -0.208  26.899 -86.835  1.00  0.00              
ATOM   1501  N   ASN B  29       2.759  24.439 -88.963  1.00  0.00              
ATOM   1502  CA  ASN B  29       1.868  24.015 -90.034  1.00  0.00              
ATOM   1503  C   ASN B  29       2.166  22.591 -90.493  1.00  0.00              
ATOM   1504  O   ASN B  29       1.253  21.855 -90.858  1.00  0.00              
ATOM   1505  CB  ASN B  29       1.937  24.967 -91.214  1.00  0.00              
ATOM   1506  CG  ASN B  29       1.206  26.262 -90.990  1.00  0.00              
ATOM   1507  OD1 ASN B  29      -0.020  26.286 -90.830  1.00  0.00              
ATOM   1508  ND2 ASN B  29       1.939  27.344 -91.059  1.00  0.00              
ATOM   1509  H   ASN B  29       3.417  25.184 -89.136  1.00  0.00              
ATOM   1510  HA  ASN B  29       0.837  24.005 -89.677  1.00  0.00              
ATOM   1511 1HB  ASN B  29       2.886  25.174 -91.710  1.00  0.00              
ATOM   1512 2HB  ASN B  29       1.327  24.325 -91.849  1.00  0.00              
ATOM   1513 1HD2 ASN B  29       1.519  28.241 -90.919  1.00  0.00              
ATOM   1514 2HD2 ASN B  29       2.917  27.273 -91.250  1.00  0.00              
ATOM   1515  N   ARG B  30       3.437  22.201 -90.469  1.00  0.00              
ATOM   1516  CA  ARG B  30       3.797  20.841 -90.856  1.00  0.00              
ATOM   1517  C   ARG B  30       3.283  19.866 -89.791  1.00  0.00              
ATOM   1518  O   ARG B  30       2.826  18.777 -90.118  1.00  0.00              
ATOM   1519  CB  ARG B  30       5.309  20.715 -91.014  1.00  0.00              
ATOM   1520  CG  ARG B  30       5.860  21.530 -92.179  1.00  0.00              
ATOM   1521  CD  ARG B  30       7.358  21.354 -92.316  1.00  0.00              
ATOM   1522  NE  ARG B  30       7.711  19.977 -92.643  1.00  0.00              
ATOM   1523  CZ  ARG B  30       8.928  19.463 -92.501  1.00  0.00              
ATOM   1524  NH1 ARG B  30       9.917  20.214 -92.034  1.00  0.00              
ATOM   1525  NH2 ARG B  30       9.154  18.198 -92.823  1.00  0.00              
ATOM   1526  H   ARG B  30       4.165  22.841 -90.184  1.00  0.00              
ATOM   1527  HA  ARG B  30       3.316  20.588 -91.802  1.00  0.00              
ATOM   1528 1HB  ARG B  30       5.755  21.050 -90.078  1.00  0.00              
ATOM   1529 2HB  ARG B  30       5.526  19.657 -91.161  1.00  0.00              
ATOM   1530 1HG  ARG B  30       5.370  21.200 -93.094  1.00  0.00              
ATOM   1531 2HG  ARG B  30       5.631  22.582 -92.003  1.00  0.00              
ATOM   1532 1HD  ARG B  30       7.720  22.007 -93.108  1.00  0.00              
ATOM   1533 2HD  ARG B  30       7.835  21.625 -91.374  1.00  0.00              
ATOM   1534  HE  ARG B  30       7.131  19.231 -93.005  1.00  0.00              
ATOM   1535 1HH1 ARG B  30       9.743  21.177 -91.784  1.00  0.00              
ATOM   1536 2HH1 ARG B  30      10.840  19.818 -91.929  1.00  0.00              
ATOM   1537 1HH2 ARG B  30       8.398  17.625 -93.175  1.00  0.00              
ATOM   1538 2HH2 ARG B  30      10.080  17.810 -92.716  1.00  0.00              
ATOM   1539  N   VAL B  31       3.360  20.259 -88.520  1.00  0.00              
ATOM   1540  CA  VAL B  31       2.863  19.406 -87.444  1.00  0.00              
ATOM   1541  C   VAL B  31       1.343  19.298 -87.604  1.00  0.00              
ATOM   1542  O   VAL B  31       0.759  18.246 -87.366  1.00  0.00              
ATOM   1543  CB  VAL B  31       3.212  19.956 -86.049  1.00  0.00              
ATOM   1544  CG1 VAL B  31       2.515  19.144 -84.967  1.00  0.00              
ATOM   1545  CG2 VAL B  31       4.717  19.948 -85.833  1.00  0.00              
ATOM   1546  H   VAL B  31       3.766  21.155 -88.289  1.00  0.00              
ATOM   1547  HA  VAL B  31       3.268  18.396 -87.521  1.00  0.00              
ATOM   1548  HB  VAL B  31       2.889  20.996 -85.987  1.00  0.00              
ATOM   1549 1HG1 VAL B  31       2.772  19.547 -83.987  1.00  0.00              
ATOM   1550 2HG1 VAL B  31       1.436  19.199 -85.109  1.00  0.00              
ATOM   1551 3HG1 VAL B  31       2.838  18.105 -85.027  1.00  0.00              
ATOM   1552 1HG2 VAL B  31       4.946  20.340 -84.842  1.00  0.00              
ATOM   1553 2HG2 VAL B  31       5.090  18.926 -85.914  1.00  0.00              
ATOM   1554 3HG2 VAL B  31       5.197  20.570 -86.588  1.00  0.00              
ATOM   1555  N   GLY B  32       0.709  20.390 -88.026  1.00  0.00              
ATOM   1556  CA  GLY B  32      -0.731  20.374 -88.234  1.00  0.00              
ATOM   1557  C   GLY B  32      -1.142  19.406 -89.336  1.00  0.00              
ATOM   1558  O   GLY B  32      -2.143  18.701 -89.208  1.00  0.00              
ATOM   1559  H   GLY B  32       1.222  21.242 -88.206  1.00  0.00              
ATOM   1560 1HA  GLY B  32      -1.221  20.072 -87.309  1.00  0.00              
ATOM   1561 2HA  GLY B  32      -1.062  21.374 -88.511  1.00  0.00              
ATOM   1562  N   ALA B  33      -0.371  19.366 -90.422  1.00  0.00              
ATOM   1563  CA  ALA B  33      -0.671  18.462 -91.532  1.00  0.00              
ATOM   1564  C   ALA B  33      -0.530  17.019 -91.063  1.00  0.00              
ATOM   1565  O   ALA B  33      -1.325  16.150 -91.424  1.00  0.00              
ATOM   1566  CB  ALA B  33       0.270  18.731 -92.702  1.00  0.00              
ATOM   1567  H   ALA B  33       0.436  19.969 -90.483  1.00  0.00              
ATOM   1568  HA  ALA B  33      -1.703  18.624 -91.846  1.00  0.00              
ATOM   1569 1HB  ALA B  33       0.035  18.050 -93.521  1.00  0.00              
ATOM   1570 2HB  ALA B  33       0.149  19.759 -93.040  1.00  0.00              
ATOM   1571 3HB  ALA B  33       1.300  18.571 -92.384  1.00  0.00              
ATOM   1572  N   LEU B  34       0.492  16.773 -90.253  1.00  0.00              
ATOM   1573  CA  LEU B  34       0.741  15.450 -89.700  1.00  0.00              
ATOM   1574  C   LEU B  34      -0.456  15.032 -88.842  1.00  0.00              
ATOM   1575  O   LEU B  34      -0.950  13.906 -88.942  1.00  0.00              
ATOM   1576  CB  LEU B  34       2.017  15.487 -88.855  1.00  0.00              
ATOM   1577  CG  LEU B  34       2.292  14.317 -87.912  1.00  0.00              
ATOM   1578  CD1 LEU B  34       2.439  13.032 -88.708  1.00  0.00              
ATOM   1579  CD2 LEU B  34       3.552  14.601 -87.105  1.00  0.00              
ATOM   1580  H   LEU B  34       1.116  17.530 -90.014  1.00  0.00              
ATOM   1581  HA  LEU B  34       0.837  14.728 -90.510  1.00  0.00              
ATOM   1582 1HB  LEU B  34       2.758  15.481 -89.653  1.00  0.00              
ATOM   1583 2HB  LEU B  34       2.099  16.416 -88.290  1.00  0.00              
ATOM   1584  HG  LEU B  34       1.456  14.258 -87.215  1.00  0.00              
ATOM   1585 1HD1 LEU B  34       2.635  12.202 -88.028  1.00  0.00              
ATOM   1586 2HD1 LEU B  34       1.519  12.839 -89.260  1.00  0.00              
ATOM   1587 3HD1 LEU B  34       3.268  13.131 -89.408  1.00  0.00              
ATOM   1588 1HD2 LEU B  34       3.747  13.765 -86.431  1.00  0.00              
ATOM   1589 2HD2 LEU B  34       4.397  14.728 -87.781  1.00  0.00              
ATOM   1590 3HD2 LEU B  34       3.414  15.512 -86.521  1.00  0.00              
ATOM   1591  N   ALA B  35      -0.922  15.954 -88.004  1.00  0.00              
ATOM   1592  CA  ALA B  35      -2.059  15.702 -87.126  1.00  0.00              
ATOM   1593  C   ALA B  35      -3.304  15.324 -87.925  1.00  0.00              
ATOM   1594  O   ALA B  35      -4.052  14.427 -87.540  1.00  0.00              
ATOM   1595  CB  ALA B  35      -2.338  16.937 -86.274  1.00  0.00              
ATOM   1596  H   ALA B  35      -0.471  16.857 -87.979  1.00  0.00              
ATOM   1597  HA  ALA B  35      -1.821  14.857 -86.480  1.00  0.00              
ATOM   1598 1HB  ALA B  35      -3.187  16.742 -85.620  1.00  0.00              
ATOM   1599 2HB  ALA B  35      -1.460  17.169 -85.670  1.00  0.00              
ATOM   1600 3HB  ALA B  35      -2.566  17.782 -86.923  1.00  0.00              
ATOM   1601  N   GLU B  36      -3.522  16.019 -89.037  1.00  0.00              
ATOM   1602  CA  GLU B  36      -4.679  15.757 -89.887  1.00  0.00              
ATOM   1603  C   GLU B  36      -4.613  14.351 -90.480  1.00  0.00              
ATOM   1604  O   GLU B  36      -5.629  13.661 -90.570  1.00  0.00              
ATOM   1605  CB  GLU B  36      -4.771  16.798 -91.005  1.00  0.00              
ATOM   1606  CG  GLU B  36      -5.194  18.184 -90.540  1.00  0.00              
ATOM   1607  CD  GLU B  36      -5.249  19.153 -91.688  1.00  0.00              
ATOM   1608  OE1 GLU B  36      -5.928  18.870 -92.646  1.00  0.00              
ATOM   1609  OE2 GLU B  36      -4.705  20.224 -91.563  1.00  0.00              
ATOM   1610  H   GLU B  36      -2.873  16.746 -89.301  1.00  0.00              
ATOM   1611  HA  GLU B  36      -5.592  15.803 -89.294  1.00  0.00              
ATOM   1612 1HB  GLU B  36      -3.785  16.856 -91.467  1.00  0.00              
ATOM   1613 2HB  GLU B  36      -5.492  16.424 -91.731  1.00  0.00              
ATOM   1614 1HG  GLU B  36      -6.147  18.193 -90.012  1.00  0.00              
ATOM   1615 2HG  GLU B  36      -4.399  18.479 -89.855  1.00  0.00              
ATOM   1616  N   ARG B  37      -3.416  13.931 -90.881  1.00  0.00              
ATOM   1617  CA  ARG B  37      -3.226  12.609 -91.474  1.00  0.00              
ATOM   1618  C   ARG B  37      -3.438  11.471 -90.477  1.00  0.00              
ATOM   1619  O   ARG B  37      -4.001  10.429 -90.822  1.00  0.00              
ATOM   1620  CB  ARG B  37      -1.816  12.479 -92.062  1.00  0.00              
ATOM   1621  CG  ARG B  37      -1.487  13.440 -93.189  1.00  0.00              
ATOM   1622  CD  ARG B  37      -0.262  12.962 -93.964  1.00  0.00              
ATOM   1623  NE  ARG B  37       0.957  12.938 -93.157  1.00  0.00              
ATOM   1624  CZ  ARG B  37       1.681  14.014 -92.860  1.00  0.00              
ATOM   1625  NH1 ARG B  37       1.316  15.208 -93.305  1.00  0.00              
ATOM   1626  NH2 ARG B  37       2.777  13.894 -92.122  1.00  0.00              
ATOM   1627  H   ARG B  37      -2.618  14.541 -90.774  1.00  0.00              
ATOM   1628  HA  ARG B  37      -3.966  12.447 -92.259  1.00  0.00              
ATOM   1629 1HB  ARG B  37      -1.114  12.639 -91.245  1.00  0.00              
ATOM   1630 2HB  ARG B  37      -1.718  11.457 -92.429  1.00  0.00              
ATOM   1631 1HG  ARG B  37      -2.346  13.499 -93.857  1.00  0.00              
ATOM   1632 2HG  ARG B  37      -1.293  14.424 -92.760  1.00  0.00              
ATOM   1633 1HD  ARG B  37      -0.446  11.951 -94.328  1.00  0.00              
ATOM   1634 2HD  ARG B  37      -0.095  13.628 -94.810  1.00  0.00              
ATOM   1635  HE  ARG B  37       1.424  12.157 -92.718  1.00  0.00              
ATOM   1636 1HH1 ARG B  37       0.484  15.301 -93.870  1.00  0.00              
ATOM   1637 2HH1 ARG B  37       1.871  16.020 -93.076  1.00  0.00              
ATOM   1638 1HH2 ARG B  37       3.060  12.983 -91.786  1.00  0.00              
ATOM   1639 2HH2 ARG B  37       3.324  14.712 -91.900  1.00  0.00              
ATOM   1640  N   GLU B  38      -2.985  11.674 -89.244  1.00  0.00              
ATOM   1641  CA  GLU B  38      -3.089  10.654 -88.207  1.00  0.00              
ATOM   1642  C   GLU B  38      -4.333  10.749 -87.331  1.00  0.00              
ATOM   1643  O   GLU B  38      -4.519   9.937 -86.419  1.00  0.00              
ATOM   1644  CB  GLU B  38      -1.842  10.705 -87.322  1.00  0.00              
ATOM   1645  CG  GLU B  38      -0.548  10.518 -88.097  1.00  0.00              
ATOM   1646  CD  GLU B  38      -0.467   9.161 -88.767  1.00  0.00              
ATOM   1647  OE1 GLU B  38       0.421   8.969 -89.623  1.00  0.00              
ATOM   1648  OE2 GLU B  38      -1.290   8.283 -88.431  1.00  0.00              
ATOM   1649  H   GLU B  38      -2.556  12.561 -89.022  1.00  0.00              
ATOM   1650  HA  GLU B  38      -3.161   9.667 -88.664  1.00  0.00              
ATOM   1651 1HB  GLU B  38      -1.842  11.676 -86.827  1.00  0.00              
ATOM   1652 2HB  GLU B  38      -1.948   9.917 -86.577  1.00  0.00              
ATOM   1653 1HG  GLU B  38      -0.376  11.290 -88.846  1.00  0.00              
ATOM   1654 2HG  GLU B  38       0.221  10.580 -87.328  1.00  0.00              
ATOM   1655  N   ASN B  39      -5.178  11.737 -87.596  1.00  0.00              
ATOM   1656  CA  ASN B  39      -6.399  11.921 -86.825  1.00  0.00              
ATOM   1657  C   ASN B  39      -6.152  12.096 -85.327  1.00  0.00              
ATOM   1658  O   ASN B  39      -6.939  11.634 -84.497  1.00  0.00              
ATOM   1659  CB  ASN B  39      -7.357  10.767 -87.056  1.00  0.00              
ATOM   1660  CG  ASN B  39      -7.804  10.628 -88.485  1.00  0.00              
ATOM   1661  OD1 ASN B  39      -8.367  11.558 -89.074  1.00  0.00              
ATOM   1662  ND2 ASN B  39      -7.631   9.445 -89.017  1.00  0.00              
ATOM   1663  H   ASN B  39      -4.971  12.376 -88.351  1.00  0.00              
ATOM   1664  HA  ASN B  39      -6.899  12.840 -87.138  1.00  0.00              
ATOM   1665 1HB  ASN B  39      -7.148   9.777 -86.648  1.00  0.00              
ATOM   1666 2HB  ASN B  39      -8.158  11.234 -86.482  1.00  0.00              
ATOM   1667 1HD2 ASN B  39      -7.905   9.279 -89.965  1.00  0.00              
ATOM   1668 2HD2 ASN B  39      -7.225   8.708 -88.478  1.00  0.00              
ATOM   1669  N   HIS B  40      -5.054  12.762 -84.981  1.00  0.00              
ATOM   1670  CA  HIS B  40      -4.726  13.020 -83.585  1.00  0.00              
ATOM   1671  C   HIS B  40      -4.060  14.385 -83.567  1.00  0.00              
ATOM   1672  O   HIS B  40      -3.049  14.605 -84.236  1.00  0.00              
ATOM   1673  CB  HIS B  40      -3.808  11.945 -82.994  1.00  0.00              
ATOM   1674  CG  HIS B  40      -3.623  12.059 -81.513  1.00  0.00              
ATOM   1675  ND1 HIS B  40      -3.017  13.148 -80.921  1.00  0.00              
ATOM   1676  CD2 HIS B  40      -3.963  11.223 -80.505  1.00  0.00              
ATOM   1677  CE1 HIS B  40      -2.993  12.975 -79.611  1.00  0.00              
ATOM   1678  NE2 HIS B  40      -3.560  11.815 -79.333  1.00  0.00              
ATOM   1679  H   HIS B  40      -4.431  13.097 -85.703  1.00  0.00              
ATOM   1680  HA  HIS B  40      -5.640  13.042 -82.992  1.00  0.00              
ATOM   1681 1HB  HIS B  40      -4.222  10.953 -83.181  1.00  0.00              
ATOM   1682 2HB  HIS B  40      -2.816  12.013 -83.439  1.00  0.00              
ATOM   1683  HD2 HIS B  40      -4.456  10.250 -80.483  1.00  0.00              
ATOM   1684  HE1 HIS B  40      -2.554  13.730 -78.960  1.00  0.00              
ATOM   1685  HE2 HIS B  40      -3.683  11.420 -78.412  1.00  0.00              
ATOM   1686  N   HIS B  41      -4.631  15.299 -82.793  1.00  0.00              
ATOM   1687  CA  HIS B  41      -4.139  16.663 -82.759  1.00  0.00              
ATOM   1688  C   HIS B  41      -3.458  17.098 -81.483  1.00  0.00              
ATOM   1689  O   HIS B  41      -3.875  16.751 -80.381  1.00  0.00              
ATOM   1690  CB  HIS B  41      -5.296  17.625 -83.048  1.00  0.00              
ATOM   1691  CG  HIS B  41      -6.063  17.289 -84.289  1.00  0.00              
ATOM   1692  ND1 HIS B  41      -5.653  17.682 -85.546  1.00  0.00              
ATOM   1693  CD2 HIS B  41      -7.213  16.597 -84.466  1.00  0.00              
ATOM   1694  CE1 HIS B  41      -6.520  17.245 -86.443  1.00  0.00              
ATOM   1695  NE2 HIS B  41      -7.475  16.585 -85.814  1.00  0.00              
ATOM   1696  H   HIS B  41      -5.421  15.046 -82.217  1.00  0.00              
ATOM   1697  HA  HIS B  41      -3.363  16.791 -83.514  1.00  0.00              
ATOM   1698 1HB  HIS B  41      -6.012  17.610 -82.225  1.00  0.00              
ATOM   1699 2HB  HIS B  41      -4.917  18.638 -83.180  1.00  0.00              
ATOM   1700  HD2 HIS B  41      -7.893  16.101 -83.773  1.00  0.00              
ATOM   1701  HE1 HIS B  41      -6.373  17.453 -87.503  1.00  0.00              
ATOM   1702  HE2 HIS B  41      -8.272  16.140 -86.245  1.00  0.00              
ATOM   1703  N   PRO B  42      -2.402  17.906 -81.621  1.00  0.00              
ATOM   1704  CA  PRO B  42      -1.643  18.404 -80.479  1.00  0.00              
ATOM   1705  C   PRO B  42      -2.152  19.758 -80.031  1.00  0.00              
ATOM   1706  O   PRO B  42      -3.110  20.302 -80.589  1.00  0.00              
ATOM   1707  CB  PRO B  42      -0.253  18.556 -81.066  1.00  0.00              
ATOM   1708  CG  PRO B  42      -0.580  19.173 -82.418  1.00  0.00              
ATOM   1709  CD  PRO B  42      -1.789  18.357 -82.889  1.00  0.00              
ATOM   1710  HA  PRO B  42      -1.734  17.758 -79.593  1.00  0.00              
ATOM   1711 1HB  PRO B  42       0.380  19.202 -80.442  1.00  0.00              
ATOM   1712 2HB  PRO B  42       0.257  17.585 -81.149  1.00  0.00              
ATOM   1713 1HG  PRO B  42      -0.813  20.244 -82.321  1.00  0.00              
ATOM   1714 2HG  PRO B  42       0.272  19.090 -83.109  1.00  0.00              
ATOM   1715 1HD  PRO B  42      -2.493  18.961 -83.479  1.00  0.00              
ATOM   1716 2HD  PRO B  42      -1.495  17.502 -83.516  1.00  0.00              
ATOM   1717  N   ARG B  43      -1.517  20.275 -78.988  1.00  0.00              
ATOM   1718  CA  ARG B  43      -1.764  21.638 -78.562  1.00  0.00              
ATOM   1719  C   ARG B  43      -0.427  22.264 -78.968  1.00  0.00              
ATOM   1720  O   ARG B  43       0.643  21.819 -78.527  1.00  0.00              
ATOM   1721  CB  ARG B  43      -2.135  21.812 -77.097  1.00  0.00              
ATOM   1722  CG  ARG B  43      -2.104  23.246 -76.595  1.00  0.00              
ATOM   1723  CD  ARG B  43      -2.550  23.412 -75.187  1.00  0.00              
ATOM   1724  NE  ARG B  43      -3.944  23.072 -74.953  1.00  0.00              
ATOM   1725  CZ  ARG B  43      -4.486  22.862 -73.737  1.00  0.00              
ATOM   1726  NH1 ARG B  43      -3.751  22.919 -72.649  1.00  0.00              
ATOM   1727  NH2 ARG B  43      -5.774  22.573 -73.669  1.00  0.00              
ATOM   1728  H   ARG B  43      -0.849  19.715 -78.478  1.00  0.00              
ATOM   1729  HA  ARG B  43      -2.625  22.041 -79.097  1.00  0.00              
ATOM   1730 1HB  ARG B  43      -3.140  21.409 -76.973  1.00  0.00              
ATOM   1731 2HB  ARG B  43      -1.431  21.214 -76.518  1.00  0.00              
ATOM   1732 1HG  ARG B  43      -1.082  23.618 -76.669  1.00  0.00              
ATOM   1733 2HG  ARG B  43      -2.757  23.849 -77.228  1.00  0.00              
ATOM   1734 1HD  ARG B  43      -1.945  22.772 -74.547  1.00  0.00              
ATOM   1735 2HD  ARG B  43      -2.414  24.452 -74.893  1.00  0.00              
ATOM   1736  HE  ARG B  43      -4.696  22.943 -75.616  1.00  0.00              
ATOM   1737 1HH1 ARG B  43      -2.764  23.123 -72.719  1.00  0.00              
ATOM   1738 2HH1 ARG B  43      -4.176  22.758 -71.747  1.00  0.00              
ATOM   1739 1HH2 ARG B  43      -6.321  22.516 -74.517  1.00  0.00              
ATOM   1740 2HH2 ARG B  43      -6.205  22.410 -72.771  1.00  0.00              
ATOM   1741  N   LEU B  44      -0.490  23.260 -79.843  1.00  0.00              
ATOM   1742  CA  LEU B  44       0.703  23.936 -80.329  1.00  0.00              
ATOM   1743  C   LEU B  44       0.795  25.342 -79.785  1.00  0.00              
ATOM   1744  O   LEU B  44      -0.189  26.081 -79.796  1.00  0.00              
ATOM   1745  CB  LEU B  44       0.715  23.959 -81.863  1.00  0.00              
ATOM   1746  CG  LEU B  44       0.478  22.603 -82.538  1.00  0.00              
ATOM   1747  CD1 LEU B  44       0.197  22.800 -84.022  1.00  0.00              
ATOM   1748  CD2 LEU B  44       1.694  21.712 -82.333  1.00  0.00              
ATOM   1749  H   LEU B  44      -1.395  23.556 -80.180  1.00  0.00              
ATOM   1750  HA  LEU B  44       1.589  23.409 -79.979  1.00  0.00              
ATOM   1751 1HB  LEU B  44      -0.135  24.617 -82.037  1.00  0.00              
ATOM   1752 2HB  LEU B  44       1.621  24.425 -82.252  1.00  0.00              
ATOM   1753  HG  LEU B  44      -0.367  22.133 -82.034  1.00  0.00              
ATOM   1754 1HD1 LEU B  44       0.030  21.831 -84.493  1.00  0.00              
ATOM   1755 2HD1 LEU B  44      -0.690  23.421 -84.145  1.00  0.00              
ATOM   1756 3HD1 LEU B  44       1.050  23.289 -84.491  1.00  0.00              
ATOM   1757 1HD2 LEU B  44       1.524  20.748 -82.813  1.00  0.00              
ATOM   1758 2HD2 LEU B  44       2.572  22.187 -82.773  1.00  0.00              
ATOM   1759 3HD2 LEU B  44       1.860  21.562 -81.266  1.00  0.00              
ATOM   1760  N   THR B  45       1.975  25.721 -79.315  1.00  0.00              
ATOM   1761  CA  THR B  45       2.176  27.079 -78.826  1.00  0.00              
ATOM   1762  C   THR B  45       3.273  27.670 -79.700  1.00  0.00              
ATOM   1763  O   THR B  45       4.405  27.183 -79.709  1.00  0.00              
ATOM   1764  CB  THR B  45       2.582  27.133 -77.341  1.00  0.00              
ATOM   1765  OG1 THR B  45       1.555  26.534 -76.541  1.00  0.00              
ATOM   1766  CG2 THR B  45       2.791  28.572 -76.897  1.00  0.00              
ATOM   1767  H   THR B  45       2.747  25.070 -79.292  1.00  0.00              
ATOM   1768  HA  THR B  45       1.256  27.653 -78.943  1.00  0.00              
ATOM   1769  HB  THR B  45       3.508  26.574 -77.207  1.00  0.00              
ATOM   1770  HG1 THR B  45       1.920  26.283 -75.689  1.00  0.00              
ATOM   1771 1HG2 THR B  45       3.078  28.590 -75.846  1.00  0.00              
ATOM   1772 2HG2 THR B  45       3.580  29.027 -77.497  1.00  0.00              
ATOM   1773 3HG2 THR B  45       1.866  29.131 -77.031  1.00  0.00              
ATOM   1774  N   MET B  46       2.916  28.703 -80.454  1.00  0.00              
ATOM   1775  CA  MET B  46       3.836  29.362 -81.365  1.00  0.00              
ATOM   1776  C   MET B  46       4.162  30.767 -80.890  1.00  0.00              
ATOM   1777  O   MET B  46       3.268  31.556 -80.575  1.00  0.00              
ATOM   1778  CB  MET B  46       3.247  29.403 -82.773  1.00  0.00              
ATOM   1779  CG  MET B  46       4.054  30.221 -83.771  1.00  0.00              
ATOM   1780  SD  MET B  46       3.318  30.234 -85.418  1.00  0.00              
ATOM   1781  CE  MET B  46       1.858  31.229 -85.128  1.00  0.00              
ATOM   1782  H   MET B  46       1.966  29.040 -80.386  1.00  0.00              
ATOM   1783  HA  MET B  46       4.780  28.817 -81.398  1.00  0.00              
ATOM   1784 1HB  MET B  46       3.180  28.372 -83.119  1.00  0.00              
ATOM   1785 2HB  MET B  46       2.244  29.823 -82.686  1.00  0.00              
ATOM   1786 1HG  MET B  46       4.117  31.243 -83.399  1.00  0.00              
ATOM   1787 2HG  MET B  46       5.055  29.793 -83.829  1.00  0.00              
ATOM   1788 1HE  MET B  46       1.295  31.329 -86.056  1.00  0.00              
ATOM   1789 2HE  MET B  46       1.234  30.748 -84.374  1.00  0.00              
ATOM   1790 3HE  MET B  46       2.156  32.217 -84.776  1.00  0.00              
ATOM   1791  N   GLU B  47       5.447  31.069 -80.823  1.00  0.00              
ATOM   1792  CA  GLU B  47       5.896  32.390 -80.418  1.00  0.00              
ATOM   1793  C   GLU B  47       7.205  32.659 -81.128  1.00  0.00              
ATOM   1794  O   GLU B  47       7.732  31.784 -81.810  1.00  0.00              
ATOM   1795  CB  GLU B  47       6.065  32.488 -78.900  1.00  0.00              
ATOM   1796  CG  GLU B  47       7.117  31.552 -78.323  1.00  0.00              
ATOM   1797  CD  GLU B  47       7.179  31.657 -76.824  1.00  0.00              
ATOM   1798  OE1 GLU B  47       6.455  32.451 -76.273  1.00  0.00              
ATOM   1799  OE2 GLU B  47       7.866  30.867 -76.221  1.00  0.00              
ATOM   1800  H   GLU B  47       6.134  30.366 -81.059  1.00  0.00              
ATOM   1801  HA  GLU B  47       5.166  33.139 -80.726  1.00  0.00              
ATOM   1802 1HB  GLU B  47       6.336  33.520 -78.676  1.00  0.00              
ATOM   1803 2HB  GLU B  47       5.095  32.261 -78.456  1.00  0.00              
ATOM   1804 1HG  GLU B  47       6.974  30.510 -78.607  1.00  0.00              
ATOM   1805 2HG  GLU B  47       8.049  31.919 -78.751  1.00  0.00              
ATOM   1806  N   PHE B  48       7.721  33.872 -80.995  1.00  0.00              
ATOM   1807  CA  PHE B  48       8.980  34.191 -81.644  1.00  0.00              
ATOM   1808  C   PHE B  48      10.056  33.188 -81.254  1.00  0.00              
ATOM   1809  O   PHE B  48      10.337  32.998 -80.073  1.00  0.00              
ATOM   1810  CB  PHE B  48       9.421  35.611 -81.285  1.00  0.00              
ATOM   1811  CG  PHE B  48      10.554  36.124 -82.128  1.00  0.00              
ATOM   1812  CD1 PHE B  48      10.329  36.562 -83.425  1.00  0.00              
ATOM   1813  CD2 PHE B  48      11.846  36.169 -81.627  1.00  0.00              
ATOM   1814  CE1 PHE B  48      11.371  37.034 -84.201  1.00  0.00              
ATOM   1815  CE2 PHE B  48      12.889  36.642 -82.400  1.00  0.00              
ATOM   1816  CZ  PHE B  48      12.650  37.075 -83.689  1.00  0.00              
ATOM   1817  H   PHE B  48       7.254  34.581 -80.450  1.00  0.00              
ATOM   1818  HA  PHE B  48       8.865  34.125 -82.726  1.00  0.00              
ATOM   1819 1HB  PHE B  48       8.594  36.306 -81.418  1.00  0.00              
ATOM   1820 2HB  PHE B  48       9.762  35.647 -80.251  1.00  0.00              
ATOM   1821  HD1 PHE B  48       9.317  36.531 -83.829  1.00  0.00              
ATOM   1822  HD2 PHE B  48      12.034  35.827 -80.608  1.00  0.00              
ATOM   1823  HE1 PHE B  48      11.180  37.375 -85.218  1.00  0.00              
ATOM   1824  HE2 PHE B  48      13.899  36.673 -81.994  1.00  0.00              
ATOM   1825  HZ  PHE B  48      13.471  37.446 -84.300  1.00  0.00              
ATOM   1826  N   GLY B  49      10.634  32.537 -82.260  1.00  0.00              
ATOM   1827  CA  GLY B  49      11.708  31.586 -82.032  1.00  0.00              
ATOM   1828  C   GLY B  49      11.401  30.245 -81.388  1.00  0.00              
ATOM   1829  O   GLY B  49      12.331  29.505 -81.063  1.00  0.00              
ATOM   1830  H   GLY B  49      10.320  32.709 -83.205  1.00  0.00              
ATOM   1831 1HA  GLY B  49      12.169  31.333 -82.987  1.00  0.00              
ATOM   1832 2HA  GLY B  49      12.453  32.040 -81.379  1.00  0.00              
ATOM   1833  N   ARG B  50      10.132  29.900 -81.205  1.00  0.00              
ATOM   1834  CA  ARG B  50       9.839  28.619 -80.587  1.00  0.00              
ATOM   1835  C   ARG B  50       8.453  28.075 -80.824  1.00  0.00              
ATOM   1836  O   ARG B  50       7.472  28.816 -80.897  1.00  0.00              
ATOM   1837  CB  ARG B  50      10.136  28.656 -79.095  1.00  0.00              
ATOM   1838  CG  ARG B  50       9.680  27.429 -78.321  1.00  0.00              
ATOM   1839  CD  ARG B  50      10.156  27.380 -76.915  1.00  0.00              
ATOM   1840  NE  ARG B  50       9.538  28.359 -76.035  1.00  0.00              
ATOM   1841  CZ  ARG B  50       9.845  28.520 -74.733  1.00  0.00              
ATOM   1842  NH1 ARG B  50      10.732  27.746 -74.146  1.00  0.00              
ATOM   1843  NH2 ARG B  50       9.213  29.461 -74.054  1.00  0.00              
ATOM   1844  H   ARG B  50       9.367  30.501 -81.479  1.00  0.00              
ATOM   1845  HA  ARG B  50      10.492  27.851 -81.004  1.00  0.00              
ATOM   1846 1HB  ARG B  50      11.213  28.769 -78.987  1.00  0.00              
ATOM   1847 2HB  ARG B  50       9.636  29.539 -78.694  1.00  0.00              
ATOM   1848 1HG  ARG B  50       8.590  27.413 -78.307  1.00  0.00              
ATOM   1849 2HG  ARG B  50      10.050  26.540 -78.833  1.00  0.00              
ATOM   1850 1HD  ARG B  50       9.945  26.394 -76.504  1.00  0.00              
ATOM   1851 2HD  ARG B  50      11.230  27.559 -76.899  1.00  0.00              
ATOM   1852  HE  ARG B  50       8.820  29.043 -76.235  1.00  0.00              
ATOM   1853 1HH1 ARG B  50      11.193  27.019 -74.675  1.00  0.00              
ATOM   1854 2HH1 ARG B  50      10.948  27.882 -73.170  1.00  0.00              
ATOM   1855 1HH2 ARG B  50       8.522  30.035 -74.516  1.00  0.00              
ATOM   1856 2HH2 ARG B  50       9.424  29.602 -73.077  1.00  0.00              
ATOM   1857  N   VAL B  51       8.391  26.758 -80.953  1.00  0.00              
ATOM   1858  CA  VAL B  51       7.127  26.061 -81.083  1.00  0.00              
ATOM   1859  C   VAL B  51       7.142  24.983 -80.016  1.00  0.00              
ATOM   1860  O   VAL B  51       8.090  24.199 -79.931  1.00  0.00              
ATOM   1861  CB  VAL B  51       6.951  25.347 -82.434  1.00  0.00              
ATOM   1862  CG1 VAL B  51       5.638  24.562 -82.425  1.00  0.00              
ATOM   1863  CG2 VAL B  51       6.953  26.351 -83.570  1.00  0.00              
ATOM   1864  H   VAL B  51       9.249  26.224 -80.960  1.00  0.00              
ATOM   1865  HA  VAL B  51       6.285  26.727 -80.889  1.00  0.00              
ATOM   1866  HB  VAL B  51       7.800  24.682 -82.597  1.00  0.00              
ATOM   1867 1HG1 VAL B  51       5.510  24.054 -83.381  1.00  0.00              
ATOM   1868 2HG1 VAL B  51       5.661  23.824 -81.623  1.00  0.00              
ATOM   1869 3HG1 VAL B  51       4.805  25.247 -82.265  1.00  0.00              
ATOM   1870 1HG2 VAL B  51       6.829  25.829 -84.518  1.00  0.00              
ATOM   1871 2HG2 VAL B  51       6.134  27.056 -83.433  1.00  0.00              
ATOM   1872 3HG2 VAL B  51       7.901  26.891 -83.575  1.00  0.00              
ATOM   1873  N   THR B  52       6.114  24.965 -79.180  1.00  0.00              
ATOM   1874  CA  THR B  52       5.988  23.933 -78.166  1.00  0.00              
ATOM   1875  C   THR B  52       4.896  23.004 -78.681  1.00  0.00              
ATOM   1876  O   THR B  52       3.822  23.454 -79.100  1.00  0.00              
ATOM   1877  CB  THR B  52       5.619  24.489 -76.778  1.00  0.00              
ATOM   1878  OG1 THR B  52       6.569  25.491 -76.394  1.00  0.00              
ATOM   1879  CG2 THR B  52       5.614  23.376 -75.741  1.00  0.00              
ATOM   1880  H   THR B  52       5.402  25.680 -79.245  1.00  0.00              
ATOM   1881  HA  THR B  52       6.930  23.393 -78.069  1.00  0.00              
ATOM   1882  HB  THR B  52       4.628  24.941 -76.829  1.00  0.00              
ATOM   1883  HG1 THR B  52       6.353  26.320 -76.829  1.00  0.00              
ATOM   1884 1HG2 THR B  52       5.351  23.788 -74.767  1.00  0.00              
ATOM   1885 2HG2 THR B  52       4.884  22.618 -76.025  1.00  0.00              
ATOM   1886 3HG2 THR B  52       6.604  22.925 -75.689  1.00  0.00              
ATOM   1887  N   VAL B  53       5.188  21.711 -78.681  1.00  0.00              
ATOM   1888  CA  VAL B  53       4.246  20.709 -79.148  1.00  0.00              
ATOM   1889  C   VAL B  53       3.892  19.808 -77.975  1.00  0.00              
ATOM   1890  O   VAL B  53       4.779  19.266 -77.314  1.00  0.00              
ATOM   1891  CB  VAL B  53       4.861  19.847 -80.285  1.00  0.00              
ATOM   1892  CG1 VAL B  53       3.826  18.861 -80.807  1.00  0.00              
ATOM   1893  CG2 VAL B  53       5.374  20.739 -81.412  1.00  0.00              
ATOM   1894  H   VAL B  53       6.094  21.417 -78.345  1.00  0.00              
ATOM   1895  HA  VAL B  53       3.315  21.167 -79.485  1.00  0.00              
ATOM   1896  HB  VAL B  53       5.722  19.306 -79.892  1.00  0.00              
ATOM   1897 1HG1 VAL B  53       4.264  18.260 -81.604  1.00  0.00              
ATOM   1898 2HG1 VAL B  53       3.504  18.207 -79.996  1.00  0.00              
ATOM   1899 3HG1 VAL B  53       2.966  19.407 -81.196  1.00  0.00              
ATOM   1900 1HG2 VAL B  53       5.802  20.120 -82.199  1.00  0.00              
ATOM   1901 2HG2 VAL B  53       4.547  21.324 -81.817  1.00  0.00              
ATOM   1902 3HG2 VAL B  53       6.139  21.412 -81.024  1.00  0.00              
ATOM   1903  N   GLU B  54       2.598  19.662 -77.723  1.00  0.00              
ATOM   1904  CA  GLU B  54       2.116  18.815 -76.636  1.00  0.00              
ATOM   1905  C   GLU B  54       1.154  17.779 -77.191  1.00  0.00              
ATOM   1906  O   GLU B  54       0.213  18.118 -77.915  1.00  0.00              
ATOM   1907  CB  GLU B  54       1.435  19.649 -75.549  1.00  0.00              
ATOM   1908  CG  GLU B  54       2.281  20.794 -75.012  1.00  0.00              
ATOM   1909  CD  GLU B  54       1.543  21.572 -73.958  1.00  0.00              
ATOM   1910  OE1 GLU B  54       0.461  22.032 -74.235  1.00  0.00              
ATOM   1911  OE2 GLU B  54       2.007  21.611 -72.843  1.00  0.00              
ATOM   1912  H   GLU B  54       1.927  20.150 -78.300  1.00  0.00              
ATOM   1913  HA  GLU B  54       2.953  18.281 -76.185  1.00  0.00              
ATOM   1914 1HB  GLU B  54       0.517  20.048 -75.982  1.00  0.00              
ATOM   1915 2HB  GLU B  54       1.186  18.969 -74.734  1.00  0.00              
ATOM   1916 1HG  GLU B  54       3.245  20.473 -74.617  1.00  0.00              
ATOM   1917 2HG  GLU B  54       2.440  21.426 -75.885  1.00  0.00              
ATOM   1918  N   TRP B  55       1.402  16.520 -76.847  1.00  0.00              
ATOM   1919  CA  TRP B  55       0.563  15.413 -77.276  1.00  0.00              
ATOM   1920  C   TRP B  55      -0.002  14.668 -76.079  1.00  0.00              
ATOM   1921  O   TRP B  55       0.734  14.308 -75.162  1.00  0.00              
ATOM   1922  CB  TRP B  55       1.353  14.377 -78.085  1.00  0.00              
ATOM   1923  CG  TRP B  55       1.971  14.853 -79.351  1.00  0.00              
ATOM   1924  CD1 TRP B  55       3.294  15.117 -79.570  1.00  0.00              
ATOM   1925  CD2 TRP B  55       1.303  15.094 -80.592  1.00  0.00              
ATOM   1926  NE1 TRP B  55       3.491  15.506 -80.872  1.00  0.00              
ATOM   1927  CE2 TRP B  55       2.285  15.504 -81.521  1.00  0.00              
ATOM   1928  CE3 TRP B  55      -0.031  15.004 -81.012  1.00  0.00              
ATOM   1929  CZ2 TRP B  55       1.976  15.824 -82.845  1.00  0.00              
ATOM   1930  CZ3 TRP B  55      -0.336  15.320 -82.332  1.00  0.00              
ATOM   1931  CH2 TRP B  55       0.664  15.728 -83.231  1.00  0.00              
ATOM   1932  H   TRP B  55       2.205  16.331 -76.264  1.00  0.00              
ATOM   1933  HA  TRP B  55      -0.288  15.792 -77.843  1.00  0.00              
ATOM   1934 1HB  TRP B  55       2.183  13.989 -77.494  1.00  0.00              
ATOM   1935 2HB  TRP B  55       0.701  13.554 -78.379  1.00  0.00              
ATOM   1936  HD1 TRP B  55       3.968  14.990 -78.724  1.00  0.00              
ATOM   1937  HE1 TRP B  55       4.380  15.753 -81.284  1.00  0.00              
ATOM   1938  HE3 TRP B  55      -0.843  14.694 -80.354  1.00  0.00              
ATOM   1939  HZ2 TRP B  55       2.780  16.133 -83.514  1.00  0.00              
ATOM   1940  HZ3 TRP B  55      -1.376  15.244 -82.653  1.00  0.00              
ATOM   1941  HH2 TRP B  55       0.388  15.974 -84.256  1.00  0.00              
ATOM   1942  N   TRP B  56      -1.308  14.446 -76.082  1.00  0.00              
ATOM   1943  CA  TRP B  56      -1.930  13.630 -75.048  1.00  0.00              
ATOM   1944  C   TRP B  56      -3.276  13.165 -75.561  1.00  0.00              
ATOM   1945  O   TRP B  56      -3.782  13.663 -76.570  1.00  0.00              
ATOM   1946  CB  TRP B  56      -2.059  14.368 -73.701  1.00  0.00              
ATOM   1947  CG  TRP B  56      -3.175  15.350 -73.581  1.00  0.00              
ATOM   1948  CD1 TRP B  56      -4.444  15.108 -73.133  1.00  0.00              
ATOM   1949  CD2 TRP B  56      -3.109  16.749 -73.867  1.00  0.00              
ATOM   1950  NE1 TRP B  56      -5.170  16.275 -73.119  1.00  0.00              
ATOM   1951  CE2 TRP B  56      -4.375  17.298 -73.567  1.00  0.00              
ATOM   1952  CE3 TRP B  56      -2.101  17.594 -74.349  1.00  0.00              
ATOM   1953  CZ2 TRP B  56      -4.659  18.662 -73.730  1.00  0.00              
ATOM   1954  CZ3 TRP B  56      -2.382  18.948 -74.512  1.00  0.00              
ATOM   1955  CH2 TRP B  56      -3.651  19.468 -74.203  1.00  0.00              
ATOM   1956  H   TRP B  56      -1.885  14.845 -76.809  1.00  0.00              
ATOM   1957  HA  TRP B  56      -1.313  12.755 -74.847  1.00  0.00              
ATOM   1958 1HB  TRP B  56      -2.224  13.655 -72.894  1.00  0.00              
ATOM   1959 2HB  TRP B  56      -1.156  14.943 -73.500  1.00  0.00              
ATOM   1960  HD1 TRP B  56      -4.685  14.080 -72.866  1.00  0.00              
ATOM   1961  HE1 TRP B  56      -6.133  16.366 -72.826  1.00  0.00              
ATOM   1962  HE3 TRP B  56      -1.101  17.240 -74.601  1.00  0.00              
ATOM   1963  HZ2 TRP B  56      -5.655  19.027 -73.477  1.00  0.00              
ATOM   1964  HZ3 TRP B  56      -1.589  19.597 -74.886  1.00  0.00              
ATOM   1965  HH2 TRP B  56      -3.838  20.533 -74.344  1.00  0.00              
ATOM   1966  N   THR B  57      -3.827  12.169 -74.887  1.00  0.00              
ATOM   1967  CA  THR B  57      -5.115  11.616 -75.251  1.00  0.00              
ATOM   1968  C   THR B  57      -6.083  11.951 -74.126  1.00  0.00              
ATOM   1969  O   THR B  57      -5.968  11.436 -73.015  1.00  0.00              
ATOM   1970  CB  THR B  57      -5.009  10.096 -75.442  1.00  0.00              
ATOM   1971  OG1 THR B  57      -4.042   9.821 -76.466  1.00  0.00              
ATOM   1972  CG2 THR B  57      -6.349   9.512 -75.856  1.00  0.00              
ATOM   1973  H   THR B  57      -3.333  11.784 -74.094  1.00  0.00              
ATOM   1974  HA  THR B  57      -5.468  12.080 -76.172  1.00  0.00              
ATOM   1975  HB  THR B  57      -4.692   9.642 -74.502  1.00  0.00              
ATOM   1976  HG1 THR B  57      -3.158   9.881 -76.094  1.00  0.00              
ATOM   1977 1HG2 THR B  57      -6.252   8.434 -75.985  1.00  0.00              
ATOM   1978 2HG2 THR B  57      -7.090   9.720 -75.084  1.00  0.00              
ATOM   1979 3HG2 THR B  57      -6.667   9.962 -76.795  1.00  0.00              
ATOM   1980  N   HIS B  58      -7.021  12.842 -74.428  1.00  0.00              
ATOM   1981  CA  HIS B  58      -8.009  13.300 -73.458  1.00  0.00              
ATOM   1982  C   HIS B  58      -8.747  12.195 -72.716  1.00  0.00              
ATOM   1983  O   HIS B  58      -8.787  12.189 -71.485  1.00  0.00              
ATOM   1984  CB  HIS B  58      -9.034  14.201 -74.155  1.00  0.00              
ATOM   1985  CG  HIS B  58     -10.140  14.662 -73.257  1.00  0.00              
ATOM   1986  ND1 HIS B  58      -9.970  15.661 -72.321  1.00  0.00              
ATOM   1987  CD2 HIS B  58     -11.428  14.261 -73.151  1.00  0.00              
ATOM   1988  CE1 HIS B  58     -11.109  15.854 -71.678  1.00  0.00              
ATOM   1989  NE2 HIS B  58     -12.008  15.018 -72.162  1.00  0.00              
ATOM   1990  H   HIS B  58      -7.045  13.212 -75.367  1.00  0.00              
ATOM   1991  HA  HIS B  58      -7.514  13.864 -72.668  1.00  0.00              
ATOM   1992 1HB  HIS B  58      -8.547  15.100 -74.536  1.00  0.00              
ATOM   1993 2HB  HIS B  58      -9.504  13.666 -74.980  1.00  0.00              
ATOM   1994  HD1 HIS B  58      -9.150  16.219 -72.193  1.00  0.00              
ATOM   1995  HD2 HIS B  58     -12.015  13.506 -73.676  1.00  0.00              
ATOM   1996  HE1 HIS B  58     -11.182  16.608 -70.894  1.00  0.00              
ATOM   1997  N   SER B  59      -9.333  11.265 -73.461  1.00  0.00              
ATOM   1998  CA  SER B  59     -10.099  10.189 -72.851  1.00  0.00              
ATOM   1999  C   SER B  59      -9.295   9.381 -71.844  1.00  0.00              
ATOM   2000  O   SER B  59      -9.836   8.928 -70.834  1.00  0.00              
ATOM   2001  CB  SER B  59     -10.660   9.254 -73.930  1.00  0.00              
ATOM   2002  OG  SER B  59      -9.641   8.466 -74.519  1.00  0.00              
ATOM   2003  H   SER B  59      -9.247  11.301 -74.466  1.00  0.00              
ATOM   2004  HA  SER B  59     -11.016  10.529 -72.369  1.00  0.00              
ATOM   2005 1HB  SER B  59     -11.401   8.600 -73.472  1.00  0.00              
ATOM   2006 2HB  SER B  59     -11.138   9.858 -74.700  1.00  0.00              
ATOM   2007  HG  SER B  59     -10.026   7.894 -75.188  1.00  0.00              
ATOM   2008  N   ALA B  60      -8.005   9.211 -72.114  1.00  0.00              
ATOM   2009  CA  ALA B  60      -7.128   8.445 -71.239  1.00  0.00              
ATOM   2010  C   ALA B  60      -6.538   9.281 -70.111  1.00  0.00              
ATOM   2011  O   ALA B  60      -5.978   8.737 -69.157  1.00  0.00              
ATOM   2012  CB  ALA B  60      -6.007   7.821 -72.058  1.00  0.00              
ATOM   2013  H   ALA B  60      -7.623   9.627 -72.952  1.00  0.00              
ATOM   2014  HA  ALA B  60      -7.711   7.657 -70.763  1.00  0.00              
ATOM   2015 1HB  ALA B  60      -5.352   7.248 -71.402  1.00  0.00              
ATOM   2016 2HB  ALA B  60      -6.431   7.159 -72.813  1.00  0.00              
ATOM   2017 3HB  ALA B  60      -5.432   8.607 -72.546  1.00  0.00              
ATOM   2018  N   GLY B  61      -6.658  10.598 -70.224  1.00  0.00              
ATOM   2019  CA  GLY B  61      -6.117  11.478 -69.204  1.00  0.00              
ATOM   2020  C   GLY B  61      -4.603  11.399 -69.140  1.00  0.00              
ATOM   2021  O   GLY B  61      -4.009  11.559 -68.073  1.00  0.00              
ATOM   2022  H   GLY B  61      -7.128  11.001 -71.022  1.00  0.00              
ATOM   2023 1HA  GLY B  61      -6.405  12.505 -69.429  1.00  0.00              
ATOM   2024 2HA  GLY B  61      -6.524  11.193 -68.234  1.00  0.00              
ATOM   2025  N   GLY B  62      -3.971  11.151 -70.281  1.00  0.00              
ATOM   2026  CA  GLY B  62      -2.526  11.050 -70.294  1.00  0.00              
ATOM   2027  C   GLY B  62      -1.924  10.670 -71.628  1.00  0.00              
ATOM   2028  O   GLY B  62      -2.550  10.807 -72.683  1.00  0.00              
ATOM   2029  H   GLY B  62      -4.480  11.031 -71.145  1.00  0.00              
ATOM   2030 1HA  GLY B  62      -2.099  12.013 -70.013  1.00  0.00              
ATOM   2031 2HA  GLY B  62      -2.215  10.293 -69.575  1.00  0.00              
ATOM   2032  N   VAL B  63      -0.695  10.171 -71.563  1.00  0.00              
ATOM   2033  CA  VAL B  63       0.067   9.785 -72.740  1.00  0.00              
ATOM   2034  C   VAL B  63      -0.152   8.329 -73.132  1.00  0.00              
ATOM   2035  O   VAL B  63      -0.055   7.426 -72.296  1.00  0.00              
ATOM   2036  CB  VAL B  63       1.572  10.031 -72.494  1.00  0.00              
ATOM   2037  CG1 VAL B  63       2.381   9.630 -73.709  1.00  0.00              
ATOM   2038  CG2 VAL B  63       1.804  11.499 -72.166  1.00  0.00              
ATOM   2039  H   VAL B  63      -0.279  10.060 -70.649  1.00  0.00              
ATOM   2040  HA  VAL B  63      -0.253  10.343 -73.620  1.00  0.00              
ATOM   2041  HB  VAL B  63       1.887   9.452 -71.626  1.00  0.00              
ATOM   2042 1HG1 VAL B  63       3.439   9.809 -73.517  1.00  0.00              
ATOM   2043 2HG1 VAL B  63       2.226   8.571 -73.916  1.00  0.00              
ATOM   2044 3HG1 VAL B  63       2.064  10.218 -74.569  1.00  0.00              
ATOM   2045 1HG2 VAL B  63       2.866  11.670 -71.991  1.00  0.00              
ATOM   2046 2HG2 VAL B  63       1.468  12.115 -73.000  1.00  0.00              
ATOM   2047 3HG2 VAL B  63       1.243  11.766 -71.270  1.00  0.00              
ATOM   2048  N   THR B  64      -0.453   8.111 -74.407  1.00  0.00              
ATOM   2049  CA  THR B  64      -0.685   6.768 -74.930  1.00  0.00              
ATOM   2050  C   THR B  64       0.296   6.478 -76.060  1.00  0.00              
ATOM   2051  O   THR B  64       1.087   7.340 -76.447  1.00  0.00              
ATOM   2052  CB  THR B  64      -2.106   6.615 -75.493  1.00  0.00              
ATOM   2053  OG1 THR B  64      -2.249   7.453 -76.647  1.00  0.00              
ATOM   2054  CG2 THR B  64      -3.141   7.001 -74.443  1.00  0.00              
ATOM   2055  H   THR B  64      -0.523   8.901 -75.033  1.00  0.00              
ATOM   2056  HA  THR B  64      -0.504   6.031 -74.147  1.00  0.00              
ATOM   2057  HB  THR B  64      -2.260   5.578 -75.789  1.00  0.00              
ATOM   2058  HG1 THR B  64      -2.097   8.368 -76.399  1.00  0.00              
ATOM   2059 1HG2 THR B  64      -4.141   6.886 -74.860  1.00  0.00              
ATOM   2060 2HG2 THR B  64      -3.033   6.355 -73.572  1.00  0.00              
ATOM   2061 3HG2 THR B  64      -2.988   8.038 -74.146  1.00  0.00              
ATOM   2062  N   GLU B  65       0.232   5.265 -76.596  1.00  0.00              
ATOM   2063  CA  GLU B  65       1.119   4.874 -77.681  1.00  0.00              
ATOM   2064  C   GLU B  65       0.952   5.797 -78.889  1.00  0.00              
ATOM   2065  O   GLU B  65       1.927   6.114 -79.571  1.00  0.00              
ATOM   2066  CB  GLU B  65       0.841   3.421 -78.078  1.00  0.00              
ATOM   2067  CG  GLU B  65       2.000   2.729 -78.773  1.00  0.00              
ATOM   2068  CD  GLU B  65       3.289   2.799 -77.969  1.00  0.00              
ATOM   2069  OE1 GLU B  65       3.219   2.813 -76.723  1.00  0.00              
ATOM   2070  OE2 GLU B  65       4.376   2.826 -78.581  1.00  0.00              
ATOM   2071  H   GLU B  65      -0.444   4.600 -76.248  1.00  0.00              
ATOM   2072  HA  GLU B  65       2.157   4.966 -77.361  1.00  0.00              
ATOM   2073 1HB  GLU B  65       0.593   2.883 -77.162  1.00  0.00              
ATOM   2074 2HB  GLU B  65      -0.026   3.431 -78.739  1.00  0.00              
ATOM   2075 1HG  GLU B  65       1.798   1.686 -79.019  1.00  0.00              
ATOM   2076 2HG  GLU B  65       2.124   3.299 -79.692  1.00  0.00              
ATOM   2077  N   LYS B  66      -0.276   6.233 -79.154  1.00  0.00              
ATOM   2078  CA  LYS B  66      -0.515   7.123 -80.286  1.00  0.00              
ATOM   2079  C   LYS B  66       0.249   8.431 -80.103  1.00  0.00              
ATOM   2080  O   LYS B  66       0.782   8.987 -81.063  1.00  0.00              
ATOM   2081  CB  LYS B  66      -2.008   7.421 -80.429  1.00  0.00              
ATOM   2082  CG  LYS B  66      -2.359   8.262 -81.647  1.00  0.00              
ATOM   2083  CD  LYS B  66      -2.021   7.534 -82.937  1.00  0.00              
ATOM   2084  CE  LYS B  66      -2.525   8.304 -84.148  1.00  0.00              
ATOM   2085  NZ  LYS B  66      -2.231   7.583 -85.417  1.00  0.00              
ATOM   2086  H   LYS B  66      -1.054   5.952 -78.575  1.00  0.00              
ATOM   2087  HA  LYS B  66      -0.146   6.662 -81.202  1.00  0.00              
ATOM   2088 1HB  LYS B  66      -2.521   6.461 -80.489  1.00  0.00              
ATOM   2089 2HB  LYS B  66      -2.318   7.942 -79.524  1.00  0.00              
ATOM   2090 1HG  LYS B  66      -3.426   8.481 -81.621  1.00  0.00              
ATOM   2091 2HG  LYS B  66      -1.796   9.194 -81.597  1.00  0.00              
ATOM   2092 1HD  LYS B  66      -0.938   7.421 -82.999  1.00  0.00              
ATOM   2093 2HD  LYS B  66      -2.487   6.549 -82.912  1.00  0.00              
ATOM   2094 1HE  LYS B  66      -3.600   8.439 -84.044  1.00  0.00              
ATOM   2095 2HE  LYS B  66      -2.036   9.278 -84.160  1.00  0.00              
ATOM   2096 1HZ  LYS B  66      -2.578   8.121 -86.198  1.00  0.00              
ATOM   2097 2HZ  LYS B  66      -1.233   7.458 -85.511  1.00  0.00              
ATOM   2098 3HZ  LYS B  66      -2.683   6.680 -85.403  1.00  0.00              
ATOM   2099  N   ASP B  67       0.290   8.930 -78.873  1.00  0.00              
ATOM   2100  CA  ASP B  67       1.001  10.168 -78.596  1.00  0.00              
ATOM   2101  C   ASP B  67       2.489  10.003 -78.865  1.00  0.00              
ATOM   2102  O   ASP B  67       3.128  10.894 -79.423  1.00  0.00              
ATOM   2103  CB  ASP B  67       0.747  10.585 -77.155  1.00  0.00              
ATOM   2104  CG  ASP B  67      -0.705  10.909 -76.915  1.00  0.00              
ATOM   2105  OD1 ASP B  67      -1.217  11.814 -77.602  1.00  0.00              
ATOM   2106  OD2 ASP B  67      -1.336  10.254 -76.057  1.00  0.00              
ATOM   2107  H   ASP B  67      -0.177   8.450 -78.116  1.00  0.00              
ATOM   2108  HA  ASP B  67       0.644  10.955 -79.260  1.00  0.00              
ATOM   2109 1HB  ASP B  67       1.114   9.865 -76.424  1.00  0.00              
ATOM   2110 2HB  ASP B  67       1.352  11.492 -77.109  1.00  0.00              
ATOM   2111  N   ARG B  68       3.045   8.861 -78.473  1.00  0.00              
ATOM   2112  CA  ARG B  68       4.460   8.614 -78.714  1.00  0.00              
ATOM   2113  C   ARG B  68       4.742   8.498 -80.205  1.00  0.00              
ATOM   2114  O   ARG B  68       5.795   8.931 -80.674  1.00  0.00              
ATOM   2115  CB  ARG B  68       4.910   7.369 -77.955  1.00  0.00              
ATOM   2116  CG  ARG B  68       4.990   7.580 -76.452  1.00  0.00              
ATOM   2117  CD  ARG B  68       5.601   6.382 -75.738  1.00  0.00              
ATOM   2118  NE  ARG B  68       4.626   5.329 -75.478  1.00  0.00              
ATOM   2119  CZ  ARG B  68       3.782   5.329 -74.451  1.00  0.00              
ATOM   2120  NH1 ARG B  68       3.794   6.329 -73.580  1.00  0.00              
ATOM   2121  NH2 ARG B  68       2.927   4.327 -74.295  1.00  0.00              
ATOM   2122  H   ARG B  68       2.495   8.155 -78.006  1.00  0.00              
ATOM   2123  HA  ARG B  68       5.049   9.455 -78.347  1.00  0.00              
ATOM   2124 1HB  ARG B  68       4.196   6.580 -78.184  1.00  0.00              
ATOM   2125 2HB  ARG B  68       5.891   7.097 -78.345  1.00  0.00              
ATOM   2126 1HG  ARG B  68       5.601   8.462 -76.257  1.00  0.00              
ATOM   2127 2HG  ARG B  68       3.981   7.746 -76.071  1.00  0.00              
ATOM   2128 1HD  ARG B  68       6.398   5.971 -76.358  1.00  0.00              
ATOM   2129 2HD  ARG B  68       6.016   6.711 -74.785  1.00  0.00              
ATOM   2130  HE  ARG B  68       4.440   4.481 -75.998  1.00  0.00              
ATOM   2131 1HH1 ARG B  68       4.446   7.091 -73.700  1.00  0.00              
ATOM   2132 2HH1 ARG B  68       3.150   6.324 -72.801  1.00  0.00              
ATOM   2133 1HH2 ARG B  68       2.919   3.565 -74.959  1.00  0.00              
ATOM   2134 2HH2 ARG B  68       2.288   4.330 -73.514  1.00  0.00              
ATOM   2135  N   GLU B  69       3.804   7.920 -80.948  1.00  0.00              
ATOM   2136  CA  GLU B  69       3.962   7.803 -82.389  1.00  0.00              
ATOM   2137  C   GLU B  69       3.977   9.207 -82.991  1.00  0.00              
ATOM   2138  O   GLU B  69       4.806   9.517 -83.843  1.00  0.00              
ATOM   2139  CB  GLU B  69       2.807   7.007 -82.996  1.00  0.00              
ATOM   2140  CG  GLU B  69       2.859   6.938 -84.511  1.00  0.00              
ATOM   2141  CD  GLU B  69       1.641   6.275 -85.119  1.00  0.00              
ATOM   2142  OE1 GLU B  69       1.625   6.101 -86.354  1.00  0.00              
ATOM   2143  OE2 GLU B  69       0.704   5.929 -84.371  1.00  0.00              
ATOM   2144  H   GLU B  69       2.969   7.556 -80.513  1.00  0.00              
ATOM   2145  HA  GLU B  69       4.914   7.325 -82.619  1.00  0.00              
ATOM   2146 1HB  GLU B  69       2.856   6.002 -82.575  1.00  0.00              
ATOM   2147 2HB  GLU B  69       1.883   7.491 -82.677  1.00  0.00              
ATOM   2148 1HG  GLU B  69       2.993   7.910 -84.985  1.00  0.00              
ATOM   2149 2HG  GLU B  69       3.731   6.316 -84.709  1.00  0.00              
ATOM   2150  N   MET B  70       3.055  10.059 -82.549  1.00  0.00              
ATOM   2151  CA  MET B  70       2.997  11.422 -83.066  1.00  0.00              
ATOM   2152  C   MET B  70       4.274  12.191 -82.740  1.00  0.00              
ATOM   2153  O   MET B  70       4.740  12.992 -83.545  1.00  0.00              
ATOM   2154  CB  MET B  70       1.774  12.164 -82.516  1.00  0.00              
ATOM   2155  CG  MET B  70       0.443  11.537 -82.914  1.00  0.00              
ATOM   2156  SD  MET B  70       0.253  11.240 -84.698  1.00  0.00              
ATOM   2157  CE  MET B  70       0.137  12.925 -85.309  1.00  0.00              
ATOM   2158  H   MET B  70       2.385   9.770 -81.851  1.00  0.00              
ATOM   2159  HA  MET B  70       2.917  11.403 -84.153  1.00  0.00              
ATOM   2160 1HB  MET B  70       1.870  12.171 -81.431  1.00  0.00              
ATOM   2161 2HB  MET B  70       1.828  13.187 -82.892  1.00  0.00              
ATOM   2162 1HG  MET B  70       0.349  10.582 -82.398  1.00  0.00              
ATOM   2163 2HG  MET B  70      -0.355  12.204 -82.593  1.00  0.00              
ATOM   2164 1HE  MET B  70       0.016  12.913 -86.393  1.00  0.00              
ATOM   2165 2HE  MET B  70      -0.723  13.419 -84.854  1.00  0.00              
ATOM   2166 3HE  MET B  70       1.047  13.469 -85.052  1.00  0.00              
ATOM   2167  N   ALA B  71       4.840  11.949 -81.562  1.00  0.00              
ATOM   2168  CA  ALA B  71       6.075  12.617 -81.173  1.00  0.00              
ATOM   2169  C   ALA B  71       7.207  12.216 -82.124  1.00  0.00              
ATOM   2170  O   ALA B  71       7.976  13.058 -82.584  1.00  0.00              
ATOM   2171  CB  ALA B  71       6.435  12.247 -79.742  1.00  0.00              
ATOM   2172  H   ALA B  71       4.412  11.294 -80.924  1.00  0.00              
ATOM   2173  HA  ALA B  71       5.931  13.694 -81.254  1.00  0.00              
ATOM   2174 1HB  ALA B  71       7.360  12.750 -79.460  1.00  0.00              
ATOM   2175 2HB  ALA B  71       5.633  12.558 -79.073  1.00  0.00              
ATOM   2176 3HB  ALA B  71       6.572  11.169 -79.669  1.00  0.00              
ATOM   2177  N   ARG B  72       7.303  10.927 -82.427  1.00  0.00              
ATOM   2178  CA  ARG B  72       8.351  10.459 -83.326  1.00  0.00              
ATOM   2179  C   ARG B  72       8.156  11.006 -84.738  1.00  0.00              
ATOM   2180  O   ARG B  72       9.126  11.385 -85.404  1.00  0.00              
ATOM   2181  CB  ARG B  72       8.385   8.931 -83.354  1.00  0.00              
ATOM   2182  CG  ARG B  72       8.912   8.300 -82.079  1.00  0.00              
ATOM   2183  CD  ARG B  72       9.138   6.811 -82.270  1.00  0.00              
ATOM   2184  NE  ARG B  72       7.886   6.064 -82.304  1.00  0.00              
ATOM   2185  CZ  ARG B  72       7.212   5.700 -81.219  1.00  0.00              
ATOM   2186  NH1 ARG B  72       7.672   6.011 -80.010  1.00  0.00              
ATOM   2187  NH2 ARG B  72       6.084   5.024 -81.347  1.00  0.00              
ATOM   2188  H   ARG B  72       6.654  10.257 -82.040  1.00  0.00              
ATOM   2189  HA  ARG B  72       9.320  10.824 -82.984  1.00  0.00              
ATOM   2190 1HB  ARG B  72       7.366   8.594 -83.536  1.00  0.00              
ATOM   2191 2HB  ARG B  72       9.019   8.643 -84.192  1.00  0.00              
ATOM   2192 1HG  ARG B  72       9.852   8.786 -81.814  1.00  0.00              
ATOM   2193 2HG  ARG B  72       8.182   8.466 -81.285  1.00  0.00              
ATOM   2194 1HD  ARG B  72       9.664   6.650 -83.211  1.00  0.00              
ATOM   2195 2HD  ARG B  72       9.744   6.436 -81.447  1.00  0.00              
ATOM   2196  HE  ARG B  72       7.362   5.722 -83.098  1.00  0.00              
ATOM   2197 1HH1 ARG B  72       8.536   6.526 -79.918  1.00  0.00              
ATOM   2198 2HH1 ARG B  72       7.155   5.731 -79.189  1.00  0.00              
ATOM   2199 1HH2 ARG B  72       5.742   4.789 -82.269  1.00  0.00              
ATOM   2200 2HH2 ARG B  72       5.569   4.745 -80.525  1.00  0.00              
ATOM   2201  N   LEU B  73       6.907  11.066 -85.192  1.00  0.00              
ATOM   2202  CA  LEU B  73       6.629  11.586 -86.525  1.00  0.00              
ATOM   2203  C   LEU B  73       6.913  13.087 -86.571  1.00  0.00              
ATOM   2204  O   LEU B  73       7.302  13.616 -87.614  1.00  0.00              
ATOM   2205  CB  LEU B  73       5.180  11.287 -86.916  1.00  0.00              
ATOM   2206  CG  LEU B  73       4.884   9.796 -87.131  1.00  0.00              
ATOM   2207  CD1 LEU B  73       3.401   9.586 -87.355  1.00  0.00              
ATOM   2208  CD2 LEU B  73       5.689   9.275 -88.320  1.00  0.00              
ATOM   2209  H   LEU B  73       6.140  10.752 -84.616  1.00  0.00              
ATOM   2210  HA  LEU B  73       7.291  11.110 -87.248  1.00  0.00              
ATOM   2211 1HB  LEU B  73       4.676  11.649 -86.021  1.00  0.00              
ATOM   2212 2HB  LEU B  73       4.863  11.877 -87.776  1.00  0.00              
ATOM   2213  HG  LEU B  73       5.227   9.266 -86.242  1.00  0.00              
ATOM   2214 1HD1 LEU B  73       3.202   8.525 -87.506  1.00  0.00              
ATOM   2215 2HD1 LEU B  73       2.848   9.937 -86.485  1.00  0.00              
ATOM   2216 3HD1 LEU B  73       3.083  10.143 -88.236  1.00  0.00              
ATOM   2217 1HD2 LEU B  73       5.476   8.216 -88.466  1.00  0.00              
ATOM   2218 2HD2 LEU B  73       5.413   9.831 -89.216  1.00  0.00              
ATOM   2219 3HD2 LEU B  73       6.754   9.408 -88.125  1.00  0.00              
ATOM   2220  N   THR B  74       6.735  13.767 -85.441  1.00  0.00              
ATOM   2221  CA  THR B  74       7.008  15.199 -85.364  1.00  0.00              
ATOM   2222  C   THR B  74       8.513  15.428 -85.535  1.00  0.00              
ATOM   2223  O   THR B  74       8.938  16.293 -86.303  1.00  0.00              
ATOM   2224  CB  THR B  74       6.539  15.788 -84.011  1.00  0.00              
ATOM   2225  OG1 THR B  74       5.108  15.711 -83.923  1.00  0.00              
ATOM   2226  CG2 THR B  74       6.955  17.241 -83.885  1.00  0.00              
ATOM   2227  H   THR B  74       6.406  13.285 -84.617  1.00  0.00              
ATOM   2228  HA  THR B  74       6.498  15.716 -86.177  1.00  0.00              
ATOM   2229  HB  THR B  74       6.987  15.213 -83.200  1.00  0.00              
ATOM   2230  HG1 THR B  74       4.717  16.213 -84.643  1.00  0.00              
ATOM   2231 1HG2 THR B  74       6.616  17.634 -82.926  1.00  0.00              
ATOM   2232 2HG2 THR B  74       8.041  17.314 -83.944  1.00  0.00              
ATOM   2233 3HG2 THR B  74       6.507  17.818 -84.693  1.00  0.00              
ATOM   2234  N   ASP B  75       9.322  14.654 -84.820  1.00  0.00              
ATOM   2235  CA  ASP B  75      10.771  14.795 -84.940  1.00  0.00              
ATOM   2236  C   ASP B  75      11.245  14.477 -86.347  1.00  0.00              
ATOM   2237  O   ASP B  75      12.183  15.097 -86.847  1.00  0.00              
ATOM   2238  CB  ASP B  75      11.500  13.867 -83.970  1.00  0.00              
ATOM   2239  CG  ASP B  75      11.541  14.408 -82.564  1.00  0.00              
ATOM   2240  OD1 ASP B  75      11.476  15.642 -82.392  1.00  0.00              
ATOM   2241  OD2 ASP B  75      11.660  13.596 -81.626  1.00  0.00              
ATOM   2242  H   ASP B  75       8.946  13.962 -84.188  1.00  0.00              
ATOM   2243  HA  ASP B  75      11.059  15.828 -84.743  1.00  0.00              
ATOM   2244 1HB  ASP B  75      11.117  12.847 -83.974  1.00  0.00              
ATOM   2245 2HB  ASP B  75      12.500  13.883 -84.405  1.00  0.00              
ATOM   2246  N   ALA B  76      10.601  13.500 -86.973  1.00  0.00              
ATOM   2247  CA  ALA B  76      10.975  13.099 -88.321  1.00  0.00              
ATOM   2248  C   ALA B  76      10.861  14.259 -89.307  1.00  0.00              
ATOM   2249  O   ALA B  76      11.588  14.308 -90.302  1.00  0.00              
ATOM   2250  CB  ALA B  76      10.108  11.935 -88.770  1.00  0.00              
ATOM   2251  H   ALA B  76       9.839  13.024 -86.511  1.00  0.00              
ATOM   2252  HA  ALA B  76      12.019  12.787 -88.316  1.00  0.00              
ATOM   2253 1HB  ALA B  76      10.393  11.638 -89.780  1.00  0.00              
ATOM   2254 2HB  ALA B  76      10.249  11.092 -88.093  1.00  0.00              
ATOM   2255 3HB  ALA B  76       9.062  12.237 -88.764  1.00  0.00              
ATOM   2256  N   LEU B  77       9.954  15.192 -89.032  1.00  0.00              
ATOM   2257  CA  LEU B  77       9.753  16.354 -89.898  1.00  0.00              
ATOM   2258  C   LEU B  77      11.024  17.184 -90.027  1.00  0.00              
ATOM   2259  O   LEU B  77      11.218  17.889 -91.016  1.00  0.00              
ATOM   2260  CB  LEU B  77       8.642  17.247 -89.341  1.00  0.00              
ATOM   2261  CG  LEU B  77       7.234  16.666 -89.214  1.00  0.00              
ATOM   2262  CD1 LEU B  77       6.340  17.659 -88.476  1.00  0.00              
ATOM   2263  CD2 LEU B  77       6.673  16.364 -90.595  1.00  0.00              
ATOM   2264  H   LEU B  77       9.388  15.094 -88.201  1.00  0.00              
ATOM   2265  HA  LEU B  77       9.503  16.021 -90.905  1.00  0.00              
ATOM   2266 1HB  LEU B  77       9.041  17.426 -88.345  1.00  0.00              
ATOM   2267 2HB  LEU B  77       8.576  18.192 -89.881  1.00  0.00              
ATOM   2268  HG  LEU B  77       7.321  15.720 -88.677  1.00  0.00              
ATOM   2269 1HD1 LEU B  77       5.336  17.246 -88.384  1.00  0.00              
ATOM   2270 2HD1 LEU B  77       6.747  17.847 -87.482  1.00  0.00              
ATOM   2271 3HD1 LEU B  77       6.297  18.593 -89.035  1.00  0.00              
ATOM   2272 1HD2 LEU B  77       5.670  15.949 -90.497  1.00  0.00              
ATOM   2273 2HD2 LEU B  77       6.633  17.283 -91.179  1.00  0.00              
ATOM   2274 3HD2 LEU B  77       7.317  15.643 -91.099  1.00  0.00              
ATOM   2275  N   LEU B  78      11.887  17.104 -89.021  1.00  0.00              
ATOM   2276  CA  LEU B  78      13.133  17.861 -89.019  1.00  0.00              
ATOM   2277  C   LEU B  78      14.186  17.243 -89.930  1.00  0.00              
ATOM   2278  O   LEU B  78      15.102  17.933 -90.382  1.00  0.00              
ATOM   2279  CB  LEU B  78      13.696  17.945 -87.596  1.00  0.00              
ATOM   2280  CG  LEU B  78      12.808  18.560 -86.510  1.00  0.00              
ATOM   2281  CD1 LEU B  78      13.493  18.420 -85.158  1.00  0.00              
ATOM   2282  CD2 LEU B  78      12.534  20.022 -86.825  1.00  0.00              
ATOM   2283  H   LEU B  78      11.675  16.504 -88.236  1.00  0.00              
ATOM   2284  HA  LEU B  78      12.953  18.861 -89.410  1.00  0.00              
ATOM   2285 1HB  LEU B  78      13.823  16.883 -87.393  1.00  0.00              
ATOM   2286 2HB  LEU B  78      14.668  18.437 -87.575  1.00  0.00              
ATOM   2287  HG  LEU B  78      11.854  18.033 -86.535  1.00  0.00              
ATOM   2288 1HD1 LEU B  78      12.863  18.857 -84.383  1.00  0.00              
ATOM   2289 2HD1 LEU B  78      13.655  17.364 -84.939  1.00  0.00              
ATOM   2290 3HD1 LEU B  78      14.452  18.937 -85.180  1.00  0.00              
ATOM   2291 1HD2 LEU B  78      11.900  20.448 -86.046  1.00  0.00              
ATOM   2292 2HD2 LEU B  78      13.476  20.569 -86.868  1.00  0.00              
ATOM   2293 3HD2 LEU B  78      12.026  20.098 -87.787  1.00  0.00              
ATOM   2294  N   GLN B  79      14.047  15.948 -90.203  1.00  0.00              
ATOM   2295  CA  GLN B  79      15.005  15.227 -91.036  1.00  0.00              
ATOM   2296  C   GLN B  79      16.429  15.633 -90.677  1.00  0.00              
ATOM   2297  O   GLN B  79      17.167  16.179 -91.500  1.00  0.00              
ATOM   2298  CB  GLN B  79      14.744  15.474 -92.525  1.00  0.00              
ATOM   2299  CG  GLN B  79      13.581  14.663 -93.082  1.00  0.00              
ATOM   2300  CD  GLN B  79      12.252  15.378 -92.963  1.00  0.00              
ATOM   2301  OE1 GLN B  79      11.190  14.767 -93.085  1.00  0.00              
ATOM   2302  NE2 GLN B  79      12.304  16.683 -92.744  1.00  0.00              
ATOM   2303  H   GLN B  79      13.254  15.452 -89.823  1.00  0.00              
ATOM   2304  HA  GLN B  79      14.921  14.157 -90.847  1.00  0.00              
ATOM   2305 1HB  GLN B  79      14.545  16.539 -92.637  1.00  0.00              
ATOM   2306 2HB  GLN B  79      15.663  15.218 -93.052  1.00  0.00              
ATOM   2307 1HG  GLN B  79      13.610  14.186 -94.061  1.00  0.00              
ATOM   2308 2HG  GLN B  79      13.629  13.898 -92.305  1.00  0.00              
ATOM   2309 1HE2 GLN B  79      11.458  17.211 -92.657  1.00  0.00              
ATOM   2310 2HE2 GLN B  79      13.190  17.142 -92.665  1.00  0.00              
ATOM   2311  N   ARG B  80      16.797  15.362 -89.431  1.00  0.00              
ATOM   2312  CA  ARG B  80      18.119  15.679 -88.909  1.00  0.00              
ATOM   2313  C   ARG B  80      19.164  14.720 -89.465  1.00  0.00              
ATOM   2314  O   ARG B  80      20.228  15.201 -89.906  1.00  0.00              
ATOM   2315  OXT ARG B  80      18.952  13.539 -89.471  1.00  0.00              
ATOM   2316  CB  ARG B  80      18.099  15.598 -87.383  1.00  0.00              
ATOM   2317  CG  ARG B  80      17.161  16.598 -86.726  1.00  0.00              
ATOM   2318  CD  ARG B  80      16.877  16.217 -85.285  1.00  0.00              
ATOM   2319  NE  ARG B  80      16.122  14.970 -85.202  1.00  0.00              
ATOM   2320  CZ  ARG B  80      15.781  14.374 -84.064  1.00  0.00              
ATOM   2321  NH1 ARG B  80      16.127  14.912 -82.903  1.00  0.00              
ATOM   2322  NH2 ARG B  80      15.093  13.243 -84.088  1.00  0.00              
ATOM   2323  H   ARG B  80      16.122  14.917 -88.825  1.00  0.00              
ATOM   2324  HA  ARG B  80      18.411  16.680 -89.226  1.00  0.00              
ATOM   2325 1HB  ARG B  80      17.800  14.584 -87.121  1.00  0.00              
ATOM   2326 2HB  ARG B  80      19.120  15.774 -87.043  1.00  0.00              
ATOM   2327 1HG  ARG B  80      17.626  17.583 -86.758  1.00  0.00              
ATOM   2328 2HG  ARG B  80      16.228  16.618 -87.291  1.00  0.00              
ATOM   2329 1HD  ARG B  80      17.823  16.094 -84.759  1.00  0.00              
ATOM   2330 2HD  ARG B  80      16.300  17.013 -84.816  1.00  0.00              
ATOM   2331  HE  ARG B  80      15.755  14.388 -85.943  1.00  0.00              
ATOM   2332 1HH1 ARG B  80      16.650  15.776 -82.884  1.00  0.00              
ATOM   2333 2HH1 ARG B  80      15.866  14.455 -82.041  1.00  0.00              
ATOM   2334 1HH2 ARG B  80      14.829  12.834 -84.974  1.00  0.00              
ATOM   2335 2HH2 ARG B  80      14.837  12.792 -83.222  1.00  0.00              
TER                                                                             
# All scores below are weighted scores, not raw scores.
#BEGIN_POSE_ENERGIES_TABLE v4_redes8_4_take6_31_1dG_1.0Ent_AB_rpm_0008_0001.pdb
label fa_atr fa_rep fa_sol fa_intra_rep pro_close fa_pair hbond_sr_bb hbond_lr_bb hbond_bb_sc hbond_sc dslf_ss_dst dslf_cs_ang dslf_ss_dih dslf_ca_dih rama omega fa_dun p_aa_pp ref total
weights 0.8 0.44 0.65 0.004 1 0.49 0.585 1.17 1.17 1.1 0.5 2 5 5 0.2 0.5 0.56 0.32 1 NA
pose -589.445 74.786 307.087 1.25676 0.717751 -17.3107 -43.6851 -44.0076 -6.06022 -20.9808 0 0 0 0 -9.50872 2.79698 140.502 -13.9123 -34.87 -252.634
LYS_p:NtermProteinFull_1 -2.02026 0.291748 1.51113 0.0116452 0 -0.0011549 0 0 0 0 0 0 0 0 0 0.0166169 3.4109 0 -0.65 2.57062
ARG_2 -2.95841 1.92638 1.60647 0.0235367 0 -0.303676 0 0 0 -0.10507 0 0 0 0 -0.121155 0.00200723 3.87198 -0.0904795 -0.98 2.87159
LEU_3 -3.52103 0.250736 1.12697 0.00708569 0 0 0 0 0 0 0 0 0 0 -0.0536669 0.176345 1.84174 -0.114017 -0.1 -0.385829
VAL_4 -2.63378 1.54921 0.949145 0.013922 0 0 0 0 0 0 0 0 0 0 -0.148625 0.0441727 1.0746 -0.21988 0.29 0.918763
LYS_5 -3.79966 0.483723 2.35439 0.0060827 0 -0.166755 0 0 0 -0.349667 0 0 0 0 0.135504 0.0196419 1.32168 0.0042048 -0.65 -0.640864
THR_6 -2.5256 0.539587 1.19143 0.00349447 0 -0.0103447 0 0 0 0 0 0 0 0 -0.0309968 0.000107349 0.502633 -0.0162786 -0.27 -0.615962
PHE_7 -6.41442 0.648288 1.8305 0.0246274 0 0 0 0 0 0 0 0 0 0 -0.0979637 0.00914765 0.576848 -0.0609913 0.63 -2.85396
ALA_8 -1.5423 0.224587 0.630425 0.000718733 0 0 0 0 0 0 0 0 0 0 -0.114459 0.00281084 0 0.0162227 0.16 -0.621997
PHE_9 -6.41841 1.10811 1.64999 0.0233728 0.125861 0 0 0 0 0 0 0 0 0 -0.116689 0.000266304 0.701832 -0.231081 0.63 -2.52674
PRO_10 -1.97859 0.376507 1.1222 0.00228418 0.132264 0 0 0 0 0 0 0 0 0 -0.0785306 0.00287839 0.836001 -0.116846 0.02 0.318168
ASN_11 -4.71725 0.324868 3.13733 0.00884202 0 -0.095603 0 0 -0.32017 0 0 0 0 0 0.509246 0.000371958 1.27065 -0.127682 -0.89 -0.899396
PHE_12 -6.46851 0.448877 2.0025 0.0277038 0 0 0 0 0 0 0 0 0 0 0.0598856 0.00431006 0.923692 0.00151907 0.63 -2.37002
ARG_13 -4.05288 0.239693 3.05669 0.0111004 0 -0.493024 0 0 0 -0.581361 0 0 0 0 0.0770201 0.000488 1.53841 -0.0835129 -0.98 -1.26737
GLU_14 -4.64388 0.400921 2.83162 0.00462705 0 -0.00200033 0 0 -0.32017 0 0 0 0 0 -0.267281 0.0070026 1.77151 -0.141008 -0.81 -1.16866
ALA_15 -4.72767 0.683694 1.70227 0.000682535 0 0 0 0 0 0 0 0 0 0 -0.0919638 0.00246755 0 -0.126004 0.16 -2.39652
ARG_16 -6.3003 0.629995 4.43087 0.0120038 0 -0.621879 0 0 0 -0.903439 0 0 0 0 -0.192812 0.00397734 2.20584 -0.0786748 -0.98 -1.79442
ASP_17 -3.99227 0.291538 2.62232 0.00274939 0 -0.354313 0 0 0 0 0 0 0 0 -0.0460701 0.000588898 0.791105 0.0534292 -0.67 -1.30092
PHE_18 -6.56411 0.908305 1.47871 0.0238259 0 0 0 0 0 0 0 0 0 0 -0.0620143 0.00134158 0.508165 0.0462762 0.63 -3.0295
ALA_19 -3.90109 0.277491 1.51838 0.000727179 0 0 0 0 0 0 0 0 0 0 -0.158363 0.0010864 0 -0.16232 0.16 -2.26409
ASN_20 -4.54775 0.301905 3.73222 0.00412473 0 -0.296053 0 0 0 -0.920526 0 0 0 0 -0.0390564 0.015176 0.601048 0.0808659 -0.89 -1.95805
ARG_21 -5.11502 0.621371 3.19097 0.0101063 0 -0.029839 0 0 -0.336179 0 0 0 0 0 -0.183053 0.0114956 1.68859 -0.0866025 -0.98 -1.20816
VAL_22 -4.60394 0.294599 1.41997 0.0105404 0 0 0 0 0 0 0 0 0 0 -0.0799129 0.00852887 0.377587 0.0618668 0.29 -2.22077
ARG_23 -5.8191 0.394696 3.79528 0.0122257 0 -0.721008 0 0 0 -0.120908 0 0 0 0 -0.179518 0.0016501 1.61191 -0.0768353 -0.98 -2.08161
ALA_24 -3.64371 0.435028 2.09464 0.000708809 0 0 0 0 0 0 0 0 0 0 -0.181696 0.00845615 0 -0.15362 0.16 -1.28019
LEU_25 -6.02972 0.686957 2.54536 0.00845778 0 0 0 0 0 0 0 0 0 0 -0.0558926 2.42934e-05 1.18637 -0.101682 -0.1 -1.86012
ALA_26 -4.85308 0.385222 2.05153 0.000763826 0 0 0 0 0 0 0 0 0 0 -0.133685 0.000106389 0 -0.15519 0.16 -2.54433
GLU_27 -3.77829 0.213559 2.59693 0.00521431 0 -0.445065 0 0 0 -0.120908 0 0 0 0 -0.225402 0.000895634 1.17257 -0.121431 -0.81 -1.51193
ARG_28 -3.89961 0.496012 2.74029 0.0110303 0 -0.0819521 0 0 0 0 0 0 0 0 -0.187082 0.0158029 1.89022 -0.0839971 -0.98 -0.0792821
GLU_29 -3.98401 0.455812 2.72491 0.00962902 0 -0.282726 0 0 -0.0364068 -0.0392405 0 0 0 0 -0.170505 5.0016e-06 1.35613 -0.00778488 -0.81 -0.784182
ASN_30 -1.83801 0.126239 1.29604 0.005488 0 -0.0351095 0 0 0 0 0 0 0 0 -0.298796 0.0105904 0.821007 -0.509018 -0.89 -1.31158
HIS_31 -5.63542 0.512406 2.74418 0.00605794 0 -0.143057 0 0 -0.00838867 -0.116551 0 0 0 0 0.111608 0.0810853 1.10843 -0.25427 0.56 -1.03392
HIS_32 -4.71522 0.390569 1.87943 0.00391753 0.0441285 0.00140751 0 0 0 -0.500885 0 0 0 0 -0.089713 0.000184898 0.777073 0.0145295 0.56 -1.63457
PRO_33 -3.62136 0.988523 0.73375 0.0061376 0.0557663 0 0 0 0 0 0 0 0 0 0.454203 0.378788 0.63233 0.0577895 0.02 -0.294077
ARG_34 -3.75878 0.0507637 2.4736 0.00937312 0 -0.46557 0 0 0 -0.884772 0 0 0 0 -0.00281577 0.00323777 1.87552 0.0682675 -0.98 -1.61119
VAL_35 -3.7271 0.574819 1.28055 0.0131111 0 0 0 0 0 0 0 0 0 0 -0.183434 0.041855 0.0641217 -0.291072 0.29 -1.93715
THR_36 -3.2238 0.355445 2.07412 0.00630753 0 -0.0999314 0 0 0 -0.00111938 0 0 0 0 0.0604575 0.0107714 0.0314251 -0.0137254 -0.27 -1.07005
VAL_37 -4.04792 0.294075 1.13502 0.012629 0 0 0 0 0 0 0 0 0 0 -0.20513 0.0131465 0.0348142 -0.337729 0.29 -2.81109
GLU_38 -4.45339 0.292959 2.99861 0.00870082 0 -0.59777 0 0 0 -1.53128 0 0 0 0 0.269086 0.000709787 0.857029 0.260943 -0.81 -2.70441
TYR_39 -3.55502 0.222193 1.19295 0.0252091 0 0 0 0 0 0 0 0 0 0 -0.116894 0.022243 0.647482 -0.00649225 0.51 -1.05833
GLY_40 -2.66772 0.226951 1.33398 2.47876e-05 0 0 0 0 0 0 0 0 0 0 -0.259269 7.96809e-05 0 -0.664486 -0.17 -2.20044
ARG_41 -4.71574 0.71769 2.8916 0.0125331 0 -0.322474 0 0 0 -0.659452 0 0 0 0 0.050324 0.115549 1.68691 -0.111813 -0.98 -1.31487
VAL_42 -4.86125 0.710718 1.43075 0.0133345 0 0 0 0 0 0 0 0 0 0 -0.180181 0.0574413 0.105909 -0.386208 0.29 -2.81949
THR_43 -3.60518 0.304313 2.07676 0.00426165 0 -0.0573984 0 0 0 0 0 0 0 0 -0.0219789 0.000123215 0.34612 -0.0657435 -0.27 -1.28873
VAL_44 -3.91873 0.203139 1.29002 0.00980029 0 0 0 0 0 0 0 0 0 0 -0.213183 0.00202713 0.225288 -0.377569 0.29 -2.48921
GLU_45 -4.59876 1.053 2.56453 0.00548443 0 -0.447187 0 0 0 -0.10507 0 0 0 0 0.0352813 0.005241 1.78009 0.12185 -0.81 -0.395548
TRP_46 -9.15621 1.07049 2.91388 0.0204857 0 0 0 0 0 -0.114766 0 0 0 0 -0.0184281 0.177361 1.22264 -0.0202973 0.91 -2.99485
TRP_47 -4.25562 0.152408 2.03629 0.0390666 0 0 0 0 -0.00838867 0 0 0 0 0 -0.0392796 0.000185128 2.28138 -0.241487 0.91 0.87456
THR_48 -4.22613 0.159399 2.86117 0.00546352 0 -0.176121 0 0 0 -0.647172 0 0 0 0 0.0827297 0.0108608 0.0499528 0.101649 -0.27 -2.04819
HIS_49 -2.11176 0.313903 0.92869 0.00639691 0 0.0152017 0 0 0 0 0 0 0 0 0.141528 0.0180268 0.497073 0.0787586 0.56 0.44782
SER_50 -1.3958 0.137478 0.815839 0.00142461 0 -0.0151174 0 0 0 0 0 0 0 0 -0.117896 0.00305539 0.575995 0.0362808 -0.37 -0.328737
ALA_51 -1.93217 0.327379 0.836725 0.000965926 0 0 0 0 0 0 0 0 0 0 -0.196083 0.00128677 0 -0.0255385 0.16 -0.827432
GLY_52 -1.33329 0.127857 0.761095 2.41479e-05 0 0 0 0 0 0 0 0 0 0 -0.277275 0.00128756 0 -0.48934 -0.17 -1.37964
GLY_53 -2.45791 0.41474 1.3574 0.000134037 0 0 0 0 0 0 0 0 0 0 0.261636 0.0178472 0 -0.789496 -0.17 -1.36565
VAL_54 -3.15511 0.118969 1.60547 0.0130786 0 0 0 0 0 0 0 0 0 0 -0.214631 0.000380897 0.0821783 -0.194524 0.29 -1.45418
THR_55 -4.08683 0.272608 2.93067 0.00524788 0 -0.0735001 0 0 -0.698729 -0.440199 0 0 0 0 -0.087345 1.03139e-05 0.0435806 -0.412435 -0.27 -2.81692
GLU_56 -3.1043 0.215975 2.39471 0.00906283 0 -0.361307 0 0 0 -0.342929 0 0 0 0 -0.208264 0.00042861 2.79094 -0.110247 -0.81 0.474079
LYS_57 -4.5853 0.696779 3.24738 0.0083456 0 -0.605634 0 0 -0.123146 -0.0628844 0 0 0 0 -0.198783 0.000845571 1.75012 -0.0408264 -0.65 -0.563111
ASP_58 -7.29475 0.618401 4.96763 0.00301194 0 -0.316528 0 0 -0.61199 -1.03635 0 0 0 0 -0.111138 0.00620825 1.1889 0.0418407 -0.67 -3.21477
ARG_59 -6.03242 0.293976 4.03264 0.0108776 0 -0.265515 0 0 0 -0.341749 0 0 0 0 -0.222647 0.0219983 1.9929 -0.0915119 -0.98 -1.58145
GLU_60 -4.78292 0.339622 3.09335 0.00820215 0 -0.284276 0 0 0 -0.0236439 0 0 0 0 -0.186462 0.0001843 1.2905 -0.111435 -0.81 -1.46688
MET_61 -7.00707 1.09674 2.53714 0.00375536 0 0 0 0 0 0 0 0 0 0 -0.119701 0.00711289 1.32513 -0.10545 -0.34 -2.60235
ALA_62 -3.77343 0.324162 1.89878 0.000742023 0 0 0 0 0 0 0 0 0 0 -0.106028 7.19912e-08 0 -0.141948 0.16 -1.63772
ARG_63 -4.34764 0.255839 2.82891 0.0114749 0 -0.261458 0 0 0 -0.00117995 0 0 0 0 -0.196169 0.00134957 1.53548 -0.0807796 -0.98 -1.23417
LEU_64 -4.40431 0.382399 1.7908 0.00795172 0 0 0 0 0 0 0 0 0 0 -0.141151 0.0103732 0.166252 -0.095373 -0.1 -2.38306
THR_65 -4.8097 0.501464 2.56774 0.00907883 0 0.0247583 0 0 0 -0.114766 0 0 0 0 0.0136532 0.00428901 0.180942 0.071655 -0.27 -1.82089
ASP_66 -4.28601 0.463851 3.29653 0.0042482 0 -0.32689 0 0 0 -0.349667 0 0 0 0 -0.136514 0.00164799 1.03034 0.0185075 -0.67 -0.953958
ALA_67 -2.90294 0.651037 1.67115 0.000843289 0 0 0 0 0 0 0 0 0 0 -0.209615 0.000288666 0 -0.136984 0.16 -0.766222
LEU_68 -5.36272 1.30321 2.9775 0.00538101 0 0 0 0 -0.432359 0 0 0 0 0 -0.0793311 0.0025711 0.384261 0.00312174 -0.1 -1.29837
LEU_69 -3.76932 0.982982 1.72697 0.00567854 0 0 0 0 0 0 0 0 0 0 -0.167946 0.012263 0.379402 -0.0810795 -0.1 -1.01106
GLN_70 -2.97637 1.58223 2.67383 0.0440349 0 -0.029839 0 0 -0.0961803 0 0 0 0 0 0.128931 5.93416e-06 5.44549 -0.21813 -0.97 5.584
ARG_p:CtermProteinFull_71 -1.80549 0.106893 1.41776 0.0110796 0 -0.0634895 0 0 0 0 0 0 0 0 0 0 2.0536 0 -0.98 0.740345
LYS_p:NtermProteinFull_72 -1.92265 0.293005 1.42846 0.0116282 0 -0.00115649 0 0 0 0 0 0 0 0 0 0.0165034 3.41399 0 -0.65 2.58977
ARG_73 -3.27011 1.18732 1.6351 0.0235284 0 -0.325568 0 0 0 -0.282707 0 0 0 0 -0.120842 0.0019566 3.87086 -0.090591 -0.98 1.64894
LEU_74 -3.52757 0.250975 1.12963 0.00707518 0 0 0 0 0 0 0 0 0 0 -0.0538347 0.177037 1.84415 -0.114194 -0.1 -0.386742
VAL_75 -2.70385 1.7142 1.00027 0.0138705 0 0 0 0 0 0 0 0 0 0 -0.148319 0.0440587 1.06989 -0.220182 0.29 1.05994
LYS_76 -3.7998 0.482728 2.3549 0.00607493 0 -0.166838 0 0 0 -0.349557 0 0 0 0 0.135123 0.0193027 1.32429 0.00467541 -0.65 -0.639103
THR_77 -2.52662 0.543092 1.19219 0.00348765 0 -0.0102389 0 0 0 0 0 0 0 0 -0.0310418 0.000231107 0.497946 -0.0154953 -0.27 -0.616447
PHE_78 -6.41489 0.647545 1.8305 0.0246514 0 0 0 0 0 0 0 0 0 0 -0.0970188 0.00962546 0.581954 -0.0602451 0.63 -2.84787
ALA_79 -1.5425 0.224441 0.630479 0.00071995 0 0 0 0 0 0 0 0 0 0 -0.115095 0.00284417 0 0.0157931 0.16 -0.623314
PHE_80 -6.41894 1.10823 1.65025 0.023376 0.126896 0 0 0 0 0 0 0 0 0 -0.116764 0.000287257 0.704101 -0.231803 0.63 -2.52437
PRO_81 -1.90015 0.37654 1.03843 0.00228592 0.134969 0 0 0 0 0 0 0 0 0 -0.079048 0.00267047 0.840069 -0.11779 0.02 0.317974
ASN_82 -4.78431 0.349373 3.20716 0.00885246 0 -0.118491 0 0 -0.320754 0 0 0 0 0 0.509396 0.00034234 1.2716 -0.127797 -0.89 -0.894617
HIS_D_83 -6.42059 0.710508 2.89143 0.00874494 0 -0.0165699 0 0 0 -0.500885 0 0 0 0 0.0659626 0.00429864 1.68561 -0.0466241 0.56 -1.05811
ARG_84 -4.42556 0.256538 3.55367 0.0126587 0 -0.78848 0 0 0 -0.0149862 0 0 0 0 0.0762394 0.000444205 1.35877 -0.0835793 -0.98 -1.03429
GLU_85 -4.97729 0.40147 3.17391 0.00461346 0 -0.276881 0 0 -0.320754 0 0 0 0 0 -0.267361 0.00645889 1.77515 -0.140968 -0.81 -1.43166
ALA_86 -4.731 0.683393 1.75013 0.000682379 0 0 0 0 0 0 0 0 0 0 -0.0921781 0.00225717 0 -0.125825 0.16 -2.35253
GLY_87 -3.52024 0.831957 2.05783 2.51469e-05 0 0 0 0 0 0 0 0 0 0 0.102972 0.00403584 0 0.276168 -0.17 -0.417249
ASP_88 -4.27533 0.291938 3.03131 0.00274907 0 -0.587226 0 0 0 -0.0149862 0 0 0 0 -0.0464312 0.000581632 0.787719 0.0533885 -0.67 -1.42629
PHE_89 -6.54163 0.861866 1.47909 0.0238288 0 0 0 0 0 0 0 0 0 0 -0.0618354 0.00130074 0.509291 0.0459071 0.63 -3.05218
MET_90 -5.11162 1.36981 2.04244 0.00680115 0 0 0 0 0 0 0 0 0 0 -0.0671521 0.000942493 1.6494 -0.0665857 -0.34 -0.515961
ASN_91 -5.21648 0.620699 4.39234 0.00378612 0 -0.264283 0 0 0 -1.45197 0 0 0 0 -0.0394846 0.0159522 1.16024 0.0804019 -0.89 -1.5888
ARG_92 -5.07027 0.623159 3.17701 0.0100947 0 -0.0298453 0 0 -0.365648 0 0 0 0 0 -0.183054 0.0113966 1.69002 -0.0866185 -0.98 -1.20375
VAL_93 -4.74316 0.319538 1.31537 0.0128967 0 0 0 0 0 0 0 0 0 0 -0.0795998 0.00813444 0.111203 0.0610266 0.29 -2.70459
GLY_94 -3.47886 0.390126 1.81738 3.50434e-05 0 0 0 0 0 0 0 0 0 0 0.117129 0.00165784 0 0.273968 -0.17 -1.04857
ALA_95 -3.72619 0.434957 2.19058 0.000709427 0 0 0 0 0 0 0 0 0 0 -0.182039 0.00848105 0 -0.153701 0.16 -1.2672
LEU_96 -6.02503 0.68804 2.5431 0.00847044 0 0 0 0 0 0 0 0 0 0 -0.0565267 0.000104055 1.18977 -0.101763 -0.1 -1.85383
ALA_97 -4.83067 0.384597 1.98623 0.000764748 0 0 0 0 0 0 0 0 0 0 -0.13407 0.000123168 0 -0.155286 0.16 -2.58831
GLU_98 -4.23082 0.258896 3.04582 0.00309098 0 -0.637385 0 0 0 -0.95336 0 0 0 0 -0.225567 0.00108339 1.597 -0.121517 -0.81 -2.07275
ARG_99 -3.89396 0.496869 2.73069 0.011071 0 -0.0819546 0 0 0 0 0 0 0 0 -0.187095 0.0160272 1.88896 -0.0840548 -0.98 -0.0834433
GLU_100 -3.98593 0.454381 2.72588 0.00959653 0 -0.282704 0 0 -0.037847 -0.0408684 0 0 0 0 -0.169901 7.91419e-05 1.35397 -0.0071287 -0.81 -0.790467
ASN_101 -1.83116 0.124213 1.28293 0.00553595 0 -0.0352886 0 0 0 0 0 0 0 0 -0.298819 0.0102176 0.770233 -0.509026 -0.89 -1.37116
HIS_102 -5.63625 0.513757 2.74434 0.0060529 0 -0.143047 0 0 -0.00867354 -0.120558 0 0 0 0 0.112338 0.0811245 1.10659 -0.254031 0.56 -1.03835
HIS_103 -4.70408 0.308421 1.52881 0.00391237 0.0439856 0.00172875 0 0 0 0 0 0 0 0 -0.0895183 0.000138351 0.778238 0.0147499 0.56 -1.55361
PRO_104 -3.94075 1.10795 0.64652 0.0061314 0.0538809 0 0 0 0 0 0 0 0 0 0.453579 0.376906 0.632396 0.0569384 0.02 -0.586443
ARG_105 -4.7714 0.32899 2.95909 0.009369 0 -0.464782 0 0 0 -0.871829 0 0 0 0 -0.00287584 0.00277508 1.87571 0.0680966 -0.98 -1.84685
LEU_106 -4.62663 1.79955 1.35973 0.00706293 0 0 0 0 0 0 0 0 0 0 -0.0871031 0.0395034 0.833822 -0.134844 -0.1 -0.908906
THR_107 -2.94239 0.262415 1.9719 0.00588833 0 -0.0944069 0 0 0 -0.00111938 0 0 0 0 0.0601531 0.00936099 0.0313905 -0.0134258 -0.27 -0.980233
MET_108 -4.59487 0.80442 1.78966 0.00790803 0 0 0 0 0 0 0 0 0 0 -0.0271484 0.0134247 1.51982 0.0243004 -0.34 -0.802485
GLU_109 -4.32325 0.247042 3.00043 0.00869085 0 -0.598067 0 0 0 -1.53915 0 0 0 0 0.270613 0.000879086 0.858429 0.26156 -0.81 -2.62283
PHE_110 -3.31149 0.312473 1.00943 0.0241508 0 0 0 0 0 0 0 0 0 0 -0.125497 0.0233367 0.381269 0.0550108 0.63 -1.00132
GLY_111 -2.65686 0.22729 1.33079 2.48462e-05 0 0 0 0 0 0 0 0 0 0 -0.260364 6.54899e-05 0 -0.664921 -0.17 -2.19397
ARG_112 -4.69381 0.721785 2.86424 0.0125012 0 -0.317535 0 0 0 -0.65438 0 0 0 0 0.0517159 0.115556 1.68353 -0.111381 -0.98 -1.30778
VAL_113 -4.64978 0.644385 1.54236 0.0133283 0 0 0 0 0 0 0 0 0 0 -0.180385 0.0573356 0.103539 -0.386374 0.29 -2.56559
THR_114 -3.54227 0.297416 2.00632 0.00427174 0 -0.0586329 0 0 0 0 0 0 0 0 -0.0219949 0.000215832 0.348655 -0.0658472 -0.27 -1.30187
VAL_115 -4.10324 0.231556 1.24076 0.0097861 0 0 0 0 0 0 0 0 0 0 -0.213425 0.00216438 0.225804 -0.377681 0.29 -2.69428
GLU_116 -5.10478 0.486273 2.77433 0.00430964 0 -0.460597 0 0 0 -0.282707 0 0 0 0 0.0353332 0.0056835 1.53399 0.121993 -0.81 -1.69617
TRP_117 -9.28644 1.07203 2.93387 0.0205217 0 0 0 0 0 -0.11767 0 0 0 0 -0.0182288 0.178144 1.22961 -0.0200187 0.91 -3.09818
TRP_118 -5.40783 0.471666 2.58161 0.0242557 0 0 0 0 -0.00867354 0 0 0 0 0 -0.0394486 0.000272738 1.38114 -0.241813 0.91 -0.328819
THR_119 -4.19717 0.203909 2.91033 0.00547649 0 -0.176119 0 0 0 -0.649391 0 0 0 0 0.0832398 0.0112234 0.0505135 0.102436 -0.27 -1.92556
HIS_D_120 -1.8802 0.315438 0.991127 0.0063951 0 0.015212 0 0 0 0 0 0 0 0 0.142946 0.0187269 0.496971 0.0791105 0.56 0.745728
SER_121 -1.40037 0.137486 0.812206 0.0014208 0 -0.0151158 0 0 0 0 0 0 0 0 -0.118143 0.00247721 0.569928 0.0351693 -0.37 -0.344946
ALA_122 -1.93202 0.327756 0.836587 0.000968768 0 0 0 0 0 0 0 0 0 0 -0.196025 0.00132954 0 -0.025467 0.16 -0.826874
GLY_123 -1.22869 0.12781 0.755969 2.45132e-05 0 0 0 0 0 0 0 0 0 0 -0.277189 0.00142927 0 -0.488821 -0.17 -1.27947
GLY_124 -2.42126 0.415326 1.34147 0.000135118 0 0 0 0 0 0 0 0 0 0 0.26302 0.0183169 0 -0.789399 -0.17 -1.34239
VAL_125 -3.16003 0.118718 1.60535 0.0130701 0 0 0 0 0 0 0 0 0 0 -0.214476 0.000318185 0.0829692 -0.195055 0.29 -1.45913
THR_126 -4.08678 0.272463 2.93093 0.00524075 0 -0.0734945 0 0 -0.69837 -0.441239 0 0 0 0 -0.0875814 1.01219e-06 0.0432413 -0.412158 -0.27 -2.81775
GLU_127 -3.10391 0.215288 2.3942 0.00906372 0 -0.361267 0 0 0 -0.342483 0 0 0 0 -0.208979 0.000518076 2.79468 -0.110502 -0.81 0.476612
LYS_128 -4.58547 0.696526 3.2474 0.00833905 0 -0.606131 0 0 -0.124377 -0.0644931 0 0 0 0 -0.199088 0.000782119 1.75136 -0.0408114 -0.65 -0.565967
ASP_129 -7.29406 0.618947 4.96479 0.00301786 0 -0.316533 0 0 -0.61184 -1.03762 0 0 0 0 -0.110903 0.0056699 1.18963 0.0419941 -0.67 -3.21691
ARG_130 -6.0328 0.294607 4.0327 0.0109137 0 -0.265515 0 0 0 -0.341274 0 0 0 0 -0.222512 0.0211636 1.99143 -0.091365 -0.98 -1.58265
GLU_131 -4.78206 0.339024 3.09262 0.00820388 0 -0.284269 0 0 0 -0.0236247 0 0 0 0 -0.186968 0.00010942 1.29225 -0.111548 -0.81 -1.46626
MET_132 -7.00767 1.10023 2.53756 0.00375237 0 0 0 0 0 0 0 0 0 0 -0.119726 0.00653237 1.32485 -0.105464 -0.34 -2.59994
ALA_133 -3.77304 0.324155 1.89878 0.000743554 0 0 0 0 0 0 0 0 0 0 -0.107092 1.28836e-05 0 -0.142066 0.16 -1.6385
ARG_134 -4.34806 0.255472 2.82925 0.0114845 0 -0.261482 0 0 0 -0.00120885 0 0 0 0 -0.196193 0.00145125 1.53289 -0.0806666 -0.98 -1.23706
LEU_135 -4.40423 0.383063 1.79084 0.0079376 0 0 0 0 0 0 0 0 0 0 -0.141249 0.0112495 0.165793 -0.0952483 -0.1 -2.38184
THR_136 -4.80861 0.51058 2.57029 0.00902731 0 0.0247501 0 0 0 -0.11767 0 0 0 0 0.0140108 0.0041069 0.175002 0.0718965 -0.27 -1.81662
ASP_137 -4.286 0.464219 3.29658 0.00425437 0 -0.326888 0 0 0 -0.349557 0 0 0 0 -0.136485 0.00151466 1.02928 0.0184527 -0.67 -0.954627
ALA_138 -2.90333 0.65226 1.67118 0.000841931 0 0 0 0 0 0 0 0 0 0 -0.209259 0.000184774 0 -0.137214 0.16 -0.765331
LEU_139 -5.36054 1.29973 2.97814 0.00538024 0 0 0 0 -0.468412 0 0 0 0 0 -0.0795945 0.00224877 0.376519 0.00370462 -0.1 -1.34282
LEU_140 -3.76928 0.982931 1.72661 0.00567661 0 0 0 0 0 0 0 0 0 0 -0.167677 0.0115589 0.38001 -0.0812982 -0.1 -1.01147
GLN_141 -2.97663 1.58137 2.67404 0.0441637 0 -0.0298453 0 0 -0.102764 0 0 0 0 0 0.127095 2.26005e-05 5.44531 -0.219472 -0.97 5.57329
ARG_p:CtermProteinFull_142 -1.80576 0.10685 1.41799 0.0110986 0 -0.0635579 0 0 0 0 0 0 0 0 0 0 2.04637 0 -0.98 0.733001
#END_POSE_ENERGIES_TABLE v4_redes8_4_take6_31_1dG_1.0Ent_AB_rpm_0008_0001.pdb
