# Supplementary material for: A Generic Program for Multistate Protein Design
Source: PLoS One. 2011 Jul 6;6(7):e20937. doi: 10.1371/journal.pone.0020937 (PMC3130737; doi:10.1371/journal.pone.0020937)
Supplement: File S2 — Design models generated by this study for both the heterodimerization task and the orthogonal interface redesign task. (BZ2) [file pone.0020937.s002.bz2 › SupplementaryMaterials/select_heterodimer_designs/design6/repacked_v4_redes8_4_take6_31_BB.pdb]

ATOM      1  N   LYS A  10       0.838  40.160 -67.579  1.00  0.00              
ATOM      2  CA  LYS A  10      -0.121  41.140 -68.077  1.00  0.00              
ATOM      3  C   LYS A  10      -0.185  41.060 -69.603  1.00  0.00              
ATOM      4  O   LYS A  10       0.710  41.544 -70.294  1.00  0.00              
ATOM      5  CB  LYS A  10       0.307  42.540 -67.641  1.00  0.00              
ATOM      6  CG  LYS A  10      -0.743  43.611 -67.857  1.00  0.00              
ATOM      7  CD  LYS A  10      -1.989  43.333 -67.034  1.00  0.00              
ATOM      8  CE  LYS A  10      -2.969  44.485 -67.134  1.00  0.00              
ATOM      9  NZ  LYS A  10      -3.291  44.798 -68.551  1.00  0.00              
ATOM     10 1H   LYS A  10       1.633  40.461 -67.052  1.00  0.00              
ATOM     11 2H   LYS A  10       0.538  39.441 -66.953  1.00  0.00              
ATOM     12 3H   LYS A  10       1.329  39.571 -68.220  1.00  0.00              
ATOM     13  HA  LYS A  10      -1.116  40.911 -67.693  1.00  0.00              
ATOM     14 1HB  LYS A  10       0.554  42.483 -66.581  1.00  0.00              
ATOM     15 2HB  LYS A  10       1.203  42.792 -68.208  1.00  0.00              
ATOM     16 1HG  LYS A  10      -0.321  44.574 -67.566  1.00  0.00              
ATOM     17 2HG  LYS A  10      -1.002  43.634 -68.915  1.00  0.00              
ATOM     18 1HD  LYS A  10      -2.454  42.419 -67.406  1.00  0.00              
ATOM     19 2HD  LYS A  10      -1.694  43.191 -65.994  1.00  0.00              
ATOM     20 1HE  LYS A  10      -3.878  44.208 -66.602  1.00  0.00              
ATOM     21 2HE  LYS A  10      -2.521  45.357 -66.657  1.00  0.00              
ATOM     22 1HZ  LYS A  10      -3.944  45.568 -68.586  1.00  0.00              
ATOM     23 2HZ  LYS A  10      -2.445  45.052 -69.041  1.00  0.00              
ATOM     24 3HZ  LYS A  10      -3.703  43.987 -68.989  1.00  0.00              
ATOM     25  N   ARG A  11      -1.250  40.455 -70.122  1.00  0.00              
ATOM     26  CA  ARG A  11      -1.403  40.283 -71.562  1.00  0.00              
ATOM     27  C   ARG A  11      -2.846  40.464 -71.999  1.00  0.00              
ATOM     28  O   ARG A  11      -3.772  40.302 -71.205  1.00  0.00              
ATOM     29  CB  ARG A  11      -0.930  38.887 -71.945  1.00  0.00              
ATOM     30  CG  ARG A  11      -1.656  37.807 -71.164  1.00  0.00              
ATOM     31  CD  ARG A  11      -0.945  36.478 -71.244  1.00  0.00              
ATOM     32  NE  ARG A  11      -1.725  35.402 -70.636  1.00  0.00              
ATOM     33  CZ  ARG A  11      -2.033  35.330 -69.346  1.00  0.00              
ATOM     34  NH1 ARG A  11      -1.629  36.274 -68.507  1.00  0.00              
ATOM     35  NH2 ARG A  11      -2.745  34.307 -68.891  1.00  0.00              
ATOM     36  H   ARG A  11      -1.970  40.106 -69.506  1.00  0.00              
ATOM     37  HA  ARG A  11      -0.827  41.045 -72.088  1.00  0.00              
ATOM     38 1HB  ARG A  11      -1.106  38.773 -73.014  1.00  0.00              
ATOM     39 2HB  ARG A  11       0.141  38.849 -71.747  1.00  0.00              
ATOM     40 1HG  ARG A  11      -1.719  38.116 -70.120  1.00  0.00              
ATOM     41 2HG  ARG A  11      -2.661  37.701 -71.573  1.00  0.00              
ATOM     42 1HD  ARG A  11      -0.769  36.233 -72.291  1.00  0.00              
ATOM     43 2HD  ARG A  11       0.009  36.555 -70.724  1.00  0.00              
ATOM     44  HE  ARG A  11      -2.137  34.583 -71.064  1.00  0.00              
ATOM     45 1HH1 ARG A  11      -1.085  37.052 -68.851  1.00  0.00              
ATOM     46 2HH1 ARG A  11      -1.868  36.211 -67.528  1.00  0.00              
ATOM     47 1HH2 ARG A  11      -3.051  33.585 -69.529  1.00  0.00              
ATOM     48 2HH2 ARG A  11      -2.977  34.254 -67.910  1.00  0.00              
ATOM     49  N   LEU A  12      -3.018  40.797 -73.274  1.00  0.00              
ATOM     50  CA  LEU A  12      -4.329  41.001 -73.881  1.00  0.00              
ATOM     51  C   LEU A  12      -4.649  39.675 -74.559  1.00  0.00              
ATOM     52  O   LEU A  12      -3.973  39.285 -75.516  1.00  0.00              
ATOM     53  CB  LEU A  12      -4.227  42.132 -74.896  1.00  0.00              
ATOM     54  CG  LEU A  12      -5.493  42.738 -75.487  1.00  0.00              
ATOM     55  CD1 LEU A  12      -6.456  43.161 -74.388  1.00  0.00              
ATOM     56  CD2 LEU A  12      -5.086  43.928 -76.337  1.00  0.00              
ATOM     57  H   LEU A  12      -2.190  40.912 -73.841  1.00  0.00              
ATOM     58  HA  LEU A  12      -5.061  41.221 -73.104  1.00  0.00              
ATOM     59 1HB  LEU A  12      -3.745  42.885 -74.274  1.00  0.00              
ATOM     60 2HB  LEU A  12      -3.570  41.872 -75.726  1.00  0.00              
ATOM     61  HG  LEU A  12      -5.940  41.985 -76.136  1.00  0.00              
ATOM     62 1HD1 LEU A  12      -7.353  43.591 -74.835  1.00  0.00              
ATOM     63 2HD1 LEU A  12      -6.731  42.292 -73.790  1.00  0.00              
ATOM     64 3HD1 LEU A  12      -5.977  43.904 -73.751  1.00  0.00              
ATOM     65 1HD2 LEU A  12      -5.975  44.383 -76.775  1.00  0.00              
ATOM     66 2HD2 LEU A  12      -4.571  44.661 -75.715  1.00  0.00              
ATOM     67 3HD2 LEU A  12      -4.419  43.596 -77.133  1.00  0.00              
ATOM     68  N   VAL A  13      -5.697  39.007 -74.088  1.00  0.00              
ATOM     69  CA  VAL A  13      -6.037  37.673 -74.557  1.00  0.00              
ATOM     70  C   VAL A  13      -7.471  37.486 -75.027  1.00  0.00              
ATOM     71  O   VAL A  13      -8.405  38.076 -74.479  1.00  0.00              
ATOM     72  CB  VAL A  13      -5.782  36.647 -73.425  1.00  0.00              
ATOM     73  CG1 VAL A  13      -5.917  35.227 -73.950  1.00  0.00              
ATOM     74  CG2 VAL A  13      -4.411  36.875 -72.814  1.00  0.00              
ATOM     75  H   VAL A  13      -6.274  39.442 -73.382  1.00  0.00              
ATOM     76  HA  VAL A  13      -5.470  37.410 -75.451  1.00  0.00              
ATOM     77  HB  VAL A  13      -6.515  36.803 -72.634  1.00  0.00              
ATOM     78 1HG1 VAL A  13      -5.735  34.521 -73.140  1.00  0.00              
ATOM     79 2HG1 VAL A  13      -6.923  35.078 -74.341  1.00  0.00              
ATOM     80 3HG1 VAL A  13      -5.190  35.062 -74.745  1.00  0.00              
ATOM     81 1HG2 VAL A  13      -4.241  36.150 -72.019  1.00  0.00              
ATOM     82 2HG2 VAL A  13      -3.647  36.757 -73.583  1.00  0.00              
ATOM     83 3HG2 VAL A  13      -4.359  37.883 -72.402  1.00  0.00              
ATOM     84  N   LYS A  14      -7.632  36.632 -76.033  1.00  0.00              
ATOM     85  CA  LYS A  14      -8.942  36.289 -76.562  1.00  0.00              
ATOM     86  C   LYS A  14      -8.859  34.932 -77.241  1.00  0.00              
ATOM     87  O   LYS A  14      -7.859  34.605 -77.887  1.00  0.00              
ATOM     88  CB  LYS A  14      -9.433  37.332 -77.571  1.00  0.00              
ATOM     89  CG  LYS A  14     -10.800  36.995 -78.169  1.00  0.00              
ATOM     90  CD  LYS A  14     -11.326  38.111 -79.054  1.00  0.00              
ATOM     91  CE  LYS A  14     -12.598  37.688 -79.772  1.00  0.00              
ATOM     92  NZ  LYS A  14     -13.170  38.803 -80.573  1.00  0.00              
ATOM     93  H   LYS A  14      -6.811  36.209 -76.441  1.00  0.00              
ATOM     94  HA  LYS A  14      -9.661  36.214 -75.746  1.00  0.00              
ATOM     95 1HB  LYS A  14      -9.480  38.287 -77.046  1.00  0.00              
ATOM     96 2HB  LYS A  14      -8.684  37.390 -78.361  1.00  0.00              
ATOM     97 1HG  LYS A  14     -10.704  36.084 -78.761  1.00  0.00              
ATOM     98 2HG  LYS A  14     -11.502  36.825 -77.354  1.00  0.00              
ATOM     99 1HD  LYS A  14     -11.530  38.982 -78.430  1.00  0.00              
ATOM    100 2HD  LYS A  14     -10.560  38.363 -79.788  1.00  0.00              
ATOM    101 1HE  LYS A  14     -12.359  36.852 -80.427  1.00  0.00              
ATOM    102 2HE  LYS A  14     -13.322  37.366 -79.023  1.00  0.00              
ATOM    103 1HZ  LYS A  14     -14.012  38.488 -81.035  1.00  0.00              
ATOM    104 2HZ  LYS A  14     -13.390  39.578 -79.963  1.00  0.00              
ATOM    105 3HZ  LYS A  14     -12.497  39.100 -81.265  1.00  0.00              
ATOM    106  N   THR A  15      -9.904  34.132 -77.074  1.00  0.00              
ATOM    107  CA  THR A  15      -9.960  32.827 -77.709  1.00  0.00              
ATOM    108  C   THR A  15     -10.979  32.896 -78.835  1.00  0.00              
ATOM    109  O   THR A  15     -12.004  33.580 -78.728  1.00  0.00              
ATOM    110  CB  THR A  15     -10.370  31.723 -76.721  1.00  0.00              
ATOM    111  OG1 THR A  15     -11.655  32.027 -76.164  1.00  0.00              
ATOM    112  CG2 THR A  15      -9.343  31.603 -75.608  1.00  0.00              
ATOM    113  H   THR A  15     -10.676  34.431 -76.496  1.00  0.00              
ATOM    114  HA  THR A  15      -8.988  32.583 -78.138  1.00  0.00              
ATOM    115  HB  THR A  15     -10.440  30.776 -77.256  1.00  0.00              
ATOM    116  HG1 THR A  15     -12.046  31.226 -75.808  1.00  0.00              
ATOM    117 1HG2 THR A  15      -9.647  30.817 -74.917  1.00  0.00              
ATOM    118 2HG2 THR A  15      -8.371  31.356 -76.035  1.00  0.00              
ATOM    119 3HG2 THR A  15      -9.275  32.550 -75.074  1.00  0.00              
ATOM    120  N   PHE A  16     -10.674  32.205 -79.924  1.00  0.00              
ATOM    121  CA  PHE A  16     -11.533  32.155 -81.095  1.00  0.00              
ATOM    122  C   PHE A  16     -11.910  30.701 -81.328  1.00  0.00              
ATOM    123  O   PHE A  16     -11.043  29.825 -81.345  1.00  0.00              
ATOM    124  CB  PHE A  16     -10.791  32.713 -82.309  1.00  0.00              
ATOM    125  CG  PHE A  16     -10.400  34.158 -82.168  1.00  0.00              
ATOM    126  CD1 PHE A  16      -9.299  34.530 -81.395  1.00  0.00              
ATOM    127  CD2 PHE A  16     -11.142  35.151 -82.799  1.00  0.00              
ATOM    128  CE1 PHE A  16      -8.947  35.875 -81.256  1.00  0.00              
ATOM    129  CE2 PHE A  16     -10.796  36.496 -82.665  1.00  0.00              
ATOM    130  CZ  PHE A  16      -9.697  36.857 -81.892  1.00  0.00              
ATOM    131  H   PHE A  16      -9.803  31.693 -79.930  1.00  0.00              
ATOM    132  HA  PHE A  16     -12.443  32.728 -80.911  1.00  0.00              
ATOM    133 1HB  PHE A  16      -9.870  32.155 -82.475  1.00  0.00              
ATOM    134 2HB  PHE A  16     -11.420  32.646 -83.196  1.00  0.00              
ATOM    135  HD1 PHE A  16      -8.712  33.757 -80.898  1.00  0.00              
ATOM    136  HD2 PHE A  16     -12.004  34.868 -83.405  1.00  0.00              
ATOM    137  HE1 PHE A  16      -8.085  36.152 -80.650  1.00  0.00              
ATOM    138  HE2 PHE A  16     -11.386  37.264 -83.164  1.00  0.00              
ATOM    139  HZ  PHE A  16      -9.426  37.906 -81.784  1.00  0.00              
ATOM    140  N   ALA A  17     -13.204  30.447 -81.495  1.00  0.00              
ATOM    141  CA  ALA A  17     -13.708  29.094 -81.698  1.00  0.00              
ATOM    142  C   ALA A  17     -13.840  28.712 -83.165  1.00  0.00              
ATOM    143  O   ALA A  17     -14.171  29.541 -84.011  1.00  0.00              
ATOM    144  CB  ALA A  17     -15.056  28.938 -81.000  1.00  0.00              
ATOM    145  H   ALA A  17     -13.856  31.218 -81.480  1.00  0.00              
ATOM    146  HA  ALA A  17     -12.998  28.388 -81.267  1.00  0.00              
ATOM    147 1HB  ALA A  17     -15.429  27.925 -81.154  1.00  0.00              
ATOM    148 2HB  ALA A  17     -14.937  29.122 -79.932  1.00  0.00              
ATOM    149 3HB  ALA A  17     -15.765  29.652 -81.415  1.00  0.00              
ATOM    150  N   PHE A  18     -13.578  27.439 -83.451  1.00  0.00              
ATOM    151  CA  PHE A  18     -13.670  26.896 -84.800  1.00  0.00              
ATOM    152  C   PHE A  18     -14.265  25.494 -84.724  1.00  0.00              
ATOM    153  O   PHE A  18     -14.290  24.885 -83.660  1.00  0.00              
ATOM    154  CB  PHE A  18     -12.287  26.848 -85.454  1.00  0.00              
ATOM    155  CG  PHE A  18     -11.634  28.191 -85.562  1.00  0.00              
ATOM    156  CD1 PHE A  18     -10.865  28.693 -84.515  1.00  0.00              
ATOM    157  CD2 PHE A  18     -11.842  28.988 -86.682  1.00  0.00              
ATOM    158  CE1 PHE A  18     -10.318  29.972 -84.582  1.00  0.00              
ATOM    159  CE2 PHE A  18     -11.300  30.268 -86.756  1.00  0.00              
ATOM    160  CZ  PHE A  18     -10.537  30.759 -85.701  1.00  0.00              
ATOM    161  H   PHE A  18     -13.304  26.830 -82.693  1.00  0.00              
ATOM    162  HA  PHE A  18     -14.337  27.514 -85.403  1.00  0.00              
ATOM    163 1HB  PHE A  18     -11.617  26.218 -84.870  1.00  0.00              
ATOM    164 2HB  PHE A  18     -12.365  26.453 -86.466  1.00  0.00              
ATOM    165  HD1 PHE A  18     -10.692  28.072 -83.636  1.00  0.00              
ATOM    166  HD2 PHE A  18     -12.441  28.601 -87.507  1.00  0.00              
ATOM    167  HE1 PHE A  18      -9.719  30.352 -83.755  1.00  0.00              
ATOM    168  HE2 PHE A  18     -11.472  30.886 -87.637  1.00  0.00              
ATOM    169  HZ  PHE A  18     -10.114  31.761 -85.755  1.00  0.00              
ATOM    170  N   PRO A  19     -14.763  24.968 -85.854  1.00  0.00              
ATOM    171  CA  PRO A  19     -15.360  23.628 -85.877  1.00  0.00              
ATOM    172  C   PRO A  19     -14.357  22.476 -85.855  1.00  0.00              
ATOM    173  O   PRO A  19     -14.726  21.333 -85.587  1.00  0.00              
ATOM    174  CB  PRO A  19     -16.182  23.649 -87.160  1.00  0.00              
ATOM    175  CG  PRO A  19     -15.335  24.482 -88.062  1.00  0.00              
ATOM    176  CD  PRO A  19     -14.923  25.632 -87.161  1.00  0.00              
ATOM    177  HA  PRO A  19     -15.981  23.424 -84.992  1.00  0.00              
ATOM    178 1HB  PRO A  19     -16.340  22.634 -87.554  1.00  0.00              
ATOM    179 2HB  PRO A  19     -17.176  24.090 -86.995  1.00  0.00              
ATOM    180 1HG  PRO A  19     -14.472  23.912 -88.436  1.00  0.00              
ATOM    181 2HG  PRO A  19     -15.903  24.820 -88.941  1.00  0.00              
ATOM    182 1HD  PRO A  19     -13.987  26.105 -87.492  1.00  0.00              
ATOM    183 2HD  PRO A  19     -15.686  26.424 -87.122  1.00  0.00              
ATOM    184  N   ASN A  20     -13.092  22.775 -86.133  1.00  0.00              
ATOM    185  CA  ASN A  20     -12.059  21.747 -86.155  1.00  0.00              
ATOM    186  C   ASN A  20     -10.673  22.335 -85.908  1.00  0.00              
ATOM    187  O   ASN A  20     -10.542  23.464 -85.434  1.00  0.00              
ATOM    188  CB  ASN A  20     -12.075  20.979 -87.464  1.00  0.00              
ATOM    189  CG  ASN A  20     -11.746  21.821 -88.664  1.00  0.00              
ATOM    190  OD1 ASN A  20     -11.289  22.963 -88.540  1.00  0.00              
ATOM    191  ND2 ASN A  20     -12.052  21.297 -89.824  1.00  0.00              
ATOM    192  H   ASN A  20     -12.838  23.732 -86.333  1.00  0.00              
ATOM    193  HA  ASN A  20     -12.232  21.031 -85.350  1.00  0.00              
ATOM    194 1HB  ASN A  20     -11.569  20.016 -87.552  1.00  0.00              
ATOM    195 2HB  ASN A  20     -13.153  20.820 -87.431  1.00  0.00              
ATOM    196 1HD2 ASN A  20     -11.861  21.801 -90.666  1.00  0.00              
ATOM    197 2HD2 ASN A  20     -12.476  20.392 -89.867  1.00  0.00              
ATOM    198  N   HIS A  21      -9.641  21.560 -86.227  1.00  0.00              
ATOM    199  CA  HIS A  21      -8.260  21.997 -86.049  1.00  0.00              
ATOM    200  C   HIS A  21      -7.795  22.791 -87.266  1.00  0.00              
ATOM    201  O   HIS A  21      -7.145  23.826 -87.135  1.00  0.00              
ATOM    202  CB  HIS A  21      -7.333  20.800 -85.812  1.00  0.00              
ATOM    203  CG  HIS A  21      -5.904  21.182 -85.582  1.00  0.00              
ATOM    204  ND1 HIS A  21      -5.428  21.572 -84.348  1.00  0.00              
ATOM    205  CD2 HIS A  21      -4.848  21.235 -86.427  1.00  0.00              
ATOM    206  CE1 HIS A  21      -4.139  21.848 -84.444  1.00  0.00              
ATOM    207  NE2 HIS A  21      -3.764  21.652 -85.695  1.00  0.00              
ATOM    208  H   HIS A  21      -9.821  20.641 -86.604  1.00  0.00              
ATOM    209  HA  HIS A  21      -8.194  22.662 -85.189  1.00  0.00              
ATOM    210 1HB  HIS A  21      -7.653  20.246 -84.929  1.00  0.00              
ATOM    211 2HB  HIS A  21      -7.344  20.140 -86.679  1.00  0.00              
ATOM    212  HD2 HIS A  21      -4.739  21.021 -87.491  1.00  0.00              
ATOM    213  HE1 HIS A  21      -3.574  22.175 -83.571  1.00  0.00              
ATOM    214  HE2 HIS A  21      -2.832  21.784 -86.063  1.00  0.00              
ATOM    215  N   ARG A  22      -8.135  22.289 -88.450  1.00  0.00              
ATOM    216  CA  ARG A  22      -7.754  22.912 -89.712  1.00  0.00              
ATOM    217  C   ARG A  22      -8.088  24.402 -89.788  1.00  0.00              
ATOM    218  O   ARG A  22      -7.232  25.221 -90.130  1.00  0.00              
ATOM    219  CB  ARG A  22      -8.344  22.163 -90.898  1.00  0.00              
ATOM    220  CG  ARG A  22      -7.913  22.682 -92.261  1.00  0.00              
ATOM    221  CD  ARG A  22      -8.589  22.024 -93.408  1.00  0.00              
ATOM    222  NE  ARG A  22     -10.015  22.289 -93.501  1.00  0.00              
ATOM    223  CZ  ARG A  22     -10.552  23.428 -93.981  1.00  0.00              
ATOM    224  NH1 ARG A  22      -9.789  24.422 -94.377  1.00  0.00              
ATOM    225  NH2 ARG A  22     -11.869  23.528 -94.021  1.00  0.00              
ATOM    226  H   ARG A  22      -8.681  21.439 -88.466  1.00  0.00              
ATOM    227  HA  ARG A  22      -6.672  22.861 -89.837  1.00  0.00              
ATOM    228 1HB  ARG A  22      -8.042  21.121 -90.798  1.00  0.00              
ATOM    229 2HB  ARG A  22      -9.428  22.237 -90.813  1.00  0.00              
ATOM    230 1HG  ARG A  22      -8.131  23.749 -92.310  1.00  0.00              
ATOM    231 2HG  ARG A  22      -6.839  22.525 -92.367  1.00  0.00              
ATOM    232 1HD  ARG A  22      -8.132  22.370 -94.334  1.00  0.00              
ATOM    233 2HD  ARG A  22      -8.462  20.945 -93.322  1.00  0.00              
ATOM    234  HE  ARG A  22     -10.798  21.704 -93.239  1.00  0.00              
ATOM    235 1HH1 ARG A  22      -8.784  24.336 -94.323  1.00  0.00              
ATOM    236 2HH1 ARG A  22     -10.211  25.267 -94.734  1.00  0.00              
ATOM    237 1HH2 ARG A  22     -12.442  22.761 -93.695  1.00  0.00              
ATOM    238 2HH2 ARG A  22     -12.298  24.371 -94.375  1.00  0.00              
ATOM    239  N   GLU A  23      -9.331  24.746 -89.476  1.00  0.00              
ATOM    240  CA  GLU A  23      -9.754  26.140 -89.523  1.00  0.00              
ATOM    241  C   GLU A  23      -9.057  26.985 -88.461  1.00  0.00              
ATOM    242  O   GLU A  23      -8.803  28.173 -88.675  1.00  0.00              
ATOM    243  CB  GLU A  23     -11.274  26.249 -89.364  1.00  0.00              
ATOM    244  CG  GLU A  23     -12.062  25.648 -90.520  1.00  0.00              
ATOM    245  CD  GLU A  23     -13.503  26.122 -90.558  1.00  0.00              
ATOM    246  OE1 GLU A  23     -14.263  25.648 -91.428  1.00  0.00              
ATOM    247  OE2 GLU A  23     -13.876  26.972 -89.723  1.00  0.00              
ATOM    248  H   GLU A  23      -9.998  24.039 -89.202  1.00  0.00              
ATOM    249  HA  GLU A  23      -9.479  26.578 -90.483  1.00  0.00              
ATOM    250 1HB  GLU A  23     -11.535  25.737 -88.438  1.00  0.00              
ATOM    251 2HB  GLU A  23     -11.510  27.309 -89.272  1.00  0.00              
ATOM    252 1HG  GLU A  23     -11.611  25.832 -91.495  1.00  0.00              
ATOM    253 2HG  GLU A  23     -12.048  24.579 -90.311  1.00  0.00              
ATOM    254  N   ALA A  24      -8.753  26.372 -87.319  1.00  0.00              
ATOM    255  CA  ALA A  24      -8.062  27.073 -86.240  1.00  0.00              
ATOM    256  C   ALA A  24      -6.661  27.427 -86.731  1.00  0.00              
ATOM    257  O   ALA A  24      -6.193  28.552 -86.565  1.00  0.00              
ATOM    258  CB  ALA A  24      -8.009  26.227 -84.976  1.00  0.00              
ATOM    259  H   ALA A  24      -9.004  25.402 -87.194  1.00  0.00              
ATOM    260  HA  ALA A  24      -8.607  27.989 -86.013  1.00  0.00              
ATOM    261 1HB  ALA A  24      -7.464  26.767 -84.201  1.00  0.00              
ATOM    262 2HB  ALA A  24      -9.022  26.023 -84.631  1.00  0.00              
ATOM    263 3HB  ALA A  24      -7.501  25.288 -85.188  1.00  0.00              
ATOM    264  N   GLY A  25      -6.001  26.461 -87.359  1.00  0.00              
ATOM    265  CA  GLY A  25      -4.664  26.679 -87.887  1.00  0.00              
ATOM    266  C   GLY A  25      -4.692  27.733 -88.999  1.00  0.00              
ATOM    267  O   GLY A  25      -3.794  28.573 -89.084  1.00  0.00              
ATOM    268  H   GLY A  25      -6.434  25.556 -87.474  1.00  0.00              
ATOM    269 1HA  GLY A  25      -4.014  27.021 -87.081  1.00  0.00              
ATOM    270 2HA  GLY A  25      -4.282  25.741 -88.287  1.00  0.00              
ATOM    271  N   ASP A  26      -5.722  27.695 -89.846  1.00  0.00              
ATOM    272  CA  ASP A  26      -5.842  28.674 -90.927  1.00  0.00              
ATOM    273  C   ASP A  26      -5.885  30.088 -90.343  1.00  0.00              
ATOM    274  O   ASP A  26      -5.221  30.998 -90.836  1.00  0.00              
ATOM    275  CB  ASP A  26      -7.090  28.405 -91.771  1.00  0.00              
ATOM    276  CG  ASP A  26      -6.990  27.180 -92.670  1.00  0.00              
ATOM    277  OD1 ASP A  26      -5.907  26.670 -92.827  1.00  0.00              
ATOM    278  OD2 ASP A  26      -8.013  26.673 -93.064  1.00  0.00              
ATOM    279  H   ASP A  26      -6.432  26.984 -89.745  1.00  0.00              
ATOM    280  HA  ASP A  26      -4.968  28.616 -91.576  1.00  0.00              
ATOM    281 1HB  ASP A  26      -8.008  28.351 -91.184  1.00  0.00              
ATOM    282 2HB  ASP A  26      -7.104  29.306 -92.385  1.00  0.00              
ATOM    283  N   PHE A  27      -6.673  30.264 -89.288  1.00  0.00              
ATOM    284  CA  PHE A  27      -6.799  31.569 -88.653  1.00  0.00              
ATOM    285  C   PHE A  27      -5.475  31.992 -88.026  1.00  0.00              
ATOM    286  O   PHE A  27      -5.069  33.146 -88.135  1.00  0.00              
ATOM    287  CB  PHE A  27      -7.893  31.528 -87.589  1.00  0.00              
ATOM    288  CG  PHE A  27      -8.083  32.830 -86.867  1.00  0.00              
ATOM    289  CD1 PHE A  27      -8.580  33.945 -87.534  1.00  0.00              
ATOM    290  CD2 PHE A  27      -7.755  32.945 -85.521  1.00  0.00              
ATOM    291  CE1 PHE A  27      -8.748  35.159 -86.868  1.00  0.00              
ATOM    292  CE2 PHE A  27      -7.920  34.156 -84.847  1.00  0.00              
ATOM    293  CZ  PHE A  27      -8.417  35.261 -85.524  1.00  0.00              
ATOM    294  H   PHE A  27      -7.195  29.484 -88.916  1.00  0.00              
ATOM    295  HA  PHE A  27      -7.049  32.322 -89.401  1.00  0.00              
ATOM    296 1HB  PHE A  27      -8.851  31.281 -88.045  1.00  0.00              
ATOM    297 2HB  PHE A  27      -7.650  30.784 -86.831  1.00  0.00              
ATOM    298  HD1 PHE A  27      -8.840  33.862 -88.590  1.00  0.00              
ATOM    299  HD2 PHE A  27      -7.364  32.075 -84.991  1.00  0.00              
ATOM    300  HE1 PHE A  27      -9.139  36.024 -87.403  1.00  0.00              
ATOM    301  HE2 PHE A  27      -7.659  34.236 -83.792  1.00  0.00              
ATOM    302  HZ  PHE A  27      -8.545  36.207 -85.000  1.00  0.00              
ATOM    303  N   MET A  28      -4.798  31.050 -87.380  1.00  0.00              
ATOM    304  CA  MET A  28      -3.519  31.346 -86.756  1.00  0.00              
ATOM    305  C   MET A  28      -2.531  31.873 -87.792  1.00  0.00              
ATOM    306  O   MET A  28      -1.750  32.774 -87.512  1.00  0.00              
ATOM    307  CB  MET A  28      -2.962  30.100 -86.070  1.00  0.00              
ATOM    308  CG  MET A  28      -1.792  30.367 -85.133  1.00  0.00              
ATOM    309  SD  MET A  28      -1.172  28.865 -84.351  1.00  0.00              
ATOM    310  CE  MET A  28      -0.335  28.086 -85.728  1.00  0.00              
ATOM    311  H   MET A  28      -5.171  30.113 -87.318  1.00  0.00              
ATOM    312  HA  MET A  28      -3.643  32.129 -86.008  1.00  0.00              
ATOM    313 1HB  MET A  28      -3.782  29.654 -85.509  1.00  0.00              
ATOM    314 2HB  MET A  28      -2.647  29.417 -86.859  1.00  0.00              
ATOM    315 1HG  MET A  28      -0.991  30.826 -85.713  1.00  0.00              
ATOM    316 2HG  MET A  28      -2.126  31.061 -84.362  1.00  0.00              
ATOM    317 1HE  MET A  28       0.103  27.142 -85.403  1.00  0.00              
ATOM    318 2HE  MET A  28      -1.050  27.898 -86.530  1.00  0.00              
ATOM    319 3HE  MET A  28       0.454  28.745 -86.094  1.00  0.00              
ATOM    320  N   ASN A  29      -2.561  31.308 -88.994  1.00  0.00              
ATOM    321  CA  ASN A  29      -1.659  31.757 -90.046  1.00  0.00              
ATOM    322  C   ASN A  29      -1.962  33.186 -90.485  1.00  0.00              
ATOM    323  O   ASN A  29      -1.050  33.935 -90.825  1.00  0.00              
ATOM    324  CB  ASN A  29      -1.704  30.824 -91.242  1.00  0.00              
ATOM    325  CG  ASN A  29      -1.029  29.502 -91.004  1.00  0.00              
ATOM    326  OD1 ASN A  29      -0.363  29.297 -89.982  1.00  0.00              
ATOM    327  ND2 ASN A  29      -1.129  28.633 -91.977  1.00  0.00              
ATOM    328  H   ASN A  29      -3.211  30.560 -89.189  1.00  0.00              
ATOM    329  HA  ASN A  29      -0.633  31.769 -89.674  1.00  0.00              
ATOM    330 1HB  ASN A  29      -2.635  30.657 -91.786  1.00  0.00              
ATOM    331 2HB  ASN A  29      -1.043  31.453 -91.838  1.00  0.00              
ATOM    332 1HD2 ASN A  29      -0.704  27.732 -91.888  1.00  0.00              
ATOM    333 2HD2 ASN A  29      -1.629  28.870 -92.810  1.00  0.00              
ATOM    334  N   ARG A  30      -3.236  33.565 -90.473  1.00  0.00              
ATOM    335  CA  ARG A  30      -3.601  34.928 -90.843  1.00  0.00              
ATOM    336  C   ARG A  30      -3.110  35.889 -89.755  1.00  0.00              
ATOM    337  O   ARG A  30      -2.657  36.988 -90.057  1.00  0.00              
ATOM    338  CB  ARG A  30      -5.112  35.045 -91.019  1.00  0.00              
ATOM    339  CG  ARG A  30      -5.639  34.246 -92.205  1.00  0.00              
ATOM    340  CD  ARG A  30      -7.137  34.413 -92.361  1.00  0.00              
ATOM    341  NE  ARG A  30      -7.496  35.792 -92.670  1.00  0.00              
ATOM    342  CZ  ARG A  30      -8.719  36.294 -92.538  1.00  0.00              
ATOM    343  NH1 ARG A  30      -9.709  35.528 -92.097  1.00  0.00              
ATOM    344  NH2 ARG A  30      -8.951  37.563 -92.842  1.00  0.00              
ATOM    345  H   ARG A  30      -3.963  32.916 -90.208  1.00  0.00              
ATOM    346  HA  ARG A  30      -3.109  35.201 -91.777  1.00  0.00              
ATOM    347 1HB  ARG A  30      -5.568  34.691 -90.096  1.00  0.00              
ATOM    348 2HB  ARG A  30      -5.335  36.104 -91.152  1.00  0.00              
ATOM    349 1HG  ARG A  30      -5.139  34.595 -93.109  1.00  0.00              
ATOM    350 2HG  ARG A  30      -5.405  33.193 -92.044  1.00  0.00              
ATOM    351 1HD  ARG A  30      -7.483  33.770 -93.170  1.00  0.00              
ATOM    352 2HD  ARG A  30      -7.624  34.122 -91.431  1.00  0.00              
ATOM    353  HE  ARG A  30      -6.917  36.547 -93.013  1.00  0.00              
ATOM    354 1HH1 ARG A  30      -9.530  34.562 -91.861  1.00  0.00              
ATOM    355 2HH1 ARG A  30     -10.637  35.914 -91.999  1.00  0.00              
ATOM    356 1HH2 ARG A  30      -8.195  38.146 -93.174  1.00  0.00              
ATOM    357 2HH2 ARG A  30      -9.881  37.941 -92.741  1.00  0.00              
ATOM    358  N   VAL A  31      -3.202  35.475 -88.491  1.00  0.00              
ATOM    359  CA  VAL A  31      -2.727  36.314 -87.395  1.00  0.00              
ATOM    360  C   VAL A  31      -1.205  36.436 -87.531  1.00  0.00              
ATOM    361  O   VAL A  31      -0.633  37.489 -87.267  1.00  0.00              
ATOM    362  CB  VAL A  31      -3.093  35.717 -86.011  1.00  0.00              
ATOM    363  CG1 VAL A  31      -2.531  36.594 -84.894  1.00  0.00              
ATOM    364  CG2 VAL A  31      -4.605  35.614 -85.871  1.00  0.00              
ATOM    365  H   VAL A  31      -3.603  34.572 -88.281  1.00  0.00              
ATOM    366  HA  VAL A  31      -3.138  37.322 -87.461  1.00  0.00              
ATOM    367  HB  VAL A  31      -2.695  34.704 -85.946  1.00  0.00              
ATOM    368 1HG1 VAL A  31      -2.794  36.165 -83.927  1.00  0.00              
ATOM    369 2HG1 VAL A  31      -1.446  36.647 -84.984  1.00  0.00              
ATOM    370 3HG1 VAL A  31      -2.952  37.596 -84.972  1.00  0.00              
ATOM    371 1HG2 VAL A  31      -4.853  35.193 -84.897  1.00  0.00              
ATOM    372 2HG2 VAL A  31      -5.046  36.607 -85.961  1.00  0.00              
ATOM    373 3HG2 VAL A  31      -5.000  34.968 -86.656  1.00  0.00              
ATOM    374  N   GLY A  32      -0.557  35.356 -87.962  1.00  0.00              
ATOM    375  CA  GLY A  32       0.885  35.387 -88.149  1.00  0.00              
ATOM    376  C   GLY A  32       1.304  36.376 -89.229  1.00  0.00              
ATOM    377  O   GLY A  32       2.297  37.087 -89.075  1.00  0.00              
ATOM    378  H   GLY A  32      -1.061  34.504 -88.163  1.00  0.00              
ATOM    379 1HA  GLY A  32       1.360  35.677 -87.211  1.00  0.00              
ATOM    380 2HA  GLY A  32       1.228  34.394 -88.437  1.00  0.00              
ATOM    381  N   ALA A  33       0.549  36.429 -90.325  1.00  0.00              
ATOM    382  CA  ALA A  33       0.857  37.353 -91.416  1.00  0.00              
ATOM    383  C   ALA A  33       0.698  38.787 -90.925  1.00  0.00              
ATOM    384  O   ALA A  33       1.491  39.668 -91.260  1.00  0.00              
ATOM    385  CB  ALA A  33      -0.066  37.097 -92.603  1.00  0.00              
ATOM    386  H   ALA A  33      -0.253  35.820 -90.407  1.00  0.00              
ATOM    387  HA  ALA A  33       1.894  37.204 -91.718  1.00  0.00              
ATOM    388 1HB  ALA A  33       0.176  37.792 -93.407  1.00  0.00              
ATOM    389 2HB  ALA A  33       0.069  36.074 -92.955  1.00  0.00              
ATOM    390 3HB  ALA A  33      -1.101  37.243 -92.297  1.00  0.00              
ATOM    391  N   LEU A  34      -0.338  39.012 -90.125  1.00  0.00              
ATOM    392  CA  LEU A  34      -0.605  40.323 -89.554  1.00  0.00              
ATOM    393  C   LEU A  34       0.577  40.736 -88.673  1.00  0.00              
ATOM    394  O   LEU A  34       1.063  41.867 -88.747  1.00  0.00              
ATOM    395  CB  LEU A  34      -1.892  40.262 -88.728  1.00  0.00              
ATOM    396  CG  LEU A  34      -2.190  41.414 -87.770  1.00  0.00              
ATOM    397  CD1 LEU A  34      -2.336  42.711 -88.547  1.00  0.00              
ATOM    398  CD2 LEU A  34      -3.459  41.107 -86.985  1.00  0.00              
ATOM    399  H   LEU A  34      -0.959  38.245 -89.908  1.00  0.00              
ATOM    400  HA  LEU A  34      -0.695  41.058 -90.353  1.00  0.00              
ATOM    401 1HB  LEU A  34      -2.622  40.276 -89.536  1.00  0.00              
ATOM    402 2HB  LEU A  34      -1.976  39.324 -88.179  1.00  0.00              
ATOM    403  HG  LEU A  34      -1.364  41.468 -87.061  1.00  0.00              
ATOM    404 1HD1 LEU A  34      -2.548  43.527 -87.857  1.00  0.00              
ATOM    405 2HD1 LEU A  34      -1.410  42.921 -89.082  1.00  0.00              
ATOM    406 3HD1 LEU A  34      -3.154  42.618 -89.260  1.00  0.00              
ATOM    407 1HD2 LEU A  34      -3.671  41.929 -86.301  1.00  0.00              
ATOM    408 2HD2 LEU A  34      -4.294  40.984 -87.675  1.00  0.00              
ATOM    409 3HD2 LEU A  34      -3.322  40.188 -86.415  1.00  0.00              
ATOM    410  N   ALA A  35       1.038  39.804 -87.844  1.00  0.00              
ATOM    411  CA  ALA A  35       2.160  40.050 -86.945  1.00  0.00              
ATOM    412  C   ALA A  35       3.413  40.451 -87.720  1.00  0.00              
ATOM    413  O   ALA A  35       4.149  41.348 -87.310  1.00  0.00              
ATOM    414  CB  ALA A  35       2.431  38.821 -86.090  1.00  0.00              
ATOM    415  H   ALA A  35       0.594  38.897 -87.840  1.00  0.00              
ATOM    416  HA  ALA A  35       1.906  40.882 -86.288  1.00  0.00              
ATOM    417 1HB  ALA A  35       3.270  39.020 -85.423  1.00  0.00              
ATOM    418 2HB  ALA A  35       1.546  38.585 -85.499  1.00  0.00              
ATOM    419 3HB  ALA A  35       2.674  37.977 -86.734  1.00  0.00              
ATOM    420  N   GLU A  36       3.653  39.776 -88.840  1.00  0.00              
ATOM    421  CA  GLU A  36       4.819  40.061 -89.669  1.00  0.00              
ATOM    422  C   GLU A  36       4.750  41.476 -90.240  1.00  0.00              
ATOM    423  O   GLU A  36       5.762  42.176 -90.304  1.00  0.00              
ATOM    424  CB  GLU A  36       4.934  39.039 -90.802  1.00  0.00              
ATOM    425  CG  GLU A  36       5.328  37.640 -90.349  1.00  0.00              
ATOM    426  CD  GLU A  36       5.301  36.667 -91.495  1.00  0.00              
ATOM    427  OE1 GLU A  36       4.921  37.058 -92.572  1.00  0.00              
ATOM    428  OE2 GLU A  36       5.765  35.564 -91.323  1.00  0.00              
ATOM    429  H   GLU A  36       3.013  39.048 -89.124  1.00  0.00              
ATOM    430  HA  GLU A  36       5.724  40.013 -89.063  1.00  0.00              
ATOM    431 1HB  GLU A  36       3.963  39.000 -91.296  1.00  0.00              
ATOM    432 2HB  GLU A  36       5.682  39.418 -91.499  1.00  0.00              
ATOM    433 1HG  GLU A  36       6.302  37.599 -89.862  1.00  0.00              
ATOM    434 2HG  GLU A  36       4.553  37.376 -89.631  1.00  0.00              
ATOM    435  N   ARG A  37       3.556  41.894 -90.651  1.00  0.00              
ATOM    436  CA  ARG A  37       3.364  43.224 -91.224  1.00  0.00              
ATOM    437  C   ARG A  37       3.553  44.347 -90.206  1.00  0.00              
ATOM    438  O   ARG A  37       4.112  45.398 -90.525  1.00  0.00              
ATOM    439  CB  ARG A  37       1.961  43.353 -91.830  1.00  0.00              
ATOM    440  CG  ARG A  37       1.656  42.408 -92.978  1.00  0.00              
ATOM    441  CD  ARG A  37       0.438  42.890 -93.762  1.00  0.00              
ATOM    442  NE  ARG A  37      -0.792  42.890 -92.972  1.00  0.00              
ATOM    443  CZ  ARG A  37      -1.512  41.804 -92.703  1.00  0.00              
ATOM    444  NH1 ARG A  37      -1.131  40.620 -93.162  1.00  0.00              
ATOM    445  NH2 ARG A  37      -2.619  41.903 -91.979  1.00  0.00              
ATOM    446  H   ARG A  37       2.762  41.276 -90.565  1.00  0.00              
ATOM    447  HA  ARG A  37       4.113  43.405 -91.996  1.00  0.00              
ATOM    448 1HB  ARG A  37       1.249  43.174 -91.026  1.00  0.00              
ATOM    449 2HB  ARG A  37       1.860  44.380 -92.182  1.00  0.00              
ATOM    450 1HG  ARG A  37       2.526  42.367 -93.634  1.00  0.00              
ATOM    451 2HG  ARG A  37       1.464  41.416 -92.568  1.00  0.00              
ATOM    452 1HD  ARG A  37       0.619  43.908 -94.106  1.00  0.00              
ATOM    453 2HD  ARG A  37       0.289  42.237 -94.621  1.00  0.00              
ATOM    454  HE  ARG A  37      -1.272  43.661 -92.526  1.00  0.00              
ATOM    455 1HH1 ARG A  37      -0.291  40.543 -93.717  1.00  0.00              
ATOM    456 2HH1 ARG A  37      -1.682  39.800 -92.954  1.00  0.00              
ATOM    457 1HH2 ARG A  37      -2.913  42.806 -91.633  1.00  0.00              
ATOM    458 2HH2 ARG A  37      -3.163  41.077 -91.778  1.00  0.00              
ATOM    459  N   GLU A  38       3.084  44.120 -88.983  1.00  0.00              
ATOM    460  CA  GLU A  38       3.165  45.123 -87.927  1.00  0.00              
ATOM    461  C   GLU A  38       4.398  45.024 -87.036  1.00  0.00              
ATOM    462  O   GLU A  38       4.564  45.822 -86.108  1.00  0.00              
ATOM    463  CB  GLU A  38       1.907  45.048 -87.062  1.00  0.00              
ATOM    464  CG  GLU A  38       0.622  45.238 -87.851  1.00  0.00              
ATOM    465  CD  GLU A  38       0.540  46.605 -88.500  1.00  0.00              
ATOM    466  OE1 GLU A  38      -0.338  46.804 -89.366  1.00  0.00              
ATOM    467  OE2 GLU A  38       1.351  47.483 -88.138  1.00  0.00              
ATOM    468  H   GLU A  38       2.659  43.226 -88.781  1.00  0.00              
ATOM    469  HA  GLU A  38       3.235  46.118 -88.367  1.00  0.00              
ATOM    470 1HB  GLU A  38       1.908  44.069 -86.583  1.00  0.00              
ATOM    471 2HB  GLU A  38       1.996  45.825 -86.302  1.00  0.00              
ATOM    472 1HG  GLU A  38       0.466  44.477 -88.615  1.00  0.00              
ATOM    473 2HG  GLU A  38      -0.157  45.157 -87.095  1.00  0.00              
ATOM    474  N   ASN A  39       5.254  44.047 -87.306  1.00  0.00              
ATOM    475  CA  ASN A  39       6.466  43.859 -86.520  1.00  0.00              
ATOM    476  C   ASN A  39       6.199  43.657 -85.028  1.00  0.00              
ATOM    477  O   ASN A  39       6.970  44.111 -84.180  1.00  0.00              
ATOM    478  CB  ASN A  39       7.418  45.024 -86.717  1.00  0.00              
ATOM    479  CG  ASN A  39       7.885  45.191 -88.137  1.00  0.00              
ATOM    480  OD1 ASN A  39       8.463  44.275 -88.734  1.00  0.00              
ATOM    481  ND2 ASN A  39       7.710  46.381 -88.652  1.00  0.00              
ATOM    482  H   ASN A  39       5.063  43.419 -88.073  1.00  0.00              
ATOM    483  HA  ASN A  39       6.977  42.950 -86.840  1.00  0.00              
ATOM    484 1HB  ASN A  39       7.195  46.005 -86.296  1.00  0.00              
ATOM    485 2HB  ASN A  39       8.214  44.554 -86.139  1.00  0.00              
ATOM    486 1HD2 ASN A  39       7.996  46.565 -89.593  1.00  0.00              
ATOM    487 2HD2 ASN A  39       7.290  47.106 -88.106  1.00  0.00              
ATOM    488  N   HIS A  40       5.101  42.977 -84.710  1.00  0.00              
ATOM    489  CA  HIS A  40       4.756  42.693 -83.323  1.00  0.00              
ATOM    490  C   HIS A  40       4.101  41.323 -83.337  1.00  0.00              
ATOM    491  O   HIS A  40       3.101  41.107 -84.024  1.00  0.00              
ATOM    492  CB  HIS A  40       3.822  43.751 -82.727  1.00  0.00              
ATOM    493  CG  HIS A  40       3.617  43.611 -81.251  1.00  0.00              
ATOM    494  ND1 HIS A  40       3.012  42.508 -80.686  1.00  0.00              
ATOM    495  CD2 HIS A  40       3.936  44.433 -80.224  1.00  0.00              
ATOM    496  CE1 HIS A  40       2.969  42.659 -79.373  1.00  0.00              
ATOM    497  NE2 HIS A  40       3.523  43.818 -79.068  1.00  0.00              
ATOM    498  H   HIS A  40       4.491  42.649 -85.446  1.00  0.00              
ATOM    499  HA  HIS A  40       5.662  42.668 -82.718  1.00  0.00              
ATOM    500 1HB  HIS A  40       4.231  44.749 -82.891  1.00  0.00              
ATOM    501 2HB  HIS A  40       2.836  43.683 -83.187  1.00  0.00              
ATOM    502  HD2 HIS A  40       4.421  45.409 -80.180  1.00  0.00              
ATOM    503  HE1 HIS A  40       2.526  41.889 -78.741  1.00  0.00              
ATOM    504  HE2 HIS A  40       3.629  44.199 -78.139  1.00  0.00              
ATOM    505  N   HIS A  41       4.668  40.401 -82.570  1.00  0.00              
ATOM    506  CA  HIS A  41       4.186  39.033 -82.566  1.00  0.00              
ATOM    507  C   HIS A  41       3.490  38.571 -81.307  1.00  0.00              
ATOM    508  O   HIS A  41       3.889  38.903 -80.194  1.00  0.00              
ATOM    509  CB  HIS A  41       5.354  38.085 -82.854  1.00  0.00              
ATOM    510  CG  HIS A  41       5.952  38.263 -84.216  1.00  0.00              
ATOM    511  ND1 HIS A  41       5.422  37.672 -85.343  1.00  0.00              
ATOM    512  CD2 HIS A  41       7.033  38.965 -84.630  1.00  0.00              
ATOM    513  CE1 HIS A  41       6.153  38.003 -86.394  1.00  0.00              
ATOM    514  NE2 HIS A  41       7.135  38.786 -85.988  1.00  0.00              
ATOM    515  H   HIS A  41       5.447  40.650 -81.978  1.00  0.00              
ATOM    516  HA  HIS A  41       3.423  38.911 -83.334  1.00  0.00              
ATOM    517 1HB  HIS A  41       6.159  38.250 -82.137  1.00  0.00              
ATOM    518 2HB  HIS A  41       5.021  37.049 -82.793  1.00  0.00              
ATOM    519  HD2 HIS A  41       7.759  39.585 -84.104  1.00  0.00              
ATOM    520  HE1 HIS A  41       5.896  37.635 -87.387  1.00  0.00              
ATOM    521  HE2 HIS A  41       7.851  39.193 -86.573  1.00  0.00              
ATOM    522  N   PRO A  42       2.444  37.758 -81.473  1.00  0.00              
ATOM    523  CA  PRO A  42       1.672  37.235 -80.350  1.00  0.00              
ATOM    524  C   PRO A  42       2.186  35.878 -79.918  1.00  0.00              
ATOM    525  O   PRO A  42       3.156  35.350 -80.471  1.00  0.00              
ATOM    526  CB  PRO A  42       0.236  37.162 -80.879  1.00  0.00              
ATOM    527  CG  PRO A  42       0.378  36.649 -82.271  1.00  0.00              
ATOM    528  CD  PRO A  42       1.629  37.293 -82.808  1.00  0.00              
ATOM    529  HA  PRO A  42       1.745  37.866 -79.452  1.00  0.00              
ATOM    530 1HB  PRO A  42      -0.385  36.490 -80.268  1.00  0.00              
ATOM    531 2HB  PRO A  42      -0.249  38.150 -80.866  1.00  0.00              
ATOM    532 1HG  PRO A  42       0.461  35.553 -82.284  1.00  0.00              
ATOM    533 2HG  PRO A  42      -0.496  36.914 -82.884  1.00  0.00              
ATOM    534 1HD  PRO A  42       2.200  36.614 -83.459  1.00  0.00              
ATOM    535 2HD  PRO A  42       1.413  38.196 -83.396  1.00  0.00              
ATOM    536  N   ARG A  43       1.540  35.338 -78.892  1.00  0.00              
ATOM    537  CA  ARG A  43       1.792  33.970 -78.486  1.00  0.00              
ATOM    538  C   ARG A  43       0.466  33.341 -78.920  1.00  0.00              
ATOM    539  O   ARG A  43      -0.614  33.770 -78.488  1.00  0.00              
ATOM    540  CB  ARG A  43       2.145  33.774 -77.019  1.00  0.00              
ATOM    541  CG  ARG A  43       2.556  32.359 -76.643  1.00  0.00              
ATOM    542  CD  ARG A  43       2.990  32.202 -75.232  1.00  0.00              
ATOM    543  NE  ARG A  43       1.916  32.298 -74.256  1.00  0.00              
ATOM    544  CZ  ARG A  43       2.090  32.263 -72.921  1.00  0.00              
ATOM    545  NH1 ARG A  43       3.284  32.095 -72.397  1.00  0.00              
ATOM    546  NH2 ARG A  43       1.023  32.376 -72.149  1.00  0.00              
ATOM    547  H   ARG A  43       0.861  35.885 -78.383  1.00  0.00              
ATOM    548  HA  ARG A  43       2.664  33.583 -79.015  1.00  0.00              
ATOM    549 1HB  ARG A  43       2.963  34.457 -76.795  1.00  0.00              
ATOM    550 2HB  ARG A  43       1.266  34.058 -76.440  1.00  0.00              
ATOM    551 1HG  ARG A  43       1.707  31.696 -76.809  1.00  0.00              
ATOM    552 2HG  ARG A  43       3.384  32.057 -77.286  1.00  0.00              
ATOM    553 1HD  ARG A  43       3.454  31.224 -75.111  1.00  0.00              
ATOM    554 2HD  ARG A  43       3.716  32.979 -74.996  1.00  0.00              
ATOM    555  HE  ARG A  43       0.921  32.402 -74.402  1.00  0.00              
ATOM    556 1HH1 ARG A  43       4.088  31.992 -73.001  1.00  0.00              
ATOM    557 2HH1 ARG A  43       3.393  32.071 -71.394  1.00  0.00              
ATOM    558 1HH2 ARG A  43       0.110  32.486 -72.568  1.00  0.00              
ATOM    559 2HH2 ARG A  43       1.125  32.351 -71.145  1.00  0.00              
ATOM    560  N   LEU A  44       0.550  32.360 -79.811  1.00  0.00              
ATOM    561  CA  LEU A  44      -0.631  31.683 -80.326  1.00  0.00              
ATOM    562  C   LEU A  44      -0.720  30.268 -79.805  1.00  0.00              
ATOM    563  O   LEU A  44       0.270  29.537 -79.815  1.00  0.00              
ATOM    564  CB  LEU A  44      -0.620  31.683 -81.860  1.00  0.00              
ATOM    565  CG  LEU A  44      -0.383  33.052 -82.511  1.00  0.00              
ATOM    566  CD1 LEU A  44      -0.079  32.879 -83.993  1.00  0.00              
ATOM    567  CD2 LEU A  44      -1.609  33.930 -82.310  1.00  0.00              
ATOM    568  H   LEU A  44       1.462  32.077 -80.140  1.00  0.00              
ATOM    569  HA  LEU A  44      -1.527  32.198 -79.980  1.00  0.00              
ATOM    570 1HB  LEU A  44       0.237  31.034 -82.031  1.00  0.00              
ATOM    571 2HB  LEU A  44      -1.516  31.217 -82.270  1.00  0.00              
ATOM    572  HG  LEU A  44       0.452  33.519 -81.987  1.00  0.00              
ATOM    573 1HD1 LEU A  44       0.089  33.856 -84.446  1.00  0.00              
ATOM    574 2HD1 LEU A  44       0.815  32.267 -84.112  1.00  0.00              
ATOM    575 3HD1 LEU A  44      -0.921  32.392 -84.482  1.00  0.00              
ATOM    576 1HD2 LEU A  44      -1.438  34.903 -82.773  1.00  0.00              
ATOM    577 2HD2 LEU A  44      -2.476  33.456 -82.770  1.00  0.00              
ATOM    578 3HD2 LEU A  44      -1.791  34.063 -81.244  1.00  0.00              
ATOM    579  N   THR A  45      -1.903  29.872 -79.359  1.00  0.00              
ATOM    580  CA  THR A  45      -2.100  28.505 -78.896  1.00  0.00              
ATOM    581  C   THR A  45      -3.180  27.919 -79.794  1.00  0.00              
ATOM    582  O   THR A  45      -4.316  28.397 -79.812  1.00  0.00              
ATOM    583  CB  THR A  45      -2.525  28.424 -77.418  1.00  0.00              
ATOM    584  OG1 THR A  45      -1.514  29.017 -76.594  1.00  0.00              
ATOM    585  CG2 THR A  45      -2.730  26.975 -77.001  1.00  0.00              
ATOM    586  H   THR A  45      -2.681  30.516 -79.336  1.00  0.00              
ATOM    587  HA  THR A  45      -1.174  27.940 -79.009  1.00  0.00              
ATOM    588  HB  THR A  45      -3.457  28.974 -77.287  1.00  0.00              
ATOM    589  HG1 THR A  45      -1.607  29.972 -76.611  1.00  0.00              
ATOM    590 1HG2 THR A  45      -3.030  26.939 -75.954  1.00  0.00              
ATOM    591 2HG2 THR A  45      -3.506  26.525 -77.619  1.00  0.00              
ATOM    592 3HG2 THR A  45      -1.798  26.426 -77.131  1.00  0.00              
ATOM    593  N   MET A  46      -2.804  26.901 -80.560  1.00  0.00              
ATOM    594  CA  MET A  46      -3.706  26.251 -81.495  1.00  0.00              
ATOM    595  C   MET A  46      -4.027  24.836 -81.048  1.00  0.00              
ATOM    596  O   MET A  46      -3.132  24.048 -80.734  1.00  0.00              
ATOM    597  CB  MET A  46      -3.097  26.239 -82.896  1.00  0.00              
ATOM    598  CG  MET A  46      -3.884  25.431 -83.918  1.00  0.00              
ATOM    599  SD  MET A  46      -3.126  25.453 -85.554  1.00  0.00              
ATOM    600  CE  MET A  46      -1.662  24.464 -85.262  1.00  0.00              
ATOM    601  H   MET A  46      -1.852  26.571 -80.484  1.00  0.00              
ATOM    602  HA  MET A  46      -4.653  26.789 -81.532  1.00  0.00              
ATOM    603 1HB  MET A  46      -3.033  27.276 -83.223  1.00  0.00              
ATOM    604 2HB  MET A  46      -2.092  25.824 -82.802  1.00  0.00              
ATOM    605 1HG  MET A  46      -3.945  24.402 -83.565  1.00  0.00              
ATOM    606 2HG  MET A  46      -4.887  25.853 -83.983  1.00  0.00              
ATOM    607 1HE  MET A  46      -1.086  24.384 -86.184  1.00  0.00              
ATOM    608 2HE  MET A  46      -1.052  24.936 -84.491  1.00  0.00              
ATOM    609 3HE  MET A  46      -1.957  23.467 -84.931  1.00  0.00              
ATOM    610  N   GLU A  47      -5.311  24.523 -81.005  1.00  0.00              
ATOM    611  CA  GLU A  47      -5.755  23.192 -80.628  1.00  0.00              
ATOM    612  C   GLU A  47      -7.052  22.925 -81.360  1.00  0.00              
ATOM    613  O   GLU A  47      -7.576  23.807 -82.035  1.00  0.00              
ATOM    614  CB  GLU A  47      -5.944  23.067 -79.115  1.00  0.00              
ATOM    615  CG  GLU A  47      -7.052  23.941 -78.545  1.00  0.00              
ATOM    616  CD  GLU A  47      -7.125  23.825 -77.048  1.00  0.00              
ATOM    617  OE1 GLU A  47      -7.369  22.744 -76.567  1.00  0.00              
ATOM    618  OE2 GLU A  47      -6.827  24.788 -76.382  1.00  0.00              
ATOM    619  H   GLU A  47      -6.000  25.224 -81.239  1.00  0.00              
ATOM    620  HA  GLU A  47      -5.015  22.454 -80.938  1.00  0.00              
ATOM    621 1HB  GLU A  47      -6.165  22.020 -78.907  1.00  0.00              
ATOM    622 2HB  GLU A  47      -4.995  23.337 -78.651  1.00  0.00              
ATOM    623 1HG  GLU A  47      -6.962  24.991 -78.822  1.00  0.00              
ATOM    624 2HG  GLU A  47      -7.958  23.527 -78.986  1.00  0.00              
ATOM    625  N   PHE A  48      -7.560  21.706 -81.255  1.00  0.00              
ATOM    626  CA  PHE A  48      -8.806  21.387 -81.926  1.00  0.00              
ATOM    627  C   PHE A  48      -9.896  22.375 -81.536  1.00  0.00              
ATOM    628  O   PHE A  48     -10.195  22.543 -80.356  1.00  0.00              
ATOM    629  CB  PHE A  48      -9.241  19.958 -81.596  1.00  0.00              
ATOM    630  CG  PHE A  48     -10.494  19.527 -82.305  1.00  0.00              
ATOM    631  CD1 PHE A  48     -10.462  19.168 -83.644  1.00  0.00              
ATOM    632  CD2 PHE A  48     -11.707  19.481 -81.634  1.00  0.00              
ATOM    633  CE1 PHE A  48     -11.614  18.772 -84.297  1.00  0.00              
ATOM    634  CE2 PHE A  48     -12.859  19.084 -82.283  1.00  0.00              
ATOM    635  CZ  PHE A  48     -12.812  18.729 -83.617  1.00  0.00              
ATOM    636  H   PHE A  48      -7.095  20.991 -80.715  1.00  0.00              
ATOM    637  HA  PHE A  48      -8.677  21.471 -83.006  1.00  0.00              
ATOM    638 1HB  PHE A  48      -8.462  19.253 -81.884  1.00  0.00              
ATOM    639 2HB  PHE A  48      -9.439  19.864 -80.529  1.00  0.00              
ATOM    640  HD1 PHE A  48      -9.514  19.201 -84.181  1.00  0.00              
ATOM    641  HD2 PHE A  48     -11.744  19.761 -80.581  1.00  0.00              
ATOM    642  HE1 PHE A  48     -11.575  18.493 -85.349  1.00  0.00              
ATOM    643  HE2 PHE A  48     -13.806  19.051 -81.744  1.00  0.00              
ATOM    644  HZ  PHE A  48     -13.721  18.418 -84.131  1.00  0.00              
ATOM    645  N   GLY A  49     -10.465  23.038 -82.539  1.00  0.00              
ATOM    646  CA  GLY A  49     -11.549  23.977 -82.311  1.00  0.00              
ATOM    647  C   GLY A  49     -11.263  25.310 -81.641  1.00  0.00              
ATOM    648  O   GLY A  49     -12.203  26.037 -81.316  1.00  0.00              
ATOM    649  H   GLY A  49     -10.136  22.886 -83.482  1.00  0.00              
ATOM    650 1HA  GLY A  49     -11.998  24.242 -83.268  1.00  0.00              
ATOM    651 2HA  GLY A  49     -12.300  23.507 -81.677  1.00  0.00              
ATOM    652  N   ARG A  50      -9.999  25.661 -81.433  1.00  0.00              
ATOM    653  CA  ARG A  50      -9.725  26.934 -80.790  1.00  0.00              
ATOM    654  C   ARG A  50      -8.340  27.493 -80.999  1.00  0.00              
ATOM    655  O   ARG A  50      -7.352  26.761 -81.069  1.00  0.00              
ATOM    656  CB  ARG A  50      -9.957  26.819 -79.287  1.00  0.00              
ATOM    657  CG  ARG A  50      -9.809  28.136 -78.512  1.00  0.00              
ATOM    658  CD  ARG A  50     -10.205  27.982 -77.046  1.00  0.00              
ATOM    659  NE  ARG A  50      -9.323  27.072 -76.320  1.00  0.00              
ATOM    660  CZ  ARG A  50      -9.424  26.816 -75.019  1.00  0.00              
ATOM    661  NH1 ARG A  50     -10.372  27.401 -74.299  1.00  0.00              
ATOM    662  NH2 ARG A  50      -8.576  25.980 -74.435  1.00  0.00              
ATOM    663  H   ARG A  50      -9.226  25.072 -81.707  1.00  0.00              
ATOM    664  HA  ARG A  50     -10.378  27.704 -81.203  1.00  0.00              
ATOM    665 1HB  ARG A  50     -10.965  26.431 -79.149  1.00  0.00              
ATOM    666 2HB  ARG A  50      -9.235  26.096 -78.908  1.00  0.00              
ATOM    667 1HG  ARG A  50      -8.769  28.458 -78.570  1.00  0.00              
ATOM    668 2HG  ARG A  50     -10.448  28.886 -78.979  1.00  0.00              
ATOM    669 1HD  ARG A  50     -10.164  28.958 -76.564  1.00  0.00              
ATOM    670 2HD  ARG A  50     -11.221  27.593 -76.993  1.00  0.00              
ATOM    671  HE  ARG A  50      -8.544  26.523 -76.658  1.00  0.00              
ATOM    672 1HH1 ARG A  50     -11.017  28.040 -74.742  1.00  0.00              
ATOM    673 2HH1 ARG A  50     -10.445  27.204 -73.311  1.00  0.00              
ATOM    674 1HH2 ARG A  50      -7.851  25.537 -74.982  1.00  0.00              
ATOM    675 2HH2 ARG A  50      -8.658  25.791 -73.447  1.00  0.00              
ATOM    676  N   VAL A  51      -8.286  28.813 -81.105  1.00  0.00              
ATOM    677  CA  VAL A  51      -7.026  29.521 -81.206  1.00  0.00              
ATOM    678  C   VAL A  51      -7.065  30.581 -80.121  1.00  0.00              
ATOM    679  O   VAL A  51      -8.021  31.356 -80.037  1.00  0.00              
ATOM    680  CB  VAL A  51      -6.837  30.259 -82.542  1.00  0.00              
ATOM    681  CG1 VAL A  51      -5.531  31.054 -82.501  1.00  0.00              
ATOM    682  CG2 VAL A  51      -6.816  29.274 -83.694  1.00  0.00              
ATOM    683  H   VAL A  51      -9.148  29.339 -81.116  1.00  0.00              
ATOM    684  HA  VAL A  51      -6.182  28.858 -81.011  1.00  0.00              
ATOM    685  HB  VAL A  51      -7.689  30.919 -82.705  1.00  0.00              
ATOM    686 1HG1 VAL A  51      -5.394  31.579 -83.447  1.00  0.00              
ATOM    687 2HG1 VAL A  51      -5.571  31.778 -81.688  1.00  0.00              
ATOM    688 3HG1 VAL A  51      -4.695  30.373 -82.341  1.00  0.00              
ATOM    689 1HG2 VAL A  51      -6.682  29.813 -84.632  1.00  0.00              
ATOM    690 2HG2 VAL A  51      -5.993  28.573 -83.557  1.00  0.00              
ATOM    691 3HG2 VAL A  51      -7.758  28.726 -83.722  1.00  0.00              
ATOM    692  N   THR A  52      -6.049  30.593 -79.270  1.00  0.00              
ATOM    693  CA  THR A  52      -5.946  31.609 -78.237  1.00  0.00              
ATOM    694  C   THR A  52      -4.855  32.555 -78.722  1.00  0.00              
ATOM    695  O   THR A  52      -3.770  32.120 -79.133  1.00  0.00              
ATOM    696  CB  THR A  52      -5.530  31.019 -76.880  1.00  0.00              
ATOM    697  OG1 THR A  52      -6.496  30.049 -76.464  1.00  0.00              
ATOM    698  CG2 THR A  52      -5.455  32.114 -75.821  1.00  0.00              
ATOM    699  H   THR A  52      -5.332  29.885 -79.337  1.00  0.00              
ATOM    700  HA  THR A  52      -6.894  32.139 -78.145  1.00  0.00              
ATOM    701  HB  THR A  52      -4.553  30.547 -76.983  1.00  0.00              
ATOM    702  HG1 THR A  52      -6.334  29.220 -76.921  1.00  0.00              
ATOM    703 1HG2 THR A  52      -5.159  31.677 -74.868  1.00  0.00              
ATOM    704 2HG2 THR A  52      -4.721  32.861 -76.122  1.00  0.00              
ATOM    705 3HG2 THR A  52      -6.431  32.585 -75.717  1.00  0.00              
ATOM    706  N   VAL A  53      -5.157  33.845 -78.704  1.00  0.00              
ATOM    707  CA  VAL A  53      -4.216  34.862 -79.141  1.00  0.00              
ATOM    708  C   VAL A  53      -3.886  35.746 -77.949  1.00  0.00              
ATOM    709  O   VAL A  53      -4.787  36.270 -77.291  1.00  0.00              
ATOM    710  CB  VAL A  53      -4.822  35.738 -80.272  1.00  0.00              
ATOM    711  CG1 VAL A  53      -3.787  36.741 -80.763  1.00  0.00              
ATOM    712  CG2 VAL A  53      -5.312  34.861 -81.421  1.00  0.00              
ATOM    713  H   VAL A  53      -6.070  34.127 -78.376  1.00  0.00              
ATOM    714  HA  VAL A  53      -3.277  34.417 -79.473  1.00  0.00              
ATOM    715  HB  VAL A  53      -5.692  36.266 -79.883  1.00  0.00              
ATOM    716 1HG1 VAL A  53      -4.220  37.352 -81.556  1.00  0.00              
ATOM    717 2HG1 VAL A  53      -3.482  37.383 -79.937  1.00  0.00              
ATOM    718 3HG1 VAL A  53      -2.919  36.208 -81.150  1.00  0.00              
ATOM    719 1HG2 VAL A  53      -5.734  35.489 -82.205  1.00  0.00              
ATOM    720 2HG2 VAL A  53      -4.475  34.290 -81.824  1.00  0.00              
ATOM    721 3HG2 VAL A  53      -6.077  34.175 -81.055  1.00  0.00              
ATOM    722  N   GLU A  54      -2.596  35.899 -77.676  1.00  0.00              
ATOM    723  CA  GLU A  54      -2.137  36.731 -76.569  1.00  0.00              
ATOM    724  C   GLU A  54      -1.176  37.783 -77.092  1.00  0.00              
ATOM    725  O   GLU A  54      -0.222  37.464 -77.809  1.00  0.00              
ATOM    726  CB  GLU A  54      -1.465  35.884 -75.486  1.00  0.00              
ATOM    727  CG  GLU A  54      -2.310  34.724 -74.980  1.00  0.00              
ATOM    728  CD  GLU A  54      -1.581  33.934 -73.929  1.00  0.00              
ATOM    729  OE1 GLU A  54      -0.492  33.487 -74.198  1.00  0.00              
ATOM    730  OE2 GLU A  54      -2.061  33.873 -72.822  1.00  0.00              
ATOM    731  H   GLU A  54      -1.914  35.426 -78.251  1.00  0.00              
ATOM    732  HA  GLU A  54      -2.985  37.251 -76.121  1.00  0.00              
ATOM    733 1HB  GLU A  54      -0.538  35.499 -75.912  1.00  0.00              
ATOM    734 2HB  GLU A  54      -1.234  36.553 -74.656  1.00  0.00              
ATOM    735 1HG  GLU A  54      -3.282  35.031 -74.594  1.00  0.00              
ATOM    736 2HG  GLU A  54      -2.451  34.105 -75.866  1.00  0.00              
ATOM    737  N   TRP A  55      -1.438  39.035 -76.731  1.00  0.00              
ATOM    738  CA  TRP A  55      -0.602  40.155 -77.130  1.00  0.00              
ATOM    739  C   TRP A  55      -0.061  40.884 -75.913  1.00  0.00              
ATOM    740  O   TRP A  55      -0.812  41.223 -75.000  1.00  0.00              
ATOM    741  CB  TRP A  55      -1.389  41.198 -77.933  1.00  0.00              
ATOM    742  CG  TRP A  55      -1.985  40.739 -79.215  1.00  0.00              
ATOM    743  CD1 TRP A  55      -3.303  40.467 -79.457  1.00  0.00              
ATOM    744  CD2 TRP A  55      -1.298  40.523 -80.451  1.00  0.00              
ATOM    745  NE1 TRP A  55      -3.479  40.099 -80.768  1.00  0.00              
ATOM    746  CE2 TRP A  55      -2.264  40.121 -81.400  1.00  0.00              
ATOM    747  CE3 TRP A  55       0.041  40.631 -80.850  1.00  0.00              
ATOM    748  CZ2 TRP A  55      -1.933  39.825 -82.725  1.00  0.00              
ATOM    749  CZ3 TRP A  55       0.368  40.339 -82.171  1.00  0.00              
ATOM    750  CH2 TRP A  55      -0.617  39.938 -83.090  1.00  0.00              
ATOM    751  H   TRP A  55      -2.251  39.208 -76.157  1.00  0.00              
ATOM    752  HA  TRP A  55       0.259  39.792 -77.691  1.00  0.00              
ATOM    753 1HB  TRP A  55      -2.230  41.569 -77.347  1.00  0.00              
ATOM    754 2HB  TRP A  55      -0.740  42.031 -78.205  1.00  0.00              
ATOM    755  HD1 TRP A  55      -3.990  40.575 -78.620  1.00  0.00              
ATOM    756  HE1 TRP A  55      -4.359  39.852 -81.197  1.00  0.00              
ATOM    757  HE3 TRP A  55       0.841  40.936 -80.176  1.00  0.00              
ATOM    758  HZ2 TRP A  55      -2.725  39.521 -83.410  1.00  0.00              
ATOM    759  HZ3 TRP A  55       1.411  40.429 -82.476  1.00  0.00              
ATOM    760  HH2 TRP A  55      -0.325  39.712 -84.116  1.00  0.00              
ATOM    761  N   TRP A  56       1.244  41.116 -75.894  1.00  0.00              
ATOM    762  CA  TRP A  56       1.845  41.919 -74.838  1.00  0.00              
ATOM    763  C   TRP A  56       3.194  42.403 -75.323  1.00  0.00              
ATOM    764  O   TRP A  56       3.718  41.926 -76.333  1.00  0.00              
ATOM    765  CB  TRP A  56       1.961  41.160 -73.502  1.00  0.00              
ATOM    766  CG  TRP A  56       3.083  40.186 -73.382  1.00  0.00              
ATOM    767  CD1 TRP A  56       4.343  40.430 -72.912  1.00  0.00              
ATOM    768  CD2 TRP A  56       3.032  38.791 -73.692  1.00  0.00              
ATOM    769  NE1 TRP A  56       5.079  39.268 -72.906  1.00  0.00              
ATOM    770  CE2 TRP A  56       4.298  38.247 -73.382  1.00  0.00              
ATOM    771  CE3 TRP A  56       2.037  37.946 -74.202  1.00  0.00              
ATOM    772  CZ2 TRP A  56       4.595  36.888 -73.564  1.00  0.00              
ATOM    773  CZ3 TRP A  56       2.331  36.597 -74.383  1.00  0.00              
ATOM    774  CH2 TRP A  56       3.600  36.082 -74.065  1.00  0.00              
ATOM    775  H   TRP A  56       1.835  40.734 -76.618  1.00  0.00              
ATOM    776  HA  TRP A  56       1.218  42.786 -74.631  1.00  0.00              
ATOM    777 1HB  TRP A  56       2.108  41.862 -72.681  1.00  0.00              
ATOM    778 2HB  TRP A  56       1.059  40.575 -73.323  1.00  0.00              
ATOM    779  HD1 TRP A  56       4.572  41.455 -72.625  1.00  0.00              
ATOM    780  HE1 TRP A  56       6.038  39.180 -72.602  1.00  0.00              
ATOM    781  HE3 TRP A  56       1.039  38.296 -74.463  1.00  0.00              
ATOM    782  HZ2 TRP A  56       5.590  36.527 -73.303  1.00  0.00              
ATOM    783  HZ3 TRP A  56       1.550  35.948 -74.779  1.00  0.00              
ATOM    784  HH2 TRP A  56       3.798  35.021 -74.220  1.00  0.00              
ATOM    785  N   THR A  57       3.728  43.393 -74.625  1.00  0.00              
ATOM    786  CA  THR A  57       5.016  43.962 -74.962  1.00  0.00              
ATOM    787  C   THR A  57       5.970  43.615 -73.829  1.00  0.00              
ATOM    788  O   THR A  57       5.836  44.111 -72.711  1.00  0.00              
ATOM    789  CB  THR A  57       4.901  45.484 -75.129  1.00  0.00              
ATOM    790  OG1 THR A  57       3.946  45.768 -76.162  1.00  0.00              
ATOM    791  CG2 THR A  57       6.242  46.085 -75.514  1.00  0.00              
ATOM    792  H   THR A  57       3.219  43.761 -73.834  1.00  0.00              
ATOM    793  HA  THR A  57       5.386  43.516 -75.886  1.00  0.00              
ATOM    794  HB  THR A  57       4.567  45.920 -74.187  1.00  0.00              
ATOM    795  HG1 THR A  57       3.058  45.694 -75.805  1.00  0.00              
ATOM    796 1HG2 THR A  57       6.137  47.164 -75.627  1.00  0.00              
ATOM    797 2HG2 THR A  57       6.974  45.870 -74.735  1.00  0.00              
ATOM    798 3HG2 THR A  57       6.576  45.652 -76.456  1.00  0.00              
ATOM    799  N   HIS A  58       6.920  42.737 -74.132  1.00  0.00              
ATOM    800  CA  HIS A  58       7.898  42.270 -73.156  1.00  0.00              
ATOM    801  C   HIS A  58       8.617  43.368 -72.385  1.00  0.00              
ATOM    802  O   HIS A  58       8.640  43.354 -71.154  1.00  0.00              
ATOM    803  CB  HIS A  58       8.939  41.389 -73.854  1.00  0.00              
ATOM    804  CG  HIS A  58      10.035  40.921 -72.948  1.00  0.00              
ATOM    805  ND1 HIS A  58       9.860  39.905 -72.032  1.00  0.00              
ATOM    806  CD2 HIS A  58      11.319  41.329 -72.817  1.00  0.00              
ATOM    807  CE1 HIS A  58      10.992  39.709 -71.376  1.00  0.00              
ATOM    808  NE2 HIS A  58      11.891  40.560 -71.834  1.00  0.00              
ATOM    809  H   HIS A  58       6.961  42.383 -75.077  1.00  0.00              
ATOM    810  HA  HIS A  58       7.395  41.689 -72.383  1.00  0.00              
ATOM    811 1HB  HIS A  58       8.464  40.493 -74.257  1.00  0.00              
ATOM    812 2HB  HIS A  58       9.416  41.941 -74.663  1.00  0.00              
ATOM    813  HD1 HIS A  58       9.043  39.339 -71.925  1.00  0.00              
ATOM    814  HD2 HIS A  58      11.907  42.097 -73.321  1.00  0.00              
ATOM    815  HE1 HIS A  58      11.060  38.943 -70.604  1.00  0.00              
ATOM    816  N   SER A  59       9.205  44.315 -73.106  1.00  0.00              
ATOM    817  CA  SER A  59       9.954  45.388 -72.468  1.00  0.00              
ATOM    818  C   SER A  59       9.129  46.171 -71.460  1.00  0.00              
ATOM    819  O   SER A  59       9.653  46.613 -70.434  1.00  0.00              
ATOM    820  CB  SER A  59      10.523  46.344 -73.523  1.00  0.00              
ATOM    821  OG  SER A  59       9.506  47.134 -74.113  1.00  0.00              
ATOM    822  H   SER A  59       9.135  44.296 -74.113  1.00  0.00              
ATOM    823  HA  SER A  59      10.868  45.047 -71.979  1.00  0.00              
ATOM    824 1HB  SER A  59      11.252  46.997 -73.044  1.00  0.00              
ATOM    825 2HB  SER A  59      11.016  45.757 -74.297  1.00  0.00              
ATOM    826  HG  SER A  59       9.817  47.479 -74.954  1.00  0.00              
ATOM    827  N   ALA A  60       7.842  46.336 -71.745  1.00  0.00              
ATOM    828  CA  ALA A  60       6.947  47.081 -70.870  1.00  0.00              
ATOM    829  C   ALA A  60       6.348  46.221 -69.764  1.00  0.00              
ATOM    830  O   ALA A  60       5.770  46.745 -68.810  1.00  0.00              
ATOM    831  CB  ALA A  60       5.832  47.710 -71.695  1.00  0.00              
ATOM    832  H   ALA A  60       7.475  45.932 -72.595  1.00  0.00              
ATOM    833  HA  ALA A  60       7.517  47.865 -70.372  1.00  0.00              
ATOM    834 1HB  ALA A  60       5.164  48.267 -71.038  1.00  0.00              
ATOM    835 2HB  ALA A  60       6.262  48.387 -72.433  1.00  0.00              
ATOM    836 3HB  ALA A  60       5.271  46.928 -72.204  1.00  0.00              
ATOM    837  N   GLY A  61       6.480  44.907 -69.897  1.00  0.00              
ATOM    838  CA  GLY A  61       5.932  44.006 -68.899  1.00  0.00              
ATOM    839  C   GLY A  61       4.417  44.073 -68.856  1.00  0.00              
ATOM    840  O   GLY A  61       3.808  43.890 -67.800  1.00  0.00              
ATOM    841  H   GLY A  61       6.964  44.521 -70.695  1.00  0.00              
ATOM    842 1HA  GLY A  61       6.232  42.985 -69.138  1.00  0.00              
ATOM    843 2HA  GLY A  61       6.323  44.279 -67.920  1.00  0.00              
ATOM    844  N   GLY A  62       3.798  44.335 -70.002  1.00  0.00              
ATOM    845  CA  GLY A  62       2.353  44.425 -70.034  1.00  0.00              
ATOM    846  C   GLY A  62       1.766  44.823 -71.370  1.00  0.00              
ATOM    847  O   GLY A  62       2.409  44.708 -72.418  1.00  0.00              
ATOM    848  H   GLY A  62       4.319  44.473 -70.856  1.00  0.00              
ATOM    849 1HA  GLY A  62       1.930  43.454 -69.775  1.00  0.00              
ATOM    850 2HA  GLY A  62       2.026  45.168 -69.307  1.00  0.00              
ATOM    851  N   VAL A  63       0.533  45.310 -71.314  1.00  0.00              
ATOM    852  CA  VAL A  63      -0.215  45.710 -72.495  1.00  0.00              
ATOM    853  C   VAL A  63      -0.002  47.174 -72.860  1.00  0.00              
ATOM    854  O   VAL A  63      -0.119  48.062 -72.011  1.00  0.00              
ATOM    855  CB  VAL A  63      -1.721  45.448 -72.274  1.00  0.00              
ATOM    856  CG1 VAL A  63      -2.517  45.864 -73.494  1.00  0.00              
ATOM    857  CG2 VAL A  63      -1.946  43.973 -71.974  1.00  0.00              
ATOM    858  H   VAL A  63       0.103  45.403 -70.405  1.00  0.00              
ATOM    859  HA  VAL A  63       0.122  45.169 -73.380  1.00  0.00              
ATOM    860  HB  VAL A  63      -2.054  46.010 -71.402  1.00  0.00              
ATOM    861 1HG1 VAL A  63      -3.576  45.672 -73.320  1.00  0.00              
ATOM    862 2HG1 VAL A  63      -2.367  46.927 -73.681  1.00  0.00              
ATOM    863 3HG1 VAL A  63      -2.183  45.292 -74.359  1.00  0.00              
ATOM    864 1HG2 VAL A  63      -3.009  43.791 -71.818  1.00  0.00              
ATOM    865 2HG2 VAL A  63      -1.594  43.374 -72.814  1.00  0.00              
ATOM    866 3HG2 VAL A  63      -1.395  43.696 -71.075  1.00  0.00              
ATOM    867  N   THR A  64       0.315  47.416 -74.127  1.00  0.00              
ATOM    868  CA  THR A  64       0.543  48.769 -74.624  1.00  0.00              
ATOM    869  C   THR A  64      -0.424  49.070 -75.763  1.00  0.00              
ATOM    870  O   THR A  64      -1.202  48.209 -76.175  1.00  0.00              
ATOM    871  CB  THR A  64       1.971  48.942 -75.164  1.00  0.00              
ATOM    872  OG1 THR A  64       2.137  48.125 -76.330  1.00  0.00              
ATOM    873  CG2 THR A  64       2.994  48.547 -74.106  1.00  0.00              
ATOM    874  H   THR A  64       0.400  46.637 -74.764  1.00  0.00              
ATOM    875  HA  THR A  64       0.346  49.491 -73.831  1.00  0.00              
ATOM    876  HB  THR A  64       2.121  49.985 -75.442  1.00  0.00              
ATOM    877  HG1 THR A  64       1.989  47.205 -76.099  1.00  0.00              
ATOM    878 1HG2 THR A  64       3.999  48.677 -74.507  1.00  0.00              
ATOM    879 2HG2 THR A  64       2.869  49.178 -73.226  1.00  0.00              
ATOM    880 3HG2 THR A  64       2.845  47.504 -73.829  1.00  0.00              
ATOM    881  N   GLU A  65      -0.362  50.292 -76.278  1.00  0.00              
ATOM    882  CA  GLU A  65      -1.236  50.695 -77.368  1.00  0.00              
ATOM    883  C   GLU A  65      -1.046  49.793 -78.589  1.00  0.00              
ATOM    884  O   GLU A  65      -2.008  49.479 -79.291  1.00  0.00              
ATOM    885  CB  GLU A  65      -0.964  52.156 -77.737  1.00  0.00              
ATOM    886  CG  GLU A  65      -2.119  52.851 -78.438  1.00  0.00              
ATOM    887  CD  GLU A  65      -3.419  52.757 -77.653  1.00  0.00              
ATOM    888  OE1 GLU A  65      -3.367  52.723 -76.406  1.00  0.00              
ATOM    889  OE2 GLU A  65      -4.497  52.732 -78.281  1.00  0.00              
ATOM    890  H   GLU A  65       0.303  50.957 -75.909  1.00  0.00              
ATOM    891  HA  GLU A  65      -2.278  50.590 -77.065  1.00  0.00              
ATOM    892 1HB  GLU A  65      -0.734  52.681 -76.810  1.00  0.00              
ATOM    893 2HB  GLU A  65      -0.088  52.163 -78.386  1.00  0.00              
ATOM    894 1HG  GLU A  65      -1.922  53.899 -78.663  1.00  0.00              
ATOM    895 2HG  GLU A  65      -2.226  52.295 -79.368  1.00  0.00              
ATOM    896  N   LYS A  66       0.189  49.371 -78.844  1.00  0.00              
ATOM    897  CA  LYS A  66       0.452  48.502 -79.987  1.00  0.00              
ATOM    898  C   LYS A  66      -0.304  47.185 -79.837  1.00  0.00              
ATOM    899  O   LYS A  66      -0.820  46.642 -80.813  1.00  0.00              
ATOM    900  CB  LYS A  66       1.949  48.218 -80.114  1.00  0.00              
ATOM    901  CG  LYS A  66       2.323  47.400 -81.340  1.00  0.00              
ATOM    902  CD  LYS A  66       1.998  48.147 -82.623  1.00  0.00              
ATOM    903  CE  LYS A  66       2.525  47.401 -83.839  1.00  0.00              
ATOM    904  NZ  LYS A  66       2.244  48.141 -85.100  1.00  0.00              
ATOM    905  H   LYS A  66       0.957  49.648 -78.249  1.00  0.00              
ATOM    906  HA  LYS A  66       0.092  48.976 -80.901  1.00  0.00              
ATOM    907 1HB  LYS A  66       2.455  49.183 -80.150  1.00  0.00              
ATOM    908 2HB  LYS A  66       2.251  47.684 -79.213  1.00  0.00              
ATOM    909 1HG  LYS A  66       3.392  47.189 -81.302  1.00  0.00              
ATOM    910 2HG  LYS A  66       1.768  46.463 -81.314  1.00  0.00              
ATOM    911 1HD  LYS A  66       0.915  48.253 -82.699  1.00  0.00              
ATOM    912 2HD  LYS A  66       2.455  49.135 -82.575  1.00  0.00              
ATOM    913 1HE  LYS A  66       3.600  47.272 -83.722  1.00  0.00              
ATOM    914 2HE  LYS A  66       2.045  46.423 -83.874  1.00  0.00              
ATOM    915 1HZ  LYS A  66       2.606  47.618 -85.885  1.00  0.00              
ATOM    916 2HZ  LYS A  66       1.246  48.260 -85.206  1.00  0.00              
ATOM    917 3HZ  LYS A  66       2.689  49.047 -85.065  1.00  0.00              
ATOM    918  N   ASP A  67      -0.358  46.666 -78.616  1.00  0.00              
ATOM    919  CA  ASP A  67      -1.063  45.418 -78.369  1.00  0.00              
ATOM    920  C   ASP A  67      -2.549  45.575 -78.656  1.00  0.00              
ATOM    921  O   ASP A  67      -3.173  44.689 -79.239  1.00  0.00              
ATOM    922  CB  ASP A  67      -0.827  44.979 -76.932  1.00  0.00              
ATOM    923  CG  ASP A  67       0.624  44.662 -76.676  1.00  0.00              
ATOM    924  OD1 ASP A  67       1.154  43.772 -77.371  1.00  0.00              
ATOM    925  OD2 ASP A  67       1.238  45.307 -75.799  1.00  0.00              
ATOM    926  H   ASP A  67       0.093  47.137 -77.845  1.00  0.00              
ATOM    927  HA  ASP A  67      -0.691  44.645 -79.042  1.00  0.00              
ATOM    928 1HB  ASP A  67      -1.210  45.684 -76.194  1.00  0.00              
ATOM    929 2HB  ASP A  67      -1.425  44.067 -76.910  1.00  0.00              
ATOM    930  N   ARG A  68      -3.120  46.706 -78.254  1.00  0.00              
ATOM    931  CA  ARG A  68      -4.532  46.946 -78.511  1.00  0.00              
ATOM    932  C   ARG A  68      -4.795  47.085 -80.003  1.00  0.00              
ATOM    933  O   ARG A  68      -5.838  46.652 -80.495  1.00  0.00              
ATOM    934  CB  ARG A  68      -5.004  48.175 -77.737  1.00  0.00              
ATOM    935  CG  ARG A  68      -5.103  47.938 -76.239  1.00  0.00              
ATOM    936  CD  ARG A  68      -5.734  49.119 -75.515  1.00  0.00              
ATOM    937  NE  ARG A  68      -4.771  50.176 -75.224  1.00  0.00              
ATOM    938  CZ  ARG A  68      -3.941  50.166 -74.185  1.00  0.00              
ATOM    939  NH1 ARG A  68      -3.957  49.151 -73.331  1.00  0.00              
ATOM    940  NH2 ARG A  68      -3.096  51.171 -74.000  1.00  0.00              
ATOM    941  H   ARG A  68      -2.582  47.409 -77.767  1.00  0.00              
ATOM    942  HA  ARG A  68      -5.120  46.095 -78.166  1.00  0.00              
ATOM    943 1HB  ARG A  68      -4.293  48.974 -77.943  1.00  0.00              
ATOM    944 2HB  ARG A  68      -5.981  48.447 -78.137  1.00  0.00              
ATOM    945 1HG  ARG A  68      -5.710  47.049 -76.068  1.00  0.00              
ATOM    946 2HG  ARG A  68      -4.098  47.773 -75.847  1.00  0.00              
ATOM    947 1HD  ARG A  68      -6.524  49.535 -76.139  1.00  0.00              
ATOM    948 2HD  ARG A  68      -6.159  48.771 -74.574  1.00  0.00              
ATOM    949  HE  ARG A  68      -4.584  51.034 -75.726  1.00  0.00              
ATOM    950 1HH1 ARG A  68      -4.601  48.385 -73.472  1.00  0.00              
ATOM    951 2HH1 ARG A  68      -3.325  49.148 -72.543  1.00  0.00              
ATOM    952 1HH2 ARG A  68      -3.085  51.944 -74.651  1.00  0.00              
ATOM    953 2HH2 ARG A  68      -2.468  51.160 -73.210  1.00  0.00              
ATOM    954  N   GLU A  69      -3.851  47.682 -80.723  1.00  0.00              
ATOM    955  CA  GLU A  69      -3.989  47.822 -82.164  1.00  0.00              
ATOM    956  C   GLU A  69      -3.985  46.428 -82.790  1.00  0.00              
ATOM    957  O   GLU A  69      -4.800  46.126 -83.658  1.00  0.00              
ATOM    958  CB  GLU A  69      -2.832  48.637 -82.742  1.00  0.00              
ATOM    959  CG  GLU A  69      -2.864  48.731 -84.256  1.00  0.00              
ATOM    960  CD  GLU A  69      -1.643  49.413 -84.835  1.00  0.00              
ATOM    961  OE1 GLU A  69      -1.610  49.608 -86.067  1.00  0.00              
ATOM    962  OE2 GLU A  69      -0.719  49.754 -84.068  1.00  0.00              
ATOM    963  H   GLU A  69      -3.025  48.045 -80.270  1.00  0.00              
ATOM    964  HA  GLU A  69      -4.942  48.297 -82.400  1.00  0.00              
ATOM    965 1HB  GLU A  69      -2.895  49.634 -82.305  1.00  0.00              
ATOM    966 2HB  GLU A  69      -1.909  48.156 -82.417  1.00  0.00              
ATOM    967 1HG  GLU A  69      -2.983  47.766 -84.748  1.00  0.00              
ATOM    968 2HG  GLU A  69      -3.738  49.350 -84.456  1.00  0.00              
ATOM    969  N   MET A  70      -3.062  45.576 -82.349  1.00  0.00              
ATOM    970  CA  MET A  70      -2.987  44.223 -82.887  1.00  0.00              
ATOM    971  C   MET A  70      -4.262  43.438 -82.592  1.00  0.00              
ATOM    972  O   MET A  70      -4.709  42.648 -83.417  1.00  0.00              
ATOM    973  CB  MET A  70      -1.766  43.481 -82.332  1.00  0.00              
ATOM    974  CG  MET A  70      -0.434  44.125 -82.701  1.00  0.00              
ATOM    975  SD  MET A  70      -0.221  44.453 -84.477  1.00  0.00              
ATOM    976  CE  MET A  70      -0.083  42.779 -85.114  1.00  0.00              
ATOM    977  H   MET A  70      -2.404  45.859 -81.637  1.00  0.00              
ATOM    978  HA  MET A  70      -2.891  44.259 -83.972  1.00  0.00              
ATOM    979 1HB  MET A  70      -1.876  43.455 -81.249  1.00  0.00              
ATOM    980 2HB  MET A  70      -1.806  42.465 -82.726  1.00  0.00              
ATOM    981 1HG  MET A  70      -0.355  45.072 -82.167  1.00  0.00              
ATOM    982 2HG  MET A  70       0.366  43.458 -82.379  1.00  0.00              
ATOM    983 1HE  MET A  70       0.052  42.810 -86.195  1.00  0.00              
ATOM    984 2HE  MET A  70       0.774  42.284 -84.655  1.00  0.00              
ATOM    985 3HE  MET A  70      -0.992  42.224 -84.878  1.00  0.00              
ATOM    986  N   ALA A  71      -4.846  43.656 -81.419  1.00  0.00              
ATOM    987  CA  ALA A  71      -6.081  42.973 -81.058  1.00  0.00              
ATOM    988  C   ALA A  71      -7.203  43.381 -82.019  1.00  0.00              
ATOM    989  O   ALA A  71      -7.959  42.541 -82.503  1.00  0.00              
ATOM    990  CB  ALA A  71      -6.464  43.316 -79.627  1.00  0.00              
ATOM    991  H   ALA A  71      -4.432  44.304 -80.764  1.00  0.00              
ATOM    992  HA  ALA A  71      -5.927  41.898 -81.155  1.00  0.00              
ATOM    993 1HB  ALA A  71      -7.388  42.801 -79.366  1.00  0.00              
ATOM    994 2HB  ALA A  71      -5.669  43.000 -78.951  1.00  0.00              
ATOM    995 3HB  ALA A  71      -6.611  44.391 -79.538  1.00  0.00              
ATOM    996  N   ARG A  72      -7.305  44.674 -82.302  1.00  0.00              
ATOM    997  CA  ARG A  72      -8.344  45.148 -83.207  1.00  0.00              
ATOM    998  C   ARG A  72      -8.124  44.626 -84.625  1.00  0.00              
ATOM    999  O   ARG A  72      -9.082  44.251 -85.311  1.00  0.00              
ATOM   1000  CB  ARG A  72      -8.390  46.676 -83.210  1.00  0.00              
ATOM   1001  CG  ARG A  72      -8.939  47.281 -81.933  1.00  0.00              
ATOM   1002  CD  ARG A  72      -9.174  48.772 -82.103  1.00  0.00              
ATOM   1003  NE  ARG A  72      -7.929  49.530 -82.107  1.00  0.00              
ATOM   1004  CZ  ARG A  72      -7.273  49.881 -81.006  1.00  0.00              
ATOM   1005  NH1 ARG A  72      -7.747  49.546 -79.809  1.00  0.00              
ATOM   1006  NH2 ARG A  72      -6.148  50.567 -81.107  1.00  0.00              
ATOM   1007  H   ARG A  72      -6.666  45.341 -81.894  1.00  0.00              
ATOM   1008  HA  ARG A  72      -9.315  44.769 -82.885  1.00  0.00              
ATOM   1009 1HB  ARG A  72      -7.371  47.025 -83.372  1.00  0.00              
ATOM   1010 2HB  ARG A  72      -9.014  46.973 -84.053  1.00  0.00              
ATOM   1011 1HG  ARG A  72      -9.879  46.785 -81.690  1.00  0.00              
ATOM   1012 2HG  ARG A  72      -8.220  47.109 -81.131  1.00  0.00              
ATOM   1013 1HD  ARG A  72      -9.688  48.944 -83.048  1.00  0.00              
ATOM   1014 2HD  ARG A  72      -9.795  49.128 -81.282  1.00  0.00              
ATOM   1015  HE  ARG A  72      -7.395  49.889 -82.888  1.00  0.00              
ATOM   1016 1HH1 ARG A  72      -8.608  49.023 -79.738  1.00  0.00              
ATOM   1017 2HH1 ARG A  72      -7.244  49.816 -78.976  1.00  0.00              
ATOM   1018 1HH2 ARG A  72      -5.794  50.820 -82.020  1.00  0.00              
ATOM   1019 2HH2 ARG A  72      -5.648  50.836 -80.273  1.00  0.00              
ATOM   1020  N   LEU A  73      -6.869  44.583 -85.063  1.00  0.00              
ATOM   1021  CA  LEU A  73      -6.567  44.088 -86.400  1.00  0.00              
ATOM   1022  C   LEU A  73      -6.839  42.586 -86.475  1.00  0.00              
ATOM   1023  O   LEU A  73      -7.209  42.071 -87.532  1.00  0.00              
ATOM   1024  CB  LEU A  73      -5.115  44.405 -86.765  1.00  0.00              
ATOM   1025  CG  LEU A  73      -4.829  45.902 -86.951  1.00  0.00              
ATOM   1026  CD1 LEU A  73      -3.344  46.127 -87.151  1.00  0.00              
ATOM   1027  CD2 LEU A  73      -5.621  46.435 -88.142  1.00  0.00              
ATOM   1028  H   LEU A  73      -6.112  44.894 -84.471  1.00  0.00              
ATOM   1029  HA  LEU A  73      -7.222  44.570 -87.124  1.00  0.00              
ATOM   1030 1HB  LEU A  73      -4.622  44.031 -85.869  1.00  0.00              
ATOM   1031 2HB  LEU A  73      -4.782  43.831 -87.629  1.00  0.00              
ATOM   1032  HG  LEU A  73      -5.189  46.414 -86.058  1.00  0.00              
ATOM   1033 1HD1 LEU A  73      -3.151  47.192 -87.282  1.00  0.00              
ATOM   1034 2HD1 LEU A  73      -2.800  45.766 -86.278  1.00  0.00              
ATOM   1035 3HD1 LEU A  73      -3.010  45.587 -88.036  1.00  0.00              
ATOM   1036 1HD2 LEU A  73      -5.415  47.498 -88.269  1.00  0.00              
ATOM   1037 2HD2 LEU A  73      -5.328  45.898 -89.044  1.00  0.00              
ATOM   1038 3HD2 LEU A  73      -6.687  46.292 -87.964  1.00  0.00              
ATOM   1039  N   THR A  74      -6.672  41.888 -85.353  1.00  0.00              
ATOM   1040  CA  THR A  74      -6.934  40.453 -85.304  1.00  0.00              
ATOM   1041  C   THR A  74      -8.434  40.215 -85.500  1.00  0.00              
ATOM   1042  O   THR A  74      -8.842  39.360 -86.289  1.00  0.00              
ATOM   1043  CB  THR A  74      -6.480  39.846 -83.954  1.00  0.00              
ATOM   1044  OG1 THR A  74      -5.051  39.932 -83.845  1.00  0.00              
ATOM   1045  CG2 THR A  74      -6.886  38.388 -83.858  1.00  0.00              
ATOM   1046  H   THR A  74      -6.357  42.360 -84.517  1.00  0.00              
ATOM   1047  HA  THR A  74      -6.408  39.954 -86.118  1.00  0.00              
ATOM   1048  HB  THR A  74      -6.944  40.404 -83.141  1.00  0.00              
ATOM   1049  HG1 THR A  74      -4.646  39.446 -84.567  1.00  0.00              
ATOM   1050 1HG2 THR A  74      -6.557  37.982 -82.901  1.00  0.00              
ATOM   1051 2HG2 THR A  74      -7.970  38.307 -83.935  1.00  0.00              
ATOM   1052 3HG2 THR A  74      -6.422  37.828 -84.669  1.00  0.00              
ATOM   1053  N   ASP A  75      -9.260  40.971 -84.784  1.00  0.00              
ATOM   1054  CA  ASP A  75     -10.706  40.821 -84.927  1.00  0.00              
ATOM   1055  C   ASP A  75     -11.162  41.159 -86.335  1.00  0.00              
ATOM   1056  O   ASP A  75     -12.089  40.540 -86.859  1.00  0.00              
ATOM   1057  CB  ASP A  75     -11.456  41.727 -83.952  1.00  0.00              
ATOM   1058  CG  ASP A  75     -11.512  41.162 -82.556  1.00  0.00              
ATOM   1059  OD1 ASP A  75     -11.440  39.926 -82.404  1.00  0.00              
ATOM   1060  OD2 ASP A  75     -11.651  41.958 -81.607  1.00  0.00              
ATOM   1061  H   ASP A  75      -8.898  41.655 -84.135  1.00  0.00              
ATOM   1062  HA  ASP A  75     -10.989  39.782 -84.752  1.00  0.00              
ATOM   1063 1HB  ASP A  75     -11.081  42.750 -83.934  1.00  0.00              
ATOM   1064 2HB  ASP A  75     -12.449  41.711 -84.401  1.00  0.00              
ATOM   1065  N   ALA A  76     -10.518  42.151 -86.936  1.00  0.00              
ATOM   1066  CA  ALA A  76     -10.876  42.572 -88.282  1.00  0.00              
ATOM   1067  C   ALA A  76     -10.738  41.429 -89.286  1.00  0.00              
ATOM   1068  O   ALA A  76     -11.451  41.390 -90.291  1.00  0.00              
ATOM   1069  CB  ALA A  76     -10.012  43.750 -88.700  1.00  0.00              
ATOM   1070  H   ALA A  76      -9.766  42.625 -86.456  1.00  0.00              
ATOM   1071  HA  ALA A  76     -11.923  42.875 -88.287  1.00  0.00              
ATOM   1072 1HB  ALA A  76     -10.285  44.060 -89.709  1.00  0.00              
ATOM   1073 2HB  ALA A  76     -10.169  44.580 -88.010  1.00  0.00              
ATOM   1074 3HB  ALA A  76      -8.964  43.456 -88.683  1.00  0.00              
ATOM   1075  N   LEU A  77      -9.828  40.499 -89.013  1.00  0.00              
ATOM   1076  CA  LEU A  77      -9.606  39.353 -89.895  1.00  0.00              
ATOM   1077  C   LEU A  77     -10.869  38.516 -90.056  1.00  0.00              
ATOM   1078  O   LEU A  77     -11.042  37.825 -91.060  1.00  0.00              
ATOM   1079  CB  LEU A  77      -8.496  38.459 -89.338  1.00  0.00              
ATOM   1080  CG  LEU A  77      -7.094  39.049 -89.180  1.00  0.00              
ATOM   1081  CD1 LEU A  77      -6.203  38.051 -88.447  1.00  0.00              
ATOM   1082  CD2 LEU A  77      -6.517  39.378 -90.548  1.00  0.00              
ATOM   1083  H   LEU A  77      -9.275  40.587 -88.173  1.00  0.00              
ATOM   1084  HA  LEU A  77      -9.344  39.705 -90.892  1.00  0.00              
ATOM   1085 1HB  LEU A  77      -8.907  38.261 -88.350  1.00  0.00              
ATOM   1086 2HB  LEU A  77      -8.415  37.524 -89.892  1.00  0.00              
ATOM   1087  HG  LEU A  77      -7.197  39.985 -88.630  1.00  0.00              
ATOM   1088 1HD1 LEU A  77      -5.203  38.470 -88.333  1.00  0.00              
ATOM   1089 2HD1 LEU A  77      -6.622  37.844 -87.462  1.00  0.00              
ATOM   1090 3HD1 LEU A  77      -6.145  37.126 -89.020  1.00  0.00              
ATOM   1091 1HD2 LEU A  77      -5.518  39.799 -90.429  1.00  0.00              
ATOM   1092 2HD2 LEU A  77      -6.460  38.469 -91.147  1.00  0.00              
ATOM   1093 3HD2 LEU A  77      -7.158  40.103 -91.049  1.00  0.00              
ATOM   1094  N   LEU A  78     -11.746  38.572 -89.061  1.00  0.00              
ATOM   1095  CA  LEU A  78     -12.986  37.805 -89.089  1.00  0.00              
ATOM   1096  C   LEU A  78     -14.031  38.430 -90.005  1.00  0.00              
ATOM   1097  O   LEU A  78     -14.934  37.741 -90.481  1.00  0.00              
ATOM   1098  CB  LEU A  78     -13.568  37.693 -87.676  1.00  0.00              
ATOM   1099  CG  LEU A  78     -12.691  37.067 -86.588  1.00  0.00              
ATOM   1100  CD1 LEU A  78     -13.396  37.180 -85.243  1.00  0.00              
ATOM   1101  CD2 LEU A  78     -12.400  35.613 -86.923  1.00  0.00              
ATOM   1102  H   LEU A  78     -11.550  39.161 -88.264  1.00  0.00              
ATOM   1103  HA  LEU A  78     -12.792  36.812 -89.494  1.00  0.00              
ATOM   1104 1HB  LEU A  78     -13.706  38.751 -87.457  1.00  0.00              
ATOM   1105 2HB  LEU A  78     -14.536  37.193 -87.677  1.00  0.00              
ATOM   1106  HG  LEU A  78     -11.741  37.601 -86.591  1.00  0.00              
ATOM   1107 1HD1 LEU A  78     -12.773  36.735 -84.467  1.00  0.00              
ATOM   1108 2HD1 LEU A  78     -13.569  38.231 -85.010  1.00  0.00              
ATOM   1109 3HD1 LEU A  78     -14.350  36.656 -85.287  1.00  0.00              
ATOM   1110 1HD2 LEU A  78     -11.775  35.179 -86.142  1.00  0.00              
ATOM   1111 2HD2 LEU A  78     -13.337  35.060 -86.988  1.00  0.00              
ATOM   1112 3HD2 LEU A  78     -11.878  35.557 -87.878  1.00  0.00              
ATOM   1113  N   GLN A  79     -13.898  39.730 -90.255  1.00  0.00              
ATOM   1114  CA  GLN A  79     -14.850  40.458 -91.089  1.00  0.00              
ATOM   1115  C   GLN A  79     -16.276  40.035 -90.758  1.00  0.00              
ATOM   1116  O   GLN A  79     -16.997  39.497 -91.600  1.00  0.00              
ATOM   1117  CB  GLN A  79     -14.566  40.238 -92.578  1.00  0.00              
ATOM   1118  CG  GLN A  79     -13.402  41.067 -93.105  1.00  0.00              
ATOM   1119  CD  GLN A  79     -12.069  40.360 -92.979  1.00  0.00              
ATOM   1120  OE1 GLN A  79     -11.010  40.981 -93.076  1.00  0.00              
ATOM   1121  NE2 GLN A  79     -12.114  39.051 -92.782  1.00  0.00              
ATOM   1122  H   GLN A  79     -13.114  40.226 -89.855  1.00  0.00              
ATOM   1123  HA  GLN A  79     -14.776  41.525 -90.881  1.00  0.00              
ATOM   1124 1HB  GLN A  79     -14.357  39.176 -92.705  1.00  0.00              
ATOM   1125 2HB  GLN A  79     -15.480  40.494 -93.114  1.00  0.00              
ATOM   1126 1HG  GLN A  79     -13.421  41.560 -94.077  1.00  0.00              
ATOM   1127 2HG  GLN A  79     -13.467  41.818 -92.317  1.00  0.00              
ATOM   1128 1HE2 GLN A  79     -11.265  38.529 -92.691  1.00  0.00              
ATOM   1129 2HE2 GLN A  79     -12.996  38.584 -92.723  1.00  0.00              
ATOM   1130  N   ARG A  80     -16.663  40.282 -89.512  1.00  0.00              
ATOM   1131  CA  ARG A  80     -17.990  39.947 -89.014  1.00  0.00              
ATOM   1132  C   ARG A  80     -19.035  40.907 -89.569  1.00  0.00              
ATOM   1133  O   ARG A  80     -20.089  40.424 -90.033  1.00  0.00              
ATOM   1134  OXT ARG A  80     -18.833  42.090 -89.552  1.00  0.00              
ATOM   1135  CB  ARG A  80     -17.993  40.002 -87.487  1.00  0.00              
ATOM   1136  CG  ARG A  80     -17.056  38.999 -86.834  1.00  0.00              
ATOM   1137  CD  ARG A  80     -16.795  39.358 -85.383  1.00  0.00              
ATOM   1138  NE  ARG A  80     -16.051  40.609 -85.268  1.00  0.00              
ATOM   1139  CZ  ARG A  80     -15.731  41.188 -84.115  1.00  0.00              
ATOM   1140  NH1 ARG A  80     -16.089  40.629 -82.968  1.00  0.00              
ATOM   1141  NH2 ARG A  80     -15.052  42.326 -84.111  1.00  0.00              
ATOM   1142  H   ARG A  80     -16.001  40.722 -88.889  1.00  0.00              
ATOM   1143  HA  ARG A  80     -18.270  38.948 -89.351  1.00  0.00              
ATOM   1144 1HB  ARG A  80     -17.705  41.014 -87.204  1.00  0.00              
ATOM   1145 2HB  ARG A  80     -19.017  39.812 -87.164  1.00  0.00              
ATOM   1146 1HG  ARG A  80     -17.513  38.011 -86.889  1.00  0.00              
ATOM   1147 2HG  ARG A  80     -16.115  38.995 -87.385  1.00  0.00              
ATOM   1148 1HD  ARG A  80     -17.749  39.465 -84.868  1.00  0.00              
ATOM   1149 2HD  ARG A  80     -16.219  38.559 -84.919  1.00  0.00              
ATOM   1150  HE  ARG A  80     -15.678  41.206 -85.994  1.00  0.00              
ATOM   1151 1HH1 ARG A  80     -16.606  39.761 -82.972  1.00  0.00              
ATOM   1152 2HH1 ARG A  80     -15.844  41.073 -82.095  1.00  0.00              
ATOM   1153 1HH2 ARG A  80     -14.779  42.751 -84.987  1.00  0.00              
ATOM   1154 2HH2 ARG A  80     -14.811  42.764 -83.234  1.00  0.00              
ATOM   1155  N   LYS B  10      -0.955   8.905 -80.706  1.00  0.00              
ATOM   1156  CA  LYS B  10       0.152   8.481 -81.555  1.00  0.00              
ATOM   1157  C   LYS B  10       0.498   9.600 -82.538  1.00  0.00              
ATOM   1158  O   LYS B  10      -0.211   9.812 -83.522  1.00  0.00              
ATOM   1159  CB  LYS B  10      -0.245   7.216 -82.315  1.00  0.00              
ATOM   1160  CG  LYS B  10       0.905   6.523 -83.017  1.00  0.00              
ATOM   1161  CD  LYS B  10       1.947   6.043 -82.022  1.00  0.00              
ATOM   1162  CE  LYS B  10       3.013   5.215 -82.714  1.00  0.00              
ATOM   1163  NZ  LYS B  10       3.620   5.959 -83.849  1.00  0.00              
ATOM   1164 1H   LYS B  10      -1.811   8.386 -80.703  1.00  0.00              
ATOM   1165 2H   LYS B  10      -0.835   8.952 -79.714  1.00  0.00              
ATOM   1166 3H   LYS B  10      -1.359   9.812 -80.827  1.00  0.00              
ATOM   1167  HA  LYS B  10       1.035   8.294 -80.944  1.00  0.00              
ATOM   1168 1HB  LYS B  10      -0.692   6.535 -81.592  1.00  0.00              
ATOM   1169 2HB  LYS B  10      -0.996   7.506 -83.050  1.00  0.00              
ATOM   1170 1HG  LYS B  10       0.509   5.669 -83.570  1.00  0.00              
ATOM   1171 2HG  LYS B  10       1.360   7.224 -83.714  1.00  0.00              
ATOM   1172 1HD  LYS B  10       2.403   6.915 -81.551  1.00  0.00              
ATOM   1173 2HD  LYS B  10       1.450   5.440 -81.260  1.00  0.00              
ATOM   1174 1HE  LYS B  10       3.780   4.967 -81.983  1.00  0.00              
ATOM   1175 2HE  LYS B  10       2.550   4.300 -83.080  1.00  0.00              
ATOM   1176 1HZ  LYS B  10       4.324   5.383 -84.290  1.00  0.00              
ATOM   1177 2HZ  LYS B  10       2.904   6.189 -84.523  1.00  0.00              
ATOM   1178 3HZ  LYS B  10       4.045   6.806 -83.505  1.00  0.00              
ATOM   1179  N   ARG B  11       1.594  10.307 -82.273  1.00  0.00              
ATOM   1180  CA  ARG B  11       2.003  11.423 -83.116  1.00  0.00              
ATOM   1181  C   ARG B  11       3.511  11.485 -83.273  1.00  0.00              
ATOM   1182  O   ARG B  11       4.256  10.968 -82.440  1.00  0.00              
ATOM   1183  CB  ARG B  11       1.507  12.720 -82.490  1.00  0.00              
ATOM   1184  CG  ARG B  11       1.987  12.883 -81.060  1.00  0.00              
ATOM   1185  CD  ARG B  11       1.207  13.940 -80.318  1.00  0.00              
ATOM   1186  NE  ARG B  11       1.775  14.215 -79.000  1.00  0.00              
ATOM   1187  CZ  ARG B  11       1.825  13.338 -78.003  1.00  0.00              
ATOM   1188  NH1 ARG B  11       1.341  12.113 -78.161  1.00  0.00              
ATOM   1189  NH2 ARG B  11       2.359  13.689 -76.840  1.00  0.00              
ATOM   1190  H   ARG B  11       2.154  10.065 -81.468  1.00  0.00              
ATOM   1191  HA  ARG B  11       1.597  11.295 -84.120  1.00  0.00              
ATOM   1192 1HB  ARG B  11       1.873  13.535 -83.115  1.00  0.00              
ATOM   1193 2HB  ARG B  11       0.418  12.695 -82.528  1.00  0.00              
ATOM   1194 1HG  ARG B  11       1.874  11.928 -80.546  1.00  0.00              
ATOM   1195 2HG  ARG B  11       3.042  13.162 -81.079  1.00  0.00              
ATOM   1196 1HD  ARG B  11       1.215  14.860 -80.901  1.00  0.00              
ATOM   1197 2HD  ARG B  11       0.180  13.598 -80.193  1.00  0.00              
ATOM   1198  HE  ARG B  11       2.196  15.062 -78.644  1.00  0.00              
ATOM   1199 1HH1 ARG B  11       0.934  11.846 -79.045  1.00  0.00              
ATOM   1200 2HH1 ARG B  11       1.385  11.455 -77.398  1.00  0.00              
ATOM   1201 1HH2 ARG B  11       2.725  14.623 -76.717  1.00  0.00              
ATOM   1202 2HH2 ARG B  11       2.396  13.021 -76.083  1.00  0.00              
ATOM   1203  N   LEU B  12       3.948  12.126 -84.352  1.00  0.00              
ATOM   1204  CA  LEU B  12       5.362  12.299 -84.667  1.00  0.00              
ATOM   1205  C   LEU B  12       5.702  13.689 -84.146  1.00  0.00              
ATOM   1206  O   LEU B  12       5.193  14.690 -84.660  1.00  0.00              
ATOM   1207  CB  LEU B  12       5.539  12.214 -86.178  1.00  0.00              
ATOM   1208  CG  LEU B  12       6.936  12.095 -86.771  1.00  0.00              
ATOM   1209  CD1 LEU B  12       7.703  10.948 -86.130  1.00  0.00              
ATOM   1210  CD2 LEU B  12       6.788  11.878 -88.268  1.00  0.00              
ATOM   1211  H   LEU B  12       3.253  12.507 -84.978  1.00  0.00              
ATOM   1212  HA  LEU B  12       5.947  11.541 -84.149  1.00  0.00              
ATOM   1213 1HB  LEU B  12       5.007  11.283 -86.367  1.00  0.00              
ATOM   1214 2HB  LEU B  12       5.034  13.033 -86.691  1.00  0.00              
ATOM   1215  HG  LEU B  12       7.440  13.047 -86.607  1.00  0.00              
ATOM   1216 1HD1 LEU B  12       8.698  10.883 -86.571  1.00  0.00              
ATOM   1217 2HD1 LEU B  12       7.793  11.125 -85.058  1.00  0.00              
ATOM   1218 3HD1 LEU B  12       7.168  10.015 -86.301  1.00  0.00              
ATOM   1219 1HD2 LEU B  12       7.778  11.790 -88.720  1.00  0.00              
ATOM   1220 2HD2 LEU B  12       6.223  10.964 -88.448  1.00  0.00              
ATOM   1221 3HD2 LEU B  12       6.262  12.724 -88.708  1.00  0.00              
ATOM   1222  N   VAL B  13       6.589  13.749 -83.157  1.00  0.00              
ATOM   1223  CA  VAL B  13       6.910  14.997 -82.482  1.00  0.00              
ATOM   1224  C   VAL B  13       8.389  15.343 -82.407  1.00  0.00              
ATOM   1225  O   VAL B  13       9.244  14.464 -82.266  1.00  0.00              
ATOM   1226  CB  VAL B  13       6.368  14.954 -81.032  1.00  0.00              
ATOM   1227  CG1 VAL B  13       6.493  16.318 -80.374  1.00  0.00              
ATOM   1228  CG2 VAL B  13       4.928  14.475 -81.028  1.00  0.00              
ATOM   1229  H   VAL B  13       7.053  12.900 -82.866  1.00  0.00              
ATOM   1230  HA  VAL B  13       6.504  15.854 -83.020  1.00  0.00              
ATOM   1231  HB  VAL B  13       6.947  14.231 -80.460  1.00  0.00              
ATOM   1232 1HG1 VAL B  13       6.109  16.268 -79.356  1.00  0.00              
ATOM   1233 2HG1 VAL B  13       7.541  16.617 -80.350  1.00  0.00              
ATOM   1234 3HG1 VAL B  13       5.920  17.050 -80.943  1.00  0.00              
ATOM   1235 1HG2 VAL B  13       4.556  14.449 -80.005  1.00  0.00              
ATOM   1236 2HG2 VAL B  13       4.317  15.159 -81.619  1.00  0.00              
ATOM   1237 3HG2 VAL B  13       4.874  13.476 -81.459  1.00  0.00              
ATOM   1238  N   LYS B  14       8.674  16.640 -82.471  1.00  0.00              
ATOM   1239  CA  LYS B  14      10.030  17.148 -82.350  1.00  0.00              
ATOM   1240  C   LYS B  14       9.976  18.593 -81.883  1.00  0.00              
ATOM   1241  O   LYS B  14       9.093  19.357 -82.286  1.00  0.00              
ATOM   1242  CB  LYS B  14      10.781  17.073 -83.684  1.00  0.00              
ATOM   1243  CG  LYS B  14      12.208  17.620 -83.603  1.00  0.00              
ATOM   1244  CD  LYS B  14      12.973  17.404 -84.896  1.00  0.00              
ATOM   1245  CE  LYS B  14      14.323  18.104 -84.856  1.00  0.00              
ATOM   1246  NZ  LYS B  14      15.120  17.827 -86.080  1.00  0.00              
ATOM   1247  H   LYS B  14       7.915  17.293 -82.610  1.00  0.00              
ATOM   1248  HA  LYS B  14      10.574  16.572 -81.600  1.00  0.00              
ATOM   1249 1HB  LYS B  14      10.799  16.024 -83.982  1.00  0.00              
ATOM   1250 2HB  LYS B  14      10.201  17.644 -84.409  1.00  0.00              
ATOM   1251 1HG  LYS B  14      12.156  18.688 -83.392  1.00  0.00              
ATOM   1252 2HG  LYS B  14      12.727  17.114 -82.791  1.00  0.00              
ATOM   1253 1HD  LYS B  14      13.121  16.333 -85.038  1.00  0.00              
ATOM   1254 2HD  LYS B  14      12.382  17.802 -85.721  1.00  0.00              
ATOM   1255 1HE  LYS B  14      14.151  19.175 -84.766  1.00  0.00              
ATOM   1256 2HE  LYS B  14      14.866  17.750 -83.978  1.00  0.00              
ATOM   1257 1HZ  LYS B  14      16.009  18.305 -86.021  1.00  0.00              
ATOM   1258 2HZ  LYS B  14      15.277  16.832 -86.161  1.00  0.00              
ATOM   1259 3HZ  LYS B  14      14.614  18.154 -86.892  1.00  0.00              
ATOM   1260  N   THR B  15      10.906  18.959 -81.012  1.00  0.00              
ATOM   1261  CA  THR B  15      10.983  20.326 -80.526  1.00  0.00              
ATOM   1262  C   THR B  15      12.199  20.982 -81.158  1.00  0.00              
ATOM   1263  O   THR B  15      13.234  20.338 -81.371  1.00  0.00              
ATOM   1264  CB  THR B  15      11.114  20.385 -78.995  1.00  0.00              
ATOM   1265  OG1 THR B  15      12.289  19.675 -78.584  1.00  0.00              
ATOM   1266  CG2 THR B  15       9.888  19.773 -78.337  1.00  0.00              
ATOM   1267  H   THR B  15      11.575  18.280 -80.679  1.00  0.00              
ATOM   1268  HA  THR B  15      10.094  20.878 -80.833  1.00  0.00              
ATOM   1269  HB  THR B  15      11.212  21.425 -78.687  1.00  0.00              
ATOM   1270  HG1 THR B  15      12.544  19.962 -77.705  1.00  0.00              
ATOM   1271 1HG2 THR B  15       9.996  19.824 -77.254  1.00  0.00              
ATOM   1272 2HG2 THR B  15       8.998  20.327 -78.640  1.00  0.00              
ATOM   1273 3HG2 THR B  15       9.791  18.733 -78.645  1.00  0.00              
ATOM   1274  N   PHE B  16      12.055  22.258 -81.481  1.00  0.00              
ATOM   1275  CA  PHE B  16      13.115  23.044 -82.091  1.00  0.00              
ATOM   1276  C   PHE B  16      13.418  24.208 -81.164  1.00  0.00              
ATOM   1277  O   PHE B  16      12.507  24.913 -80.724  1.00  0.00              
ATOM   1278  CB  PHE B  16      12.661  23.557 -83.458  1.00  0.00              
ATOM   1279  CG  PHE B  16      12.360  22.464 -84.447  1.00  0.00              
ATOM   1280  CD1 PHE B  16      11.163  21.749 -84.381  1.00  0.00              
ATOM   1281  CD2 PHE B  16      13.281  22.141 -85.438  1.00  0.00              
ATOM   1282  CE1 PHE B  16      10.894  20.725 -85.292  1.00  0.00              
ATOM   1283  CE2 PHE B  16      13.018  21.120 -86.352  1.00  0.00              
ATOM   1284  CZ  PHE B  16      11.824  20.412 -86.278  1.00  0.00              
ATOM   1285  H   PHE B  16      11.164  22.697 -81.290  1.00  0.00              
ATOM   1286  HA  PHE B  16      14.014  22.436 -82.196  1.00  0.00              
ATOM   1287 1HB  PHE B  16      11.748  24.144 -83.355  1.00  0.00              
ATOM   1288 2HB  PHE B  16      13.439  24.175 -83.905  1.00  0.00              
ATOM   1289  HD1 PHE B  16      10.437  21.997 -83.606  1.00  0.00              
ATOM   1290  HD2 PHE B  16      14.218  22.696 -85.495  1.00  0.00              
ATOM   1291  HE1 PHE B  16       9.956  20.174 -85.231  1.00  0.00              
ATOM   1292  HE2 PHE B  16      13.749  20.876 -87.123  1.00  0.00              
ATOM   1293  HZ  PHE B  16      11.616  19.614 -86.990  1.00  0.00              
ATOM   1294  N   ALA B  17      14.697  24.402 -80.859  1.00  0.00              
ATOM   1295  CA  ALA B  17      15.127  25.463 -79.957  1.00  0.00              
ATOM   1296  C   ALA B  17      15.507  26.750 -80.675  1.00  0.00              
ATOM   1297  O   ALA B  17      16.053  26.726 -81.776  1.00  0.00              
ATOM   1298  CB  ALA B  17      16.302  24.977 -79.114  1.00  0.00              
ATOM   1299  H   ALA B  17      15.390  23.790 -81.266  1.00  0.00              
ATOM   1300  HA  ALA B  17      14.296  25.720 -79.300  1.00  0.00              
ATOM   1301 1HB  ALA B  17      16.621  25.772 -78.441  1.00  0.00              
ATOM   1302 2HB  ALA B  17      15.996  24.109 -78.530  1.00  0.00              
ATOM   1303 3HB  ALA B  17      17.128  24.702 -79.768  1.00  0.00              
ATOM   1304  N   PHE B  18      15.207  27.875 -80.029  1.00  0.00              
ATOM   1305  CA  PHE B  18      15.513  29.197 -80.561  1.00  0.00              
ATOM   1306  C   PHE B  18      15.975  30.091 -79.416  1.00  0.00              
ATOM   1307  O   PHE B  18      15.751  29.777 -78.252  1.00  0.00              
ATOM   1308  CB  PHE B  18      14.279  29.801 -81.237  1.00  0.00              
ATOM   1309  CG  PHE B  18      13.761  28.974 -82.375  1.00  0.00              
ATOM   1310  CD1 PHE B  18      12.847  27.949 -82.149  1.00  0.00              
ATOM   1311  CD2 PHE B  18      14.238  29.176 -83.666  1.00  0.00              
ATOM   1312  CE1 PHE B  18      12.421  27.131 -83.194  1.00  0.00              
ATOM   1313  CE2 PHE B  18      13.819  28.363 -84.715  1.00  0.00              
ATOM   1314  CZ  PHE B  18      12.908  27.338 -84.475  1.00  0.00              
ATOM   1315  H   PHE B  18      14.750  27.800 -79.133  1.00  0.00              
ATOM   1316  HA  PHE B  18      16.326  29.125 -81.285  1.00  0.00              
ATOM   1317 1HB  PHE B  18      13.465  29.894 -80.521  1.00  0.00              
ATOM   1318 2HB  PHE B  18      14.518  30.781 -81.644  1.00  0.00              
ATOM   1319  HD1 PHE B  18      12.466  27.788 -81.141  1.00  0.00              
ATOM   1320  HD2 PHE B  18      14.951  29.979 -83.851  1.00  0.00              
ATOM   1321  HE1 PHE B  18      11.708  26.333 -83.003  1.00  0.00              
ATOM   1322  HE2 PHE B  18      14.199  28.526 -85.722  1.00  0.00              
ATOM   1323  HZ  PHE B  18      12.580  26.698 -85.294  1.00  0.00              
ATOM   1324  N   PRO B  19      16.637  31.215 -79.733  1.00  0.00              
ATOM   1325  CA  PRO B  19      17.124  32.134 -78.699  1.00  0.00              
ATOM   1326  C   PRO B  19      16.052  33.017 -78.065  1.00  0.00              
ATOM   1327  O   PRO B  19      16.275  33.611 -77.011  1.00  0.00              
ATOM   1328  CB  PRO B  19      18.174  32.950 -79.443  1.00  0.00              
ATOM   1329  CG  PRO B  19      17.580  33.058 -80.807  1.00  0.00              
ATOM   1330  CD  PRO B  19      17.091  31.646 -81.068  1.00  0.00              
ATOM   1331  HA  PRO B  19      17.548  31.610 -77.830  1.00  0.00              
ATOM   1332 1HB  PRO B  19      18.327  33.933 -78.975  1.00  0.00              
ATOM   1333 2HB  PRO B  19      19.150  32.441 -79.452  1.00  0.00              
ATOM   1334 1HG  PRO B  19      16.761  33.795 -80.827  1.00  0.00              
ATOM   1335 2HG  PRO B  19      18.327  33.388 -81.542  1.00  0.00              
ATOM   1336 1HD  PRO B  19      16.273  31.616 -81.804  1.00  0.00              
ATOM   1337 2HD  PRO B  19      17.890  30.994 -81.453  1.00  0.00              
ATOM   1338  N   ASN B  20      14.889  33.102 -78.703  1.00  0.00              
ATOM   1339  CA  ASN B  20      13.805  33.932 -78.192  1.00  0.00              
ATOM   1340  C   ASN B  20      12.445  33.452 -78.694  1.00  0.00              
ATOM   1341  O   ASN B  20      12.311  32.330 -79.182  1.00  0.00              
ATOM   1342  CB  ASN B  20      14.023  35.386 -78.617  1.00  0.00              
ATOM   1343  CG  ASN B  20      14.261  35.522 -80.106  1.00  0.00              
ATOM   1344  OD1 ASN B  20      13.609  34.859 -80.913  1.00  0.00              
ATOM   1345  ND2 ASN B  20      15.191  36.393 -80.482  1.00  0.00              
ATOM   1346  H   ASN B  20      14.750  32.582 -79.558  1.00  0.00              
ATOM   1347  HA  ASN B  20      13.768  33.863 -77.103  1.00  0.00              
ATOM   1348 1HB  ASN B  20      13.355  36.175 -78.269  1.00  0.00              
ATOM   1349 2HB  ASN B  20      14.977  35.461 -78.094  1.00  0.00              
ATOM   1350 1HD2 ASN B  20      15.390  36.525 -81.453  1.00  0.00              
ATOM   1351 2HD2 ASN B  20      15.692  36.918 -79.792  1.00  0.00              
ATOM   1352  N   HIS B  21      11.436  34.309 -78.564  1.00  0.00              
ATOM   1353  CA  HIS B  21      10.084  33.986 -79.006  1.00  0.00              
ATOM   1354  C   HIS B  21       9.919  34.311 -80.487  1.00  0.00              
ATOM   1355  O   HIS B  21       9.336  33.538 -81.244  1.00  0.00              
ATOM   1356  CB  HIS B  21       9.042  34.745 -78.178  1.00  0.00              
ATOM   1357  CG  HIS B  21       7.628  34.428 -78.555  1.00  0.00              
ATOM   1358  ND1 HIS B  21       6.957  33.327 -78.067  1.00  0.00              
ATOM   1359  CD2 HIS B  21       6.758  35.067 -79.372  1.00  0.00              
ATOM   1360  CE1 HIS B  21       5.734  33.303 -78.568  1.00  0.00              
ATOM   1361  NE2 HIS B  21       5.589  34.347 -79.362  1.00  0.00              
ATOM   1362  H   HIS B  21      11.614  35.212 -78.146  1.00  0.00              
ATOM   1363  HA  HIS B  21       9.907  32.917 -78.892  1.00  0.00              
ATOM   1364 1HB  HIS B  21       9.146  34.495 -77.122  1.00  0.00              
ATOM   1365 2HB  HIS B  21       9.167  35.819 -78.311  1.00  0.00              
ATOM   1366  HD2 HIS B  21       6.837  35.973 -79.975  1.00  0.00              
ATOM   1367  HE1 HIS B  21       5.040  32.505 -78.301  1.00  0.00              
ATOM   1368  HE2 HIS B  21       4.757  34.586 -79.882  1.00  0.00              
ATOM   1369  N   ARG B  22      10.439  35.469 -80.887  1.00  0.00              
ATOM   1370  CA  ARG B  22      10.352  35.940 -82.265  1.00  0.00              
ATOM   1371  C   ARG B  22      10.806  34.909 -83.299  1.00  0.00              
ATOM   1372  O   ARG B  22      10.095  34.635 -84.268  1.00  0.00              
ATOM   1373  CB  ARG B  22      11.097  37.253 -82.447  1.00  0.00              
ATOM   1374  CG  ARG B  22      10.974  37.873 -83.830  1.00  0.00              
ATOM   1375  CD  ARG B  22      11.803  39.089 -84.033  1.00  0.00              
ATOM   1376  NE  ARG B  22      13.237  38.850 -84.014  1.00  0.00              
ATOM   1377  CZ  ARG B  22      13.940  38.334 -85.041  1.00  0.00              
ATOM   1378  NH1 ARG B  22      13.344  37.967 -86.153  1.00  0.00              
ATOM   1379  NH2 ARG B  22      15.245  38.185 -84.891  1.00  0.00              
ATOM   1380  H   ARG B  22      10.913  36.040 -80.202  1.00  0.00              
ATOM   1381  HA  ARG B  22       9.313  36.150 -82.518  1.00  0.00              
ATOM   1382 1HB  ARG B  22      10.704  37.948 -81.706  1.00  0.00              
ATOM   1383 2HB  ARG B  22      12.148  37.054 -82.236  1.00  0.00              
ATOM   1384 1HG  ARG B  22      11.278  37.132 -84.570  1.00  0.00              
ATOM   1385 2HG  ARG B  22       9.931  38.145 -83.996  1.00  0.00              
ATOM   1386 1HD  ARG B  22      11.558  39.527 -85.000  1.00  0.00              
ATOM   1387 2HD  ARG B  22      11.580  39.805 -83.242  1.00  0.00              
ATOM   1388  HE  ARG B  22      13.909  39.020 -83.277  1.00  0.00              
ATOM   1389 1HH1 ARG B  22      12.344  38.071 -86.245  1.00  0.00              
ATOM   1390 2HH1 ARG B  22      13.889  37.582 -86.911  1.00  0.00              
ATOM   1391 1HH2 ARG B  22      15.685  38.456 -84.022  1.00  0.00              
ATOM   1392 2HH2 ARG B  22      15.796  37.800 -85.644  1.00  0.00              
ATOM   1393  N   GLU B  23      11.989  34.346 -83.091  1.00  0.00              
ATOM   1394  CA  GLU B  23      12.518  33.354 -84.020  1.00  0.00              
ATOM   1395  C   GLU B  23      11.697  32.067 -84.011  1.00  0.00              
ATOM   1396  O   GLU B  23      11.580  31.394 -85.038  1.00  0.00              
ATOM   1397  CB  GLU B  23      13.984  33.043 -83.703  1.00  0.00              
ATOM   1398  CG  GLU B  23      14.929  34.215 -83.930  1.00  0.00              
ATOM   1399  CD  GLU B  23      16.382  33.788 -84.018  1.00  0.00              
ATOM   1400  OE1 GLU B  23      17.256  34.672 -84.144  1.00  0.00              
ATOM   1401  OE2 GLU B  23      16.654  32.571 -83.969  1.00  0.00              
ATOM   1402  H   GLU B  23      12.537  34.602 -82.282  1.00  0.00              
ATOM   1403  HA  GLU B  23      12.464  33.736 -85.040  1.00  0.00              
ATOM   1404 1HB  GLU B  23      14.025  32.737 -82.656  1.00  0.00              
ATOM   1405 2HB  GLU B  23      14.277  32.206 -84.337  1.00  0.00              
ATOM   1406 1HG  GLU B  23      14.686  34.803 -84.815  1.00  0.00              
ATOM   1407 2HG  GLU B  23      14.796  34.828 -83.040  1.00  0.00              
ATOM   1408  N   ALA B  24      11.137  31.729 -82.852  1.00  0.00              
ATOM   1409  CA  ALA B  24      10.310  30.532 -82.729  1.00  0.00              
ATOM   1410  C   ALA B  24       9.058  30.737 -83.578  1.00  0.00              
ATOM   1411  O   ALA B  24       8.654  29.859 -84.339  1.00  0.00              
ATOM   1412  CB  ALA B  24       9.955  30.252 -81.276  1.00  0.00              
ATOM   1413  H   ALA B  24      11.286  32.310 -82.039  1.00  0.00              
ATOM   1414  HA  ALA B  24      10.871  29.679 -83.112  1.00  0.00              
ATOM   1415 1HB  ALA B  24       9.316  29.371 -81.221  1.00  0.00              
ATOM   1416 2HB  ALA B  24      10.867  30.075 -80.706  1.00  0.00              
ATOM   1417 3HB  ALA B  24       9.427  31.109 -80.860  1.00  0.00              
ATOM   1418  N   GLY B  25       8.458  31.917 -83.458  1.00  0.00              
ATOM   1419  CA  GLY B  25       7.265  32.239 -84.224  1.00  0.00              
ATOM   1420  C   GLY B  25       7.583  32.266 -85.725  1.00  0.00              
ATOM   1421  O   GLY B  25       6.783  31.802 -86.539  1.00  0.00              
ATOM   1422  H   GLY B  25       8.834  32.603 -82.824  1.00  0.00              
ATOM   1423 1HA  GLY B  25       6.502  31.484 -84.030  1.00  0.00              
ATOM   1424 2HA  GLY B  25       6.896  33.216 -83.915  1.00  0.00              
ATOM   1425  N   ASP B  26       8.749  32.802 -86.088  1.00  0.00              
ATOM   1426  CA  ASP B  26       9.145  32.853 -87.495  1.00  0.00              
ATOM   1427  C   ASP B  26       9.184  31.438 -88.075  1.00  0.00              
ATOM   1428  O   ASP B  26       8.696  31.191 -89.176  1.00  0.00              
ATOM   1429  CB  ASP B  26      10.507  33.534 -87.655  1.00  0.00              
ATOM   1430  CG  ASP B  26      10.486  35.041 -87.435  1.00  0.00              
ATOM   1431  OD1 ASP B  26       9.416  35.600 -87.390  1.00  0.00              
ATOM   1432  OD2 ASP B  26      11.523  35.595 -87.160  1.00  0.00              
ATOM   1433  H   ASP B  26       9.371  33.179 -85.387  1.00  0.00              
ATOM   1434  HA  ASP B  26       8.408  33.419 -88.066  1.00  0.00              
ATOM   1435 1HB  ASP B  26      11.290  33.089 -87.041  1.00  0.00              
ATOM   1436 2HB  ASP B  26      10.704  33.323 -88.706  1.00  0.00              
ATOM   1437  N   PHE B  27       9.768  30.511 -87.323  1.00  0.00              
ATOM   1438  CA  PHE B  27       9.870  29.130 -87.777  1.00  0.00              
ATOM   1439  C   PHE B  27       8.486  28.499 -87.889  1.00  0.00              
ATOM   1440  O   PHE B  27       8.197  27.788 -88.848  1.00  0.00              
ATOM   1441  CB  PHE B  27      10.735  28.325 -86.810  1.00  0.00              
ATOM   1442  CG  PHE B  27      10.883  26.881 -87.189  1.00  0.00              
ATOM   1443  CD1 PHE B  27      11.581  26.517 -88.336  1.00  0.00              
ATOM   1444  CD2 PHE B  27      10.315  25.885 -86.402  1.00  0.00              
ATOM   1445  CE1 PHE B  27      11.710  25.175 -88.696  1.00  0.00              
ATOM   1446  CE2 PHE B  27      10.440  24.541 -86.756  1.00  0.00              
ATOM   1447  CZ  PHE B  27      11.139  24.189 -87.903  1.00  0.00              
ATOM   1448  H   PHE B  27      10.150  30.762 -86.423  1.00  0.00              
ATOM   1449  HA  PHE B  27      10.314  29.099 -88.773  1.00  0.00              
ATOM   1450 1HB  PHE B  27      11.742  28.744 -86.771  1.00  0.00              
ATOM   1451 2HB  PHE B  27      10.298  28.345 -85.812  1.00  0.00              
ATOM   1452  HD1 PHE B  27      12.029  27.293 -88.955  1.00  0.00              
ATOM   1453  HD2 PHE B  27       9.767  26.164 -85.502  1.00  0.00              
ATOM   1454  HE1 PHE B  27      12.259  24.904 -89.596  1.00  0.00              
ATOM   1455  HE2 PHE B  27       9.990  23.766 -86.134  1.00  0.00              
ATOM   1456  HZ  PHE B  27      11.236  23.142 -88.180  1.00  0.00              
ATOM   1457  N   MET B  28       7.629  28.770 -86.910  1.00  0.00              
ATOM   1458  CA  MET B  28       6.282  28.227 -86.928  1.00  0.00              
ATOM   1459  C   MET B  28       5.551  28.657 -88.196  1.00  0.00              
ATOM   1460  O   MET B  28       4.801  27.884 -88.781  1.00  0.00              
ATOM   1461  CB  MET B  28       5.513  28.676 -85.688  1.00  0.00              
ATOM   1462  CG  MET B  28       4.209  27.928 -85.450  1.00  0.00              
ATOM   1463  SD  MET B  28       3.340  28.496 -83.975  1.00  0.00              
ATOM   1464  CE  MET B  28       2.725  30.082 -84.535  1.00  0.00              
ATOM   1465  H   MET B  28       7.913  29.361 -86.143  1.00  0.00              
ATOM   1466  HA  MET B  28       6.320  27.138 -86.938  1.00  0.00              
ATOM   1467 1HB  MET B  28       6.175  28.533 -84.835  1.00  0.00              
ATOM   1468 2HB  MET B  28       5.303  29.739 -85.811  1.00  0.00              
ATOM   1469 1HG  MET B  28       3.570  28.073 -86.320  1.00  0.00              
ATOM   1470 2HG  MET B  28       4.441  26.868 -85.342  1.00  0.00              
ATOM   1471 1HE  MET B  28       2.163  30.559 -83.732  1.00  0.00              
ATOM   1472 2HE  MET B  28       3.564  30.718 -84.820  1.00  0.00              
ATOM   1473 3HE  MET B  28       2.072  29.935 -85.397  1.00  0.00              
ATOM   1474  N   ASN B  29       5.766  29.897 -88.622  1.00  0.00              
ATOM   1475  CA  ASN B  29       5.117  30.387 -89.831  1.00  0.00              
ATOM   1476  C   ASN B  29       5.604  29.655 -91.077  1.00  0.00              
ATOM   1477  O   ASN B  29       4.833  29.435 -92.008  1.00  0.00              
ATOM   1478  CB  ASN B  29       5.318  31.882 -89.994  1.00  0.00              
ATOM   1479  CG  ASN B  29       4.512  32.710 -89.031  1.00  0.00              
ATOM   1480  OD1 ASN B  29       3.651  32.195 -88.309  1.00  0.00              
ATOM   1481  ND2 ASN B  29       4.730  34.000 -89.076  1.00  0.00              
ATOM   1482  H   ASN B  29       6.382  30.511 -88.111  1.00  0.00              
ATOM   1483  HA  ASN B  29       4.043  30.202 -89.775  1.00  0.00              
ATOM   1484 1HB  ASN B  29       6.320  32.305 -90.077  1.00  0.00              
ATOM   1485 2HB  ASN B  29       4.832  31.906 -90.969  1.00  0.00              
ATOM   1486 1HD2 ASN B  29       4.230  34.612 -88.463  1.00  0.00              
ATOM   1487 2HD2 ASN B  29       5.396  34.372 -89.721  1.00  0.00              
ATOM   1488  N   ARG B  30       6.877  29.274 -91.096  1.00  0.00              
ATOM   1489  CA  ARG B  30       7.407  28.536 -92.237  1.00  0.00              
ATOM   1490  C   ARG B  30       6.793  27.132 -92.251  1.00  0.00              
ATOM   1491  O   ARG B  30       6.491  26.600 -93.314  1.00  0.00              
ATOM   1492  CB  ARG B  30       8.930  28.454 -92.157  1.00  0.00              
ATOM   1493  CG  ARG B  30       9.610  29.809 -92.315  1.00  0.00              
ATOM   1494  CD  ARG B  30      11.119  29.678 -92.259  1.00  0.00              
ATOM   1495  NE  ARG B  30      11.633  28.886 -93.370  1.00  0.00              
ATOM   1496  CZ  ARG B  30      12.843  28.339 -93.401  1.00  0.00              
ATOM   1497  NH1 ARG B  30      13.671  28.495 -92.376  1.00  0.00              
ATOM   1498  NH2 ARG B  30      13.223  27.632 -94.456  1.00  0.00              
ATOM   1499  H   ARG B  30       7.490  29.491 -90.322  1.00  0.00              
ATOM   1500  HA  ARG B  30       7.123  29.035 -93.163  1.00  0.00              
ATOM   1501 1HB  ARG B  30       9.174  28.022 -91.187  1.00  0.00              
ATOM   1502 2HB  ARG B  30       9.253  27.777 -92.948  1.00  0.00              
ATOM   1503 1HG  ARG B  30       9.319  30.233 -93.277  1.00  0.00              
ATOM   1504 2HG  ARG B  30       9.271  30.462 -91.512  1.00  0.00              
ATOM   1505 1HD  ARG B  30      11.562  30.672 -92.302  1.00  0.00              
ATOM   1506 2HD  ARG B  30      11.397  29.195 -91.324  1.00  0.00              
ATOM   1507  HE  ARG B  30      11.188  28.636 -94.244  1.00  0.00              
ATOM   1508 1HH1 ARG B  30      13.379  29.028 -91.571  1.00  0.00              
ATOM   1509 2HH1 ARG B  30      14.589  28.077 -92.405  1.00  0.00              
ATOM   1510 1HH2 ARG B  30      12.590  27.511 -95.235  1.00  0.00              
ATOM   1511 2HH2 ARG B  30      14.144  27.217 -94.476  1.00  0.00              
ATOM   1512  N   VAL B  31       6.612  26.534 -91.074  1.00  0.00              
ATOM   1513  CA  VAL B  31       6.002  25.210 -90.996  1.00  0.00              
ATOM   1514  C   VAL B  31       4.548  25.343 -91.460  1.00  0.00              
ATOM   1515  O   VAL B  31       4.018  24.455 -92.123  1.00  0.00              
ATOM   1516  CB  VAL B  31       6.055  24.637 -89.556  1.00  0.00              
ATOM   1517  CG1 VAL B  31       5.358  23.278 -89.506  1.00  0.00              
ATOM   1518  CG2 VAL B  31       7.499  24.490 -89.104  1.00  0.00              
ATOM   1519  H   VAL B  31       6.898  26.996 -90.222  1.00  0.00              
ATOM   1520  HA  VAL B  31       6.493  24.507 -91.671  1.00  0.00              
ATOM   1521  HB  VAL B  31       5.575  25.342 -88.877  1.00  0.00              
ATOM   1522 1HG1 VAL B  31       5.400  22.885 -88.489  1.00  0.00              
ATOM   1523 2HG1 VAL B  31       4.317  23.391 -89.807  1.00  0.00              
ATOM   1524 3HG1 VAL B  31       5.860  22.587 -90.182  1.00  0.00              
ATOM   1525 1HG2 VAL B  31       7.526  24.087 -88.092  1.00  0.00              
ATOM   1526 2HG2 VAL B  31       8.022  23.811 -89.778  1.00  0.00              
ATOM   1527 3HG2 VAL B  31       7.986  25.465 -89.119  1.00  0.00              
ATOM   1528  N   GLY B  32       3.915  26.463 -91.122  1.00  0.00              
ATOM   1529  CA  GLY B  32       2.540  26.688 -91.543  1.00  0.00              
ATOM   1530  C   GLY B  32       2.410  26.775 -93.057  1.00  0.00              
ATOM   1531  O   GLY B  32       1.462  26.243 -93.636  1.00  0.00              
ATOM   1532  H   GLY B  32       4.381  27.166 -90.570  1.00  0.00              
ATOM   1533 1HA  GLY B  32       1.920  25.864 -91.189  1.00  0.00              
ATOM   1534 2HA  GLY B  32       2.183  27.621 -91.110  1.00  0.00              
ATOM   1535  N   ALA B  33       3.360  27.444 -93.709  1.00  0.00              
ATOM   1536  CA  ALA B  33       3.336  27.575 -95.166  1.00  0.00              
ATOM   1537  C   ALA B  33       3.507  26.201 -95.801  1.00  0.00              
ATOM   1538  O   ALA B  33       2.859  25.874 -96.797  1.00  0.00              
ATOM   1539  CB  ALA B  33       4.444  28.514 -95.631  1.00  0.00              
ATOM   1540  H   ALA B  33       4.115  27.869 -93.188  1.00  0.00              
ATOM   1541  HA  ALA B  33       2.368  27.976 -95.464  1.00  0.00              
ATOM   1542 1HB  ALA B  33       4.413  28.602 -96.717  1.00  0.00              
ATOM   1543 2HB  ALA B  33       4.302  29.496 -95.181  1.00  0.00              
ATOM   1544 3HB  ALA B  33       5.411  28.112 -95.328  1.00  0.00              
ATOM   1545  N   LEU B  34       4.385  25.398 -95.213  1.00  0.00              
ATOM   1546  CA  LEU B  34       4.638  24.046 -95.688  1.00  0.00              
ATOM   1547  C   LEU B  34       3.345  23.233 -95.592  1.00  0.00              
ATOM   1548  O   LEU B  34       2.969  22.522 -96.526  1.00  0.00              
ATOM   1549  CB  LEU B  34       5.736  23.408 -94.834  1.00  0.00              
ATOM   1550  CG  LEU B  34       5.934  21.895 -94.925  1.00  0.00              
ATOM   1551  CD1 LEU B  34       6.322  21.507 -96.342  1.00  0.00              
ATOM   1552  CD2 LEU B  34       7.003  21.461 -93.931  1.00  0.00              
ATOM   1553  H   LEU B  34       4.895  25.741 -94.410  1.00  0.00              
ATOM   1554  HA  LEU B  34       4.934  24.077 -96.736  1.00  0.00              
ATOM   1555 1HB  LEU B  34       6.606  23.904 -95.263  1.00  0.00              
ATOM   1556 2HB  LEU B  34       5.645  23.683 -93.784  1.00  0.00              
ATOM   1557  HG  LEU B  34       4.994  21.428 -94.631  1.00  0.00              
ATOM   1558 1HD1 LEU B  34       6.460  20.428 -96.398  1.00  0.00              
ATOM   1559 2HD1 LEU B  34       5.532  21.807 -97.031  1.00  0.00              
ATOM   1560 3HD1 LEU B  34       7.250  22.005 -96.615  1.00  0.00              
ATOM   1561 1HD2 LEU B  34       7.143  20.382 -93.996  1.00  0.00              
ATOM   1562 2HD2 LEU B  34       7.942  21.964 -94.164  1.00  0.00              
ATOM   1563 3HD2 LEU B  34       6.692  21.727 -92.921  1.00  0.00              
ATOM   1564  N   ALA B  35       2.665  23.352 -94.454  1.00  0.00              
ATOM   1565  CA  ALA B  35       1.415  22.639 -94.218  1.00  0.00              
ATOM   1566  C   ALA B  35       0.366  22.997 -95.267  1.00  0.00              
ATOM   1567  O   ALA B  35      -0.364  22.133 -95.751  1.00  0.00              
ATOM   1568  CB  ALA B  35       0.895  22.936 -92.819  1.00  0.00              
ATOM   1569  H   ALA B  35       3.031  23.957 -93.734  1.00  0.00              
ATOM   1570  HA  ALA B  35       1.603  21.568 -94.301  1.00  0.00              
ATOM   1571 1HB  ALA B  35      -0.038  22.395 -92.657  1.00  0.00              
ATOM   1572 2HB  ALA B  35       1.632  22.618 -92.081  1.00  0.00              
ATOM   1573 3HB  ALA B  35       0.716  24.005 -92.717  1.00  0.00              
ATOM   1574  N   GLU B  36       0.293  24.279 -95.611  1.00  0.00              
ATOM   1575  CA  GLU B  36      -0.670  24.752 -96.600  1.00  0.00              
ATOM   1576  C   GLU B  36      -0.387  24.141 -97.972  1.00  0.00              
ATOM   1577  O   GLU B  36      -1.313  23.770 -98.696  1.00  0.00              
ATOM   1578  CB  GLU B  36      -0.645  26.280 -96.686  1.00  0.00              
ATOM   1579  CG  GLU B  36      -1.220  26.987 -95.467  1.00  0.00              
ATOM   1580  CD  GLU B  36      -1.049  28.478 -95.570  1.00  0.00              
ATOM   1581  OE1 GLU B  36      -0.444  28.923 -96.514  1.00  0.00              
ATOM   1582  OE2 GLU B  36      -1.619  29.177 -94.766  1.00  0.00              
ATOM   1583  H   GLU B  36       0.918  24.943 -95.178  1.00  0.00              
ATOM   1584  HA  GLU B  36      -1.675  24.436 -96.319  1.00  0.00              
ATOM   1585 1HB  GLU B  36       0.397  26.574 -96.817  1.00  0.00              
ATOM   1586 2HB  GLU B  36      -1.216  26.559 -97.571  1.00  0.00              
ATOM   1587 1HG  GLU B  36      -2.269  26.755 -95.286  1.00  0.00              
ATOM   1588 2HG  GLU B  36      -0.618  26.609 -94.643  1.00  0.00              
ATOM   1589  N   ARG B  37       0.890  24.036 -98.323  1.00  0.00              
ATOM   1590  CA  ARG B  37       1.288  23.476 -99.614  1.00  0.00              
ATOM   1591  C   ARG B  37       0.995  21.982 -99.734  1.00  0.00              
ATOM   1592  O   ARG B  37       0.588  21.504-100.794  1.00  0.00              
ATOM   1593  CB  ARG B  37       2.786  23.694 -99.859  1.00  0.00              
ATOM   1594  CG  ARG B  37       3.231  25.144 -99.931  1.00  0.00              
ATOM   1595  CD  ARG B  37       4.608  25.252-100.581  1.00  0.00              
ATOM   1596  NE  ARG B  37       5.663  24.600 -99.804  1.00  0.00              
ATOM   1597  CZ  ARG B  37       6.236  25.124 -98.724  1.00  0.00              
ATOM   1598  NH1 ARG B  37       5.860  26.317 -98.283  1.00  0.00              
ATOM   1599  NH2 ARG B  37       7.188  24.458 -98.087  1.00  0.00              
ATOM   1600  H   ARG B  37       1.605  24.349 -97.682  1.00  0.00              
ATOM   1601  HA  ARG B  37       0.715  23.948-100.413  1.00  0.00              
ATOM   1602 1HB  ARG B  37       3.317  23.202 -99.046  1.00  0.00              
ATOM   1603 2HB  ARG B  37       3.029  23.204-100.801  1.00  0.00              
ATOM   1604 1HG  ARG B  37       2.500  25.702-100.517  1.00  0.00              
ATOM   1605 2HG  ARG B  37       3.266  25.546 -98.918  1.00  0.00              
ATOM   1606 1HD  ARG B  37       4.574  24.785-101.564  1.00  0.00              
ATOM   1607 2HD  ARG B  37       4.869  26.306-100.686  1.00  0.00              
ATOM   1608  HE  ARG B  37       6.107  23.703 -99.947  1.00  0.00              
ATOM   1609 1HH1 ARG B  37       5.137  26.827 -98.770  1.00  0.00              
ATOM   1610 2HH1 ARG B  37       6.297  26.709 -97.462  1.00  0.00              
ATOM   1611 1HH2 ARG B  37       7.479  23.551 -98.426  1.00  0.00              
ATOM   1612 2HH2 ARG B  37       7.621  24.860 -97.269  1.00  0.00              
ATOM   1613  N   GLU B  38       1.205  21.250 -98.645  1.00  0.00              
ATOM   1614  CA  GLU B  38       1.000  19.805 -98.636  1.00  0.00              
ATOM   1615  C   GLU B  38      -0.382  19.352 -98.183  1.00  0.00              
ATOM   1616  O   GLU B  38      -0.662  18.150 -98.133  1.00  0.00              
ATOM   1617  CB  GLU B  38       2.062  19.152 -97.751  1.00  0.00              
ATOM   1618  CG  GLU B  38       3.485  19.465 -98.186  1.00  0.00              
ATOM   1619  CD  GLU B  38       3.791  18.941 -99.575  1.00  0.00              
ATOM   1620  OE1 GLU B  38       4.830  19.336-100.146  1.00  0.00              
ATOM   1621  OE2 GLU B  38       2.995  18.131-100.093  1.00  0.00              
ATOM   1622  H   GLU B  38       1.515  21.708 -97.800  1.00  0.00              
ATOM   1623  HA  GLU B  38       1.090  19.412 -99.649  1.00  0.00              
ATOM   1624 1HB  GLU B  38       1.897  19.512 -96.735  1.00  0.00              
ATOM   1625 2HB  GLU B  38       1.891  18.076 -97.788  1.00  0.00              
ATOM   1626 1HG  GLU B  38       3.725  20.527 -98.150  1.00  0.00              
ATOM   1627 2HG  GLU B  38       4.097  18.930 -97.463  1.00  0.00              
ATOM   1628  N   ASN B  39      -1.243  20.304 -97.844  1.00  0.00              
ATOM   1629  CA  ASN B  39      -2.593  19.985 -97.400  1.00  0.00              
ATOM   1630  C   ASN B  39      -2.630  19.063 -96.181  1.00  0.00              
ATOM   1631  O   ASN B  39      -3.511  18.209 -96.059  1.00  0.00              
ATOM   1632  CB  ASN B  39      -3.399  19.373 -98.531  1.00  0.00              
ATOM   1633  CG  ASN B  39      -3.573  20.285 -99.713  1.00  0.00              
ATOM   1634  OD1 ASN B  39      -4.096  21.399 -99.591  1.00  0.00              
ATOM   1635  ND2 ASN B  39      -3.214  19.787-100.868  1.00  0.00              
ATOM   1636  H   ASN B  39      -0.958  21.270 -97.898  1.00  0.00              
ATOM   1637  HA  ASN B  39      -3.102  20.896 -97.080  1.00  0.00              
ATOM   1638 1HB  ASN B  39      -3.186  18.364 -98.886  1.00  0.00              
ATOM   1639 2HB  ASN B  39      -4.324  19.366 -97.953  1.00  0.00              
ATOM   1640 1HD2 ASN B  39      -3.301  20.338-101.699  1.00  0.00              
ATOM   1641 2HD2 ASN B  39      -2.852  18.856-100.921  1.00  0.00              
ATOM   1642  N   HIS B  40      -1.667  19.234 -95.279  1.00  0.00              
ATOM   1643  CA  HIS B  40      -1.615  18.437 -94.059  1.00  0.00              
ATOM   1644  C   HIS B  40      -1.074  19.367 -92.989  1.00  0.00              
ATOM   1645  O   HIS B  40       0.020  19.920 -93.122  1.00  0.00              
ATOM   1646  CB  HIS B  40      -0.734  17.193 -94.213  1.00  0.00              
ATOM   1647  CG  HIS B  40      -0.826  16.244 -93.059  1.00  0.00              
ATOM   1648  ND1 HIS B  40      -0.425  16.583 -91.784  1.00  0.00              
ATOM   1649  CD2 HIS B  40      -1.272  14.968 -92.987  1.00  0.00              
ATOM   1650  CE1 HIS B  40      -0.622  15.556 -90.976  1.00  0.00              
ATOM   1651  NE2 HIS B  40      -1.134  14.564 -91.682  1.00  0.00              
ATOM   1652  H   HIS B  40      -0.955  19.934 -95.442  1.00  0.00              
ATOM   1653  HA  HIS B  40      -2.618  18.106 -93.796  1.00  0.00              
ATOM   1654 1HB  HIS B  40      -1.027  16.632 -95.101  1.00  0.00              
ATOM   1655 2HB  HIS B  40       0.313  17.482 -94.297  1.00  0.00              
ATOM   1656  HD2 HIS B  40      -1.682  14.284 -93.730  1.00  0.00              
ATOM   1657  HE1 HIS B  40      -0.367  15.624 -89.919  1.00  0.00              
ATOM   1658  HE2 HIS B  40      -1.387  13.652 -91.327  1.00  0.00              
ATOM   1659  N   HIS B  41      -1.843  19.531 -91.919  1.00  0.00              
ATOM   1660  CA  HIS B  41      -1.476  20.461 -90.869  1.00  0.00              
ATOM   1661  C   HIS B  41      -1.068  19.850 -89.548  1.00  0.00              
ATOM   1662  O   HIS B  41      -1.645  18.870 -89.088  1.00  0.00              
ATOM   1663  CB  HIS B  41      -2.637  21.430 -90.623  1.00  0.00              
ATOM   1664  CG  HIS B  41      -2.952  22.302 -91.798  1.00  0.00              
ATOM   1665  ND1 HIS B  41      -2.560  23.623 -91.870  1.00  0.00              
ATOM   1666  CD2 HIS B  41      -3.621  22.045 -92.946  1.00  0.00              
ATOM   1667  CE1 HIS B  41      -2.975  24.140 -93.014  1.00  0.00              
ATOM   1668  NE2 HIS B  41      -3.620  23.203 -93.684  1.00  0.00              
ATOM   1669  H   HIS B  41      -2.699  19.003 -91.833  1.00  0.00              
ATOM   1670  HA  HIS B  41      -0.592  21.023 -91.170  1.00  0.00              
ATOM   1671 1HB  HIS B  41      -3.548  20.875 -90.394  1.00  0.00              
ATOM   1672 2HB  HIS B  41      -2.401  22.096 -89.794  1.00  0.00              
ATOM   1673  HD1 HIS B  41      -1.982  24.105 -91.211  1.00  0.00              
ATOM   1674  HD2 HIS B  41      -4.109  21.151 -93.334  1.00  0.00              
ATOM   1675  HE1 HIS B  41      -2.763  25.179 -93.262  1.00  0.00              
ATOM   1676  N   PRO B  42      -0.074  20.460 -88.896  1.00  0.00              
ATOM   1677  CA  PRO B  42       0.430  19.983 -87.612  1.00  0.00              
ATOM   1678  C   PRO B  42      -0.258  20.686 -86.461  1.00  0.00              
ATOM   1679  O   PRO B  42      -1.143  21.526 -86.653  1.00  0.00              
ATOM   1680  CB  PRO B  42       1.930  20.289 -87.657  1.00  0.00              
ATOM   1681  CG  PRO B  42       2.016  21.639 -88.283  1.00  0.00              
ATOM   1682  CD  PRO B  42       0.941  21.659 -89.337  1.00  0.00              
ATOM   1683  HA  PRO B  42       0.236  18.913 -87.450  1.00  0.00              
ATOM   1684 1HB  PRO B  42       2.372  20.289 -86.649  1.00  0.00              
ATOM   1685 2HB  PRO B  42       2.477  19.540 -88.249  1.00  0.00              
ATOM   1686 1HG  PRO B  42       1.855  22.434 -87.539  1.00  0.00              
ATOM   1687 2HG  PRO B  42       3.008  21.810 -88.726  1.00  0.00              
ATOM   1688 1HD  PRO B  42       0.455  22.642 -89.417  1.00  0.00              
ATOM   1689 2HD  PRO B  42       1.333  21.413 -90.335  1.00  0.00              
ATOM   1690  N   ARG B  43       0.139  20.299 -85.254  1.00  0.00              
ATOM   1691  CA  ARG B  43      -0.288  21.008 -84.064  1.00  0.00              
ATOM   1692  C   ARG B  43       1.045  21.650 -83.674  1.00  0.00              
ATOM   1693  O   ARG B  43       2.052  20.956 -83.475  1.00  0.00              
ATOM   1694  CB  ARG B  43      -0.929  20.150 -82.983  1.00  0.00              
ATOM   1695  CG  ARG B  43      -1.509  20.926 -81.811  1.00  0.00              
ATOM   1696  CD  ARG B  43      -2.215  20.086 -80.810  1.00  0.00              
ATOM   1697  NE  ARG B  43      -1.343  19.248 -80.003  1.00  0.00              
ATOM   1698  CZ  ARG B  43      -1.770  18.355 -79.090  1.00  0.00              
ATOM   1699  NH1 ARG B  43      -3.051  18.205 -78.837  1.00  0.00              
ATOM   1700  NH2 ARG B  43      -0.865  17.648 -78.437  1.00  0.00              
ATOM   1701  H   ARG B  43       0.748  19.500 -85.159  1.00  0.00              
ATOM   1702  HA  ARG B  43      -1.070  21.723 -84.322  1.00  0.00              
ATOM   1703 1HB  ARG B  43      -1.720  19.575 -83.460  1.00  0.00              
ATOM   1704 2HB  ARG B  43      -0.157  19.472 -82.617  1.00  0.00              
ATOM   1705 1HG  ARG B  43      -0.696  21.444 -81.301  1.00  0.00              
ATOM   1706 2HG  ARG B  43      -2.219  21.657 -82.198  1.00  0.00              
ATOM   1707 1HD  ARG B  43      -2.766  20.735 -80.129  1.00  0.00              
ATOM   1708 2HD  ARG B  43      -2.912  19.428 -81.328  1.00  0.00              
ATOM   1709  HE  ARG B  43      -0.333  19.195 -79.989  1.00  0.00              
ATOM   1710 1HH1 ARG B  43      -3.730  18.766 -79.333  1.00  0.00              
ATOM   1711 2HH1 ARG B  43      -3.352  17.530 -78.149  1.00  0.00              
ATOM   1712 1HH2 ARG B  43       0.118  17.788 -78.631  1.00  0.00              
ATOM   1713 2HH2 ARG B  43      -1.157  16.972 -77.747  1.00  0.00              
ATOM   1714  N   LEU B  44       1.058  22.977 -83.617  1.00  0.00              
ATOM   1715  CA  LEU B  44       2.261  23.722 -83.275  1.00  0.00              
ATOM   1716  C   LEU B  44       2.142  24.355 -81.909  1.00  0.00              
ATOM   1717  O   LEU B  44       1.119  24.961 -81.590  1.00  0.00              
ATOM   1718  CB  LEU B  44       2.542  24.796 -84.334  1.00  0.00              
ATOM   1719  CG  LEU B  44       2.537  24.299 -85.785  1.00  0.00              
ATOM   1720  CD1 LEU B  44       2.509  25.483 -86.742  1.00  0.00              
ATOM   1721  CD2 LEU B  44       3.766  23.436 -86.031  1.00  0.00              
ATOM   1722  H   LEU B  44       0.207  23.481 -83.816  1.00  0.00              
ATOM   1723  HA  LEU B  44       3.111  23.043 -83.229  1.00  0.00              
ATOM   1724 1HB  LEU B  44       1.686  25.446 -84.159  1.00  0.00              
ATOM   1725 2HB  LEU B  44       3.461  25.342 -84.121  1.00  0.00              
ATOM   1726  HG  LEU B  44       1.657  23.668 -85.909  1.00  0.00              
ATOM   1727 1HD1 LEU B  44       2.506  25.121 -87.770  1.00  0.00              
ATOM   1728 2HD1 LEU B  44       1.610  26.073 -86.564  1.00  0.00              
ATOM   1729 3HD1 LEU B  44       3.389  26.104 -86.579  1.00  0.00              
ATOM   1730 1HD2 LEU B  44       3.761  23.083 -87.063  1.00  0.00              
ATOM   1731 2HD2 LEU B  44       4.666  24.025 -85.852  1.00  0.00              
ATOM   1732 3HD2 LEU B  44       3.752  22.581 -85.355  1.00  0.00              
ATOM   1733  N   THR B  45       3.185  24.228 -81.104  1.00  0.00              
ATOM   1734  CA  THR B  45       3.187  24.860 -79.790  1.00  0.00              
ATOM   1735  C   THR B  45       4.371  25.816 -79.796  1.00  0.00              
ATOM   1736  O   THR B  45       5.522  25.398 -79.930  1.00  0.00              
ATOM   1737  CB  THR B  45       3.316  23.850 -78.634  1.00  0.00              
ATOM   1738  OG1 THR B  45       2.214  22.935 -78.671  1.00  0.00              
ATOM   1739  CG2 THR B  45       3.328  24.571 -77.295  1.00  0.00              
ATOM   1740  H   THR B  45       3.991  23.693 -81.393  1.00  0.00              
ATOM   1741  HA  THR B  45       2.260  25.416 -79.647  1.00  0.00              
ATOM   1742  HB  THR B  45       4.245  23.292 -78.754  1.00  0.00              
ATOM   1743  HG1 THR B  45       2.380  22.260 -79.334  1.00  0.00              
ATOM   1744 1HG2 THR B  45       3.420  23.841 -76.491  1.00  0.00              
ATOM   1745 2HG2 THR B  45       4.172  25.260 -77.260  1.00  0.00              
ATOM   1746 3HG2 THR B  45       2.400  25.129 -77.175  1.00  0.00              
ATOM   1747  N   MET B  46       4.071  27.106 -79.682  1.00  0.00              
ATOM   1748  CA  MET B  46       5.082  28.148 -79.701  1.00  0.00              
ATOM   1749  C   MET B  46       5.204  28.814 -78.343  1.00  0.00              
ATOM   1750  O   MET B  46       4.211  29.226 -77.742  1.00  0.00              
ATOM   1751  CB  MET B  46       4.751  29.185 -80.772  1.00  0.00              
ATOM   1752  CG  MET B  46       5.655  30.410 -80.762  1.00  0.00              
ATOM   1753  SD  MET B  46       5.225  31.601 -82.047  1.00  0.00              
ATOM   1754  CE  MET B  46       3.662  32.217 -81.429  1.00  0.00              
ATOM   1755  H   MET B  46       3.100  27.364 -79.577  1.00  0.00              
ATOM   1756  HA  MET B  46       6.057  27.716 -79.924  1.00  0.00              
ATOM   1757 1HB  MET B  46       4.830  28.683 -81.735  1.00  0.00              
ATOM   1758 2HB  MET B  46       3.718  29.495 -80.606  1.00  0.00              
ATOM   1759 1HG  MET B  46       5.568  30.889 -79.788  1.00  0.00              
ATOM   1760 2HG  MET B  46       6.681  30.076 -80.914  1.00  0.00              
ATOM   1761 1HE  MET B  46       3.267  32.965 -82.117  1.00  0.00              
ATOM   1762 2HE  MET B  46       2.953  31.391 -81.344  1.00  0.00              
ATOM   1763 3HE  MET B  46       3.811  32.669 -80.448  1.00  0.00              
ATOM   1764  N   GLU B  47       6.431  28.902 -77.853  1.00  0.00              
ATOM   1765  CA  GLU B  47       6.694  29.548 -76.578  1.00  0.00              
ATOM   1766  C   GLU B  47       8.081  30.145 -76.652  1.00  0.00              
ATOM   1767  O   GLU B  47       8.788  29.948 -77.637  1.00  0.00              
ATOM   1768  CB  GLU B  47       6.583  28.563 -75.412  1.00  0.00              
ATOM   1769  CG  GLU B  47       7.626  27.455 -75.424  1.00  0.00              
ATOM   1770  CD  GLU B  47       7.406  26.485 -74.296  1.00  0.00              
ATOM   1771  OE1 GLU B  47       7.473  26.896 -73.163  1.00  0.00              
ATOM   1772  OE2 GLU B  47       7.061  25.359 -74.567  1.00  0.00              
ATOM   1773  H   GLU B  47       7.202  28.513 -78.376  1.00  0.00              
ATOM   1774  HA  GLU B  47       5.971  30.348 -76.413  1.00  0.00              
ATOM   1775 1HB  GLU B  47       6.682  29.144 -74.495  1.00  0.00              
ATOM   1776 2HB  GLU B  47       5.587  28.124 -75.459  1.00  0.00              
ATOM   1777 1HG  GLU B  47       7.669  26.910 -76.367  1.00  0.00              
ATOM   1778 2HG  GLU B  47       8.565  27.985 -75.269  1.00  0.00              
ATOM   1779  N   PHE B  48       8.467  30.895 -75.631  1.00  0.00              
ATOM   1780  CA  PHE B  48       9.790  31.490 -75.637  1.00  0.00              
ATOM   1781  C   PHE B  48      10.858  30.428 -75.855  1.00  0.00              
ATOM   1782  O   PHE B  48      10.939  29.459 -75.104  1.00  0.00              
ATOM   1783  CB  PHE B  48      10.046  32.240 -74.328  1.00  0.00              
ATOM   1784  CG  PHE B  48      11.373  32.941 -74.281  1.00  0.00              
ATOM   1785  CD1 PHE B  48      11.568  34.135 -74.959  1.00  0.00              
ATOM   1786  CD2 PHE B  48      12.430  32.408 -73.559  1.00  0.00              
ATOM   1787  CE1 PHE B  48      12.789  34.781 -74.916  1.00  0.00              
ATOM   1788  CE2 PHE B  48      13.652  33.052 -73.513  1.00  0.00              
ATOM   1789  CZ  PHE B  48      13.831  34.240 -74.193  1.00  0.00              
ATOM   1790  H   PHE B  48       7.856  31.061 -74.844  1.00  0.00              
ATOM   1791  HA  PHE B  48       9.874  32.196 -76.465  1.00  0.00              
ATOM   1792 1HB  PHE B  48       9.284  33.005 -74.179  1.00  0.00              
ATOM   1793 2HB  PHE B  48      10.030  31.545 -73.490  1.00  0.00              
ATOM   1794  HD1 PHE B  48      10.744  34.564 -75.530  1.00  0.00              
ATOM   1795  HD2 PHE B  48      12.289  31.469 -73.022  1.00  0.00              
ATOM   1796  HE1 PHE B  48      12.929  35.719 -75.454  1.00  0.00              
ATOM   1797  HE2 PHE B  48      14.474  32.622 -72.942  1.00  0.00              
ATOM   1798  HZ  PHE B  48      14.794  34.747 -74.160  1.00  0.00              
ATOM   1799  N   GLY B  49      11.654  30.612 -76.903  1.00  0.00              
ATOM   1800  CA  GLY B  49      12.744  29.699 -77.200  1.00  0.00              
ATOM   1801  C   GLY B  49      12.436  28.307 -77.727  1.00  0.00              
ATOM   1802  O   GLY B  49      13.350  27.488 -77.835  1.00  0.00              
ATOM   1803  H   GLY B  49      11.500  31.407 -77.508  1.00  0.00              
ATOM   1804 1HA  GLY B  49      13.385  30.145 -77.961  1.00  0.00              
ATOM   1805 2HA  GLY B  49      13.323  29.529 -76.293  1.00  0.00              
ATOM   1806  N   ARG B  50      11.187  28.015 -78.065  1.00  0.00              
ATOM   1807  CA  ARG B  50      10.892  26.684 -78.566  1.00  0.00              
ATOM   1808  C   ARG B  50       9.619  26.545 -79.360  1.00  0.00              
ATOM   1809  O   ARG B  50       8.610  27.192 -79.081  1.00  0.00              
ATOM   1810  CB  ARG B  50      10.826  25.694 -77.407  1.00  0.00              
ATOM   1811  CG  ARG B  50      10.634  24.230 -77.822  1.00  0.00              
ATOM   1812  CD  ARG B  50      10.730  23.281 -76.630  1.00  0.00              
ATOM   1813  NE  ARG B  50       9.661  23.491 -75.658  1.00  0.00              
ATOM   1814  CZ  ARG B  50       9.494  22.754 -74.564  1.00  0.00              
ATOM   1815  NH1 ARG B  50      10.330  21.758 -74.300  1.00  0.00              
ATOM   1816  NH2 ARG B  50       8.491  23.009 -73.735  1.00  0.00              
ATOM   1817  H   ARG B  50      10.437  28.687 -77.987  1.00  0.00              
ATOM   1818  HA  ARG B  50      11.667  26.373 -79.267  1.00  0.00              
ATOM   1819 1HB  ARG B  50      11.757  25.792 -76.851  1.00  0.00              
ATOM   1820 2HB  ARG B  50       9.993  26.001 -76.774  1.00  0.00              
ATOM   1821 1HG  ARG B  50       9.650  24.127 -78.282  1.00  0.00              
ATOM   1822 2HG  ARG B  50      11.404  23.971 -78.549  1.00  0.00              
ATOM   1823 1HD  ARG B  50      10.674  22.254 -76.990  1.00  0.00              
ATOM   1824 2HD  ARG B  50      11.686  23.438 -76.132  1.00  0.00              
ATOM   1825  HE  ARG B  50       8.921  24.180 -75.653  1.00  0.00              
ATOM   1826 1HH1 ARG B  50      11.093  21.563 -74.931  1.00  0.00              
ATOM   1827 2HH1 ARG B  50      10.198  21.202 -73.468  1.00  0.00              
ATOM   1828 1HH2 ARG B  50       7.851  23.764 -73.938  1.00  0.00              
ATOM   1829 2HH2 ARG B  50       8.369  22.443 -72.906  1.00  0.00              
ATOM   1830  N   VAL B  51       9.685  25.686 -80.368  1.00  0.00              
ATOM   1831  CA  VAL B  51       8.526  25.356 -81.169  1.00  0.00              
ATOM   1832  C   VAL B  51       8.437  23.841 -81.157  1.00  0.00              
ATOM   1833  O   VAL B  51       9.417  23.155 -81.463  1.00  0.00              
ATOM   1834  CB  VAL B  51       8.649  25.782 -82.642  1.00  0.00              
ATOM   1835  CG1 VAL B  51       7.423  25.295 -83.414  1.00  0.00              
ATOM   1836  CG2 VAL B  51       8.773  27.288 -82.750  1.00  0.00              
ATOM   1837  H   VAL B  51      10.571  25.250 -80.583  1.00  0.00              
ATOM   1838  HA  VAL B  51       7.612  25.759 -80.729  1.00  0.00              
ATOM   1839  HB  VAL B  51       9.564  25.358 -83.057  1.00  0.00              
ATOM   1840 1HG1 VAL B  51       7.507  25.594 -84.461  1.00  0.00              
ATOM   1841 2HG1 VAL B  51       7.362  24.209 -83.355  1.00  0.00              
ATOM   1842 3HG1 VAL B  51       6.523  25.733 -82.986  1.00  0.00              
ATOM   1843 1HG2 VAL B  51       8.860  27.573 -83.799  1.00  0.00              
ATOM   1844 2HG2 VAL B  51       7.888  27.757 -82.319  1.00  0.00              
ATOM   1845 3HG2 VAL B  51       9.658  27.621 -82.209  1.00  0.00              
ATOM   1846  N   THR B  52       7.281  23.319 -80.770  1.00  0.00              
ATOM   1847  CA  THR B  52       7.062  21.884 -80.789  1.00  0.00              
ATOM   1848  C   THR B  52       6.158  21.640 -81.990  1.00  0.00              
ATOM   1849  O   THR B  52       5.139  22.324 -82.172  1.00  0.00              
ATOM   1850  CB  THR B  52       6.353  21.386 -79.518  1.00  0.00              
ATOM   1851  OG1 THR B  52       7.146  21.706 -78.372  1.00  0.00              
ATOM   1852  CG2 THR B  52       6.161  19.875 -79.570  1.00  0.00              
ATOM   1853  H   THR B  52       6.540  23.927 -80.454  1.00  0.00              
ATOM   1854  HA  THR B  52       8.013  21.367 -80.919  1.00  0.00              
ATOM   1855  HB  THR B  52       5.379  21.872 -79.442  1.00  0.00              
ATOM   1856  HG1 THR B  52       7.010  22.628 -78.137  1.00  0.00              
ATOM   1857 1HG2 THR B  52       5.658  19.542 -78.664  1.00  0.00              
ATOM   1858 2HG2 THR B  52       5.555  19.614 -80.438  1.00  0.00              
ATOM   1859 3HG2 THR B  52       7.132  19.388 -79.645  1.00  0.00              
ATOM   1860  N   VAL B  53       6.547  20.687 -82.824  1.00  0.00              
ATOM   1861  CA  VAL B  53       5.786  20.347 -84.015  1.00  0.00              
ATOM   1862  C   VAL B  53       5.303  18.911 -83.874  1.00  0.00              
ATOM   1863  O   VAL B  53       6.098  18.007 -83.617  1.00  0.00              
ATOM   1864  CB  VAL B  53       6.659  20.468 -85.292  1.00  0.00              
ATOM   1865  CG1 VAL B  53       5.815  20.181 -86.527  1.00  0.00              
ATOM   1866  CG2 VAL B  53       7.291  21.854 -85.378  1.00  0.00              
ATOM   1867  H   VAL B  53       7.400  20.183 -82.625  1.00  0.00              
ATOM   1868  HA  VAL B  53       4.897  20.972 -84.109  1.00  0.00              
ATOM   1869  HB  VAL B  53       7.476  19.749 -85.231  1.00  0.00              
ATOM   1870 1HG1 VAL B  53       6.435  20.269 -87.420  1.00  0.00              
ATOM   1871 2HG1 VAL B  53       5.409  19.173 -86.464  1.00  0.00              
ATOM   1872 3HG1 VAL B  53       4.999  20.902 -86.584  1.00  0.00              
ATOM   1873 1HG2 VAL B  53       7.899  21.923 -86.278  1.00  0.00              
ATOM   1874 2HG2 VAL B  53       6.505  22.609 -85.412  1.00  0.00              
ATOM   1875 3HG2 VAL B  53       7.918  22.023 -84.502  1.00  0.00              
ATOM   1876  N   GLU B  54       4.000  18.717 -84.035  1.00  0.00              
ATOM   1877  CA  GLU B  54       3.403  17.388 -83.941  1.00  0.00              
ATOM   1878  C   GLU B  54       2.642  17.084 -85.217  1.00  0.00              
ATOM   1879  O   GLU B  54       1.820  17.891 -85.666  1.00  0.00              
ATOM   1880  CB  GLU B  54       2.475  17.286 -82.728  1.00  0.00              
ATOM   1881  CG  GLU B  54       3.117  17.689 -81.409  1.00  0.00              
ATOM   1882  CD  GLU B  54       2.143  17.573 -80.269  1.00  0.00              
ATOM   1883  OE1 GLU B  54       1.095  18.166 -80.346  1.00  0.00              
ATOM   1884  OE2 GLU B  54       2.398  16.803 -79.373  1.00  0.00              
ATOM   1885  H   GLU B  54       3.405  19.509 -84.227  1.00  0.00              
ATOM   1886  HA  GLU B  54       4.187  16.637 -83.836  1.00  0.00              
ATOM   1887 1HB  GLU B  54       1.619  17.932 -82.927  1.00  0.00              
ATOM   1888 2HB  GLU B  54       2.141  16.250 -82.668  1.00  0.00              
ATOM   1889 1HG  GLU B  54       4.018  17.122 -81.174  1.00  0.00              
ATOM   1890 2HG  GLU B  54       3.377  18.736 -81.559  1.00  0.00              
ATOM   1891  N   TRP B  55       2.924  15.923 -85.796  1.00  0.00              
ATOM   1892  CA  TRP B  55       2.265  15.473 -87.012  1.00  0.00              
ATOM   1893  C   TRP B  55       1.560  14.148 -86.786  1.00  0.00              
ATOM   1894  O   TRP B  55       2.148  13.209 -86.253  1.00  0.00              
ATOM   1895  CB  TRP B  55       3.267  15.232 -88.148  1.00  0.00              
ATOM   1896  CG  TRP B  55       4.059  16.407 -88.599  1.00  0.00              
ATOM   1897  CD1 TRP B  55       5.374  16.662 -88.327  1.00  0.00              
ATOM   1898  CD2 TRP B  55       3.604  17.479 -89.427  1.00  0.00              
ATOM   1899  NE1 TRP B  55       5.767  17.826 -88.940  1.00  0.00              
ATOM   1900  CE2 TRP B  55       4.699  18.352 -89.618  1.00  0.00              
ATOM   1901  CE3 TRP B  55       2.378  17.791 -90.028  1.00  0.00              
ATOM   1902  CZ2 TRP B  55       4.605  19.514 -90.386  1.00  0.00              
ATOM   1903  CZ3 TRP B  55       2.286  18.949 -90.797  1.00  0.00              
ATOM   1904  CH2 TRP B  55       3.394  19.797 -90.964  1.00  0.00              
ATOM   1905  H   TRP B  55       3.624  15.332 -85.370  1.00  0.00              
ATOM   1906  HA  TRP B  55       1.500  16.192 -87.306  1.00  0.00              
ATOM   1907 1HB  TRP B  55       4.006  14.491 -87.846  1.00  0.00              
ATOM   1908 2HB  TRP B  55       2.745  14.883 -89.041  1.00  0.00              
ATOM   1909  HD1 TRP B  55       5.897  15.945 -87.697  1.00  0.00              
ATOM   1910  HE1 TRP B  55       6.691  18.231 -88.896  1.00  0.00              
ATOM   1911  HE3 TRP B  55       1.489  17.166 -89.927  1.00  0.00              
ATOM   1912  HZ2 TRP B  55       5.487  20.146 -90.496  1.00  0.00              
ATOM   1913  HZ3 TRP B  55       1.330  19.183 -91.264  1.00  0.00              
ATOM   1914  HH2 TRP B  55       3.286  20.698 -91.566  1.00  0.00              
ATOM   1915  N   TRP B  56       0.297  14.076 -87.179  1.00  0.00              
ATOM   1916  CA  TRP B  56      -0.431  12.816 -87.127  1.00  0.00              
ATOM   1917  C   TRP B  56      -1.624  12.921 -88.053  1.00  0.00              
ATOM   1918  O   TRP B  56      -1.982  14.008 -88.514  1.00  0.00              
ATOM   1919  CB  TRP B  56      -0.856  12.428 -85.697  1.00  0.00              
ATOM   1920  CG  TRP B  56      -2.051  13.128 -85.143  1.00  0.00              
ATOM   1921  CD1 TRP B  56      -3.355  12.727 -85.225  1.00  0.00              
ATOM   1922  CD2 TRP B  56      -2.047  14.331 -84.370  1.00  0.00              
ATOM   1923  NE1 TRP B  56      -4.164  13.608 -84.547  1.00  0.00              
ATOM   1924  CE2 TRP B  56      -3.387  14.603 -84.013  1.00  0.00              
ATOM   1925  CE3 TRP B  56      -1.040  15.208 -83.943  1.00  0.00              
ATOM   1926  CZ2 TRP B  56      -3.745  15.719 -83.241  1.00  0.00              
ATOM   1927  CZ3 TRP B  56      -1.396  16.316 -83.178  1.00  0.00              
ATOM   1928  CH2 TRP B  56      -2.737  16.561 -82.837  1.00  0.00              
ATOM   1929  H   TRP B  56      -0.175  14.902 -87.521  1.00  0.00              
ATOM   1930  HA  TRP B  56       0.208  12.005 -87.474  1.00  0.00              
ATOM   1931 1HB  TRP B  56      -1.103  11.369 -85.650  1.00  0.00              
ATOM   1932 2HB  TRP B  56      -0.051  12.647 -84.995  1.00  0.00              
ATOM   1933  HD1 TRP B  56      -3.556  11.817 -85.788  1.00  0.00              
ATOM   1934  HE1 TRP B  56      -5.167  13.535 -84.456  1.00  0.00              
ATOM   1935  HE3 TRP B  56       0.012  15.061 -84.181  1.00  0.00              
ATOM   1936  HZ2 TRP B  56      -4.796  15.873 -82.996  1.00  0.00              
ATOM   1937  HZ3 TRP B  56      -0.605  16.990 -82.851  1.00  0.00              
ATOM   1938  HH2 TRP B  56      -2.981  17.438 -82.237  1.00  0.00              
ATOM   1939  N   THR B  57      -2.204  11.772 -88.364  1.00  0.00              
ATOM   1940  CA  THR B  57      -3.358  11.709 -89.238  1.00  0.00              
ATOM   1941  C   THR B  57      -4.533  11.240 -88.393  1.00  0.00              
ATOM   1942  O   THR B  57      -4.577  10.094 -87.945  1.00  0.00              
ATOM   1943  CB  THR B  57      -3.099  10.736 -90.396  1.00  0.00              
ATOM   1944  OG1 THR B  57      -1.947  11.180 -91.128  1.00  0.00              
ATOM   1945  CG2 THR B  57      -4.294  10.686 -91.334  1.00  0.00              
ATOM   1946  H   THR B  57      -1.829  10.917 -87.983  1.00  0.00              
ATOM   1947  HA  THR B  57      -3.578  12.701 -89.631  1.00  0.00              
ATOM   1948  HB  THR B  57      -2.918   9.741 -89.990  1.00  0.00              
ATOM   1949  HG1 THR B  57      -1.151  10.910 -90.664  1.00  0.00              
ATOM   1950 1HG2 THR B  57      -4.089   9.991 -92.148  1.00  0.00              
ATOM   1951 2HG2 THR B  57      -5.176  10.354 -90.784  1.00  0.00              
ATOM   1952 3HG2 THR B  57      -4.475  11.680 -91.742  1.00  0.00              
ATOM   1953  N   HIS B  58      -5.473  12.150 -88.165  1.00  0.00              
ATOM   1954  CA  HIS B  58      -6.650  11.880 -87.349  1.00  0.00              
ATOM   1955  C   HIS B  58      -7.418  10.619 -87.721  1.00  0.00              
ATOM   1956  O   HIS B  58      -7.674   9.769 -86.868  1.00  0.00              
ATOM   1957  CB  HIS B  58      -7.602  13.079 -87.408  1.00  0.00              
ATOM   1958  CG  HIS B  58      -8.883  12.867 -86.662  1.00  0.00              
ATOM   1959  ND1 HIS B  58      -8.962  12.934 -85.287  1.00  0.00              
ATOM   1960  CD2 HIS B  58     -10.134  12.591 -87.099  1.00  0.00              
ATOM   1961  CE1 HIS B  58     -10.209  12.707 -84.910  1.00  0.00              
ATOM   1962  NE2 HIS B  58     -10.938  12.496 -85.990  1.00  0.00              
ATOM   1963  H   HIS B  58      -5.359  13.067 -88.575  1.00  0.00              
ATOM   1964  HA  HIS B  58      -6.349  11.711 -86.315  1.00  0.00              
ATOM   1965 1HB  HIS B  58      -7.128  13.958 -86.970  1.00  0.00              
ATOM   1966 2HB  HIS B  58      -7.874  13.291 -88.442  1.00  0.00              
ATOM   1967  HD1 HIS B  58      -8.224  13.194 -84.664  1.00  0.00              
ATOM   1968  HD2 HIS B  58     -10.556  12.446 -88.094  1.00  0.00              
ATOM   1969  HE1 HIS B  58     -10.480  12.717 -83.854  1.00  0.00              
ATOM   1970  N   SER B  59      -7.784  10.498 -88.991  1.00  0.00              
ATOM   1971  CA  SER B  59      -8.557   9.351 -89.443  1.00  0.00              
ATOM   1972  C   SER B  59      -7.882   8.023 -89.143  1.00  0.00              
ATOM   1973  O   SER B  59      -8.556   7.033 -88.844  1.00  0.00              
ATOM   1974  CB  SER B  59      -8.842   9.457 -90.947  1.00  0.00              
ATOM   1975  OG  SER B  59      -7.675   9.227 -91.715  1.00  0.00              
ATOM   1976  H   SER B  59      -7.526  11.211 -89.659  1.00  0.00              
ATOM   1977  HA  SER B  59      -9.570   9.325 -89.039  1.00  0.00              
ATOM   1978 1HB  SER B  59      -9.598   8.716 -91.210  1.00  0.00              
ATOM   1979 2HB  SER B  59      -9.222  10.453 -91.161  1.00  0.00              
ATOM   1980  HG  SER B  59      -7.793   9.595 -92.593  1.00  0.00              
ATOM   1981  N   ALA B  60      -6.556   8.002 -89.214  1.00  0.00              
ATOM   1982  CA  ALA B  60      -5.790   6.788 -88.965  1.00  0.00              
ATOM   1983  C   ALA B  60      -5.478   6.576 -87.488  1.00  0.00              
ATOM   1984  O   ALA B  60      -5.053   5.490 -87.090  1.00  0.00              
ATOM   1985  CB  ALA B  60      -4.494   6.828 -89.764  1.00  0.00              
ATOM   1986  H   ALA B  60      -6.066   8.853 -89.448  1.00  0.00              
ATOM   1987  HA  ALA B  60      -6.385   5.929 -89.277  1.00  0.00              
ATOM   1988 1HB  ALA B  60      -3.923   5.920 -89.576  1.00  0.00              
ATOM   1989 2HB  ALA B  60      -4.724   6.899 -90.827  1.00  0.00              
ATOM   1990 3HB  ALA B  60      -3.908   7.694 -89.462  1.00  0.00              
ATOM   1991  N   GLY B  61      -5.681   7.613 -86.685  1.00  0.00              
ATOM   1992  CA  GLY B  61      -5.403   7.510 -85.263  1.00  0.00              
ATOM   1993  C   GLY B  61      -3.921   7.309 -84.997  1.00  0.00              
ATOM   1994  O   GLY B  61      -3.541   6.652 -84.027  1.00  0.00              
ATOM   1995  H   GLY B  61      -6.033   8.485 -87.055  1.00  0.00              
ATOM   1996 1HA  GLY B  61      -5.728   8.426 -84.769  1.00  0.00              
ATOM   1997 2HA  GLY B  61      -5.952   6.664 -84.853  1.00  0.00              
ATOM   1998  N   GLY B  62      -3.079   7.876 -85.854  1.00  0.00              
ATOM   1999  CA  GLY B  62      -1.652   7.717 -85.668  1.00  0.00              
ATOM   2000  C   GLY B  62      -0.794   8.321 -86.756  1.00  0.00              
ATOM   2001  O   GLY B  62      -1.232   9.188 -87.518  1.00  0.00              
ATOM   2002  H   GLY B  62      -3.417   8.417 -86.635  1.00  0.00              
ATOM   2003 1HA  GLY B  62      -1.360   8.191 -84.730  1.00  0.00              
ATOM   2004 2HA  GLY B  62      -1.414   6.655 -85.626  1.00  0.00              
ATOM   2005  N   VAL B  63       0.439   7.838 -86.828  1.00  0.00              
ATOM   2006  CA  VAL B  63       1.426   8.319 -87.781  1.00  0.00              
ATOM   2007  C   VAL B  63       1.398   7.552 -89.097  1.00  0.00              
ATOM   2008  O   VAL B  63       1.418   6.319 -89.112  1.00  0.00              
ATOM   2009  CB  VAL B  63       2.838   8.228 -87.163  1.00  0.00              
ATOM   2010  CG1 VAL B  63       3.881   8.723 -88.146  1.00  0.00              
ATOM   2011  CG2 VAL B  63       2.890   9.048 -85.881  1.00  0.00              
ATOM   2012  H   VAL B  63       0.695   7.101 -86.185  1.00  0.00              
ATOM   2013  HA  VAL B  63       1.222   9.349 -88.076  1.00  0.00              
ATOM   2014  HB  VAL B  63       3.042   7.193 -86.894  1.00  0.00              
ATOM   2015 1HG1 VAL B  63       4.870   8.652 -87.692  1.00  0.00              
ATOM   2016 2HG1 VAL B  63       3.850   8.110 -89.047  1.00  0.00              
ATOM   2017 3HG1 VAL B  63       3.675   9.761 -88.403  1.00  0.00              
ATOM   2018 1HG2 VAL B  63       3.889   8.982 -85.447  1.00  0.00              
ATOM   2019 2HG2 VAL B  63       2.660  10.090 -86.106  1.00  0.00              
ATOM   2020 3HG2 VAL B  63       2.160   8.660 -85.172  1.00  0.00              
ATOM   2021  N   THR B  64       1.345   8.292 -90.199  1.00  0.00              
ATOM   2022  CA  THR B  64       1.319   7.698 -91.532  1.00  0.00              
ATOM   2023  C   THR B  64       2.505   8.203 -92.347  1.00  0.00              
ATOM   2024  O   THR B  64       3.280   9.040 -91.882  1.00  0.00              
ATOM   2025  CB  THR B  64       0.036   8.069 -92.292  1.00  0.00              
ATOM   2026  OG1 THR B  64       0.034   9.477 -92.555  1.00  0.00              
ATOM   2027  CG2 THR B  64      -1.195   7.692 -91.479  1.00  0.00              
ATOM   2028  H   THR B  64       1.324   9.297 -90.109  1.00  0.00              
ATOM   2029  HA  THR B  64       1.417   6.614 -91.455  1.00  0.00              
ATOM   2030  HB  THR B  64       0.022   7.535 -93.243  1.00  0.00              
ATOM   2031  HG1 THR B  64       0.067   9.958 -91.725  1.00  0.00              
ATOM   2032 1HG2 THR B  64      -2.094   7.961 -92.035  1.00  0.00              
ATOM   2033 2HG2 THR B  64      -1.192   6.617 -91.292  1.00  0.00              
ATOM   2034 3HG2 THR B  64      -1.181   8.226 -90.530  1.00  0.00              
ATOM   2035  N   GLU B  65       2.634   7.700 -93.568  1.00  0.00              
ATOM   2036  CA  GLU B  65       3.727   8.107 -94.437  1.00  0.00              
ATOM   2037  C   GLU B  65       3.704   9.616 -94.682  1.00  0.00              
ATOM   2038  O   GLU B  65       4.755  10.253 -94.766  1.00  0.00              
ATOM   2039  CB  GLU B  65       3.641   7.349 -95.766  1.00  0.00              
ATOM   2040  CG  GLU B  65       4.956   7.253 -96.519  1.00  0.00              
ATOM   2041  CD  GLU B  65       6.073   6.666 -95.668  1.00  0.00              
ATOM   2042  OE1 GLU B  65       5.782   5.821 -94.795  1.00  0.00              
ATOM   2043  OE2 GLU B  65       7.246   7.035 -95.880  1.00  0.00              
ATOM   2044  H   GLU B  65       1.964   7.024 -93.904  1.00  0.00              
ATOM   2045  HA  GLU B  65       4.682   7.886 -93.959  1.00  0.00              
ATOM   2046 1HB  GLU B  65       3.280   6.347 -95.537  1.00  0.00              
ATOM   2047 2HB  GLU B  65       2.906   7.868 -96.382  1.00  0.00              
ATOM   2048 1HG  GLU B  65       4.887   6.683 -97.444  1.00  0.00              
ATOM   2049 2HG  GLU B  65       5.196   8.290 -96.750  1.00  0.00              
ATOM   2050  N   LYS B  66       2.511  10.194 -94.794  1.00  0.00              
ATOM   2051  CA  LYS B  66       2.405  11.632 -95.022  1.00  0.00              
ATOM   2052  C   LYS B  66       3.018  12.402 -93.855  1.00  0.00              
ATOM   2053  O   LYS B  66       3.666  13.427 -94.050  1.00  0.00              
ATOM   2054  CB  LYS B  66       0.943  12.044 -95.192  1.00  0.00              
ATOM   2055  CG  LYS B  66       0.748  13.512 -95.534  1.00  0.00              
ATOM   2056  CD  LYS B  66       1.366  13.853 -96.879  1.00  0.00              
ATOM   2057  CE  LYS B  66       1.024  15.275 -97.294  1.00  0.00              
ATOM   2058  NZ  LYS B  66       1.595  15.610 -98.627  1.00  0.00              
ATOM   2059  H   LYS B  66       1.668   9.643 -94.722  1.00  0.00              
ATOM   2060  HA  LYS B  66       2.966  11.906 -95.916  1.00  0.00              
ATOM   2061 1HB  LYS B  66       0.528  11.425 -95.987  1.00  0.00              
ATOM   2062 2HB  LYS B  66       0.436  11.816 -94.253  1.00  0.00              
ATOM   2063 1HG  LYS B  66      -0.322  13.722 -95.560  1.00  0.00              
ATOM   2064 2HG  LYS B  66       1.215  14.114 -94.756  1.00  0.00              
ATOM   2065 1HD  LYS B  66       2.448  13.743 -96.802  1.00  0.00              
ATOM   2066 2HD  LYS B  66       0.983  13.155 -97.625  1.00  0.00              
ATOM   2067 1HE  LYS B  66      -0.061  15.373 -97.325  1.00  0.00              
ATOM   2068 2HE  LYS B  66       1.426  15.955 -96.543  1.00  0.00              
ATOM   2069 1HZ  LYS B  66       1.349  16.561 -98.870  1.00  0.00              
ATOM   2070 2HZ  LYS B  66       2.600  15.519 -98.597  1.00  0.00              
ATOM   2071 3HZ  LYS B  66       1.220  14.978 -99.322  1.00  0.00              
ATOM   2072  N   ASP B  67       2.800  11.911 -92.641  1.00  0.00              
ATOM   2073  CA  ASP B  67       3.348  12.568 -91.464  1.00  0.00              
ATOM   2074  C   ASP B  67       4.870  12.537 -91.493  1.00  0.00              
ATOM   2075  O   ASP B  67       5.525  13.523 -91.157  1.00  0.00              
ATOM   2076  CB  ASP B  67       2.811  11.893 -90.211  1.00  0.00              
ATOM   2077  CG  ASP B  67       1.319  12.055 -90.085  1.00  0.00              
ATOM   2078  OD1 ASP B  67       0.866  13.216 -90.040  1.00  0.00              
ATOM   2079  OD2 ASP B  67       0.599  11.034 -90.048  1.00  0.00              
ATOM   2080  H   ASP B  67       2.248  11.074 -92.524  1.00  0.00              
ATOM   2081  HA  ASP B  67       3.054  13.617 -91.456  1.00  0.00              
ATOM   2082 1HB  ASP B  67       3.100  10.845 -90.124  1.00  0.00              
ATOM   2083 2HB  ASP B  67       3.324  12.476 -89.444  1.00  0.00              
ATOM   2084  N   ARG B  68       5.438  11.406 -91.900  1.00  0.00              
ATOM   2085  CA  ARG B  68       6.887  11.302 -91.982  1.00  0.00              
ATOM   2086  C   ARG B  68       7.438  12.226 -93.058  1.00  0.00              
ATOM   2087  O   ARG B  68       8.520  12.793 -92.897  1.00  0.00              
ATOM   2088  CB  ARG B  68       7.295   9.849 -92.220  1.00  0.00              
ATOM   2089  CG  ARG B  68       7.089   8.961 -91.004  1.00  0.00              
ATOM   2090  CD  ARG B  68       7.660   7.565 -91.213  1.00  0.00              
ATOM   2091  NE  ARG B  68       6.741   6.690 -91.934  1.00  0.00              
ATOM   2092  CZ  ARG B  68       5.730   6.037 -91.367  1.00  0.00              
ATOM   2093  NH1 ARG B  68       5.509   6.159 -90.064  1.00  0.00              
ATOM   2094  NH2 ARG B  68       4.944   5.262 -92.103  1.00  0.00              
ATOM   2095  H   ARG B  68       4.872  10.610 -92.159  1.00  0.00              
ATOM   2096  HA  ARG B  68       7.334  11.617 -91.039  1.00  0.00              
ATOM   2097 1HB  ARG B  68       6.698   9.484 -93.055  1.00  0.00              
ATOM   2098 2HB  ARG B  68       8.348   9.856 -92.503  1.00  0.00              
ATOM   2099 1HG  ARG B  68       7.584   9.424 -90.150  1.00  0.00              
ATOM   2100 2HG  ARG B  68       6.019   8.886 -90.808  1.00  0.00              
ATOM   2101 1HD  ARG B  68       8.583   7.643 -91.787  1.00  0.00              
ATOM   2102 2HD  ARG B  68       7.871   7.119 -90.242  1.00  0.00              
ATOM   2103  HE  ARG B  68       6.718   6.447 -92.915  1.00  0.00              
ATOM   2104 1HH1 ARG B  68       6.107   6.749 -89.505  1.00  0.00              
ATOM   2105 2HH1 ARG B  68       4.739   5.660 -89.638  1.00  0.00              
ATOM   2106 1HH2 ARG B  68       5.114   5.170 -93.093  1.00  0.00              
ATOM   2107 2HH2 ARG B  68       4.178   4.768 -91.667  1.00  0.00              
ATOM   2108  N   GLU B  69       6.695  12.381 -94.148  1.00  0.00              
ATOM   2109  CA  GLU B  69       7.115  13.279 -95.213  1.00  0.00              
ATOM   2110  C   GLU B  69       7.124  14.707 -94.669  1.00  0.00              
ATOM   2111  O   GLU B  69       8.063  15.462 -94.903  1.00  0.00              
ATOM   2112  CB  GLU B  69       6.153  13.198 -96.400  1.00  0.00              
ATOM   2113  CG  GLU B  69       6.478  14.188 -97.501  1.00  0.00              
ATOM   2114  CD  GLU B  69       5.445  14.208 -98.607  1.00  0.00              
ATOM   2115  OE1 GLU B  69       5.662  14.934 -99.599  1.00  0.00              
ATOM   2116  OE2 GLU B  69       4.421  13.504 -98.491  1.00  0.00              
ATOM   2117  H   GLU B  69       5.828  11.873 -94.245  1.00  0.00              
ATOM   2118  HA  GLU B  69       8.129  13.030 -95.528  1.00  0.00              
ATOM   2119 1HB  GLU B  69       6.207  12.179 -96.785  1.00  0.00              
ATOM   2120 2HB  GLU B  69       5.152  13.387 -96.011  1.00  0.00              
ATOM   2121 1HG  GLU B  69       6.615  15.208 -97.142  1.00  0.00              
ATOM   2122 2HG  GLU B  69       7.419  13.818 -97.910  1.00  0.00              
ATOM   2123  N   MET B  70       6.072  15.078 -93.942  1.00  0.00              
ATOM   2124  CA  MET B  70       5.999  16.420 -93.379  1.00  0.00              
ATOM   2125  C   MET B  70       7.133  16.668 -92.387  1.00  0.00              
ATOM   2126  O   MET B  70       7.666  17.772 -92.318  1.00  0.00              
ATOM   2127  CB  MET B  70       4.643  16.658 -92.707  1.00  0.00              
ATOM   2128  CG  MET B  70       3.457  16.566 -93.662  1.00  0.00              
ATOM   2129  SD  MET B  70       3.611  17.594 -95.154  1.00  0.00              
ATOM   2130  CE  MET B  70       3.471  19.238 -94.446  1.00  0.00              
ATOM   2131  H   MET B  70       5.314  14.432 -93.773  1.00  0.00              
ATOM   2132  HA  MET B  70       6.114  17.161 -94.170  1.00  0.00              
ATOM   2133 1HB  MET B  70       4.543  15.909 -91.922  1.00  0.00              
ATOM   2134 2HB  MET B  70       4.679  17.652 -92.259  1.00  0.00              
ATOM   2135 1HG  MET B  70       3.349  15.528 -93.972  1.00  0.00              
ATOM   2136 2HG  MET B  70       2.563  16.879 -93.122  1.00  0.00              
ATOM   2137 1HE  MET B  70       3.545  19.984 -95.239  1.00  0.00              
ATOM   2138 2HE  MET B  70       2.506  19.338 -93.945  1.00  0.00              
ATOM   2139 3HE  MET B  70       4.273  19.394 -93.725  1.00  0.00              
ATOM   2140  N   ALA B  71       7.497  15.645 -91.622  1.00  0.00              
ATOM   2141  CA  ALA B  71       8.586  15.777 -90.664  1.00  0.00              
ATOM   2142  C   ALA B  71       9.898  16.070 -91.401  1.00  0.00              
ATOM   2143  O   ALA B  71      10.666  16.944 -91.005  1.00  0.00              
ATOM   2144  CB  ALA B  71       8.717  14.502 -89.846  1.00  0.00              
ATOM   2145  H   ALA B  71       7.017  14.762 -91.702  1.00  0.00              
ATOM   2146  HA  ALA B  71       8.373  16.620 -90.006  1.00  0.00              
ATOM   2147 1HB  ALA B  71       9.533  14.611 -89.133  1.00  0.00              
ATOM   2148 2HB  ALA B  71       7.786  14.319 -89.309  1.00  0.00              
ATOM   2149 3HB  ALA B  71       8.925  13.666 -90.511  1.00  0.00              
ATOM   2150  N   ARG B  72      10.149  15.342 -92.483  1.00  0.00              
ATOM   2151  CA  ARG B  72      11.374  15.554 -93.244  1.00  0.00              
ATOM   2152  C   ARG B  72      11.389  16.935 -93.895  1.00  0.00              
ATOM   2153  O   ARG B  72      12.428  17.603 -93.926  1.00  0.00              
ATOM   2154  CB  ARG B  72      11.535  14.469 -94.306  1.00  0.00              
ATOM   2155  CG  ARG B  72      11.875  13.102 -93.748  1.00  0.00              
ATOM   2156  CD  ARG B  72      12.249  12.142 -94.864  1.00  0.00              
ATOM   2157  NE  ARG B  72      11.089  11.707 -95.631  1.00  0.00              
ATOM   2158  CZ  ARG B  72      10.265  10.741 -95.241  1.00  0.00              
ATOM   2159  NH1 ARG B  72      10.477  10.102 -94.093  1.00  0.00              
ATOM   2160  NH2 ARG B  72       9.235  10.415 -96.003  1.00  0.00              
ATOM   2161  H   ARG B  72       9.497  14.635 -92.787  1.00  0.00              
ATOM   2162  HA  ARG B  72      12.234  15.519 -92.575  1.00  0.00              
ATOM   2163 1HB  ARG B  72      10.594  14.416 -94.854  1.00  0.00              
ATOM   2164 2HB  ARG B  72      12.328  14.796 -94.977  1.00  0.00              
ATOM   2165 1HG  ARG B  72      12.711  13.208 -93.056  1.00  0.00              
ATOM   2166 2HG  ARG B  72      11.007  12.721 -93.209  1.00  0.00              
ATOM   2167 1HD  ARG B  72      12.945  12.640 -95.538  1.00  0.00              
ATOM   2168 2HD  ARG B  72      12.729  11.266 -94.431  1.00  0.00              
ATOM   2169  HE  ARG B  72      10.742  12.043 -96.521  1.00  0.00              
ATOM   2170 1HH1 ARG B  72      11.267  10.356 -93.517  1.00  0.00              
ATOM   2171 2HH1 ARG B  72       9.846   9.370 -93.803  1.00  0.00              
ATOM   2172 1HH2 ARG B  72       9.081  10.904 -96.875  1.00  0.00              
ATOM   2173 2HH2 ARG B  72       8.607   9.682 -95.710  1.00  0.00              
ATOM   2174  N   LEU B  73      10.238  17.373 -94.402  1.00  0.00              
ATOM   2175  CA  LEU B  73      10.161  18.685 -95.034  1.00  0.00              
ATOM   2176  C   LEU B  73      10.328  19.782 -93.983  1.00  0.00              
ATOM   2177  O   LEU B  73      10.851  20.857 -94.280  1.00  0.00              
ATOM   2178  CB  LEU B  73       8.832  18.832 -95.780  1.00  0.00              
ATOM   2179  CG  LEU B  73       8.700  17.922 -97.009  1.00  0.00              
ATOM   2180  CD1 LEU B  73       7.301  18.024 -97.582  1.00  0.00              
ATOM   2181  CD2 LEU B  73       9.742  18.314 -98.055  1.00  0.00              
ATOM   2182  H   LEU B  73       9.410  16.799 -94.354  1.00  0.00              
ATOM   2183  HA  LEU B  73      10.977  18.796 -95.747  1.00  0.00              
ATOM   2184 1HB  LEU B  73       8.151  18.511 -94.992  1.00  0.00              
ATOM   2185 2HB  LEU B  73       8.627  19.871 -96.035  1.00  0.00              
ATOM   2186  HG  LEU B  73       8.922  16.906 -96.685  1.00  0.00              
ATOM   2187 1HD1 LEU B  73       7.218  17.375 -98.455  1.00  0.00              
ATOM   2188 2HD1 LEU B  73       6.576  17.714 -96.831  1.00  0.00              
ATOM   2189 3HD1 LEU B  73       7.102  19.053 -97.877  1.00  0.00              
ATOM   2190 1HD2 LEU B  73       9.645  17.665 -98.925  1.00  0.00              
ATOM   2191 2HD2 LEU B  73       9.584  19.350 -98.356  1.00  0.00              
ATOM   2192 3HD2 LEU B  73      10.741  18.205 -97.632  1.00  0.00              
ATOM   2193  N   THR B  74       9.898  19.506 -92.752  1.00  0.00              
ATOM   2194  CA  THR B  74      10.038  20.470 -91.665  1.00  0.00              
ATOM   2195  C   THR B  74      11.525  20.654 -91.352  1.00  0.00              
ATOM   2196  O   THR B  74      12.010  21.780 -91.220  1.00  0.00              
ATOM   2197  CB  THR B  74       9.291  19.993 -90.395  1.00  0.00              
ATOM   2198  OG1 THR B  74       7.877  19.971 -90.647  1.00  0.00              
ATOM   2199  CG2 THR B  74       9.559  20.927 -89.231  1.00  0.00              
ATOM   2200  H   THR B  74       9.467  18.611 -92.566  1.00  0.00              
ATOM   2201  HA  THR B  74       9.641  21.436 -91.976  1.00  0.00              
ATOM   2202  HB  THR B  74       9.634  18.990 -90.138  1.00  0.00              
ATOM   2203  HG1 THR B  74       7.581  20.854 -90.880  1.00  0.00              
ATOM   2204 1HG2 THR B  74       9.026  20.573 -88.350  1.00  0.00              
ATOM   2205 2HG2 THR B  74      10.630  20.950 -89.025  1.00  0.00              
ATOM   2206 3HG2 THR B  74       9.217  21.930 -89.485  1.00  0.00              
ATOM   2207  N   ASP B  75      12.254  19.550 -91.232  1.00  0.00              
ATOM   2208  CA  ASP B  75      13.685  19.640 -90.956  1.00  0.00              
ATOM   2209  C   ASP B  75      14.426  20.347 -92.077  1.00  0.00              
ATOM   2210  O   ASP B  75      15.386  21.080 -91.830  1.00  0.00              
ATOM   2211  CB  ASP B  75      14.304  18.253 -90.777  1.00  0.00              
ATOM   2212  CG  ASP B  75      14.050  17.674 -89.409  1.00  0.00              
ATOM   2213  OD1 ASP B  75      13.858  18.450 -88.453  1.00  0.00              
ATOM   2214  OD2 ASP B  75      14.067  16.432 -89.287  1.00  0.00              
ATOM   2215  H   ASP B  75      11.828  18.640 -91.333  1.00  0.00              
ATOM   2216  HA  ASP B  75      13.851  20.233 -90.056  1.00  0.00              
ATOM   2217 1HB  ASP B  75      14.010  17.545 -91.552  1.00  0.00              
ATOM   2218 2HB  ASP B  75      15.360  18.498 -90.889  1.00  0.00              
ATOM   2219  N   ALA B  76      13.983  20.116 -93.305  1.00  0.00              
ATOM   2220  CA  ALA B  76      14.621  20.730 -94.461  1.00  0.00              
ATOM   2221  C   ALA B  76      14.589  22.254 -94.379  1.00  0.00              
ATOM   2222  O   ALA B  76      15.476  22.927 -94.909  1.00  0.00              
ATOM   2223  CB  ALA B  76      13.943  20.255 -95.735  1.00  0.00              
ATOM   2224  H   ALA B  76      13.193  19.505 -93.448  1.00  0.00              
ATOM   2225  HA  ALA B  76      15.669  20.433 -94.480  1.00  0.00              
ATOM   2226 1HB  ALA B  76      14.425  20.720 -96.596  1.00  0.00              
ATOM   2227 2HB  ALA B  76      14.029  19.171 -95.812  1.00  0.00              
ATOM   2228 3HB  ALA B  76      12.892  20.536 -95.714  1.00  0.00              
ATOM   2229  N   LEU B  77      13.578  22.798 -93.709  1.00  0.00              
ATOM   2230  CA  LEU B  77      13.441  24.246 -93.556  1.00  0.00              
ATOM   2231  C   LEU B  77      14.644  24.850 -92.844  1.00  0.00              
ATOM   2232  O   LEU B  77      14.953  26.030 -93.020  1.00  0.00              
ATOM   2233  CB  LEU B  77      12.182  24.580 -92.754  1.00  0.00              
ATOM   2234  CG  LEU B  77      10.823  24.165 -93.322  1.00  0.00              
ATOM   2235  CD1 LEU B  77       9.736  24.433 -92.285  1.00  0.00              
ATOM   2236  CD2 LEU B  77      10.543  24.935 -94.603  1.00  0.00              
ATOM   2237  H   LEU B  77      12.884  22.192 -93.296  1.00  0.00              
ATOM   2238  HA  LEU B  77      13.401  24.715 -94.539  1.00  0.00              
ATOM   2239 1HB  LEU B  77      12.381  23.996 -91.858  1.00  0.00              
ATOM   2240 2HB  LEU B  77      12.136  25.638 -92.497  1.00  0.00              
ATOM   2241  HG  LEU B  77      10.890  23.107 -93.579  1.00  0.00              
ATOM   2242 1HD1 LEU B  77       8.768  24.136 -92.687  1.00  0.00              
ATOM   2243 2HD1 LEU B  77       9.944  23.857 -91.383  1.00  0.00              
ATOM   2244 3HD1 LEU B  77       9.719  25.495 -92.043  1.00  0.00              
ATOM   2245 1HD2 LEU B  77       9.574  24.633 -95.003  1.00  0.00              
ATOM   2246 2HD2 LEU B  77      10.532  26.003 -94.389  1.00  0.00              
ATOM   2247 3HD2 LEU B  77      11.320  24.719 -95.336  1.00  0.00              
ATOM   2248  N   LEU B  78      15.319  24.044 -92.034  1.00  0.00              
ATOM   2249  CA  LEU B  78      16.479  24.508 -91.282  1.00  0.00              
ATOM   2250  C   LEU B  78      17.724  24.621 -92.155  1.00  0.00              
ATOM   2251  O   LEU B  78      18.645  25.370 -91.833  1.00  0.00              
ATOM   2252  CB  LEU B  78      16.773  23.551 -90.122  1.00  0.00              
ATOM   2253  CG  LEU B  78      15.660  23.305 -89.099  1.00  0.00              
ATOM   2254  CD1 LEU B  78      16.104  22.228 -88.120  1.00  0.00              
ATOM   2255  CD2 LEU B  78      15.330  24.595 -88.366  1.00  0.00              
ATOM   2256  H   LEU B  78      15.020  23.084 -91.933  1.00  0.00              
ATOM   2257  HA  LEU B  78      16.290  25.511 -90.901  1.00  0.00              
ATOM   2258 1HB  LEU B  78      16.946  22.637 -90.687  1.00  0.00              
ATOM   2259 2HB  LEU B  78      17.683  23.829 -89.591  1.00  0.00              
ATOM   2260  HG  LEU B  78      14.772  23.006 -89.653  1.00  0.00              
ATOM   2261 1HD1 LEU B  78      15.314  22.051 -87.390  1.00  0.00              
ATOM   2262 2HD1 LEU B  78      16.308  21.304 -88.663  1.00  0.00              
ATOM   2263 3HD1 LEU B  78      17.007  22.554 -87.603  1.00  0.00              
ATOM   2264 1HD2 LEU B  78      14.537  24.408 -87.641  1.00  0.00              
ATOM   2265 2HD2 LEU B  78      16.218  24.959 -87.848  1.00  0.00              
ATOM   2266 3HD2 LEU B  78      14.995  25.346 -89.083  1.00  0.00              
ATOM   2267  N   GLN B  79      17.739  23.883 -93.264  1.00  0.00              
ATOM   2268  CA  GLN B  79      18.885  23.873 -94.170  1.00  0.00              
ATOM   2269  C   GLN B  79      20.185  23.827 -93.378  1.00  0.00              
ATOM   2270  O   GLN B  79      21.010  24.739 -93.446  1.00  0.00              
ATOM   2271  CB  GLN B  79      18.872  25.094 -95.094  1.00  0.00              
ATOM   2272  CG  GLN B  79      17.895  24.968 -96.256  1.00  0.00              
ATOM   2273  CD  GLN B  79      16.512  25.490 -95.923  1.00  0.00              
ATOM   2274  OE1 GLN B  79      15.542  25.202 -96.623  1.00  0.00              
ATOM   2275  NE2 GLN B  79      16.420  26.277 -94.863  1.00  0.00              
ATOM   2276  H   GLN B  79      16.933  23.314 -93.482  1.00  0.00              
ATOM   2277  HA  GLN B  79      18.854  22.976 -94.787  1.00  0.00              
ATOM   2278 1HB  GLN B  79      18.612  25.953 -94.477  1.00  0.00              
ATOM   2279 2HB  GLN B  79      19.889  25.213 -95.471  1.00  0.00              
ATOM   2280 1HG  GLN B  79      18.135  25.296 -97.267  1.00  0.00              
ATOM   2281 2HG  GLN B  79      17.865  23.878 -96.227  1.00  0.00              
ATOM   2282 1HE2 GLN B  79      15.533  26.653 -94.594  1.00  0.00              
ATOM   2283 2HE2 GLN B  79      17.238  26.497 -94.331  1.00  0.00              
ATOM   2284  N   ARG B  80      20.346  22.748 -92.620  1.00  0.00              
ATOM   2285  CA  ARG B  80      21.527  22.531 -91.793  1.00  0.00              
ATOM   2286  C   ARG B  80      22.726  22.152 -92.652  1.00  0.00              
ATOM   2287  O   ARG B  80      23.810  22.735 -92.436  1.00  0.00              
ATOM   2288  OXT ARG B  80      22.613  21.315 -93.505  1.00  0.00              
ATOM   2289  CB  ARG B  80      21.243  21.423 -90.780  1.00  0.00              
ATOM   2290  CG  ARG B  80      20.127  21.752 -89.803  1.00  0.00              
ATOM   2291  CD  ARG B  80      19.623  20.504 -89.104  1.00  0.00              
ATOM   2292  NE  ARG B  80      18.967  19.597 -90.039  1.00  0.00              
ATOM   2293  CZ  ARG B  80      18.478  18.404 -89.711  1.00  0.00              
ATOM   2294  NH1 ARG B  80      18.569  17.970 -88.462  1.00  0.00              
ATOM   2295  NH2 ARG B  80      17.899  17.649 -90.632  1.00  0.00              
ATOM   2296  H   ARG B  80      19.614  22.053 -92.622  1.00  0.00              
ATOM   2297  HA  ARG B  80      21.789  23.454 -91.275  1.00  0.00              
ATOM   2298 1HB  ARG B  80      20.984  20.529 -91.347  1.00  0.00              
ATOM   2299 2HB  ARG B  80      22.171  21.248 -90.232  1.00  0.00              
ATOM   2300 1HG  ARG B  80      20.509  22.456 -89.063  1.00  0.00              
ATOM   2301 2HG  ARG B  80      19.309  22.217 -90.355  1.00  0.00              
ATOM   2302 1HD  ARG B  80      20.467  19.991 -88.645  1.00  0.00              
ATOM   2303 2HD  ARG B  80      18.910  20.795 -88.331  1.00  0.00              
ATOM   2304  HE  ARG B  80      18.784  19.710 -91.028  1.00  0.00              
ATOM   2305 1HH1 ARG B  80      19.011  18.547 -87.760  1.00  0.00              
ATOM   2306 2HH1 ARG B  80      18.198  17.064 -88.217  1.00  0.00              
ATOM   2307 1HH2 ARG B  80      17.831  17.981 -91.585  1.00  0.00              
ATOM   2308 2HH2 ARG B  80      17.530  16.743 -90.380  1.00  0.00              
TER                                                                             
# All scores below are weighted scores, not raw scores.
#BEGIN_POSE_ENERGIES_TABLE v4_redes8_4_take6_31_1dG_1.0Ent_BB_rpm_0004_0001.pdb
label fa_atr fa_rep fa_sol fa_intra_rep pro_close fa_pair hbond_sr_bb hbond_lr_bb hbond_bb_sc hbond_sc dslf_ss_dst dslf_cs_ang dslf_ss_dih dslf_ca_dih rama omega fa_dun p_aa_pp ref total
weights 0.8 0.44 0.65 0.004 1 0.49 0.585 1.17 1.17 1.1 0.5 2 5 5 0.2 0.5 0.56 0.32 1 NA
pose -572.531 77.6335 295.981 1.17012 6.37787 -13.8592 -43.6886 -37.2149 -8.98493 -14.7942 0 0 0 0 -8.55489 2.80306 132.781 -12.5749 -34.72 -230.177
LYS_p:NtermProteinFull_1 -1.9229 0.292392 1.42897 0.0116452 0 -0.0011549 0 0 0 0 0 0 0 0 0 0.0166169 3.4109 0 -0.65 2.58647
ARG_2 -3.38271 1.18593 1.77428 0.0235367 0 -0.325069 0 0 0 -0.262374 0 0 0 0 -0.121155 0.00200723 3.87198 -0.0904795 -0.98 1.69595
LEU_3 -3.52752 0.250736 1.12944 0.00708569 0 0 0 0 0 0 0 0 0 0 -0.0536669 0.176345 1.84174 -0.114017 -0.1 -0.389855
VAL_4 -2.70159 1.70873 1.00183 0.013922 0 0 0 0 0 0 0 0 0 0 -0.148625 0.0441727 1.0746 -0.21988 0.29 1.06315
LYS_5 -3.78405 0.483723 2.35124 0.0060827 0 -0.166755 0 0 0 -0.349667 0 0 0 0 0.135504 0.0196419 1.32168 0.0042048 -0.65 -0.628393
THR_6 -2.47461 0.332042 1.14655 0.00349447 0 -0.0140883 0 0 0 0 0 0 0 0 -0.0309968 0.000107349 0.502633 -0.0162786 -0.27 -0.821145
PHE_7 -6.41062 0.650649 1.8289 0.0246274 0 0 0 0 0 0 0 0 0 0 -0.0979637 0.00914765 0.576848 -0.0609913 0.63 -2.84941
ALA_8 -1.54388 0.224587 0.631929 0.000718733 0 0 0 0 0 0 0 0 0 0 -0.114459 0.00281084 0 0.0162227 0.16 -0.622068
PHE_9 -6.42388 1.11009 1.65103 0.0233728 0.125861 0 0 0 0 0 0 0 0 0 -0.116689 0.000266304 0.701832 -0.231081 0.63 -2.5292
PRO_10 -1.76979 0.389353 0.916179 0.00228418 0.132264 0 0 0 0 0 0 0 0 0 -0.0785306 0.00287839 0.836001 -0.116846 0.02 0.333796
ASN_11 -4.7042 0.444331 3.15371 0.0120681 0 -0.146713 0 0 -0.418639 0 0 0 0 0 0.509246 0.000371958 0.348139 -0.127682 -0.89 -1.81937
HIS_12 -5.25251 0.429153 2.65871 0.00448131 0 -0.0178779 0 0 -0.649003 0 0 0 0 0 0.0663022 0.00431006 1.19118 -0.0464961 0.56 -1.05176
ARG_13 -3.86787 0.215048 2.82624 0.0126647 0 -0.541533 0 0 0 -0.0182363 0 0 0 0 0.0770201 0.000488 1.3585 -0.0835129 -0.98 -1.0012
GLU_14 -4.84597 0.366616 3.02956 0.00462705 0 -0.295436 0 0 -0.418639 0 0 0 0 0 -0.267281 0.0070026 1.77151 -0.141008 -0.81 -1.59902
ALA_15 -4.68399 0.724737 1.75693 0.000601494 0 0 0 0 0 0 0 0 0 0 -0.0919638 0.00246755 0 -0.126004 0.16 -2.25722
GLY_16 -3.16512 0.820786 1.81034 2.55126e-05 0 0 0 0 0 0 0 0 0 0 0.103756 0.00397734 0 0.276061 -0.17 -0.320171
ASP_17 -4.12731 0.271875 2.84687 0.00302504 0 -0.37835 0 0 0 -0.0182363 0 0 0 0 -0.0460701 0.000588898 0.29375 0.0534292 -0.67 -1.77043
PHE_18 -6.55787 0.908272 1.48028 0.0238259 0 0 0 0 0 0 0 0 0 0 -0.0620143 0.00134158 0.508165 0.0462762 0.63 -3.02172
MET_19 -5.25049 1.54038 2.07577 0.00386109 0 0 0 0 0 0 0 0 0 0 -0.066031 0.0010864 1.64473 -0.0659643 -0.34 -0.456664
ASN_20 -3.90885 0.265718 2.82955 0.00419792 0 -0.16795 0 0 0 -0.395772 0 0 0 0 -0.0390564 0.015176 0.601409 0.0808659 -0.89 -1.60471
ARG_21 -5.07578 0.621371 3.17862 0.0101063 0 -0.029839 0 0 -0.366061 0 0 0 0 0 -0.183053 0.0114956 1.68859 -0.0866025 -0.98 -1.21115
VAL_22 -4.7892 0.332197 1.32478 0.0105404 0 0 0 0 0 0 0 0 0 0 -0.0799129 0.00852887 0.377587 0.0618668 0.29 -2.46361
GLY_23 -3.09813 0.35995 1.79303 3.46626e-05 0 0 0 0 0 0 0 0 0 0 0.116666 0.0016501 0 0.27405 -0.17 -0.722747
ALA_24 -3.60193 0.434947 2.09295 0.000708809 0 0 0 0 0 0 0 0 0 0 -0.181696 0.00845615 0 -0.15362 0.16 -1.24018
LEU_25 -6.02652 0.686957 2.54272 0.00845778 0 0 0 0 0 0 0 0 0 0 -0.0558926 2.42934e-05 1.18637 -0.101682 -0.1 -1.85956
ALA_26 -4.84644 0.485349 2.05405 0.000733452 0 0 0 0 0 0 0 0 0 0 -0.133685 0.000106389 0 -0.15519 0.16 -2.43508
GLU_27 -3.53333 0.234136 2.27057 0.00534977 0 0.000448586 0 0 0 -0.352064 0 0 0 0 -0.225402 0.000895634 0.892587 -0.121431 -0.81 -1.63824
ARG_28 -3.89685 0.496012 2.73582 0.0110303 0 -0.0819521 0 0 0 0 0 0 0 0 -0.187082 0.0158029 1.89022 -0.0839971 -0.98 -0.0810027
GLU_29 -3.98552 0.453544 2.72578 0.00962902 0 -0.282721 0 0 -0.037956 -0.0409103 0 0 0 0 -0.170505 5.0016e-06 1.35613 -0.00778488 -0.81 -0.790314
ASN_30 -1.77413 0.123971 1.2523 0.00554419 0 -0.0322305 0 0 0 0 0 0 0 0 -0.298796 0.0105904 0.770257 -0.509018 -0.89 -1.34151
HIS_31 -5.54986 0.520216 2.70966 0.00605794 0 -0.143057 0 0 -0.00838867 -0.116551 0 0 0 0 0.111608 0.0810853 1.10843 -0.25427 0.56 -0.97507
HIS_32 -3.62506 0.246386 1.54086 0.00271944 0.172055 -0.180549 0 0 0 0 0 0 0 0 -0.089713 0.000184898 0.497991 0.0145295 0.56 -0.860598
PRO_33 -4.0533 1.51042 0.811523 0.00285577 2.78068 0 0 0 -0.691994 0 0 0 0 0 0.454203 0.378788 0.320628 0.0577895 0.02 1.59159
ARG_34 -4.64334 0.284135 2.80779 0.00738936 0 -0.494024 0 0 0 -0.550568 0 0 0 0 -0.00281577 0.00323777 1.66249 0.0682675 -0.98 -1.83744
LEU_35 -3.63201 1.86615 0.705826 0.0070509 0 0 0 0 0 0 0 0 0 0 -0.0874763 0.041855 0.830566 -0.135738 -0.1 -0.503769
THR_36 -2.15708 0.218064 1.50785 0.0058881 0 -0.0375244 0 0 0 0 0 0 0 0 0.0604575 0.0107714 0.0314251 -0.0137254 -0.27 -0.643877
MET_37 -3.9259 0.880725 1.50946 0.00789084 0 0 0 0 0 0 0 0 0 0 -0.0272544 0.0131465 1.52073 0.0242686 -0.34 -0.336933
GLU_38 -3.45955 0.236719 2.13454 0.00677922 0 -0.231756 0 0 0 -0.498686 0 0 0 0 0.269086 0.000709787 0.90574 0.260943 -0.81 -1.18547
PHE_39 -2.93893 0.339621 0.959816 0.0251911 0 0 0 0 0 0 0 0 0 0 -0.123379 0.022243 0.101434 0.0541003 0.63 -0.929906
GLY_40 -2.7042 0.220067 1.34285 2.47876e-05 0 0 0 0 0 0 0 0 0 0 -0.259269 7.96809e-05 0 -0.664486 -0.17 -2.23493
ARG_41 -4.62813 0.551482 2.79453 0.0118986 0 -0.108756 0 0 0 -0.498686 0 0 0 0 0.050324 0.115549 1.51636 -0.111813 -0.98 -1.28724
VAL_42 -4.66877 0.693343 1.54162 0.0133345 0 0 0 0 0 0 0 0 0 0 -0.180181 0.0574413 0.105909 -0.386208 0.29 -2.53351
THR_43 -3.52659 0.285728 2.02364 0.00552375 0 -0.0110401 0 0 0 0 0 0 0 0 -0.0219789 0.000123215 0.0810338 -0.0657435 -0.27 -1.4993
VAL_44 -4.12719 0.23368 1.23599 0.00980029 0 0 0 0 0 0 0 0 0 0 -0.213183 0.00202713 0.225288 -0.377569 0.29 -2.72116
GLU_45 -5.63571 0.650063 3.40403 0.00431327 0 -0.526945 0 0 0 -0.812942 0 0 0 0 0.0352813 0.005241 1.53302 0.12185 -0.81 -2.03181
TRP_46 -9.35965 1.39559 2.94403 0.0204857 0 0 0 0 0 -0.1176 0 0 0 0 -0.0184281 0.177361 1.22264 -0.0202973 0.91 -2.84587
TRP_47 -5.15738 0.209344 2.3773 0.0242494 0 0 0 0 -0.00838867 0 0 0 0 0 -0.0392796 0.000185128 1.38673 -0.241487 0.91 -0.538723
THR_48 -4.19795 0.203697 2.91063 0.00546352 0 -0.176121 0 0 0 -0.647172 0 0 0 0 0.0827297 0.0108608 0.0499528 0.101649 -0.27 -1.92626
HIS_D_49 -1.88004 0.314659 0.991003 0.00640968 0 0.0152017 0 0 0 0 0 0 0 0 0.141528 0.0180268 0.497073 0.0787586 0.56 0.742615
SER_50 -1.40031 0.137478 0.812087 0.00142461 0 -0.0151174 0 0 0 0 0 0 0 0 -0.117896 0.00305539 0.575995 0.0362808 -0.37 -0.337001
ALA_51 -1.93217 0.327379 0.836725 0.000965926 0 0 0 0 0 0 0 0 0 0 -0.196083 0.00128677 0 -0.0255385 0.16 -0.827432
GLY_52 -1.22845 0.127857 0.755871 2.41479e-05 0 0 0 0 0 0 0 0 0 0 -0.277275 0.00128756 0 -0.48934 -0.17 -1.28002
GLY_53 -2.42142 0.41474 1.3417 0.000134037 0 0 0 0 0 0 0 0 0 0 0.261636 0.0178472 0 -0.789496 -0.17 -1.34486
VAL_54 -3.16084 0.118969 1.60579 0.0130786 0 0 0 0 0 0 0 0 0 0 -0.214631 0.000380897 0.0821783 -0.194524 0.29 -1.4596
THR_55 -4.08683 0.272608 2.93067 0.00524788 0 -0.0735001 0 0 -0.698729 -0.440199 0 0 0 0 -0.087345 1.03139e-05 0.0435806 -0.412435 -0.27 -2.81692
GLU_56 -3.1043 0.215975 2.39471 0.00906283 0 -0.361307 0 0 0 -0.342929 0 0 0 0 -0.208264 0.00042861 2.79094 -0.110247 -0.81 0.474079
LYS_57 -4.5853 0.696779 3.24738 0.0083456 0 -0.606073 0 0 -0.124695 -0.0645543 0 0 0 0 -0.198783 0.000845571 1.75012 -0.0408264 -0.65 -0.566769
ASP_58 -7.29362 0.618401 4.96424 0.00301194 0 -0.316528 0 0 -0.61199 -1.03635 0 0 0 0 -0.111138 0.00620825 1.1889 0.0418407 -0.67 -3.21703
ARG_59 -6.03242 0.293976 4.03264 0.0108776 0 -0.265515 0 0 0 -0.341749 0 0 0 0 -0.222647 0.0219983 1.9929 -0.0915119 -0.98 -1.58145
GLU_60 -4.78292 0.339622 3.09335 0.00820215 0 -0.284276 0 0 0 -0.0236439 0 0 0 0 -0.186462 0.0001843 1.2905 -0.111435 -0.81 -1.46688
MET_61 -7.00818 1.09674 2.53669 0.00375536 0 0 0 0 0 0 0 0 0 0 -0.119701 0.00711289 1.32513 -0.10545 -0.34 -2.6039
ALA_62 -3.77343 0.324162 1.89878 0.000742023 0 0 0 0 0 0 0 0 0 0 -0.106028 7.19912e-08 0 -0.141948 0.16 -1.63772
ARG_63 -4.34764 0.255839 2.82891 0.0114749 0 -0.261458 0 0 0 -0.00117995 0 0 0 0 -0.196169 0.00134957 1.53548 -0.0807796 -0.98 -1.23417
LEU_64 -4.40431 0.382399 1.7908 0.00795172 0 0 0 0 0 0 0 0 0 0 -0.141151 0.0103732 0.166252 -0.095373 -0.1 -2.38306
THR_65 -4.8097 0.501464 2.56774 0.00907883 0 0.0247583 0 0 0 -0.1176 0 0 0 0 0.0136532 0.00428901 0.180942 0.071655 -0.27 -1.82372
ASP_66 -4.28601 0.463851 3.29653 0.0042482 0 -0.32689 0 0 0 -0.349667 0 0 0 0 -0.136514 0.00164799 1.03034 0.0185075 -0.67 -0.953958
ALA_67 -2.90294 0.651037 1.67115 0.000843289 0 0 0 0 0 0 0 0 0 0 -0.209615 0.000288666 0 -0.136984 0.16 -0.766222
LEU_68 -5.36272 1.30321 2.9775 0.00538101 0 0 0 0 -0.468447 0 0 0 0 0 -0.0793311 0.0025711 0.384261 0.00312174 -0.1 -1.33445
LEU_69 -3.76932 0.982982 1.72697 0.00567854 0 0 0 0 0 0 0 0 0 0 -0.167946 0.012263 0.379402 -0.0810795 -0.1 -1.01106
GLN_70 -2.97637 1.58223 2.67383 0.0440349 0 -0.029839 0 0 -0.102386 0 0 0 0 0 0.128931 5.93416e-06 5.44549 -0.21813 -0.97 5.57779
ARG_p:CtermProteinFull_71 -1.80549 0.106893 1.41776 0.0110796 0 -0.0634895 0 0 0 0 0 0 0 0 0 0 2.0536 0 -0.98 0.740345
LYS_p:NtermProteinFull_72 -1.92296 0.291256 1.42922 0.0116606 0 -0.00115513 0 0 0 0 0 0 0 0 0 0.016407 3.40919 0 -0.65 2.58361
ARG_73 -3.38157 1.18871 1.77343 0.0235081 0 -0.32473 0 0 0 -0.261791 0 0 0 0 -0.12103 0.00152813 3.85871 -0.0907287 -0.98 1.68603
LEU_74 -3.5282 0.250542 1.12985 0.00708653 0 0 0 0 0 0 0 0 0 0 -0.053736 0.174445 1.83553 -0.114117 -0.1 -0.398597
VAL_75 -2.70038 1.70335 1.00112 0.0139151 0 0 0 0 0 0 0 0 0 0 -0.148676 0.0449803 1.07335 -0.219668 0.29 1.05799
LYS_76 -3.78369 0.483195 2.35091 0.00608785 0 -0.166745 0 0 0 -0.349507 0 0 0 0 0.135933 0.0202461 1.31799 0.00365744 -0.65 -0.631925
THR_77 -2.47463 0.333085 1.14653 0.00350343 0 -0.0140789 0 0 0 0 0 0 0 0 -0.0310043 0.000135164 0.500177 -0.0157489 -0.27 -0.822032
PHE_78 -6.41121 0.651233 1.82917 0.0246003 0 0 0 0 0 0 0 0 0 0 -0.098471 0.00982956 0.577334 -0.0614259 0.63 -2.84894
ALA_79 -1.54373 0.222908 0.631784 0.000721752 0 0 0 0 0 0 0 0 0 0 -0.112443 0.00274295 0 0.0178642 0.16 -0.620155
PHE_80 -6.42502 1.10943 1.6474 0.0233015 0.1193 0 0 0 0 0 0 0 0 0 -0.116579 0.000235633 0.697704 -0.230576 0.63 -2.5448
PRO_81 -1.9276 0.376025 1.04645 0.0022833 0.123243 0 0 0 0 0 0 0 0 0 -0.0785422 0.00337959 0.826121 -0.116547 0.02 0.274813
ASN_82 -4.72341 0.457476 3.21481 0.00886352 0 -0.121786 0 0 -0.304825 0 0 0 0 0 0.505589 0.000407722 1.26989 -0.127667 -0.89 -0.710658
HIS_83 -5.14894 0.406069 2.59097 0.00449146 0 -0.0138455 0 0 -0.691994 0 0 0 0 0 0.0659379 0.00412353 1.19226 -0.0466517 0.56 -1.07758
ARG_84 -3.7286 0.214565 2.72426 0.0127099 0 -0.539881 0 0 0 -0.0182397 0 0 0 0 0.0752067 0.000311065 1.35981 -0.0836236 -0.98 -0.963479
GLU_85 -4.92088 0.399945 3.1312 0.00461612 0 -0.278567 0 0 -0.304825 0 0 0 0 0 -0.267176 0.00606084 1.77231 -0.141054 -0.81 -1.40838
ALA_86 -4.6827 0.723514 1.7552 0.000601035 0 0 0 0 0 0 0 0 0 0 -0.0923274 0.00205276 0 -0.126101 0.16 -2.25976
GLY_87 -3.15193 0.822855 1.79642 2.51343e-05 0 0 0 0 0 0 0 0 0 0 0.10316 0.00401845 0 0.276142 -0.17 -0.319311
ASP_88 -4.08327 0.270808 2.83486 0.0030341 0 -0.3713 0 0 0 -0.0182397 0 0 0 0 -0.0468536 0.000607853 0.29349 0.0532466 -0.67 -1.73361
PHE_89 -6.55778 0.908883 1.48007 0.023752 0 0 0 0 0 0 0 0 0 0 -0.0616784 0.00126567 0.510011 0.0462226 0.63 -3.01925
MET_90 -5.25192 1.55657 2.0764 0.00387688 0 0 0 0 0 0 0 0 0 0 -0.0653042 0.00126653 1.64001 -0.065505 -0.34 -0.444594
ASN_91 -3.87422 0.260803 2.78907 0.0042055 0 -0.171975 0 0 0 -0.352064 0 0 0 0 -0.0390338 0.0147021 0.601069 0.0809924 -0.89 -1.57645
ARG_92 -5.07521 0.623639 3.17743 0.0100945 0 -0.0298238 0 0 -0.366824 0 0 0 0 0 -0.182931 0.012066 1.68855 -0.0867858 -0.98 -1.20979
VAL_93 -4.78935 0.331643 1.32511 0.0105387 0 0 0 0 0 0 0 0 0 0 -0.0799196 0.0079832 0.375858 0.061897 0.29 -2.46624
GLY_94 -3.09376 0.362797 1.8007 3.46094e-05 0 0 0 0 0 0 0 0 0 0 0.117033 0.00196189 0 0.273996 -0.17 -0.707238
ALA_95 -3.60519 0.434137 2.09607 0.000708339 0 0 0 0 0 0 0 0 0 0 -0.18155 0.00768779 0 -0.153762 0.16 -1.2419
LEU_96 -6.02717 0.688369 2.54334 0.00844802 0 0 0 0 0 0 0 0 0 0 -0.0562491 6.31315e-06 1.18617 -0.101827 -0.1 -1.85892
ALA_97 -4.84462 0.366869 2.07341 0.000736145 0 0 0 0 0 0 0 0 0 0 -0.134155 0.000146225 0 -0.155276 0.16 -2.53289
GLU_98 -3.52492 0.237974 2.26271 0.00533993 0 0.00423053 0 0 0 -0.395772 0 0 0 0 -0.225298 0.000761527 0.892594 -0.121433 -0.81 -1.67382
ARG_99 -3.89686 0.495229 2.7362 0.0110074 0 -0.0819697 0 0 0 0 0 0 0 0 -0.187038 0.0151139 1.89154 -0.0839097 -0.98 -0.0806889
GLU_100 -3.98482 0.452681 2.72559 0.00960753 0 -0.282732 0 0 -0.0378677 -0.0408909 0 0 0 0 -0.170134 0.000166939 1.3552 -0.00737958 -0.81 -0.790584
ASN_101 -1.80254 0.124546 1.23999 0.00552449 0 -0.0320699 0 0 0 0 0 0 0 0 -0.29895 0.0112362 0.769786 -0.508812 -0.89 -1.38129
HIS_102 -5.52898 0.524071 2.70272 0.00604363 0 -0.143067 0 0 -0.00907811 -0.117176 0 0 0 0 0.110998 0.0817967 1.10649 -0.253926 0.56 -0.960103
HIS_D_103 -3.67002 0.134864 1.52842 0.003764 0.158639 -0.184946 0 0 0 0 0 0 0 0 -0.0899593 0.000160653 0.777501 0.0143397 0.56 -0.767239
PRO_104 -4.08002 1.51926 0.846222 0.00285896 2.76583 0 0 0 -0.649003 0 0 0 0 0 0.458045 0.382912 0.319606 0.0617279 0.02 1.64743
ARG_105 -4.66009 0.27715 2.81329 0.00741595 0 -0.500173 0 0 0 -0.551097 0 0 0 0 -0.00310311 0.00276759 1.66202 0.0683617 -0.98 -1.86345
LEU_106 -3.63896 1.88112 0.707412 0.00705014 0 0 0 0 0 0 0 0 0 0 -0.0877805 0.0428444 0.829619 -0.135955 -0.1 -0.494643
THR_107 -2.15535 0.215495 1.50598 0.00590075 0 -0.0375693 0 0 0 0 0 0 0 0 0.0605635 0.010064 0.0314415 -0.0139012 -0.27 -0.647372
MET_108 -3.90692 0.880434 1.50128 0.00791726 0 0 0 0 0 0 0 0 0 0 -0.0275677 0.0133527 1.52252 0.0241703 -0.34 -0.324807
GLU_109 -3.45382 0.236013 2.13438 0.00680162 0 -0.22497 0 0 0 -0.498475 0 0 0 0 0.272371 0.000768551 0.907964 0.262013 -0.81 -1.16695
PHE_110 -2.93319 0.341142 0.961105 0.0251678 0 0 0 0 0 0 0 0 0 0 -0.124266 0.022853 0.101823 0.0544571 0.63 -0.920912
GLY_111 -2.70366 0.219342 1.34234 2.45467e-05 0 0 0 0 0 0 0 0 0 0 -0.260789 7.92905e-05 0 -0.667189 -0.17 -2.23985
ARG_112 -4.62856 0.552482 2.79477 0.0119267 0 -0.108767 0 0 0 -0.498475 0 0 0 0 0.0495918 0.114067 1.52017 -0.111923 -0.98 -1.28472
VAL_113 -4.66899 0.69253 1.54169 0.0133532 0 0 0 0 0 0 0 0 0 0 -0.180247 0.0553447 0.103945 -0.386294 0.29 -2.53867
THR_114 -3.52531 0.285129 2.02278 0.00550242 0 -0.0110252 0 0 0 0 0 0 0 0 -0.0219824 0.000198666 0.0820196 -0.0659325 -0.27 -1.49862
VAL_115 -4.127 0.233339 1.23593 0.00983977 0 0 0 0 0 0 0 0 0 0 -0.21324 0.00220121 0.218112 -0.377824 0.29 -2.72864
GLU_116 -5.63338 0.639396 3.40164 0.00431263 0 -0.526756 0 0 0 -0.812888 0 0 0 0 0.035449 0.00583713 1.53676 0.122053 -0.81 -2.03757
TRP_117 -9.35949 1.39455 2.944 0.0204633 0 0 0 0 0 -0.117331 0 0 0 0 -0.0179971 0.177484 1.22122 -0.0194909 0.91 -2.84659
TRP_118 -5.15936 0.209733 2.37851 0.024223 0 0 0 0 -0.00907811 0 0 0 0 0 -0.0396982 4.72419e-05 1.38079 -0.241998 0.91 -0.546825
THR_119 -4.20018 0.203856 2.91228 0.00546285 0 -0.176344 0 0 0 -0.647489 0 0 0 0 0.081891 0.011519 0.0464096 0.100565 -0.27 -1.93203
HIS_D_120 -1.8798 0.314304 0.991204 0.00637995 0 0.0151985 0 0 0 0 0 0 0 0 0.139443 0.0177104 0.49722 0.0780831 0.56 0.739742
SER_121 -1.40063 0.137748 0.812486 0.00142408 0 -0.0151564 0 0 0 0 0 0 0 0 -0.118961 0.00279301 0.57453 0.0363152 -0.37 -0.339455
ALA_122 -1.9327 0.327299 0.837104 0.000968996 0 0 0 0 0 0 0 0 0 0 -0.196073 0.000985136 0 -0.0255097 0.16 -0.827925
GLY_123 -1.22865 0.128203 0.756001 2.38732e-05 0 0 0 0 0 0 0 0 0 0 -0.277404 0.00117472 0 -0.489869 -0.17 -1.28052
GLY_124 -2.42176 0.413685 1.34185 0.000134426 0 0 0 0 0 0 0 0 0 0 0.259826 0.0175983 0 -0.789661 -0.17 -1.34833
VAL_125 -3.16163 0.118743 1.60586 0.0130914 0 0 0 0 0 0 0 0 0 0 -0.21512 0.00042185 0.0843813 -0.195179 0.29 -1.45943
THR_126 -4.08718 0.273391 2.93088 0.00526089 0 -0.0734515 0 0 -0.698992 -0.441557 0 0 0 0 -0.0872361 5.40171e-07 0.0445791 -0.411599 -0.27 -2.8159
GLU_127 -3.10442 0.216796 2.39513 0.00906656 0 -0.36131 0 0 0 -0.342218 0 0 0 0 -0.207994 0.000461266 2.78681 -0.110123 -0.81 0.472201
LYS_128 -4.58242 0.69273 3.24583 0.00838023 0 -0.605914 0 0 -0.124767 -0.0645586 0 0 0 0 -0.198523 0.000581726 1.75067 -0.0408661 -0.65 -0.568855
ASP_129 -7.29302 0.614416 4.96382 0.00300634 0 -0.316611 0 0 -0.612093 -1.03639 0 0 0 0 -0.111331 0.0072518 1.18768 0.0420451 -0.67 -3.22122
ARG_130 -6.03328 0.294086 4.033 0.0109063 0 -0.265605 0 0 0 -0.341039 0 0 0 0 -0.222912 0.0217395 1.99164 -0.0913101 -0.98 -1.58277
GLU_131 -4.7828 0.339431 3.0929 0.00822276 0 -0.284294 0 0 0 -0.0236677 0 0 0 0 -0.186892 0.000303176 1.29459 -0.111563 -0.81 -1.46377
MET_132 -7.00602 1.09408 2.53615 0.00376401 0 0 0 0 0 0 0 0 0 0 -0.118642 0.00711951 1.32786 -0.104487 -0.34 -2.60017
ALA_133 -3.77299 0.324308 1.89873 0.000743917 0 0 0 0 0 0 0 0 0 0 -0.105647 3.47796e-06 0 -0.142056 0.16 -1.63691
ARG_134 -4.34629 0.255846 2.82765 0.0114923 0 -0.261481 0 0 0 -0.00117861 0 0 0 0 -0.195929 0.000835843 1.53576 -0.080592 -0.98 -1.23388
LEU_135 -4.40395 0.382252 1.79061 0.00793998 0 0 0 0 0 0 0 0 0 0 -0.141358 0.0109314 0.165195 -0.095097 -0.1 -2.38348
THR_136 -4.80929 0.502762 2.56759 0.00904976 0 0.0247518 0 0 0 -0.117331 0 0 0 0 0.0137561 0.005127 0.180011 0.0716874 -0.27 -1.82189
ASP_137 -4.2861 0.463309 3.29647 0.00422232 0 -0.32692 0 0 0 -0.349507 0 0 0 0 -0.136761 0.00124957 1.02816 0.018088 -0.67 -0.957785
ALA_138 -2.9033 0.649113 1.67124 0.000849269 0 0 0 0 0 0 0 0 0 0 -0.211536 0.000344966 0 -0.136006 0.16 -0.769289
LEU_139 -5.36351 1.30728 2.97769 0.00537249 0 0 0 0 -0.468546 0 0 0 0 0 -0.081444 0.00327293 0.375688 0.00224384 -0.1 -1.34195
LEU_140 -3.76999 0.98111 1.7278 0.00570465 0 0 0 0 0 0 0 0 0 0 -0.16772 0.0122636 0.369799 -0.0810714 -0.1 -1.0221
GLN_141 -2.97717 1.58821 2.67479 0.043872 0 -0.0298238 0 0 -0.101721 0 0 0 0 0 0.130041 3.32542e-07 5.44569 -0.217606 -0.97 5.58628
ARG_p:CtermProteinFull_142 -1.80533 0.107126 1.4178 0.0110774 0 -0.0635193 0 0 0 0 0 0 0 0 0 0 2.04702 0 -0.98 0.734178
#END_POSE_ENERGIES_TABLE v4_redes8_4_take6_31_1dG_1.0Ent_BB_rpm_0004_0001.pdb
