# Supplementary material for: A Generic Program for Multistate Protein Design
Source: PLoS One. 2011 Jul 6;6(7):e20937. doi: 10.1371/journal.pone.0020937 (PMC3130737; doi:10.1371/journal.pone.0020937)
Supplement: File S2 — Design models generated by this study for both the heterodimerization task and the orthogonal interface redesign task. (BZ2) [file pone.0020937.s002.bz2 › SupplementaryMaterials/select_heterodimer_designs/design6/v4_redes8_4_take6_31_1dG_1.0Ent_AA.pdb]

ATOM      1  N   LYS A  10       0.838  40.160 -67.579  1.00 23.61              
ATOM      2  CA  LYS A  10      -0.121  41.140 -68.077  1.00 19.49              
ATOM      3  C   LYS A  10      -0.185  41.060 -69.603  1.00 12.64              
ATOM      4  O   LYS A  10       0.710  41.544 -70.294  1.00 12.85              
ATOM      5  CB  LYS A  10       0.307  42.540 -67.641  1.00 27.71              
ATOM      6  CG  LYS A  10      -0.743  43.611 -67.857  1.00 35.53              
ATOM      7  CD  LYS A  10      -1.989  43.333 -67.034  1.00 43.10              
ATOM      8  CE  LYS A  10      -2.969  44.485 -67.134  1.00 44.49              
ATOM      9  NZ  LYS A  10      -3.291  44.798 -68.551  1.00 48.88              
ATOM     10 1H   LYS A  10       1.633  40.461 -67.052  1.00  0.00              
ATOM     11 2H   LYS A  10       0.538  39.441 -66.953  1.00  0.00              
ATOM     12 3H   LYS A  10       1.329  39.571 -68.220  1.00  0.00              
ATOM     13  HA  LYS A  10      -1.111  40.927 -67.671  1.00  0.00              
ATOM     14 1HB  LYS A  10       0.554  42.483 -66.581  1.00  0.00              
ATOM     15 2HB  LYS A  10       1.203  42.792 -68.208  1.00  0.00              
ATOM     16 1HG  LYS A  10      -0.321  44.574 -67.566  1.00  0.00              
ATOM     17 2HG  LYS A  10      -1.002  43.634 -68.915  1.00  0.00              
ATOM     18 1HD  LYS A  10      -2.454  42.419 -67.406  1.00  0.00              
ATOM     19 2HD  LYS A  10      -1.694  43.191 -65.994  1.00  0.00              
ATOM     20 1HE  LYS A  10      -3.878  44.208 -66.602  1.00  0.00              
ATOM     21 2HE  LYS A  10      -2.521  45.357 -66.657  1.00  0.00              
ATOM     22 1HZ  LYS A  10      -3.944  45.568 -68.586  1.00  0.00              
ATOM     23 2HZ  LYS A  10      -2.445  45.052 -69.041  1.00  0.00              
ATOM     24 3HZ  LYS A  10      -3.703  43.987 -68.989  1.00  0.00              
ATOM     25  N   ARG A  11      -1.250  40.455 -70.122  1.00 10.27              
ATOM     26  CA  ARG A  11      -1.403  40.283 -71.562  1.00 10.62              
ATOM     27  C   ARG A  11      -2.846  40.464 -71.999  1.00 10.19              
ATOM     28  O   ARG A  11      -3.772  40.302 -71.205  1.00  9.91              
ATOM     29  CB  ARG A  11      -0.930  38.887 -71.945  1.00 14.21              
ATOM     30  CG  ARG A  11      -1.656  37.807 -71.164  1.00 23.24              
ATOM     31  CD  ARG A  11      -0.945  36.478 -71.244  1.00 31.44              
ATOM     32  NE  ARG A  11      -1.725  35.402 -70.636  1.00 27.17              
ATOM     33  CZ  ARG A  11      -2.033  35.330 -69.346  1.00 37.04              
ATOM     34  NH1 ARG A  11      -1.629  36.274 -68.507  1.00 33.69              
ATOM     35  NH2 ARG A  11      -2.745  34.307 -68.891  1.00 39.44              
ATOM     36  H   ARG A  11      -1.970  40.106 -69.506  1.00  0.00              
ATOM     37  HA  ARG A  11      -0.762  40.991 -72.088  1.00  0.00              
ATOM     38 1HB  ARG A  11      -1.106  38.773 -73.014  1.00  0.00              
ATOM     39 2HB  ARG A  11       0.141  38.849 -71.747  1.00  0.00              
ATOM     40 1HG  ARG A  11      -1.719  38.116 -70.120  1.00  0.00              
ATOM     41 2HG  ARG A  11      -2.661  37.701 -71.573  1.00  0.00              
ATOM     42 1HD  ARG A  11      -0.769  36.233 -72.291  1.00  0.00              
ATOM     43 2HD  ARG A  11       0.009  36.555 -70.724  1.00  0.00              
ATOM     44  HE  ARG A  11      -2.137  34.583 -71.064  1.00  0.00              
ATOM     45 1HH1 ARG A  11      -1.085  37.052 -68.851  1.00  0.00              
ATOM     46 2HH1 ARG A  11      -1.868  36.211 -67.528  1.00  0.00              
ATOM     47 1HH2 ARG A  11      -3.051  33.585 -69.529  1.00  0.00              
ATOM     48 2HH2 ARG A  11      -2.977  34.254 -67.910  1.00  0.00              
ATOM     49  N   LEU A  12      -3.018  40.797 -73.274  1.00  8.68              
ATOM     50  CA  LEU A  12      -4.329  41.001 -73.881  1.00  8.99              
ATOM     51  C   LEU A  12      -4.649  39.675 -74.559  1.00 10.37              
ATOM     52  O   LEU A  12      -3.973  39.285 -75.516  1.00 12.43              
ATOM     53  CB  LEU A  12      -4.227  42.132 -74.896  1.00 12.34              
ATOM     54  CG  LEU A  12      -5.493  42.738 -75.487  1.00 12.53              
ATOM     55  CD1 LEU A  12      -6.456  43.161 -74.388  1.00 13.59              
ATOM     56  CD2 LEU A  12      -5.086  43.928 -76.337  1.00 13.32              
ATOM     57  H   LEU A  12      -2.190  40.912 -73.841  1.00  0.00              
ATOM     58  HA  LEU A  12      -5.051  41.265 -73.109  1.00  0.00              
ATOM     59 1HB  LEU A  12      -3.745  42.885 -74.274  1.00  0.00              
ATOM     60 2HB  LEU A  12      -3.570  41.872 -75.726  1.00  0.00              
ATOM     61  HG  LEU A  12      -5.940  41.985 -76.136  1.00  0.00              
ATOM     62 1HD1 LEU A  12      -7.353  43.591 -74.835  1.00  0.00              
ATOM     63 2HD1 LEU A  12      -6.731  42.292 -73.790  1.00  0.00              
ATOM     64 3HD1 LEU A  12      -5.977  43.904 -73.751  1.00  0.00              
ATOM     65 1HD2 LEU A  12      -5.975  44.383 -76.775  1.00  0.00              
ATOM     66 2HD2 LEU A  12      -4.571  44.661 -75.715  1.00  0.00              
ATOM     67 3HD2 LEU A  12      -4.419  43.596 -77.133  1.00  0.00              
ATOM     68  N   VAL A  13      -5.697  39.007 -74.088  1.00  8.86              
ATOM     69  CA  VAL A  13      -6.037  37.673 -74.557  1.00 10.60              
ATOM     70  C   VAL A  13      -7.471  37.486 -75.027  1.00  8.62              
ATOM     71  O   VAL A  13      -8.405  38.076 -74.479  1.00  9.56              
ATOM     72  CB  VAL A  13      -5.782  36.647 -73.425  1.00  9.31              
ATOM     73  CG1 VAL A  13      -5.917  35.227 -73.950  1.00 11.03              
ATOM     74  CG2 VAL A  13      -4.411  36.875 -72.814  1.00  6.90              
ATOM     75  H   VAL A  13      -6.274  39.442 -73.382  1.00  0.00              
ATOM     76  HA  VAL A  13      -5.454  37.402 -75.438  1.00  0.00              
ATOM     77  HB  VAL A  13      -6.515  36.803 -72.634  1.00  0.00              
ATOM     78 1HG1 VAL A  13      -5.735  34.521 -73.140  1.00  0.00              
ATOM     79 2HG1 VAL A  13      -6.923  35.078 -74.341  1.00  0.00              
ATOM     80 3HG1 VAL A  13      -5.190  35.062 -74.745  1.00  0.00              
ATOM     81 1HG2 VAL A  13      -4.241  36.150 -72.019  1.00  0.00              
ATOM     82 2HG2 VAL A  13      -3.647  36.757 -73.583  1.00  0.00              
ATOM     83 3HG2 VAL A  13      -4.359  37.883 -72.402  1.00  0.00              
ATOM     84  N   LYS A  14      -7.632  36.632 -76.033  1.00  8.72              
ATOM     85  CA  LYS A  14      -8.942  36.289 -76.562  1.00  9.55              
ATOM     86  C   LYS A  14      -8.859  34.932 -77.241  1.00  8.42              
ATOM     87  O   LYS A  14      -7.859  34.605 -77.887  1.00  9.06              
ATOM     88  CB  LYS A  14      -9.433  37.332 -77.571  1.00  8.78              
ATOM     89  CG  LYS A  14     -10.800  36.995 -78.169  1.00 10.33              
ATOM     90  CD  LYS A  14     -11.326  38.111 -79.054  1.00 10.80              
ATOM     91  CE  LYS A  14     -12.598  37.688 -79.772  1.00 13.11              
ATOM     92  NZ  LYS A  14     -13.170  38.803 -80.573  1.00 14.23              
ATOM     93  H   LYS A  14      -6.811  36.209 -76.441  1.00  0.00              
ATOM     94  HA  LYS A  14      -9.667  36.238 -75.749  1.00  0.00              
ATOM     95 1HB  LYS A  14      -9.480  38.287 -77.046  1.00  0.00              
ATOM     96 2HB  LYS A  14      -8.684  37.390 -78.361  1.00  0.00              
ATOM     97 1HG  LYS A  14     -10.704  36.084 -78.761  1.00  0.00              
ATOM     98 2HG  LYS A  14     -11.502  36.825 -77.354  1.00  0.00              
ATOM     99 1HD  LYS A  14     -11.530  38.982 -78.430  1.00  0.00              
ATOM    100 2HD  LYS A  14     -10.560  38.363 -79.788  1.00  0.00              
ATOM    101 1HE  LYS A  14     -12.359  36.852 -80.427  1.00  0.00              
ATOM    102 2HE  LYS A  14     -13.322  37.366 -79.023  1.00  0.00              
ATOM    103 1HZ  LYS A  14     -14.012  38.488 -81.035  1.00  0.00              
ATOM    104 2HZ  LYS A  14     -13.390  39.578 -79.963  1.00  0.00              
ATOM    105 3HZ  LYS A  14     -12.497  39.100 -81.265  1.00  0.00              
ATOM    106  N   THR A  15      -9.904  34.132 -77.074  1.00  9.22              
ATOM    107  CA  THR A  15      -9.960  32.827 -77.709  1.00 10.04              
ATOM    108  C   THR A  15     -10.979  32.896 -78.835  1.00  9.52              
ATOM    109  O   THR A  15     -12.004  33.580 -78.728  1.00 14.01              
ATOM    110  CB  THR A  15     -10.370  31.723 -76.721  1.00 12.91              
ATOM    111  OG1 THR A  15     -11.655  32.027 -76.164  1.00 19.02              
ATOM    112  CG2 THR A  15      -9.343  31.603 -75.608  1.00 12.72              
ATOM    113  H   THR A  15     -10.676  34.431 -76.496  1.00  0.00              
ATOM    114  HA  THR A  15      -8.983  32.575 -78.121  1.00  0.00              
ATOM    115  HB  THR A  15     -10.440  30.776 -77.256  1.00  0.00              
ATOM    116  HG1 THR A  15     -11.975  32.854 -76.532  1.00  0.00              
ATOM    117 1HG2 THR A  15      -9.647  30.817 -74.917  1.00  0.00              
ATOM    118 2HG2 THR A  15      -8.371  31.356 -76.035  1.00  0.00              
ATOM    119 3HG2 THR A  15      -9.275  32.550 -75.074  1.00  0.00              
ATOM    120  N   PHE A  16     -10.674  32.205 -79.924  1.00 10.03              
ATOM    121  CA  PHE A  16     -11.533  32.155 -81.095  1.00 10.93              
ATOM    122  C   PHE A  16     -11.910  30.701 -81.328  1.00 10.09              
ATOM    123  O   PHE A  16     -11.043  29.825 -81.345  1.00 11.16              
ATOM    124  CB  PHE A  16     -10.791  32.713 -82.309  1.00 10.38              
ATOM    125  CG  PHE A  16     -10.400  34.158 -82.168  1.00  9.31              
ATOM    126  CD1 PHE A  16      -9.299  34.530 -81.395  1.00  9.69              
ATOM    127  CD2 PHE A  16     -11.142  35.151 -82.799  1.00 10.21              
ATOM    128  CE1 PHE A  16      -8.947  35.875 -81.256  1.00 11.16              
ATOM    129  CE2 PHE A  16     -10.796  36.496 -82.665  1.00 11.35              
ATOM    130  CZ  PHE A  16      -9.697  36.857 -81.892  1.00 11.37              
ATOM    131  H   PHE A  16      -9.803  31.693 -79.930  1.00  0.00              
ATOM    132  HA  PHE A  16     -12.429  32.753 -80.923  1.00  0.00              
ATOM    133 1HB  PHE A  16      -9.870  32.155 -82.475  1.00  0.00              
ATOM    134 2HB  PHE A  16     -11.420  32.646 -83.196  1.00  0.00              
ATOM    135  HD1 PHE A  16      -8.712  33.757 -80.898  1.00  0.00              
ATOM    136  HD2 PHE A  16     -12.004  34.868 -83.405  1.00  0.00              
ATOM    137  HE1 PHE A  16      -8.085  36.152 -80.650  1.00  0.00              
ATOM    138  HE2 PHE A  16     -11.386  37.264 -83.164  1.00  0.00              
ATOM    139  HZ  PHE A  16      -9.426  37.906 -81.784  1.00  0.00              
ATOM    140  N   ALA A  17     -13.204  30.447 -81.495  1.00 11.89              
ATOM    141  CA  ALA A  17     -13.708  29.094 -81.698  1.00 12.47              
ATOM    142  C   ALA A  17     -13.840  28.712 -83.165  1.00 12.07              
ATOM    143  O   ALA A  17     -14.171  29.541 -84.011  1.00 14.38              
ATOM    144  CB  ALA A  17     -15.056  28.938 -81.000  1.00 16.39              
ATOM    145  H   ALA A  17     -13.856  31.218 -81.480  1.00  0.00              
ATOM    146  HA  ALA A  17     -13.000  28.388 -81.263  1.00  0.00              
ATOM    147 1HB  ALA A  17     -15.429  27.925 -81.154  1.00  0.00              
ATOM    148 2HB  ALA A  17     -14.937  29.122 -79.932  1.00  0.00              
ATOM    149 3HB  ALA A  17     -15.765  29.652 -81.415  1.00  0.00              
ATOM    150  N   PHE A  18     -13.578  27.439 -83.451  1.00 13.47              
ATOM    151  CA  PHE A  18     -13.670  26.896 -84.800  1.00 13.21              
ATOM    152  C   PHE A  18     -14.265  25.494 -84.724  1.00 14.19              
ATOM    153  O   PHE A  18     -14.290  24.885 -83.660  1.00 12.94              
ATOM    154  CB  PHE A  18     -12.287  26.848 -85.454  1.00 14.89              
ATOM    155  CG  PHE A  18     -11.634  28.191 -85.562  1.00 14.26              
ATOM    156  CD1 PHE A  18     -10.865  28.693 -84.515  1.00 13.55              
ATOM    157  CD2 PHE A  18     -11.842  28.988 -86.682  1.00 15.89              
ATOM    158  CE1 PHE A  18     -10.318  29.972 -84.582  1.00 15.00              
ATOM    159  CE2 PHE A  18     -11.300  30.268 -86.756  1.00 18.82              
ATOM    160  CZ  PHE A  18     -10.537  30.759 -85.701  1.00 15.48              
ATOM    161  H   PHE A  18     -13.304  26.830 -82.693  1.00  0.00              
ATOM    162  HA  PHE A  18     -14.321  27.525 -85.409  1.00  0.00              
ATOM    163 1HB  PHE A  18     -11.617  26.218 -84.870  1.00  0.00              
ATOM    164 2HB  PHE A  18     -12.365  26.453 -86.466  1.00  0.00              
ATOM    165  HD1 PHE A  18     -10.692  28.072 -83.636  1.00  0.00              
ATOM    166  HD2 PHE A  18     -12.441  28.601 -87.507  1.00  0.00              
ATOM    167  HE1 PHE A  18      -9.719  30.352 -83.755  1.00  0.00              
ATOM    168  HE2 PHE A  18     -11.472  30.886 -87.637  1.00  0.00              
ATOM    169  HZ  PHE A  18     -10.114  31.761 -85.755  1.00  0.00              
ATOM    170  N   PRO A  19     -14.763  24.968 -85.854  1.00 15.59              
ATOM    171  CA  PRO A  19     -15.360  23.628 -85.877  1.00 17.01              
ATOM    172  C   PRO A  19     -14.357  22.476 -85.855  1.00 17.90              
ATOM    173  O   PRO A  19     -14.726  21.333 -85.587  1.00 19.86              
ATOM    174  CB  PRO A  19     -16.182  23.649 -87.160  1.00 18.94              
ATOM    175  CG  PRO A  19     -15.335  24.482 -88.062  1.00 18.74              
ATOM    176  CD  PRO A  19     -14.923  25.632 -87.161  1.00 18.87              
ATOM    177  HA  PRO A  19     -15.971  23.419 -84.986  1.00  0.00              
ATOM    178 1HB  PRO A  19     -16.340  22.634 -87.554  1.00  0.00              
ATOM    179 2HB  PRO A  19     -17.176  24.090 -86.995  1.00  0.00              
ATOM    180 1HG  PRO A  19     -14.472  23.912 -88.436  1.00  0.00              
ATOM    181 2HG  PRO A  19     -15.903  24.820 -88.941  1.00  0.00              
ATOM    182 1HD  PRO A  19     -13.987  26.105 -87.492  1.00  0.00              
ATOM    183 2HD  PRO A  19     -15.686  26.424 -87.122  1.00  0.00              
ATOM    184  N   ASN A  20     -13.092  22.775 -86.133  1.00  0.00              
ATOM    185  CA  ASN A  20     -12.059  21.747 -86.155  1.00  0.00              
ATOM    186  C   ASN A  20     -10.673  22.335 -85.908  1.00  0.00              
ATOM    187  O   ASN A  20     -10.542  23.464 -85.434  1.00  0.00              
ATOM    188  CB  ASN A  20     -12.075  20.979 -87.464  1.00  0.00              
ATOM    189  CG  ASN A  20     -11.746  21.821 -88.664  1.00  0.00              
ATOM    190  OD1 ASN A  20     -11.289  22.963 -88.540  1.00  0.00              
ATOM    191  ND2 ASN A  20     -12.052  21.297 -89.824  1.00  0.00              
ATOM    192  H   ASN A  20     -12.838  23.732 -86.333  1.00  0.00              
ATOM    193  HA  ASN A  20     -12.252  21.012 -85.372  1.00  0.00              
ATOM    194 1HB  ASN A  20     -11.569  20.016 -87.552  1.00  0.00              
ATOM    195 2HB  ASN A  20     -13.153  20.820 -87.431  1.00  0.00              
ATOM    196 1HD2 ASN A  20     -11.861  21.801 -90.666  1.00  0.00              
ATOM    197 2HD2 ASN A  20     -12.476  20.392 -89.867  1.00  0.00              
ATOM    198  N   PHE A  21      -9.641  21.560 -86.227  1.00  0.00              
ATOM    199  CA  PHE A  21      -8.260  21.997 -86.049  1.00  0.00              
ATOM    200  C   PHE A  21      -7.795  22.791 -87.266  1.00  0.00              
ATOM    201  O   PHE A  21      -7.145  23.826 -87.135  1.00  0.00              
ATOM    202  CB  PHE A  21      -7.340  20.798 -85.813  1.00  0.00              
ATOM    203  CG  PHE A  21      -5.898  21.170 -85.613  1.00  0.00              
ATOM    204  CD1 PHE A  21      -5.406  21.439 -84.344  1.00  0.00              
ATOM    205  CD2 PHE A  21      -5.032  21.253 -86.692  1.00  0.00              
ATOM    206  CE1 PHE A  21      -4.080  21.782 -84.159  1.00  0.00              
ATOM    207  CE2 PHE A  21      -3.706  21.595 -86.510  1.00  0.00              
ATOM    208  CZ  PHE A  21      -3.230  21.860 -85.241  1.00  0.00              
ATOM    209  H   PHE A  21      -9.821  20.641 -86.604  1.00  0.00              
ATOM    210  HA  PHE A  21      -8.184  22.632 -85.165  1.00  0.00              
ATOM    211 1HB  PHE A  21      -7.649  20.258 -84.919  1.00  0.00              
ATOM    212 2HB  PHE A  21      -7.372  20.127 -86.670  1.00  0.00              
ATOM    213  HD1 PHE A  21      -6.078  21.377 -83.488  1.00  0.00              
ATOM    214  HD2 PHE A  21      -5.408  21.045 -87.694  1.00  0.00              
ATOM    215  HE1 PHE A  21      -3.707  21.991 -83.157  1.00  0.00              
ATOM    216  HE2 PHE A  21      -3.035  21.656 -87.367  1.00  0.00              
ATOM    217  HZ  PHE A  21      -2.185  22.131 -85.097  1.00  0.00              
ATOM    218  N   ARG A  22      -8.135  22.289 -88.450  1.00  0.00              
ATOM    219  CA  ARG A  22      -7.754  22.912 -89.712  1.00  0.00              
ATOM    220  C   ARG A  22      -8.088  24.402 -89.788  1.00  0.00              
ATOM    221  O   ARG A  22      -7.232  25.221 -90.130  1.00  0.00              
ATOM    222  CB  ARG A  22      -8.344  22.163 -90.898  1.00  0.00              
ATOM    223  CG  ARG A  22      -7.913  22.682 -92.261  1.00  0.00              
ATOM    224  CD  ARG A  22      -8.589  22.024 -93.408  1.00  0.00              
ATOM    225  NE  ARG A  22     -10.015  22.289 -93.501  1.00  0.00              
ATOM    226  CZ  ARG A  22     -10.552  23.428 -93.981  1.00  0.00              
ATOM    227  NH1 ARG A  22      -9.789  24.422 -94.377  1.00  0.00              
ATOM    228  NH2 ARG A  22     -11.869  23.528 -94.021  1.00  0.00              
ATOM    229  H   ARG A  22      -8.681  21.439 -88.466  1.00  0.00              
ATOM    230  HA  ARG A  22      -6.678  22.815 -89.861  1.00  0.00              
ATOM    231 1HB  ARG A  22      -8.042  21.121 -90.798  1.00  0.00              
ATOM    232 2HB  ARG A  22      -9.428  22.237 -90.813  1.00  0.00              
ATOM    233 1HG  ARG A  22      -8.131  23.749 -92.310  1.00  0.00              
ATOM    234 2HG  ARG A  22      -6.839  22.525 -92.367  1.00  0.00              
ATOM    235 1HD  ARG A  22      -8.132  22.370 -94.334  1.00  0.00              
ATOM    236 2HD  ARG A  22      -8.462  20.945 -93.322  1.00  0.00              
ATOM    237  HE  ARG A  22     -10.798  21.704 -93.239  1.00  0.00              
ATOM    238 1HH1 ARG A  22      -8.784  24.336 -94.323  1.00  0.00              
ATOM    239 2HH1 ARG A  22     -10.211  25.267 -94.734  1.00  0.00              
ATOM    240 1HH2 ARG A  22     -12.442  22.761 -93.695  1.00  0.00              
ATOM    241 2HH2 ARG A  22     -12.298  24.371 -94.375  1.00  0.00              
ATOM    242  N   GLU A  23      -9.331  24.746 -89.476  1.00 12.38              
ATOM    243  CA  GLU A  23      -9.754  26.140 -89.523  1.00 13.83              
ATOM    244  C   GLU A  23      -9.057  26.985 -88.461  1.00 11.71              
ATOM    245  O   GLU A  23      -8.803  28.173 -88.675  1.00 11.16              
ATOM    246  CB  GLU A  23     -11.274  26.249 -89.364  1.00 15.51              
ATOM    247  CG  GLU A  23     -12.062  25.648 -90.520  1.00 21.87              
ATOM    248  CD  GLU A  23     -13.503  26.122 -90.558  1.00 27.31              
ATOM    249  OE1 GLU A  23     -14.263  25.648 -91.428  1.00 35.95              
ATOM    250  OE2 GLU A  23     -13.876  26.972 -89.723  1.00 31.30              
ATOM    251  H   GLU A  23      -9.998  24.039 -89.202  1.00  0.00              
ATOM    252  HA  GLU A  23      -9.473  26.580 -90.481  1.00  0.00              
ATOM    253 1HB  GLU A  23     -11.535  25.737 -88.438  1.00  0.00              
ATOM    254 2HB  GLU A  23     -11.510  27.309 -89.272  1.00  0.00              
ATOM    255 1HG  GLU A  23     -11.611  25.832 -91.495  1.00  0.00              
ATOM    256 2HG  GLU A  23     -12.048  24.579 -90.311  1.00  0.00              
ATOM    257  N   ALA A  24      -8.753  26.372 -87.319  1.00  0.00              
ATOM    258  CA  ALA A  24      -8.062  27.073 -86.240  1.00  0.00              
ATOM    259  C   ALA A  24      -6.661  27.427 -86.731  1.00  0.00              
ATOM    260  O   ALA A  24      -6.193  28.552 -86.565  1.00  0.00              
ATOM    261  CB  ALA A  24      -7.984  26.186 -85.001  1.00  0.00              
ATOM    262  H   ALA A  24      -9.004  25.402 -87.194  1.00  0.00              
ATOM    263  HA  ALA A  24      -8.625  27.973 -85.991  1.00  0.00              
ATOM    264 1HB  ALA A  24      -7.467  26.721 -84.204  1.00  0.00              
ATOM    265 2HB  ALA A  24      -8.991  25.931 -84.672  1.00  0.00              
ATOM    266 3HB  ALA A  24      -7.438  25.275 -85.240  1.00  0.00              
ATOM    267  N   ARG A  25      -6.001  26.461 -87.359  1.00  0.00              
ATOM    268  CA  ARG A  25      -4.664  26.679 -87.887  1.00  0.00              
ATOM    269  C   ARG A  25      -4.692  27.733 -88.999  1.00  0.00              
ATOM    270  O   ARG A  25      -3.794  28.573 -89.084  1.00  0.00              
ATOM    271  CB  ARG A  25      -4.011  25.385 -88.349  1.00  0.00              
ATOM    272  CG  ARG A  25      -2.546  25.511 -88.737  1.00  0.00              
ATOM    273  CD  ARG A  25      -1.651  25.921 -87.626  1.00  0.00              
ATOM    274  NE  ARG A  25      -0.243  25.995 -87.982  1.00  0.00              
ATOM    275  CZ  ARG A  25       0.716  26.533 -87.203  1.00  0.00              
ATOM    276  NH1 ARG A  25       0.420  27.079 -86.044  1.00  0.00              
ATOM    277  NH2 ARG A  25       1.961  26.520 -87.647  1.00  0.00              
ATOM    278  H   ARG A  25      -6.434  25.556 -87.474  1.00  0.00              
ATOM    279  HA  ARG A  25      -4.016  27.056 -87.096  1.00  0.00              
ATOM    280 1HB  ARG A  25      -4.106  24.671 -87.532  1.00  0.00              
ATOM    281 2HB  ARG A  25      -4.580  25.030 -89.208  1.00  0.00              
ATOM    282 1HG  ARG A  25      -2.201  24.545 -89.108  1.00  0.00              
ATOM    283 2HG  ARG A  25      -2.461  26.255 -89.530  1.00  0.00              
ATOM    284 1HD  ARG A  25      -1.951  26.908 -87.275  1.00  0.00              
ATOM    285 2HD  ARG A  25      -1.745  25.203 -86.812  1.00  0.00              
ATOM    286  HE  ARG A  25       0.228  25.676 -88.818  1.00  0.00              
ATOM    287 1HH1 ARG A  25      -0.539  27.097 -85.727  1.00  0.00              
ATOM    288 2HH1 ARG A  25       1.153  27.478 -85.476  1.00  0.00              
ATOM    289 1HH2 ARG A  25       2.168  26.113 -88.548  1.00  0.00              
ATOM    290 2HH2 ARG A  25       2.698  26.918 -87.084  1.00  0.00              
ATOM    291  N   ASP A  26      -5.722  27.695 -89.846  1.00 12.41              
ATOM    292  CA  ASP A  26      -5.842  28.674 -90.927  1.00 12.74              
ATOM    293  C   ASP A  26      -5.885  30.088 -90.343  1.00 11.07              
ATOM    294  O   ASP A  26      -5.221  30.998 -90.836  1.00 12.29              
ATOM    295  CB  ASP A  26      -7.120  28.451 -91.751  1.00 12.81              
ATOM    296  CG  ASP A  26      -7.088  27.171 -92.575  1.00 14.97              
ATOM    297  OD1 ASP A  26      -5.984  26.691 -92.916  1.00 17.04              
ATOM    298  OD2 ASP A  26      -8.182  26.660 -92.895  1.00 17.07              
ATOM    299  H   ASP A  26      -6.432  26.984 -89.745  1.00  0.00              
ATOM    300  HA  ASP A  26      -4.987  28.589 -91.598  1.00  0.00              
ATOM    301 1HB  ASP A  26      -8.033  28.492 -91.156  1.00  0.00              
ATOM    302 2HB  ASP A  26      -7.076  29.318 -92.411  1.00  0.00              
ATOM    303  N   PHE A  27      -6.673  30.264 -89.288  1.00 10.46              
ATOM    304  CA  PHE A  27      -6.799  31.569 -88.653  1.00 11.04              
ATOM    305  C   PHE A  27      -5.475  31.992 -88.026  1.00  9.55              
ATOM    306  O   PHE A  27      -5.069  33.146 -88.135  1.00  9.97              
ATOM    307  CB  PHE A  27      -7.893  31.528 -87.589  1.00 11.88              
ATOM    308  CG  PHE A  27      -8.083  32.830 -86.867  1.00 12.55              
ATOM    309  CD1 PHE A  27      -8.580  33.945 -87.534  1.00 15.94              
ATOM    310  CD2 PHE A  27      -7.755  32.945 -85.521  1.00 15.34              
ATOM    311  CE1 PHE A  27      -8.748  35.159 -86.868  1.00 20.37              
ATOM    312  CE2 PHE A  27      -7.920  34.156 -84.847  1.00 18.20              
ATOM    313  CZ  PHE A  27      -8.417  35.261 -85.524  1.00 19.15              
ATOM    314  H   PHE A  27      -7.195  29.484 -88.916  1.00  0.00              
ATOM    315  HA  PHE A  27      -7.061  32.320 -89.399  1.00  0.00              
ATOM    316 1HB  PHE A  27      -8.851  31.281 -88.045  1.00  0.00              
ATOM    317 2HB  PHE A  27      -7.650  30.784 -86.831  1.00  0.00              
ATOM    318  HD1 PHE A  27      -8.840  33.862 -88.590  1.00  0.00              
ATOM    319  HD2 PHE A  27      -7.364  32.075 -84.991  1.00  0.00              
ATOM    320  HE1 PHE A  27      -9.139  36.024 -87.403  1.00  0.00              
ATOM    321  HE2 PHE A  27      -7.659  34.236 -83.792  1.00  0.00              
ATOM    322  HZ  PHE A  27      -8.545  36.207 -85.000  1.00  0.00              
ATOM    323  N   ALA A  28      -4.798  31.050 -87.380  1.00  0.00              
ATOM    324  CA  ALA A  28      -3.519  31.346 -86.756  1.00  0.00              
ATOM    325  C   ALA A  28      -2.531  31.873 -87.792  1.00  0.00              
ATOM    326  O   ALA A  28      -1.750  32.774 -87.512  1.00  0.00              
ATOM    327  CB  ALA A  28      -2.966  30.110 -86.061  1.00  0.00              
ATOM    328  H   ALA A  28      -5.171  30.113 -87.318  1.00  0.00              
ATOM    329  HA  ALA A  28      -3.669  32.116 -85.999  1.00  0.00              
ATOM    330 1HB  ALA A  28      -2.007  30.350 -85.603  1.00  0.00              
ATOM    331 2HB  ALA A  28      -3.664  29.783 -85.290  1.00  0.00              
ATOM    332 3HB  ALA A  28      -2.830  29.313 -86.790  1.00  0.00              
ATOM    333  N   ASN A  29      -2.561  31.308 -88.994  1.00  0.00              
ATOM    334  CA  ASN A  29      -1.659  31.757 -90.046  1.00  0.00              
ATOM    335  C   ASN A  29      -1.962  33.186 -90.485  1.00  0.00              
ATOM    336  O   ASN A  29      -1.050  33.935 -90.825  1.00  0.00              
ATOM    337  CB  ASN A  29      -1.704  30.824 -91.242  1.00  0.00              
ATOM    338  CG  ASN A  29      -1.029  29.502 -91.004  1.00  0.00              
ATOM    339  OD1 ASN A  29      -0.193  29.362 -90.104  1.00  0.00              
ATOM    340  ND2 ASN A  29      -1.326  28.554 -91.856  1.00  0.00              
ATOM    341  H   ASN A  29      -3.211  30.560 -89.189  1.00  0.00              
ATOM    342  HA  ASN A  29      -0.634  31.778 -89.671  1.00  0.00              
ATOM    343 1HB  ASN A  29      -2.635  30.657 -91.786  1.00  0.00              
ATOM    344 2HB  ASN A  29      -1.043  31.453 -91.838  1.00  0.00              
ATOM    345 1HD2 ASN A  29      -0.914  27.648 -91.759  1.00  0.00              
ATOM    346 2HD2 ASN A  29      -1.964  28.736 -92.603  1.00  0.00              
ATOM    347  N   ARG A  30      -3.236  33.565 -90.473  1.00 10.13              
ATOM    348  CA  ARG A  30      -3.601  34.928 -90.843  1.00 10.66              
ATOM    349  C   ARG A  30      -3.110  35.889 -89.755  1.00  7.66              
ATOM    350  O   ARG A  30      -2.657  36.988 -90.057  1.00  9.29              
ATOM    351  CB  ARG A  30      -5.112  35.045 -91.019  1.00 10.53              
ATOM    352  CG  ARG A  30      -5.639  34.246 -92.205  1.00 12.23              
ATOM    353  CD  ARG A  30      -7.137  34.413 -92.361  1.00 17.00              
ATOM    354  NE  ARG A  30      -7.496  35.792 -92.670  1.00 18.24              
ATOM    355  CZ  ARG A  30      -8.719  36.294 -92.538  1.00 18.39              
ATOM    356  NH1 ARG A  30      -9.709  35.528 -92.097  1.00 26.71              
ATOM    357  NH2 ARG A  30      -8.951  37.563 -92.842  1.00 21.52              
ATOM    358  H   ARG A  30      -3.963  32.916 -90.208  1.00  0.00              
ATOM    359  HA  ARG A  30      -3.162  35.178 -91.809  1.00  0.00              
ATOM    360 1HB  ARG A  30      -5.568  34.691 -90.096  1.00  0.00              
ATOM    361 2HB  ARG A  30      -5.335  36.104 -91.152  1.00  0.00              
ATOM    362 1HG  ARG A  30      -5.139  34.595 -93.109  1.00  0.00              
ATOM    363 2HG  ARG A  30      -5.405  33.193 -92.044  1.00  0.00              
ATOM    364 1HD  ARG A  30      -7.483  33.770 -93.170  1.00  0.00              
ATOM    365 2HD  ARG A  30      -7.624  34.122 -91.431  1.00  0.00              
ATOM    366  HE  ARG A  30      -6.917  36.547 -93.013  1.00  0.00              
ATOM    367 1HH1 ARG A  30      -9.530  34.562 -91.861  1.00  0.00              
ATOM    368 2HH1 ARG A  30     -10.637  35.914 -91.999  1.00  0.00              
ATOM    369 1HH2 ARG A  30      -8.195  38.146 -93.174  1.00  0.00              
ATOM    370 2HH2 ARG A  30      -9.881  37.941 -92.741  1.00  0.00              
ATOM    371  N   VAL A  31      -3.202  35.475 -88.491  1.00  8.75              
ATOM    372  CA  VAL A  31      -2.727  36.314 -87.395  1.00  8.95              
ATOM    373  C   VAL A  31      -1.205  36.436 -87.531  1.00  8.96              
ATOM    374  O   VAL A  31      -0.633  37.489 -87.267  1.00  9.86              
ATOM    375  CB  VAL A  31      -3.093  35.717 -86.011  1.00  8.47              
ATOM    376  CG1 VAL A  31      -2.531  36.594 -84.894  1.00 10.12              
ATOM    377  CG2 VAL A  31      -4.605  35.614 -85.871  1.00 11.68              
ATOM    378  H   VAL A  31      -3.603  34.572 -88.281  1.00  0.00              
ATOM    379  HA  VAL A  31      -3.143  37.320 -87.457  1.00  0.00              
ATOM    380  HB  VAL A  31      -2.695  34.704 -85.946  1.00  0.00              
ATOM    381 1HG1 VAL A  31      -2.794  36.165 -83.927  1.00  0.00              
ATOM    382 2HG1 VAL A  31      -1.446  36.647 -84.984  1.00  0.00              
ATOM    383 3HG1 VAL A  31      -2.952  37.596 -84.972  1.00  0.00              
ATOM    384 1HG2 VAL A  31      -4.853  35.193 -84.897  1.00  0.00              
ATOM    385 2HG2 VAL A  31      -5.046  36.607 -85.961  1.00  0.00              
ATOM    386 3HG2 VAL A  31      -5.000  34.968 -86.656  1.00  0.00              
ATOM    387  N   ARG A  32      -0.557  35.356 -87.962  1.00  0.00              
ATOM    388  CA  ARG A  32       0.885  35.387 -88.149  1.00  0.00              
ATOM    389  C   ARG A  32       1.304  36.376 -89.229  1.00  0.00              
ATOM    390  O   ARG A  32       2.297  37.087 -89.075  1.00  0.00              
ATOM    391  CB  ARG A  32       1.449  34.000 -88.422  1.00  0.00              
ATOM    392  CG  ARG A  32       2.927  33.970 -88.777  1.00  0.00              
ATOM    393  CD  ARG A  32       3.461  32.613 -89.062  1.00  0.00              
ATOM    394  NE  ARG A  32       2.897  31.981 -90.244  1.00  0.00              
ATOM    395  CZ  ARG A  32       3.256  32.268 -91.511  1.00  0.00              
ATOM    396  NH1 ARG A  32       4.147  33.201 -91.767  1.00  0.00              
ATOM    397  NH2 ARG A  32       2.671  31.604 -92.492  1.00  0.00              
ATOM    398  H   ARG A  32      -1.061  34.504 -88.163  1.00  0.00              
ATOM    399  HA  ARG A  32       1.369  35.724 -87.232  1.00  0.00              
ATOM    400 1HB  ARG A  32       1.283  33.407 -87.524  1.00  0.00              
ATOM    401 2HB  ARG A  32       0.874  33.580 -89.246  1.00  0.00              
ATOM    402 1HG  ARG A  32       3.084  34.585 -89.663  1.00  0.00              
ATOM    403 2HG  ARG A  32       3.493  34.385 -87.942  1.00  0.00              
ATOM    404 1HD  ARG A  32       4.538  32.680 -89.210  1.00  0.00              
ATOM    405 2HD  ARG A  32       3.250  31.964 -88.213  1.00  0.00              
ATOM    406  HE  ARG A  32       2.187  31.264 -90.315  1.00  0.00              
ATOM    407 1HH1 ARG A  32       4.572  33.712 -91.006  1.00  0.00              
ATOM    408 2HH1 ARG A  32       4.402  33.402 -92.723  1.00  0.00              
ATOM    409 1HH2 ARG A  32       1.975  30.902 -92.278  1.00  0.00              
ATOM    410 2HH2 ARG A  32       2.921  31.800 -93.450  1.00  0.00              
ATOM    411  N   ALA A  33       0.549  36.429 -90.325  1.00 11.61              
ATOM    412  CA  ALA A  33       0.857  37.353 -91.416  1.00 12.16              
ATOM    413  C   ALA A  33       0.698  38.787 -90.925  1.00 11.51              
ATOM    414  O   ALA A  33       1.491  39.668 -91.260  1.00 12.12              
ATOM    415  CB  ALA A  33      -0.066  37.097 -92.603  1.00 13.75              
ATOM    416  H   ALA A  33      -0.253  35.820 -90.407  1.00  0.00              
ATOM    417  HA  ALA A  33       1.887  37.188 -91.734  1.00  0.00              
ATOM    418 1HB  ALA A  33       0.176  37.792 -93.407  1.00  0.00              
ATOM    419 2HB  ALA A  33       0.069  36.074 -92.955  1.00  0.00              
ATOM    420 3HB  ALA A  33      -1.101  37.243 -92.297  1.00  0.00              
ATOM    421  N   LEU A  34      -0.338  39.012 -90.125  1.00 11.29              
ATOM    422  CA  LEU A  34      -0.605  40.323 -89.554  1.00 11.51              
ATOM    423  C   LEU A  34       0.577  40.736 -88.673  1.00  9.32              
ATOM    424  O   LEU A  34       1.063  41.867 -88.747  1.00 11.34              
ATOM    425  CB  LEU A  34      -1.892  40.262 -88.728  1.00 12.53              
ATOM    426  CG  LEU A  34      -2.190  41.414 -87.770  1.00 12.31              
ATOM    427  CD1 LEU A  34      -2.336  42.711 -88.547  1.00 14.65              
ATOM    428  CD2 LEU A  34      -3.459  41.107 -86.985  1.00 12.44              
ATOM    429  H   LEU A  34      -0.959  38.245 -89.908  1.00  0.00              
ATOM    430  HA  LEU A  34      -0.723  41.053 -90.354  1.00  0.00              
ATOM    431 1HB  LEU A  34      -2.622  40.276 -89.536  1.00  0.00              
ATOM    432 2HB  LEU A  34      -1.976  39.324 -88.179  1.00  0.00              
ATOM    433  HG  LEU A  34      -1.364  41.468 -87.061  1.00  0.00              
ATOM    434 1HD1 LEU A  34      -2.548  43.527 -87.857  1.00  0.00              
ATOM    435 2HD1 LEU A  34      -1.410  42.921 -89.082  1.00  0.00              
ATOM    436 3HD1 LEU A  34      -3.154  42.618 -89.260  1.00  0.00              
ATOM    437 1HD2 LEU A  34      -3.671  41.929 -86.301  1.00  0.00              
ATOM    438 2HD2 LEU A  34      -4.294  40.984 -87.675  1.00  0.00              
ATOM    439 3HD2 LEU A  34      -3.322  40.188 -86.415  1.00  0.00              
ATOM    440  N   ALA A  35       1.038  39.804 -87.844  1.00  0.00              
ATOM    441  CA  ALA A  35       2.160  40.050 -86.945  1.00  0.00              
ATOM    442  C   ALA A  35       3.413  40.451 -87.720  1.00  0.00              
ATOM    443  O   ALA A  35       4.149  41.348 -87.310  1.00  0.00              
ATOM    444  CB  ALA A  35       2.431  38.821 -86.090  1.00  0.00              
ATOM    445  H   ALA A  35       0.594  38.897 -87.840  1.00  0.00              
ATOM    446  HA  ALA A  35       1.899  40.871 -86.277  1.00  0.00              
ATOM    447 1HB  ALA A  35       3.270  39.020 -85.423  1.00  0.00              
ATOM    448 2HB  ALA A  35       1.546  38.585 -85.499  1.00  0.00              
ATOM    449 3HB  ALA A  35       2.674  37.977 -86.734  1.00  0.00              
ATOM    450  N   GLU A  36       3.653  39.776 -88.840  1.00  0.00              
ATOM    451  CA  GLU A  36       4.819  40.061 -89.669  1.00  0.00              
ATOM    452  C   GLU A  36       4.750  41.476 -90.240  1.00  0.00              
ATOM    453  O   GLU A  36       5.762  42.176 -90.304  1.00  0.00              
ATOM    454  CB  GLU A  36       4.934  39.039 -90.802  1.00  0.00              
ATOM    455  CG  GLU A  36       5.328  37.640 -90.349  1.00  0.00              
ATOM    456  CD  GLU A  36       5.301  36.667 -91.495  1.00  0.00              
ATOM    457  OE1 GLU A  36       4.921  37.058 -92.572  1.00  0.00              
ATOM    458  OE2 GLU A  36       5.765  35.564 -91.323  1.00  0.00              
ATOM    459  H   GLU A  36       3.013  39.048 -89.124  1.00  0.00              
ATOM    460  HA  GLU A  36       5.726  39.995 -89.067  1.00  0.00              
ATOM    461 1HB  GLU A  36       3.963  39.000 -91.296  1.00  0.00              
ATOM    462 2HB  GLU A  36       5.682  39.418 -91.499  1.00  0.00              
ATOM    463 1HG  GLU A  36       6.302  37.599 -89.862  1.00  0.00              
ATOM    464 2HG  GLU A  36       4.553  37.376 -89.631  1.00  0.00              
ATOM    465  N   ARG A  37       3.556  41.894 -90.651  1.00 15.76              
ATOM    466  CA  ARG A  37       3.364  43.224 -91.224  1.00 17.66              
ATOM    467  C   ARG A  37       3.553  44.347 -90.206  1.00 18.51              
ATOM    468  O   ARG A  37       4.112  45.398 -90.525  1.00 20.48              
ATOM    469  CB  ARG A  37       1.961  43.353 -91.830  1.00 21.55              
ATOM    470  CG  ARG A  37       1.656  42.408 -92.978  1.00 28.41              
ATOM    471  CD  ARG A  37       0.438  42.890 -93.762  1.00 33.15              
ATOM    472  NE  ARG A  37      -0.792  42.890 -92.972  1.00 32.61              
ATOM    473  CZ  ARG A  37      -1.512  41.804 -92.703  1.00 33.44              
ATOM    474  NH1 ARG A  37      -1.131  40.620 -93.162  1.00 29.78              
ATOM    475  NH2 ARG A  37      -2.619  41.903 -91.979  1.00 34.02              
ATOM    476  H   ARG A  37       2.762  41.276 -90.565  1.00  0.00              
ATOM    477  HA  ARG A  37       4.064  43.376 -92.046  1.00  0.00              
ATOM    478 1HB  ARG A  37       1.249  43.174 -91.026  1.00  0.00              
ATOM    479 2HB  ARG A  37       1.860  44.380 -92.182  1.00  0.00              
ATOM    480 1HG  ARG A  37       2.526  42.367 -93.634  1.00  0.00              
ATOM    481 2HG  ARG A  37       1.464  41.416 -92.568  1.00  0.00              
ATOM    482 1HD  ARG A  37       0.619  43.908 -94.106  1.00  0.00              
ATOM    483 2HD  ARG A  37       0.289  42.237 -94.621  1.00  0.00              
ATOM    484  HE  ARG A  37      -1.272  43.661 -92.526  1.00  0.00              
ATOM    485 1HH1 ARG A  37      -0.291  40.543 -93.717  1.00  0.00              
ATOM    486 2HH1 ARG A  37      -1.682  39.800 -92.954  1.00  0.00              
ATOM    487 1HH2 ARG A  37      -2.913  42.806 -91.633  1.00  0.00              
ATOM    488 2HH2 ARG A  37      -3.163  41.077 -91.778  1.00  0.00              
ATOM    489  N   GLU A  38       3.084  44.120 -88.983  1.00 14.28              
ATOM    490  CA  GLU A  38       3.165  45.123 -87.927  1.00 14.86              
ATOM    491  C   GLU A  38       4.398  45.024 -87.036  1.00 11.24              
ATOM    492  O   GLU A  38       4.564  45.822 -86.108  1.00 14.46              
ATOM    493  CB  GLU A  38       1.907  45.048 -87.062  1.00 15.73              
ATOM    494  CG  GLU A  38       0.622  45.238 -87.851  1.00 18.27              
ATOM    495  CD  GLU A  38       0.540  46.605 -88.500  1.00 24.94              
ATOM    496  OE1 GLU A  38      -0.338  46.804 -89.366  1.00 30.72              
ATOM    497  OE2 GLU A  38       1.351  47.483 -88.138  1.00 26.63              
ATOM    498  H   GLU A  38       2.659  43.226 -88.781  1.00  0.00              
ATOM    499  HA  GLU A  38       3.240  46.118 -88.367  1.00  0.00              
ATOM    500 1HB  GLU A  38       1.908  44.069 -86.583  1.00  0.00              
ATOM    501 2HB  GLU A  38       1.996  45.825 -86.302  1.00  0.00              
ATOM    502 1HG  GLU A  38       0.466  44.477 -88.615  1.00  0.00              
ATOM    503 2HG  GLU A  38      -0.157  45.157 -87.095  1.00  0.00              
ATOM    504  N   ASN A  39       5.254  44.047 -87.306  1.00 13.25              
ATOM    505  CA  ASN A  39       6.466  43.859 -86.520  1.00 13.01              
ATOM    506  C   ASN A  39       6.199  43.657 -85.028  1.00 11.14              
ATOM    507  O   ASN A  39       6.970  44.111 -84.180  1.00 14.12              
ATOM    508  CB  ASN A  39       7.412  45.048 -86.715  1.00 17.93              
ATOM    509  CG  ASN A  39       7.893  45.175 -88.145  1.00 22.32              
ATOM    510  OD1 ASN A  39       8.417  44.221 -88.720  1.00 23.33              
ATOM    511  ND2 ASN A  39       7.720  46.355 -88.727  1.00 28.24              
ATOM    512  H   ASN A  39       5.063  43.419 -88.073  1.00  0.00              
ATOM    513  HA  ASN A  39       6.983  42.956 -86.848  1.00  0.00              
ATOM    514 1HB  ASN A  39       7.163  46.031 -86.314  1.00  0.00              
ATOM    515 2HB  ASN A  39       8.202  44.600 -86.112  1.00  0.00              
ATOM    516 1HD2 ASN A  39       8.019  46.495 -89.672  1.00  0.00              
ATOM    517 2HD2 ASN A  39       7.291  47.103 -88.222  1.00  0.00              
ATOM    518  N   HIS A  40       5.101  42.977 -84.710  1.00 10.95              
ATOM    519  CA  HIS A  40       4.756  42.693 -83.323  1.00  9.25              
ATOM    520  C   HIS A  40       4.101  41.323 -83.337  1.00  9.34              
ATOM    521  O   HIS A  40       3.101  41.107 -84.024  1.00 10.08              
ATOM    522  CB  HIS A  40       3.804  43.753 -82.769  1.00 10.67              
ATOM    523  CG  HIS A  40       3.675  43.721 -81.278  1.00  9.71              
ATOM    524  ND1 HIS A  40       4.761  43.814 -80.435  1.00 13.94              
ATOM    525  CD2 HIS A  40       2.588  43.602 -80.479  1.00  9.70              
ATOM    526  CE1 HIS A  40       4.350  43.755 -79.181  1.00 13.98              
ATOM    527  NE2 HIS A  40       3.035  43.627 -79.180  1.00 10.44              
ATOM    528  H   HIS A  40       4.491  42.649 -85.446  1.00  0.00              
ATOM    529  HA  HIS A  40       5.660  42.687 -82.715  1.00  0.00              
ATOM    530 1HB  HIS A  40       4.158  44.751 -83.031  1.00  0.00              
ATOM    531 2HB  HIS A  40       2.803  43.606 -83.173  1.00  0.00              
ATOM    532  HD2 HIS A  40       1.523  43.501 -80.688  1.00  0.00              
ATOM    533  HE1 HIS A  40       5.064  43.812 -78.360  1.00  0.00              
ATOM    534  HE2 HIS A  40       2.446  43.558 -78.362  1.00  0.00              
ATOM    535  N   HIS A  41       4.668  40.401 -82.570  1.00  0.00              
ATOM    536  CA  HIS A  41       4.186  39.033 -82.566  1.00  0.00              
ATOM    537  C   HIS A  41       3.490  38.571 -81.307  1.00  0.00              
ATOM    538  O   HIS A  41       3.889  38.903 -80.194  1.00  0.00              
ATOM    539  CB  HIS A  41       5.354  38.085 -82.854  1.00  0.00              
ATOM    540  CG  HIS A  41       5.761  38.052 -84.295  1.00  0.00              
ATOM    541  ND1 HIS A  41       5.408  37.025 -85.144  1.00  0.00              
ATOM    542  CD2 HIS A  41       6.491  38.919 -85.035  1.00  0.00              
ATOM    543  CE1 HIS A  41       5.903  37.262 -86.347  1.00  0.00              
ATOM    544  NE2 HIS A  41       6.564  38.405 -86.306  1.00  0.00              
ATOM    545  H   HIS A  41       5.447  40.650 -81.978  1.00  0.00              
ATOM    546  HA  HIS A  41       3.402  38.919 -83.314  1.00  0.00              
ATOM    547 1HB  HIS A  41       6.235  38.390 -82.289  1.00  0.00              
ATOM    548 2HB  HIS A  41       5.085  37.064 -82.583  1.00  0.00              
ATOM    549  HD2 HIS A  41       6.979  39.865 -84.800  1.00  0.00              
ATOM    550  HE1 HIS A  41       5.733  36.563 -87.165  1.00  0.00              
ATOM    551  HE2 HIS A  41       7.048  38.838 -87.080  1.00  0.00              
ATOM    552  N   PRO A  42       2.444  37.758 -81.473  1.00  0.00              
ATOM    553  CA  PRO A  42       1.672  37.235 -80.350  1.00  0.00              
ATOM    554  C   PRO A  42       2.186  35.878 -79.918  1.00  0.00              
ATOM    555  O   PRO A  42       3.156  35.350 -80.471  1.00  0.00              
ATOM    556  CB  PRO A  42       0.293  37.082 -80.960  1.00  0.00              
ATOM    557  CG  PRO A  42       0.643  36.490 -82.317  1.00  0.00              
ATOM    558  CD  PRO A  42       1.852  37.323 -82.757  1.00  0.00              
ATOM    559  HA  PRO A  42       1.684  37.904 -79.477  1.00  0.00              
ATOM    560 1HB  PRO A  42      -0.344  36.421 -80.354  1.00  0.00              
ATOM    561 2HB  PRO A  42      -0.225  38.050 -81.034  1.00  0.00              
ATOM    562 1HG  PRO A  42       0.883  35.420 -82.234  1.00  0.00              
ATOM    563 2HG  PRO A  42      -0.200  36.577 -83.018  1.00  0.00              
ATOM    564 1HD  PRO A  42       2.570  36.735 -83.347  1.00  0.00              
ATOM    565 2HD  PRO A  42       1.560  38.186 -83.374  1.00  0.00              
ATOM    566  N   ARG A  43       1.540  35.338 -78.892  1.00  0.00              
ATOM    567  CA  ARG A  43       1.792  33.970 -78.486  1.00  0.00              
ATOM    568  C   ARG A  43       0.466  33.341 -78.920  1.00  0.00              
ATOM    569  O   ARG A  43      -0.614  33.770 -78.488  1.00  0.00              
ATOM    570  CB  ARG A  43       2.145  33.774 -77.019  1.00  0.00              
ATOM    571  CG  ARG A  43       2.354  32.328 -76.599  1.00  0.00              
ATOM    572  CD  ARG A  43       2.792  32.157 -75.190  1.00  0.00              
ATOM    573  NE  ARG A  43       1.765  32.441 -74.201  1.00  0.00              
ATOM    574  CZ  ARG A  43       1.961  32.425 -72.868  1.00  0.00              
ATOM    575  NH1 ARG A  43       3.130  32.104 -72.359  1.00  0.00              
ATOM    576  NH2 ARG A  43       0.939  32.719 -72.083  1.00  0.00              
ATOM    577  H   ARG A  43       0.861  35.885 -78.383  1.00  0.00              
ATOM    578  HA  ARG A  43       2.731  33.624 -78.919  1.00  0.00              
ATOM    579 1HB  ARG A  43       3.058  34.338 -76.834  1.00  0.00              
ATOM    580 2HB  ARG A  43       1.330  34.202 -76.436  1.00  0.00              
ATOM    581 1HG  ARG A  43       1.414  31.790 -76.726  1.00  0.00              
ATOM    582 2HG  ARG A  43       3.115  31.887 -77.244  1.00  0.00              
ATOM    583 1HD  ARG A  43       3.112  31.126 -75.041  1.00  0.00              
ATOM    584 2HD  ARG A  43       3.628  32.827 -74.995  1.00  0.00              
ATOM    585  HE  ARG A  43       0.792  32.684 -74.333  1.00  0.00              
ATOM    586 1HH1 ARG A  43       3.896  31.864 -72.972  1.00  0.00              
ATOM    587 2HH1 ARG A  43       3.256  32.097 -71.357  1.00  0.00              
ATOM    588 1HH2 ARG A  43       0.043  32.947 -72.490  1.00  0.00              
ATOM    589 2HH2 ARG A  43       1.059  32.714 -71.081  1.00  0.00              
ATOM    590  N   VAL A  44       0.550  32.360 -79.811  1.00  0.00              
ATOM    591  CA  VAL A  44      -0.631  31.683 -80.326  1.00  0.00              
ATOM    592  C   VAL A  44      -0.720  30.268 -79.805  1.00  0.00              
ATOM    593  O   VAL A  44       0.270  29.537 -79.815  1.00  0.00              
ATOM    594  CB  VAL A  44      -0.642  31.650 -81.866  1.00  0.00              
ATOM    595  CG1 VAL A  44      -1.857  30.889 -82.374  1.00  0.00              
ATOM    596  CG2 VAL A  44      -0.626  33.063 -82.429  1.00  0.00              
ATOM    597  H   VAL A  44       1.462  32.077 -80.140  1.00  0.00              
ATOM    598  HA  VAL A  44      -1.524  32.234 -80.033  1.00  0.00              
ATOM    599  HB  VAL A  44       0.267  31.160 -82.216  1.00  0.00              
ATOM    600 1HG1 VAL A  44      -1.849  30.875 -83.464  1.00  0.00              
ATOM    601 2HG1 VAL A  44      -1.829  29.866 -81.999  1.00  0.00              
ATOM    602 3HG1 VAL A  44      -2.766  31.379 -82.025  1.00  0.00              
ATOM    603 1HG2 VAL A  44      -0.634  33.021 -83.518  1.00  0.00              
ATOM    604 2HG2 VAL A  44      -1.507  33.602 -82.080  1.00  0.00              
ATOM    605 3HG2 VAL A  44       0.273  33.579 -82.093  1.00  0.00              
ATOM    606  N   THR A  45      -1.903  29.872 -79.359  1.00  0.00              
ATOM    607  CA  THR A  45      -2.100  28.505 -78.896  1.00  0.00              
ATOM    608  C   THR A  45      -3.180  27.919 -79.794  1.00  0.00              
ATOM    609  O   THR A  45      -4.316  28.397 -79.812  1.00  0.00              
ATOM    610  CB  THR A  45      -2.525  28.424 -77.418  1.00  0.00              
ATOM    611  OG1 THR A  45      -1.514  29.017 -76.594  1.00  0.00              
ATOM    612  CG2 THR A  45      -2.730  26.975 -77.001  1.00  0.00              
ATOM    613  H   THR A  45      -2.681  30.516 -79.336  1.00  0.00              
ATOM    614  HA  THR A  45      -1.169  27.945 -78.991  1.00  0.00              
ATOM    615  HB  THR A  45      -3.457  28.974 -77.287  1.00  0.00              
ATOM    616  HG1 THR A  45      -1.398  29.937 -76.843  1.00  0.00              
ATOM    617 1HG2 THR A  45      -3.030  26.939 -75.954  1.00  0.00              
ATOM    618 2HG2 THR A  45      -3.506  26.525 -77.619  1.00  0.00              
ATOM    619 3HG2 THR A  45      -1.798  26.426 -77.131  1.00  0.00              
ATOM    620  N   VAL A  46      -2.804  26.901 -80.560  1.00  0.00              
ATOM    621  CA  VAL A  46      -3.706  26.251 -81.495  1.00  0.00              
ATOM    622  C   VAL A  46      -4.027  24.836 -81.048  1.00  0.00              
ATOM    623  O   VAL A  46      -3.132  24.048 -80.734  1.00  0.00              
ATOM    624  CB  VAL A  46      -3.115  26.210 -82.917  1.00  0.00              
ATOM    625  CG1 VAL A  46      -4.057  25.483 -83.864  1.00  0.00              
ATOM    626  CG2 VAL A  46      -2.837  27.618 -83.420  1.00  0.00              
ATOM    627  H   VAL A  46      -1.852  26.571 -80.484  1.00  0.00              
ATOM    628  HA  VAL A  46      -4.670  26.759 -81.535  1.00  0.00              
ATOM    629  HB  VAL A  46      -2.157  25.690 -82.887  1.00  0.00              
ATOM    630 1HG1 VAL A  46      -3.623  25.462 -84.865  1.00  0.00              
ATOM    631 2HG1 VAL A  46      -4.209  24.462 -83.515  1.00  0.00              
ATOM    632 3HG1 VAL A  46      -5.014  26.003 -83.896  1.00  0.00              
ATOM    633 1HG2 VAL A  46      -2.419  27.570 -84.425  1.00  0.00              
ATOM    634 2HG2 VAL A  46      -3.767  28.186 -83.440  1.00  0.00              
ATOM    635 3HG2 VAL A  46      -2.126  28.109 -82.755  1.00  0.00              
ATOM    636  N   GLU A  47      -5.311  24.523 -81.005  1.00  0.00              
ATOM    637  CA  GLU A  47      -5.755  23.192 -80.628  1.00  0.00              
ATOM    638  C   GLU A  47      -7.052  22.925 -81.360  1.00  0.00              
ATOM    639  O   GLU A  47      -7.576  23.807 -82.035  1.00  0.00              
ATOM    640  CB  GLU A  47      -5.944  23.067 -79.115  1.00  0.00              
ATOM    641  CG  GLU A  47      -7.052  23.941 -78.545  1.00  0.00              
ATOM    642  CD  GLU A  47      -7.125  23.825 -77.048  1.00  0.00              
ATOM    643  OE1 GLU A  47      -7.369  22.744 -76.567  1.00  0.00              
ATOM    644  OE2 GLU A  47      -6.827  24.788 -76.382  1.00  0.00              
ATOM    645  H   GLU A  47      -6.000  25.224 -81.239  1.00  0.00              
ATOM    646  HA  GLU A  47      -5.008  22.455 -80.924  1.00  0.00              
ATOM    647 1HB  GLU A  47      -6.165  22.020 -78.907  1.00  0.00              
ATOM    648 2HB  GLU A  47      -4.995  23.337 -78.651  1.00  0.00              
ATOM    649 1HG  GLU A  47      -6.962  24.991 -78.822  1.00  0.00              
ATOM    650 2HG  GLU A  47      -7.958  23.527 -78.986  1.00  0.00              
ATOM    651  N   TYR A  48      -7.560  21.706 -81.255  1.00  0.00              
ATOM    652  CA  TYR A  48      -8.806  21.387 -81.926  1.00  0.00              
ATOM    653  C   TYR A  48      -9.896  22.375 -81.536  1.00  0.00              
ATOM    654  O   TYR A  48     -10.195  22.543 -80.356  1.00  0.00              
ATOM    655  CB  TYR A  48      -9.243  19.958 -81.595  1.00  0.00              
ATOM    656  CG  TYR A  48     -10.534  19.542 -82.264  1.00  0.00              
ATOM    657  CD1 TYR A  48     -10.535  19.015 -83.547  1.00  0.00              
ATOM    658  CD2 TYR A  48     -11.749  19.674 -81.608  1.00  0.00              
ATOM    659  CE1 TYR A  48     -11.712  18.634 -84.162  1.00  0.00              
ATOM    660  CE2 TYR A  48     -12.932  19.295 -82.212  1.00  0.00              
ATOM    661  CZ  TYR A  48     -12.909  18.776 -83.491  1.00  0.00              
ATOM    662  OH  TYR A  48     -14.084  18.396 -84.097  1.00  0.00              
ATOM    663  H   TYR A  48      -7.095  20.991 -80.715  1.00  0.00              
ATOM    664  HA  TYR A  48      -8.672  21.454 -83.006  1.00  0.00              
ATOM    665 1HB  TYR A  48      -8.438  19.293 -81.913  1.00  0.00              
ATOM    666 2HB  TYR A  48      -9.358  19.899 -80.514  1.00  0.00              
ATOM    667  HD1 TYR A  48      -9.586  18.906 -84.072  1.00  0.00              
ATOM    668  HD2 TYR A  48     -11.760  20.086 -80.598  1.00  0.00              
ATOM    669  HE1 TYR A  48     -11.698  18.223 -85.171  1.00  0.00              
ATOM    670  HE2 TYR A  48     -13.877  19.409 -81.680  1.00  0.00              
ATOM    671  HH  TYR A  48     -14.856  18.536 -83.543  1.00  0.00              
ATOM    672  N   GLY A  49     -10.465  23.038 -82.539  1.00 10.97              
ATOM    673  CA  GLY A  49     -11.549  23.977 -82.311  1.00 12.49              
ATOM    674  C   GLY A  49     -11.263  25.310 -81.641  1.00 11.46              
ATOM    675  O   GLY A  49     -12.203  26.037 -81.316  1.00 12.63              
ATOM    676  H   GLY A  49     -10.136  22.886 -83.482  1.00  0.00              
ATOM    677 1HA  GLY A  49     -11.998  24.242 -83.268  1.00  0.00              
ATOM    678 2HA  GLY A  49     -12.300  23.507 -81.677  1.00  0.00              
ATOM    679  N   ARG A  50      -9.999  25.661 -81.433  1.00 10.31              
ATOM    680  CA  ARG A  50      -9.725  26.934 -80.790  1.00 10.46              
ATOM    681  C   ARG A  50      -8.340  27.493 -80.999  1.00  9.09              
ATOM    682  O   ARG A  50      -7.352  26.761 -81.069  1.00 10.51              
ATOM    683  CB  ARG A  50      -9.957  26.819 -79.287  1.00 14.76              
ATOM    684  CG  ARG A  50      -9.809  28.136 -78.512  1.00 19.26              
ATOM    685  CD  ARG A  50     -10.205  27.982 -77.046  1.00 26.40              
ATOM    686  NE  ARG A  50      -9.323  27.072 -76.320  1.00 34.92              
ATOM    687  CZ  ARG A  50      -9.424  26.816 -75.019  1.00 38.68              
ATOM    688  NH1 ARG A  50     -10.372  27.401 -74.299  1.00 39.97              
ATOM    689  NH2 ARG A  50      -8.576  25.980 -74.435  1.00 41.66              
ATOM    690  H   ARG A  50      -9.226  25.072 -81.707  1.00  0.00              
ATOM    691  HA  ARG A  50     -10.423  27.689 -81.153  1.00  0.00              
ATOM    692 1HB  ARG A  50     -10.965  26.431 -79.149  1.00  0.00              
ATOM    693 2HB  ARG A  50      -9.235  26.096 -78.908  1.00  0.00              
ATOM    694 1HG  ARG A  50      -8.769  28.458 -78.570  1.00  0.00              
ATOM    695 2HG  ARG A  50     -10.448  28.886 -78.979  1.00  0.00              
ATOM    696 1HD  ARG A  50     -10.164  28.958 -76.564  1.00  0.00              
ATOM    697 2HD  ARG A  50     -11.221  27.593 -76.993  1.00  0.00              
ATOM    698  HE  ARG A  50      -8.544  26.523 -76.658  1.00  0.00              
ATOM    699 1HH1 ARG A  50     -11.017  28.040 -74.742  1.00  0.00              
ATOM    700 2HH1 ARG A  50     -10.445  27.204 -73.311  1.00  0.00              
ATOM    701 1HH2 ARG A  50      -7.851  25.537 -74.982  1.00  0.00              
ATOM    702 2HH2 ARG A  50      -8.658  25.791 -73.447  1.00  0.00              
ATOM    703  N   VAL A  51      -8.286  28.813 -81.105  1.00  8.68              
ATOM    704  CA  VAL A  51      -7.026  29.521 -81.206  1.00  8.32              
ATOM    705  C   VAL A  51      -7.065  30.581 -80.121  1.00  8.33              
ATOM    706  O   VAL A  51      -8.021  31.356 -80.037  1.00 10.09              
ATOM    707  CB  VAL A  51      -6.837  30.259 -82.542  1.00  9.58              
ATOM    708  CG1 VAL A  51      -5.531  31.054 -82.501  1.00 11.97              
ATOM    709  CG2 VAL A  51      -6.816  29.274 -83.694  1.00 12.47              
ATOM    710  H   VAL A  51      -9.148  29.339 -81.116  1.00  0.00              
ATOM    711  HA  VAL A  51      -6.180  28.844 -81.085  1.00  0.00              
ATOM    712  HB  VAL A  51      -7.689  30.919 -82.705  1.00  0.00              
ATOM    713 1HG1 VAL A  51      -5.394  31.579 -83.447  1.00  0.00              
ATOM    714 2HG1 VAL A  51      -5.571  31.778 -81.688  1.00  0.00              
ATOM    715 3HG1 VAL A  51      -4.695  30.373 -82.341  1.00  0.00              
ATOM    716 1HG2 VAL A  51      -6.682  29.813 -84.632  1.00  0.00              
ATOM    717 2HG2 VAL A  51      -5.993  28.573 -83.557  1.00  0.00              
ATOM    718 3HG2 VAL A  51      -7.758  28.726 -83.722  1.00  0.00              
ATOM    719  N   THR A  52      -6.049  30.593 -79.270  1.00  8.06              
ATOM    720  CA  THR A  52      -5.946  31.609 -78.237  1.00  7.55              
ATOM    721  C   THR A  52      -4.855  32.555 -78.722  1.00  7.00              
ATOM    722  O   THR A  52      -3.770  32.120 -79.133  1.00  8.20              
ATOM    723  CB  THR A  52      -5.530  31.019 -76.880  1.00  8.79              
ATOM    724  OG1 THR A  52      -6.496  30.049 -76.464  1.00 11.70              
ATOM    725  CG2 THR A  52      -5.455  32.114 -75.821  1.00 10.72              
ATOM    726  H   THR A  52      -5.332  29.885 -79.337  1.00  0.00              
ATOM    727  HA  THR A  52      -6.907  32.108 -78.113  1.00  0.00              
ATOM    728  HB  THR A  52      -4.553  30.547 -76.983  1.00  0.00              
ATOM    729  HG1 THR A  52      -7.189  29.984 -77.126  1.00  0.00              
ATOM    730 1HG2 THR A  52      -5.159  31.677 -74.868  1.00  0.00              
ATOM    731 2HG2 THR A  52      -4.721  32.861 -76.122  1.00  0.00              
ATOM    732 3HG2 THR A  52      -6.431  32.585 -75.717  1.00  0.00              
ATOM    733  N   VAL A  53      -5.157  33.845 -78.704  1.00  7.29              
ATOM    734  CA  VAL A  53      -4.216  34.862 -79.141  1.00  7.01              
ATOM    735  C   VAL A  53      -3.886  35.746 -77.949  1.00  6.72              
ATOM    736  O   VAL A  53      -4.787  36.270 -77.291  1.00  7.39              
ATOM    737  CB  VAL A  53      -4.822  35.738 -80.272  1.00  7.01              
ATOM    738  CG1 VAL A  53      -3.787  36.741 -80.763  1.00  8.27              
ATOM    739  CG2 VAL A  53      -5.312  34.861 -81.421  1.00  7.87              
ATOM    740  H   VAL A  53      -6.070  34.127 -78.376  1.00  0.00              
ATOM    741  HA  VAL A  53      -3.288  34.416 -79.501  1.00  0.00              
ATOM    742  HB  VAL A  53      -5.692  36.266 -79.883  1.00  0.00              
ATOM    743 1HG1 VAL A  53      -4.220  37.352 -81.556  1.00  0.00              
ATOM    744 2HG1 VAL A  53      -3.482  37.383 -79.937  1.00  0.00              
ATOM    745 3HG1 VAL A  53      -2.919  36.208 -81.150  1.00  0.00              
ATOM    746 1HG2 VAL A  53      -5.734  35.489 -82.205  1.00  0.00              
ATOM    747 2HG2 VAL A  53      -4.475  34.290 -81.824  1.00  0.00              
ATOM    748 3HG2 VAL A  53      -6.077  34.175 -81.055  1.00  0.00              
ATOM    749  N   GLU A  54      -2.596  35.899 -77.676  1.00  6.62              
ATOM    750  CA  GLU A  54      -2.137  36.731 -76.569  1.00  7.14              
ATOM    751  C   GLU A  54      -1.176  37.783 -77.092  1.00  6.74              
ATOM    752  O   GLU A  54      -0.222  37.464 -77.809  1.00  7.83              
ATOM    753  CB  GLU A  54      -1.411  35.891 -75.519  1.00  7.65              
ATOM    754  CG  GLU A  54      -2.232  34.786 -74.899  1.00 10.07              
ATOM    755  CD  GLU A  54      -1.391  33.912 -73.999  1.00  9.81              
ATOM    756  OE1 GLU A  54      -1.139  34.299 -72.839  1.00 14.04              
ATOM    757  OE2 GLU A  54      -0.956  32.842 -74.460  1.00 10.68              
ATOM    758  H   GLU A  54      -1.914  35.426 -78.251  1.00  0.00              
ATOM    759  HA  GLU A  54      -2.990  37.216 -76.092  1.00  0.00              
ATOM    760 1HB  GLU A  54      -0.540  35.454 -76.008  1.00  0.00              
ATOM    761 2HB  GLU A  54      -1.084  36.574 -74.735  1.00  0.00              
ATOM    762 1HG  GLU A  54      -3.098  35.148 -74.345  1.00  0.00              
ATOM    763 2HG  GLU A  54      -2.568  34.205 -75.756  1.00  0.00              
ATOM    764  N   TRP A  55      -1.438  39.035 -76.731  1.00  6.79              
ATOM    765  CA  TRP A  55      -0.602  40.155 -77.130  1.00  7.32              
ATOM    766  C   TRP A  55      -0.061  40.884 -75.913  1.00  8.04              
ATOM    767  O   TRP A  55      -0.812  41.223 -75.000  1.00  8.18              
ATOM    768  CB  TRP A  55      -1.389  41.198 -77.933  1.00  8.29              
ATOM    769  CG  TRP A  55      -1.985  40.739 -79.215  1.00  7.36              
ATOM    770  CD1 TRP A  55      -3.303  40.467 -79.457  1.00  7.63              
ATOM    771  CD2 TRP A  55      -1.298  40.523 -80.451  1.00  6.84              
ATOM    772  NE1 TRP A  55      -3.479  40.099 -80.768  1.00  8.32              
ATOM    773  CE2 TRP A  55      -2.264  40.121 -81.400  1.00  7.39              
ATOM    774  CE3 TRP A  55       0.041  40.631 -80.850  1.00  7.91              
ATOM    775  CZ2 TRP A  55      -1.933  39.825 -82.725  1.00  8.93              
ATOM    776  CZ3 TRP A  55       0.368  40.339 -82.171  1.00  9.37              
ATOM    777  CH2 TRP A  55      -0.617  39.938 -83.090  1.00  9.69              
ATOM    778  H   TRP A  55      -2.251  39.208 -76.157  1.00  0.00              
ATOM    779  HA  TRP A  55       0.218  39.800 -77.755  1.00  0.00              
ATOM    780 1HB  TRP A  55      -2.230  41.569 -77.347  1.00  0.00              
ATOM    781 2HB  TRP A  55      -0.740  42.031 -78.205  1.00  0.00              
ATOM    782  HD1 TRP A  55      -3.990  40.575 -78.620  1.00  0.00              
ATOM    783  HE1 TRP A  55      -4.359  39.852 -81.197  1.00  0.00              
ATOM    784  HE3 TRP A  55       0.841  40.936 -80.176  1.00  0.00              
ATOM    785  HZ2 TRP A  55      -2.725  39.521 -83.410  1.00  0.00              
ATOM    786  HZ3 TRP A  55       1.411  40.429 -82.476  1.00  0.00              
ATOM    787  HH2 TRP A  55      -0.325  39.712 -84.116  1.00  0.00              
ATOM    788  N   TRP A  56       1.244  41.116 -75.894  1.00  8.08              
ATOM    789  CA  TRP A  56       1.845  41.919 -74.838  1.00  8.45              
ATOM    790  C   TRP A  56       3.194  42.403 -75.323  1.00  8.09              
ATOM    791  O   TRP A  56       3.718  41.926 -76.333  1.00  8.69              
ATOM    792  CB  TRP A  56       1.961  41.160 -73.502  1.00  9.65              
ATOM    793  CG  TRP A  56       3.083  40.186 -73.382  1.00 10.11              
ATOM    794  CD1 TRP A  56       4.343  40.430 -72.912  1.00 14.07              
ATOM    795  CD2 TRP A  56       3.032  38.791 -73.692  1.00 13.77              
ATOM    796  NE1 TRP A  56       5.079  39.268 -72.906  1.00 14.06              
ATOM    797  CE2 TRP A  56       4.298  38.247 -73.382  1.00 13.50              
ATOM    798  CE3 TRP A  56       2.037  37.946 -74.202  1.00 13.85              
ATOM    799  CZ2 TRP A  56       4.595  36.888 -73.564  1.00 14.46              
ATOM    800  CZ3 TRP A  56       2.331  36.597 -74.383  1.00 13.07              
ATOM    801  CH2 TRP A  56       3.600  36.082 -74.065  1.00 13.70              
ATOM    802  H   TRP A  56       1.835  40.734 -76.618  1.00  0.00              
ATOM    803  HA  TRP A  56       1.238  42.806 -74.657  1.00  0.00              
ATOM    804 1HB  TRP A  56       2.108  41.862 -72.681  1.00  0.00              
ATOM    805 2HB  TRP A  56       1.059  40.575 -73.323  1.00  0.00              
ATOM    806  HD1 TRP A  56       4.572  41.455 -72.625  1.00  0.00              
ATOM    807  HE1 TRP A  56       6.038  39.180 -72.602  1.00  0.00              
ATOM    808  HE3 TRP A  56       1.039  38.296 -74.463  1.00  0.00              
ATOM    809  HZ2 TRP A  56       5.590  36.527 -73.303  1.00  0.00              
ATOM    810  HZ3 TRP A  56       1.550  35.948 -74.779  1.00  0.00              
ATOM    811  HH2 TRP A  56       3.798  35.021 -74.220  1.00  0.00              
ATOM    812  N   THR A  57       3.728  43.393 -74.625  1.00  8.58              
ATOM    813  CA  THR A  57       5.016  43.962 -74.962  1.00  9.74              
ATOM    814  C   THR A  57       5.970  43.615 -73.829  1.00  9.09              
ATOM    815  O   THR A  57       5.836  44.111 -72.711  1.00 10.49              
ATOM    816  CB  THR A  57       4.901  45.484 -75.129  1.00 11.06              
ATOM    817  OG1 THR A  57       3.946  45.768 -76.162  1.00 14.06              
ATOM    818  CG2 THR A  57       6.242  46.085 -75.514  1.00 13.94              
ATOM    819  H   THR A  57       3.219  43.761 -73.834  1.00  0.00              
ATOM    820  HA  THR A  57       5.381  43.525 -75.892  1.00  0.00              
ATOM    821  HB  THR A  57       4.567  45.920 -74.187  1.00  0.00              
ATOM    822  HG1 THR A  57       3.599  44.944 -76.511  1.00  0.00              
ATOM    823 1HG2 THR A  57       6.137  47.164 -75.627  1.00  0.00              
ATOM    824 2HG2 THR A  57       6.974  45.870 -74.735  1.00  0.00              
ATOM    825 3HG2 THR A  57       6.576  45.652 -76.456  1.00  0.00              
ATOM    826  N   HIS A  58       6.920  42.737 -74.132  1.00 12.95              
ATOM    827  CA  HIS A  58       7.898  42.270 -73.156  1.00 15.64              
ATOM    828  C   HIS A  58       8.617  43.368 -72.385  1.00 12.45              
ATOM    829  O   HIS A  58       8.640  43.354 -71.154  1.00 13.42              
ATOM    830  CB  HIS A  58       8.949  41.391 -73.838  1.00 20.08              
ATOM    831  CG  HIS A  58      10.052  40.954 -72.924  1.00 26.32              
ATOM    832  ND1 HIS A  58       9.852  40.067 -71.887  1.00 29.42              
ATOM    833  CD2 HIS A  58      11.359  41.303 -72.871  1.00 29.08              
ATOM    834  CE1 HIS A  58      10.988  39.889 -71.237  1.00 28.37              
ATOM    835  NE2 HIS A  58      11.918  40.628 -71.814  1.00 31.99              
ATOM    836  H   HIS A  58       6.961  42.383 -75.077  1.00  0.00              
ATOM    837  HA  HIS A  58       7.396  41.686 -72.385  1.00  0.00              
ATOM    838 1HB  HIS A  58       8.486  40.482 -74.224  1.00  0.00              
ATOM    839 2HB  HIS A  58       9.419  41.935 -74.657  1.00  0.00              
ATOM    840  HD2 HIS A  58      11.971  41.971 -73.478  1.00  0.00              
ATOM    841  HE1 HIS A  58      11.037  39.219 -70.379  1.00  0.00              
ATOM    842  HE2 HIS A  58      12.885  40.692 -71.531  1.00  0.00              
ATOM    843  N   SER A  59       9.205  44.315 -73.106  1.00 13.81              
ATOM    844  CA  SER A  59       9.954  45.388 -72.468  1.00 11.90              
ATOM    845  C   SER A  59       9.129  46.171 -71.460  1.00 11.41              
ATOM    846  O   SER A  59       9.653  46.613 -70.434  1.00 13.39              
ATOM    847  CB  SER A  59      10.523  46.344 -73.523  1.00 13.87              
ATOM    848  OG  SER A  59       9.506  47.134 -74.113  1.00 13.20              
ATOM    849  H   SER A  59       9.135  44.296 -74.113  1.00  0.00              
ATOM    850  HA  SER A  59      10.865  45.046 -71.975  1.00  0.00              
ATOM    851 1HB  SER A  59      11.252  46.997 -73.044  1.00  0.00              
ATOM    852 2HB  SER A  59      11.016  45.757 -74.297  1.00  0.00              
ATOM    853  HG  SER A  59       8.658  46.905 -73.725  1.00  0.00              
ATOM    854  N   ALA A  60       7.842  46.336 -71.745  1.00 11.61              
ATOM    855  CA  ALA A  60       6.947  47.081 -70.870  1.00 12.55              
ATOM    856  C   ALA A  60       6.348  46.221 -69.764  1.00 12.45              
ATOM    857  O   ALA A  60       5.770  46.745 -68.810  1.00 15.46              
ATOM    858  CB  ALA A  60       5.832  47.710 -71.695  1.00 13.67              
ATOM    859  H   ALA A  60       7.475  45.932 -72.595  1.00  0.00              
ATOM    860  HA  ALA A  60       7.515  47.872 -70.381  1.00  0.00              
ATOM    861 1HB  ALA A  60       5.164  48.267 -71.038  1.00  0.00              
ATOM    862 2HB  ALA A  60       6.262  48.387 -72.433  1.00  0.00              
ATOM    863 3HB  ALA A  60       5.271  46.928 -72.204  1.00  0.00              
ATOM    864  N   GLY A  61       6.480  44.907 -69.897  1.00 13.34              
ATOM    865  CA  GLY A  61       5.932  44.006 -68.899  1.00 14.64              
ATOM    866  C   GLY A  61       4.417  44.073 -68.856  1.00 15.23              
ATOM    867  O   GLY A  61       3.808  43.890 -67.800  1.00 16.29              
ATOM    868  H   GLY A  61       6.964  44.521 -70.695  1.00  0.00              
ATOM    869 1HA  GLY A  61       6.232  42.985 -69.138  1.00  0.00              
ATOM    870 2HA  GLY A  61       6.323  44.279 -67.920  1.00  0.00              
ATOM    871  N   GLY A  62       3.798  44.335 -70.002  1.00 12.68              
ATOM    872  CA  GLY A  62       2.353  44.425 -70.034  1.00 13.15              
ATOM    873  C   GLY A  62       1.766  44.823 -71.370  1.00 10.96              
ATOM    874  O   GLY A  62       2.409  44.708 -72.418  1.00 10.29              
ATOM    875  H   GLY A  62       4.319  44.473 -70.856  1.00  0.00              
ATOM    876 1HA  GLY A  62       1.930  43.454 -69.775  1.00  0.00              
ATOM    877 2HA  GLY A  62       2.026  45.168 -69.307  1.00  0.00              
ATOM    878  N   VAL A  63       0.533  45.310 -71.314  1.00 10.87              
ATOM    879  CA  VAL A  63      -0.215  45.710 -72.495  1.00  9.70              
ATOM    880  C   VAL A  63      -0.002  47.174 -72.860  1.00 11.69              
ATOM    881  O   VAL A  63      -0.119  48.062 -72.011  1.00 12.78              
ATOM    882  CB  VAL A  63      -1.721  45.448 -72.274  1.00 10.74              
ATOM    883  CG1 VAL A  63      -2.517  45.864 -73.494  1.00 11.80              
ATOM    884  CG2 VAL A  63      -1.946  43.973 -71.974  1.00 11.49              
ATOM    885  H   VAL A  63       0.103  45.403 -70.405  1.00  0.00              
ATOM    886  HA  VAL A  63       0.123  45.170 -73.380  1.00  0.00              
ATOM    887  HB  VAL A  63      -2.054  46.010 -71.402  1.00  0.00              
ATOM    888 1HG1 VAL A  63      -3.576  45.672 -73.320  1.00  0.00              
ATOM    889 2HG1 VAL A  63      -2.367  46.927 -73.681  1.00  0.00              
ATOM    890 3HG1 VAL A  63      -2.183  45.292 -74.359  1.00  0.00              
ATOM    891 1HG2 VAL A  63      -3.009  43.791 -71.818  1.00  0.00              
ATOM    892 2HG2 VAL A  63      -1.594  43.374 -72.814  1.00  0.00              
ATOM    893 3HG2 VAL A  63      -1.395  43.696 -71.075  1.00  0.00              
ATOM    894  N   THR A  64       0.315  47.416 -74.127  1.00 10.18              
ATOM    895  CA  THR A  64       0.543  48.769 -74.624  1.00 10.55              
ATOM    896  C   THR A  64      -0.424  49.070 -75.763  1.00 10.45              
ATOM    897  O   THR A  64      -1.202  48.209 -76.175  1.00 10.71              
ATOM    898  CB  THR A  64       1.971  48.942 -75.164  1.00 11.13              
ATOM    899  OG1 THR A  64       2.137  48.125 -76.330  1.00 12.57              
ATOM    900  CG2 THR A  64       2.994  48.547 -74.106  1.00 14.50              
ATOM    901  H   THR A  64       0.400  46.637 -74.764  1.00  0.00              
ATOM    902  HA  THR A  64       0.385  49.489 -73.820  1.00  0.00              
ATOM    903  HB  THR A  64       2.121  49.985 -75.442  1.00  0.00              
ATOM    904  HG1 THR A  64       1.319  47.655 -76.510  1.00  0.00              
ATOM    905 1HG2 THR A  64       3.999  48.677 -74.507  1.00  0.00              
ATOM    906 2HG2 THR A  64       2.869  49.178 -73.226  1.00  0.00              
ATOM    907 3HG2 THR A  64       2.845  47.504 -73.829  1.00  0.00              
ATOM    908  N   GLU A  65      -0.362  50.292 -76.278  1.00 11.40              
ATOM    909  CA  GLU A  65      -1.236  50.695 -77.368  1.00 10.84              
ATOM    910  C   GLU A  65      -1.046  49.793 -78.589  1.00 10.26              
ATOM    911  O   GLU A  65      -2.008  49.479 -79.291  1.00 10.41              
ATOM    912  CB  GLU A  65      -0.964  52.156 -77.737  1.00 14.51              
ATOM    913  CG  GLU A  65      -2.119  52.851 -78.438  1.00 22.61              
ATOM    914  CD  GLU A  65      -3.419  52.757 -77.653  1.00 24.07              
ATOM    915  OE1 GLU A  65      -3.367  52.723 -76.406  1.00 25.09              
ATOM    916  OE2 GLU A  65      -4.497  52.732 -78.281  1.00 31.76              
ATOM    917  H   GLU A  65       0.303  50.957 -75.909  1.00  0.00              
ATOM    918  HA  GLU A  65      -2.278  50.594 -77.063  1.00  0.00              
ATOM    919 1HB  GLU A  65      -0.734  52.681 -76.810  1.00  0.00              
ATOM    920 2HB  GLU A  65      -0.088  52.163 -78.386  1.00  0.00              
ATOM    921 1HG  GLU A  65      -1.922  53.899 -78.663  1.00  0.00              
ATOM    922 2HG  GLU A  65      -2.226  52.295 -79.368  1.00  0.00              
ATOM    923  N   LYS A  66       0.189  49.371 -78.844  1.00 10.38              
ATOM    924  CA  LYS A  66       0.452  48.502 -79.987  1.00  9.51              
ATOM    925  C   LYS A  66      -0.304  47.185 -79.837  1.00  7.98              
ATOM    926  O   LYS A  66      -0.820  46.642 -80.813  1.00  8.78              
ATOM    927  CB  LYS A  66       1.949  48.218 -80.114  1.00 10.41              
ATOM    928  CG  LYS A  66       2.323  47.400 -81.340  1.00 12.25              
ATOM    929  CD  LYS A  66       1.998  48.147 -82.623  1.00 13.63              
ATOM    930  CE  LYS A  66       2.525  47.401 -83.839  1.00 16.67              
ATOM    931  NZ  LYS A  66       2.244  48.141 -85.100  1.00 26.79              
ATOM    932  H   LYS A  66       0.957  49.648 -78.249  1.00  0.00              
ATOM    933  HA  LYS A  66       0.112  48.985 -80.904  1.00  0.00              
ATOM    934 1HB  LYS A  66       2.455  49.183 -80.150  1.00  0.00              
ATOM    935 2HB  LYS A  66       2.251  47.684 -79.213  1.00  0.00              
ATOM    936 1HG  LYS A  66       3.392  47.189 -81.302  1.00  0.00              
ATOM    937 2HG  LYS A  66       1.768  46.463 -81.314  1.00  0.00              
ATOM    938 1HD  LYS A  66       0.915  48.253 -82.699  1.00  0.00              
ATOM    939 2HD  LYS A  66       2.455  49.135 -82.575  1.00  0.00              
ATOM    940 1HE  LYS A  66       3.600  47.272 -83.722  1.00  0.00              
ATOM    941 2HE  LYS A  66       2.045  46.423 -83.874  1.00  0.00              
ATOM    942 1HZ  LYS A  66       2.606  47.618 -85.885  1.00  0.00              
ATOM    943 2HZ  LYS A  66       1.246  48.260 -85.206  1.00  0.00              
ATOM    944 3HZ  LYS A  66       2.689  49.047 -85.065  1.00  0.00              
ATOM    945  N   ASP A  67      -0.358  46.666 -78.616  1.00  7.75              
ATOM    946  CA  ASP A  67      -1.063  45.418 -78.369  1.00  7.46              
ATOM    947  C   ASP A  67      -2.549  45.575 -78.656  1.00  8.01              
ATOM    948  O   ASP A  67      -3.173  44.689 -79.239  1.00  7.83              
ATOM    949  CB  ASP A  67      -0.827  44.979 -76.932  1.00  8.50              
ATOM    950  CG  ASP A  67       0.624  44.662 -76.676  1.00  9.02              
ATOM    951  OD1 ASP A  67       1.154  43.772 -77.371  1.00  8.77              
ATOM    952  OD2 ASP A  67       1.238  45.307 -75.799  1.00 10.57              
ATOM    953  H   ASP A  67       0.093  47.137 -77.845  1.00  0.00              
ATOM    954  HA  ASP A  67      -0.694  44.646 -79.044  1.00  0.00              
ATOM    955 1HB  ASP A  67      -1.210  45.684 -76.194  1.00  0.00              
ATOM    956 2HB  ASP A  67      -1.425  44.067 -76.910  1.00  0.00              
ATOM    957  N   ARG A  68      -3.120  46.706 -78.254  1.00  7.97              
ATOM    958  CA  ARG A  68      -4.532  46.946 -78.511  1.00  9.43              
ATOM    959  C   ARG A  68      -4.795  47.085 -80.003  1.00  8.58              
ATOM    960  O   ARG A  68      -5.838  46.652 -80.495  1.00  9.20              
ATOM    961  CB  ARG A  68      -5.004  48.175 -77.737  1.00  9.69              
ATOM    962  CG  ARG A  68      -5.103  47.938 -76.239  1.00 10.74              
ATOM    963  CD  ARG A  68      -5.734  49.119 -75.515  1.00 14.44              
ATOM    964  NE  ARG A  68      -4.771  50.176 -75.224  1.00 15.30              
ATOM    965  CZ  ARG A  68      -3.941  50.166 -74.185  1.00 19.67              
ATOM    966  NH1 ARG A  68      -3.957  49.151 -73.331  1.00 17.14              
ATOM    967  NH2 ARG A  68      -3.096  51.171 -74.000  1.00 21.18              
ATOM    968  H   ARG A  68      -2.582  47.409 -77.767  1.00  0.00              
ATOM    969  HA  ARG A  68      -5.122  46.106 -78.144  1.00  0.00              
ATOM    970 1HB  ARG A  68      -4.293  48.974 -77.943  1.00  0.00              
ATOM    971 2HB  ARG A  68      -5.981  48.447 -78.137  1.00  0.00              
ATOM    972 1HG  ARG A  68      -5.710  47.049 -76.068  1.00  0.00              
ATOM    973 2HG  ARG A  68      -4.098  47.773 -75.847  1.00  0.00              
ATOM    974 1HD  ARG A  68      -6.524  49.535 -76.139  1.00  0.00              
ATOM    975 2HD  ARG A  68      -6.159  48.771 -74.574  1.00  0.00              
ATOM    976  HE  ARG A  68      -4.584  51.034 -75.726  1.00  0.00              
ATOM    977 1HH1 ARG A  68      -4.601  48.385 -73.472  1.00  0.00              
ATOM    978 2HH1 ARG A  68      -3.325  49.148 -72.543  1.00  0.00              
ATOM    979 1HH2 ARG A  68      -3.085  51.944 -74.651  1.00  0.00              
ATOM    980 2HH2 ARG A  68      -2.468  51.160 -73.210  1.00  0.00              
ATOM    981  N   GLU A  69      -3.851  47.682 -80.723  1.00  9.07              
ATOM    982  CA  GLU A  69      -3.989  47.822 -82.164  1.00  9.41              
ATOM    983  C   GLU A  69      -3.985  46.428 -82.790  1.00  9.13              
ATOM    984  O   GLU A  69      -4.800  46.126 -83.658  1.00  9.77              
ATOM    985  CB  GLU A  69      -2.832  48.637 -82.742  1.00 10.71              
ATOM    986  CG  GLU A  69      -2.864  48.731 -84.256  1.00 17.86              
ATOM    987  CD  GLU A  69      -1.643  49.413 -84.835  1.00 24.64              
ATOM    988  OE1 GLU A  69      -1.610  49.608 -86.067  1.00 28.09              
ATOM    989  OE2 GLU A  69      -0.719  49.754 -84.068  1.00 28.99              
ATOM    990  H   GLU A  69      -3.025  48.045 -80.270  1.00  0.00              
ATOM    991  HA  GLU A  69      -4.923  48.333 -82.398  1.00  0.00              
ATOM    992 1HB  GLU A  69      -2.895  49.634 -82.305  1.00  0.00              
ATOM    993 2HB  GLU A  69      -1.909  48.156 -82.417  1.00  0.00              
ATOM    994 1HG  GLU A  69      -2.983  47.766 -84.748  1.00  0.00              
ATOM    995 2HG  GLU A  69      -3.738  49.350 -84.456  1.00  0.00              
ATOM    996  N   MET A  70      -3.062  45.576 -82.349  1.00  8.74              
ATOM    997  CA  MET A  70      -2.987  44.223 -82.887  1.00  8.26              
ATOM    998  C   MET A  70      -4.262  43.438 -82.592  1.00  7.45              
ATOM    999  O   MET A  70      -4.709  42.648 -83.417  1.00  7.75              
ATOM   1000  CB  MET A  70      -1.766  43.481 -82.332  1.00  8.37              
ATOM   1001  CG  MET A  70      -0.434  44.125 -82.701  1.00  9.53              
ATOM   1002  SD  MET A  70      -0.221  44.453 -84.477  1.00 11.04              
ATOM   1003  CE  MET A  70      -0.083  42.779 -85.114  1.00 11.81              
ATOM   1004  H   MET A  70      -2.404  45.859 -81.637  1.00  0.00              
ATOM   1005  HA  MET A  70      -2.901  44.259 -83.973  1.00  0.00              
ATOM   1006 1HB  MET A  70      -1.876  43.455 -81.249  1.00  0.00              
ATOM   1007 2HB  MET A  70      -1.806  42.465 -82.726  1.00  0.00              
ATOM   1008 1HG  MET A  70      -0.355  45.072 -82.167  1.00  0.00              
ATOM   1009 2HG  MET A  70       0.366  43.458 -82.379  1.00  0.00              
ATOM   1010 1HE  MET A  70       0.052  42.810 -86.195  1.00  0.00              
ATOM   1011 2HE  MET A  70       0.774  42.284 -84.655  1.00  0.00              
ATOM   1012 3HE  MET A  70      -0.992  42.224 -84.878  1.00  0.00              
ATOM   1013  N   ALA A  71      -4.846  43.656 -81.419  1.00  7.25              
ATOM   1014  CA  ALA A  71      -6.081  42.973 -81.058  1.00  8.28              
ATOM   1015  C   ALA A  71      -7.203  43.381 -82.019  1.00  7.95              
ATOM   1016  O   ALA A  71      -7.959  42.541 -82.503  1.00  8.41              
ATOM   1017  CB  ALA A  71      -6.464  43.316 -79.627  1.00  8.51              
ATOM   1018  H   ALA A  71      -4.432  44.304 -80.764  1.00  0.00              
ATOM   1019  HA  ALA A  71      -5.920  41.897 -81.131  1.00  0.00              
ATOM   1020 1HB  ALA A  71      -7.388  42.801 -79.366  1.00  0.00              
ATOM   1021 2HB  ALA A  71      -5.669  43.000 -78.951  1.00  0.00              
ATOM   1022 3HB  ALA A  71      -6.611  44.391 -79.538  1.00  0.00              
ATOM   1023  N   ARG A  72      -7.305  44.674 -82.302  1.00  8.75              
ATOM   1024  CA  ARG A  72      -8.344  45.148 -83.207  1.00 10.82              
ATOM   1025  C   ARG A  72      -8.124  44.626 -84.625  1.00  9.64              
ATOM   1026  O   ARG A  72      -9.082  44.251 -85.311  1.00 10.99              
ATOM   1027  CB  ARG A  72      -8.390  46.676 -83.210  1.00 15.98              
ATOM   1028  CG  ARG A  72      -8.939  47.281 -81.933  1.00 18.40              
ATOM   1029  CD  ARG A  72      -9.174  48.772 -82.103  1.00 22.85              
ATOM   1030  NE  ARG A  72      -7.929  49.530 -82.107  1.00 27.71              
ATOM   1031  CZ  ARG A  72      -7.273  49.881 -81.006  1.00 24.84              
ATOM   1032  NH1 ARG A  72      -7.747  49.546 -79.809  1.00 27.69              
ATOM   1033  NH2 ARG A  72      -6.148  50.567 -81.107  1.00 26.13              
ATOM   1034  H   ARG A  72      -6.666  45.341 -81.894  1.00  0.00              
ATOM   1035  HA  ARG A  72      -9.321  44.814 -82.855  1.00  0.00              
ATOM   1036 1HB  ARG A  72      -7.371  47.025 -83.372  1.00  0.00              
ATOM   1037 2HB  ARG A  72      -9.014  46.973 -84.053  1.00  0.00              
ATOM   1038 1HG  ARG A  72      -9.879  46.785 -81.690  1.00  0.00              
ATOM   1039 2HG  ARG A  72      -8.220  47.109 -81.131  1.00  0.00              
ATOM   1040 1HD  ARG A  72      -9.688  48.944 -83.048  1.00  0.00              
ATOM   1041 2HD  ARG A  72      -9.795  49.128 -81.282  1.00  0.00              
ATOM   1042  HE  ARG A  72      -7.395  49.889 -82.888  1.00  0.00              
ATOM   1043 1HH1 ARG A  72      -8.608  49.023 -79.738  1.00  0.00              
ATOM   1044 2HH1 ARG A  72      -7.244  49.816 -78.976  1.00  0.00              
ATOM   1045 1HH2 ARG A  72      -5.794  50.820 -82.020  1.00  0.00              
ATOM   1046 2HH2 ARG A  72      -5.648  50.836 -80.273  1.00  0.00              
ATOM   1047  N   LEU A  73      -6.869  44.583 -85.063  1.00  8.78              
ATOM   1048  CA  LEU A  73      -6.567  44.088 -86.400  1.00 10.63              
ATOM   1049  C   LEU A  73      -6.839  42.586 -86.475  1.00  9.29              
ATOM   1050  O   LEU A  73      -7.209  42.071 -87.532  1.00 10.57              
ATOM   1051  CB  LEU A  73      -5.115  44.405 -86.765  1.00 11.44              
ATOM   1052  CG  LEU A  73      -4.829  45.902 -86.951  1.00 12.49              
ATOM   1053  CD1 LEU A  73      -3.344  46.127 -87.151  1.00 13.66              
ATOM   1054  CD2 LEU A  73      -5.621  46.435 -88.142  1.00 17.12              
ATOM   1055  H   LEU A  73      -6.112  44.894 -84.471  1.00  0.00              
ATOM   1056  HA  LEU A  73      -7.226  44.566 -87.124  1.00  0.00              
ATOM   1057 1HB  LEU A  73      -4.622  44.031 -85.869  1.00  0.00              
ATOM   1058 2HB  LEU A  73      -4.782  43.831 -87.629  1.00  0.00              
ATOM   1059  HG  LEU A  73      -5.189  46.414 -86.058  1.00  0.00              
ATOM   1060 1HD1 LEU A  73      -3.151  47.192 -87.282  1.00  0.00              
ATOM   1061 2HD1 LEU A  73      -2.800  45.766 -86.278  1.00  0.00              
ATOM   1062 3HD1 LEU A  73      -3.010  45.587 -88.036  1.00  0.00              
ATOM   1063 1HD2 LEU A  73      -5.415  47.498 -88.269  1.00  0.00              
ATOM   1064 2HD2 LEU A  73      -5.328  45.898 -89.044  1.00  0.00              
ATOM   1065 3HD2 LEU A  73      -6.687  46.292 -87.964  1.00  0.00              
ATOM   1066  N   THR A  74      -6.672  41.888 -85.353  1.00  9.07              
ATOM   1067  CA  THR A  74      -6.934  40.453 -85.304  1.00  8.88              
ATOM   1068  C   THR A  74      -8.434  40.215 -85.500  1.00  8.96              
ATOM   1069  O   THR A  74      -8.842  39.360 -86.289  1.00  9.81              
ATOM   1070  CB  THR A  74      -6.480  39.846 -83.954  1.00  7.82              
ATOM   1071  OG1 THR A  74      -5.051  39.932 -83.845  1.00  9.20              
ATOM   1072  CG2 THR A  74      -6.886  38.388 -83.858  1.00  9.54              
ATOM   1073  H   THR A  74      -6.357  42.360 -84.517  1.00  0.00              
ATOM   1074  HA  THR A  74      -6.400  39.953 -86.112  1.00  0.00              
ATOM   1075  HB  THR A  74      -6.944  40.404 -83.141  1.00  0.00              
ATOM   1076  HG1 THR A  74      -4.695  40.347 -84.634  1.00  0.00              
ATOM   1077 1HG2 THR A  74      -6.557  37.982 -82.901  1.00  0.00              
ATOM   1078 2HG2 THR A  74      -7.970  38.307 -83.935  1.00  0.00              
ATOM   1079 3HG2 THR A  74      -6.422  37.828 -84.669  1.00  0.00              
ATOM   1080  N   ASP A  75      -9.260  40.971 -84.784  1.00  9.24              
ATOM   1081  CA  ASP A  75     -10.706  40.821 -84.927  1.00  9.36              
ATOM   1082  C   ASP A  75     -11.162  41.159 -86.335  1.00  9.96              
ATOM   1083  O   ASP A  75     -12.089  40.540 -86.859  1.00 12.18              
ATOM   1084  CB  ASP A  75     -11.456  41.727 -83.952  1.00  9.68              
ATOM   1085  CG  ASP A  75     -11.512  41.162 -82.556  1.00 10.15              
ATOM   1086  OD1 ASP A  75     -11.440  39.926 -82.404  1.00 14.49              
ATOM   1087  OD2 ASP A  75     -11.651  41.958 -81.607  1.00 11.89              
ATOM   1088  H   ASP A  75      -8.898  41.655 -84.135  1.00  0.00              
ATOM   1089  HA  ASP A  75     -10.992  39.789 -84.723  1.00  0.00              
ATOM   1090 1HB  ASP A  75     -11.081  42.750 -83.934  1.00  0.00              
ATOM   1091 2HB  ASP A  75     -12.449  41.711 -84.401  1.00  0.00              
ATOM   1092  N   ALA A  76     -10.518  42.151 -86.936  1.00 11.21              
ATOM   1093  CA  ALA A  76     -10.876  42.572 -88.282  1.00 11.39              
ATOM   1094  C   ALA A  76     -10.738  41.429 -89.286  1.00 13.70              
ATOM   1095  O   ALA A  76     -11.451  41.390 -90.291  1.00 14.96              
ATOM   1096  CB  ALA A  76     -10.012  43.750 -88.700  1.00 15.05              
ATOM   1097  H   ALA A  76      -9.766  42.625 -86.456  1.00  0.00              
ATOM   1098  HA  ALA A  76     -11.921  42.882 -88.285  1.00  0.00              
ATOM   1099 1HB  ALA A  76     -10.285  44.060 -89.709  1.00  0.00              
ATOM   1100 2HB  ALA A  76     -10.169  44.580 -88.010  1.00  0.00              
ATOM   1101 3HB  ALA A  76      -8.964  43.456 -88.683  1.00  0.00              
ATOM   1102  N   LEU A  77      -9.828  40.499 -89.013  1.00 12.64              
ATOM   1103  CA  LEU A  77      -9.606  39.353 -89.895  1.00 15.68              
ATOM   1104  C   LEU A  77     -10.869  38.516 -90.056  1.00 18.15              
ATOM   1105  O   LEU A  77     -11.042  37.825 -91.060  1.00 20.98              
ATOM   1106  CB  LEU A  77      -8.496  38.459 -89.338  1.00 12.97              
ATOM   1107  CG  LEU A  77      -7.094  39.049 -89.180  1.00 13.22              
ATOM   1108  CD1 LEU A  77      -6.203  38.051 -88.447  1.00 14.79              
ATOM   1109  CD2 LEU A  77      -6.517  39.378 -90.548  1.00 16.13              
ATOM   1110  H   LEU A  77      -9.275  40.587 -88.173  1.00  0.00              
ATOM   1111  HA  LEU A  77      -9.312  39.705 -90.883  1.00  0.00              
ATOM   1112 1HB  LEU A  77      -8.907  38.261 -88.350  1.00  0.00              
ATOM   1113 2HB  LEU A  77      -8.415  37.524 -89.892  1.00  0.00              
ATOM   1114  HG  LEU A  77      -7.197  39.985 -88.630  1.00  0.00              
ATOM   1115 1HD1 LEU A  77      -5.203  38.470 -88.333  1.00  0.00              
ATOM   1116 2HD1 LEU A  77      -6.622  37.844 -87.462  1.00  0.00              
ATOM   1117 3HD1 LEU A  77      -6.145  37.126 -89.020  1.00  0.00              
ATOM   1118 1HD2 LEU A  77      -5.518  39.799 -90.429  1.00  0.00              
ATOM   1119 2HD2 LEU A  77      -6.460  38.469 -91.147  1.00  0.00              
ATOM   1120 3HD2 LEU A  77      -7.158  40.103 -91.049  1.00  0.00              
ATOM   1121  N   LEU A  78     -11.746  38.572 -89.061  1.00 17.15              
ATOM   1122  CA  LEU A  78     -12.986  37.805 -89.089  1.00 18.98              
ATOM   1123  C   LEU A  78     -14.031  38.430 -90.005  1.00 23.68              
ATOM   1124  O   LEU A  78     -14.934  37.741 -90.481  1.00 25.09              
ATOM   1125  CB  LEU A  78     -13.568  37.693 -87.676  1.00 20.15              
ATOM   1126  CG  LEU A  78     -12.691  37.067 -86.588  1.00 24.00              
ATOM   1127  CD1 LEU A  78     -13.396  37.180 -85.243  1.00 26.22              
ATOM   1128  CD2 LEU A  78     -12.400  35.613 -86.923  1.00 26.76              
ATOM   1129  H   LEU A  78     -11.550  39.161 -88.264  1.00  0.00              
ATOM   1130  HA  LEU A  78     -12.788  36.804 -89.471  1.00  0.00              
ATOM   1131 1HB  LEU A  78     -13.706  38.751 -87.457  1.00  0.00              
ATOM   1132 2HB  LEU A  78     -14.536  37.193 -87.677  1.00  0.00              
ATOM   1133  HG  LEU A  78     -11.741  37.601 -86.591  1.00  0.00              
ATOM   1134 1HD1 LEU A  78     -12.773  36.735 -84.467  1.00  0.00              
ATOM   1135 2HD1 LEU A  78     -13.569  38.231 -85.010  1.00  0.00              
ATOM   1136 3HD1 LEU A  78     -14.350  36.656 -85.287  1.00  0.00              
ATOM   1137 1HD2 LEU A  78     -11.775  35.179 -86.142  1.00  0.00              
ATOM   1138 2HD2 LEU A  78     -13.337  35.060 -86.988  1.00  0.00              
ATOM   1139 3HD2 LEU A  78     -11.878  35.557 -87.878  1.00  0.00              
ATOM   1140  N   GLN A  79     -13.898  39.730 -90.255  1.00 25.78              
ATOM   1141  CA  GLN A  79     -14.850  40.458 -91.089  1.00 34.77              
ATOM   1142  C   GLN A  79     -16.276  40.035 -90.758  1.00 34.65              
ATOM   1143  O   GLN A  79     -16.997  39.497 -91.600  1.00 34.19              
ATOM   1144  CB  GLN A  79     -14.566  40.238 -92.578  1.00 40.48              
ATOM   1145  CG  GLN A  79     -13.402  41.067 -93.105  1.00 48.02              
ATOM   1146  CD  GLN A  79     -12.069  40.360 -92.979  1.00 51.44              
ATOM   1147  OE1 GLN A  79     -11.010  40.981 -93.076  1.00 53.40              
ATOM   1148  NE2 GLN A  79     -12.114  39.051 -92.782  1.00 56.42              
ATOM   1149  H   GLN A  79     -13.114  40.226 -89.855  1.00  0.00              
ATOM   1150  HA  GLN A  79     -14.785  41.524 -90.872  1.00  0.00              
ATOM   1151 1HB  GLN A  79     -14.357  39.176 -92.705  1.00  0.00              
ATOM   1152 2HB  GLN A  79     -15.480  40.494 -93.114  1.00  0.00              
ATOM   1153 1HG  GLN A  79     -13.421  41.560 -94.077  1.00  0.00              
ATOM   1154 2HG  GLN A  79     -13.467  41.818 -92.317  1.00  0.00              
ATOM   1155 1HE2 GLN A  79     -11.265  38.529 -92.691  1.00  0.00              
ATOM   1156 2HE2 GLN A  79     -12.996  38.584 -92.723  1.00  0.00              
ATOM   1157  N   ARG A  80     -16.663  40.282 -89.512  1.00 34.39              
ATOM   1158  CA  ARG A  80     -17.990  39.947 -89.014  1.00 33.15              
ATOM   1159  C   ARG A  80     -19.035  40.907 -89.569  1.00 33.21              
ATOM   1160  O   ARG A  80     -20.089  40.424 -90.033  1.00 32.65              
ATOM   1161  OXT ARG A  80     -18.791  42.131 -89.522  1.00 37.67              
ATOM   1162  CB  ARG A  80     -17.993  40.002 -87.487  1.00 31.79              
ATOM   1163  CG  ARG A  80     -17.056  38.999 -86.834  1.00 28.44              
ATOM   1164  CD  ARG A  80     -16.795  39.358 -85.383  1.00 29.51              
ATOM   1165  NE  ARG A  80     -16.051  40.609 -85.268  1.00 22.61              
ATOM   1166  CZ  ARG A  80     -15.731  41.188 -84.115  1.00 22.15              
ATOM   1167  NH1 ARG A  80     -16.089  40.629 -82.968  1.00 27.52              
ATOM   1168  NH2 ARG A  80     -15.052  42.326 -84.111  1.00 22.08              
ATOM   1169  H   ARG A  80     -16.001  40.722 -88.889  1.00  0.00              
ATOM   1170  HA  ARG A  80     -18.240  38.922 -89.290  1.00  0.00              
ATOM   1171 1HB  ARG A  80     -17.705  41.014 -87.204  1.00  0.00              
ATOM   1172 2HB  ARG A  80     -19.017  39.812 -87.164  1.00  0.00              
ATOM   1173 1HG  ARG A  80     -17.513  38.011 -86.889  1.00  0.00              
ATOM   1174 2HG  ARG A  80     -16.115  38.995 -87.385  1.00  0.00              
ATOM   1175 1HD  ARG A  80     -17.749  39.465 -84.868  1.00  0.00              
ATOM   1176 2HD  ARG A  80     -16.219  38.559 -84.919  1.00  0.00              
ATOM   1177  HE  ARG A  80     -15.678  41.206 -85.994  1.00  0.00              
ATOM   1178 1HH1 ARG A  80     -16.606  39.761 -82.972  1.00  0.00              
ATOM   1179 2HH1 ARG A  80     -15.844  41.073 -82.095  1.00  0.00              
ATOM   1180 1HH2 ARG A  80     -14.779  42.751 -84.987  1.00  0.00              
ATOM   1181 2HH2 ARG A  80     -14.811  42.764 -83.234  1.00  0.00              
ATOM   1182  N   LYS B  10      -3.981  16.366 -67.594  1.00 23.61              
ATOM   1183  CA  LYS B  10      -2.947  15.350 -67.759  1.00 19.49              
ATOM   1184  C   LYS B  10      -2.494  15.316 -69.219  1.00 12.64              
ATOM   1185  O   LYS B  10      -3.193  14.783 -70.080  1.00 12.85              
ATOM   1186  CB  LYS B  10      -3.501  13.987 -67.347  1.00 27.71              
ATOM   1187  CG  LYS B  10      -2.452  12.901 -67.211  1.00 35.53              
ATOM   1188  CD  LYS B  10      -1.453  13.238 -66.118  1.00 43.10              
ATOM   1189  CE  LYS B  10      -0.503  12.078 -65.882  1.00 44.49              
ATOM   1190  NZ  LYS B  10       0.163  11.661 -67.143  1.00 48.88              
ATOM   1191 1H   LYS B  10      -4.889  16.107 -67.268  1.00  0.00              
ATOM   1192 2H   LYS B  10      -3.835  17.128 -66.965  1.00  0.00              
ATOM   1193 3H   LYS B  10      -4.279  16.906 -68.379  1.00  0.00              
ATOM   1194  HA  LYS B  10      -2.089  15.591 -67.128  1.00  0.00              
ATOM   1195 1HB  LYS B  10      -4.009  14.123 -66.393  1.00  0.00              
ATOM   1196 2HB  LYS B  10      -4.229  13.695 -68.105  1.00  0.00              
ATOM   1197 1HG  LYS B  10      -2.955  11.963 -66.970  1.00  0.00              
ATOM   1198 2HG  LYS B  10      -1.934  12.798 -68.162  1.00  0.00              
ATOM   1199 1HD  LYS B  10      -0.890  14.120 -66.424  1.00  0.00              
ATOM   1200 2HD  LYS B  10      -2.000  13.457 -65.201  1.00  0.00              
ATOM   1201 1HE  LYS B  10       0.244  12.393 -65.156  1.00  0.00              
ATOM   1202 2HE  LYS B  10      -1.076  11.246 -65.475  1.00  0.00              
ATOM   1203 1HZ  LYS B  10       0.786  10.888 -66.954  1.00  0.00              
ATOM   1204 2HZ  LYS B  10      -0.536  11.372 -67.814  1.00  0.00              
ATOM   1205 3HZ  LYS B  10       0.689  12.436 -67.517  1.00  0.00              
ATOM   1206  N   ARG B  11      -1.319  15.879 -69.491  1.00 10.27              
ATOM   1207  CA  ARG B  11      -0.801  15.943 -70.851  1.00 10.62              
ATOM   1208  C   ARG B  11       0.702  15.728 -70.891  1.00 10.19              
ATOM   1209  O   ARG B  11       1.398  15.946 -69.900  1.00  9.91              
ATOM   1210  CB  ARG B  11      -1.132  17.307 -71.441  1.00 14.21              
ATOM   1211  CG  ARG B  11      -0.606  18.442 -70.581  1.00 23.24              
ATOM   1212  CD  ARG B  11      -1.246  19.762 -70.934  1.00 31.44              
ATOM   1213  NE  ARG B  11      -0.624  20.878 -70.225  1.00 27.17              
ATOM   1214  CZ  ARG B  11      -0.655  21.046 -68.908  1.00 37.04              
ATOM   1215  NH1 ARG B  11      -1.279  20.167 -68.134  1.00 33.69              
ATOM   1216  NH2 ARG B  11      -0.061  22.098 -68.360  1.00 39.44              
ATOM   1217  H   ARG B  11      -0.774  16.272 -68.737  1.00  0.00              
ATOM   1218  HA  ARG B  11      -1.301  15.199 -71.473  1.00  0.00              
ATOM   1219 1HB  ARG B  11      -0.687  17.341 -72.435  1.00  0.00              
ATOM   1220 2HB  ARG B  11      -2.216  17.362 -71.527  1.00  0.00              
ATOM   1221 1HG  ARG B  11      -0.818  18.210 -69.536  1.00  0.00              
ATOM   1222 2HG  ARG B  11       0.471  18.515 -70.725  1.00  0.00              
ATOM   1223 1HD  ARG B  11      -1.144  19.928 -72.006  1.00  0.00              
ATOM   1224 2HD  ARG B  11      -2.303  19.725 -70.671  1.00  0.00              
ATOM   1225  HE  ARG B  11      -0.100  21.663 -70.591  1.00  0.00              
ATOM   1226 1HH1 ARG B  11      -1.733  19.367 -68.550  1.00  0.00              
ATOM   1227 2HH1 ARG B  11      -1.296  20.303 -67.134  1.00  0.00              
ATOM   1228 1HH2 ARG B  11       0.413  22.770 -68.948  1.00  0.00              
ATOM   1229 2HH2 ARG B  11      -0.085  22.224 -67.358  1.00  0.00              
ATOM   1230  N   LEU B  12       1.187  15.300 -72.052  1.00  8.68              
ATOM   1231  CA  LEU B  12       2.605  15.049 -72.287  1.00  8.99              
ATOM   1232  C   LEU B  12       3.114  16.321 -72.954  1.00 10.37              
ATOM   1233  O   LEU B  12       2.712  16.639 -74.077  1.00 12.43              
ATOM   1234  CB  LEU B  12       2.740  13.845 -73.211  1.00 12.34              
ATOM   1235  CG  LEU B  12       4.102  13.196 -73.413  1.00 12.53              
ATOM   1236  CD1 LEU B  12       4.745  12.853 -72.077  1.00 13.59              
ATOM   1237  CD2 LEU B  12       3.901  11.945 -74.252  1.00 13.32              
ATOM   1238  H   LEU B  12       0.528  15.145 -72.802  1.00  0.00              
ATOM   1239  HA  LEU B  12       3.100  14.843 -71.339  1.00  0.00              
ATOM   1240 1HB  LEU B  12       2.101  13.142 -72.680  1.00  0.00              
ATOM   1241 2HB  LEU B  12       2.323  14.045 -74.198  1.00  0.00              
ATOM   1242  HG  LEU B  12       4.716  13.897 -73.978  1.00  0.00              
ATOM   1243 1HD1 LEU B  12       5.717  12.389 -72.248  1.00  0.00              
ATOM   1244 2HD1 LEU B  12       4.877  13.764 -71.492  1.00  0.00              
ATOM   1245 3HD1 LEU B  12       4.104  12.162 -71.533  1.00  0.00              
ATOM   1246 1HD2 LEU B  12       4.864  11.458 -74.414  1.00  0.00              
ATOM   1247 2HD2 LEU B  12       3.230  11.262 -73.731  1.00  0.00              
ATOM   1248 3HD2 LEU B  12       3.467  12.219 -75.213  1.00  0.00              
ATOM   1249  N   VAL B  13       4.021  17.020 -72.280  1.00  8.86              
ATOM   1250  CA  VAL B  13       4.496  18.315 -72.740  1.00 10.60              
ATOM   1251  C   VAL B  13       6.007  18.463 -72.839  1.00  8.62              
ATOM   1252  O   VAL B  13       6.758  17.914 -72.029  1.00  9.56              
ATOM   1253  CB  VAL B  13       3.983  19.423 -71.787  1.00  9.31              
ATOM   1254  CG1 VAL B  13       4.277  20.799 -72.359  1.00 11.03              
ATOM   1255  CG2 VAL B  13       2.497  19.243 -71.532  1.00  6.90              
ATOM   1256  H   VAL B  13       4.390  16.638 -71.419  1.00  0.00              
ATOM   1257  HA  VAL B  13       4.163  18.520 -73.757  1.00  0.00              
ATOM   1258  HB  VAL B  13       4.486  19.324 -70.826  1.00  0.00              
ATOM   1259 1HG1 VAL B  13       3.909  21.564 -71.676  1.00  0.00              
ATOM   1260 2HG1 VAL B  13       5.352  20.917 -72.490  1.00  0.00              
ATOM   1261 3HG1 VAL B  13       3.780  20.906 -73.324  1.00  0.00              
ATOM   1262 1HG2 VAL B  13       2.145  20.026 -70.862  1.00  0.00              
ATOM   1263 2HG2 VAL B  13       1.957  19.305 -72.477  1.00  0.00              
ATOM   1264 3HG2 VAL B  13       2.320  18.269 -71.076  1.00  0.00              
ATOM   1265  N   LYS B  14       6.437  19.240 -73.828  1.00  8.72              
ATOM   1266  CA  LYS B  14       7.845  19.540 -74.028  1.00  9.55              
ATOM   1267  C   LYS B  14       7.967  20.843 -74.801  1.00  8.42              
ATOM   1268  O   LYS B  14       7.170  21.123 -75.703  1.00  9.06              
ATOM   1269  CB  LYS B  14       8.556  18.424 -74.801  1.00  8.78              
ATOM   1270  CG  LYS B  14      10.037  18.713 -75.052  1.00 10.33              
ATOM   1271  CD  LYS B  14      10.747  17.533 -75.690  1.00 10.80              
ATOM   1272  CE  LYS B  14      12.169  17.899 -76.087  1.00 13.11              
ATOM   1273  NZ  LYS B  14      12.903  16.728 -76.634  1.00 14.23              
ATOM   1274  H   LYS B  14       5.756  19.633 -74.463  1.00  0.00              
ATOM   1275  HA  LYS B  14       8.340  19.651 -73.062  1.00  0.00              
ATOM   1276 1HB  LYS B  14       8.447  17.511 -74.214  1.00  0.00              
ATOM   1277 2HB  LYS B  14       8.032  18.309 -75.750  1.00  0.00              
ATOM   1278 1HG  LYS B  14      10.113  19.577 -75.712  1.00  0.00              
ATOM   1279 2HG  LYS B  14      10.511  18.942 -74.098  1.00  0.00              
ATOM   1280 1HD  LYS B  14      10.768  16.711 -74.974  1.00  0.00              
ATOM   1281 2HD  LYS B  14      10.189  17.230 -76.577  1.00  0.00              
ATOM   1282 1HE  LYS B  14      12.122  18.685 -76.839  1.00  0.00              
ATOM   1283 2HE  LYS B  14      12.685  18.275 -75.203  1.00  0.00              
ATOM   1284 1HZ  LYS B  14      13.842  17.006 -76.886  1.00  0.00              
ATOM   1285 2HZ  LYS B  14      12.944  16.000 -75.933  1.00  0.00              
ATOM   1286 3HZ  LYS B  14      12.423  16.380 -77.452  1.00  0.00              
ATOM   1287  N   THR B  15       8.950  21.652 -74.430  1.00  9.22              
ATOM   1288  CA  THR B  15       9.193  22.906 -75.121  1.00 10.04              
ATOM   1289  C   THR B  15      10.464  22.751 -75.941  1.00  9.52              
ATOM   1290  O   THR B  15      11.414  22.075 -75.526  1.00 14.01              
ATOM   1291  CB  THR B  15       9.361  24.079 -74.142  1.00 12.91              
ATOM   1292  OG1 THR B  15      10.455  23.815 -73.255  1.00 19.02              
ATOM   1293  CG2 THR B  15       8.087  24.283 -73.340  1.00 12.72              
ATOM   1294  H   THR B  15       9.543  21.395 -73.654  1.00  0.00              
ATOM   1295  HA  THR B  15       8.360  23.129 -75.785  1.00  0.00              
ATOM   1296  HB  THR B  15       9.584  24.984 -74.708  1.00  0.00              
ATOM   1297  HG1 THR B  15      10.841  22.963 -73.468  1.00  0.00              
ATOM   1298 1HG2 THR B  15       8.221  25.117 -72.652  1.00  0.00              
ATOM   1299 2HG2 THR B  15       7.260  24.500 -74.018  1.00  0.00              
ATOM   1300 3HG2 THR B  15       7.864  23.379 -72.776  1.00  0.00              
ATOM   1301  N   PHE B  16      10.462  23.359 -77.117  1.00 10.03              
ATOM   1302  CA  PHE B  16      11.592  23.322 -78.030  1.00 10.93              
ATOM   1303  C   PHE B  16      12.046  24.753 -78.262  1.00 10.09              
ATOM   1304  O   PHE B  16      11.231  25.627 -78.563  1.00 11.16              
ATOM   1305  CB  PHE B  16      11.172  22.676 -79.351  1.00 10.38              
ATOM   1306  CG  PHE B  16      10.729  21.246 -79.212  1.00  9.31              
ATOM   1307  CD1 PHE B  16       9.459  20.934 -78.723  1.00  9.69              
ATOM   1308  CD2 PHE B  16      11.587  20.207 -79.559  1.00 10.21              
ATOM   1309  CE1 PHE B  16       9.056  19.604 -78.582  1.00 11.16              
ATOM   1310  CE2 PHE B  16      11.189  18.877 -79.422  1.00 11.35              
ATOM   1311  CZ  PHE B  16       9.923  18.576 -78.933  1.00 11.37              
ATOM   1312  H   PHE B  16       9.632  23.872 -77.383  1.00  0.00              
ATOM   1313  HA  PHE B  16      12.402  22.736 -77.594  1.00  0.00              
ATOM   1314 1HB  PHE B  16      10.336  23.221 -79.787  1.00  0.00              
ATOM   1315 2HB  PHE B  16      12.008  22.676 -80.050  1.00  0.00              
ATOM   1316  HD1 PHE B  16       8.781  21.743 -78.448  1.00  0.00              
ATOM   1317  HD2 PHE B  16      12.580  20.443 -79.943  1.00  0.00              
ATOM   1318  HE1 PHE B  16       8.062  19.375 -78.198  1.00  0.00              
ATOM   1319  HE2 PHE B  16      11.872  18.072 -79.697  1.00  0.00              
ATOM   1320  HZ  PHE B  16       9.612  17.538 -78.824  1.00  0.00              
ATOM   1321  N   ALA B  17      13.345  24.991 -78.111  1.00 11.89              
ATOM   1322  CA  ALA B  17      13.912  26.324 -78.274  1.00 12.47              
ATOM   1323  C   ALA B  17      14.422  26.596 -79.681  1.00 12.07              
ATOM   1324  O   ALA B  17      14.941  25.706 -80.354  1.00 14.38              
ATOM   1325  CB  ALA B  17      15.040  26.530 -77.268  1.00 16.39              
ATOM   1326  H   ALA B  17      13.955  24.222 -77.874  1.00  0.00              
ATOM   1327  HA  ALA B  17      13.131  27.062 -78.086  1.00  0.00              
ATOM   1328 1HB  ALA B  17      15.461  27.528 -77.392  1.00  0.00              
ATOM   1329 2HB  ALA B  17      14.648  26.426 -76.256  1.00  0.00              
ATOM   1330 3HB  ALA B  17      15.816  25.785 -77.435  1.00  0.00              
ATOM   1331  N   PHE B  18      14.267  27.846 -80.115  1.00 13.47              
ATOM   1332  CA  PHE B  18      14.712  28.286 -81.431  1.00 13.21              
ATOM   1333  C   PHE B  18      15.297  29.689 -81.306  1.00 14.19              
ATOM   1334  O   PHE B  18      15.062  30.375 -80.317  1.00 12.94              
ATOM   1335  CB  PHE B  18      13.543  28.288 -82.419  1.00 14.89              
ATOM   1336  CG  PHE B  18      12.911  26.941 -82.594  1.00 14.26              
ATOM   1337  CD1 PHE B  18      11.890  26.521 -81.746  1.00 13.55              
ATOM   1338  CD2 PHE B  18      13.382  26.063 -83.563  1.00 15.89              
ATOM   1339  CE1 PHE B  18      11.351  25.241 -81.859  1.00 15.00              
ATOM   1340  CE2 PHE B  18      12.850  24.782 -83.683  1.00 18.82              
ATOM   1341  CZ  PHE B  18      11.833  24.373 -82.826  1.00 15.48              
ATOM   1342  H   PHE B  18      13.822  28.510 -79.498  1.00  0.00              
ATOM   1343  HA  PHE B  18      15.483  27.612 -81.807  1.00  0.00              
ATOM   1344 1HB  PHE B  18      12.759  28.961 -82.073  1.00  0.00              
ATOM   1345 2HB  PHE B  18      13.884  28.606 -83.403  1.00  0.00              
ATOM   1346  HD1 PHE B  18      11.512  27.206 -80.987  1.00  0.00              
ATOM   1347  HD2 PHE B  18      14.178  26.386 -84.234  1.00  0.00              
ATOM   1348  HE1 PHE B  18      10.554  24.925 -81.189  1.00  0.00              
ATOM   1349  HE2 PHE B  18      13.227  24.100 -84.444  1.00  0.00              
ATOM   1350  HZ  PHE B  18      11.417  23.369 -82.914  1.00  0.00              
ATOM   1351  N   PRO B  19      16.078  30.129 -82.306  1.00 15.59              
ATOM   1352  CA  PRO B  19      16.687  31.461 -82.270  1.00 17.01              
ATOM   1353  C   PRO B  19      15.737  32.614 -82.588  1.00 17.90              
ATOM   1354  O   PRO B  19      16.049  33.774 -82.317  1.00 19.86              
ATOM   1355  CB  PRO B  19      17.810  31.344 -83.296  1.00 18.94              
ATOM   1356  CG  PRO B  19      17.204  30.448 -84.323  1.00 18.74              
ATOM   1357  CD  PRO B  19      16.552  29.369 -83.478  1.00 18.87              
ATOM   1358  HA  PRO B  19      17.056  31.736 -81.270  1.00  0.00              
ATOM   1359 1HB  PRO B  19      18.084  32.326 -83.708  1.00  0.00              
ATOM   1360 2HB  PRO B  19      18.720  30.915 -82.851  1.00  0.00              
ATOM   1361 1HG  PRO B  19      16.476  30.990 -84.944  1.00  0.00              
ATOM   1362 2HG  PRO B  19      17.970  30.045 -85.000  1.00  0.00              
ATOM   1363 1HD  PRO B  19      15.721  28.874 -84.002  1.00  0.00              
ATOM   1364 2HD  PRO B  19      17.262  28.580 -83.188  1.00  0.00              
ATOM   1365  N   ASN B  20      14.579  32.297 -83.158  1.00 15.93              
ATOM   1366  CA  ASN B  20      13.608  33.323 -83.518  1.00 14.05              
ATOM   1367  C   ASN B  20      12.192  32.757 -83.592  1.00 13.81              
ATOM   1368  O   ASN B  20      11.920  31.667 -83.088  1.00 15.02              
ATOM   1369  CB  ASN B  20      13.983  33.939 -84.868  1.00 17.19              
ATOM   1370  CG  ASN B  20      14.206  32.892 -85.939  1.00 16.84              
ATOM   1371  OD1 ASN B  20      13.466  31.911 -86.026  1.00 19.01              
ATOM   1372  ND2 ASN B  20      15.222  33.097 -86.769  1.00 23.90              
ATOM   1373  H   ASN B  20      14.364  31.328 -83.347  1.00  0.00              
ATOM   1374  HA  ASN B  20      13.609  34.114 -82.765  1.00  0.00              
ATOM   1375 1HB  ASN B  20      13.418  34.778 -85.276  1.00  0.00              
ATOM   1376 2HB  ASN B  20      14.950  34.293 -84.509  1.00  0.00              
ATOM   1377 1HD2 ASN B  20      15.414  32.438 -87.496  1.00  0.00              
ATOM   1378 2HD2 ASN B  20      15.794  33.911 -86.667  1.00  0.00              
ATOM   1379  N   PHE B  21      11.291  33.508 -84.219  1.00  0.00              
ATOM   1380  CA  PHE B  21       9.902  33.088 -84.369  1.00  0.00              
ATOM   1381  C   PHE B  21       9.747  32.207 -85.605  1.00  0.00              
ATOM   1382  O   PHE B  21       9.064  31.186 -85.571  1.00  0.00              
ATOM   1383  CB  PHE B  21       8.977  34.303 -84.462  1.00  0.00              
ATOM   1384  CG  PHE B  21       7.525  33.949 -84.611  1.00  0.00              
ATOM   1385  CD1 PHE B  21       6.720  33.776 -83.495  1.00  0.00              
ATOM   1386  CD2 PHE B  21       6.960  33.788 -85.867  1.00  0.00              
ATOM   1387  CE1 PHE B  21       5.384  33.451 -83.630  1.00  0.00              
ATOM   1388  CE2 PHE B  21       5.625  33.463 -86.007  1.00  0.00              
ATOM   1389  CZ  PHE B  21       4.836  33.294 -84.886  1.00  0.00              
ATOM   1390  H   PHE B  21      11.581  34.397 -84.602  1.00  0.00              
ATOM   1391  HA  PHE B  21       9.590  32.521 -83.492  1.00  0.00              
ATOM   1392 1HB  PHE B  21       9.059  34.908 -83.559  1.00  0.00              
ATOM   1393 2HB  PHE B  21       9.240  34.908 -85.329  1.00  0.00              
ATOM   1394  HD1 PHE B  21       7.154  33.901 -82.501  1.00  0.00              
ATOM   1395  HD2 PHE B  21       7.584  33.922 -86.753  1.00  0.00              
ATOM   1396  HE1 PHE B  21       4.763  33.317 -82.745  1.00  0.00              
ATOM   1397  HE2 PHE B  21       5.194  33.340 -86.999  1.00  0.00              
ATOM   1398  HZ  PHE B  21       3.784  33.036 -84.994  1.00  0.00              
ATOM   1399  N   ARG B  22      10.387  32.620 -86.696  1.00  0.00              
ATOM   1400  CA  ARG B  22      10.328  31.905 -87.965  1.00  0.00              
ATOM   1401  C   ARG B  22      10.639  30.413 -87.847  1.00  0.00              
ATOM   1402  O   ARG B  22       9.882  29.572 -88.337  1.00  0.00              
ATOM   1403  CB  ARG B  22      11.217  32.563 -89.011  1.00  0.00              
ATOM   1404  CG  ARG B  22      11.138  31.944 -90.397  1.00  0.00              
ATOM   1405  CD  ARG B  22      12.097  32.514 -91.377  1.00  0.00              
ATOM   1406  NE  ARG B  22      13.494  32.239 -91.082  1.00  0.00              
ATOM   1407  CZ  ARG B  22      14.112  31.067 -91.327  1.00  0.00              
ATOM   1408  NH1 ARG B  22      13.454  30.048 -91.833  1.00  0.00              
ATOM   1409  NH2 ARG B  22      15.393  30.960 -91.021  1.00  0.00              
ATOM   1410  H   ARG B  22      10.938  33.464 -86.632  1.00  0.00              
ATOM   1411  HA  ARG B  22       9.328  31.992 -88.391  1.00  0.00              
ATOM   1412 1HB  ARG B  22      10.921  33.609 -89.066  1.00  0.00              
ATOM   1413 2HB  ARG B  22      12.241  32.494 -88.645  1.00  0.00              
ATOM   1414 1HG  ARG B  22      11.338  30.876 -90.313  1.00  0.00              
ATOM   1415 2HG  ARG B  22      10.130  32.095 -90.786  1.00  0.00              
ATOM   1416 1HD  ARG B  22      11.885  32.100 -92.363  1.00  0.00              
ATOM   1417 2HD  ARG B  22      11.976  33.596 -91.404  1.00  0.00              
ATOM   1418  HE  ARG B  22      14.196  32.840 -90.671  1.00  0.00              
ATOM   1419 1HH1 ARG B  22      12.470  30.140 -92.045  1.00  0.00              
ATOM   1420 2HH1 ARG B  22      13.935  29.177 -92.009  1.00  0.00              
ATOM   1421 1HH2 ARG B  22      15.879  31.748 -90.615  1.00  0.00              
ATOM   1422 2HH2 ARG B  22      15.880  30.093 -91.193  1.00  0.00              
ATOM   1423  N   GLU B  23      11.754  30.091 -87.204  1.00 12.38              
ATOM   1424  CA  GLU B  23      12.146  28.696 -87.040  1.00 13.83              
ATOM   1425  C   GLU B  23      11.184  27.933 -86.134  1.00 11.71              
ATOM   1426  O   GLU B  23      10.969  26.733 -86.321  1.00 11.16              
ATOM   1427  CB  GLU B  23      13.573  28.596 -86.491  1.00 15.51              
ATOM   1428  CG  GLU B  23      14.643  29.109 -87.447  1.00 21.87              
ATOM   1429  CD  GLU B  23      16.035  28.630 -87.080  1.00 27.31              
ATOM   1430  OE1 GLU B  23      17.002  29.036 -87.759  1.00 35.95              
ATOM   1431  OE2 GLU B  23      16.165  27.844 -86.120  1.00 31.30              
ATOM   1432  H   GLU B  23      12.343  30.815 -86.819  1.00  0.00              
ATOM   1433  HA  GLU B  23      12.110  28.187 -88.004  1.00  0.00              
ATOM   1434 1HB  GLU B  23      13.600  29.175 -85.567  1.00  0.00              
ATOM   1435 2HB  GLU B  23      13.755  27.545 -86.266  1.00  0.00              
ATOM   1436 1HG  GLU B  23      14.451  28.853 -88.488  1.00  0.00              
ATOM   1437 2HG  GLU B  23      14.598  30.189 -87.325  1.00  0.00              
ATOM   1438  N   ALA B  24      10.612  28.630 -85.156  1.00  0.00              
ATOM   1439  CA  ALA B  24       9.655  28.012 -84.241  1.00  0.00              
ATOM   1440  C   ALA B  24       8.418  27.625 -85.048  1.00  0.00              
ATOM   1441  O   ALA B  24       7.900  26.516 -84.927  1.00  0.00              
ATOM   1442  CB  ALA B  24       9.280  28.989 -83.131  1.00  0.00              
ATOM   1443  H   ALA B  24      10.843  29.607 -85.040  1.00  0.00              
ATOM   1444  HA  ALA B  24      10.117  27.133 -83.794  1.00  0.00              
ATOM   1445 1HB  ALA B  24       8.567  28.516 -82.456  1.00  0.00              
ATOM   1446 2HB  ALA B  24      10.177  29.266 -82.573  1.00  0.00              
ATOM   1447 3HB  ALA B  24       8.832  29.881 -83.566  1.00  0.00              
ATOM   1448  N   ARG B  25       7.960  28.544 -85.892  1.00  0.00              
ATOM   1449  CA  ARG B  25       6.797  28.289 -86.727  1.00  0.00              
ATOM   1450  C   ARG B  25       7.085  27.155 -87.717  1.00  0.00              
ATOM   1451  O   ARG B  25       6.222  26.313 -87.969  1.00  0.00              
ATOM   1452  CB  ARG B  25       6.309  29.546 -87.432  1.00  0.00              
ATOM   1453  CG  ARG B  25       5.209  29.319 -88.456  1.00  0.00              
ATOM   1454  CD  ARG B  25       5.695  29.154 -89.850  1.00  0.00              
ATOM   1455  NE  ARG B  25       6.336  30.333 -90.409  1.00  0.00              
ATOM   1456  CZ  ARG B  25       6.975  30.367 -91.595  1.00  0.00              
ATOM   1457  NH1 ARG B  25       7.092  29.285 -92.332  1.00  0.00              
ATOM   1458  NH2 ARG B  25       7.502  31.513 -91.987  1.00  0.00              
ATOM   1459  H   ARG B  25       8.426  29.436 -85.957  1.00  0.00              
ATOM   1460  HA  ARG B  25       5.961  27.973 -86.103  1.00  0.00              
ATOM   1461 1HB  ARG B  25       5.947  30.224 -86.660  1.00  0.00              
ATOM   1462 2HB  ARG B  25       7.174  29.989 -87.927  1.00  0.00              
ATOM   1463 1HG  ARG B  25       4.660  28.418 -88.182  1.00  0.00              
ATOM   1464 2HG  ARG B  25       4.534  30.176 -88.434  1.00  0.00              
ATOM   1465 1HD  ARG B  25       6.421  28.343 -89.877  1.00  0.00              
ATOM   1466 2HD  ARG B  25       4.850  28.906 -90.492  1.00  0.00              
ATOM   1467  HE  ARG B  25       6.410  31.267 -90.029  1.00  0.00              
ATOM   1468 1HH1 ARG B  25       6.699  28.412 -92.009  1.00  0.00              
ATOM   1469 2HH1 ARG B  25       7.574  29.331 -93.218  1.00  0.00              
ATOM   1470 1HH2 ARG B  25       7.418  32.332 -91.400  1.00  0.00              
ATOM   1471 2HH2 ARG B  25       7.986  31.567 -92.871  1.00  0.00              
ATOM   1472  N   ASP B  26       8.299  27.128 -88.273  1.00 12.41              
ATOM   1473  CA  ASP B  26       8.670  26.071 -89.214  1.00 12.74              
ATOM   1474  C   ASP B  26       8.534  24.704 -88.539  1.00 11.07              
ATOM   1475  O   ASP B  26       7.999  23.762 -89.120  1.00 12.29              
ATOM   1476  CB  ASP B  26      10.120  26.231 -89.697  1.00 12.81              
ATOM   1477  CG  ASP B  26      10.326  27.446 -90.591  1.00 14.97              
ATOM   1478  OD1 ASP B  26       9.356  27.901 -91.237  1.00 17.04              
ATOM   1479  OD2 ASP B  26      11.476  27.930 -90.656  1.00 17.07              
ATOM   1480  H   ASP B  26       8.974  27.843 -88.044  1.00  0.00              
ATOM   1481  HA  ASP B  26       8.017  26.108 -90.085  1.00  0.00              
ATOM   1482 1HB  ASP B  26      10.850  26.232 -88.887  1.00  0.00              
ATOM   1483 2HB  ASP B  26      10.228  25.317 -90.284  1.00  0.00              
ATOM   1484  N   PHE B  27       9.022  24.607 -87.308  1.00 10.46              
ATOM   1485  CA  PHE B  27       8.955  23.352 -86.570  1.00 11.04              
ATOM   1486  C   PHE B  27       7.506  22.979 -86.275  1.00  9.55              
ATOM   1487  O   PHE B  27       7.118  21.821 -86.400  1.00  9.97              
ATOM   1488  CB  PHE B  27       9.741  23.469 -85.267  1.00 11.88              
ATOM   1489  CG  PHE B  27       9.715  22.224 -84.429  1.00 12.55              
ATOM   1490  CD1 PHE B  27      10.342  21.063 -84.867  1.00 15.94              
ATOM   1491  CD2 PHE B  27       9.052  22.211 -83.208  1.00 15.34              
ATOM   1492  CE1 PHE B  27      10.309  19.901 -84.095  1.00 20.37              
ATOM   1493  CE2 PHE B  27       9.014  21.053 -82.430  1.00 18.20              
ATOM   1494  CZ  PHE B  27       9.644  19.899 -82.876  1.00 19.15              
ATOM   1495  H   PHE B  27       9.449  25.411 -86.870  1.00  0.00              
ATOM   1496  HA  PHE B  27       9.383  22.547 -87.169  1.00  0.00              
ATOM   1497 1HB  PHE B  27      10.790  23.681 -85.480  1.00  0.00              
ATOM   1498 2HB  PHE B  27       9.329  24.269 -84.652  1.00  0.00              
ATOM   1499  HD1 PHE B  27      10.865  21.067 -85.824  1.00  0.00              
ATOM   1500  HD2 PHE B  27       8.557  23.119 -82.859  1.00  0.00              
ATOM   1501  HE1 PHE B  27      10.806  18.998 -84.449  1.00  0.00              
ATOM   1502  HE2 PHE B  27       8.491  21.051 -81.473  1.00  0.00              
ATOM   1503  HZ  PHE B  27       9.615  18.995 -82.271  1.00  0.00              
ATOM   1504  N   ALA B  28       6.706  23.968 -85.891  1.00  0.00              
ATOM   1505  CA  ALA B  28       5.305  23.722 -85.597  1.00  0.00              
ATOM   1506  C   ALA B  28       4.603  23.121 -86.811  1.00  0.00              
ATOM   1507  O   ALA B  28       3.758  22.244 -86.676  1.00  0.00              
ATOM   1508  CB  ALA B  28       4.620  25.008 -85.157  1.00  0.00              
ATOM   1509  H   ALA B  28       7.070  24.906 -85.804  1.00  0.00              
ATOM   1510  HA  ALA B  28       5.242  23.009 -84.773  1.00  0.00              
ATOM   1511 1HB  ALA B  28       3.570  24.804 -84.943  1.00  0.00              
ATOM   1512 2HB  ALA B  28       5.105  25.390 -84.258  1.00  0.00              
ATOM   1513 3HB  ALA B  28       4.691  25.748 -85.952  1.00  0.00              
ATOM   1514  N   ASN B  29       4.951  23.595 -88.002  1.00  0.00              
ATOM   1515  CA  ASN B  29       4.338  23.070 -89.214  1.00  0.00              
ATOM   1516  C   ASN B  29       4.713  21.612 -89.458  1.00  0.00              
ATOM   1517  O   ASN B  29       3.903  20.841 -89.967  1.00  0.00              
ATOM   1518  CB  ASN B  29       4.705  23.912 -90.422  1.00  0.00              
ATOM   1519  CG  ASN B  29       3.893  25.170 -90.552  1.00  0.00              
ATOM   1520  OD1 ASN B  29       2.799  25.289 -89.988  1.00  0.00              
ATOM   1521  ND2 ASN B  29       4.384  26.078 -91.358  1.00  0.00              
ATOM   1522  H   ASN B  29       5.644  24.324 -88.076  1.00  0.00              
ATOM   1523  HA  ASN B  29       3.251  23.079 -89.115  1.00  0.00              
ATOM   1524 1HB  ASN B  29       5.748  24.133 -90.652  1.00  0.00              
ATOM   1525 2HB  ASN B  29       4.326  23.175 -91.130  1.00  0.00              
ATOM   1526 1HD2 ASN B  29       3.897  26.942 -91.492  1.00  0.00              
ATOM   1527 2HD2 ASN B  29       5.244  25.908 -91.837  1.00  0.00              
ATOM   1528  N   ARG B  30       5.933  21.232 -89.093  1.00 10.13              
ATOM   1529  CA  ARG B  30       6.352  19.845 -89.260  1.00 10.66              
ATOM   1530  C   ARG B  30       5.580  18.969 -88.267  1.00  7.66              
ATOM   1531  O   ARG B  30       5.197  17.851 -88.596  1.00  9.29              
ATOM   1532  CB  ARG B  30       7.856  19.712 -89.035  1.00 10.53              
ATOM   1533  CG  ARG B  30       8.684  20.420 -90.100  1.00 12.23              
ATOM   1534  CD  ARG B  30      10.169  20.239 -89.855  1.00 17.00              
ATOM   1535  NE  ARG B  30      10.566  18.840 -89.963  1.00 18.24              
ATOM   1536  CZ  ARG B  30      11.704  18.348 -89.487  1.00 18.39              
ATOM   1537  NH1 ARG B  30      12.565  19.143 -88.864  1.00 26.71              
ATOM   1538  NH2 ARG B  30      11.980  17.059 -89.630  1.00 21.52              
ATOM   1539  H   ARG B  30       6.582  21.898 -88.698  1.00  0.00              
ATOM   1540  HA  ARG B  30       6.169  19.525 -90.285  1.00  0.00              
ATOM   1541 1HB  ARG B  30       8.068  20.133 -88.053  1.00  0.00              
ATOM   1542 2HB  ARG B  30       8.083  18.646 -89.031  1.00  0.00              
ATOM   1543 1HG  ARG B  30       8.424  20.005 -91.075  1.00  0.00              
ATOM   1544 2HG  ARG B  30       8.439  21.482 -90.080  1.00  0.00              
ATOM   1545 1HD  ARG B  30      10.723  20.819 -90.593  1.00  0.00              
ATOM   1546 2HD  ARG B  30      10.408  20.597 -88.855  1.00  0.00              
ATOM   1547  HE  ARG B  30      10.077  18.063 -90.387  1.00  0.00              
ATOM   1548 1HH1 ARG B  30      12.352  20.123 -88.751  1.00  0.00              
ATOM   1549 2HH1 ARG B  30      13.428  18.763 -88.504  1.00  0.00              
ATOM   1550 1HH2 ARG B  30      11.321  16.454 -90.102  1.00  0.00              
ATOM   1551 2HH2 ARG B  30      12.845  16.688 -89.268  1.00  0.00              
ATOM   1552  N   VAL B  31       5.355  19.475 -87.055  1.00  8.75              
ATOM   1553  CA  VAL B  31       4.599  18.721 -86.060  1.00  8.95              
ATOM   1554  C   VAL B  31       3.160  18.592 -86.573  1.00  8.96              
ATOM   1555  O   VAL B  31       2.518  17.561 -86.388  1.00  9.86              
ATOM   1556  CB  VAL B  31       4.613  19.418 -84.675  1.00  8.47              
ATOM   1557  CG1 VAL B  31       3.766  18.628 -83.680  1.00 10.12              
ATOM   1558  CG2 VAL B  31       6.041  19.528 -84.161  1.00 11.68              
ATOM   1559  H   VAL B  31       5.709  20.390 -86.815  1.00  0.00              
ATOM   1560  HA  VAL B  31       4.997  17.713 -85.942  1.00  0.00              
ATOM   1561  HB  VAL B  31       4.232  20.434 -84.787  1.00  0.00              
ATOM   1562 1HG1 VAL B  31       3.783  19.127 -82.710  1.00  0.00              
ATOM   1563 2HG1 VAL B  31       2.739  18.570 -84.040  1.00  0.00              
ATOM   1564 3HG1 VAL B  31       4.172  17.623 -83.575  1.00  0.00              
ATOM   1565 1HG2 VAL B  31       6.041  20.020 -83.188  1.00  0.00              
ATOM   1566 2HG2 VAL B  31       6.469  18.531 -84.063  1.00  0.00              
ATOM   1567 3HG2 VAL B  31       6.636  20.114 -84.862  1.00  0.00              
ATOM   1568  N   ARG B  32       2.667  19.638 -87.230  1.00  0.00              
ATOM   1569  CA  ARG B  32       1.319  19.596 -87.777  1.00  0.00              
ATOM   1570  C   ARG B  32       1.169  18.530 -88.855  1.00  0.00              
ATOM   1571  O   ARG B  32       0.155  17.834 -88.910  1.00  0.00              
ATOM   1572  CB  ARG B  32       0.872  20.959 -88.283  1.00  0.00              
ATOM   1573  CG  ARG B  32      -0.466  20.966 -89.006  1.00  0.00              
ATOM   1574  CD  ARG B  32      -0.881  22.298 -89.514  1.00  0.00              
ATOM   1575  NE  ARG B  32      -0.023  22.840 -90.556  1.00  0.00              
ATOM   1576  CZ  ARG B  32      -0.053  22.459 -91.847  1.00  0.00              
ATOM   1577  NH1 ARG B  32      -0.868  21.511 -92.255  1.00  0.00              
ATOM   1578  NH2 ARG B  32       0.776  23.047 -92.692  1.00  0.00              
ATOM   1579  H   ARG B  32       3.223  20.471 -87.355  1.00  0.00              
ATOM   1580  HA  ARG B  32       0.611  19.328 -86.992  1.00  0.00              
ATOM   1581 1HB  ARG B  32       0.816  21.618 -87.418  1.00  0.00              
ATOM   1582 2HB  ARG B  32       1.647  21.316 -88.962  1.00  0.00              
ATOM   1583 1HG  ARG B  32      -0.405  20.286 -89.856  1.00  0.00              
ATOM   1584 2HG  ARG B  32      -1.234  20.615 -88.315  1.00  0.00              
ATOM   1585 1HD  ARG B  32      -1.886  22.222 -89.928  1.00  0.00              
ATOM   1586 2HD  ARG B  32      -0.881  23.008 -88.688  1.00  0.00              
ATOM   1587  HE  ARG B  32       0.697  23.548 -90.494  1.00  0.00              
ATOM   1588 1HH1 ARG B  32      -1.483  21.059 -91.594  1.00  0.00              
ATOM   1589 2HH1 ARG B  32      -0.876  21.240 -93.228  1.00  0.00              
ATOM   1590 1HH2 ARG B  32       1.409  23.762 -92.358  1.00  0.00              
ATOM   1591 2HH2 ARG B  32       0.775  22.781 -93.665  1.00  0.00              
ATOM   1592  N   ALA B  33       2.177  18.394 -89.716  1.00 11.61              
ATOM   1593  CA  ALA B  33       2.139  17.392 -90.779  1.00 12.16              
ATOM   1594  C   ALA B  33       2.138  15.998 -90.163  1.00 11.51              
ATOM   1595  O   ALA B  33       1.438  15.096 -90.626  1.00 12.12              
ATOM   1596  CB  ALA B  33       3.339  17.558 -91.707  1.00 13.75              
ATOM   1597  H   ALA B  33       2.986  18.995 -89.632  1.00  0.00              
ATOM   1598  HA  ALA B  33       1.227  17.535 -91.362  1.00  0.00              
ATOM   1599 1HB  ALA B  33       3.295  16.805 -92.493  1.00  0.00              
ATOM   1600 2HB  ALA B  33       3.319  18.552 -92.153  1.00  0.00              
ATOM   1601 3HB  ALA B  33       4.259  17.432 -91.136  1.00  0.00              
ATOM   1602  N   LEU B  34       2.930  15.832 -89.111  1.00 11.29              
ATOM   1603  CA  LEU B  34       3.015  14.566 -88.398  1.00 11.51              
ATOM   1604  C   LEU B  34       1.640  14.222 -87.822  1.00  9.32              
ATOM   1605  O   LEU B  34       1.166  13.090 -87.937  1.00 11.34              
ATOM   1606  CB  LEU B  34       4.050  14.687 -87.277  1.00 12.53              
ATOM   1607  CG  LEU B  34       4.070  13.608 -86.194  1.00 12.31              
ATOM   1608  CD1 LEU B  34       4.383  12.257 -86.814  1.00 14.65              
ATOM   1609  CD2 LEU B  34       5.103  13.970 -85.135  1.00 12.44              
ATOM   1610  H   LEU B  34       3.492  16.612 -88.797  1.00  0.00              
ATOM   1611  HA  LEU B  34       3.318  13.778 -89.088  1.00  0.00              
ATOM   1612 1HB  LEU B  34       4.962  14.611 -87.868  1.00  0.00              
ATOM   1613 2HB  LEU B  34       4.011  15.662 -86.793  1.00  0.00              
ATOM   1614  HG  LEU B  34       3.090  13.608 -85.719  1.00  0.00              
ATOM   1615 1HD1 LEU B  34       4.394  11.494 -86.036  1.00  0.00              
ATOM   1616 2HD1 LEU B  34       3.619  12.009 -87.552  1.00  0.00              
ATOM   1617 3HD1 LEU B  34       5.357  12.295 -87.299  1.00  0.00              
ATOM   1618 1HD2 LEU B  34       5.117  13.201 -84.362  1.00  0.00              
ATOM   1619 2HD2 LEU B  34       6.089  14.041 -85.595  1.00  0.00              
ATOM   1620 3HD2 LEU B  34       4.844  14.930 -84.687  1.00  0.00              
ATOM   1621  N   ALA B  35       1.002  15.214 -87.207  1.00  0.00              
ATOM   1622  CA  ALA B  35      -0.317  15.038 -86.610  1.00  0.00              
ATOM   1623  C   ALA B  35      -1.340  14.582 -87.649  1.00  0.00              
ATOM   1624  O   ALA B  35      -2.174  13.719 -87.377  1.00  0.00              
ATOM   1625  CB  ALA B  35      -0.772  16.328 -85.944  1.00  0.00              
ATOM   1626  H   ALA B  35       1.448  16.118 -87.155  1.00  0.00              
ATOM   1627  HA  ALA B  35      -0.253  14.267 -85.840  1.00  0.00              
ATOM   1628 1HB  ALA B  35      -1.757  16.180 -85.501  1.00  0.00              
ATOM   1629 2HB  ALA B  35      -0.061  16.605 -85.164  1.00  0.00              
ATOM   1630 3HB  ALA B  35      -0.824  17.122 -86.687  1.00  0.00              
ATOM   1631  N   GLU B  36      -1.272  15.172 -88.838  1.00  0.00              
ATOM   1632  CA  GLU B  36      -2.193  14.829 -89.916  1.00  0.00              
ATOM   1633  C   GLU B  36      -2.010  13.375 -90.347  1.00  0.00              
ATOM   1634  O   GLU B  36      -2.987  12.674 -90.618  1.00  0.00              
ATOM   1635  CB  GLU B  36      -1.993  15.764 -91.111  1.00  0.00              
ATOM   1636  CG  GLU B  36      -2.458  17.194 -90.875  1.00  0.00              
ATOM   1637  CD  GLU B  36      -2.118  18.079 -92.042  1.00  0.00              
ATOM   1638  OE1 GLU B  36      -1.484  17.608 -92.955  1.00  0.00              
ATOM   1639  OE2 GLU B  36      -2.587  19.192 -92.074  1.00  0.00              
ATOM   1640  H   GLU B  36      -0.565  15.876 -89.001  1.00  0.00              
ATOM   1641  HA  GLU B  36      -3.222  14.941 -89.572  1.00  0.00              
ATOM   1642 1HB  GLU B  36      -0.927  15.763 -91.341  1.00  0.00              
ATOM   1643 2HB  GLU B  36      -2.546  15.336 -91.947  1.00  0.00              
ATOM   1644 1HG  GLU B  36      -3.524  17.273 -90.659  1.00  0.00              
ATOM   1645 2HG  GLU B  36      -1.888  17.509 -90.003  1.00  0.00              
ATOM   1646  N   ARG B  37      -0.760  12.926 -90.408  1.00 15.76              
ATOM   1647  CA  ARG B  37      -0.456  11.556 -90.817  1.00 17.66              
ATOM   1648  C   ARG B  37      -0.922  10.513 -89.804  1.00 18.51              
ATOM   1649  O   ARG B  37      -1.402   9.441 -90.178  1.00 20.48              
ATOM   1650  CB  ARG B  37       1.052  11.379 -91.032  1.00 21.55              
ATOM   1651  CG  ARG B  37       1.659  12.236 -92.129  1.00 28.41              
ATOM   1652  CD  ARG B  37       3.027  11.695 -92.539  1.00 33.15              
ATOM   1653  NE  ARG B  37       4.015  11.752 -91.462  1.00 32.61              
ATOM   1654  CZ  ARG B  37       4.665  12.853 -91.096  1.00 33.44              
ATOM   1655  NH1 ARG B  37       4.438  14.001 -91.721  1.00 29.78              
ATOM   1656  NH2 ARG B  37       5.547  12.806 -90.108  1.00 34.02              
ATOM   1657  H   ARG B  37      -0.002  13.547 -90.166  1.00  0.00              
ATOM   1658  HA  ARG B  37      -0.927  11.344 -91.778  1.00  0.00              
ATOM   1659 1HB  ARG B  37       1.539  11.617 -90.088  1.00  0.00              
ATOM   1660 2HB  ARG B  37       1.218  10.330 -91.273  1.00  0.00              
ATOM   1661 1HG  ARG B  37       0.986  12.229 -92.987  1.00  0.00              
ATOM   1662 2HG  ARG B  37       1.761  13.256 -91.756  1.00  0.00              
ATOM   1663 1HD  ARG B  37       2.919  10.654 -92.844  1.00  0.00              
ATOM   1664 2HD  ARG B  37       3.404  12.282 -93.375  1.00  0.00              
ATOM   1665  HE  ARG B  37       4.349  11.016 -90.855  1.00  0.00              
ATOM   1666 1HH1 ARG B  37       3.769  14.037 -92.477  1.00  0.00              
ATOM   1667 2HH1 ARG B  37       4.934  14.833 -91.438  1.00  0.00              
ATOM   1668 1HH2 ARG B  37       5.725  11.931 -89.635  1.00  0.00              
ATOM   1669 2HH2 ARG B  37       6.040  13.644 -89.834  1.00  0.00              
ATOM   1670  N   GLU B  38      -0.775  10.829 -88.521  1.00 14.28              
ATOM   1671  CA  GLU B  38      -1.144   9.907 -87.451  1.00 14.86              
ATOM   1672  C   GLU B  38      -2.561  10.074 -86.915  1.00 11.24              
ATOM   1673  O   GLU B  38      -2.975   9.349 -86.005  1.00 14.46              
ATOM   1674  CB  GLU B  38      -0.147  10.044 -86.302  1.00 15.73              
ATOM   1675  CG  GLU B  38       1.293   9.794 -86.719  1.00 18.27              
ATOM   1676  CD  GLU B  38       1.509   8.382 -87.226  1.00 24.94              
ATOM   1677  OE1 GLU B  38       2.575   8.118 -87.822  1.00 30.72              
ATOM   1678  OE2 GLU B  38       0.615   7.535 -87.022  1.00 26.63              
ATOM   1679  H   GLU B  38      -0.397  11.734 -88.281  1.00  0.00              
ATOM   1680  HA  GLU B  38      -1.125   8.882 -87.824  1.00  0.00              
ATOM   1681 1HB  GLU B  38      -0.250  11.056 -85.909  1.00  0.00              
ATOM   1682 2HB  GLU B  38      -0.442   9.326 -85.536  1.00  0.00              
ATOM   1683 1HG  GLU B  38       1.655  10.496 -87.470  1.00  0.00              
ATOM   1684 2HG  GLU B  38       1.855   9.929 -85.797  1.00  0.00              
ATOM   1685  N   ASN B  39      -3.299  11.031 -87.464  1.00 13.25              
ATOM   1686  CA  ASN B  39      -4.668  11.278 -87.030  1.00 13.01              
ATOM   1687  C   ASN B  39      -4.785  11.590 -85.538  1.00 11.14              
ATOM   1688  O   ASN B  39      -5.757  11.201 -84.885  1.00 14.12              
ATOM   1689  CB  ASN B  39      -5.557  10.080 -87.376  1.00 17.93              
ATOM   1690  CG  ASN B  39      -5.660   9.847 -88.867  1.00 22.32              
ATOM   1691  OD1 ASN B  39      -6.001  10.757 -89.624  1.00 23.33              
ATOM   1692  ND2 ASN B  39      -5.368   8.627 -89.301  1.00 28.24              
ATOM   1693  H   ASN B  39      -2.906  11.599 -88.200  1.00  0.00              
ATOM   1694  HA  ASN B  39      -5.064  12.155 -87.542  1.00  0.00              
ATOM   1695 1HB  ASN B  39      -5.439   9.129 -86.855  1.00  0.00              
ATOM   1696 2HB  ASN B  39      -6.465  10.573 -87.028  1.00  0.00              
ATOM   1697 1HD2 ASN B  39      -5.419   8.418 -90.278  1.00  0.00              
ATOM   1698 2HD2 ASN B  39      -5.098   7.918 -88.650  1.00  0.00              
ATOM   1699  N   HIS B  40      -3.791  12.290 -84.999  1.00 10.95              
ATOM   1700  CA  HIS B  40      -3.806  12.676 -83.593  1.00  9.25              
ATOM   1701  C   HIS B  40      -3.141  14.039 -83.538  1.00  9.34              
ATOM   1702  O   HIS B  40      -1.994  14.202 -83.958  1.00 10.08              
ATOM   1703  CB  HIS B  40      -3.049  11.657 -82.740  1.00 10.67              
ATOM   1704  CG  HIS B  40      -3.303  11.801 -81.272  1.00  9.71              
ATOM   1705  ND1 HIS B  40      -4.570  11.772 -80.730  1.00 13.94              
ATOM   1706  CD2 HIS B  40      -2.454  11.978 -80.232  1.00  9.70              
ATOM   1707  CE1 HIS B  40      -4.491  11.925 -79.420  1.00 13.98              
ATOM   1708  NE2 HIS B  40      -3.218  12.050 -79.092  1.00 10.44              
ATOM   1709  H   HIS B  40      -3.007  12.562 -85.576  1.00  0.00              
ATOM   1710  HA  HIS B  40      -4.834  12.728 -83.238  1.00  0.00              
ATOM   1711 1HB  HIS B  40      -3.345  10.644 -83.012  1.00  0.00              
ATOM   1712 2HB  HIS B  40      -1.974  11.773 -82.883  1.00  0.00              
ATOM   1713  HD2 HIS B  40      -1.369  12.060 -80.168  1.00  0.00              
ATOM   1714  HE1 HIS B  40      -5.392  11.929 -78.808  1.00  0.00              
ATOM   1715  HE2 HIS B  40      -2.856  12.177 -78.158  1.00  0.00              
ATOM   1716  N   HIS B  41      -3.865  15.018 -83.009  1.00  0.00              
ATOM   1717  CA  HIS B  41      -3.372  16.381 -82.979  1.00  0.00              
ATOM   1718  C   HIS B  41      -3.010  16.933 -81.620  1.00  0.00              
ATOM   1719  O   HIS B  41      -3.687  16.687 -80.627  1.00  0.00              
ATOM   1720  CB  HIS B  41      -4.409  17.307 -83.623  1.00  0.00              
ATOM   1721  CG  HIS B  41      -4.434  17.235 -85.118  1.00  0.00              
ATOM   1722  ND1 HIS B  41      -3.561  17.948 -85.912  1.00  0.00              
ATOM   1723  CD2 HIS B  41      -5.227  16.535 -85.963  1.00  0.00              
ATOM   1724  CE1 HIS B  41      -3.816  17.689 -87.183  1.00  0.00              
ATOM   1725  NE2 HIS B  41      -4.821  16.835 -87.241  1.00  0.00              
ATOM   1726  H   HIS B  41      -4.774  14.814 -82.620  1.00  0.00              
ATOM   1727  HA  HIS B  41      -2.421  16.437 -83.508  1.00  0.00              
ATOM   1728 1HB  HIS B  41      -5.411  17.046 -83.281  1.00  0.00              
ATOM   1729 2HB  HIS B  41      -4.197  18.345 -83.364  1.00  0.00              
ATOM   1730  HD2 HIS B  41      -6.052  15.841 -85.801  1.00  0.00              
ATOM   1731  HE1 HIS B  41      -3.230  18.158 -87.973  1.00  0.00              
ATOM   1732  HE2 HIS B  41      -5.233  16.458 -88.083  1.00  0.00              
ATOM   1733  N   PRO B  42      -1.939  17.730 -81.571  1.00  0.00              
ATOM   1734  CA  PRO B  42      -1.469  18.334 -80.328  1.00  0.00              
ATOM   1735  C   PRO B  42      -2.048  19.720 -80.140  1.00  0.00              
ATOM   1736  O   PRO B  42      -2.834  20.208 -80.959  1.00  0.00              
ATOM   1737  CB  PRO B  42       0.023  18.439 -80.575  1.00  0.00              
ATOM   1738  CG  PRO B  42       0.043  18.928 -82.014  1.00  0.00              
ATOM   1739  CD  PRO B  42      -1.031  18.068 -82.688  1.00  0.00              
ATOM   1740  HA  PRO B  42      -1.717  17.732 -79.442  1.00  0.00              
ATOM   1741 1HB  PRO B  42       0.498  19.142 -79.874  1.00  0.00              
ATOM   1742 2HB  PRO B  42       0.522  17.468 -80.444  1.00  0.00              
ATOM   1743 1HG  PRO B  42      -0.189  20.002 -82.072  1.00  0.00              
ATOM   1744 2HG  PRO B  42       1.035  18.788 -82.469  1.00  0.00              
ATOM   1745 1HD  PRO B  42      -1.563  18.611 -83.483  1.00  0.00              
ATOM   1746 2HD  PRO B  42      -0.610  17.161 -83.147  1.00  0.00              
ATOM   1747  N   ARG B  43      -1.674  20.334 -79.024  1.00  0.00              
ATOM   1748  CA  ARG B  43      -1.993  21.729 -78.795  1.00  0.00              
ATOM   1749  C   ARG B  43      -0.587  22.322 -78.919  1.00  0.00              
ATOM   1750  O   ARG B  43       0.338  21.923 -78.196  1.00  0.00              
ATOM   1751  CB  ARG B  43      -2.551  22.011 -77.404  1.00  0.00              
ATOM   1752  CG  ARG B  43      -2.765  23.514 -77.176  1.00  0.00              
ATOM   1753  CD  ARG B  43      -3.699  23.791 -76.015  1.00  0.00              
ATOM   1754  NE  ARG B  43      -3.151  23.334 -74.746  1.00  0.00              
ATOM   1755  CZ  ARG B  43      -3.835  23.321 -73.605  1.00  0.00              
ATOM   1756  NH1 ARG B  43      -5.094  23.738 -73.581  1.00  0.00              
ATOM   1757  NH2 ARG B  43      -3.257  22.893 -72.493  1.00  0.00              
ATOM   1758  H   ARG B  43      -1.159  19.826 -78.320  1.00  0.00              
ATOM   1759  HA  ARG B  43      -2.783  22.043 -79.478  1.00  0.00              
ATOM   1760 1HB  ARG B  43      -3.493  21.469 -77.322  1.00  0.00              
ATOM   1761 2HB  ARG B  43      -1.837  21.607 -76.686  1.00  0.00              
ATOM   1762 1HG  ARG B  43      -1.798  23.974 -76.971  1.00  0.00              
ATOM   1763 2HG  ARG B  43      -3.188  23.946 -78.085  1.00  0.00              
ATOM   1764 1HD  ARG B  43      -3.874  24.865 -75.951  1.00  0.00              
ATOM   1765 2HD  ARG B  43      -4.645  23.280 -76.191  1.00  0.00              
ATOM   1766  HE  ARG B  43      -2.231  22.976 -74.533  1.00  0.00              
ATOM   1767 1HH1 ARG B  43      -5.532  24.066 -74.430  1.00  0.00              
ATOM   1768 2HH1 ARG B  43      -5.610  23.727 -72.713  1.00  0.00              
ATOM   1769 1HH2 ARG B  43      -2.297  22.578 -72.515  1.00  0.00              
ATOM   1770 2HH2 ARG B  43      -3.778  22.884 -71.628  1.00  0.00              
ATOM   1771  N   VAL B  44      -0.421  23.234 -79.870  1.00  0.00              
ATOM   1772  CA  VAL B  44       0.866  23.869 -80.112  1.00  0.00              
ATOM   1773  C   VAL B  44       0.849  25.318 -79.688  1.00  0.00              
ATOM   1774  O   VAL B  44      -0.091  26.048 -80.003  1.00  0.00              
ATOM   1775  CB  VAL B  44       1.271  23.788 -81.595  1.00  0.00              
ATOM   1776  CG1 VAL B  44       2.592  24.507 -81.828  1.00  0.00              
ATOM   1777  CG2 VAL B  44       1.371  22.337 -82.042  1.00  0.00              
ATOM   1778  H   VAL B  44      -1.212  23.493 -80.440  1.00  0.00              
ATOM   1779  HA  VAL B  44       1.643  23.339 -79.562  1.00  0.00              
ATOM   1780  HB  VAL B  44       0.493  24.252 -82.202  1.00  0.00              
ATOM   1781 1HG1 VAL B  44       2.863  24.440 -82.882  1.00  0.00              
ATOM   1782 2HG1 VAL B  44       2.489  25.556 -81.546  1.00  0.00              
ATOM   1783 3HG1 VAL B  44       3.370  24.043 -81.224  1.00  0.00              
ATOM   1784 1HG2 VAL B  44       1.658  22.298 -83.092  1.00  0.00              
ATOM   1785 2HG2 VAL B  44       2.122  21.824 -81.441  1.00  0.00              
ATOM   1786 3HG2 VAL B  44       0.406  21.849 -81.912  1.00  0.00              
ATOM   1787  N   THR B  45       1.887  25.744 -78.985  1.00  0.00              
ATOM   1788  CA  THR B  45       1.987  27.142 -78.585  1.00  0.00              
ATOM   1789  C   THR B  45       3.273  27.658 -79.216  1.00  0.00              
ATOM   1790  O   THR B  45       4.365  27.178 -78.908  1.00  0.00              
ATOM   1791  CB  THR B  45       2.022  27.332 -77.057  1.00  0.00              
ATOM   1792  OG1 THR B  45       0.822  26.803 -76.479  1.00  0.00              
ATOM   1793  CG2 THR B  45       2.142  28.807 -76.706  1.00  0.00              
ATOM   1794  H   THR B  45       2.620  25.103 -78.717  1.00  0.00              
ATOM   1795  HA  THR B  45       1.124  27.694 -78.955  1.00  0.00              
ATOM   1796  HB  THR B  45       2.878  26.792 -76.653  1.00  0.00              
ATOM   1797  HG1 THR B  45       0.110  27.439 -76.583  1.00  0.00              
ATOM   1798 1HG2 THR B  45       2.166  28.921 -75.622  1.00  0.00              
ATOM   1799 2HG2 THR B  45       3.060  29.209 -77.134  1.00  0.00              
ATOM   1800 3HG2 THR B  45       1.287  29.347 -77.109  1.00  0.00              
ATOM   1801  N   VAL B  46       3.126  28.616 -80.124  1.00  0.00              
ATOM   1802  CA  VAL B  46       4.250  29.193 -80.840  1.00  0.00              
ATOM   1803  C   VAL B  46       4.475  30.636 -80.429  1.00  0.00              
ATOM   1804  O   VAL B  46       3.547  31.447 -80.411  1.00  0.00              
ATOM   1805  CB  VAL B  46       4.043  29.129 -82.365  1.00  0.00              
ATOM   1806  CG1 VAL B  46       5.211  29.782 -83.089  1.00  0.00              
ATOM   1807  CG2 VAL B  46       3.875  27.688 -82.820  1.00  0.00              
ATOM   1808  H   VAL B  46       2.193  28.953 -80.318  1.00  0.00              
ATOM   1809  HA  VAL B  46       5.182  28.682 -80.594  1.00  0.00              
ATOM   1810  HB  VAL B  46       3.121  29.651 -82.619  1.00  0.00              
ATOM   1811 1HG1 VAL B  46       5.048  29.728 -84.165  1.00  0.00              
ATOM   1812 2HG1 VAL B  46       5.289  30.826 -82.786  1.00  0.00              
ATOM   1813 3HG1 VAL B  46       6.134  29.260 -82.836  1.00  0.00              
ATOM   1814 1HG2 VAL B  46       3.729  27.661 -83.900  1.00  0.00              
ATOM   1815 2HG2 VAL B  46       4.767  27.118 -82.560  1.00  0.00              
ATOM   1816 3HG2 VAL B  46       3.007  27.249 -82.327  1.00  0.00              
ATOM   1817  N   GLU B  47       5.712  30.950 -80.081  1.00  0.00              
ATOM   1818  CA  GLU B  47       6.074  32.304 -79.699  1.00  0.00              
ATOM   1819  C   GLU B  47       7.519  32.514 -80.092  1.00  0.00              
ATOM   1820  O   GLU B  47       8.179  31.583 -80.546  1.00  0.00              
ATOM   1821  CB  GLU B  47       5.874  32.540 -78.200  1.00  0.00              
ATOM   1822  CG  GLU B  47       6.782  31.708 -77.306  1.00  0.00              
ATOM   1823  CD  GLU B  47       6.474  31.935 -75.852  1.00  0.00              
ATOM   1824  OE1 GLU B  47       6.610  33.048 -75.403  1.00  0.00              
ATOM   1825  OE2 GLU B  47       5.996  31.025 -75.217  1.00  0.00              
ATOM   1826  H   GLU B  47       6.423  30.232 -80.081  1.00  0.00              
ATOM   1827  HA  GLU B  47       5.442  33.018 -80.228  1.00  0.00              
ATOM   1828 1HB  GLU B  47       6.058  33.599 -78.018  1.00  0.00              
ATOM   1829 2HB  GLU B  47       4.833  32.308 -77.977  1.00  0.00              
ATOM   1830 1HG  GLU B  47       6.743  30.640 -77.522  1.00  0.00              
ATOM   1831 2HG  GLU B  47       7.779  32.086 -77.530  1.00  0.00              
ATOM   1832  N   TYR B  48       8.009  33.736 -79.948  1.00  0.00              
ATOM   1833  CA  TYR B  48       9.391  34.002 -80.299  1.00  0.00              
ATOM   1834  C   TYR B  48      10.325  33.044 -79.573  1.00  0.00              
ATOM   1835  O   TYR B  48      10.310  32.963 -78.347  1.00  0.00              
ATOM   1836  CB  TYR B  48       9.758  35.451 -79.971  1.00  0.00              
ATOM   1837  CG  TYR B  48      11.186  35.815 -80.315  1.00  0.00              
ATOM   1838  CD1 TYR B  48      11.525  36.244 -81.590  1.00  0.00              
ATOM   1839  CD2 TYR B  48      12.190  35.730 -79.362  1.00  0.00              
ATOM   1840  CE1 TYR B  48      12.827  36.576 -81.910  1.00  0.00              
ATOM   1841  CE2 TYR B  48      13.495  36.060 -79.670  1.00  0.00              
ATOM   1842  CZ  TYR B  48      13.810  36.483 -80.946  1.00  0.00              
ATOM   1843  OH  TYR B  48      15.109  36.815 -81.257  1.00  0.00              
ATOM   1844  H   TYR B  48       7.437  34.490 -79.598  1.00  0.00              
ATOM   1845  HA  TYR B  48       9.535  33.856 -81.369  1.00  0.00              
ATOM   1846 1HB  TYR B  48       9.075  36.092 -80.531  1.00  0.00              
ATOM   1847 2HB  TYR B  48       9.595  35.591 -78.903  1.00  0.00              
ATOM   1848  HD1 TYR B  48      10.743  36.314 -82.346  1.00  0.00              
ATOM   1849  HD2 TYR B  48      11.935  35.394 -78.357  1.00  0.00              
ATOM   1850  HE1 TYR B  48      13.079  36.911 -82.915  1.00  0.00              
ATOM   1851  HE2 TYR B  48      14.271  35.986 -78.908  1.00  0.00              
ATOM   1852  HH  TYR B  48      15.710  36.715 -80.515  1.00  0.00              
ATOM   1853  N   GLY B  49      11.117  32.307 -80.347  1.00 10.97              
ATOM   1854  CA  GLY B  49      12.088  31.386 -79.783  1.00 12.49              
ATOM   1855  C   GLY B  49      11.612  30.107 -79.115  1.00 11.46              
ATOM   1856  O   GLY B  49      12.423  29.405 -78.509  1.00 12.63              
ATOM   1857  H   GLY B  49      11.043  32.390 -81.351  1.00  0.00              
ATOM   1858 1HA  GLY B  49      12.760  31.050 -80.572  1.00  0.00              
ATOM   1859 2HA  GLY B  49      12.661  31.901 -79.014  1.00  0.00              
ATOM   1860  N   ARG B  50      10.331  29.775 -79.213  1.00 10.31              
ATOM   1861  CA  ARG B  50       9.874  28.554 -78.573  1.00 10.46              
ATOM   1862  C   ARG B  50       8.578  27.983 -79.088  1.00  9.09              
ATOM   1863  O   ARG B  50       7.655  28.709 -79.460  1.00 10.51              
ATOM   1864  CB  ARG B  50       9.718  28.779 -77.071  1.00 14.76              
ATOM   1865  CG  ARG B  50       9.350  27.524 -76.269  1.00 19.26              
ATOM   1866  CD  ARG B  50       9.361  27.786 -74.765  1.00 26.40              
ATOM   1867  NE  ARG B  50       8.343  28.749 -74.356  1.00 34.92              
ATOM   1868  CZ  ARG B  50       8.114  29.101 -73.094  1.00 38.68              
ATOM   1869  NH1 ARG B  50       8.835  28.569 -72.115  1.00 39.97              
ATOM   1870  NH2 ARG B  50       7.164  29.980 -72.808  1.00 41.66              
ATOM   1871  H   ARG B  50       9.664  30.343 -79.717  1.00  0.00              
ATOM   1872  HA  ARG B  50      10.626  27.772 -78.689  1.00  0.00              
ATOM   1873 1HB  ARG B  50      10.665  29.175 -76.709  1.00  0.00              
ATOM   1874 2HB  ARG B  50       8.938  29.530 -76.942  1.00  0.00              
ATOM   1875 1HG  ARG B  50       8.352  27.201 -76.568  1.00  0.00              
ATOM   1876 2HG  ARG B  50      10.071  26.740 -76.501  1.00  0.00              
ATOM   1877 1HD  ARG B  50       9.180  26.848 -74.241  1.00  0.00              
ATOM   1878 2HD  ARG B  50      10.339  28.176 -74.482  1.00  0.00              
ATOM   1879  HE  ARG B  50       7.688  29.273 -74.921  1.00  0.00              
ATOM   1880 1HH1 ARG B  50       9.558  27.899 -72.332  1.00  0.00              
ATOM   1881 2HH1 ARG B  50       8.657  28.840 -71.159  1.00  0.00              
ATOM   1882 1HH2 ARG B  50       6.611  30.382 -73.552  1.00  0.00              
ATOM   1883 2HH2 ARG B  50       6.994  30.241 -71.847  1.00  0.00              
ATOM   1884  N   VAL B  51       8.524  26.659 -79.110  1.00  8.68              
ATOM   1885  CA  VAL B  51       7.319  25.948 -79.479  1.00  8.32              
ATOM   1886  C   VAL B  51       7.057  24.971 -78.347  1.00  8.33              
ATOM   1887  O   VAL B  51       7.944  24.203 -77.966  1.00 10.09              
ATOM   1888  CB  VAL B  51       7.460  25.113 -80.763  1.00  9.58              
ATOM   1889  CG1 VAL B  51       6.172  24.326 -81.000  1.00 11.97              
ATOM   1890  CG2 VAL B  51       7.755  26.009 -81.948  1.00 12.47              
ATOM   1891  H   VAL B  51       9.350  26.131 -78.862  1.00  0.00              
ATOM   1892  HA  VAL B  51       6.483  26.634 -79.628  1.00  0.00              
ATOM   1893  HB  VAL B  51       8.312  24.440 -80.654  1.00  0.00              
ATOM   1894 1HG1 VAL B  51       6.269  23.731 -81.910  1.00  0.00              
ATOM   1895 2HG1 VAL B  51       5.987  23.664 -80.155  1.00  0.00              
ATOM   1896 3HG1 VAL B  51       5.337  25.017 -81.109  1.00  0.00              
ATOM   1897 1HG2 VAL B  51       7.853  25.402 -82.849  1.00  0.00              
ATOM   1898 2HG2 VAL B  51       6.938  26.720 -82.077  1.00  0.00              
ATOM   1899 3HG2 VAL B  51       8.684  26.552 -81.774  1.00  0.00              
ATOM   1900  N   THR B  52       5.857  25.024 -77.786  1.00  8.06              
ATOM   1901  CA  THR B  52       5.473  24.088 -76.744  1.00  7.55              
ATOM   1902  C   THR B  52       4.523  23.110 -77.423  1.00  7.00              
ATOM   1903  O   THR B  52       3.587  23.516 -78.128  1.00  8.20              
ATOM   1904  CB  THR B  52       4.737  24.778 -75.584  1.00  8.79              
ATOM   1905  OG1 THR B  52       5.585  25.774 -75.005  1.00 11.70              
ATOM   1906  CG2 THR B  52       4.371  23.764 -74.504  1.00 10.72              
ATOM   1907  H   THR B  52       5.197  25.727 -78.085  1.00  0.00              
ATOM   1908  HA  THR B  52       6.360  23.598 -76.342  1.00  0.00              
ATOM   1909  HB  THR B  52       3.829  25.243 -75.967  1.00  0.00              
ATOM   1910  HG1 THR B  52       6.425  25.788 -75.471  1.00  0.00              
ATOM   1911 1HG2 THR B  52       3.852  24.272 -73.693  1.00  0.00              
ATOM   1912 2HG2 THR B  52       3.723  22.999 -74.929  1.00  0.00              
ATOM   1913 3HG2 THR B  52       5.279  23.302 -74.120  1.00  0.00              
ATOM   1914  N   VAL B  53       4.783  21.825 -77.235  1.00  7.29              
ATOM   1915  CA  VAL B  53       3.964  20.779 -77.826  1.00  7.01              
ATOM   1916  C   VAL B  53       3.323  19.987 -76.698  1.00  6.72              
ATOM   1917  O   VAL B  53       4.014  19.513 -75.795  1.00  7.39              
ATOM   1918  CB  VAL B  53       4.820  19.822 -78.698  1.00  7.01              
ATOM   1919  CG1 VAL B  53       3.924  18.786 -79.364  1.00  8.27              
ATOM   1920  CG2 VAL B  53       5.605  20.609 -79.743  1.00  7.87              
ATOM   1921  H   VAL B  53       5.576  21.566 -76.666  1.00  0.00              
ATOM   1922  HA  VAL B  53       3.168  21.200 -78.442  1.00  0.00              
ATOM   1923  HB  VAL B  53       5.550  19.322 -78.063  1.00  0.00              
ATOM   1924 1HG1 VAL B  53       4.532  18.118 -79.975  1.00  0.00              
ATOM   1925 2HG1 VAL B  53       3.405  18.208 -78.600  1.00  0.00              
ATOM   1926 3HG1 VAL B  53       3.195  19.290 -79.999  1.00  0.00              
ATOM   1927 1HG2 VAL B  53       6.199  19.925 -80.346  1.00  0.00              
ATOM   1928 2HG2 VAL B  53       4.911  21.150 -80.386  1.00  0.00              
ATOM   1929 3HG2 VAL B  53       6.265  21.320 -79.244  1.00  0.00              
ATOM   1930  N   GLU B  54       2.003  19.858 -76.754  1.00  6.62              
ATOM   1931  CA  GLU B  54       1.259  19.111 -75.745  1.00  7.14              
ATOM   1932  C   GLU B  54       0.442  18.025 -76.419  1.00  6.74              
ATOM   1933  O   GLU B  54      -0.291  18.292 -77.377  1.00  7.83              
ATOM   1934  CB  GLU B  54       0.307  20.029 -74.978  1.00  7.65              
ATOM   1935  CG  GLU B  54       0.965  21.175 -74.249  1.00 10.07              
ATOM   1936  CD  GLU B  54      -0.059  22.115 -73.659  1.00  9.81              
ATOM   1937  OE1 GLU B  54      -0.607  21.815 -72.577  1.00 14.04              
ATOM   1938  OE2 GLU B  54      -0.339  23.148 -74.291  1.00 10.68              
ATOM   1939  H   GLU B  54       1.500  20.287 -77.516  1.00  0.00              
ATOM   1940  HA  GLU B  54       1.952  18.661 -75.031  1.00  0.00              
ATOM   1941 1HB  GLU B  54      -0.402  20.429 -75.704  1.00  0.00              
ATOM   1942 2HB  GLU B  54      -0.223  19.405 -74.257  1.00  0.00              
ATOM   1943 1HG  GLU B  54       1.654  20.853 -73.468  1.00  0.00              
ATOM   1944 2HG  GLU B  54       1.521  21.690 -75.031  1.00  0.00              
ATOM   1945  N   TRP B  55       0.577  16.803 -75.915  1.00  6.79              
ATOM   1946  CA  TRP B  55      -0.153  15.657 -76.433  1.00  7.32              
ATOM   1947  C   TRP B  55      -1.001  15.021 -75.347  1.00  8.04              
ATOM   1948  O   TRP B  55      -0.515  14.751 -74.250  1.00  8.18              
ATOM   1949  CB  TRP B  55       0.791  14.556 -76.932  1.00  8.29              
ATOM   1950  CG  TRP B  55       1.704  14.918 -78.048  1.00  7.36              
ATOM   1951  CD1 TRP B  55       3.045  15.169 -77.963  1.00  7.63              
ATOM   1952  CD2 TRP B  55       1.359  15.042 -79.431  1.00  6.84              
ATOM   1953  NE1 TRP B  55       3.557  15.438 -79.209  1.00  8.32              
ATOM   1954  CE2 TRP B  55       2.544  15.371 -80.127  1.00  7.39              
ATOM   1955  CE3 TRP B  55       0.165  14.908 -80.150  1.00  7.91              
ATOM   1956  CZ2 TRP B  55       2.568  15.568 -81.510  1.00  8.93              
ATOM   1957  CZ3 TRP B  55       0.192  15.101 -81.529  1.00  9.37              
ATOM   1958  CH2 TRP B  55       1.387  15.430 -82.191  1.00  9.69              
ATOM   1959  H   TRP B  55       1.213  16.671 -75.141  1.00  0.00              
ATOM   1960  HA  TRP B  55      -0.778  15.967 -77.271  1.00  0.00              
ATOM   1961 1HB  TRP B  55       1.447  14.229 -76.125  1.00  0.00              
ATOM   1962 2HB  TRP B  55       0.216  13.706 -77.300  1.00  0.00              
ATOM   1963  HD1 TRP B  55       3.494  15.122 -76.973  1.00  0.00              
ATOM   1964  HE1 TRP B  55       4.523  15.651 -79.414  1.00  0.00              
ATOM   1965  HE3 TRP B  55      -0.787  14.655 -79.683  1.00  0.00              
ATOM   1966  HZ2 TRP B  55       3.514  15.819 -81.990  1.00  0.00              
ATOM   1967  HZ3 TRP B  55      -0.741  14.991 -82.083  1.00  0.00              
ATOM   1968  HH2 TRP B  55       1.370  15.580 -83.271  1.00  0.00              
ATOM   1969  N   TRP B  56      -2.272  14.794 -75.645  1.00  8.08              
ATOM   1970  CA  TRP B  56      -3.139  14.074 -74.724  1.00  8.45              
ATOM   1971  C   TRP B  56      -4.329  13.557 -75.503  1.00  8.09              
ATOM   1972  O   TRP B  56      -4.569  13.958 -76.644  1.00  8.69              
ATOM   1973  CB  TRP B  56      -3.576  14.929 -73.519  1.00  9.65              
ATOM   1974  CG  TRP B  56      -4.671  15.912 -73.761  1.00 10.11              
ATOM   1975  CD1 TRP B  56      -6.015  15.706 -73.612  1.00 14.07              
ATOM   1976  CD2 TRP B  56      -4.514  17.280 -74.147  1.00 13.77              
ATOM   1977  NE1 TRP B  56      -6.704  16.866 -73.879  1.00 14.06              
ATOM   1978  CE2 TRP B  56      -5.805  17.849 -74.211  1.00 13.50              
ATOM   1979  CE3 TRP B  56      -3.405  18.084 -74.444  1.00 13.85              
ATOM   1980  CZ2 TRP B  56      -6.018  19.191 -74.558  1.00 14.46              
ATOM   1981  CZ3 TRP B  56      -3.615  19.416 -74.790  1.00 13.07              
ATOM   1982  CH2 TRP B  56      -4.912  19.954 -74.845  1.00 13.70              
ATOM   1983  H   TRP B  56      -2.652  15.123 -76.521  1.00  0.00              
ATOM   1984  HA  TRP B  56      -2.616  13.201 -74.331  1.00  0.00              
ATOM   1985 1HB  TRP B  56      -3.942  14.291 -72.715  1.00  0.00              
ATOM   1986 2HB  TRP B  56      -2.738  15.524 -73.158  1.00  0.00              
ATOM   1987  HD1 TRP B  56      -6.330  14.706 -73.321  1.00  0.00              
ATOM   1988  HE1 TRP B  56      -7.706  16.978 -73.838  1.00  0.00              
ATOM   1989  HE3 TRP B  56      -2.381  17.713 -74.415  1.00  0.00              
ATOM   1990  HZ2 TRP B  56      -7.039  19.571 -74.588  1.00  0.00              
ATOM   1991  HZ3 TRP B  56      -2.745  20.031 -75.019  1.00  0.00              
ATOM   1992  HH2 TRP B  56      -5.042  21.002 -75.120  1.00  0.00              
ATOM   1993  N   THR B  57      -5.044  12.623 -74.894  1.00  8.58              
ATOM   1994  CA  THR B  57      -6.216  12.032 -75.509  1.00  9.74              
ATOM   1995  C   THR B  57      -7.419  12.465 -74.686  1.00  9.09              
ATOM   1996  O   THR B  57      -7.585  12.052 -73.538  1.00 10.49              
ATOM   1997  CB  THR B  57      -6.093  10.503 -75.532  1.00 11.06              
ATOM   1998  OG1 THR B  57      -4.912  10.141 -76.263  1.00 14.06              
ATOM   1999  CG2 THR B  57      -7.304   9.876 -76.203  1.00 13.94              
ATOM   2000  H   THR B  57      -4.762  12.313 -73.976  1.00  0.00              
ATOM   2001  HA  THR B  57      -6.322  12.399 -76.530  1.00  0.00              
ATOM   2002  HB  THR B  57      -6.019  10.137 -74.507  1.00  0.00              
ATOM   2003  HG1 THR B  57      -4.471  10.935 -76.569  1.00  0.00              
ATOM   2004 1HG2 THR B  57      -7.197   8.791 -76.209  1.00  0.00              
ATOM   2005 2HG2 THR B  57      -8.207  10.150 -75.655  1.00  0.00              
ATOM   2006 3HG2 THR B  57      -7.378  10.239 -77.228  1.00  0.00              
ATOM   2007  N   HIS B  58      -8.242  13.319 -75.283  1.00  0.00              
ATOM   2008  CA  HIS B  58      -9.428  13.860 -74.627  1.00  0.00              
ATOM   2009  C   HIS B  58     -10.342  12.823 -73.988  1.00  0.00              
ATOM   2010  O   HIS B  58     -10.677  12.928 -72.809  1.00  0.00              
ATOM   2011  CB  HIS B  58     -10.238  14.686 -75.630  1.00  0.00              
ATOM   2012  CG  HIS B  58     -11.520  15.222 -75.072  1.00  0.00              
ATOM   2013  ND1 HIS B  58     -11.563  16.304 -74.217  1.00  0.00              
ATOM   2014  CD2 HIS B  58     -12.802  14.826 -75.245  1.00  0.00              
ATOM   2015  CE1 HIS B  58     -12.821  16.550 -73.890  1.00  0.00              
ATOM   2016  NE2 HIS B  58     -13.591  15.667 -74.500  1.00  0.00              
ATOM   2017  H   HIS B  58      -8.033  13.602 -76.230  1.00  0.00              
ATOM   2018  HA  HIS B  58      -9.126  14.497 -73.796  1.00  0.00              
ATOM   2019 1HB  HIS B  58      -9.657  15.549 -75.961  1.00  0.00              
ATOM   2020 2HB  HIS B  58     -10.503  14.076 -76.492  1.00  0.00              
ATOM   2021  HD1 HIS B  58     -10.789  16.875 -73.946  1.00  0.00              
ATOM   2022  HD2 HIS B  58     -13.257  14.023 -75.826  1.00  0.00              
ATOM   2023  HE1 HIS B  58     -13.068  17.372 -73.219  1.00  0.00              
ATOM   2024  N   SER B  59     -10.746  11.825 -74.766  1.00 13.81              
ATOM   2025  CA  SER B  59     -11.654  10.805 -74.267  1.00 11.90              
ATOM   2026  C   SER B  59     -11.130  10.097 -73.027  1.00 11.41              
ATOM   2027  O   SER B  59     -11.908   9.733 -72.141  1.00 13.39              
ATOM   2028  CB  SER B  59     -11.955   9.774 -75.360  1.00 13.87              
ATOM   2029  OG  SER B  59     -10.838   8.941 -75.613  1.00 13.20              
ATOM   2030  H   SER B  59     -10.421  11.770 -75.720  1.00  0.00              
ATOM   2031  HA  SER B  59     -12.654  11.184 -74.048  1.00  0.00              
ATOM   2032 1HB  SER B  59     -12.796   9.160 -75.038  1.00  0.00              
ATOM   2033 2HB  SER B  59     -12.222  10.302 -76.274  1.00  0.00              
ATOM   2034  HG  SER B  59     -10.112   9.196 -75.038  1.00  0.00              
ATOM   2035  N   ALA B  60      -9.817   9.910 -72.961  1.00 11.61              
ATOM   2036  CA  ALA B  60      -9.191   9.229 -71.835  1.00 12.55              
ATOM   2037  C   ALA B  60      -8.876  10.169 -70.677  1.00 12.45              
ATOM   2038  O   ALA B  60      -8.571   9.716 -69.572  1.00 15.46              
ATOM   2039  CB  ALA B  60      -7.915   8.539 -72.300  1.00 13.67              
ATOM   2040  H   ALA B  60      -9.237  10.248 -73.715  1.00  0.00              
ATOM   2041  HA  ALA B  60      -9.881   8.479 -71.453  1.00  0.00              
ATOM   2042 1HB  ALA B  60      -7.449   8.032 -71.457  1.00  0.00              
ATOM   2043 2HB  ALA B  60      -8.157   7.811 -73.073  1.00  0.00              
ATOM   2044 3HB  ALA B  60      -7.227   9.281 -72.704  1.00  0.00              
ATOM   2045  N   GLY B  61      -8.942  11.469 -70.933  1.00 13.34              
ATOM   2046  CA  GLY B  61      -8.649  12.441 -69.895  1.00 14.64              
ATOM   2047  C   GLY B  61      -7.195  12.374 -69.461  1.00 15.23              
ATOM   2048  O   GLY B  61      -6.873  12.634 -68.300  1.00 16.29              
ATOM   2049  H   GLY B  61      -9.198  11.796 -71.854  1.00  0.00              
ATOM   2050 1HA  GLY B  61      -8.856  13.442 -70.275  1.00  0.00              
ATOM   2051 2HA  GLY B  61      -9.281  12.243 -69.031  1.00  0.00              
ATOM   2052  N   GLY B  62      -6.311  12.027 -70.389  1.00 12.68              
ATOM   2053  CA  GLY B  62      -4.908  11.933 -70.043  1.00 13.15              
ATOM   2054  C   GLY B  62      -4.008  11.435 -71.152  1.00 10.96              
ATOM   2055  O   GLY B  62      -4.360  11.473 -72.335  1.00 10.29              
ATOM   2056  H   GLY B  62      -6.600  11.827 -71.336  1.00  0.00              
ATOM   2057 1HA  GLY B  62      -4.545  12.919 -69.755  1.00  0.00              
ATOM   2058 2HA  GLY B  62      -4.793  11.245 -69.206  1.00  0.00              
ATOM   2059  N   VAL B  63      -2.841  10.952 -70.749  1.00 10.87              
ATOM   2060  CA  VAL B  63      -1.825  10.464 -71.667  1.00  9.70              
ATOM   2061  C   VAL B  63      -1.967   8.977 -71.968  1.00 11.69              
ATOM   2062  O   VAL B  63      -2.089   8.155 -71.058  1.00 12.78              
ATOM   2063  CB  VAL B  63      -0.420  10.738 -71.088  1.00 10.74              
ATOM   2064  CG1 VAL B  63       0.653  10.231 -72.031  1.00 11.80              
ATOM   2065  CG2 VAL B  63      -0.248  12.231 -70.846  1.00 11.49              
ATOM   2066  H   VAL B  63      -2.658  10.926 -69.755  1.00  0.00              
ATOM   2067  HA  VAL B  63      -1.914  10.936 -72.646  1.00  0.00              
ATOM   2068  HB  VAL B  63      -0.332  10.242 -70.122  1.00  0.00              
ATOM   2069 1HG1 VAL B  63       1.636  10.434 -71.605  1.00  0.00              
ATOM   2070 2HG1 VAL B  63       0.534   9.158 -72.173  1.00  0.00              
ATOM   2071 3HG1 VAL B  63       0.562  10.739 -72.990  1.00  0.00              
ATOM   2072 1HG2 VAL B  63       0.744  12.422 -70.437  1.00  0.00              
ATOM   2073 2HG2 VAL B  63      -0.362  12.767 -71.789  1.00  0.00              
ATOM   2074 3HG2 VAL B  63      -1.003  12.575 -70.141  1.00  0.00              
ATOM   2075  N   THR B  64      -1.956   8.642 -73.254  1.00 10.18              
ATOM   2076  CA  THR B  64      -2.078   7.256 -73.696  1.00 10.55              
ATOM   2077  C   THR B  64      -0.858   6.869 -74.525  1.00 10.45              
ATOM   2078  O   THR B  64       0.017   7.695 -74.784  1.00 10.71              
ATOM   2079  CB  THR B  64      -3.324   7.046 -74.569  1.00 11.13              
ATOM   2080  OG1 THR B  64      -3.169   7.774 -75.794  1.00 12.57              
ATOM   2081  CG2 THR B  64      -4.574   7.521 -73.839  1.00 14.50              
ATOM   2082  H   THR B  64      -1.860   9.371 -73.946  1.00  0.00              
ATOM   2083  HA  THR B  64      -2.144   6.598 -72.828  1.00  0.00              
ATOM   2084  HB  THR B  64      -3.419   5.985 -74.801  1.00  0.00              
ATOM   2085  HG1 THR B  64      -2.324   8.228 -75.792  1.00  0.00              
ATOM   2086 1HG2 THR B  64      -5.447   7.363 -74.473  1.00  0.00              
ATOM   2087 2HG2 THR B  64      -4.691   6.956 -72.914  1.00  0.00              
ATOM   2088 3HG2 THR B  64      -4.479   8.581 -73.608  1.00  0.00              
ATOM   2089  N   GLU B  65      -0.812   5.612 -74.949  1.00 11.40              
ATOM   2090  CA  GLU B  65       0.302   5.128 -75.748  1.00 10.84              
ATOM   2091  C   GLU B  65       0.448   5.936 -77.038  1.00 10.26              
ATOM   2092  O   GLU B  65       1.564   6.197 -77.492  1.00 10.41              
ATOM   2093  CB  GLU B  65       0.103   3.644 -76.069  1.00 14.51              
ATOM   2094  CG  GLU B  65       1.383   2.897 -76.400  1.00 22.61              
ATOM   2095  CD  GLU B  65       2.442   3.047 -75.317  1.00 24.07              
ATOM   2096  OE1 GLU B  65       2.074   3.173 -74.131  1.00 25.09              
ATOM   2097  OE2 GLU B  65       3.645   3.023 -75.647  1.00 31.76              
ATOM   2098  H   GLU B  65      -1.563   4.978 -74.716  1.00  0.00              
ATOM   2099  HA  GLU B  65       1.233   5.249 -75.194  1.00  0.00              
ATOM   2100 1HB  GLU B  65      -0.366   3.191 -75.196  1.00  0.00              
ATOM   2101 2HB  GLU B  65      -0.578   3.590 -76.917  1.00  0.00              
ATOM   2102 1HG  GLU B  65       1.230   1.835 -76.592  1.00  0.00              
ATOM   2103 2HG  GLU B  65       1.736   3.382 -77.309  1.00  0.00              
ATOM   2104  N   LYS B  66      -0.671   6.341 -77.630  1.00 10.38              
ATOM   2105  CA  LYS B  66      -0.616   7.123 -78.861  1.00  9.51              
ATOM   2106  C   LYS B  66       0.104   8.446 -78.617  1.00  7.98              
ATOM   2107  O   LYS B  66       0.862   8.914 -79.465  1.00  8.78              
ATOM   2108  CB  LYS B  66      -2.025   7.400 -79.388  1.00 10.41              
ATOM   2109  CG  LYS B  66      -2.057   8.125 -80.724  1.00 12.25              
ATOM   2110  CD  LYS B  66      -1.431   7.284 -81.823  1.00 13.63              
ATOM   2111  CE  LYS B  66      -1.614   7.938 -83.184  1.00 16.67              
ATOM   2112  NZ  LYS B  66      -1.036   7.107 -84.274  1.00 26.79              
ATOM   2113  H   LYS B  66      -1.571   6.110 -77.232  1.00  0.00              
ATOM   2114  HA  LYS B  66      -0.064   6.573 -79.624  1.00  0.00              
ATOM   2115 1HB  LYS B  66      -2.524   6.436 -79.483  1.00  0.00              
ATOM   2116 2HB  LYS B  66      -2.536   7.999 -78.633  1.00  0.00              
ATOM   2117 1HG  LYS B  66      -3.095   8.340 -80.975  1.00  0.00              
ATOM   2118 2HG  LYS B  66      -1.508   9.060 -80.624  1.00  0.00              
ATOM   2119 1HD  LYS B  66      -0.367   7.171 -81.611  1.00  0.00              
ATOM   2120 2HD  LYS B  66      -1.906   6.303 -81.824  1.00  0.00              
ATOM   2121 1HE  LYS B  66      -2.682   8.077 -83.356  1.00  0.00              
ATOM   2122 2HE  LYS B  66      -1.122   8.910 -83.164  1.00  0.00              
ATOM   2123 1HZ  LYS B  66      -1.176   7.571 -85.162  1.00  0.00              
ATOM   2124 2HZ  LYS B  66      -0.048   6.978 -84.113  1.00  0.00              
ATOM   2125 3HZ  LYS B  66      -1.495   6.206 -84.290  1.00  0.00              
ATOM   2126  N   ASP B  67      -0.145   9.054 -77.464  1.00  7.75              
ATOM   2127  CA  ASP B  67       0.500  10.317 -77.134  1.00  7.46              
ATOM   2128  C   ASP B  67       2.007  10.136 -77.020  1.00  8.01              
ATOM   2129  O   ASP B  67       2.777  10.975 -77.484  1.00  7.83              
ATOM   2130  CB  ASP B  67      -0.086  10.862 -75.840  1.00  8.50              
ATOM   2131  CG  ASP B  67      -1.547  11.199 -75.988  1.00  9.02              
ATOM   2132  OD1 ASP B  67      -1.863  12.035 -76.857  1.00  8.77              
ATOM   2133  OD2 ASP B  67      -2.378  10.622 -75.253  1.00 10.57              
ATOM   2134  H   ASP B  67      -0.786   8.643 -76.802  1.00  0.00              
ATOM   2135  HA  ASP B  67       0.331  11.036 -77.934  1.00  0.00              
ATOM   2136 1HB  ASP B  67       0.081  10.213 -74.980  1.00  0.00              
ATOM   2137 2HB  ASP B  67       0.505  11.772 -75.731  1.00  0.00              
ATOM   2138  N   ARG B  68       2.432   9.037 -76.405  1.00  7.97              
ATOM   2139  CA  ARG B  68       3.858   8.775 -76.275  1.00  9.43              
ATOM   2140  C   ARG B  68       4.490   8.525 -77.636  1.00  8.58              
ATOM   2141  O   ARG B  68       5.632   8.920 -77.873  1.00  9.20              
ATOM   2142  CB  ARG B  68       4.091   7.607 -75.319  1.00  9.69              
ATOM   2143  CG  ARG B  68       3.810   7.954 -73.866  1.00 10.74              
ATOM   2144  CD  ARG B  68       4.212   6.829 -72.922  1.00 14.44              
ATOM   2145  NE  ARG B  68       3.184   5.799 -72.814  1.00 15.30              
ATOM   2146  CZ  ARG B  68       2.116   5.887 -72.025  1.00 19.67              
ATOM   2147  NH1 ARG B  68       1.936   6.964 -71.270  1.00 17.14              
ATOM   2148  NH2 ARG B  68       1.231   4.900 -71.992  1.00 21.18              
ATOM   2149  H   ARG B  68       1.773   8.373 -76.023  1.00  0.00              
ATOM   2150  HA  ARG B  68       4.352   9.640 -75.829  1.00  0.00              
ATOM   2151 1HB  ARG B  68       3.440   6.796 -75.643  1.00  0.00              
ATOM   2152 2HB  ARG B  68       5.133   7.304 -75.435  1.00  0.00              
ATOM   2153 1HG  ARG B  68       4.372   8.853 -73.610  1.00  0.00              
ATOM   2154 2HG  ARG B  68       2.741   8.149 -73.758  1.00  0.00              
ATOM   2155 1HD  ARG B  68       5.125   6.367 -73.293  1.00  0.00              
ATOM   2156 2HD  ARG B  68       4.389   7.246 -71.931  1.00  0.00              
ATOM   2157  HE  ARG B  68       3.113   4.907 -73.284  1.00  0.00              
ATOM   2158 1HH1 ARG B  68       2.609   7.715 -71.296  1.00  0.00              
ATOM   2159 2HH1 ARG B  68       1.123   7.026 -70.672  1.00  0.00              
ATOM   2160 1HH2 ARG B  68       1.370   4.082 -72.566  1.00  0.00              
ATOM   2161 2HH2 ARG B  68       0.423   4.971 -71.391  1.00  0.00              
ATOM   2162  N   GLU B  69       3.748   7.879 -78.528  1.00  9.07              
ATOM   2163  CA  GLU B  69       4.246   7.631 -79.872  1.00  9.41              
ATOM   2164  C   GLU B  69       4.431   8.976 -80.577  1.00  9.13              
ATOM   2165  O   GLU B  69       5.446   9.210 -81.226  1.00  9.77              
ATOM   2166  CB  GLU B  69       3.259   6.778 -80.667  1.00 10.71              
ATOM   2167  CG  GLU B  69       3.673   6.572 -82.112  1.00 17.86              
ATOM   2168  CD  GLU B  69       2.627   5.850 -82.934  1.00 24.64              
ATOM   2169  OE1 GLU B  69       2.905   5.564 -84.116  1.00 28.09              
ATOM   2170  OE2 GLU B  69       1.531   5.569 -82.407  1.00 28.99              
ATOM   2171  H   GLU B  69       2.826   7.552 -78.277  1.00  0.00              
ATOM   2172  HA  GLU B  69       5.198   7.103 -79.823  1.00  0.00              
ATOM   2173 1HB  GLU B  69       3.187   5.816 -80.159  1.00  0.00              
ATOM   2174 2HB  GLU B  69       2.293   7.284 -80.624  1.00  0.00              
ATOM   2175 1HG  GLU B  69       3.934   7.497 -82.625  1.00  0.00              
ATOM   2176 2HG  GLU B  69       4.556   5.938 -82.037  1.00  0.00              
ATOM   2177  N   MET B  70       3.443   9.859 -80.448  1.00  8.74              
ATOM   2178  CA  MET B  70       3.536  11.168 -81.083  1.00  8.26              
ATOM   2179  C   MET B  70       4.711  11.970 -80.528  1.00  7.45              
ATOM   2180  O   MET B  70       5.369  12.698 -81.266  1.00  7.75              
ATOM   2181  CB  MET B  70       2.231  11.952 -80.913  1.00  8.37              
ATOM   2182  CG  MET B  70       1.023  11.284 -81.563  1.00  9.53              
ATOM   2183  SD  MET B  70       1.264  10.826 -83.307  1.00 11.04              
ATOM   2184  CE  MET B  70       1.328  12.448 -84.075  1.00 11.81              
ATOM   2185  H   MET B  70       2.620   9.632 -79.909  1.00  0.00              
ATOM   2186  HA  MET B  70       3.730  11.053 -82.150  1.00  0.00              
ATOM   2187 1HB  MET B  70       2.062  12.057 -79.842  1.00  0.00              
ATOM   2188 2HB  MET B  70       2.390  12.936 -81.356  1.00  0.00              
ATOM   2189 1HG  MET B  70       0.791  10.380 -81.002  1.00  0.00              
ATOM   2190 2HG  MET B  70       0.182  11.975 -81.506  1.00  0.00              
ATOM   2191 1HE  MET B  70       1.471  12.337 -85.151  1.00  0.00              
ATOM   2192 2HE  MET B  70       0.391  12.977 -83.889  1.00  0.00              
ATOM   2193 3HE  MET B  70       2.157  13.017 -83.655  1.00  0.00              
ATOM   2194  N   ALA B  71       4.970  11.839 -79.232  1.00  7.25              
ATOM   2195  CA  ALA B  71       6.086  12.545 -78.617  1.00  8.28              
ATOM   2196  C   ALA B  71       7.408  12.065 -79.227  1.00  7.95              
ATOM   2197  O   ALA B  71       8.280  12.865 -79.561  1.00  8.41              
ATOM   2198  CB  ALA B  71       6.086  12.309 -77.115  1.00  8.51              
ATOM   2199  H   ALA B  71       4.390  11.243 -78.660  1.00  0.00              
ATOM   2200  HA  ALA B  71       5.973  13.614 -78.805  1.00  0.00              
ATOM   2201 1HB  ALA B  71       6.923  12.841 -76.664  1.00  0.00              
ATOM   2202 2HB  ALA B  71       5.151  12.676 -76.690  1.00  0.00              
ATOM   2203 3HB  ALA B  71       6.183  11.244 -76.915  1.00  0.00              
ATOM   2204  N   ARG B  72       7.553  10.754 -79.381  1.00  8.75              
ATOM   2205  CA  ARG B  72       8.778  10.212 -79.954  1.00 10.82              
ATOM   2206  C   ARG B  72       8.938  10.628 -81.415  1.00  9.64              
ATOM   2207  O   ARG B  72      10.047  10.949 -81.858  1.00 10.99              
ATOM   2208  CB  ARG B  72       8.791   8.688 -79.837  1.00 15.98              
ATOM   2209  CG  ARG B  72       8.984   8.179 -78.422  1.00 18.40              
ATOM   2210  CD  ARG B  72       9.223   6.679 -78.419  1.00 22.85              
ATOM   2211  NE  ARG B  72       8.005   5.925 -78.687  1.00 27.71              
ATOM   2212  CZ  ARG B  72       7.083   5.658 -77.768  1.00 24.84              
ATOM   2213  NH1 ARG B  72       7.243   6.080 -76.516  1.00 27.69              
ATOM   2214  NH2 ARG B  72       6.007   4.968 -78.105  1.00 26.13              
ATOM   2215  H   ARG B  72       6.817  10.121 -79.104  1.00  0.00              
ATOM   2216  HA  ARG B  72       9.640  10.570 -79.388  1.00  0.00              
ATOM   2217 1HB  ARG B  72       7.840   8.330 -80.229  1.00  0.00              
ATOM   2218 2HB  ARG B  72       9.603   8.329 -80.467  1.00  0.00              
ATOM   2219 1HG  ARG B  72       9.840   8.690 -77.982  1.00  0.00              
ATOM   2220 2HG  ARG B  72       8.088   8.412 -77.845  1.00  0.00              
ATOM   2221 1HD  ARG B  72       9.958   6.437 -79.186  1.00  0.00              
ATOM   2222 2HD  ARG B  72       9.607   6.385 -77.443  1.00  0.00              
ATOM   2223  HE  ARG B  72       7.681   5.510 -79.551  1.00  0.00              
ATOM   2224 1HH1 ARG B  72       8.068   6.606 -76.266  1.00  0.00              
ATOM   2225 2HH1 ARG B  72       6.538   5.874 -75.823  1.00  0.00              
ATOM   2226 1HH2 ARG B  72       5.893   4.649 -79.058  1.00  0.00              
ATOM   2227 2HH2 ARG B  72       5.305   4.763 -77.410  1.00  0.00              
ATOM   2228  N   LEU B  73       7.836  10.641 -82.161  1.00  8.78              
ATOM   2229  CA  LEU B  73       7.897  11.035 -83.563  1.00 10.63              
ATOM   2230  C   LEU B  73       8.210  12.526 -83.673  1.00  9.29              
ATOM   2231  O   LEU B  73       8.847  12.962 -84.634  1.00 10.57              
ATOM   2232  CB  LEU B  73       6.579  10.694 -84.264  1.00 11.44              
ATOM   2233  CG  LEU B  73       6.319   9.189 -84.409  1.00 12.49              
ATOM   2234  CD1 LEU B  73       4.929   8.952 -84.966  1.00 13.66              
ATOM   2235  CD2 LEU B  73       7.378   8.567 -85.317  1.00 17.12              
ATOM   2236  H   LEU B  73       6.948  10.376 -81.762  1.00  0.00              
ATOM   2237  HA  LEU B  73       8.708  10.504 -84.058  1.00  0.00              
ATOM   2238 1HB  LEU B  73       5.881  11.135 -83.552  1.00  0.00              
ATOM   2239 2HB  LEU B  73       6.490  11.204 -85.223  1.00  0.00              
ATOM   2240  HG  LEU B  73       6.429   8.744 -83.420  1.00  0.00              
ATOM   2241 1HD1 LEU B  73       4.754   7.881 -85.066  1.00  0.00              
ATOM   2242 2HD1 LEU B  73       4.189   9.378 -84.290  1.00  0.00              
ATOM   2243 3HD1 LEU B  73       4.844   9.426 -85.943  1.00  0.00              
ATOM   2244 1HD2 LEU B  73       7.189   7.498 -85.416  1.00  0.00              
ATOM   2245 2HD2 LEU B  73       7.335   9.036 -86.301  1.00  0.00              
ATOM   2246 3HD2 LEU B  73       8.365   8.721 -84.883  1.00  0.00              
ATOM   2247  N   THR B  74       7.777  13.308 -82.684  1.00  9.07              
ATOM   2248  CA  THR B  74       8.048  14.741 -82.673  1.00  8.88              
ATOM   2249  C   THR B  74       9.552  14.961 -82.494  1.00  8.96              
ATOM   2250  O   THR B  74      10.166  15.754 -83.212  1.00  9.81              
ATOM   2251  CB  THR B  74       7.277  15.448 -81.531  1.00  7.82              
ATOM   2252  OG1 THR B  74       5.865  15.373 -81.785  1.00  9.20              
ATOM   2253  CG2 THR B  74       7.674  16.908 -81.438  1.00  9.54              
ATOM   2254  H   THR B  74       7.249  12.899 -81.925  1.00  0.00              
ATOM   2255  HA  THR B  74       7.747  15.181 -83.624  1.00  0.00              
ATOM   2256  HB  THR B  74       7.507  14.951 -80.588  1.00  0.00              
ATOM   2257  HG1 THR B  74       5.715  14.901 -82.607  1.00  0.00              
ATOM   2258 1HG2 THR B  74       7.122  17.385 -80.629  1.00  0.00              
ATOM   2259 2HG2 THR B  74       8.744  16.981 -81.240  1.00  0.00              
ATOM   2260 3HG2 THR B  74       7.445  17.408 -82.379  1.00  0.00              
ATOM   2261  N   ASP B  75      10.152  14.259 -81.538  1.00  9.24              
ATOM   2262  CA  ASP B  75      11.589  14.395 -81.318  1.00  9.36              
ATOM   2263  C   ASP B  75      12.383  13.952 -82.534  1.00  9.96              
ATOM   2264  O   ASP B  75      13.426  14.530 -82.847  1.00 12.18              
ATOM   2265  CB  ASP B  75      12.048  13.564 -80.121  1.00  9.68              
ATOM   2266  CG  ASP B  75      11.757  14.231 -78.802  1.00 10.15              
ATOM   2267  OD1 ASP B  75      11.675  15.474 -78.761  1.00 14.49              
ATOM   2268  OD2 ASP B  75      11.633  13.506 -77.794  1.00 11.89              
ATOM   2269  H   ASP B  75       9.622  13.626 -80.957  1.00  0.00              
ATOM   2270  HA  ASP B  75      11.836  15.439 -81.122  1.00  0.00              
ATOM   2271 1HB  ASP B  75      11.659  12.545 -80.127  1.00  0.00              
ATOM   2272 2HB  ASP B  75      13.122  13.544 -80.301  1.00  0.00              
ATOM   2273  N   ALA B  76      11.893  12.920 -83.207  1.00 11.21              
ATOM   2274  CA  ALA B  76      12.574  12.400 -84.384  1.00 11.39              
ATOM   2275  C   ALA B  76      12.719  13.464 -85.468  1.00 13.70              
ATOM   2276  O   ALA B  76      13.667  13.428 -86.257  1.00 14.96              
ATOM   2277  CB  ALA B  76      11.820  11.195 -84.923  1.00 15.05              
ATOM   2278  H   ALA B  76      11.034  12.484 -82.904  1.00  0.00              
ATOM   2279  HA  ALA B  76      13.578  12.089 -84.097  1.00  0.00              
ATOM   2280 1HB  ALA B  76      12.335  10.811 -85.805  1.00  0.00              
ATOM   2281 2HB  ALA B  76      11.779  10.419 -84.159  1.00  0.00              
ATOM   2282 3HB  ALA B  76      10.809  11.491 -85.195  1.00  0.00              
ATOM   2283  N   LEU B  77      11.790  14.414 -85.504  1.00 12.64              
ATOM   2284  CA  LEU B  77      11.825  15.492 -86.493  1.00 15.68              
ATOM   2285  C   LEU B  77      13.103  16.312 -86.385  1.00 18.15              
ATOM   2286  O   LEU B  77      13.541  16.926 -87.358  1.00 20.98              
ATOM   2287  CB  LEU B  77      10.628  16.426 -86.304  1.00 12.97              
ATOM   2288  CG  LEU B  77       9.219  15.853 -86.469  1.00 13.22              
ATOM   2289  CD1 LEU B  77       8.191  16.904 -86.061  1.00 14.79              
ATOM   2290  CD2 LEU B  77       9.004  15.423 -87.911  1.00 16.13              
ATOM   2291  H   LEU B  77      11.040  14.390 -84.829  1.00  0.00              
ATOM   2292  HA  LEU B  77      11.784  15.069 -87.496  1.00  0.00              
ATOM   2293 1HB  LEU B  77      10.776  16.697 -85.260  1.00  0.00              
ATOM   2294 2HB  LEU B  77      10.709  17.318 -86.926  1.00  0.00              
ATOM   2295  HG  LEU B  77       9.159  14.960 -85.845  1.00  0.00              
ATOM   2296 1HD1 LEU B  77       7.188  16.497 -86.177  1.00  0.00              
ATOM   2297 2HD1 LEU B  77       8.350  17.183 -85.019  1.00  0.00              
ATOM   2298 3HD1 LEU B  77       8.302  17.784 -86.694  1.00  0.00              
ATOM   2299 1HD2 LEU B  77       8.000  15.015 -88.022  1.00  0.00              
ATOM   2300 2HD2 LEU B  77       9.121  16.286 -88.568  1.00  0.00              
ATOM   2301 3HD2 LEU B  77       9.736  14.662 -88.178  1.00  0.00              
ATOM   2302  N   LEU B  78      13.697  16.329 -85.197  1.00 17.15              
ATOM   2303  CA  LEU B  78      14.918  17.090 -84.961  1.00 18.98              
ATOM   2304  C   LEU B  78      16.149  16.397 -85.533  1.00 23.68              
ATOM   2305  O   LEU B  78      17.157  17.046 -85.811  1.00 25.09              
ATOM   2306  CB  LEU B  78      15.122  17.305 -83.458  1.00 20.15              
ATOM   2307  CG  LEU B  78      14.010  18.012 -82.679  1.00 24.00              
ATOM   2308  CD1 LEU B  78      14.347  17.998 -81.194  1.00 26.22              
ATOM   2309  CD2 LEU B  78      13.845  19.437 -83.180  1.00 26.76              
ATOM   2310  H   LEU B  78      13.291  15.801 -84.437  1.00  0.00              
ATOM   2311  HA  LEU B  78      14.844  18.060 -85.452  1.00  0.00              
ATOM   2312 1HB  LEU B  78      15.178  16.266 -83.137  1.00  0.00              
ATOM   2313 2HB  LEU B  78      16.069  17.802 -83.247  1.00  0.00              
ATOM   2314  HG  LEU B  78      13.082  17.481 -82.887  1.00  0.00              
ATOM   2315 1HD1 LEU B  78      13.555  18.501 -80.637  1.00  0.00              
ATOM   2316 2HD1 LEU B  78      14.432  16.966 -80.850  1.00  0.00              
ATOM   2317 3HD1 LEU B  78      15.290  18.516 -81.029  1.00  0.00              
ATOM   2318 1HD2 LEU B  78      13.050  19.929 -82.618  1.00  0.00              
ATOM   2319 2HD2 LEU B  78      14.779  19.983 -83.043  1.00  0.00              
ATOM   2320 3HD2 LEU B  78      13.584  19.423 -84.238  1.00  0.00              
ATOM   2321  N   GLN B  79      16.057  15.081 -85.715  1.00 25.78              
ATOM   2322  CA  GLN B  79      17.175  14.292 -86.224  1.00 34.77              
ATOM   2323  C   GLN B  79      18.478  14.736 -85.570  1.00 34.65              
ATOM   2324  O   GLN B  79      19.401  15.208 -86.236  1.00 34.19              
ATOM   2325  CB  GLN B  79      17.285  14.400 -87.748  1.00 40.48              
ATOM   2326  CG  GLN B  79      16.277  13.537 -88.494  1.00 48.02              
ATOM   2327  CD  GLN B  79      14.970  14.254 -88.764  1.00 51.44              
ATOM   2328  OE1 GLN B  79      13.959  13.630 -89.084  1.00 53.40              
ATOM   2329  NE2 GLN B  79      14.990  15.574 -88.656  1.00 56.42              
ATOM   2330  H   GLN B  79      15.187  14.618 -85.495  1.00  0.00              
ATOM   2331  HA  GLN B  79      17.034  13.245 -85.955  1.00  0.00              
ATOM   2332 1HB  GLN B  79      17.138  15.451 -87.999  1.00  0.00              
ATOM   2333 2HB  GLN B  79      18.300  14.104 -88.012  1.00  0.00              
ATOM   2334 1HG  GLN B  79      16.532  12.973 -89.391  1.00  0.00              
ATOM   2335 2HG  GLN B  79      16.122  12.847 -87.664  1.00  0.00              
ATOM   2336 1HE2 GLN B  79      14.157  16.103 -88.823  1.00  0.00              
ATOM   2337 2HE2 GLN B  79      15.838  16.042 -88.407  1.00  0.00              
ATOM   2338  N   ARG B  80      18.529  14.581 -84.253  1.00 34.39              
ATOM   2339  CA  ARG B  80      19.693  14.950 -83.456  1.00 33.15              
ATOM   2340  C   ARG B  80      20.823  13.950 -83.655  1.00 33.21              
ATOM   2341  O   ARG B  80      21.971  14.395 -83.868  1.00 32.65              
ATOM   2342  OXT ARG B  80      20.550  12.733 -83.584  1.00 37.67              
ATOM   2343  CB  ARG B  80      19.304  15.009 -81.979  1.00 31.79              
ATOM   2344  CG  ARG B  80      18.253  16.059 -81.661  1.00 28.44              
ATOM   2345  CD  ARG B  80      17.623  15.809 -80.303  1.00 29.51              
ATOM   2346  NE  ARG B  80      16.849  14.572 -80.294  1.00 22.61              
ATOM   2347  CZ  ARG B  80      16.232  14.081 -79.223  1.00 22.15              
ATOM   2348  NH1 ARG B  80      16.298  14.723 -78.065  1.00 27.52              
ATOM   2349  NH2 ARG B  80      15.552  12.948 -79.312  1.00 22.08              
ATOM   2350  H   ARG B  80      17.721  14.190 -83.789  1.00  0.00              
ATOM   2351  HA  ARG B  80      20.025  15.951 -83.732  1.00  0.00              
ATOM   2352 1HB  ARG B  80      18.932  14.020 -81.708  1.00  0.00              
ATOM   2353 2HB  ARG B  80      20.216  15.220 -81.419  1.00  0.00              
ATOM   2354 1HG  ARG B  80      18.729  17.040 -81.668  1.00  0.00              
ATOM   2355 2HG  ARG B  80      17.483  16.024 -82.433  1.00  0.00              
ATOM   2356 1HD  ARG B  80      18.412  15.739 -79.555  1.00  0.00              
ATOM   2357 2HD  ARG B  80      16.964  16.643 -80.061  1.00  0.00              
ATOM   2358  HE  ARG B  80      16.660  13.923 -81.046  1.00  0.00              
ATOM   2359 1HH1 ARG B  80      16.817  15.587 -77.999  1.00  0.00              
ATOM   2360 2HH1 ARG B  80      15.830  14.347 -77.254  1.00  0.00              
ATOM   2361 1HH2 ARG B  80      15.503  12.458 -80.195  1.00  0.00              
ATOM   2362 2HH2 ARG B  80      15.086  12.577 -78.496  1.00  0.00              
TER                                                                             
# All scores below are weighted scores, not raw scores.
#BEGIN_POSE_ENERGIES_TABLE msd_output_1_AA_45.pdb
label fa_atr fa_rep fa_sol fa_intra_rep pro_close fa_pair hbond_sr_bb hbond_lr_bb hbond_bb_sc hbond_sc dslf_ss_dst dslf_cs_ang dslf_ss_dih dslf_ca_dih rama omega fa_dun p_aa_pp ref total
weights 0.8 0.44 0.65 0.004 1 0.49 0.585 1.17 1.17 1.1 0.5 2 5 5 0.2 0.5 0.56 0.32 1 NA
pose -590.227 76.4734 310.318 1.31862 0.729262 -17.7178 -43.6878 -43.206 -5.73515 -13.8844 0 0 0 0 -10.4594 2.79224 142.116 -15.2468 -35.02 -241.437
LYS_p:NtermProteinFull_1 -1.9229 0.293988 1.42897 0.0118914 0 -0.0011549 0 0 0 0 0 0 0 0 0 0.0166169 3.4109 0 -0.65 2.58832
ARG_2 -3.43617 2.39424 1.81637 0.0235375 0 -0.433168 0 0 0 -0.128982 0 0 0 0 -0.121155 0.00200723 3.87198 -0.0904795 -0.98 2.91818
LEU_3 -3.5262 0.243131 1.12903 0.0073866 0 0 0 -1.54943 0 0 0 0 0 0 -0.0536669 0.176345 1.84174 -0.114017 -0.1 -1.94566
VAL_4 -2.61764 1.76355 0.928457 0.0139525 0 0 0 0 0 0 0 0 0 0 -0.148625 0.0441727 1.0746 -0.21988 0.29 1.12859
LYS_5 -3.78342 0.483095 2.35077 0.00609192 0 -0.166755 0 -1.41494 0 -0.349667 0 0 0 0 0.135504 0.0196419 1.32168 0.0042048 -0.65 -2.0438
THR_6 -2.47461 0.332995 1.14655 0.00547765 0 -0.0140883 0 0 0 0 0 0 0 0 -0.0309968 0.000107349 0.502633 -0.0162786 -0.27 -0.818209
PHE_7 -6.41057 0.645783 1.82884 0.0246511 0 0 0 -1.5678 0 0 0 0 0 0 -0.0979637 0.00914765 0.576848 -0.0609913 0.63 -4.42206
ALA_8 -1.54388 0.224587 0.631929 0.000718733 0 0 0 0 0 0 0 0 0 0 -0.114459 0.00281084 0 0.0162227 0.16 -0.622069
PHE_9 -6.41556 1.11354 1.65254 0.0233901 0.125861 0 0 -0.403821 0 0 0 0 0 0 -0.116689 0.000266304 0.701832 -0.231081 0.63 -2.91972
PRO_10 -1.84721 0.389113 1.00977 0.00228764 0.132264 0 0 0 0 0 0 0 0 0 -0.0785306 0.00287839 0.836001 -0.116846 0.02 0.349723
ASN_11 -4.72082 0.340524 3.21752 0.0120716 0 -0.0279232 0 0 -0.38301 0 0 0 0 0 0.509246 0.000371958 0.348139 -0.127682 -0.89 -1.72156
PHE_12 -5.88945 0.320116 1.87794 0.0277116 0 0 -0.388702 0 0 0 0 0 0 0 0.0598856 0.00431006 0.923692 0.00151907 0.63 -2.43298
ARG_13 -3.87944 0.233947 2.87672 0.0126714 0 -0.252599 -0.41431 0 0 -0.0128124 0 0 0 0 0.0770201 0.000488 1.3585 -0.0835129 -0.98 -1.06334
GLU_14 -4.92125 0.367448 3.07608 0.00462281 0 -0.181292 -0.406064 0 -0.38301 0 0 0 0 0 -0.267281 0.0070026 1.77151 -0.141008 -0.81 -1.88325
ALA_15 -4.74494 0.689507 1.70728 0.000674983 0 0 -0.434998 0 0 0 0 0 0 0 -0.0919638 0.00246755 0 -0.126004 0.16 -2.83797
ARG_16 -5.73751 0.413891 3.94739 0.0109677 0 -0.248144 -0.791355 0 0 -0.520843 0 0 0 0 -0.192812 0.00397734 2.26152 -0.0786748 -0.98 -1.9116
ASP_17 -4.1428 0.291511 2.79901 0.00285606 0 -0.142734 -0.59759 0 0 -0.0128124 0 0 0 0 -0.0460701 0.000588898 0.791105 0.0534292 -0.67 -1.6735
PHE_18 -6.5641 0.908275 1.47871 0.0238379 0 0 -0.836506 0 0 0 0 0 0 0 -0.0620143 0.00134158 0.508165 0.0462762 0.63 -3.86602
ALA_19 -3.85705 0.277647 1.62772 0.000723292 0 0 -0.816284 0 0 0 0 0 0 0 -0.158363 0.0010864 0 -0.16232 0.16 -2.92684
ASN_20 -4.05086 0.267456 2.96446 0.00419395 0 -0.396379 -0.775625 0 0 0 0 0 0 0 -0.0390564 0.015176 0.320941 0.0808659 -0.89 -2.49883
ARG_21 -5.11466 0.620986 3.19112 0.0101698 0 -0.029839 -0.587467 0 -0.336179 0 0 0 0 0 -0.183053 0.0114956 1.68859 -0.0866025 -0.98 -1.79543
VAL_22 -4.60309 0.294556 1.41929 0.0105503 0 0 -0.852894 0 0 0 0 0 0 0 -0.0799129 0.00852887 0.377587 0.0618668 0.29 -3.07352
ARG_23 -5.79718 0.467478 3.82992 0.0144428 0 -0.454962 -0.777988 0 0 -0.131544 0 0 0 0 -0.179518 0.0016501 1.89117 -0.0768353 -0.98 -2.19337
ALA_24 -3.71176 0.434894 2.13559 0.000703421 0 0 -0.725401 0 0 0 0 0 0 0 -0.181696 0.00845615 0 -0.15362 0.16 -2.03283
LEU_25 -6.03012 0.705037 2.54544 0.008477 0 0 -0.801004 0 0 0 0 0 0 0 -0.0558926 2.42934e-05 1.18637 -0.101682 -0.1 -2.64335
ALA_26 -4.92614 0.379124 2.07579 0.000728159 0 0 -0.539282 -0.329933 0 0 0 0 0 0 -0.133685 0.000106389 0 -0.15519 0.16 -3.46848
GLU_27 -3.68791 0.231076 2.43063 0.00536362 0 -0.517966 -0.402009 0 0 -0.131544 0 0 0 0 -0.225402 0.000895634 0.892587 -0.121431 -0.81 -2.33571
ARG_28 -3.90018 0.505453 2.74065 0.0110583 0 -0.0819521 -0.352429 0 0 0 0 0 0 0 -0.187082 0.0158029 1.89022 -0.0839971 -0.98 -0.422463
GLU_29 -3.98984 0.45589 2.72613 0.00956409 0 -0.282726 -0.40241 0 -0.0364068 -0.0392405 0 0 0 0 -0.170505 5.0016e-06 1.35613 -0.00778488 -0.81 -1.19119
ASN_30 -1.79337 0.126822 1.25949 0.0055051 0 -0.0284104 -0.116545 0 0 0 0 0 0 0 -0.298796 0.0105904 0.821007 -0.509018 -0.89 -1.41273
HIS_31 -5.15835 0.490717 2.59415 0.00304664 0 -0.160392 0 -0.329933 -0.00911979 -0.192943 0 0 0 0 0.111608 0.0810853 2.75473 -0.25427 0.56 0.49032
HIS_32 -4.24705 0.29077 1.52328 0.00266318 0.0441285 0.0131664 0 0 0 0 0 0 0 0 -0.089713 0.000184898 1.05816 0.0145295 0.56 -0.829876
PRO_33 -3.43412 0.950606 0.63456 0.0061376 0.0557663 0 0 0 0 0 0 0 0 0 0.454203 0.378788 0.63233 0.0577895 0.02 -0.243942
ARG_34 -5.28299 0.699619 3.47363 0.00786771 0 -0.633972 0 -1.26389 0 -0.787845 0 0 0 0 -0.00281577 0.00323777 1.9426 0.0682675 -0.98 -2.75629
VAL_35 -3.3222 0.635803 1.27728 0.0132141 0 0 0 -1.37892 0 0 0 0 0 0 -0.183434 0.041855 0.0641218 -0.291072 0.29 -2.85335
THR_36 -3.59167 0.512768 2.33798 0.00607792 0 -0.0756937 0 -1.55085 0 -0.423906 0 0 0 0 0.0604575 0.0107714 0.0314279 -0.0137254 -0.27 -2.96636
VAL_37 -3.99938 0.331566 1.26389 0.0126249 0 0 0 -1.61071 0 0 0 0 0 0 -0.20513 0.0131465 0.0348168 -0.337729 0.29 -4.20691
GLU_38 -4.70914 0.506495 2.95748 0.00677936 0 -0.637552 -0.652026 0 0 -0.695773 0 0 0 0 0.269086 0.000709787 0.90574 0.260943 -0.81 -2.59725
TYR_39 -3.02408 0.243654 1.08723 0.0267716 0 0 0 0 0 0 0 0 0 0 -0.116894 0.022243 0.368771 -0.00649225 0.51 -0.888792
GLY_40 -2.71087 0.221684 1.34517 2.47876e-05 0 0 0 -0.403821 0 0 0 0 0 0 -0.259269 7.96809e-05 0 -0.664486 -0.17 -2.64149
ARG_41 -4.70651 0.548674 2.89244 0.0119305 0 -0.348908 -0.652026 0 0 -0.604789 0 0 0 0 0.050324 0.115549 1.51636 -0.111813 -0.98 -2.26877
VAL_42 -4.84264 0.67654 1.42602 0.0134595 0 0 0 -1.5678 0 0 0 0 0 0 -0.180181 0.0574413 0.105909 -0.386208 0.29 -4.40746
THR_43 -3.54512 0.28084 2.06494 0.00629299 0 -0.0426054 0 -1.55085 0 0 0 0 0 0 -0.0219789 0.000123215 0.0810338 -0.0657435 -0.27 -3.06307
VAL_44 -3.90564 0.200139 1.28221 0.00984296 0 0 0 -1.41494 0 0 0 0 0 0 -0.213183 0.00202713 0.225288 -0.377569 0.29 -3.90183
GLU_45 -5.72985 2.22125 3.54094 0.00364756 0 -0.615798 0 -1.26389 0 -0.916827 0 0 0 0 0.0352813 0.005241 2.20638 0.12185 -0.81 -1.20178
TRP_46 -9.09403 1.03572 2.90545 0.0205253 0 0 0 -1.54943 0 -0.105298 0 0 0 0 -0.0184281 0.177361 1.22264 -0.0202973 0.91 -4.51578
TRP_47 -5.19602 0.194956 2.44887 0.0242486 0 0 0 0 -0.00911979 0 0 0 0 0 -0.0392796 0.000185128 1.38673 -0.241487 0.91 -0.520917
THR_48 -4.23926 0.196189 2.87485 0.0064364 0 -0.184941 -0.186983 -1.22446 0 -0.0307269 0 0 0 0 0.0827297 0.0108608 0.0499528 0.101649 -0.27 -2.8137
HIS_49 -1.87385 0.314639 0.99407 0.00667795 0 0.0157597 -0.215006 0 0 0 0 0 0 0 0.141528 0.0180268 0.588073 0.0787586 0.56 0.628677
SER_50 -1.40652 0.307934 0.821374 0.00404632 0 -0.0145594 0 0 0 0 0 0 0 0 -0.117896 0.00305539 0.575995 0.0362808 -0.37 -0.160289
ALA_51 -1.93235 0.497803 0.836853 0.000964642 0 0 -0.0391562 0 0 0 0 0 0 0 -0.196083 0.00128677 0 -0.0255385 0.16 -0.696221
GLY_52 -1.2285 0.127857 0.755914 2.41479e-05 0 0 -0.362832 0 0 0 0 0 0 0 -0.277275 0.00128756 0 -0.48934 -0.17 -1.64287
GLY_53 -2.42142 0.414755 1.3417 0.000134037 0 0 0 -1.22446 0 0 0 0 0 0 0.261636 0.0178472 0 -0.789496 -0.17 -2.56931
VAL_54 -3.16084 0.118789 1.60579 0.0130764 0 0 0 0 0 0 0 0 0 0 -0.214631 0.000380897 0.0821783 -0.194524 0.29 -1.45978
THR_55 -4.08588 0.271977 2.92841 0.00891332 0 -0.0733258 -0.325342 0 -0.61199 -0.0699438 0 0 0 0 -0.087345 1.03139e-05 0.0435806 -0.412435 -0.27 -2.68338
GLU_56 -3.1043 0.215941 2.39471 0.00913805 0 -0.361307 -0.416531 0 0 -0.342929 0 0 0 0 -0.208264 0.00042861 2.79094 -0.110247 -0.81 0.0575884
LYS_57 -4.67157 0.667507 3.29097 0.0084625 0 -0.611652 -0.431056 0 -0.0364068 -0.0628844 0 0 0 0 -0.198783 0.000845571 1.75012 -0.0408264 -0.65 -0.985269
ASP_58 -7.31188 0.613703 5.00771 0.00300698 0 -0.3192 -0.421162 0 -0.61199 -0.293613 0 0 0 0 -0.111138 0.00620825 1.1889 0.0418407 -0.67 -2.87762
ARG_59 -6.03242 0.294944 4.03264 0.0109131 0 -0.265515 -0.722528 0 0 -0.341749 0 0 0 0 -0.222647 0.0219983 1.9929 -0.0915119 -0.98 -2.30297
GLU_60 -4.78292 0.34007 3.09335 0.00820261 0 -0.284276 -0.850159 0 0 -0.0236439 0 0 0 0 -0.186462 0.0001843 1.2905 -0.111435 -0.81 -2.31659
MET_61 -7.01111 1.15007 2.52005 0.00371389 0 0 -0.770511 0 0 0 0 0 0 0 -0.119701 0.00711289 1.32513 -0.10545 -0.34 -3.34069
ALA_62 -3.77343 0.323914 1.89878 0.000735271 0 0 -0.825218 0 0 0 0 0 0 0 -0.106028 7.19912e-08 0 -0.141948 0.16 -2.46319
ARG_63 -4.34764 0.256187 2.82891 0.0115343 0 -0.261458 -0.789235 0 0 -0.00117995 0 0 0 0 -0.196169 0.00134957 1.53548 -0.0807796 -0.98 -2.02299
LEU_64 -4.40431 0.382403 1.7908 0.00786109 0 0 -0.49366 0 0 0 0 0 0 0 -0.141151 0.0103732 0.166252 -0.095373 -0.1 -2.87681
THR_65 -4.8097 0.509769 2.56774 0.00937204 0 0.0247583 -0.458869 0 0 -0.105298 0 0 0 0 0.0136532 0.00428901 0.180942 0.071655 -0.27 -2.26169
ASP_66 -4.28601 0.463785 3.29653 0.00449526 0 -0.32689 -0.769346 0 0 -0.349667 0 0 0 0 -0.136514 0.00164799 1.03034 0.0185075 -0.67 -1.72312
ALA_67 -2.90294 0.651036 1.67115 0.000841566 0 0 -0.645335 0 0 0 0 0 0 0 -0.209615 0.000288666 0 -0.136984 0.16 -1.41156
LEU_68 -5.36272 1.30281 2.9775 0.00552184 0 0 -0.179446 0 -0.432359 0 0 0 0 0 -0.0793311 0.0025711 0.384261 0.00312174 -0.1 -1.47807
LEU_69 -3.76931 0.982771 1.72694 0.00577823 0 0 -0.344073 0 0 0 0 0 0 0 -0.167946 0.012263 0.379402 -0.0810795 -0.1 -1.35526
GLN_70 -2.97553 1.58202 2.6734 0.0439009 0 -0.029839 -0.274503 0 -0.0961803 0 0 0 0 0 0.128931 5.93416e-06 5.44549 -0.21813 -0.97 5.30956
ARG_p:CtermProteinFull_71 -1.80465 0.106683 1.4173 0.01111 0 -0.0634895 0 0 0 0 0 0 0 0 0 0 2.0536 0 -0.98 0.740555
LYS_p:NtermProteinFull_72 -1.92262 0.292763 1.42869 0.0119006 0 -0.00115367 0 0 0 0 0 0 0 0 0 0.016911 3.40807 0 -0.65 2.58457
ARG_73 -3.45702 2.40086 1.83494 0.0234851 0 -0.431512 0 0 0 -0.129138 0 0 0 0 -0.121381 0.00179666 3.85025 -0.0905936 -0.98 2.90169
LEU_74 -3.52621 0.243038 1.12908 0.0073723 0 0 0 -1.54998 0 0 0 0 0 0 -0.0538565 0.177644 1.82746 -0.11414 -0.1 -1.9596
VAL_75 -2.61737 1.76301 0.928502 0.0139087 0 0 0 0 0 0 0 0 0 0 -0.148421 0.043673 1.07161 -0.219975 0.29 1.12494
LYS_76 -3.78306 0.483478 2.35105 0.00609805 0 -0.166736 0 -1.41468 0 -0.349054 0 0 0 0 0.136195 0.019094 1.31682 0.00334666 -0.65 -2.04745
THR_77 -2.47442 0.333358 1.14653 0.00546918 0 -0.0140934 0 0 0 0 0 0 0 0 -0.030923 0.000255527 0.500907 -0.0155894 -0.27 -0.818504
PHE_78 -6.40954 0.645496 1.82837 0.0246446 0 0 0 -1.56589 0 0 0 0 0 0 -0.0983476 0.0095437 0.572226 -0.0612927 0.63 -4.42479
ALA_79 -1.54336 0.223449 0.631649 0.000720285 0 0 0 0 0 0 0 0 0 0 -0.113144 0.00275534 0 0.0172795 0.16 -0.620651
PHE_80 -6.41607 1.11271 1.64909 0.023371 0.124513 0 0 -0.403522 0 0 0 0 0 0 -0.116576 0.000249414 0.700237 -0.230866 0.63 -2.92687
PRO_81 -2.00467 0.375911 1.13999 0.00228386 0.131577 0 0 0 0 0 0 0 0 0 -0.0785626 0.00305376 0.832924 -0.117874 0.02 0.304633
ASN_82 -4.73791 0.35343 3.27706 0.00882523 0 -0.0089815 0 0 -0.30538 0 0 0 0 0 0.507502 0.000375436 1.27266 -0.128182 -0.89 -0.650594
PHE_83 -5.63549 0.367788 1.85855 0.0276735 0 0 -0.389473 0 0 0 0 0 0 0 0.0605319 0.00392404 0.924666 0.00107568 0.63 -2.15075
ARG_84 -4.10267 0.232531 3.16057 0.0127058 0 -0.328061 -0.414183 0 0 -0.0122652 0 0 0 0 0.0793416 0.000277343 1.35803 -0.0832961 -0.98 -1.07701
GLU_85 -4.99746 0.401205 3.1793 0.00460932 0 -0.16443 -0.406237 0 -0.30538 0 0 0 0 0 -0.267628 0.00630321 1.77354 -0.140828 -0.81 -1.727
ALA_86 -4.7295 0.689252 1.70152 0.00067239 0 0 -0.43475 0 0 0 0 0 0 0 -0.0915502 0.00229968 0 -0.125335 0.16 -2.82739
ARG_87 -6.27242 0.330796 4.4235 0.0171249 0 -0.657592 -0.791935 0 0 0 0 0 0 0 -0.193526 0.00428109 3.25178 -0.078824 -0.98 -0.946811
ASP_88 -4.78248 0.303335 3.43787 0.00285581 0 -0.449996 -0.596765 0 0 -0.0122652 0 0 0 0 -0.0469065 0.000542468 0.790867 0.0532161 -0.67 -1.96973
PHE_89 -6.56308 0.908145 1.47848 0.0238151 0 0 -0.836502 0 0 0 0 0 0 0 -0.0609503 0.00149019 0.511233 0.0450885 0.63 -3.86228
ALA_90 -3.97379 0.277263 1.77347 0.000726355 0 0 -0.81622 0 0 0 0 0 0 0 -0.157474 0.0011548 0 -0.162383 0.16 -2.89725
ASN_91 -4.4686 0.299289 3.46111 0.00505608 0 -0.457071 -0.77558 0 0 -0.551709 0 0 0 0 -0.0395252 0.0145414 0.602861 0.0804517 -0.89 -2.71918
ARG_92 -5.11313 0.623564 3.18965 0.0101763 0 -0.029841 -0.586795 0 -0.335945 0 0 0 0 0 -0.182776 0.0116519 1.68678 -0.0868086 -0.98 -1.79347
VAL_93 -4.6029 0.294948 1.41965 0.0105456 0 0 -0.852708 0 0 0 0 0 0 0 -0.0795145 0.00771785 0.373836 0.060782 0.29 -3.07764
ARG_94 -5.10962 0.493984 3.25102 0.014441 0 -0.54248 -0.777935 0 0 -0.163787 0 0 0 0 -0.179086 0.00201201 1.89174 -0.0768038 -0.98 -2.17651
ALA_95 -3.71273 0.43511 2.13642 0.000701937 0 0 -0.725421 0 0 0 0 0 0 0 -0.181559 0.00892895 0 -0.153714 0.16 -2.03226
LEU_96 -6.03025 0.704973 2.54571 0.00847458 0 0 -0.801174 0 0 0 0 0 0 0 -0.0558682 3.35539e-05 1.18392 -0.101725 -0.1 -2.64591
ALA_97 -4.92055 0.549066 2.08298 0.000730305 0 0 -0.53866 -0.332419 0 0 0 0 0 0 -0.133397 8.90785e-05 0 -0.155206 0.16 -3.28736
GLU_98 -3.66352 0.232645 2.3493 0.00534995 0 -0.306184 -0.401581 0 0 -0.13292 0 0 0 0 -0.224535 0.00113832 0.893143 -0.121132 -0.81 -2.17829
ARG_99 -3.89998 0.506411 2.74055 0.0110442 0 -0.081965 -0.352303 0 0 0 0 0 0 0 -0.186772 0.0159209 1.88638 -0.0838638 -0.98 -0.424576
GLU_100 -3.99001 0.455756 2.72639 0.00956033 0 -0.282748 -0.402161 0 -0.0364075 -0.0392317 0 0 0 0 -0.171002 2.63413e-05 1.35798 -0.0083297 -0.81 -1.19018
ASN_101 -1.77303 0.127215 1.25346 0.00549807 0 -0.0283863 -0.116134 0 0 0 0 0 0 0 -0.298913 0.0110698 0.819342 -0.508934 -0.89 -1.39882
HIS_102 -5.14975 0.485234 2.58807 0.00305142 0 -0.160436 0 -0.332419 -0.00909623 -0.194865 0 0 0 0 0.111435 0.078783 2.71893 -0.254084 0.56 0.444846
HIS_103 -4.34161 0.444733 1.49762 0.00227238 0.0517787 0.0131669 0 0 0 0 0 0 0 0 -0.0897837 5.77679e-05 0.780002 0.0143815 0.56 -1.06738
PRO_104 -3.58422 0.944732 0.679342 0.00614058 0.0633734 0 0 0 0 0 0 0 0 0 0.454627 0.379219 0.626918 0.0575827 0.02 -0.352287
ARG_105 -6.03418 0.703557 3.88031 0.0108617 0 -0.68936 0 -1.2639 0 -1.1125 0 0 0 0 -0.00272845 0.00304872 2.51981 0.0682657 -0.98 -2.89682
VAL_106 -3.38911 0.507428 1.31947 0.0132583 0 0 0 -1.61071 0 0 0 0 0 0 -0.183097 0.0404441 0.0645628 -0.290303 0.29 -3.23806
THR_107 -3.64111 0.463121 2.3689 0.00630135 0 -0.0717343 0 -1.55239 0 -0.423906 0 0 0 0 0.0614058 0.0104697 0.0314861 -0.0138739 -0.27 -3.03134
VAL_108 -3.53848 0.283642 1.05437 0.0126687 0 0 0 -1.37892 0 0 0 0 0 0 -0.204991 0.0128499 0.034878 -0.337385 0.29 -3.77136
GLU_109 -4.356 0.413006 2.7166 0.00679818 0 -0.570352 -0.651714 0 0 -0.605052 0 0 0 0 0.267785 0.000754092 0.906923 0.260646 -0.81 -2.4206
TYR_110 -3.0138 0.244169 1.08431 0.0267474 0 0 0 0 0 0 0 0 0 0 -0.117343 0.0227195 0.36689 -0.00653365 0.51 -0.882844
GLY_111 -2.71024 0.221814 1.34479 2.47078e-05 0 0 0 -0.403522 0 0 0 0 0 0 -0.259992 5.96747e-05 0 -0.665024 -0.17 -2.64209
ARG_112 -4.68532 0.549658 2.87511 0.0119419 0 -0.334912 -0.651714 0 0 -0.605052 0 0 0 0 0.0503735 0.113868 1.51806 -0.111905 -0.98 -2.24989
VAL_113 -4.84268 0.676724 1.4253 0.0134799 0 0 0 -1.56589 0 0 0 0 0 0 -0.180198 0.0564952 0.106109 -0.386269 0.29 -4.40693
THR_114 -3.54493 0.280324 2.06479 0.00628979 0 -0.0437946 0 -1.55239 0 0 0 0 0 0 -0.0219725 0.00024947 0.0815474 -0.0657908 -0.27 -3.06569
VAL_115 -3.9054 0.200286 1.28259 0.00986056 0 0 0 -1.41468 0 0 0 0 0 0 -0.213189 0.00226253 0.219574 -0.378117 0.29 -3.90681
GLU_116 -5.76473 1.90115 3.49711 0.00364429 0 -0.634161 0 -1.2639 0 -1.15066 0 0 0 0 0.0353677 0.00533878 2.20592 0.122038 -0.81 -1.85289
TRP_117 -9.09397 1.03552 2.90574 0.0205407 0 0 0 -1.54998 0 -0.104937 0 0 0 0 -0.0179675 0.173467 1.22491 -0.0193283 0.91 -4.516
TRP_118 -5.45986 0.205014 2.62706 0.0242888 0 0 0 0 -0.00909623 0 0 0 0 0 -0.0401892 0.000214126 1.38701 -0.242299 0.91 -0.59785
THR_119 -4.23837 0.19601 2.87593 0.00641605 0 -0.184979 -0.187238 -1.22547 0 -0.0308731 0 0 0 0 0.0824297 0.00991113 0.0496975 0.101283 -0.27 -2.81525
HIS_D_120 -1.88129 0.314855 0.99193 0.00639975 0 0.0152285 -0.215334 0 0 0 0 0 0 0 0.144306 0.0191306 0.496878 0.0794162 0.56 0.531517
SER_121 -1.40079 0.307661 0.812173 0.00404308 0 -0.0150838 0 0 0 0 0 0 0 0 -0.118168 0.00355674 0.572488 0.0361041 -0.37 -0.168015
ALA_122 -1.9323 0.498369 0.836977 0.000964544 0 0 -0.0392821 0 0 0 0 0 0 0 -0.195141 0.00104386 0 -0.0242732 0.16 -0.693641
GLY_123 -1.22844 0.128166 0.755823 2.44754e-05 0 0 -0.36329 0 0 0 0 0 0 0 -0.277479 0.00108756 0 -0.490513 -0.17 -1.64462
GLY_124 -2.42115 0.413949 1.34163 0.000134235 0 0 0 -1.22547 0 0 0 0 0 0 0.261334 0.018314 0 -0.789625 -0.17 -2.57089
VAL_125 -3.16107 0.118435 1.6058 0.0130756 0 0 0 0 0 0 0 0 0 0 -0.214773 0.000230179 0.0824942 -0.195055 0.29 -1.46086
THR_126 -4.08617 0.272285 2.92844 0.00891308 0 -0.0732852 -0.325805 0 -0.6122 -0.070002 0 0 0 0 -0.0878554 3.99741e-06 0.0442567 -0.411603 -0.27 -2.68301
GLU_127 -3.10418 0.216244 2.39512 0.00917518 0 -0.361303 -0.416592 0 0 -0.341703 0 0 0 0 -0.208236 0.000539529 2.78813 -0.110194 -0.81 0.0570108
LYS_128 -4.67189 0.66787 3.29145 0.00845543 0 -0.611697 -0.431055 0 -0.0364075 -0.0628983 0 0 0 0 -0.198608 0.000834133 1.74924 -0.0408055 -0.65 -0.985517
ASP_129 -7.3124 0.613334 5.00809 0.00300221 0 -0.3192 -0.421476 0 -0.6122 -0.295741 0 0 0 0 -0.110134 0.00636172 1.19092 0.0421902 -0.67 -2.87726
ARG_130 -6.03248 0.295358 4.03279 0.0109135 0 -0.265546 -0.722615 0 0 -0.340562 0 0 0 0 -0.22304 0.0211727 1.98902 -0.091478 -0.98 -2.30647
GLU_131 -4.78319 0.341353 3.09328 0.00819056 0 -0.284276 -0.850384 0 0 -0.0236667 0 0 0 0 -0.186731 0.000153752 1.29286 -0.1116 -0.81 -2.31401
MET_132 -7.01097 1.14911 2.52016 0.00372857 0 0 -0.769887 0 0 0 0 0 0 0 -0.119219 0.0065302 1.32442 -0.105001 -0.34 -3.34113
ALA_133 -3.77362 0.324477 1.8991 0.000736809 0 0 -0.825251 0 0 0 0 0 0 0 -0.105651 9.19435e-06 0 -0.141979 0.16 -2.46218
ARG_134 -4.34594 0.255701 2.82757 0.011526 0 -0.261458 -0.788816 0 0 -0.00114153 0 0 0 0 -0.19667 0.00102126 1.53493 -0.0807595 -0.98 -2.02404
LEU_135 -4.40464 0.382519 1.79071 0.00785758 0 0 -0.493606 0 0 0 0 0 0 0 -0.141325 0.0105894 0.165277 -0.0951708 -0.1 -2.87779
THR_136 -4.80934 0.509874 2.56761 0.00935692 0 0.024748 -0.458866 0 0 -0.104937 0 0 0 0 0.0131465 0.0051478 0.180186 0.0714569 -0.27 -2.26162
ASP_137 -4.28602 0.464562 3.29664 0.00449358 0 -0.326966 -0.769481 0 0 -0.349054 0 0 0 0 -0.136741 0.00120663 1.03175 0.0182799 -0.67 -1.72133
ALA_138 -2.90306 0.648755 1.67128 0.000845974 0 0 -0.645718 0 0 0 0 0 0 0 -0.21043 0.000474761 0 -0.136407 0.16 -1.41426
LEU_139 -5.36279 1.30755 2.97746 0.00551092 0 0 -0.179848 0 -0.431606 0 0 0 0 0 -0.0800519 0.00277717 0.383865 0.00292434 -0.1 -1.47421
LEU_140 -3.76848 0.980384 1.72715 0.0057959 0 0 -0.344162 0 0 0 0 0 0 0 -0.167748 0.0123699 0.374486 -0.0813922 -0.1 -1.3616
GLN_141 -2.97603 1.58802 2.67434 0.0436334 0 -0.029841 -0.275255 0 -0.0956616 0 0 0 0 0 0.127874 5.41492e-06 5.44358 -0.218808 -0.97 5.31187
ARG_p:CtermProteinFull_142 -1.80456 0.106682 1.41717 0.011119 0 -0.0635432 0 0 0 0 0 0 0 0 0 0 2.05272 0 -0.98 0.739593
#END_POSE_ENERGIES_TABLE msd_output_1_AA_45.pdb
