# Supplementary material for: A Generic Program for Multistate Protein Design
Source: PLoS One. 2011 Jul 6;6(7):e20937. doi: 10.1371/journal.pone.0020937 (PMC3130737; doi:10.1371/journal.pone.0020937)
Supplement: File S2 — Design models generated by this study for both the heterodimerization task and the orthogonal interface redesign task. (BZ2) [file pone.0020937.s002.bz2 › SupplementaryMaterials/select_heterodimer_designs/design6/v4_redes8_4_take6_31_1dG_1.0Ent_BB.pdb]

ATOM      1  N   LYS A  10       0.838  40.160 -67.579  1.00 23.61              
ATOM      2  CA  LYS A  10      -0.121  41.140 -68.077  1.00 19.49              
ATOM      3  C   LYS A  10      -0.185  41.060 -69.603  1.00 12.64              
ATOM      4  O   LYS A  10       0.710  41.544 -70.294  1.00 12.85              
ATOM      5  CB  LYS A  10       0.307  42.540 -67.641  1.00 27.71              
ATOM      6  CG  LYS A  10      -0.743  43.611 -67.857  1.00 35.53              
ATOM      7  CD  LYS A  10      -1.989  43.333 -67.034  1.00 43.10              
ATOM      8  CE  LYS A  10      -2.969  44.485 -67.134  1.00 44.49              
ATOM      9  NZ  LYS A  10      -3.291  44.798 -68.551  1.00 48.88              
ATOM     10 1H   LYS A  10       1.633  40.461 -67.052  1.00  0.00              
ATOM     11 2H   LYS A  10       0.538  39.441 -66.953  1.00  0.00              
ATOM     12 3H   LYS A  10       1.329  39.571 -68.220  1.00  0.00              
ATOM     13  HA  LYS A  10      -1.111  40.927 -67.671  1.00  0.00              
ATOM     14 1HB  LYS A  10       0.554  42.483 -66.581  1.00  0.00              
ATOM     15 2HB  LYS A  10       1.203  42.792 -68.208  1.00  0.00              
ATOM     16 1HG  LYS A  10      -0.321  44.574 -67.566  1.00  0.00              
ATOM     17 2HG  LYS A  10      -1.002  43.634 -68.915  1.00  0.00              
ATOM     18 1HD  LYS A  10      -2.454  42.419 -67.406  1.00  0.00              
ATOM     19 2HD  LYS A  10      -1.694  43.191 -65.994  1.00  0.00              
ATOM     20 1HE  LYS A  10      -3.878  44.208 -66.602  1.00  0.00              
ATOM     21 2HE  LYS A  10      -2.521  45.357 -66.657  1.00  0.00              
ATOM     22 1HZ  LYS A  10      -3.944  45.568 -68.586  1.00  0.00              
ATOM     23 2HZ  LYS A  10      -2.445  45.052 -69.041  1.00  0.00              
ATOM     24 3HZ  LYS A  10      -3.703  43.987 -68.989  1.00  0.00              
ATOM     25  N   ARG A  11      -1.250  40.455 -70.122  1.00 10.27              
ATOM     26  CA  ARG A  11      -1.403  40.283 -71.562  1.00 10.62              
ATOM     27  C   ARG A  11      -2.846  40.464 -71.999  1.00 10.19              
ATOM     28  O   ARG A  11      -3.772  40.302 -71.205  1.00  9.91              
ATOM     29  CB  ARG A  11      -0.930  38.887 -71.945  1.00 14.21              
ATOM     30  CG  ARG A  11      -1.656  37.807 -71.164  1.00 23.24              
ATOM     31  CD  ARG A  11      -0.945  36.478 -71.244  1.00 31.44              
ATOM     32  NE  ARG A  11      -1.725  35.402 -70.636  1.00 27.17              
ATOM     33  CZ  ARG A  11      -2.033  35.330 -69.346  1.00 37.04              
ATOM     34  NH1 ARG A  11      -1.629  36.274 -68.507  1.00 33.69              
ATOM     35  NH2 ARG A  11      -2.745  34.307 -68.891  1.00 39.44              
ATOM     36  H   ARG A  11      -1.970  40.106 -69.506  1.00  0.00              
ATOM     37  HA  ARG A  11      -0.762  40.991 -72.088  1.00  0.00              
ATOM     38 1HB  ARG A  11      -1.106  38.773 -73.014  1.00  0.00              
ATOM     39 2HB  ARG A  11       0.141  38.849 -71.747  1.00  0.00              
ATOM     40 1HG  ARG A  11      -1.719  38.116 -70.120  1.00  0.00              
ATOM     41 2HG  ARG A  11      -2.661  37.701 -71.573  1.00  0.00              
ATOM     42 1HD  ARG A  11      -0.769  36.233 -72.291  1.00  0.00              
ATOM     43 2HD  ARG A  11       0.009  36.555 -70.724  1.00  0.00              
ATOM     44  HE  ARG A  11      -2.137  34.583 -71.064  1.00  0.00              
ATOM     45 1HH1 ARG A  11      -1.085  37.052 -68.851  1.00  0.00              
ATOM     46 2HH1 ARG A  11      -1.868  36.211 -67.528  1.00  0.00              
ATOM     47 1HH2 ARG A  11      -3.051  33.585 -69.529  1.00  0.00              
ATOM     48 2HH2 ARG A  11      -2.977  34.254 -67.910  1.00  0.00              
ATOM     49  N   LEU A  12      -3.018  40.797 -73.274  1.00  8.68              
ATOM     50  CA  LEU A  12      -4.329  41.001 -73.881  1.00  8.99              
ATOM     51  C   LEU A  12      -4.649  39.675 -74.559  1.00 10.37              
ATOM     52  O   LEU A  12      -3.973  39.285 -75.516  1.00 12.43              
ATOM     53  CB  LEU A  12      -4.227  42.132 -74.896  1.00 12.34              
ATOM     54  CG  LEU A  12      -5.493  42.738 -75.487  1.00 12.53              
ATOM     55  CD1 LEU A  12      -6.456  43.161 -74.388  1.00 13.59              
ATOM     56  CD2 LEU A  12      -5.086  43.928 -76.337  1.00 13.32              
ATOM     57  H   LEU A  12      -2.190  40.912 -73.841  1.00  0.00              
ATOM     58  HA  LEU A  12      -5.051  41.265 -73.109  1.00  0.00              
ATOM     59 1HB  LEU A  12      -3.745  42.885 -74.274  1.00  0.00              
ATOM     60 2HB  LEU A  12      -3.570  41.872 -75.726  1.00  0.00              
ATOM     61  HG  LEU A  12      -5.940  41.985 -76.136  1.00  0.00              
ATOM     62 1HD1 LEU A  12      -7.353  43.591 -74.835  1.00  0.00              
ATOM     63 2HD1 LEU A  12      -6.731  42.292 -73.790  1.00  0.00              
ATOM     64 3HD1 LEU A  12      -5.977  43.904 -73.751  1.00  0.00              
ATOM     65 1HD2 LEU A  12      -5.975  44.383 -76.775  1.00  0.00              
ATOM     66 2HD2 LEU A  12      -4.571  44.661 -75.715  1.00  0.00              
ATOM     67 3HD2 LEU A  12      -4.419  43.596 -77.133  1.00  0.00              
ATOM     68  N   VAL A  13      -5.697  39.007 -74.088  1.00  8.86              
ATOM     69  CA  VAL A  13      -6.037  37.673 -74.557  1.00 10.60              
ATOM     70  C   VAL A  13      -7.471  37.486 -75.027  1.00  8.62              
ATOM     71  O   VAL A  13      -8.405  38.076 -74.479  1.00  9.56              
ATOM     72  CB  VAL A  13      -5.782  36.647 -73.425  1.00  9.31              
ATOM     73  CG1 VAL A  13      -5.917  35.227 -73.950  1.00 11.03              
ATOM     74  CG2 VAL A  13      -4.411  36.875 -72.814  1.00  6.90              
ATOM     75  H   VAL A  13      -6.274  39.442 -73.382  1.00  0.00              
ATOM     76  HA  VAL A  13      -5.454  37.402 -75.438  1.00  0.00              
ATOM     77  HB  VAL A  13      -6.515  36.803 -72.634  1.00  0.00              
ATOM     78 1HG1 VAL A  13      -5.735  34.521 -73.140  1.00  0.00              
ATOM     79 2HG1 VAL A  13      -6.923  35.078 -74.341  1.00  0.00              
ATOM     80 3HG1 VAL A  13      -5.190  35.062 -74.745  1.00  0.00              
ATOM     81 1HG2 VAL A  13      -4.241  36.150 -72.019  1.00  0.00              
ATOM     82 2HG2 VAL A  13      -3.647  36.757 -73.583  1.00  0.00              
ATOM     83 3HG2 VAL A  13      -4.359  37.883 -72.402  1.00  0.00              
ATOM     84  N   LYS A  14      -7.632  36.632 -76.033  1.00  8.72              
ATOM     85  CA  LYS A  14      -8.942  36.289 -76.562  1.00  9.55              
ATOM     86  C   LYS A  14      -8.859  34.932 -77.241  1.00  8.42              
ATOM     87  O   LYS A  14      -7.859  34.605 -77.887  1.00  9.06              
ATOM     88  CB  LYS A  14      -9.433  37.332 -77.571  1.00  8.78              
ATOM     89  CG  LYS A  14     -10.800  36.995 -78.169  1.00 10.33              
ATOM     90  CD  LYS A  14     -11.326  38.111 -79.054  1.00 10.80              
ATOM     91  CE  LYS A  14     -12.598  37.688 -79.772  1.00 13.11              
ATOM     92  NZ  LYS A  14     -13.170  38.803 -80.573  1.00 14.23              
ATOM     93  H   LYS A  14      -6.811  36.209 -76.441  1.00  0.00              
ATOM     94  HA  LYS A  14      -9.667  36.238 -75.749  1.00  0.00              
ATOM     95 1HB  LYS A  14      -9.480  38.287 -77.046  1.00  0.00              
ATOM     96 2HB  LYS A  14      -8.684  37.390 -78.361  1.00  0.00              
ATOM     97 1HG  LYS A  14     -10.704  36.084 -78.761  1.00  0.00              
ATOM     98 2HG  LYS A  14     -11.502  36.825 -77.354  1.00  0.00              
ATOM     99 1HD  LYS A  14     -11.530  38.982 -78.430  1.00  0.00              
ATOM    100 2HD  LYS A  14     -10.560  38.363 -79.788  1.00  0.00              
ATOM    101 1HE  LYS A  14     -12.359  36.852 -80.427  1.00  0.00              
ATOM    102 2HE  LYS A  14     -13.322  37.366 -79.023  1.00  0.00              
ATOM    103 1HZ  LYS A  14     -14.012  38.488 -81.035  1.00  0.00              
ATOM    104 2HZ  LYS A  14     -13.390  39.578 -79.963  1.00  0.00              
ATOM    105 3HZ  LYS A  14     -12.497  39.100 -81.265  1.00  0.00              
ATOM    106  N   THR A  15      -9.904  34.132 -77.074  1.00  9.22              
ATOM    107  CA  THR A  15      -9.960  32.827 -77.709  1.00 10.04              
ATOM    108  C   THR A  15     -10.979  32.896 -78.835  1.00  9.52              
ATOM    109  O   THR A  15     -12.004  33.580 -78.728  1.00 14.01              
ATOM    110  CB  THR A  15     -10.370  31.723 -76.721  1.00 12.91              
ATOM    111  OG1 THR A  15     -11.655  32.027 -76.164  1.00 19.02              
ATOM    112  CG2 THR A  15      -9.343  31.603 -75.608  1.00 12.72              
ATOM    113  H   THR A  15     -10.676  34.431 -76.496  1.00  0.00              
ATOM    114  HA  THR A  15      -8.983  32.575 -78.121  1.00  0.00              
ATOM    115  HB  THR A  15     -10.440  30.776 -77.256  1.00  0.00              
ATOM    116  HG1 THR A  15     -11.975  32.854 -76.532  1.00  0.00              
ATOM    117 1HG2 THR A  15      -9.647  30.817 -74.917  1.00  0.00              
ATOM    118 2HG2 THR A  15      -8.371  31.356 -76.035  1.00  0.00              
ATOM    119 3HG2 THR A  15      -9.275  32.550 -75.074  1.00  0.00              
ATOM    120  N   PHE A  16     -10.674  32.205 -79.924  1.00 10.03              
ATOM    121  CA  PHE A  16     -11.533  32.155 -81.095  1.00 10.93              
ATOM    122  C   PHE A  16     -11.910  30.701 -81.328  1.00 10.09              
ATOM    123  O   PHE A  16     -11.043  29.825 -81.345  1.00 11.16              
ATOM    124  CB  PHE A  16     -10.791  32.713 -82.309  1.00 10.38              
ATOM    125  CG  PHE A  16     -10.400  34.158 -82.168  1.00  9.31              
ATOM    126  CD1 PHE A  16      -9.299  34.530 -81.395  1.00  9.69              
ATOM    127  CD2 PHE A  16     -11.142  35.151 -82.799  1.00 10.21              
ATOM    128  CE1 PHE A  16      -8.947  35.875 -81.256  1.00 11.16              
ATOM    129  CE2 PHE A  16     -10.796  36.496 -82.665  1.00 11.35              
ATOM    130  CZ  PHE A  16      -9.697  36.857 -81.892  1.00 11.37              
ATOM    131  H   PHE A  16      -9.803  31.693 -79.930  1.00  0.00              
ATOM    132  HA  PHE A  16     -12.429  32.753 -80.923  1.00  0.00              
ATOM    133 1HB  PHE A  16      -9.870  32.155 -82.475  1.00  0.00              
ATOM    134 2HB  PHE A  16     -11.420  32.646 -83.196  1.00  0.00              
ATOM    135  HD1 PHE A  16      -8.712  33.757 -80.898  1.00  0.00              
ATOM    136  HD2 PHE A  16     -12.004  34.868 -83.405  1.00  0.00              
ATOM    137  HE1 PHE A  16      -8.085  36.152 -80.650  1.00  0.00              
ATOM    138  HE2 PHE A  16     -11.386  37.264 -83.164  1.00  0.00              
ATOM    139  HZ  PHE A  16      -9.426  37.906 -81.784  1.00  0.00              
ATOM    140  N   ALA A  17     -13.204  30.447 -81.495  1.00 11.89              
ATOM    141  CA  ALA A  17     -13.708  29.094 -81.698  1.00 12.47              
ATOM    142  C   ALA A  17     -13.840  28.712 -83.165  1.00 12.07              
ATOM    143  O   ALA A  17     -14.171  29.541 -84.011  1.00 14.38              
ATOM    144  CB  ALA A  17     -15.056  28.938 -81.000  1.00 16.39              
ATOM    145  H   ALA A  17     -13.856  31.218 -81.480  1.00  0.00              
ATOM    146  HA  ALA A  17     -13.000  28.388 -81.263  1.00  0.00              
ATOM    147 1HB  ALA A  17     -15.429  27.925 -81.154  1.00  0.00              
ATOM    148 2HB  ALA A  17     -14.937  29.122 -79.932  1.00  0.00              
ATOM    149 3HB  ALA A  17     -15.765  29.652 -81.415  1.00  0.00              
ATOM    150  N   PHE A  18     -13.578  27.439 -83.451  1.00 13.47              
ATOM    151  CA  PHE A  18     -13.670  26.896 -84.800  1.00 13.21              
ATOM    152  C   PHE A  18     -14.265  25.494 -84.724  1.00 14.19              
ATOM    153  O   PHE A  18     -14.290  24.885 -83.660  1.00 12.94              
ATOM    154  CB  PHE A  18     -12.287  26.848 -85.454  1.00 14.89              
ATOM    155  CG  PHE A  18     -11.634  28.191 -85.562  1.00 14.26              
ATOM    156  CD1 PHE A  18     -10.865  28.693 -84.515  1.00 13.55              
ATOM    157  CD2 PHE A  18     -11.842  28.988 -86.682  1.00 15.89              
ATOM    158  CE1 PHE A  18     -10.318  29.972 -84.582  1.00 15.00              
ATOM    159  CE2 PHE A  18     -11.300  30.268 -86.756  1.00 18.82              
ATOM    160  CZ  PHE A  18     -10.537  30.759 -85.701  1.00 15.48              
ATOM    161  H   PHE A  18     -13.304  26.830 -82.693  1.00  0.00              
ATOM    162  HA  PHE A  18     -14.321  27.525 -85.409  1.00  0.00              
ATOM    163 1HB  PHE A  18     -11.617  26.218 -84.870  1.00  0.00              
ATOM    164 2HB  PHE A  18     -12.365  26.453 -86.466  1.00  0.00              
ATOM    165  HD1 PHE A  18     -10.692  28.072 -83.636  1.00  0.00              
ATOM    166  HD2 PHE A  18     -12.441  28.601 -87.507  1.00  0.00              
ATOM    167  HE1 PHE A  18      -9.719  30.352 -83.755  1.00  0.00              
ATOM    168  HE2 PHE A  18     -11.472  30.886 -87.637  1.00  0.00              
ATOM    169  HZ  PHE A  18     -10.114  31.761 -85.755  1.00  0.00              
ATOM    170  N   PRO A  19     -14.763  24.968 -85.854  1.00 15.59              
ATOM    171  CA  PRO A  19     -15.360  23.628 -85.877  1.00 17.01              
ATOM    172  C   PRO A  19     -14.357  22.476 -85.855  1.00 17.90              
ATOM    173  O   PRO A  19     -14.726  21.333 -85.587  1.00 19.86              
ATOM    174  CB  PRO A  19     -16.182  23.649 -87.160  1.00 18.94              
ATOM    175  CG  PRO A  19     -15.335  24.482 -88.062  1.00 18.74              
ATOM    176  CD  PRO A  19     -14.923  25.632 -87.161  1.00 18.87              
ATOM    177  HA  PRO A  19     -15.971  23.419 -84.986  1.00  0.00              
ATOM    178 1HB  PRO A  19     -16.340  22.634 -87.554  1.00  0.00              
ATOM    179 2HB  PRO A  19     -17.176  24.090 -86.995  1.00  0.00              
ATOM    180 1HG  PRO A  19     -14.472  23.912 -88.436  1.00  0.00              
ATOM    181 2HG  PRO A  19     -15.903  24.820 -88.941  1.00  0.00              
ATOM    182 1HD  PRO A  19     -13.987  26.105 -87.492  1.00  0.00              
ATOM    183 2HD  PRO A  19     -15.686  26.424 -87.122  1.00  0.00              
ATOM    184  N   ASN A  20     -13.092  22.775 -86.133  1.00  0.00              
ATOM    185  CA  ASN A  20     -12.059  21.747 -86.155  1.00  0.00              
ATOM    186  C   ASN A  20     -10.673  22.335 -85.908  1.00  0.00              
ATOM    187  O   ASN A  20     -10.542  23.464 -85.434  1.00  0.00              
ATOM    188  CB  ASN A  20     -12.075  20.979 -87.464  1.00  0.00              
ATOM    189  CG  ASN A  20     -11.746  21.821 -88.664  1.00  0.00              
ATOM    190  OD1 ASN A  20     -11.289  22.963 -88.540  1.00  0.00              
ATOM    191  ND2 ASN A  20     -12.052  21.297 -89.824  1.00  0.00              
ATOM    192  H   ASN A  20     -12.838  23.732 -86.333  1.00  0.00              
ATOM    193  HA  ASN A  20     -12.252  21.012 -85.372  1.00  0.00              
ATOM    194 1HB  ASN A  20     -11.569  20.016 -87.552  1.00  0.00              
ATOM    195 2HB  ASN A  20     -13.153  20.820 -87.431  1.00  0.00              
ATOM    196 1HD2 ASN A  20     -11.861  21.801 -90.666  1.00  0.00              
ATOM    197 2HD2 ASN A  20     -12.476  20.392 -89.867  1.00  0.00              
ATOM    198  N   HIS A  21      -9.641  21.560 -86.227  1.00  0.00              
ATOM    199  CA  HIS A  21      -8.260  21.997 -86.049  1.00  0.00              
ATOM    200  C   HIS A  21      -7.795  22.791 -87.266  1.00  0.00              
ATOM    201  O   HIS A  21      -7.145  23.826 -87.135  1.00  0.00              
ATOM    202  CB  HIS A  21      -7.333  20.800 -85.812  1.00  0.00              
ATOM    203  CG  HIS A  21      -5.925  21.186 -85.481  1.00  0.00              
ATOM    204  ND1 HIS A  21      -4.974  21.429 -86.449  1.00  0.00              
ATOM    205  CD2 HIS A  21      -5.307  21.370 -84.291  1.00  0.00              
ATOM    206  CE1 HIS A  21      -3.830  21.747 -85.867  1.00  0.00              
ATOM    207  NE2 HIS A  21      -4.006  21.718 -84.559  1.00  0.00              
ATOM    208  H   HIS A  21      -9.821  20.641 -86.604  1.00  0.00              
ATOM    209  HA  HIS A  21      -8.184  22.632 -85.165  1.00  0.00              
ATOM    210 1HB  HIS A  21      -7.697  20.202 -84.975  1.00  0.00              
ATOM    211 2HB  HIS A  21      -7.285  20.180 -86.707  1.00  0.00              
ATOM    212  HD1 HIS A  21      -5.127  21.450 -87.437  1.00  0.00              
ATOM    213  HD2 HIS A  21      -5.649  21.291 -83.259  1.00  0.00              
ATOM    214  HE1 HIS A  21      -2.948  21.977 -86.465  1.00  0.00              
ATOM    215  N   ARG A  22      -8.135  22.289 -88.450  1.00  0.00              
ATOM    216  CA  ARG A  22      -7.754  22.912 -89.712  1.00  0.00              
ATOM    217  C   ARG A  22      -8.088  24.402 -89.788  1.00  0.00              
ATOM    218  O   ARG A  22      -7.232  25.221 -90.130  1.00  0.00              
ATOM    219  CB  ARG A  22      -8.344  22.163 -90.898  1.00  0.00              
ATOM    220  CG  ARG A  22      -7.913  22.682 -92.261  1.00  0.00              
ATOM    221  CD  ARG A  22      -8.589  22.024 -93.408  1.00  0.00              
ATOM    222  NE  ARG A  22     -10.015  22.289 -93.501  1.00  0.00              
ATOM    223  CZ  ARG A  22     -10.552  23.428 -93.981  1.00  0.00              
ATOM    224  NH1 ARG A  22      -9.789  24.422 -94.377  1.00  0.00              
ATOM    225  NH2 ARG A  22     -11.869  23.528 -94.021  1.00  0.00              
ATOM    226  H   ARG A  22      -8.681  21.439 -88.466  1.00  0.00              
ATOM    227  HA  ARG A  22      -6.678  22.815 -89.861  1.00  0.00              
ATOM    228 1HB  ARG A  22      -8.042  21.121 -90.798  1.00  0.00              
ATOM    229 2HB  ARG A  22      -9.428  22.237 -90.813  1.00  0.00              
ATOM    230 1HG  ARG A  22      -8.131  23.749 -92.310  1.00  0.00              
ATOM    231 2HG  ARG A  22      -6.839  22.525 -92.367  1.00  0.00              
ATOM    232 1HD  ARG A  22      -8.132  22.370 -94.334  1.00  0.00              
ATOM    233 2HD  ARG A  22      -8.462  20.945 -93.322  1.00  0.00              
ATOM    234  HE  ARG A  22     -10.798  21.704 -93.239  1.00  0.00              
ATOM    235 1HH1 ARG A  22      -8.784  24.336 -94.323  1.00  0.00              
ATOM    236 2HH1 ARG A  22     -10.211  25.267 -94.734  1.00  0.00              
ATOM    237 1HH2 ARG A  22     -12.442  22.761 -93.695  1.00  0.00              
ATOM    238 2HH2 ARG A  22     -12.298  24.371 -94.375  1.00  0.00              
ATOM    239  N   GLU A  23      -9.331  24.746 -89.476  1.00 12.38              
ATOM    240  CA  GLU A  23      -9.754  26.140 -89.523  1.00 13.83              
ATOM    241  C   GLU A  23      -9.057  26.985 -88.461  1.00 11.71              
ATOM    242  O   GLU A  23      -8.803  28.173 -88.675  1.00 11.16              
ATOM    243  CB  GLU A  23     -11.274  26.249 -89.364  1.00 15.51              
ATOM    244  CG  GLU A  23     -12.062  25.648 -90.520  1.00 21.87              
ATOM    245  CD  GLU A  23     -13.503  26.122 -90.558  1.00 27.31              
ATOM    246  OE1 GLU A  23     -14.263  25.648 -91.428  1.00 35.95              
ATOM    247  OE2 GLU A  23     -13.876  26.972 -89.723  1.00 31.30              
ATOM    248  H   GLU A  23      -9.998  24.039 -89.202  1.00  0.00              
ATOM    249  HA  GLU A  23      -9.473  26.580 -90.481  1.00  0.00              
ATOM    250 1HB  GLU A  23     -11.535  25.737 -88.438  1.00  0.00              
ATOM    251 2HB  GLU A  23     -11.510  27.309 -89.272  1.00  0.00              
ATOM    252 1HG  GLU A  23     -11.611  25.832 -91.495  1.00  0.00              
ATOM    253 2HG  GLU A  23     -12.048  24.579 -90.311  1.00  0.00              
ATOM    254  N   ALA A  24      -8.753  26.372 -87.319  1.00  0.00              
ATOM    255  CA  ALA A  24      -8.062  27.073 -86.240  1.00  0.00              
ATOM    256  C   ALA A  24      -6.661  27.427 -86.731  1.00  0.00              
ATOM    257  O   ALA A  24      -6.193  28.552 -86.565  1.00  0.00              
ATOM    258  CB  ALA A  24      -8.009  26.227 -84.976  1.00  0.00              
ATOM    259  H   ALA A  24      -9.004  25.402 -87.194  1.00  0.00              
ATOM    260  HA  ALA A  24      -8.607  27.989 -86.013  1.00  0.00              
ATOM    261 1HB  ALA A  24      -7.464  26.767 -84.201  1.00  0.00              
ATOM    262 2HB  ALA A  24      -9.022  26.023 -84.631  1.00  0.00              
ATOM    263 3HB  ALA A  24      -7.501  25.288 -85.188  1.00  0.00              
ATOM    264  N   GLY A  25      -6.001  26.461 -87.359  1.00  0.00              
ATOM    265  CA  GLY A  25      -4.664  26.679 -87.887  1.00  0.00              
ATOM    266  C   GLY A  25      -4.692  27.733 -88.999  1.00  0.00              
ATOM    267  O   GLY A  25      -3.794  28.573 -89.084  1.00  0.00              
ATOM    268  H   GLY A  25      -6.434  25.556 -87.474  1.00  0.00              
ATOM    269 1HA  GLY A  25      -4.014  27.021 -87.081  1.00  0.00              
ATOM    270 2HA  GLY A  25      -4.282  25.741 -88.287  1.00  0.00              
ATOM    271  N   ASP A  26      -5.722  27.695 -89.846  1.00 12.41              
ATOM    272  CA  ASP A  26      -5.842  28.674 -90.927  1.00 12.74              
ATOM    273  C   ASP A  26      -5.885  30.088 -90.343  1.00 11.07              
ATOM    274  O   ASP A  26      -5.221  30.998 -90.836  1.00 12.29              
ATOM    275  CB  ASP A  26      -7.120  28.451 -91.751  1.00 12.81              
ATOM    276  CG  ASP A  26      -7.088  27.171 -92.575  1.00 14.97              
ATOM    277  OD1 ASP A  26      -5.984  26.691 -92.916  1.00 17.04              
ATOM    278  OD2 ASP A  26      -8.182  26.660 -92.895  1.00 17.07              
ATOM    279  H   ASP A  26      -6.432  26.984 -89.745  1.00  0.00              
ATOM    280  HA  ASP A  26      -4.987  28.589 -91.598  1.00  0.00              
ATOM    281 1HB  ASP A  26      -8.033  28.492 -91.156  1.00  0.00              
ATOM    282 2HB  ASP A  26      -7.076  29.318 -92.411  1.00  0.00              
ATOM    283  N   PHE A  27      -6.673  30.264 -89.288  1.00 10.46              
ATOM    284  CA  PHE A  27      -6.799  31.569 -88.653  1.00 11.04              
ATOM    285  C   PHE A  27      -5.475  31.992 -88.026  1.00  9.55              
ATOM    286  O   PHE A  27      -5.069  33.146 -88.135  1.00  9.97              
ATOM    287  CB  PHE A  27      -7.893  31.528 -87.589  1.00 11.88              
ATOM    288  CG  PHE A  27      -8.083  32.830 -86.867  1.00 12.55              
ATOM    289  CD1 PHE A  27      -8.580  33.945 -87.534  1.00 15.94              
ATOM    290  CD2 PHE A  27      -7.755  32.945 -85.521  1.00 15.34              
ATOM    291  CE1 PHE A  27      -8.748  35.159 -86.868  1.00 20.37              
ATOM    292  CE2 PHE A  27      -7.920  34.156 -84.847  1.00 18.20              
ATOM    293  CZ  PHE A  27      -8.417  35.261 -85.524  1.00 19.15              
ATOM    294  H   PHE A  27      -7.195  29.484 -88.916  1.00  0.00              
ATOM    295  HA  PHE A  27      -7.061  32.320 -89.399  1.00  0.00              
ATOM    296 1HB  PHE A  27      -8.851  31.281 -88.045  1.00  0.00              
ATOM    297 2HB  PHE A  27      -7.650  30.784 -86.831  1.00  0.00              
ATOM    298  HD1 PHE A  27      -8.840  33.862 -88.590  1.00  0.00              
ATOM    299  HD2 PHE A  27      -7.364  32.075 -84.991  1.00  0.00              
ATOM    300  HE1 PHE A  27      -9.139  36.024 -87.403  1.00  0.00              
ATOM    301  HE2 PHE A  27      -7.659  34.236 -83.792  1.00  0.00              
ATOM    302  HZ  PHE A  27      -8.545  36.207 -85.000  1.00  0.00              
ATOM    303  N   MET A  28      -4.798  31.050 -87.380  1.00  0.00              
ATOM    304  CA  MET A  28      -3.519  31.346 -86.756  1.00  0.00              
ATOM    305  C   MET A  28      -2.531  31.873 -87.792  1.00  0.00              
ATOM    306  O   MET A  28      -1.750  32.774 -87.512  1.00  0.00              
ATOM    307  CB  MET A  28      -2.962  30.100 -86.070  1.00  0.00              
ATOM    308  CG  MET A  28      -1.792  30.367 -85.133  1.00  0.00              
ATOM    309  SD  MET A  28      -1.172  28.865 -84.351  1.00  0.00              
ATOM    310  CE  MET A  28      -0.335  28.086 -85.728  1.00  0.00              
ATOM    311  H   MET A  28      -5.171  30.113 -87.318  1.00  0.00              
ATOM    312  HA  MET A  28      -3.669  32.116 -85.999  1.00  0.00              
ATOM    313 1HB  MET A  28      -3.782  29.654 -85.509  1.00  0.00              
ATOM    314 2HB  MET A  28      -2.647  29.417 -86.859  1.00  0.00              
ATOM    315 1HG  MET A  28      -0.991  30.826 -85.713  1.00  0.00              
ATOM    316 2HG  MET A  28      -2.126  31.061 -84.362  1.00  0.00              
ATOM    317 1HE  MET A  28       0.103  27.142 -85.403  1.00  0.00              
ATOM    318 2HE  MET A  28      -1.050  27.898 -86.530  1.00  0.00              
ATOM    319 3HE  MET A  28       0.454  28.745 -86.094  1.00  0.00              
ATOM    320  N   ASN A  29      -2.561  31.308 -88.994  1.00  0.00              
ATOM    321  CA  ASN A  29      -1.659  31.757 -90.046  1.00  0.00              
ATOM    322  C   ASN A  29      -1.962  33.186 -90.485  1.00  0.00              
ATOM    323  O   ASN A  29      -1.050  33.935 -90.825  1.00  0.00              
ATOM    324  CB  ASN A  29      -1.704  30.824 -91.242  1.00  0.00              
ATOM    325  CG  ASN A  29      -1.029  29.502 -91.004  1.00  0.00              
ATOM    326  OD1 ASN A  29      -0.193  29.362 -90.104  1.00  0.00              
ATOM    327  ND2 ASN A  29      -1.326  28.554 -91.856  1.00  0.00              
ATOM    328  H   ASN A  29      -3.211  30.560 -89.189  1.00  0.00              
ATOM    329  HA  ASN A  29      -0.634  31.778 -89.671  1.00  0.00              
ATOM    330 1HB  ASN A  29      -2.635  30.657 -91.786  1.00  0.00              
ATOM    331 2HB  ASN A  29      -1.043  31.453 -91.838  1.00  0.00              
ATOM    332 1HD2 ASN A  29      -0.914  27.648 -91.759  1.00  0.00              
ATOM    333 2HD2 ASN A  29      -1.964  28.736 -92.603  1.00  0.00              
ATOM    334  N   ARG A  30      -3.236  33.565 -90.473  1.00 10.13              
ATOM    335  CA  ARG A  30      -3.601  34.928 -90.843  1.00 10.66              
ATOM    336  C   ARG A  30      -3.110  35.889 -89.755  1.00  7.66              
ATOM    337  O   ARG A  30      -2.657  36.988 -90.057  1.00  9.29              
ATOM    338  CB  ARG A  30      -5.112  35.045 -91.019  1.00 10.53              
ATOM    339  CG  ARG A  30      -5.639  34.246 -92.205  1.00 12.23              
ATOM    340  CD  ARG A  30      -7.137  34.413 -92.361  1.00 17.00              
ATOM    341  NE  ARG A  30      -7.496  35.792 -92.670  1.00 18.24              
ATOM    342  CZ  ARG A  30      -8.719  36.294 -92.538  1.00 18.39              
ATOM    343  NH1 ARG A  30      -9.709  35.528 -92.097  1.00 26.71              
ATOM    344  NH2 ARG A  30      -8.951  37.563 -92.842  1.00 21.52              
ATOM    345  H   ARG A  30      -3.963  32.916 -90.208  1.00  0.00              
ATOM    346  HA  ARG A  30      -3.162  35.178 -91.809  1.00  0.00              
ATOM    347 1HB  ARG A  30      -5.568  34.691 -90.096  1.00  0.00              
ATOM    348 2HB  ARG A  30      -5.335  36.104 -91.152  1.00  0.00              
ATOM    349 1HG  ARG A  30      -5.139  34.595 -93.109  1.00  0.00              
ATOM    350 2HG  ARG A  30      -5.405  33.193 -92.044  1.00  0.00              
ATOM    351 1HD  ARG A  30      -7.483  33.770 -93.170  1.00  0.00              
ATOM    352 2HD  ARG A  30      -7.624  34.122 -91.431  1.00  0.00              
ATOM    353  HE  ARG A  30      -6.917  36.547 -93.013  1.00  0.00              
ATOM    354 1HH1 ARG A  30      -9.530  34.562 -91.861  1.00  0.00              
ATOM    355 2HH1 ARG A  30     -10.637  35.914 -91.999  1.00  0.00              
ATOM    356 1HH2 ARG A  30      -8.195  38.146 -93.174  1.00  0.00              
ATOM    357 2HH2 ARG A  30      -9.881  37.941 -92.741  1.00  0.00              
ATOM    358  N   VAL A  31      -3.202  35.475 -88.491  1.00  8.75              
ATOM    359  CA  VAL A  31      -2.727  36.314 -87.395  1.00  8.95              
ATOM    360  C   VAL A  31      -1.205  36.436 -87.531  1.00  8.96              
ATOM    361  O   VAL A  31      -0.633  37.489 -87.267  1.00  9.86              
ATOM    362  CB  VAL A  31      -3.093  35.717 -86.011  1.00  8.47              
ATOM    363  CG1 VAL A  31      -2.531  36.594 -84.894  1.00 10.12              
ATOM    364  CG2 VAL A  31      -4.605  35.614 -85.871  1.00 11.68              
ATOM    365  H   VAL A  31      -3.603  34.572 -88.281  1.00  0.00              
ATOM    366  HA  VAL A  31      -3.143  37.320 -87.457  1.00  0.00              
ATOM    367  HB  VAL A  31      -2.695  34.704 -85.946  1.00  0.00              
ATOM    368 1HG1 VAL A  31      -2.794  36.165 -83.927  1.00  0.00              
ATOM    369 2HG1 VAL A  31      -1.446  36.647 -84.984  1.00  0.00              
ATOM    370 3HG1 VAL A  31      -2.952  37.596 -84.972  1.00  0.00              
ATOM    371 1HG2 VAL A  31      -4.853  35.193 -84.897  1.00  0.00              
ATOM    372 2HG2 VAL A  31      -5.046  36.607 -85.961  1.00  0.00              
ATOM    373 3HG2 VAL A  31      -5.000  34.968 -86.656  1.00  0.00              
ATOM    374  N   GLY A  32      -0.557  35.356 -87.962  1.00  0.00              
ATOM    375  CA  GLY A  32       0.885  35.387 -88.149  1.00  0.00              
ATOM    376  C   GLY A  32       1.304  36.376 -89.229  1.00  0.00              
ATOM    377  O   GLY A  32       2.297  37.087 -89.075  1.00  0.00              
ATOM    378  H   GLY A  32      -1.061  34.504 -88.163  1.00  0.00              
ATOM    379 1HA  GLY A  32       1.360  35.677 -87.211  1.00  0.00              
ATOM    380 2HA  GLY A  32       1.228  34.394 -88.437  1.00  0.00              
ATOM    381  N   ALA A  33       0.549  36.429 -90.325  1.00 11.61              
ATOM    382  CA  ALA A  33       0.857  37.353 -91.416  1.00 12.16              
ATOM    383  C   ALA A  33       0.698  38.787 -90.925  1.00 11.51              
ATOM    384  O   ALA A  33       1.491  39.668 -91.260  1.00 12.12              
ATOM    385  CB  ALA A  33      -0.066  37.097 -92.603  1.00 13.75              
ATOM    386  H   ALA A  33      -0.253  35.820 -90.407  1.00  0.00              
ATOM    387  HA  ALA A  33       1.887  37.188 -91.734  1.00  0.00              
ATOM    388 1HB  ALA A  33       0.176  37.792 -93.407  1.00  0.00              
ATOM    389 2HB  ALA A  33       0.069  36.074 -92.955  1.00  0.00              
ATOM    390 3HB  ALA A  33      -1.101  37.243 -92.297  1.00  0.00              
ATOM    391  N   LEU A  34      -0.338  39.012 -90.125  1.00 11.29              
ATOM    392  CA  LEU A  34      -0.605  40.323 -89.554  1.00 11.51              
ATOM    393  C   LEU A  34       0.577  40.736 -88.673  1.00  9.32              
ATOM    394  O   LEU A  34       1.063  41.867 -88.747  1.00 11.34              
ATOM    395  CB  LEU A  34      -1.892  40.262 -88.728  1.00 12.53              
ATOM    396  CG  LEU A  34      -2.190  41.414 -87.770  1.00 12.31              
ATOM    397  CD1 LEU A  34      -2.336  42.711 -88.547  1.00 14.65              
ATOM    398  CD2 LEU A  34      -3.459  41.107 -86.985  1.00 12.44              
ATOM    399  H   LEU A  34      -0.959  38.245 -89.908  1.00  0.00              
ATOM    400  HA  LEU A  34      -0.723  41.053 -90.354  1.00  0.00              
ATOM    401 1HB  LEU A  34      -2.622  40.276 -89.536  1.00  0.00              
ATOM    402 2HB  LEU A  34      -1.976  39.324 -88.179  1.00  0.00              
ATOM    403  HG  LEU A  34      -1.364  41.468 -87.061  1.00  0.00              
ATOM    404 1HD1 LEU A  34      -2.548  43.527 -87.857  1.00  0.00              
ATOM    405 2HD1 LEU A  34      -1.410  42.921 -89.082  1.00  0.00              
ATOM    406 3HD1 LEU A  34      -3.154  42.618 -89.260  1.00  0.00              
ATOM    407 1HD2 LEU A  34      -3.671  41.929 -86.301  1.00  0.00              
ATOM    408 2HD2 LEU A  34      -4.294  40.984 -87.675  1.00  0.00              
ATOM    409 3HD2 LEU A  34      -3.322  40.188 -86.415  1.00  0.00              
ATOM    410  N   ALA A  35       1.038  39.804 -87.844  1.00  0.00              
ATOM    411  CA  ALA A  35       2.160  40.050 -86.945  1.00  0.00              
ATOM    412  C   ALA A  35       3.413  40.451 -87.720  1.00  0.00              
ATOM    413  O   ALA A  35       4.149  41.348 -87.310  1.00  0.00              
ATOM    414  CB  ALA A  35       2.431  38.821 -86.090  1.00  0.00              
ATOM    415  H   ALA A  35       0.594  38.897 -87.840  1.00  0.00              
ATOM    416  HA  ALA A  35       1.899  40.871 -86.277  1.00  0.00              
ATOM    417 1HB  ALA A  35       3.270  39.020 -85.423  1.00  0.00              
ATOM    418 2HB  ALA A  35       1.546  38.585 -85.499  1.00  0.00              
ATOM    419 3HB  ALA A  35       2.674  37.977 -86.734  1.00  0.00              
ATOM    420  N   GLU A  36       3.653  39.776 -88.840  1.00  0.00              
ATOM    421  CA  GLU A  36       4.819  40.061 -89.669  1.00  0.00              
ATOM    422  C   GLU A  36       4.750  41.476 -90.240  1.00  0.00              
ATOM    423  O   GLU A  36       5.762  42.176 -90.304  1.00  0.00              
ATOM    424  CB  GLU A  36       4.934  39.039 -90.802  1.00  0.00              
ATOM    425  CG  GLU A  36       5.328  37.640 -90.349  1.00  0.00              
ATOM    426  CD  GLU A  36       5.301  36.667 -91.495  1.00  0.00              
ATOM    427  OE1 GLU A  36       4.921  37.058 -92.572  1.00  0.00              
ATOM    428  OE2 GLU A  36       5.765  35.564 -91.323  1.00  0.00              
ATOM    429  H   GLU A  36       3.013  39.048 -89.124  1.00  0.00              
ATOM    430  HA  GLU A  36       5.726  39.995 -89.067  1.00  0.00              
ATOM    431 1HB  GLU A  36       3.963  39.000 -91.296  1.00  0.00              
ATOM    432 2HB  GLU A  36       5.682  39.418 -91.499  1.00  0.00              
ATOM    433 1HG  GLU A  36       6.302  37.599 -89.862  1.00  0.00              
ATOM    434 2HG  GLU A  36       4.553  37.376 -89.631  1.00  0.00              
ATOM    435  N   ARG A  37       3.556  41.894 -90.651  1.00 15.76              
ATOM    436  CA  ARG A  37       3.364  43.224 -91.224  1.00 17.66              
ATOM    437  C   ARG A  37       3.553  44.347 -90.206  1.00 18.51              
ATOM    438  O   ARG A  37       4.112  45.398 -90.525  1.00 20.48              
ATOM    439  CB  ARG A  37       1.961  43.353 -91.830  1.00 21.55              
ATOM    440  CG  ARG A  37       1.656  42.408 -92.978  1.00 28.41              
ATOM    441  CD  ARG A  37       0.438  42.890 -93.762  1.00 33.15              
ATOM    442  NE  ARG A  37      -0.792  42.890 -92.972  1.00 32.61              
ATOM    443  CZ  ARG A  37      -1.512  41.804 -92.703  1.00 33.44              
ATOM    444  NH1 ARG A  37      -1.131  40.620 -93.162  1.00 29.78              
ATOM    445  NH2 ARG A  37      -2.619  41.903 -91.979  1.00 34.02              
ATOM    446  H   ARG A  37       2.762  41.276 -90.565  1.00  0.00              
ATOM    447  HA  ARG A  37       4.064  43.376 -92.046  1.00  0.00              
ATOM    448 1HB  ARG A  37       1.249  43.174 -91.026  1.00  0.00              
ATOM    449 2HB  ARG A  37       1.860  44.380 -92.182  1.00  0.00              
ATOM    450 1HG  ARG A  37       2.526  42.367 -93.634  1.00  0.00              
ATOM    451 2HG  ARG A  37       1.464  41.416 -92.568  1.00  0.00              
ATOM    452 1HD  ARG A  37       0.619  43.908 -94.106  1.00  0.00              
ATOM    453 2HD  ARG A  37       0.289  42.237 -94.621  1.00  0.00              
ATOM    454  HE  ARG A  37      -1.272  43.661 -92.526  1.00  0.00              
ATOM    455 1HH1 ARG A  37      -0.291  40.543 -93.717  1.00  0.00              
ATOM    456 2HH1 ARG A  37      -1.682  39.800 -92.954  1.00  0.00              
ATOM    457 1HH2 ARG A  37      -2.913  42.806 -91.633  1.00  0.00              
ATOM    458 2HH2 ARG A  37      -3.163  41.077 -91.778  1.00  0.00              
ATOM    459  N   GLU A  38       3.084  44.120 -88.983  1.00 14.28              
ATOM    460  CA  GLU A  38       3.165  45.123 -87.927  1.00 14.86              
ATOM    461  C   GLU A  38       4.398  45.024 -87.036  1.00 11.24              
ATOM    462  O   GLU A  38       4.564  45.822 -86.108  1.00 14.46              
ATOM    463  CB  GLU A  38       1.907  45.048 -87.062  1.00 15.73              
ATOM    464  CG  GLU A  38       0.622  45.238 -87.851  1.00 18.27              
ATOM    465  CD  GLU A  38       0.540  46.605 -88.500  1.00 24.94              
ATOM    466  OE1 GLU A  38      -0.338  46.804 -89.366  1.00 30.72              
ATOM    467  OE2 GLU A  38       1.351  47.483 -88.138  1.00 26.63              
ATOM    468  H   GLU A  38       2.659  43.226 -88.781  1.00  0.00              
ATOM    469  HA  GLU A  38       3.240  46.118 -88.367  1.00  0.00              
ATOM    470 1HB  GLU A  38       1.908  44.069 -86.583  1.00  0.00              
ATOM    471 2HB  GLU A  38       1.996  45.825 -86.302  1.00  0.00              
ATOM    472 1HG  GLU A  38       0.466  44.477 -88.615  1.00  0.00              
ATOM    473 2HG  GLU A  38      -0.157  45.157 -87.095  1.00  0.00              
ATOM    474  N   ASN A  39       5.254  44.047 -87.306  1.00 13.25              
ATOM    475  CA  ASN A  39       6.466  43.859 -86.520  1.00 13.01              
ATOM    476  C   ASN A  39       6.199  43.657 -85.028  1.00 11.14              
ATOM    477  O   ASN A  39       6.970  44.111 -84.180  1.00 14.12              
ATOM    478  CB  ASN A  39       7.412  45.048 -86.715  1.00 17.93              
ATOM    479  CG  ASN A  39       7.893  45.175 -88.145  1.00 22.32              
ATOM    480  OD1 ASN A  39       8.417  44.221 -88.720  1.00 23.33              
ATOM    481  ND2 ASN A  39       7.720  46.355 -88.727  1.00 28.24              
ATOM    482  H   ASN A  39       5.063  43.419 -88.073  1.00  0.00              
ATOM    483  HA  ASN A  39       6.983  42.956 -86.848  1.00  0.00              
ATOM    484 1HB  ASN A  39       7.163  46.031 -86.314  1.00  0.00              
ATOM    485 2HB  ASN A  39       8.202  44.600 -86.112  1.00  0.00              
ATOM    486 1HD2 ASN A  39       8.019  46.495 -89.672  1.00  0.00              
ATOM    487 2HD2 ASN A  39       7.291  47.103 -88.222  1.00  0.00              
ATOM    488  N   HIS A  40       5.101  42.977 -84.710  1.00 10.95              
ATOM    489  CA  HIS A  40       4.756  42.693 -83.323  1.00  9.25              
ATOM    490  C   HIS A  40       4.101  41.323 -83.337  1.00  9.34              
ATOM    491  O   HIS A  40       3.101  41.107 -84.024  1.00 10.08              
ATOM    492  CB  HIS A  40       3.804  43.753 -82.769  1.00 10.67              
ATOM    493  CG  HIS A  40       3.675  43.721 -81.278  1.00  9.71              
ATOM    494  ND1 HIS A  40       4.761  43.814 -80.435  1.00 13.94              
ATOM    495  CD2 HIS A  40       2.588  43.602 -80.479  1.00  9.70              
ATOM    496  CE1 HIS A  40       4.350  43.755 -79.181  1.00 13.98              
ATOM    497  NE2 HIS A  40       3.035  43.627 -79.180  1.00 10.44              
ATOM    498  H   HIS A  40       4.491  42.649 -85.446  1.00  0.00              
ATOM    499  HA  HIS A  40       5.660  42.687 -82.715  1.00  0.00              
ATOM    500 1HB  HIS A  40       4.158  44.751 -83.031  1.00  0.00              
ATOM    501 2HB  HIS A  40       2.803  43.606 -83.173  1.00  0.00              
ATOM    502  HD2 HIS A  40       1.523  43.501 -80.688  1.00  0.00              
ATOM    503  HE1 HIS A  40       5.064  43.812 -78.360  1.00  0.00              
ATOM    504  HE2 HIS A  40       2.446  43.558 -78.362  1.00  0.00              
ATOM    505  N   HIS A  41       4.668  40.401 -82.570  1.00  0.00              
ATOM    506  CA  HIS A  41       4.186  39.033 -82.566  1.00  0.00              
ATOM    507  C   HIS A  41       3.490  38.571 -81.307  1.00  0.00              
ATOM    508  O   HIS A  41       3.889  38.903 -80.194  1.00  0.00              
ATOM    509  CB  HIS A  41       5.354  38.085 -82.854  1.00  0.00              
ATOM    510  CG  HIS A  41       5.952  38.263 -84.216  1.00  0.00              
ATOM    511  ND1 HIS A  41       5.687  37.405 -85.262  1.00  0.00              
ATOM    512  CD2 HIS A  41       6.801  39.199 -84.701  1.00  0.00              
ATOM    513  CE1 HIS A  41       6.348  37.806 -86.334  1.00  0.00              
ATOM    514  NE2 HIS A  41       7.031  38.892 -86.020  1.00  0.00              
ATOM    515  H   HIS A  41       5.447  40.650 -81.978  1.00  0.00              
ATOM    516  HA  HIS A  41       3.402  38.919 -83.314  1.00  0.00              
ATOM    517 1HB  HIS A  41       6.159  38.250 -82.137  1.00  0.00              
ATOM    518 2HB  HIS A  41       5.021  37.049 -82.793  1.00  0.00              
ATOM    519  HD2 HIS A  41       7.280  40.069 -84.251  1.00  0.00              
ATOM    520  HE1 HIS A  41       6.270  37.257 -87.272  1.00  0.00              
ATOM    521  HE2 HIS A  41       7.628  39.419 -86.642  1.00  0.00              
ATOM    522  N   PRO A  42       2.444  37.758 -81.473  1.00  0.00              
ATOM    523  CA  PRO A  42       1.672  37.235 -80.350  1.00  0.00              
ATOM    524  C   PRO A  42       2.186  35.878 -79.918  1.00  0.00              
ATOM    525  O   PRO A  42       3.156  35.350 -80.471  1.00  0.00              
ATOM    526  CB  PRO A  42       0.293  37.082 -80.960  1.00  0.00              
ATOM    527  CG  PRO A  42       0.643  36.490 -82.317  1.00  0.00              
ATOM    528  CD  PRO A  42       1.852  37.323 -82.757  1.00  0.00              
ATOM    529  HA  PRO A  42       1.684  37.904 -79.477  1.00  0.00              
ATOM    530 1HB  PRO A  42      -0.344  36.421 -80.354  1.00  0.00              
ATOM    531 2HB  PRO A  42      -0.225  38.050 -81.034  1.00  0.00              
ATOM    532 1HG  PRO A  42       0.883  35.420 -82.234  1.00  0.00              
ATOM    533 2HG  PRO A  42      -0.200  36.577 -83.018  1.00  0.00              
ATOM    534 1HD  PRO A  42       2.570  36.735 -83.347  1.00  0.00              
ATOM    535 2HD  PRO A  42       1.560  38.186 -83.374  1.00  0.00              
ATOM    536  N   ARG A  43       1.540  35.338 -78.892  1.00  0.00              
ATOM    537  CA  ARG A  43       1.792  33.970 -78.486  1.00  0.00              
ATOM    538  C   ARG A  43       0.466  33.341 -78.920  1.00  0.00              
ATOM    539  O   ARG A  43      -0.614  33.770 -78.488  1.00  0.00              
ATOM    540  CB  ARG A  43       2.145  33.774 -77.019  1.00  0.00              
ATOM    541  CG  ARG A  43       2.354  32.328 -76.599  1.00  0.00              
ATOM    542  CD  ARG A  43       3.070  32.163 -75.308  1.00  0.00              
ATOM    543  NE  ARG A  43       2.293  32.536 -74.137  1.00  0.00              
ATOM    544  CZ  ARG A  43       2.766  32.540 -72.875  1.00  0.00              
ATOM    545  NH1 ARG A  43       3.995  32.156 -72.611  1.00  0.00              
ATOM    546  NH2 ARG A  43       1.952  32.917 -71.904  1.00  0.00              
ATOM    547  H   ARG A  43       0.861  35.885 -78.383  1.00  0.00              
ATOM    548  HA  ARG A  43       2.731  33.624 -78.919  1.00  0.00              
ATOM    549 1HB  ARG A  43       3.058  34.338 -76.834  1.00  0.00              
ATOM    550 2HB  ARG A  43       1.330  34.202 -76.436  1.00  0.00              
ATOM    551 1HG  ARG A  43       1.379  31.849 -76.506  1.00  0.00              
ATOM    552 2HG  ARG A  43       2.935  31.823 -77.372  1.00  0.00              
ATOM    553 1HD  ARG A  43       3.353  31.117 -75.191  1.00  0.00              
ATOM    554 2HD  ARG A  43       3.965  32.783 -75.318  1.00  0.00              
ATOM    555  HE  ARG A  43       1.330  32.838 -74.071  1.00  0.00              
ATOM    556 1HH1 ARG A  43       4.599  31.853 -73.362  1.00  0.00              
ATOM    557 2HH1 ARG A  43       4.330  32.165 -71.658  1.00  0.00              
ATOM    558 1HH2 ARG A  43       1.004  33.192 -72.123  1.00  0.00              
ATOM    559 2HH2 ARG A  43       2.280  32.928 -70.950  1.00  0.00              
ATOM    560  N   LEU A  44       0.550  32.360 -79.811  1.00  0.00              
ATOM    561  CA  LEU A  44      -0.631  31.683 -80.326  1.00  0.00              
ATOM    562  C   LEU A  44      -0.720  30.268 -79.805  1.00  0.00              
ATOM    563  O   LEU A  44       0.270  29.537 -79.815  1.00  0.00              
ATOM    564  CB  LEU A  44      -0.620  31.683 -81.860  1.00  0.00              
ATOM    565  CG  LEU A  44      -0.383  33.052 -82.511  1.00  0.00              
ATOM    566  CD1 LEU A  44      -0.308  32.904 -84.024  1.00  0.00              
ATOM    567  CD2 LEU A  44      -1.502  34.004 -82.116  1.00  0.00              
ATOM    568  H   LEU A  44       1.462  32.077 -80.140  1.00  0.00              
ATOM    569  HA  LEU A  44      -1.524  32.234 -80.033  1.00  0.00              
ATOM    570 1HB  LEU A  44       0.237  31.034 -82.031  1.00  0.00              
ATOM    571 2HB  LEU A  44      -1.516  31.217 -82.270  1.00  0.00              
ATOM    572  HG  LEU A  44       0.549  33.446 -82.105  1.00  0.00              
ATOM    573 1HD1 LEU A  44      -0.139  33.881 -84.478  1.00  0.00              
ATOM    574 2HD1 LEU A  44       0.514  32.237 -84.285  1.00  0.00              
ATOM    575 3HD1 LEU A  44      -1.244  32.489 -84.396  1.00  0.00              
ATOM    576 1HD2 LEU A  44      -1.331  34.977 -82.579  1.00  0.00              
ATOM    577 2HD2 LEU A  44      -2.457  33.603 -82.455  1.00  0.00              
ATOM    578 3HD2 LEU A  44      -1.519  34.117 -81.032  1.00  0.00              
ATOM    579  N   THR A  45      -1.903  29.872 -79.359  1.00  0.00              
ATOM    580  CA  THR A  45      -2.100  28.505 -78.896  1.00  0.00              
ATOM    581  C   THR A  45      -3.180  27.919 -79.794  1.00  0.00              
ATOM    582  O   THR A  45      -4.316  28.397 -79.812  1.00  0.00              
ATOM    583  CB  THR A  45      -2.525  28.424 -77.418  1.00  0.00              
ATOM    584  OG1 THR A  45      -1.514  29.017 -76.594  1.00  0.00              
ATOM    585  CG2 THR A  45      -2.730  26.975 -77.001  1.00  0.00              
ATOM    586  H   THR A  45      -2.681  30.516 -79.336  1.00  0.00              
ATOM    587  HA  THR A  45      -1.169  27.945 -78.991  1.00  0.00              
ATOM    588  HB  THR A  45      -3.457  28.974 -77.287  1.00  0.00              
ATOM    589  HG1 THR A  45      -1.398  29.937 -76.843  1.00  0.00              
ATOM    590 1HG2 THR A  45      -3.030  26.939 -75.954  1.00  0.00              
ATOM    591 2HG2 THR A  45      -3.506  26.525 -77.619  1.00  0.00              
ATOM    592 3HG2 THR A  45      -1.798  26.426 -77.131  1.00  0.00              
ATOM    593  N   MET A  46      -2.804  26.901 -80.560  1.00  0.00              
ATOM    594  CA  MET A  46      -3.706  26.251 -81.495  1.00  0.00              
ATOM    595  C   MET A  46      -4.027  24.836 -81.048  1.00  0.00              
ATOM    596  O   MET A  46      -3.132  24.048 -80.734  1.00  0.00              
ATOM    597  CB  MET A  46      -3.097  26.239 -82.896  1.00  0.00              
ATOM    598  CG  MET A  46      -3.884  25.431 -83.918  1.00  0.00              
ATOM    599  SD  MET A  46      -3.126  25.453 -85.554  1.00  0.00              
ATOM    600  CE  MET A  46      -1.662  24.464 -85.262  1.00  0.00              
ATOM    601  H   MET A  46      -1.852  26.571 -80.484  1.00  0.00              
ATOM    602  HA  MET A  46      -4.659  26.778 -81.558  1.00  0.00              
ATOM    603 1HB  MET A  46      -3.033  27.276 -83.223  1.00  0.00              
ATOM    604 2HB  MET A  46      -2.092  25.824 -82.802  1.00  0.00              
ATOM    605 1HG  MET A  46      -3.945  24.402 -83.565  1.00  0.00              
ATOM    606 2HG  MET A  46      -4.887  25.853 -83.983  1.00  0.00              
ATOM    607 1HE  MET A  46      -1.086  24.384 -86.184  1.00  0.00              
ATOM    608 2HE  MET A  46      -1.052  24.936 -84.491  1.00  0.00              
ATOM    609 3HE  MET A  46      -1.957  23.467 -84.931  1.00  0.00              
ATOM    610  N   GLU A  47      -5.311  24.523 -81.005  1.00  0.00              
ATOM    611  CA  GLU A  47      -5.755  23.192 -80.628  1.00  0.00              
ATOM    612  C   GLU A  47      -7.052  22.925 -81.360  1.00  0.00              
ATOM    613  O   GLU A  47      -7.576  23.807 -82.035  1.00  0.00              
ATOM    614  CB  GLU A  47      -5.944  23.067 -79.115  1.00  0.00              
ATOM    615  CG  GLU A  47      -7.052  23.941 -78.545  1.00  0.00              
ATOM    616  CD  GLU A  47      -7.125  23.825 -77.048  1.00  0.00              
ATOM    617  OE1 GLU A  47      -7.369  22.744 -76.567  1.00  0.00              
ATOM    618  OE2 GLU A  47      -6.827  24.788 -76.382  1.00  0.00              
ATOM    619  H   GLU A  47      -6.000  25.224 -81.239  1.00  0.00              
ATOM    620  HA  GLU A  47      -5.008  22.455 -80.924  1.00  0.00              
ATOM    621 1HB  GLU A  47      -6.165  22.020 -78.907  1.00  0.00              
ATOM    622 2HB  GLU A  47      -4.995  23.337 -78.651  1.00  0.00              
ATOM    623 1HG  GLU A  47      -6.962  24.991 -78.822  1.00  0.00              
ATOM    624 2HG  GLU A  47      -7.958  23.527 -78.986  1.00  0.00              
ATOM    625  N   PHE A  48      -7.560  21.706 -81.255  1.00  0.00              
ATOM    626  CA  PHE A  48      -8.806  21.387 -81.926  1.00  0.00              
ATOM    627  C   PHE A  48      -9.896  22.375 -81.536  1.00  0.00              
ATOM    628  O   PHE A  48     -10.195  22.543 -80.356  1.00  0.00              
ATOM    629  CB  PHE A  48      -9.241  19.958 -81.596  1.00  0.00              
ATOM    630  CG  PHE A  48     -10.494  19.527 -82.305  1.00  0.00              
ATOM    631  CD1 PHE A  48     -10.462  19.168 -83.644  1.00  0.00              
ATOM    632  CD2 PHE A  48     -11.707  19.481 -81.634  1.00  0.00              
ATOM    633  CE1 PHE A  48     -11.614  18.772 -84.297  1.00  0.00              
ATOM    634  CE2 PHE A  48     -12.859  19.084 -82.283  1.00  0.00              
ATOM    635  CZ  PHE A  48     -12.812  18.729 -83.617  1.00  0.00              
ATOM    636  H   PHE A  48      -7.095  20.991 -80.715  1.00  0.00              
ATOM    637  HA  PHE A  48      -8.672  21.454 -83.006  1.00  0.00              
ATOM    638 1HB  PHE A  48      -8.462  19.253 -81.884  1.00  0.00              
ATOM    639 2HB  PHE A  48      -9.439  19.864 -80.529  1.00  0.00              
ATOM    640  HD1 PHE A  48      -9.514  19.201 -84.181  1.00  0.00              
ATOM    641  HD2 PHE A  48     -11.744  19.761 -80.581  1.00  0.00              
ATOM    642  HE1 PHE A  48     -11.575  18.493 -85.349  1.00  0.00              
ATOM    643  HE2 PHE A  48     -13.806  19.051 -81.744  1.00  0.00              
ATOM    644  HZ  PHE A  48     -13.721  18.418 -84.131  1.00  0.00              
ATOM    645  N   GLY A  49     -10.465  23.038 -82.539  1.00 10.97              
ATOM    646  CA  GLY A  49     -11.549  23.977 -82.311  1.00 12.49              
ATOM    647  C   GLY A  49     -11.263  25.310 -81.641  1.00 11.46              
ATOM    648  O   GLY A  49     -12.203  26.037 -81.316  1.00 12.63              
ATOM    649  H   GLY A  49     -10.136  22.886 -83.482  1.00  0.00              
ATOM    650 1HA  GLY A  49     -11.998  24.242 -83.268  1.00  0.00              
ATOM    651 2HA  GLY A  49     -12.300  23.507 -81.677  1.00  0.00              
ATOM    652  N   ARG A  50      -9.999  25.661 -81.433  1.00 10.31              
ATOM    653  CA  ARG A  50      -9.725  26.934 -80.790  1.00 10.46              
ATOM    654  C   ARG A  50      -8.340  27.493 -80.999  1.00  9.09              
ATOM    655  O   ARG A  50      -7.352  26.761 -81.069  1.00 10.51              
ATOM    656  CB  ARG A  50      -9.957  26.819 -79.287  1.00 14.76              
ATOM    657  CG  ARG A  50      -9.809  28.136 -78.512  1.00 19.26              
ATOM    658  CD  ARG A  50     -10.205  27.982 -77.046  1.00 26.40              
ATOM    659  NE  ARG A  50      -9.323  27.072 -76.320  1.00 34.92              
ATOM    660  CZ  ARG A  50      -9.424  26.816 -75.019  1.00 38.68              
ATOM    661  NH1 ARG A  50     -10.372  27.401 -74.299  1.00 39.97              
ATOM    662  NH2 ARG A  50      -8.576  25.980 -74.435  1.00 41.66              
ATOM    663  H   ARG A  50      -9.226  25.072 -81.707  1.00  0.00              
ATOM    664  HA  ARG A  50     -10.423  27.689 -81.153  1.00  0.00              
ATOM    665 1HB  ARG A  50     -10.965  26.431 -79.149  1.00  0.00              
ATOM    666 2HB  ARG A  50      -9.235  26.096 -78.908  1.00  0.00              
ATOM    667 1HG  ARG A  50      -8.769  28.458 -78.570  1.00  0.00              
ATOM    668 2HG  ARG A  50     -10.448  28.886 -78.979  1.00  0.00              
ATOM    669 1HD  ARG A  50     -10.164  28.958 -76.564  1.00  0.00              
ATOM    670 2HD  ARG A  50     -11.221  27.593 -76.993  1.00  0.00              
ATOM    671  HE  ARG A  50      -8.544  26.523 -76.658  1.00  0.00              
ATOM    672 1HH1 ARG A  50     -11.017  28.040 -74.742  1.00  0.00              
ATOM    673 2HH1 ARG A  50     -10.445  27.204 -73.311  1.00  0.00              
ATOM    674 1HH2 ARG A  50      -7.851  25.537 -74.982  1.00  0.00              
ATOM    675 2HH2 ARG A  50      -8.658  25.791 -73.447  1.00  0.00              
ATOM    676  N   VAL A  51      -8.286  28.813 -81.105  1.00  8.68              
ATOM    677  CA  VAL A  51      -7.026  29.521 -81.206  1.00  8.32              
ATOM    678  C   VAL A  51      -7.065  30.581 -80.121  1.00  8.33              
ATOM    679  O   VAL A  51      -8.021  31.356 -80.037  1.00 10.09              
ATOM    680  CB  VAL A  51      -6.837  30.259 -82.542  1.00  9.58              
ATOM    681  CG1 VAL A  51      -5.531  31.054 -82.501  1.00 11.97              
ATOM    682  CG2 VAL A  51      -6.816  29.274 -83.694  1.00 12.47              
ATOM    683  H   VAL A  51      -9.148  29.339 -81.116  1.00  0.00              
ATOM    684  HA  VAL A  51      -6.180  28.844 -81.085  1.00  0.00              
ATOM    685  HB  VAL A  51      -7.689  30.919 -82.705  1.00  0.00              
ATOM    686 1HG1 VAL A  51      -5.394  31.579 -83.447  1.00  0.00              
ATOM    687 2HG1 VAL A  51      -5.571  31.778 -81.688  1.00  0.00              
ATOM    688 3HG1 VAL A  51      -4.695  30.373 -82.341  1.00  0.00              
ATOM    689 1HG2 VAL A  51      -6.682  29.813 -84.632  1.00  0.00              
ATOM    690 2HG2 VAL A  51      -5.993  28.573 -83.557  1.00  0.00              
ATOM    691 3HG2 VAL A  51      -7.758  28.726 -83.722  1.00  0.00              
ATOM    692  N   THR A  52      -6.049  30.593 -79.270  1.00  8.06              
ATOM    693  CA  THR A  52      -5.946  31.609 -78.237  1.00  7.55              
ATOM    694  C   THR A  52      -4.855  32.555 -78.722  1.00  7.00              
ATOM    695  O   THR A  52      -3.770  32.120 -79.133  1.00  8.20              
ATOM    696  CB  THR A  52      -5.530  31.019 -76.880  1.00  8.79              
ATOM    697  OG1 THR A  52      -6.496  30.049 -76.464  1.00 11.70              
ATOM    698  CG2 THR A  52      -5.455  32.114 -75.821  1.00 10.72              
ATOM    699  H   THR A  52      -5.332  29.885 -79.337  1.00  0.00              
ATOM    700  HA  THR A  52      -6.907  32.108 -78.113  1.00  0.00              
ATOM    701  HB  THR A  52      -4.553  30.547 -76.983  1.00  0.00              
ATOM    702  HG1 THR A  52      -7.189  29.984 -77.126  1.00  0.00              
ATOM    703 1HG2 THR A  52      -5.159  31.677 -74.868  1.00  0.00              
ATOM    704 2HG2 THR A  52      -4.721  32.861 -76.122  1.00  0.00              
ATOM    705 3HG2 THR A  52      -6.431  32.585 -75.717  1.00  0.00              
ATOM    706  N   VAL A  53      -5.157  33.845 -78.704  1.00  7.29              
ATOM    707  CA  VAL A  53      -4.216  34.862 -79.141  1.00  7.01              
ATOM    708  C   VAL A  53      -3.886  35.746 -77.949  1.00  6.72              
ATOM    709  O   VAL A  53      -4.787  36.270 -77.291  1.00  7.39              
ATOM    710  CB  VAL A  53      -4.822  35.738 -80.272  1.00  7.01              
ATOM    711  CG1 VAL A  53      -3.787  36.741 -80.763  1.00  8.27              
ATOM    712  CG2 VAL A  53      -5.312  34.861 -81.421  1.00  7.87              
ATOM    713  H   VAL A  53      -6.070  34.127 -78.376  1.00  0.00              
ATOM    714  HA  VAL A  53      -3.288  34.416 -79.501  1.00  0.00              
ATOM    715  HB  VAL A  53      -5.692  36.266 -79.883  1.00  0.00              
ATOM    716 1HG1 VAL A  53      -4.220  37.352 -81.556  1.00  0.00              
ATOM    717 2HG1 VAL A  53      -3.482  37.383 -79.937  1.00  0.00              
ATOM    718 3HG1 VAL A  53      -2.919  36.208 -81.150  1.00  0.00              
ATOM    719 1HG2 VAL A  53      -5.734  35.489 -82.205  1.00  0.00              
ATOM    720 2HG2 VAL A  53      -4.475  34.290 -81.824  1.00  0.00              
ATOM    721 3HG2 VAL A  53      -6.077  34.175 -81.055  1.00  0.00              
ATOM    722  N   GLU A  54      -2.596  35.899 -77.676  1.00  6.62              
ATOM    723  CA  GLU A  54      -2.137  36.731 -76.569  1.00  7.14              
ATOM    724  C   GLU A  54      -1.176  37.783 -77.092  1.00  6.74              
ATOM    725  O   GLU A  54      -0.222  37.464 -77.809  1.00  7.83              
ATOM    726  CB  GLU A  54      -1.411  35.891 -75.519  1.00  7.65              
ATOM    727  CG  GLU A  54      -2.232  34.786 -74.899  1.00 10.07              
ATOM    728  CD  GLU A  54      -1.391  33.912 -73.999  1.00  9.81              
ATOM    729  OE1 GLU A  54      -1.139  34.299 -72.839  1.00 14.04              
ATOM    730  OE2 GLU A  54      -0.956  32.842 -74.460  1.00 10.68              
ATOM    731  H   GLU A  54      -1.914  35.426 -78.251  1.00  0.00              
ATOM    732  HA  GLU A  54      -2.990  37.216 -76.092  1.00  0.00              
ATOM    733 1HB  GLU A  54      -0.540  35.454 -76.008  1.00  0.00              
ATOM    734 2HB  GLU A  54      -1.084  36.574 -74.735  1.00  0.00              
ATOM    735 1HG  GLU A  54      -3.098  35.148 -74.345  1.00  0.00              
ATOM    736 2HG  GLU A  54      -2.568  34.205 -75.756  1.00  0.00              
ATOM    737  N   TRP A  55      -1.438  39.035 -76.731  1.00  6.79              
ATOM    738  CA  TRP A  55      -0.602  40.155 -77.130  1.00  7.32              
ATOM    739  C   TRP A  55      -0.061  40.884 -75.913  1.00  8.04              
ATOM    740  O   TRP A  55      -0.812  41.223 -75.000  1.00  8.18              
ATOM    741  CB  TRP A  55      -1.389  41.198 -77.933  1.00  8.29              
ATOM    742  CG  TRP A  55      -1.985  40.739 -79.215  1.00  7.36              
ATOM    743  CD1 TRP A  55      -3.303  40.467 -79.457  1.00  7.63              
ATOM    744  CD2 TRP A  55      -1.298  40.523 -80.451  1.00  6.84              
ATOM    745  NE1 TRP A  55      -3.479  40.099 -80.768  1.00  8.32              
ATOM    746  CE2 TRP A  55      -2.264  40.121 -81.400  1.00  7.39              
ATOM    747  CE3 TRP A  55       0.041  40.631 -80.850  1.00  7.91              
ATOM    748  CZ2 TRP A  55      -1.933  39.825 -82.725  1.00  8.93              
ATOM    749  CZ3 TRP A  55       0.368  40.339 -82.171  1.00  9.37              
ATOM    750  CH2 TRP A  55      -0.617  39.938 -83.090  1.00  9.69              
ATOM    751  H   TRP A  55      -2.251  39.208 -76.157  1.00  0.00              
ATOM    752  HA  TRP A  55       0.218  39.800 -77.755  1.00  0.00              
ATOM    753 1HB  TRP A  55      -2.230  41.569 -77.347  1.00  0.00              
ATOM    754 2HB  TRP A  55      -0.740  42.031 -78.205  1.00  0.00              
ATOM    755  HD1 TRP A  55      -3.990  40.575 -78.620  1.00  0.00              
ATOM    756  HE1 TRP A  55      -4.359  39.852 -81.197  1.00  0.00              
ATOM    757  HE3 TRP A  55       0.841  40.936 -80.176  1.00  0.00              
ATOM    758  HZ2 TRP A  55      -2.725  39.521 -83.410  1.00  0.00              
ATOM    759  HZ3 TRP A  55       1.411  40.429 -82.476  1.00  0.00              
ATOM    760  HH2 TRP A  55      -0.325  39.712 -84.116  1.00  0.00              
ATOM    761  N   TRP A  56       1.244  41.116 -75.894  1.00  8.08              
ATOM    762  CA  TRP A  56       1.845  41.919 -74.838  1.00  8.45              
ATOM    763  C   TRP A  56       3.194  42.403 -75.323  1.00  8.09              
ATOM    764  O   TRP A  56       3.718  41.926 -76.333  1.00  8.69              
ATOM    765  CB  TRP A  56       1.961  41.160 -73.502  1.00  9.65              
ATOM    766  CG  TRP A  56       3.083  40.186 -73.382  1.00 10.11              
ATOM    767  CD1 TRP A  56       4.343  40.430 -72.912  1.00 14.07              
ATOM    768  CD2 TRP A  56       3.032  38.791 -73.692  1.00 13.77              
ATOM    769  NE1 TRP A  56       5.079  39.268 -72.906  1.00 14.06              
ATOM    770  CE2 TRP A  56       4.298  38.247 -73.382  1.00 13.50              
ATOM    771  CE3 TRP A  56       2.037  37.946 -74.202  1.00 13.85              
ATOM    772  CZ2 TRP A  56       4.595  36.888 -73.564  1.00 14.46              
ATOM    773  CZ3 TRP A  56       2.331  36.597 -74.383  1.00 13.07              
ATOM    774  CH2 TRP A  56       3.600  36.082 -74.065  1.00 13.70              
ATOM    775  H   TRP A  56       1.835  40.734 -76.618  1.00  0.00              
ATOM    776  HA  TRP A  56       1.238  42.806 -74.657  1.00  0.00              
ATOM    777 1HB  TRP A  56       2.108  41.862 -72.681  1.00  0.00              
ATOM    778 2HB  TRP A  56       1.059  40.575 -73.323  1.00  0.00              
ATOM    779  HD1 TRP A  56       4.572  41.455 -72.625  1.00  0.00              
ATOM    780  HE1 TRP A  56       6.038  39.180 -72.602  1.00  0.00              
ATOM    781  HE3 TRP A  56       1.039  38.296 -74.463  1.00  0.00              
ATOM    782  HZ2 TRP A  56       5.590  36.527 -73.303  1.00  0.00              
ATOM    783  HZ3 TRP A  56       1.550  35.948 -74.779  1.00  0.00              
ATOM    784  HH2 TRP A  56       3.798  35.021 -74.220  1.00  0.00              
ATOM    785  N   THR A  57       3.728  43.393 -74.625  1.00  8.58              
ATOM    786  CA  THR A  57       5.016  43.962 -74.962  1.00  9.74              
ATOM    787  C   THR A  57       5.970  43.615 -73.829  1.00  9.09              
ATOM    788  O   THR A  57       5.836  44.111 -72.711  1.00 10.49              
ATOM    789  CB  THR A  57       4.901  45.484 -75.129  1.00 11.06              
ATOM    790  OG1 THR A  57       3.946  45.768 -76.162  1.00 14.06              
ATOM    791  CG2 THR A  57       6.242  46.085 -75.514  1.00 13.94              
ATOM    792  H   THR A  57       3.219  43.761 -73.834  1.00  0.00              
ATOM    793  HA  THR A  57       5.381  43.525 -75.892  1.00  0.00              
ATOM    794  HB  THR A  57       4.567  45.920 -74.187  1.00  0.00              
ATOM    795  HG1 THR A  57       3.599  44.944 -76.511  1.00  0.00              
ATOM    796 1HG2 THR A  57       6.137  47.164 -75.627  1.00  0.00              
ATOM    797 2HG2 THR A  57       6.974  45.870 -74.735  1.00  0.00              
ATOM    798 3HG2 THR A  57       6.576  45.652 -76.456  1.00  0.00              
ATOM    799  N   HIS A  58       6.920  42.737 -74.132  1.00  0.00              
ATOM    800  CA  HIS A  58       7.898  42.270 -73.156  1.00  0.00              
ATOM    801  C   HIS A  58       8.617  43.368 -72.385  1.00  0.00              
ATOM    802  O   HIS A  58       8.640  43.354 -71.154  1.00  0.00              
ATOM    803  CB  HIS A  58       8.939  41.389 -73.854  1.00  0.00              
ATOM    804  CG  HIS A  58      10.035  40.921 -72.948  1.00  0.00              
ATOM    805  ND1 HIS A  58       9.860  39.905 -72.032  1.00  0.00              
ATOM    806  CD2 HIS A  58      11.319  41.329 -72.817  1.00  0.00              
ATOM    807  CE1 HIS A  58      10.992  39.709 -71.376  1.00  0.00              
ATOM    808  NE2 HIS A  58      11.891  40.560 -71.834  1.00  0.00              
ATOM    809  H   HIS A  58       6.961  42.383 -75.077  1.00  0.00              
ATOM    810  HA  HIS A  58       7.396  41.686 -72.385  1.00  0.00              
ATOM    811 1HB  HIS A  58       8.464  40.493 -74.257  1.00  0.00              
ATOM    812 2HB  HIS A  58       9.416  41.941 -74.663  1.00  0.00              
ATOM    813  HD1 HIS A  58       9.043  39.339 -71.925  1.00  0.00              
ATOM    814  HD2 HIS A  58      11.907  42.097 -73.321  1.00  0.00              
ATOM    815  HE1 HIS A  58      11.060  38.943 -70.604  1.00  0.00              
ATOM    816  N   SER A  59       9.205  44.315 -73.106  1.00 13.81              
ATOM    817  CA  SER A  59       9.954  45.388 -72.468  1.00 11.90              
ATOM    818  C   SER A  59       9.129  46.171 -71.460  1.00 11.41              
ATOM    819  O   SER A  59       9.653  46.613 -70.434  1.00 13.39              
ATOM    820  CB  SER A  59      10.523  46.344 -73.523  1.00 13.87              
ATOM    821  OG  SER A  59       9.506  47.134 -74.113  1.00 13.20              
ATOM    822  H   SER A  59       9.135  44.296 -74.113  1.00  0.00              
ATOM    823  HA  SER A  59      10.865  45.046 -71.975  1.00  0.00              
ATOM    824 1HB  SER A  59      11.252  46.997 -73.044  1.00  0.00              
ATOM    825 2HB  SER A  59      11.016  45.757 -74.297  1.00  0.00              
ATOM    826  HG  SER A  59       8.658  46.905 -73.725  1.00  0.00              
ATOM    827  N   ALA A  60       7.842  46.336 -71.745  1.00 11.61              
ATOM    828  CA  ALA A  60       6.947  47.081 -70.870  1.00 12.55              
ATOM    829  C   ALA A  60       6.348  46.221 -69.764  1.00 12.45              
ATOM    830  O   ALA A  60       5.770  46.745 -68.810  1.00 15.46              
ATOM    831  CB  ALA A  60       5.832  47.710 -71.695  1.00 13.67              
ATOM    832  H   ALA A  60       7.475  45.932 -72.595  1.00  0.00              
ATOM    833  HA  ALA A  60       7.515  47.872 -70.381  1.00  0.00              
ATOM    834 1HB  ALA A  60       5.164  48.267 -71.038  1.00  0.00              
ATOM    835 2HB  ALA A  60       6.262  48.387 -72.433  1.00  0.00              
ATOM    836 3HB  ALA A  60       5.271  46.928 -72.204  1.00  0.00              
ATOM    837  N   GLY A  61       6.480  44.907 -69.897  1.00 13.34              
ATOM    838  CA  GLY A  61       5.932  44.006 -68.899  1.00 14.64              
ATOM    839  C   GLY A  61       4.417  44.073 -68.856  1.00 15.23              
ATOM    840  O   GLY A  61       3.808  43.890 -67.800  1.00 16.29              
ATOM    841  H   GLY A  61       6.964  44.521 -70.695  1.00  0.00              
ATOM    842 1HA  GLY A  61       6.232  42.985 -69.138  1.00  0.00              
ATOM    843 2HA  GLY A  61       6.323  44.279 -67.920  1.00  0.00              
ATOM    844  N   GLY A  62       3.798  44.335 -70.002  1.00 12.68              
ATOM    845  CA  GLY A  62       2.353  44.425 -70.034  1.00 13.15              
ATOM    846  C   GLY A  62       1.766  44.823 -71.370  1.00 10.96              
ATOM    847  O   GLY A  62       2.409  44.708 -72.418  1.00 10.29              
ATOM    848  H   GLY A  62       4.319  44.473 -70.856  1.00  0.00              
ATOM    849 1HA  GLY A  62       1.930  43.454 -69.775  1.00  0.00              
ATOM    850 2HA  GLY A  62       2.026  45.168 -69.307  1.00  0.00              
ATOM    851  N   VAL A  63       0.533  45.310 -71.314  1.00 10.87              
ATOM    852  CA  VAL A  63      -0.215  45.710 -72.495  1.00  9.70              
ATOM    853  C   VAL A  63      -0.002  47.174 -72.860  1.00 11.69              
ATOM    854  O   VAL A  63      -0.119  48.062 -72.011  1.00 12.78              
ATOM    855  CB  VAL A  63      -1.721  45.448 -72.274  1.00 10.74              
ATOM    856  CG1 VAL A  63      -2.517  45.864 -73.494  1.00 11.80              
ATOM    857  CG2 VAL A  63      -1.946  43.973 -71.974  1.00 11.49              
ATOM    858  H   VAL A  63       0.103  45.403 -70.405  1.00  0.00              
ATOM    859  HA  VAL A  63       0.123  45.170 -73.380  1.00  0.00              
ATOM    860  HB  VAL A  63      -2.054  46.010 -71.402  1.00  0.00              
ATOM    861 1HG1 VAL A  63      -3.576  45.672 -73.320  1.00  0.00              
ATOM    862 2HG1 VAL A  63      -2.367  46.927 -73.681  1.00  0.00              
ATOM    863 3HG1 VAL A  63      -2.183  45.292 -74.359  1.00  0.00              
ATOM    864 1HG2 VAL A  63      -3.009  43.791 -71.818  1.00  0.00              
ATOM    865 2HG2 VAL A  63      -1.594  43.374 -72.814  1.00  0.00              
ATOM    866 3HG2 VAL A  63      -1.395  43.696 -71.075  1.00  0.00              
ATOM    867  N   THR A  64       0.315  47.416 -74.127  1.00 10.18              
ATOM    868  CA  THR A  64       0.543  48.769 -74.624  1.00 10.55              
ATOM    869  C   THR A  64      -0.424  49.070 -75.763  1.00 10.45              
ATOM    870  O   THR A  64      -1.202  48.209 -76.175  1.00 10.71              
ATOM    871  CB  THR A  64       1.971  48.942 -75.164  1.00 11.13              
ATOM    872  OG1 THR A  64       2.137  48.125 -76.330  1.00 12.57              
ATOM    873  CG2 THR A  64       2.994  48.547 -74.106  1.00 14.50              
ATOM    874  H   THR A  64       0.400  46.637 -74.764  1.00  0.00              
ATOM    875  HA  THR A  64       0.385  49.489 -73.820  1.00  0.00              
ATOM    876  HB  THR A  64       2.121  49.985 -75.442  1.00  0.00              
ATOM    877  HG1 THR A  64       1.319  47.655 -76.510  1.00  0.00              
ATOM    878 1HG2 THR A  64       3.999  48.677 -74.507  1.00  0.00              
ATOM    879 2HG2 THR A  64       2.869  49.178 -73.226  1.00  0.00              
ATOM    880 3HG2 THR A  64       2.845  47.504 -73.829  1.00  0.00              
ATOM    881  N   GLU A  65      -0.362  50.292 -76.278  1.00 11.40              
ATOM    882  CA  GLU A  65      -1.236  50.695 -77.368  1.00 10.84              
ATOM    883  C   GLU A  65      -1.046  49.793 -78.589  1.00 10.26              
ATOM    884  O   GLU A  65      -2.008  49.479 -79.291  1.00 10.41              
ATOM    885  CB  GLU A  65      -0.964  52.156 -77.737  1.00 14.51              
ATOM    886  CG  GLU A  65      -2.119  52.851 -78.438  1.00 22.61              
ATOM    887  CD  GLU A  65      -3.419  52.757 -77.653  1.00 24.07              
ATOM    888  OE1 GLU A  65      -3.367  52.723 -76.406  1.00 25.09              
ATOM    889  OE2 GLU A  65      -4.497  52.732 -78.281  1.00 31.76              
ATOM    890  H   GLU A  65       0.303  50.957 -75.909  1.00  0.00              
ATOM    891  HA  GLU A  65      -2.278  50.594 -77.063  1.00  0.00              
ATOM    892 1HB  GLU A  65      -0.734  52.681 -76.810  1.00  0.00              
ATOM    893 2HB  GLU A  65      -0.088  52.163 -78.386  1.00  0.00              
ATOM    894 1HG  GLU A  65      -1.922  53.899 -78.663  1.00  0.00              
ATOM    895 2HG  GLU A  65      -2.226  52.295 -79.368  1.00  0.00              
ATOM    896  N   LYS A  66       0.189  49.371 -78.844  1.00 10.38              
ATOM    897  CA  LYS A  66       0.452  48.502 -79.987  1.00  9.51              
ATOM    898  C   LYS A  66      -0.304  47.185 -79.837  1.00  7.98              
ATOM    899  O   LYS A  66      -0.820  46.642 -80.813  1.00  8.78              
ATOM    900  CB  LYS A  66       1.949  48.218 -80.114  1.00 10.41              
ATOM    901  CG  LYS A  66       2.323  47.400 -81.340  1.00 12.25              
ATOM    902  CD  LYS A  66       1.998  48.147 -82.623  1.00 13.63              
ATOM    903  CE  LYS A  66       2.525  47.401 -83.839  1.00 16.67              
ATOM    904  NZ  LYS A  66       2.244  48.141 -85.100  1.00 26.79              
ATOM    905  H   LYS A  66       0.957  49.648 -78.249  1.00  0.00              
ATOM    906  HA  LYS A  66       0.112  48.985 -80.904  1.00  0.00              
ATOM    907 1HB  LYS A  66       2.455  49.183 -80.150  1.00  0.00              
ATOM    908 2HB  LYS A  66       2.251  47.684 -79.213  1.00  0.00              
ATOM    909 1HG  LYS A  66       3.392  47.189 -81.302  1.00  0.00              
ATOM    910 2HG  LYS A  66       1.768  46.463 -81.314  1.00  0.00              
ATOM    911 1HD  LYS A  66       0.915  48.253 -82.699  1.00  0.00              
ATOM    912 2HD  LYS A  66       2.455  49.135 -82.575  1.00  0.00              
ATOM    913 1HE  LYS A  66       3.600  47.272 -83.722  1.00  0.00              
ATOM    914 2HE  LYS A  66       2.045  46.423 -83.874  1.00  0.00              
ATOM    915 1HZ  LYS A  66       2.606  47.618 -85.885  1.00  0.00              
ATOM    916 2HZ  LYS A  66       1.246  48.260 -85.206  1.00  0.00              
ATOM    917 3HZ  LYS A  66       2.689  49.047 -85.065  1.00  0.00              
ATOM    918  N   ASP A  67      -0.358  46.666 -78.616  1.00  7.75              
ATOM    919  CA  ASP A  67      -1.063  45.418 -78.369  1.00  7.46              
ATOM    920  C   ASP A  67      -2.549  45.575 -78.656  1.00  8.01              
ATOM    921  O   ASP A  67      -3.173  44.689 -79.239  1.00  7.83              
ATOM    922  CB  ASP A  67      -0.827  44.979 -76.932  1.00  8.50              
ATOM    923  CG  ASP A  67       0.624  44.662 -76.676  1.00  9.02              
ATOM    924  OD1 ASP A  67       1.154  43.772 -77.371  1.00  8.77              
ATOM    925  OD2 ASP A  67       1.238  45.307 -75.799  1.00 10.57              
ATOM    926  H   ASP A  67       0.093  47.137 -77.845  1.00  0.00              
ATOM    927  HA  ASP A  67      -0.694  44.646 -79.044  1.00  0.00              
ATOM    928 1HB  ASP A  67      -1.210  45.684 -76.194  1.00  0.00              
ATOM    929 2HB  ASP A  67      -1.425  44.067 -76.910  1.00  0.00              
ATOM    930  N   ARG A  68      -3.120  46.706 -78.254  1.00  7.97              
ATOM    931  CA  ARG A  68      -4.532  46.946 -78.511  1.00  9.43              
ATOM    932  C   ARG A  68      -4.795  47.085 -80.003  1.00  8.58              
ATOM    933  O   ARG A  68      -5.838  46.652 -80.495  1.00  9.20              
ATOM    934  CB  ARG A  68      -5.004  48.175 -77.737  1.00  9.69              
ATOM    935  CG  ARG A  68      -5.103  47.938 -76.239  1.00 10.74              
ATOM    936  CD  ARG A  68      -5.734  49.119 -75.515  1.00 14.44              
ATOM    937  NE  ARG A  68      -4.771  50.176 -75.224  1.00 15.30              
ATOM    938  CZ  ARG A  68      -3.941  50.166 -74.185  1.00 19.67              
ATOM    939  NH1 ARG A  68      -3.957  49.151 -73.331  1.00 17.14              
ATOM    940  NH2 ARG A  68      -3.096  51.171 -74.000  1.00 21.18              
ATOM    941  H   ARG A  68      -2.582  47.409 -77.767  1.00  0.00              
ATOM    942  HA  ARG A  68      -5.122  46.106 -78.144  1.00  0.00              
ATOM    943 1HB  ARG A  68      -4.293  48.974 -77.943  1.00  0.00              
ATOM    944 2HB  ARG A  68      -5.981  48.447 -78.137  1.00  0.00              
ATOM    945 1HG  ARG A  68      -5.710  47.049 -76.068  1.00  0.00              
ATOM    946 2HG  ARG A  68      -4.098  47.773 -75.847  1.00  0.00              
ATOM    947 1HD  ARG A  68      -6.524  49.535 -76.139  1.00  0.00              
ATOM    948 2HD  ARG A  68      -6.159  48.771 -74.574  1.00  0.00              
ATOM    949  HE  ARG A  68      -4.584  51.034 -75.726  1.00  0.00              
ATOM    950 1HH1 ARG A  68      -4.601  48.385 -73.472  1.00  0.00              
ATOM    951 2HH1 ARG A  68      -3.325  49.148 -72.543  1.00  0.00              
ATOM    952 1HH2 ARG A  68      -3.085  51.944 -74.651  1.00  0.00              
ATOM    953 2HH2 ARG A  68      -2.468  51.160 -73.210  1.00  0.00              
ATOM    954  N   GLU A  69      -3.851  47.682 -80.723  1.00  9.07              
ATOM    955  CA  GLU A  69      -3.989  47.822 -82.164  1.00  9.41              
ATOM    956  C   GLU A  69      -3.985  46.428 -82.790  1.00  9.13              
ATOM    957  O   GLU A  69      -4.800  46.126 -83.658  1.00  9.77              
ATOM    958  CB  GLU A  69      -2.832  48.637 -82.742  1.00 10.71              
ATOM    959  CG  GLU A  69      -2.864  48.731 -84.256  1.00 17.86              
ATOM    960  CD  GLU A  69      -1.643  49.413 -84.835  1.00 24.64              
ATOM    961  OE1 GLU A  69      -1.610  49.608 -86.067  1.00 28.09              
ATOM    962  OE2 GLU A  69      -0.719  49.754 -84.068  1.00 28.99              
ATOM    963  H   GLU A  69      -3.025  48.045 -80.270  1.00  0.00              
ATOM    964  HA  GLU A  69      -4.923  48.333 -82.398  1.00  0.00              
ATOM    965 1HB  GLU A  69      -2.895  49.634 -82.305  1.00  0.00              
ATOM    966 2HB  GLU A  69      -1.909  48.156 -82.417  1.00  0.00              
ATOM    967 1HG  GLU A  69      -2.983  47.766 -84.748  1.00  0.00              
ATOM    968 2HG  GLU A  69      -3.738  49.350 -84.456  1.00  0.00              
ATOM    969  N   MET A  70      -3.062  45.576 -82.349  1.00  8.74              
ATOM    970  CA  MET A  70      -2.987  44.223 -82.887  1.00  8.26              
ATOM    971  C   MET A  70      -4.262  43.438 -82.592  1.00  7.45              
ATOM    972  O   MET A  70      -4.709  42.648 -83.417  1.00  7.75              
ATOM    973  CB  MET A  70      -1.766  43.481 -82.332  1.00  8.37              
ATOM    974  CG  MET A  70      -0.434  44.125 -82.701  1.00  9.53              
ATOM    975  SD  MET A  70      -0.221  44.453 -84.477  1.00 11.04              
ATOM    976  CE  MET A  70      -0.083  42.779 -85.114  1.00 11.81              
ATOM    977  H   MET A  70      -2.404  45.859 -81.637  1.00  0.00              
ATOM    978  HA  MET A  70      -2.901  44.259 -83.973  1.00  0.00              
ATOM    979 1HB  MET A  70      -1.876  43.455 -81.249  1.00  0.00              
ATOM    980 2HB  MET A  70      -1.806  42.465 -82.726  1.00  0.00              
ATOM    981 1HG  MET A  70      -0.355  45.072 -82.167  1.00  0.00              
ATOM    982 2HG  MET A  70       0.366  43.458 -82.379  1.00  0.00              
ATOM    983 1HE  MET A  70       0.052  42.810 -86.195  1.00  0.00              
ATOM    984 2HE  MET A  70       0.774  42.284 -84.655  1.00  0.00              
ATOM    985 3HE  MET A  70      -0.992  42.224 -84.878  1.00  0.00              
ATOM    986  N   ALA A  71      -4.846  43.656 -81.419  1.00  7.25              
ATOM    987  CA  ALA A  71      -6.081  42.973 -81.058  1.00  8.28              
ATOM    988  C   ALA A  71      -7.203  43.381 -82.019  1.00  7.95              
ATOM    989  O   ALA A  71      -7.959  42.541 -82.503  1.00  8.41              
ATOM    990  CB  ALA A  71      -6.464  43.316 -79.627  1.00  8.51              
ATOM    991  H   ALA A  71      -4.432  44.304 -80.764  1.00  0.00              
ATOM    992  HA  ALA A  71      -5.920  41.897 -81.131  1.00  0.00              
ATOM    993 1HB  ALA A  71      -7.388  42.801 -79.366  1.00  0.00              
ATOM    994 2HB  ALA A  71      -5.669  43.000 -78.951  1.00  0.00              
ATOM    995 3HB  ALA A  71      -6.611  44.391 -79.538  1.00  0.00              
ATOM    996  N   ARG A  72      -7.305  44.674 -82.302  1.00  8.75              
ATOM    997  CA  ARG A  72      -8.344  45.148 -83.207  1.00 10.82              
ATOM    998  C   ARG A  72      -8.124  44.626 -84.625  1.00  9.64              
ATOM    999  O   ARG A  72      -9.082  44.251 -85.311  1.00 10.99              
ATOM   1000  CB  ARG A  72      -8.390  46.676 -83.210  1.00 15.98              
ATOM   1001  CG  ARG A  72      -8.939  47.281 -81.933  1.00 18.40              
ATOM   1002  CD  ARG A  72      -9.174  48.772 -82.103  1.00 22.85              
ATOM   1003  NE  ARG A  72      -7.929  49.530 -82.107  1.00 27.71              
ATOM   1004  CZ  ARG A  72      -7.273  49.881 -81.006  1.00 24.84              
ATOM   1005  NH1 ARG A  72      -7.747  49.546 -79.809  1.00 27.69              
ATOM   1006  NH2 ARG A  72      -6.148  50.567 -81.107  1.00 26.13              
ATOM   1007  H   ARG A  72      -6.666  45.341 -81.894  1.00  0.00              
ATOM   1008  HA  ARG A  72      -9.321  44.814 -82.855  1.00  0.00              
ATOM   1009 1HB  ARG A  72      -7.371  47.025 -83.372  1.00  0.00              
ATOM   1010 2HB  ARG A  72      -9.014  46.973 -84.053  1.00  0.00              
ATOM   1011 1HG  ARG A  72      -9.879  46.785 -81.690  1.00  0.00              
ATOM   1012 2HG  ARG A  72      -8.220  47.109 -81.131  1.00  0.00              
ATOM   1013 1HD  ARG A  72      -9.688  48.944 -83.048  1.00  0.00              
ATOM   1014 2HD  ARG A  72      -9.795  49.128 -81.282  1.00  0.00              
ATOM   1015  HE  ARG A  72      -7.395  49.889 -82.888  1.00  0.00              
ATOM   1016 1HH1 ARG A  72      -8.608  49.023 -79.738  1.00  0.00              
ATOM   1017 2HH1 ARG A  72      -7.244  49.816 -78.976  1.00  0.00              
ATOM   1018 1HH2 ARG A  72      -5.794  50.820 -82.020  1.00  0.00              
ATOM   1019 2HH2 ARG A  72      -5.648  50.836 -80.273  1.00  0.00              
ATOM   1020  N   LEU A  73      -6.869  44.583 -85.063  1.00  8.78              
ATOM   1021  CA  LEU A  73      -6.567  44.088 -86.400  1.00 10.63              
ATOM   1022  C   LEU A  73      -6.839  42.586 -86.475  1.00  9.29              
ATOM   1023  O   LEU A  73      -7.209  42.071 -87.532  1.00 10.57              
ATOM   1024  CB  LEU A  73      -5.115  44.405 -86.765  1.00 11.44              
ATOM   1025  CG  LEU A  73      -4.829  45.902 -86.951  1.00 12.49              
ATOM   1026  CD1 LEU A  73      -3.344  46.127 -87.151  1.00 13.66              
ATOM   1027  CD2 LEU A  73      -5.621  46.435 -88.142  1.00 17.12              
ATOM   1028  H   LEU A  73      -6.112  44.894 -84.471  1.00  0.00              
ATOM   1029  HA  LEU A  73      -7.226  44.566 -87.124  1.00  0.00              
ATOM   1030 1HB  LEU A  73      -4.622  44.031 -85.869  1.00  0.00              
ATOM   1031 2HB  LEU A  73      -4.782  43.831 -87.629  1.00  0.00              
ATOM   1032  HG  LEU A  73      -5.189  46.414 -86.058  1.00  0.00              
ATOM   1033 1HD1 LEU A  73      -3.151  47.192 -87.282  1.00  0.00              
ATOM   1034 2HD1 LEU A  73      -2.800  45.766 -86.278  1.00  0.00              
ATOM   1035 3HD1 LEU A  73      -3.010  45.587 -88.036  1.00  0.00              
ATOM   1036 1HD2 LEU A  73      -5.415  47.498 -88.269  1.00  0.00              
ATOM   1037 2HD2 LEU A  73      -5.328  45.898 -89.044  1.00  0.00              
ATOM   1038 3HD2 LEU A  73      -6.687  46.292 -87.964  1.00  0.00              
ATOM   1039  N   THR A  74      -6.672  41.888 -85.353  1.00  9.07              
ATOM   1040  CA  THR A  74      -6.934  40.453 -85.304  1.00  8.88              
ATOM   1041  C   THR A  74      -8.434  40.215 -85.500  1.00  8.96              
ATOM   1042  O   THR A  74      -8.842  39.360 -86.289  1.00  9.81              
ATOM   1043  CB  THR A  74      -6.480  39.846 -83.954  1.00  7.82              
ATOM   1044  OG1 THR A  74      -5.051  39.932 -83.845  1.00  9.20              
ATOM   1045  CG2 THR A  74      -6.886  38.388 -83.858  1.00  9.54              
ATOM   1046  H   THR A  74      -6.357  42.360 -84.517  1.00  0.00              
ATOM   1047  HA  THR A  74      -6.400  39.953 -86.112  1.00  0.00              
ATOM   1048  HB  THR A  74      -6.944  40.404 -83.141  1.00  0.00              
ATOM   1049  HG1 THR A  74      -4.695  40.347 -84.634  1.00  0.00              
ATOM   1050 1HG2 THR A  74      -6.557  37.982 -82.901  1.00  0.00              
ATOM   1051 2HG2 THR A  74      -7.970  38.307 -83.935  1.00  0.00              
ATOM   1052 3HG2 THR A  74      -6.422  37.828 -84.669  1.00  0.00              
ATOM   1053  N   ASP A  75      -9.260  40.971 -84.784  1.00  9.24              
ATOM   1054  CA  ASP A  75     -10.706  40.821 -84.927  1.00  9.36              
ATOM   1055  C   ASP A  75     -11.162  41.159 -86.335  1.00  9.96              
ATOM   1056  O   ASP A  75     -12.089  40.540 -86.859  1.00 12.18              
ATOM   1057  CB  ASP A  75     -11.456  41.727 -83.952  1.00  9.68              
ATOM   1058  CG  ASP A  75     -11.512  41.162 -82.556  1.00 10.15              
ATOM   1059  OD1 ASP A  75     -11.440  39.926 -82.404  1.00 14.49              
ATOM   1060  OD2 ASP A  75     -11.651  41.958 -81.607  1.00 11.89              
ATOM   1061  H   ASP A  75      -8.898  41.655 -84.135  1.00  0.00              
ATOM   1062  HA  ASP A  75     -10.992  39.789 -84.723  1.00  0.00              
ATOM   1063 1HB  ASP A  75     -11.081  42.750 -83.934  1.00  0.00              
ATOM   1064 2HB  ASP A  75     -12.449  41.711 -84.401  1.00  0.00              
ATOM   1065  N   ALA A  76     -10.518  42.151 -86.936  1.00 11.21              
ATOM   1066  CA  ALA A  76     -10.876  42.572 -88.282  1.00 11.39              
ATOM   1067  C   ALA A  76     -10.738  41.429 -89.286  1.00 13.70              
ATOM   1068  O   ALA A  76     -11.451  41.390 -90.291  1.00 14.96              
ATOM   1069  CB  ALA A  76     -10.012  43.750 -88.700  1.00 15.05              
ATOM   1070  H   ALA A  76      -9.766  42.625 -86.456  1.00  0.00              
ATOM   1071  HA  ALA A  76     -11.921  42.882 -88.285  1.00  0.00              
ATOM   1072 1HB  ALA A  76     -10.285  44.060 -89.709  1.00  0.00              
ATOM   1073 2HB  ALA A  76     -10.169  44.580 -88.010  1.00  0.00              
ATOM   1074 3HB  ALA A  76      -8.964  43.456 -88.683  1.00  0.00              
ATOM   1075  N   LEU A  77      -9.828  40.499 -89.013  1.00 12.64              
ATOM   1076  CA  LEU A  77      -9.606  39.353 -89.895  1.00 15.68              
ATOM   1077  C   LEU A  77     -10.869  38.516 -90.056  1.00 18.15              
ATOM   1078  O   LEU A  77     -11.042  37.825 -91.060  1.00 20.98              
ATOM   1079  CB  LEU A  77      -8.496  38.459 -89.338  1.00 12.97              
ATOM   1080  CG  LEU A  77      -7.094  39.049 -89.180  1.00 13.22              
ATOM   1081  CD1 LEU A  77      -6.203  38.051 -88.447  1.00 14.79              
ATOM   1082  CD2 LEU A  77      -6.517  39.378 -90.548  1.00 16.13              
ATOM   1083  H   LEU A  77      -9.275  40.587 -88.173  1.00  0.00              
ATOM   1084  HA  LEU A  77      -9.312  39.705 -90.883  1.00  0.00              
ATOM   1085 1HB  LEU A  77      -8.907  38.261 -88.350  1.00  0.00              
ATOM   1086 2HB  LEU A  77      -8.415  37.524 -89.892  1.00  0.00              
ATOM   1087  HG  LEU A  77      -7.197  39.985 -88.630  1.00  0.00              
ATOM   1088 1HD1 LEU A  77      -5.203  38.470 -88.333  1.00  0.00              
ATOM   1089 2HD1 LEU A  77      -6.622  37.844 -87.462  1.00  0.00              
ATOM   1090 3HD1 LEU A  77      -6.145  37.126 -89.020  1.00  0.00              
ATOM   1091 1HD2 LEU A  77      -5.518  39.799 -90.429  1.00  0.00              
ATOM   1092 2HD2 LEU A  77      -6.460  38.469 -91.147  1.00  0.00              
ATOM   1093 3HD2 LEU A  77      -7.158  40.103 -91.049  1.00  0.00              
ATOM   1094  N   LEU A  78     -11.746  38.572 -89.061  1.00 17.15              
ATOM   1095  CA  LEU A  78     -12.986  37.805 -89.089  1.00 18.98              
ATOM   1096  C   LEU A  78     -14.031  38.430 -90.005  1.00 23.68              
ATOM   1097  O   LEU A  78     -14.934  37.741 -90.481  1.00 25.09              
ATOM   1098  CB  LEU A  78     -13.568  37.693 -87.676  1.00 20.15              
ATOM   1099  CG  LEU A  78     -12.691  37.067 -86.588  1.00 24.00              
ATOM   1100  CD1 LEU A  78     -13.396  37.180 -85.243  1.00 26.22              
ATOM   1101  CD2 LEU A  78     -12.400  35.613 -86.923  1.00 26.76              
ATOM   1102  H   LEU A  78     -11.550  39.161 -88.264  1.00  0.00              
ATOM   1103  HA  LEU A  78     -12.788  36.804 -89.471  1.00  0.00              
ATOM   1104 1HB  LEU A  78     -13.706  38.751 -87.457  1.00  0.00              
ATOM   1105 2HB  LEU A  78     -14.536  37.193 -87.677  1.00  0.00              
ATOM   1106  HG  LEU A  78     -11.741  37.601 -86.591  1.00  0.00              
ATOM   1107 1HD1 LEU A  78     -12.773  36.735 -84.467  1.00  0.00              
ATOM   1108 2HD1 LEU A  78     -13.569  38.231 -85.010  1.00  0.00              
ATOM   1109 3HD1 LEU A  78     -14.350  36.656 -85.287  1.00  0.00              
ATOM   1110 1HD2 LEU A  78     -11.775  35.179 -86.142  1.00  0.00              
ATOM   1111 2HD2 LEU A  78     -13.337  35.060 -86.988  1.00  0.00              
ATOM   1112 3HD2 LEU A  78     -11.878  35.557 -87.878  1.00  0.00              
ATOM   1113  N   GLN A  79     -13.898  39.730 -90.255  1.00 25.78              
ATOM   1114  CA  GLN A  79     -14.850  40.458 -91.089  1.00 34.77              
ATOM   1115  C   GLN A  79     -16.276  40.035 -90.758  1.00 34.65              
ATOM   1116  O   GLN A  79     -16.997  39.497 -91.600  1.00 34.19              
ATOM   1117  CB  GLN A  79     -14.566  40.238 -92.578  1.00 40.48              
ATOM   1118  CG  GLN A  79     -13.402  41.067 -93.105  1.00 48.02              
ATOM   1119  CD  GLN A  79     -12.069  40.360 -92.979  1.00 51.44              
ATOM   1120  OE1 GLN A  79     -11.010  40.981 -93.076  1.00 53.40              
ATOM   1121  NE2 GLN A  79     -12.114  39.051 -92.782  1.00 56.42              
ATOM   1122  H   GLN A  79     -13.114  40.226 -89.855  1.00  0.00              
ATOM   1123  HA  GLN A  79     -14.785  41.524 -90.872  1.00  0.00              
ATOM   1124 1HB  GLN A  79     -14.357  39.176 -92.705  1.00  0.00              
ATOM   1125 2HB  GLN A  79     -15.480  40.494 -93.114  1.00  0.00              
ATOM   1126 1HG  GLN A  79     -13.421  41.560 -94.077  1.00  0.00              
ATOM   1127 2HG  GLN A  79     -13.467  41.818 -92.317  1.00  0.00              
ATOM   1128 1HE2 GLN A  79     -11.265  38.529 -92.691  1.00  0.00              
ATOM   1129 2HE2 GLN A  79     -12.996  38.584 -92.723  1.00  0.00              
ATOM   1130  N   ARG A  80     -16.663  40.282 -89.512  1.00 34.39              
ATOM   1131  CA  ARG A  80     -17.990  39.947 -89.014  1.00 33.15              
ATOM   1132  C   ARG A  80     -19.035  40.907 -89.569  1.00 33.21              
ATOM   1133  O   ARG A  80     -20.089  40.424 -90.033  1.00 32.65              
ATOM   1134  OXT ARG A  80     -18.791  42.131 -89.522  1.00 37.67              
ATOM   1135  CB  ARG A  80     -17.993  40.002 -87.487  1.00 31.79              
ATOM   1136  CG  ARG A  80     -17.056  38.999 -86.834  1.00 28.44              
ATOM   1137  CD  ARG A  80     -16.795  39.358 -85.383  1.00 29.51              
ATOM   1138  NE  ARG A  80     -16.051  40.609 -85.268  1.00 22.61              
ATOM   1139  CZ  ARG A  80     -15.731  41.188 -84.115  1.00 22.15              
ATOM   1140  NH1 ARG A  80     -16.089  40.629 -82.968  1.00 27.52              
ATOM   1141  NH2 ARG A  80     -15.052  42.326 -84.111  1.00 22.08              
ATOM   1142  H   ARG A  80     -16.001  40.722 -88.889  1.00  0.00              
ATOM   1143  HA  ARG A  80     -18.240  38.922 -89.290  1.00  0.00              
ATOM   1144 1HB  ARG A  80     -17.705  41.014 -87.204  1.00  0.00              
ATOM   1145 2HB  ARG A  80     -19.017  39.812 -87.164  1.00  0.00              
ATOM   1146 1HG  ARG A  80     -17.513  38.011 -86.889  1.00  0.00              
ATOM   1147 2HG  ARG A  80     -16.115  38.995 -87.385  1.00  0.00              
ATOM   1148 1HD  ARG A  80     -17.749  39.465 -84.868  1.00  0.00              
ATOM   1149 2HD  ARG A  80     -16.219  38.559 -84.919  1.00  0.00              
ATOM   1150  HE  ARG A  80     -15.678  41.206 -85.994  1.00  0.00              
ATOM   1151 1HH1 ARG A  80     -16.606  39.761 -82.972  1.00  0.00              
ATOM   1152 2HH1 ARG A  80     -15.844  41.073 -82.095  1.00  0.00              
ATOM   1153 1HH2 ARG A  80     -14.779  42.751 -84.987  1.00  0.00              
ATOM   1154 2HH2 ARG A  80     -14.811  42.764 -83.234  1.00  0.00              
ATOM   1155  N   LYS B  10      -4.401  16.190 -67.896  1.00 23.61              
ATOM   1156  CA  LYS B  10      -3.356  15.182 -68.032  1.00 19.49              
ATOM   1157  C   LYS B  10      -2.833  15.181 -69.469  1.00 12.64              
ATOM   1158  O   LYS B  10      -3.488  14.663 -70.374  1.00 12.85              
ATOM   1159  CB  LYS B  10      -3.924  13.809 -67.676  1.00 27.71              
ATOM   1160  CG  LYS B  10      -2.878  12.724 -67.512  1.00 35.53              
ATOM   1161  CD  LYS B  10      -1.934  13.041 -66.365  1.00 43.10              
ATOM   1162  CE  LYS B  10      -0.992  11.881 -66.107  1.00 44.49              
ATOM   1163  NZ  LYS B  10      -0.264  11.492 -67.343  1.00 48.88              
ATOM   1164 1H   LYS B  10      -5.324  15.921 -67.621  1.00  0.00              
ATOM   1165 2H   LYS B  10      -4.290  16.940 -67.246  1.00  0.00              
ATOM   1166 3H   LYS B  10      -4.665  16.746 -68.684  1.00  0.00              
ATOM   1167  HA  LYS B  10      -2.531  15.413 -67.356  1.00  0.00              
ATOM   1168 1HB  LYS B  10      -4.477  13.923 -66.745  1.00  0.00              
ATOM   1169 2HB  LYS B  10      -4.612  13.530 -68.474  1.00  0.00              
ATOM   1170 1HG  LYS B  10      -3.388  11.779 -67.314  1.00  0.00              
ATOM   1171 2HG  LYS B  10      -2.314  12.643 -68.439  1.00  0.00              
ATOM   1172 1HD  LYS B  10      -1.361  13.932 -66.625  1.00  0.00              
ATOM   1173 2HD  LYS B  10      -2.526  13.240 -65.471  1.00  0.00              
ATOM   1174 1HE  LYS B  10      -0.281  12.183 -65.340  1.00  0.00              
ATOM   1175 2HE  LYS B  10      -1.579  11.038 -65.745  1.00  0.00              
ATOM   1176 1HZ  LYS B  10       0.354  10.718 -67.140  1.00  0.00              
ATOM   1177 2HZ  LYS B  10      -0.928  11.215 -68.052  1.00  0.00              
ATOM   1178 3HZ  LYS B  10       0.276  12.276 -67.675  1.00  0.00              
ATOM   1179  N   ARG B  11      -1.649  15.753 -69.672  1.00 10.27              
ATOM   1180  CA  ARG B  11      -1.066  15.846 -71.005  1.00 10.62              
ATOM   1181  C   ARG B  11       0.437  15.638 -70.976  1.00 10.19              
ATOM   1182  O   ARG B  11       1.084  15.837 -69.948  1.00  9.91              
ATOM   1183  CB  ARG B  11      -1.374  17.222 -71.581  1.00 14.21              
ATOM   1184  CG  ARG B  11      -0.897  18.340 -70.673  1.00 23.24              
ATOM   1185  CD  ARG B  11      -1.524  19.665 -71.030  1.00 31.44              
ATOM   1186  NE  ARG B  11      -0.942  20.769 -70.269  1.00 27.17              
ATOM   1187  CZ  ARG B  11      -1.037  20.908 -68.951  1.00 37.04              
ATOM   1188  NH1 ARG B  11      -1.694  20.012 -68.227  1.00 33.69              
ATOM   1189  NH2 ARG B  11      -0.475  21.952 -68.354  1.00 39.44              
ATOM   1190  H   ARG B  11      -1.143  16.132 -68.885  1.00  0.00              
ATOM   1191  HA  ARG B  11      -1.532  15.114 -71.664  1.00  0.00              
ATOM   1192 1HB  ARG B  11      -0.882  17.278 -72.552  1.00  0.00              
ATOM   1193 2HB  ARG B  11      -2.454  17.275 -71.718  1.00  0.00              
ATOM   1194 1HG  ARG B  11      -1.158  18.086 -69.645  1.00  0.00              
ATOM   1195 2HG  ARG B  11       0.187  18.420 -70.763  1.00  0.00              
ATOM   1196 1HD  ARG B  11      -1.371  19.854 -72.092  1.00  0.00              
ATOM   1197 2HD  ARG B  11      -2.592  19.619 -70.819  1.00  0.00              
ATOM   1198  HE  ARG B  11      -0.405  21.562 -70.593  1.00  0.00              
ATOM   1199 1HH1 ARG B  11      -2.123  19.219 -68.681  1.00  0.00              
ATOM   1200 2HH1 ARG B  11      -1.760  20.127 -67.227  1.00  0.00              
ATOM   1201 1HH2 ARG B  11       0.023  22.637 -68.905  1.00  0.00              
ATOM   1202 2HH2 ARG B  11      -0.549  22.056 -67.352  1.00  0.00              
ATOM   1203  N   LEU B  12       0.980  15.236 -72.121  1.00  8.68              
ATOM   1204  CA  LEU B  12       2.409  14.995 -72.292  1.00  8.99              
ATOM   1205  C   LEU B  12       2.943  16.282 -72.907  1.00 10.37              
ATOM   1206  O   LEU B  12       2.595  16.622 -74.042  1.00 12.43              
ATOM   1207  CB  LEU B  12       2.594  13.811 -73.233  1.00 12.34              
ATOM   1208  CG  LEU B  12       3.967  13.171 -73.382  1.00 12.53              
ATOM   1209  CD1 LEU B  12       4.546  12.803 -72.024  1.00 13.59              
ATOM   1210  CD2 LEU B  12       3.812  11.937 -74.256  1.00 13.32              
ATOM   1211  H   LEU B  12       0.359  15.094 -72.904  1.00  0.00              
ATOM   1212  HA  LEU B  12       2.858  14.770 -71.326  1.00  0.00              
ATOM   1213 1HB  LEU B  12       1.933  13.094 -72.748  1.00  0.00              
ATOM   1214 2HB  LEU B  12       2.224  14.029 -74.235  1.00  0.00              
ATOM   1215  HG  LEU B  12       4.604  13.886 -73.902  1.00  0.00              
ATOM   1216 1HD1 LEU B  12       5.527  12.346 -72.157  1.00  0.00              
ATOM   1217 2HD1 LEU B  12       4.645  13.702 -71.415  1.00  0.00              
ATOM   1218 3HD1 LEU B  12       3.882  12.098 -71.526  1.00  0.00              
ATOM   1219 1HD2 LEU B  12       4.784  11.457 -74.381  1.00  0.00              
ATOM   1220 2HD2 LEU B  12       3.120  11.241 -73.782  1.00  0.00              
ATOM   1221 3HD2 LEU B  12       3.423  12.229 -75.231  1.00  0.00              
ATOM   1222  N   VAL B  13       3.814  16.970 -72.175  1.00  8.86              
ATOM   1223  CA  VAL B  13       4.305  18.276 -72.585  1.00 10.60              
ATOM   1224  C   VAL B  13       5.818  18.432 -72.609  1.00  8.62              
ATOM   1225  O   VAL B  13       6.531  17.869 -71.774  1.00  9.56              
ATOM   1226  CB  VAL B  13       3.741  19.362 -71.636  1.00  9.31              
ATOM   1227  CG1 VAL B  13       4.056  20.751 -72.165  1.00 11.03              
ATOM   1228  CG2 VAL B  13       2.246  19.171 -71.457  1.00  6.90              
ATOM   1229  H   VAL B  13       4.142  16.572 -71.306  1.00  0.00              
ATOM   1230  HA  VAL B  13       4.020  18.501 -73.613  1.00  0.00              
ATOM   1231  HB  VAL B  13       4.198  19.245 -70.654  1.00  0.00              
ATOM   1232 1HG1 VAL B  13       3.653  21.500 -71.484  1.00  0.00              
ATOM   1233 2HG1 VAL B  13       5.136  20.876 -72.241  1.00  0.00              
ATOM   1234 3HG1 VAL B  13       3.606  20.876 -73.150  1.00  0.00              
ATOM   1235 1HG2 VAL B  13       1.858  19.939 -70.789  1.00  0.00              
ATOM   1236 2HG2 VAL B  13       1.752  19.251 -72.426  1.00  0.00              
ATOM   1237 3HG2 VAL B  13       2.051  18.188 -71.030  1.00  0.00              
ATOM   1238  N   LYS B  14       6.292  19.231 -73.560  1.00  8.72              
ATOM   1239  CA  LYS B  14       7.707  19.540 -73.685  1.00  9.55              
ATOM   1240  C   LYS B  14       7.860  20.859 -74.424  1.00  8.42              
ATOM   1241  O   LYS B  14       7.106  21.155 -75.357  1.00  9.06              
ATOM   1242  CB  LYS B  14       8.459  18.442 -74.445  1.00  8.78              
ATOM   1243  CG  LYS B  14       9.949  18.742 -74.618  1.00 10.33              
ATOM   1244  CD  LYS B  14      10.694  17.578 -75.246  1.00 10.80              
ATOM   1245  CE  LYS B  14      12.132  17.957 -75.566  1.00 13.11              
ATOM   1246  NZ  LYS B  14      12.897  16.800 -76.100  1.00 14.23              
ATOM   1247  H   LYS B  14       5.641  19.635 -74.218  1.00  0.00              
ATOM   1248  HA  LYS B  14       8.154  19.632 -72.694  1.00  0.00              
ATOM   1249 1HB  LYS B  14       8.326  17.517 -73.884  1.00  0.00              
ATOM   1250 2HB  LYS B  14       7.981  18.345 -75.420  1.00  0.00              
ATOM   1251 1HG  LYS B  14      10.053  19.620 -75.256  1.00  0.00              
ATOM   1252 2HG  LYS B  14      10.375  18.953 -73.638  1.00  0.00              
ATOM   1253 1HD  LYS B  14      10.684  16.741 -74.547  1.00  0.00              
ATOM   1254 2HD  LYS B  14      10.181  17.291 -76.164  1.00  0.00              
ATOM   1255 1HE  LYS B  14      12.118  18.758 -76.303  1.00  0.00              
ATOM   1256 2HE  LYS B  14      12.603  18.317 -74.650  1.00  0.00              
ATOM   1257 1HZ  LYS B  14      13.846  17.086 -76.301  1.00  0.00              
ATOM   1258 2HZ  LYS B  14      12.907  16.058 -75.414  1.00  0.00              
ATOM   1259 3HZ  LYS B  14      12.458  16.468 -76.948  1.00  0.00              
ATOM   1260  N   THR B  15       8.820  21.663 -73.989  1.00  9.22              
ATOM   1261  CA  THR B  15       9.091  22.932 -74.642  1.00 10.04              
ATOM   1262  C   THR B  15      10.400  22.799 -75.402  1.00  9.52              
ATOM   1263  O   THR B  15      11.332  22.118 -74.956  1.00 14.01              
ATOM   1264  CB  THR B  15       9.206  24.085 -73.632  1.00 12.91              
ATOM   1265  OG1 THR B  15      10.257  23.806 -72.698  1.00 19.02              
ATOM   1266  CG2 THR B  15       7.893  24.268 -72.888  1.00 12.72              
ATOM   1267  H   THR B  15       9.376  21.392 -73.191  1.00  0.00              
ATOM   1268  HA  THR B  15       8.289  23.166 -75.341  1.00  0.00              
ATOM   1269  HB  THR B  15       9.452  25.002 -74.167  1.00  0.00              
ATOM   1270  HG1 THR B  15      10.656  22.960 -72.910  1.00  0.00              
ATOM   1271 1HG2 THR B  15       7.991  25.088 -72.178  1.00  0.00              
ATOM   1272 2HG2 THR B  15       7.100  24.496 -73.601  1.00  0.00              
ATOM   1273 3HG2 THR B  15       7.648  23.351 -72.354  1.00  0.00              
ATOM   1274  N   PHE B  16      10.452  23.432 -76.564  1.00 10.03              
ATOM   1275  CA  PHE B  16      11.625  23.417 -77.422  1.00 10.93              
ATOM   1276  C   PHE B  16      12.083  24.854 -77.602  1.00 10.09              
ATOM   1277  O   PHE B  16      11.280  25.732 -77.924  1.00 11.16              
ATOM   1278  CB  PHE B  16      11.273  22.797 -78.774  1.00 10.38              
ATOM   1279  CG  PHE B  16      10.829  21.363 -78.687  1.00  9.31              
ATOM   1280  CD1 PHE B  16       9.539  21.037 -78.266  1.00  9.69              
ATOM   1281  CD2 PHE B  16      11.707  20.335 -79.014  1.00 10.21              
ATOM   1282  CE1 PHE B  16       9.135  19.703 -78.172  1.00 11.16              
ATOM   1283  CE2 PHE B  16      11.310  19.000 -78.924  1.00 11.35              
ATOM   1284  CZ  PHE B  16      10.023  18.685 -78.502  1.00 11.37              
ATOM   1285  H   PHE B  16       9.633  23.947 -76.859  1.00  0.00              
ATOM   1286  HA  PHE B  16      12.416  22.825 -76.959  1.00  0.00              
ATOM   1287 1HB  PHE B  16      10.456  23.349 -79.239  1.00  0.00              
ATOM   1288 2HB  PHE B  16      12.141  22.815 -79.433  1.00  0.00              
ATOM   1289  HD1 PHE B  16       8.845  21.838 -78.007  1.00  0.00              
ATOM   1290  HD2 PHE B  16      12.717  20.582 -79.344  1.00  0.00              
ATOM   1291  HE1 PHE B  16       8.125  19.462 -77.842  1.00  0.00              
ATOM   1292  HE2 PHE B  16      12.008  18.204 -79.182  1.00  0.00              
ATOM   1293  HZ  PHE B  16       9.711  17.644 -78.430  1.00  0.00              
ATOM   1294  N   ALA B  17      13.372  25.094 -77.384  1.00 11.89              
ATOM   1295  CA  ALA B  17      13.940  26.432 -77.492  1.00 12.47              
ATOM   1296  C   ALA B  17      14.517  26.735 -78.867  1.00 12.07              
ATOM   1297  O   ALA B  17      15.071  25.861 -79.531  1.00 14.38              
ATOM   1298  CB  ALA B  17      15.017  26.621 -76.428  1.00 16.39              
ATOM   1299  H   ALA B  17      13.973  24.322 -77.133  1.00  0.00              
ATOM   1300  HA  ALA B  17      13.148  27.163 -77.326  1.00  0.00              
ATOM   1301 1HB  ALA B  17      15.440  27.622 -76.511  1.00  0.00              
ATOM   1302 2HB  ALA B  17      14.578  26.494 -75.439  1.00  0.00              
ATOM   1303 3HB  ALA B  17      15.804  25.882 -76.573  1.00  0.00              
ATOM   1304  N   PHE B  18      14.377  27.993 -79.281  1.00 13.47              
ATOM   1305  CA  PHE B  18      14.883  28.462 -80.565  1.00 13.21              
ATOM   1306  C   PHE B  18      15.455  29.864 -80.383  1.00 14.19              
ATOM   1307  O   PHE B  18      15.169  30.529 -79.393  1.00 12.94              
ATOM   1308  CB  PHE B  18      13.763  28.481 -81.608  1.00 14.89              
ATOM   1309  CG  PHE B  18      13.146  27.135 -81.841  1.00 14.26              
ATOM   1310  CD1 PHE B  18      12.087  26.694 -81.052  1.00 13.55              
ATOM   1311  CD2 PHE B  18      13.667  26.279 -82.805  1.00 15.89              
ATOM   1312  CE1 PHE B  18      11.560  25.414 -81.218  1.00 15.00              
ATOM   1313  CE2 PHE B  18      13.148  24.999 -82.976  1.00 18.82              
ATOM   1314  CZ  PHE B  18      12.092  24.568 -82.178  1.00 15.48              
ATOM   1315  H   PHE B  18      13.900  28.642 -78.674  1.00  0.00              
ATOM   1316  HA  PHE B  18      15.674  27.798 -80.918  1.00  0.00              
ATOM   1317 1HB  PHE B  18      12.961  29.143 -81.287  1.00  0.00              
ATOM   1318 2HB  PHE B  18      14.150  28.819 -82.567  1.00  0.00              
ATOM   1319  HD1 PHE B  18      11.671  27.361 -80.298  1.00  0.00              
ATOM   1320  HD2 PHE B  18      14.494  26.619 -83.429  1.00  0.00              
ATOM   1321  HE1 PHE B  18      10.734  25.082 -80.594  1.00  0.00              
ATOM   1322  HE2 PHE B  18      13.564  24.334 -83.732  1.00  0.00              
ATOM   1323  HZ  PHE B  18      11.686  23.565 -82.307  1.00  0.00              
ATOM   1324  N   PRO B  19      16.281  30.327 -81.335  1.00 15.59              
ATOM   1325  CA  PRO B  19      16.882  31.661 -81.243  1.00 17.01              
ATOM   1326  C   PRO B  19      15.943  32.817 -81.582  1.00 17.90              
ATOM   1327  O   PRO B  19      16.236  33.971 -81.272  1.00 19.86              
ATOM   1328  CB  PRO B  19      18.053  31.569 -82.215  1.00 18.94              
ATOM   1329  CG  PRO B  19      17.502  30.692 -83.288  1.00 18.74              
ATOM   1330  CD  PRO B  19      16.814  29.594 -82.498  1.00 18.87              
ATOM   1331  HA  PRO B  19      17.200  31.916 -80.220  1.00  0.00              
ATOM   1332 1HB  PRO B  19      18.342  32.560 -82.592  1.00  0.00              
ATOM   1333 2HB  PRO B  19      18.943  31.134 -81.735  1.00  0.00              
ATOM   1334 1HG  PRO B  19      16.802  31.245 -83.933  1.00  0.00              
ATOM   1335 2HG  PRO B  19      18.301  30.306 -83.936  1.00  0.00              
ATOM   1336 1HD  PRO B  19      16.012  29.106 -83.072  1.00  0.00              
ATOM   1337 2HD  PRO B  19      17.513  28.802 -82.191  1.00  0.00              
ATOM   1338  N   ASN B  20      14.815  32.508 -82.214  1.00 15.93              
ATOM   1339  CA  ASN B  20      13.858  33.538 -82.599  1.00 14.05              
ATOM   1340  C   ASN B  20      12.450  32.968 -82.753  1.00 13.81              
ATOM   1341  O   ASN B  20      12.159  31.867 -82.285  1.00 15.02              
ATOM   1342  CB  ASN B  20      14.296  34.183 -83.916  1.00 17.19              
ATOM   1343  CG  ASN B  20      14.574  33.159 -84.996  1.00 16.84              
ATOM   1344  OD1 ASN B  20      13.843  32.178 -85.139  1.00 19.01              
ATOM   1345  ND2 ASN B  20      15.628  33.384 -85.772  1.00 23.90              
ATOM   1346  H   ASN B  20      14.614  31.542 -82.433  1.00  0.00              
ATOM   1347  HA  ASN B  20      13.820  34.312 -81.831  1.00  0.00              
ATOM   1348 1HB  ASN B  20      13.746  35.028 -84.333  1.00  0.00              
ATOM   1349 2HB  ASN B  20      15.242  34.533 -83.503  1.00  0.00              
ATOM   1350 1HD2 ASN B  20      15.859  32.741 -86.502  1.00  0.00              
ATOM   1351 2HD2 ASN B  20      16.191  34.199 -85.626  1.00  0.00              
ATOM   1352  N   HIS B  21      11.577  33.729 -83.407  1.00  0.00              
ATOM   1353  CA  HIS B  21      10.199  33.307 -83.633  1.00  0.00              
ATOM   1354  C   HIS B  21      10.107  32.452 -84.892  1.00  0.00              
ATOM   1355  O   HIS B  21       9.428  31.428 -84.913  1.00  0.00              
ATOM   1356  CB  HIS B  21       9.267  34.518 -83.746  1.00  0.00              
ATOM   1357  CG  HIS B  21       7.818  34.155 -83.838  1.00  0.00              
ATOM   1358  ND1 HIS B  21       7.198  33.865 -85.035  1.00  0.00              
ATOM   1359  CD2 HIS B  21       6.866  34.036 -82.882  1.00  0.00              
ATOM   1360  CE1 HIS B  21       5.926  33.582 -84.811  1.00  0.00              
ATOM   1361  NE2 HIS B  21       5.700  33.679 -83.514  1.00  0.00              
ATOM   1362  H   HIS B  21      11.881  34.627 -83.758  1.00  0.00              
ATOM   1363  HA  HIS B  21       9.848  32.721 -82.783  1.00  0.00              
ATOM   1364 1HB  HIS B  21       9.373  35.158 -82.869  1.00  0.00              
ATOM   1365 2HB  HIS B  21       9.503  35.090 -84.643  1.00  0.00              
ATOM   1366  HD1 HIS B  21       7.642  33.791 -85.928  1.00  0.00              
ATOM   1367  HD2 HIS B  21       6.883  34.168 -81.800  1.00  0.00              
ATOM   1368  HE1 HIS B  21       5.261  33.323 -85.635  1.00  0.00              
ATOM   1369  N   ARG B  22      10.798  32.889 -85.942  1.00  0.00              
ATOM   1370  CA  ARG B  22      10.803  32.200 -87.227  1.00  0.00              
ATOM   1371  C   ARG B  22      11.115  30.707 -87.126  1.00  0.00              
ATOM   1372  O   ARG B  22      10.387  29.874 -87.668  1.00  0.00              
ATOM   1373  CB  ARG B  22      11.737  32.883 -88.215  1.00  0.00              
ATOM   1374  CG  ARG B  22      11.728  32.293 -89.616  1.00  0.00              
ATOM   1375  CD  ARG B  22      12.730  32.887 -90.538  1.00  0.00              
ATOM   1376  NE  ARG B  22      14.113  32.613 -90.181  1.00  0.00              
ATOM   1377  CZ  ARG B  22      14.748  31.448 -90.419  1.00  0.00              
ATOM   1378  NH1 ARG B  22      14.121  30.436 -90.977  1.00  0.00              
ATOM   1379  NH2 ARG B  22      16.014  31.342 -90.054  1.00  0.00              
ATOM   1380  H   ARG B  22      11.341  33.734 -85.835  1.00  0.00              
ATOM   1381  HA  ARG B  22       9.824  32.293 -87.700  1.00  0.00              
ATOM   1382 1HB  ARG B  22      11.440  33.929 -88.264  1.00  0.00              
ATOM   1383 2HB  ARG B  22      12.744  32.810 -87.803  1.00  0.00              
ATOM   1384 1HG  ARG B  22      11.930  31.224 -89.544  1.00  0.00              
ATOM   1385 2HG  ARG B  22      10.739  32.447 -90.050  1.00  0.00              
ATOM   1386 1HD  ARG B  22      12.567  32.492 -91.540  1.00  0.00              
ATOM   1387 2HD  ARG B  22      12.604  33.969 -90.548  1.00  0.00              
ATOM   1388  HE  ARG B  22      14.791  33.208 -89.725  1.00  0.00              
ATOM   1389 1HH1 ARG B  22      13.148  30.528 -91.234  1.00  0.00              
ATOM   1390 2HH1 ARG B  22      14.615  29.572 -91.146  1.00  0.00              
ATOM   1391 1HH2 ARG B  22      16.476  32.124 -89.610  1.00  0.00              
ATOM   1392 2HH2 ARG B  22      16.513  30.480 -90.219  1.00  0.00              
ATOM   1393  N   GLU B  23      12.199  30.376 -86.436  1.00 12.38              
ATOM   1394  CA  GLU B  23      12.589  28.979 -86.282  1.00 13.83              
ATOM   1395  C   GLU B  23      11.587  28.194 -85.440  1.00 11.71              
ATOM   1396  O   GLU B  23      11.387  26.998 -85.661  1.00 11.16              
ATOM   1397  CB  GLU B  23      13.988  28.873 -85.667  1.00 15.51              
ATOM   1398  CG  GLU B  23      15.100  29.409 -86.559  1.00 21.87              
ATOM   1399  CD  GLU B  23      16.475  28.928 -86.136  1.00 27.31              
ATOM   1400  OE1 GLU B  23      17.472  29.351 -86.759  1.00 35.95              
ATOM   1401  OE2 GLU B  23      16.563  28.122 -85.187  1.00 31.30              
ATOM   1402  H   GLU B  23      12.766  31.094 -86.008  1.00  0.00              
ATOM   1403  HA  GLU B  23      12.601  28.490 -87.257  1.00  0.00              
ATOM   1404 1HB  GLU B  23      13.968  29.433 -84.731  1.00  0.00              
ATOM   1405 2HB  GLU B  23      14.164  27.818 -85.455  1.00  0.00              
ATOM   1406 1HG  GLU B  23      14.960  29.175 -87.614  1.00  0.00              
ATOM   1407 2HG  GLU B  23      15.045  30.487 -86.417  1.00  0.00              
ATOM   1408  N   ALA B  24      10.966  28.869 -84.476  1.00  0.00              
ATOM   1409  CA  ALA B  24       9.969  28.229 -83.622  1.00  0.00              
ATOM   1410  C   ALA B  24       8.774  27.854 -84.495  1.00  0.00              
ATOM   1411  O   ALA B  24       8.256  26.741 -84.422  1.00  0.00              
ATOM   1412  CB  ALA B  24       9.554  29.141 -82.477  1.00  0.00              
ATOM   1413  H   ALA B  24      11.186  29.844 -84.329  1.00  0.00              
ATOM   1414  HA  ALA B  24      10.403  27.325 -83.195  1.00  0.00              
ATOM   1415 1HB  ALA B  24       8.791  28.646 -81.876  1.00  0.00              
ATOM   1416 2HB  ALA B  24      10.421  29.360 -81.853  1.00  0.00              
ATOM   1417 3HB  ALA B  24       9.152  30.070 -82.879  1.00  0.00              
ATOM   1418  N   GLY B  25       8.353  28.789 -85.341  1.00  0.00              
ATOM   1419  CA  GLY B  25       7.233  28.548 -86.236  1.00  0.00              
ATOM   1420  C   GLY B  25       7.574  27.435 -87.235  1.00  0.00              
ATOM   1421  O   GLY B  25       6.727  26.595 -87.545  1.00  0.00              
ATOM   1422  H   GLY B  25       8.817  29.683 -85.365  1.00  0.00              
ATOM   1423 1HA  GLY B  25       6.364  28.252 -85.648  1.00  0.00              
ATOM   1424 2HA  GLY B  25       7.007  29.465 -86.779  1.00  0.00              
ATOM   1425  N   ASP B  26       8.812  27.424 -87.731  1.00 12.41              
ATOM   1426  CA  ASP B  26       9.233  26.388 -88.675  1.00 12.74              
ATOM   1427  C   ASP B  26       9.071  25.007 -88.036  1.00 11.07              
ATOM   1428  O   ASP B  26       8.569  24.076 -88.661  1.00 12.29              
ATOM   1429  CB  ASP B  26      10.705  26.563 -89.084  1.00 12.81              
ATOM   1430  CG  ASP B  26      10.948  27.797 -89.942  1.00 14.97              
ATOM   1431  OD1 ASP B  26      10.008  28.262 -90.624  1.00 17.04              
ATOM   1432  OD2 ASP B  26      12.098  28.286 -89.941  1.00 17.07              
ATOM   1433  H   ASP B  26       9.472  28.137 -87.456  1.00  0.00              
ATOM   1434  HA  ASP B  26       8.623  26.440 -89.576  1.00  0.00              
ATOM   1435 1HB  ASP B  26      11.395  26.550 -88.240  1.00  0.00              
ATOM   1436 2HB  ASP B  26      10.845  25.662 -89.683  1.00  0.00              
ATOM   1437  N   PHE B  27       9.500  24.885 -86.784  1.00 10.46              
ATOM   1438  CA  PHE B  27       9.403  23.615 -86.077  1.00 11.04              
ATOM   1439  C   PHE B  27       7.943  23.232 -85.860  1.00  9.55              
ATOM   1440  O   PHE B  27       7.567  22.075 -86.028  1.00  9.97              
ATOM   1441  CB  PHE B  27      10.125  23.708 -84.735  1.00 11.88              
ATOM   1442  CG  PHE B  27      10.064  22.446 -83.926  1.00 12.55              
ATOM   1443  CD1 PHE B  27      10.717  21.296 -84.356  1.00 15.94              
ATOM   1444  CD2 PHE B  27       9.343  22.406 -82.738  1.00 15.34              
ATOM   1445  CE1 PHE B  27      10.652  20.118 -83.611  1.00 20.37              
ATOM   1446  CE2 PHE B  27       9.273  21.231 -81.987  1.00 18.20              
ATOM   1447  CZ  PHE B  27       9.929  20.089 -82.426  1.00 19.15              
ATOM   1448  H   PHE B  27       9.901  25.682 -86.311  1.00  0.00              
ATOM   1449  HA  PHE B  27       9.863  22.825 -86.671  1.00  0.00              
ATOM   1450 1HB  PHE B  27      11.182  23.928 -84.893  1.00  0.00              
ATOM   1451 2HB  PHE B  27       9.680  24.494 -84.125  1.00  0.00              
ATOM   1452  HD1 PHE B  27      11.285  21.322 -85.286  1.00  0.00              
ATOM   1453  HD2 PHE B  27       8.828  23.304 -82.395  1.00  0.00              
ATOM   1454  HE1 PHE B  27      11.169  19.225 -83.959  1.00  0.00              
ATOM   1455  HE2 PHE B  27       8.704  21.208 -81.057  1.00  0.00              
ATOM   1456  HZ  PHE B  27       9.875  19.173 -81.842  1.00  0.00              
ATOM   1457  N   MET B  28       7.121  24.210 -85.495  1.00  0.00              
ATOM   1458  CA  MET B  28       5.709  23.952 -85.274  1.00  0.00              
ATOM   1459  C   MET B  28       5.069  23.374 -86.532  1.00  0.00              
ATOM   1460  O   MET B  28       4.222  22.491 -86.457  1.00  0.00              
ATOM   1461  CB  MET B  28       4.996  25.235 -84.851  1.00  0.00              
ATOM   1462  CG  MET B  28       3.477  25.132 -84.825  1.00  0.00              
ATOM   1463  SD  MET B  28       2.684  26.672 -84.321  1.00  0.00              
ATOM   1464  CE  MET B  28       2.933  27.675 -85.784  1.00  0.00              
ATOM   1465  H   MET B  28       7.477  25.146 -85.371  1.00  0.00              
ATOM   1466  HA  MET B  28       5.609  23.222 -84.469  1.00  0.00              
ATOM   1467 1HB  MET B  28       5.360  25.486 -83.856  1.00  0.00              
ATOM   1468 2HB  MET B  28       5.295  26.012 -85.555  1.00  0.00              
ATOM   1469 1HG  MET B  28       3.138  24.865 -85.826  1.00  0.00              
ATOM   1470 2HG  MET B  28       3.202  24.342 -84.126  1.00  0.00              
ATOM   1471 1HE  MET B  28       2.496  28.661 -85.628  1.00  0.00              
ATOM   1472 2HE  MET B  28       4.002  27.777 -85.978  1.00  0.00              
ATOM   1473 3HE  MET B  28       2.453  27.196 -86.638  1.00  0.00              
ATOM   1474  N   ASN B  29       5.471  23.874 -87.695  1.00  0.00              
ATOM   1475  CA  ASN B  29       4.920  23.373 -88.947  1.00  0.00              
ATOM   1476  C   ASN B  29       5.313  21.921 -89.202  1.00  0.00              
ATOM   1477  O   ASN B  29       4.532  21.158 -89.765  1.00  0.00              
ATOM   1478  CB  ASN B  29       5.343  24.241 -90.118  1.00  0.00              
ATOM   1479  CG  ASN B  29       4.654  25.576 -90.161  1.00  0.00              
ATOM   1480  OD1 ASN B  29       3.588  25.767 -89.565  1.00  0.00              
ATOM   1481  ND2 ASN B  29       5.213  26.476 -90.930  1.00  0.00              
ATOM   1482  H   ASN B  29       6.164  24.608 -87.721  1.00  0.00              
ATOM   1483  HA  ASN B  29       3.830  23.376 -88.900  1.00  0.00              
ATOM   1484 1HB  ASN B  29       6.397  24.374 -90.362  1.00  0.00              
ATOM   1485 2HB  ASN B  29       4.880  23.583 -90.854  1.00  0.00              
ATOM   1486 1HD2 ASN B  29       4.809  27.388 -91.007  1.00  0.00              
ATOM   1487 2HD2 ASN B  29       6.043  26.252 -91.439  1.00  0.00              
ATOM   1488  N   ARG B  30       6.516  21.538 -88.787  1.00 10.13              
ATOM   1489  CA  ARG B  30       6.948  20.156 -88.961  1.00 10.66              
ATOM   1490  C   ARG B  30       6.133  19.257 -88.025  1.00  7.66              
ATOM   1491  O   ARG B  30       5.772  18.145 -88.395  1.00  9.29              
ATOM   1492  CB  ARG B  30       8.441  20.024 -88.666  1.00 10.53              
ATOM   1493  CG  ARG B  30       9.316  20.757 -89.676  1.00 12.23              
ATOM   1494  CD  ARG B  30      10.788  20.576 -89.363  1.00 17.00              
ATOM   1495  NE  ARG B  30      11.196  19.181 -89.480  1.00 18.24              
ATOM   1496  CZ  ARG B  30      12.312  18.683 -88.960  1.00 18.39              
ATOM   1497  NH1 ARG B  30      13.138  19.468 -88.280  1.00 26.71              
ATOM   1498  NH2 ARG B  30      12.600  17.399 -89.117  1.00 21.52              
ATOM   1499  H   ARG B  30       7.142  22.198 -88.347  1.00  0.00              
ATOM   1500  HA  ARG B  30       6.817  19.857 -90.001  1.00  0.00              
ATOM   1501 1HB  ARG B  30       8.603  20.425 -87.667  1.00  0.00              
ATOM   1502 2HB  ARG B  30       8.672  18.959 -88.673  1.00  0.00              
ATOM   1503 1HG  ARG B  30       9.106  20.361 -90.670  1.00  0.00              
ATOM   1504 2HG  ARG B  30       9.065  21.817 -89.646  1.00  0.00              
ATOM   1505 1HD  ARG B  30      11.374  21.173 -90.061  1.00  0.00              
ATOM   1506 2HD  ARG B  30      10.977  20.914 -88.346  1.00  0.00              
ATOM   1507  HE  ARG B  30      10.732  18.411 -89.944  1.00  0.00              
ATOM   1508 1HH1 ARG B  30      12.916  20.444 -88.157  1.00  0.00              
ATOM   1509 2HH1 ARG B  30      13.985  19.084 -87.887  1.00  0.00              
ATOM   1510 1HH2 ARG B  30      11.968  16.801 -89.632  1.00  0.00              
ATOM   1511 2HH2 ARG B  30      13.449  17.023 -88.720  1.00  0.00              
ATOM   1512  N   VAL B  31       5.848  19.737 -86.815  1.00  8.75              
ATOM   1513  CA  VAL B  31       5.048  18.959 -85.874  1.00  8.95              
ATOM   1514  C   VAL B  31       3.637  18.837 -86.458  1.00  8.96              
ATOM   1515  O   VAL B  31       2.991  17.800 -86.326  1.00  9.86              
ATOM   1516  CB  VAL B  31       4.993  19.628 -84.476  1.00  8.47              
ATOM   1517  CG1 VAL B  31       4.102  18.814 -83.539  1.00 10.12              
ATOM   1518  CG2 VAL B  31       6.393  19.733 -83.891  1.00 11.68              
ATOM   1519  H   VAL B  31       6.186  20.648 -86.539  1.00  0.00              
ATOM   1520  HA  VAL B  31       5.445  17.951 -85.758  1.00  0.00              
ATOM   1521  HB  VAL B  31       4.613  20.644 -84.585  1.00  0.00              
ATOM   1522 1HG1 VAL B  31       4.070  19.294 -82.560  1.00  0.00              
ATOM   1523 2HG1 VAL B  31       3.094  18.761 -83.949  1.00  0.00              
ATOM   1524 3HG1 VAL B  31       4.507  17.808 -83.436  1.00  0.00              
ATOM   1525 1HG2 VAL B  31       6.344  20.204 -82.910  1.00  0.00              
ATOM   1526 2HG2 VAL B  31       6.820  18.735 -83.793  1.00  0.00              
ATOM   1527 3HG2 VAL B  31       7.019  20.334 -84.551  1.00  0.00              
ATOM   1528  N   GLY B  32       3.171  19.894 -87.117  1.00  0.00              
ATOM   1529  CA  GLY B  32       1.851  19.858 -87.729  1.00  0.00              
ATOM   1530  C   GLY B  32       1.759  18.815 -88.834  1.00  0.00              
ATOM   1531  O   GLY B  32       0.751  18.117 -88.953  1.00  0.00              
ATOM   1532  H   GLY B  32       3.728  20.731 -87.198  1.00  0.00              
ATOM   1533 1HA  GLY B  32       1.111  19.620 -86.965  1.00  0.00              
ATOM   1534 2HA  GLY B  32       1.629  20.835 -88.156  1.00  0.00              
ATOM   1535  N   ALA B  33       2.807  18.700 -89.648  1.00 11.61              
ATOM   1536  CA  ALA B  33       2.825  17.720 -90.733  1.00 12.16              
ATOM   1537  C   ALA B  33       2.800  16.314 -90.146  1.00 11.51              
ATOM   1538  O   ALA B  33       2.127  15.420 -90.661  1.00 12.12              
ATOM   1539  CB  ALA B  33       4.067  17.910 -91.598  1.00 13.75              
ATOM   1540  H   ALA B  33       3.609  19.302 -89.514  1.00  0.00              
ATOM   1541  HA  ALA B  33       1.942  17.873 -91.356  1.00  0.00              
ATOM   1542 1HB  ALA B  33       4.065  17.173 -92.401  1.00  0.00              
ATOM   1543 2HB  ALA B  33       4.065  18.913 -92.023  1.00  0.00              
ATOM   1544 3HB  ALA B  33       4.959  17.776 -90.986  1.00  0.00              
ATOM   1545  N   LEU B  34       3.541  16.129 -89.060  1.00 11.29              
ATOM   1546  CA  LEU B  34       3.598  14.849 -88.371  1.00 11.51              
ATOM   1547  C   LEU B  34       2.198  14.488 -87.870  1.00  9.32              
ATOM   1548  O   LEU B  34       1.735  13.357 -88.031  1.00 11.34              
ATOM   1549  CB  LEU B  34       4.577  14.950 -87.198  1.00 12.53              
ATOM   1550  CG  LEU B  34       4.550  13.849 -86.139  1.00 12.31              
ATOM   1551  CD1 LEU B  34       4.898  12.512 -86.771  1.00 14.65              
ATOM   1552  CD2 LEU B  34       5.528  14.193 -85.023  1.00 12.44              
ATOM   1553  H   LEU B  34       4.084  16.904 -88.704  1.00  0.00              
ATOM   1554  HA  LEU B  34       3.938  14.077 -89.061  1.00  0.00              
ATOM   1555 1HB  LEU B  34       5.517  14.890 -87.746  1.00  0.00              
ATOM   1556 2HB  LEU B  34       4.511  15.915 -86.697  1.00  0.00              
ATOM   1557  HG  LEU B  34       3.547  13.835 -85.712  1.00  0.00              
ATOM   1558 1HD1 LEU B  34       4.876  11.733 -86.009  1.00  0.00              
ATOM   1559 2HD1 LEU B  34       4.172  12.277 -87.549  1.00  0.00              
ATOM   1560 3HD1 LEU B  34       5.894  12.563 -87.207  1.00  0.00              
ATOM   1561 1HD2 LEU B  34       5.508  13.407 -84.267  1.00  0.00              
ATOM   1562 2HD2 LEU B  34       6.535  14.276 -85.434  1.00  0.00              
ATOM   1563 3HD2 LEU B  34       5.244  15.142 -84.569  1.00  0.00              
ATOM   1564  N   ALA B  35       1.526  15.465 -87.266  1.00  0.00              
ATOM   1565  CA  ALA B  35       0.181  15.271 -86.737  1.00  0.00              
ATOM   1566  C   ALA B  35      -0.788  14.834 -87.833  1.00  0.00              
ATOM   1567  O   ALA B  35      -1.630  13.963 -87.620  1.00  0.00              
ATOM   1568  CB  ALA B  35      -0.311  16.546 -86.067  1.00  0.00              
ATOM   1569  H   ALA B  35       1.966  16.369 -87.173  1.00  0.00              
ATOM   1570  HA  ALA B  35       0.212  14.485 -85.981  1.00  0.00              
ATOM   1571 1HB  ALA B  35      -1.316  16.385 -85.675  1.00  0.00              
ATOM   1572 2HB  ALA B  35       0.360  16.809 -85.248  1.00  0.00              
ATOM   1573 3HB  ALA B  35      -0.331  17.355 -86.795  1.00  0.00              
ATOM   1574  N   GLU B  36      -0.665  15.449 -89.005  1.00  0.00              
ATOM   1575  CA  GLU B  36      -1.532  15.125 -90.133  1.00  0.00              
ATOM   1576  C   GLU B  36      -1.322  13.681 -90.585  1.00  0.00              
ATOM   1577  O   GLU B  36      -2.281  12.982 -90.917  1.00  0.00              
ATOM   1578  CB  GLU B  36      -1.279  16.086 -91.297  1.00  0.00              
ATOM   1579  CG  GLU B  36      -1.763  17.508 -91.055  1.00  0.00              
ATOM   1580  CD  GLU B  36      -1.371  18.418 -92.185  1.00  0.00              
ATOM   1581  OE1 GLU B  36      -0.692  17.969 -93.077  1.00  0.00              
ATOM   1582  OE2 GLU B  36      -1.843  19.530 -92.217  1.00  0.00              
ATOM   1583  H   GLU B  36       0.045  16.158 -89.119  1.00  0.00              
ATOM   1584  HA  GLU B  36      -2.577  15.226 -89.837  1.00  0.00              
ATOM   1585 1HB  GLU B  36      -0.204  16.093 -91.476  1.00  0.00              
ATOM   1586 2HB  GLU B  36      -1.790  15.673 -92.168  1.00  0.00              
ATOM   1587 1HG  GLU B  36      -2.837  17.579 -90.888  1.00  0.00              
ATOM   1588 2HG  GLU B  36      -1.235  17.807 -90.150  1.00  0.00              
ATOM   1589  N   ARG B  37      -0.069  13.238 -90.595  1.00 15.76              
ATOM   1590  CA  ARG B  37       0.261  11.878 -91.016  1.00 17.66              
ATOM   1591  C   ARG B  37      -0.248  10.812 -90.048  1.00 18.51              
ATOM   1592  O   ARG B  37      -0.705   9.747 -90.468  1.00 20.48              
ATOM   1593  CB  ARG B  37       1.779  11.710 -91.162  1.00 21.55              
ATOM   1594  CG  ARG B  37       2.434  12.592 -92.210  1.00 28.41              
ATOM   1595  CD  ARG B  37       3.822  12.064 -92.565  1.00 33.15              
ATOM   1596  NE  ARG B  37       4.757  12.103 -91.440  1.00 32.61              
ATOM   1597  CZ  ARG B  37       5.384  13.198 -91.020  1.00 33.44              
ATOM   1598  NH1 ARG B  37       5.182  14.358 -91.632  1.00 29.78              
ATOM   1599  NH2 ARG B  37       6.218  13.134 -89.992  1.00 34.02              
ATOM   1600  H   ARG B  37       0.674  13.856 -90.303  1.00  0.00              
ATOM   1601  HA  ARG B  37      -0.161  11.684 -92.003  1.00  0.00              
ATOM   1602 1HB  ARG B  37       2.219  11.930 -90.191  1.00  0.00              
ATOM   1603 2HB  ARG B  37       1.961  10.667 -91.416  1.00  0.00              
ATOM   1604 1HG  ARG B  37       1.803  12.601 -93.099  1.00  0.00              
ATOM   1605 2HG  ARG B  37       2.513  13.604 -91.811  1.00  0.00              
ATOM   1606 1HD  ARG B  37       3.734  11.030 -92.896  1.00  0.00              
ATOM   1607 2HD  ARG B  37       4.237  12.671 -93.370  1.00  0.00              
ATOM   1608  HE  ARG B  37       5.065  11.355 -90.833  1.00  0.00              
ATOM   1609 1HH1 ARG B  37       4.550  14.407 -92.418  1.00  0.00              
ATOM   1610 2HH1 ARG B  37       5.660  15.186 -91.308  1.00  0.00              
ATOM   1611 1HH2 ARG B  37       6.376  12.250 -89.529  1.00  0.00              
ATOM   1612 2HH2 ARG B  37       6.693  13.967 -89.678  1.00  0.00              
ATOM   1613  N   GLU B  38      -0.165  11.102 -88.754  1.00 14.28              
ATOM   1614  CA  GLU B  38      -0.581  10.156 -87.723  1.00 14.86              
ATOM   1615  C   GLU B  38      -2.022  10.308 -87.252  1.00 11.24              
ATOM   1616  O   GLU B  38      -2.477   9.562 -86.379  1.00 14.46              
ATOM   1617  CB  GLU B  38       0.359  10.273 -86.523  1.00 15.73              
ATOM   1618  CG  GLU B  38       1.819  10.037 -86.876  1.00 18.27              
ATOM   1619  CD  GLU B  38       2.065   8.636 -87.401  1.00 24.94              
ATOM   1620  OE1 GLU B  38       3.160   8.389 -87.950  1.00 30.72              
ATOM   1621  OE2 GLU B  38       1.166   7.782 -87.258  1.00 26.63              
ATOM   1622  H   GLU B  38       0.197  12.003 -88.477  1.00  0.00              
ATOM   1623  HA  GLU B  38      -0.539   9.140 -88.114  1.00  0.00              
ATOM   1624 1HB  GLU B  38       0.233  11.277 -86.116  1.00  0.00              
ATOM   1625 2HB  GLU B  38       0.031   9.538 -85.788  1.00  0.00              
ATOM   1626 1HG  GLU B  38       2.213  10.755 -87.594  1.00  0.00              
ATOM   1627 2HG  GLU B  38       2.334  10.154 -85.925  1.00  0.00              
ATOM   1628  N   ASN B  39      -2.738  11.273 -87.816  1.00 13.25              
ATOM   1629  CA  ASN B  39      -4.127  11.506 -87.444  1.00 13.01              
ATOM   1630  C   ASN B  39      -4.318  11.786 -85.953  1.00 11.14              
ATOM   1631  O   ASN B  39      -5.318  11.381 -85.356  1.00 14.12              
ATOM   1632  CB  ASN B  39      -4.993  10.312 -87.857  1.00 17.93              
ATOM   1633  CG  ASN B  39      -5.023  10.110 -89.356  1.00 22.32              
ATOM   1634  OD1 ASN B  39      -5.331  11.034 -90.110  1.00 23.33              
ATOM   1635  ND2 ASN B  39      -4.705   8.901 -89.800  1.00 28.24              
ATOM   1636  H   ASN B  39      -2.312  11.857 -88.520  1.00  0.00              
ATOM   1637  HA  ASN B  39      -4.502  12.392 -87.957  1.00  0.00              
ATOM   1638 1HB  ASN B  39      -4.896   9.351 -87.351  1.00  0.00              
ATOM   1639 2HB  ASN B  39      -5.919  10.795 -87.543  1.00  0.00              
ATOM   1640 1HD2 ASN B  39      -4.708   8.712 -90.783  1.00  0.00              
ATOM   1641 2HD2 ASN B  39      -4.464   8.179 -89.152  1.00  0.00              
ATOM   1642  N   HIS B  40      -3.354  12.478 -85.352  1.00 10.95              
ATOM   1643  CA  HIS B  40      -3.439  12.835 -83.941  1.00  9.25              
ATOM   1644  C   HIS B  40      -2.783  14.199 -83.826  1.00  9.34              
ATOM   1645  O   HIS B  40      -1.618  14.375 -84.187  1.00 10.08              
ATOM   1646  CB  HIS B  40      -2.719  11.802 -83.073  1.00 10.67              
ATOM   1647  CG  HIS B  40      -3.044  11.914 -81.617  1.00  9.71              
ATOM   1648  ND1 HIS B  40      -4.335  11.869 -81.138  1.00 13.94              
ATOM   1649  CD2 HIS B  40      -2.247  12.072 -80.534  1.00  9.70              
ATOM   1650  CE1 HIS B  40      -4.321  11.995 -79.823  1.00 13.98              
ATOM   1651  NE2 HIS B  40      -3.065  12.117 -79.431  1.00 10.44              
ATOM   1652  H   HIS B  40      -2.544  12.765 -85.885  1.00  0.00              
ATOM   1653  HA  HIS B  40      -4.483  12.876 -83.636  1.00  0.00              
ATOM   1654 1HB  HIS B  40      -2.997  10.793 -83.381  1.00  0.00              
ATOM   1655 2HB  HIS B  40      -1.639  11.924 -83.162  1.00  0.00              
ATOM   1656  HD2 HIS B  40      -1.167  12.156 -80.416  1.00  0.00              
ATOM   1657  HE1 HIS B  40      -5.250  11.984 -79.255  1.00  0.00              
ATOM   1658  HE2 HIS B  40      -2.750  12.227 -78.478  1.00  0.00              
ATOM   1659  N   HIS B  41      -3.536  15.164 -83.312  1.00  0.00              
ATOM   1660  CA  HIS B  41      -3.051  16.528 -83.231  1.00  0.00              
ATOM   1661  C   HIS B  41      -2.758  17.053 -81.844  1.00  0.00              
ATOM   1662  O   HIS B  41      -3.481  16.784 -80.890  1.00  0.00              
ATOM   1663  CB  HIS B  41      -4.059  17.464 -83.906  1.00  0.00              
ATOM   1664  CG  HIS B  41      -4.223  17.215 -85.373  1.00  0.00              
ATOM   1665  ND1 HIS B  41      -3.638  18.015 -86.333  1.00  0.00              
ATOM   1666  CD2 HIS B  41      -4.904  16.257 -86.045  1.00  0.00              
ATOM   1667  CE1 HIS B  41      -3.953  17.558 -87.532  1.00  0.00              
ATOM   1668  NE2 HIS B  41      -4.720  16.494 -87.385  1.00  0.00              
ATOM   1669  H   HIS B  41      -4.462  14.949 -82.972  1.00  0.00              
ATOM   1670  HA  HIS B  41      -2.077  16.599 -83.712  1.00  0.00              
ATOM   1671 1HB  HIS B  41      -5.046  17.340 -83.457  1.00  0.00              
ATOM   1672 2HB  HIS B  41      -3.739  18.500 -83.799  1.00  0.00              
ATOM   1673  HD2 HIS B  41      -5.514  15.415 -85.717  1.00  0.00              
ATOM   1674  HE1 HIS B  41      -3.585  18.055 -88.430  1.00  0.00              
ATOM   1675  HE2 HIS B  41      -5.113  15.937 -88.131  1.00  0.00              
ATOM   1676  N   PRO B  42      -1.695  17.853 -81.727  1.00  0.00              
ATOM   1677  CA  PRO B  42      -1.287  18.432 -80.451  1.00  0.00              
ATOM   1678  C   PRO B  42      -1.881  19.812 -80.263  1.00  0.00              
ATOM   1679  O   PRO B  42      -2.629  20.314 -81.108  1.00  0.00              
ATOM   1680  CB  PRO B  42       0.214  18.548 -80.623  1.00  0.00              
ATOM   1681  CG  PRO B  42       0.301  19.067 -82.049  1.00  0.00              
ATOM   1682  CD  PRO B  42      -0.735  18.216 -82.792  1.00  0.00              
ATOM   1683  HA  PRO B  42      -1.575  17.811 -79.590  1.00  0.00              
ATOM   1684 1HB  PRO B  42       0.651  19.238 -79.886  1.00  0.00              
ATOM   1685 2HB  PRO B  42       0.711  17.575 -80.488  1.00  0.00              
ATOM   1686 1HG  PRO B  42       0.068  20.141 -82.096  1.00  0.00              
ATOM   1687 2HG  PRO B  42       1.315  18.940 -82.458  1.00  0.00              
ATOM   1688 1HD  PRO B  42      -1.230  18.775 -83.600  1.00  0.00              
ATOM   1689 2HD  PRO B  42      -0.288  17.321 -83.249  1.00  0.00              
ATOM   1690  N   ARG B  43      -1.564  20.404 -79.117  1.00  0.00              
ATOM   1691  CA  ARG B  43      -1.900  21.793 -78.876  1.00  0.00              
ATOM   1692  C   ARG B  43      -0.492  22.393 -78.919  1.00  0.00              
ATOM   1693  O   ARG B  43       0.398  21.983 -78.160  1.00  0.00              
ATOM   1694  CB  ARG B  43      -2.526  22.044 -77.507  1.00  0.00              
ATOM   1695  CG  ARG B  43      -2.757  23.541 -77.259  1.00  0.00              
ATOM   1696  CD  ARG B  43      -3.747  23.791 -76.140  1.00  0.00              
ATOM   1697  NE  ARG B  43      -3.259  23.309 -74.855  1.00  0.00              
ATOM   1698  CZ  ARG B  43      -3.998  23.269 -73.749  1.00  0.00              
ATOM   1699  NH1 ARG B  43      -5.258  23.682 -73.777  1.00  0.00              
ATOM   1700  NH2 ARG B  43      -3.472  22.821 -72.620  1.00  0.00              
ATOM   1701  H   ARG B  43      -1.081  19.883 -78.400  1.00  0.00              
ATOM   1702  HA  ARG B  43      -2.657  22.118 -79.589  1.00  0.00              
ATOM   1703 1HB  ARG B  43      -3.468  21.497 -77.483  1.00  0.00              
ATOM   1704 2HB  ARG B  43      -1.846  21.628 -76.764  1.00  0.00              
ATOM   1705 1HG  ARG B  43      -1.803  24.000 -76.998  1.00  0.00              
ATOM   1706 2HG  ARG B  43      -3.138  23.990 -78.178  1.00  0.00              
ATOM   1707 1HD  ARG B  43      -3.930  24.862 -76.062  1.00  0.00              
ATOM   1708 2HD  ARG B  43      -4.682  23.280 -76.372  1.00  0.00              
ATOM   1709  HE  ARG B  43      -2.349  22.950 -74.605  1.00  0.00              
ATOM   1710 1HH1 ARG B  43      -5.656  24.026 -74.639  1.00  0.00              
ATOM   1711 2HH1 ARG B  43      -5.815  23.651 -72.935  1.00  0.00              
ATOM   1712 1HH2 ARG B  43      -2.510  22.510 -72.601  1.00  0.00              
ATOM   1713 2HH2 ARG B  43      -4.034  22.792 -71.781  1.00  0.00              
ATOM   1714  N   LEU B  44      -0.284  23.325 -79.842  1.00  0.00              
ATOM   1715  CA  LEU B  44       1.010  23.970 -80.008  1.00  0.00              
ATOM   1716  C   LEU B  44       0.966  25.410 -79.556  1.00  0.00              
ATOM   1717  O   LEU B  44       0.039  26.143 -79.901  1.00  0.00              
ATOM   1718  CB  LEU B  44       1.463  23.888 -81.471  1.00  0.00              
ATOM   1719  CG  LEU B  44       1.407  22.487 -82.094  1.00  0.00              
ATOM   1720  CD1 LEU B  44       1.796  22.555 -83.565  1.00  0.00              
ATOM   1721  CD2 LEU B  44       2.337  21.554 -81.333  1.00  0.00              
ATOM   1722  H   LEU B  44      -1.048  23.593 -80.444  1.00  0.00              
ATOM   1723  HA  LEU B  44       1.762  23.432 -79.433  1.00  0.00              
ATOM   1724 1HB  LEU B  44       0.710  24.530 -81.926  1.00  0.00              
ATOM   1725 2HB  LEU B  44       2.450  24.329 -81.613  1.00  0.00              
ATOM   1726  HG  LEU B  44       0.389  22.118 -81.970  1.00  0.00              
ATOM   1727 1HD1 LEU B  44       1.754  21.556 -83.999  1.00  0.00              
ATOM   1728 2HD1 LEU B  44       1.104  23.209 -84.095  1.00  0.00              
ATOM   1729 3HD1 LEU B  44       2.809  22.946 -83.656  1.00  0.00              
ATOM   1730 1HD2 LEU B  44       2.296  20.559 -81.776  1.00  0.00              
ATOM   1731 2HD2 LEU B  44       3.358  21.934 -81.385  1.00  0.00              
ATOM   1732 3HD2 LEU B  44       2.024  21.499 -80.290  1.00  0.00              
ATOM   1733  N   THR B  45       1.966  25.824 -78.794  1.00  0.00              
ATOM   1734  CA  THR B  45       2.041  27.214 -78.362  1.00  0.00              
ATOM   1735  C   THR B  45       3.354  27.747 -78.919  1.00  0.00              
ATOM   1736  O   THR B  45       4.432  27.265 -78.569  1.00  0.00              
ATOM   1737  CB  THR B  45       2.001  27.373 -76.831  1.00  0.00              
ATOM   1738  OG1 THR B  45       0.776  26.829 -76.323  1.00  0.00              
ATOM   1739  CG2 THR B  45       2.098  28.841 -76.444  1.00  0.00              
ATOM   1740  H   THR B  45       2.688  25.180 -78.505  1.00  0.00              
ATOM   1741  HA  THR B  45       1.194  27.771 -78.761  1.00  0.00              
ATOM   1742  HB  THR B  45       2.838  26.828 -76.396  1.00  0.00              
ATOM   1743  HG1 THR B  45       0.068  27.465 -76.449  1.00  0.00              
ATOM   1744 1HG2 THR B  45       2.069  28.933 -75.359  1.00  0.00              
ATOM   1745 2HG2 THR B  45       3.035  29.254 -76.820  1.00  0.00              
ATOM   1746 3HG2 THR B  45       1.261  29.387 -76.878  1.00  0.00              
ATOM   1747  N   MET B  46       3.246  28.724 -79.813  1.00  0.00              
ATOM   1748  CA  MET B  46       4.400  29.320 -80.462  1.00  0.00              
ATOM   1749  C   MET B  46       4.599  30.755 -80.011  1.00  0.00              
ATOM   1750  O   MET B  46       3.668  31.562 -80.021  1.00  0.00              
ATOM   1751  CB  MET B  46       4.243  29.259 -81.980  1.00  0.00              
ATOM   1752  CG  MET B  46       5.317  30.008 -82.755  1.00  0.00              
ATOM   1753  SD  MET B  46       5.088  29.902 -84.541  1.00  0.00              
ATOM   1754  CE  MET B  46       3.624  30.910 -84.755  1.00  0.00              
ATOM   1755  H   MET B  46       2.322  29.061 -80.045  1.00  0.00              
ATOM   1756  HA  MET B  46       5.318  28.786 -80.209  1.00  0.00              
ATOM   1757 1HB  MET B  46       4.261  28.207 -82.259  1.00  0.00              
ATOM   1758 2HB  MET B  46       3.265  29.681 -82.215  1.00  0.00              
ATOM   1759 1HG  MET B  46       5.288  31.054 -82.452  1.00  0.00              
ATOM   1760 2HG  MET B  46       6.285  29.581 -82.493  1.00  0.00              
ATOM   1761 1HE  MET B  46       3.354  30.942 -85.811  1.00  0.00              
ATOM   1762 2HE  MET B  46       2.800  30.481 -84.183  1.00  0.00              
ATOM   1763 3HE  MET B  46       3.824  31.922 -84.401  1.00  0.00              
ATOM   1764  N   GLU B  47       5.817  31.065 -79.597  1.00  0.00              
ATOM   1765  CA  GLU B  47       6.153  32.413 -79.170  1.00  0.00              
ATOM   1766  C   GLU B  47       7.615  32.636 -79.489  1.00  0.00              
ATOM   1767  O   GLU B  47       8.300  31.716 -79.929  1.00  0.00              
ATOM   1768  CB  GLU B  47       5.880  32.618 -77.678  1.00  0.00              
ATOM   1769  CG  GLU B  47       6.748  31.771 -76.758  1.00  0.00              
ATOM   1770  CD  GLU B  47       6.543  32.144 -75.317  1.00  0.00              
ATOM   1771  OE1 GLU B  47       6.812  33.269 -74.970  1.00  0.00              
ATOM   1772  OE2 GLU B  47       6.012  31.342 -74.586  1.00  0.00              
ATOM   1773  H   GLU B  47       6.530  30.350 -79.577  1.00  0.00              
ATOM   1774  HA  GLU B  47       5.544  33.135 -79.715  1.00  0.00              
ATOM   1775 1HB  GLU B  47       6.049  33.673 -77.465  1.00  0.00              
ATOM   1776 2HB  GLU B  47       4.831  32.376 -77.510  1.00  0.00              
ATOM   1777 1HG  GLU B  47       6.592  30.699 -76.881  1.00  0.00              
ATOM   1778 2HG  GLU B  47       7.764  32.025 -77.058  1.00  0.00              
ATOM   1779  N   PHE B  48       8.092  33.856 -79.295  1.00  0.00              
ATOM   1780  CA  PHE B  48       9.488  34.134 -79.574  1.00  0.00              
ATOM   1781  C   PHE B  48      10.390  33.165 -78.824  1.00  0.00              
ATOM   1782  O   PHE B  48      10.316  33.059 -77.602  1.00  0.00              
ATOM   1783  CB  PHE B  48       9.832  35.577 -79.201  1.00  0.00              
ATOM   1784  CG  PHE B  48      11.248  35.965 -79.520  1.00  0.00              
ATOM   1785  CD1 PHE B  48      11.627  36.251 -80.822  1.00  0.00              
ATOM   1786  CD2 PHE B  48      12.203  36.043 -78.518  1.00  0.00              
ATOM   1787  CE1 PHE B  48      12.930  36.608 -81.117  1.00  0.00              
ATOM   1788  CE2 PHE B  48      13.505  36.400 -78.809  1.00  0.00              
ATOM   1789  CZ  PHE B  48      13.869  36.682 -80.110  1.00  0.00              
ATOM   1790  H   PHE B  48       7.500  34.601 -78.955  1.00  0.00              
ATOM   1791  HA  PHE B  48       9.684  34.011 -80.639  1.00  0.00              
ATOM   1792 1HB  PHE B  48       9.189  36.269 -79.745  1.00  0.00              
ATOM   1793 2HB  PHE B  48       9.701  35.728 -78.130  1.00  0.00              
ATOM   1794  HD1 PHE B  48      10.884  36.193 -81.618  1.00  0.00              
ATOM   1795  HD2 PHE B  48      11.916  35.820 -77.490  1.00  0.00              
ATOM   1796  HE1 PHE B  48      13.214  36.830 -82.145  1.00  0.00              
ATOM   1797  HE2 PHE B  48      14.247  36.459 -78.012  1.00  0.00              
ATOM   1798  HZ  PHE B  48      14.896  36.962 -80.341  1.00  0.00              
ATOM   1799  N   GLY B  49      11.221  32.447 -79.573  1.00 10.97              
ATOM   1800  CA  GLY B  49      12.168  31.518 -78.982  1.00 12.49              
ATOM   1801  C   GLY B  49      11.666  30.223 -78.365  1.00 11.46              
ATOM   1802  O   GLY B  49      12.450  29.511 -77.735  1.00 12.63              
ATOM   1803  H   GLY B  49      11.195  32.550 -80.578  1.00  0.00              
ATOM   1804 1HA  GLY B  49      12.879  31.200 -79.745  1.00  0.00              
ATOM   1805 2HA  GLY B  49      12.702  32.018 -78.176  1.00  0.00              
ATOM   1806  N   ARG B  50      10.393  29.889 -78.531  1.00 10.31              
ATOM   1807  CA  ARG B  50       9.912  28.653 -77.939  1.00 10.46              
ATOM   1808  C   ARG B  50       8.644  28.089 -78.528  1.00  9.09              
ATOM   1809  O   ARG B  50       7.738  28.819 -78.929  1.00 10.51              
ATOM   1810  CB  ARG B  50       9.682  28.846 -76.443  1.00 14.76              
ATOM   1811  CG  ARG B  50       9.282  27.574 -75.685  1.00 19.26              
ATOM   1812  CD  ARG B  50       9.219  27.804 -74.177  1.00 26.40              
ATOM   1813  NE  ARG B  50       8.178  28.755 -73.798  1.00 34.92              
ATOM   1814  CZ  ARG B  50       7.887  29.080 -72.542  1.00 38.68              
ATOM   1815  NH1 ARG B  50       8.562  28.530 -71.541  1.00 39.97              
ATOM   1816  NH2 ARG B  50       6.920  29.950 -72.284  1.00 41.66              
ATOM   1817  H   ARG B  50       9.749  30.465 -79.055  1.00  0.00              
ATOM   1818  HA  ARG B  50      10.672  27.877 -78.035  1.00  0.00              
ATOM   1819 1HB  ARG B  50      10.609  29.238 -76.027  1.00  0.00              
ATOM   1820 2HB  ARG B  50       8.894  29.592 -76.336  1.00  0.00              
ATOM   1821 1HG  ARG B  50       8.301  27.254 -76.039  1.00  0.00              
ATOM   1822 2HG  ARG B  50      10.016  26.797 -75.898  1.00  0.00              
ATOM   1823 1HD  ARG B  50       9.017  26.855 -73.682  1.00  0.00              
ATOM   1824 2HD  ARG B  50      10.180  28.191 -73.840  1.00  0.00              
ATOM   1825  HE  ARG B  50       7.548  29.288 -74.383  1.00  0.00              
ATOM   1826 1HH1 ARG B  50       9.298  27.867 -71.736  1.00  0.00              
ATOM   1827 2HH1 ARG B  50       8.337  28.780 -70.589  1.00  0.00              
ATOM   1828 1HH2 ARG B  50       6.402  30.365 -73.046  1.00  0.00              
ATOM   1829 2HH2 ARG B  50       6.703  30.190 -71.327  1.00  0.00              
ATOM   1830  N   VAL B  51       8.598  26.765 -78.580  1.00  8.68              
ATOM   1831  CA  VAL B  51       7.415  26.058 -79.021  1.00  8.32              
ATOM   1832  C   VAL B  51       7.103  25.057 -77.924  1.00  8.33              
ATOM   1833  O   VAL B  51       7.975  24.283 -77.517  1.00 10.09              
ATOM   1834  CB  VAL B  51       7.622  25.250 -80.314  1.00  9.58              
ATOM   1835  CG1 VAL B  51       6.350  24.464 -80.629  1.00 11.97              
ATOM   1836  CG2 VAL B  51       7.969  26.171 -81.465  1.00 12.47              
ATOM   1837  H   VAL B  51       9.413  26.235 -78.303  1.00  0.00              
ATOM   1838  HA  VAL B  51       6.585  26.744 -79.196  1.00  0.00              
ATOM   1839  HB  VAL B  51       8.471  24.578 -80.178  1.00  0.00              
ATOM   1840 1HG1 VAL B  51       6.493  23.888 -81.545  1.00  0.00              
ATOM   1841 2HG1 VAL B  51       6.128  23.783 -79.808  1.00  0.00              
ATOM   1842 3HG1 VAL B  51       5.518  25.154 -80.764  1.00  0.00              
ATOM   1843 1HG2 VAL B  51       8.114  25.584 -82.372  1.00  0.00              
ATOM   1844 2HG2 VAL B  51       7.157  26.882 -81.618  1.00  0.00              
ATOM   1845 3HG2 VAL B  51       8.886  26.714 -81.235  1.00  0.00              
ATOM   1846  N   THR B  52       5.877  25.093 -77.420  1.00  8.06              
ATOM   1847  CA  THR B  52       5.448  24.135 -76.418  1.00  7.55              
ATOM   1848  C   THR B  52       4.536  23.168 -77.162  1.00  7.00              
ATOM   1849  O   THR B  52       3.633  23.585 -77.903  1.00  8.20              
ATOM   1850  CB  THR B  52       4.654  24.798 -75.280  1.00  8.79              
ATOM   1851  OG1 THR B  52       5.468  25.785 -74.641  1.00 11.70              
ATOM   1852  CG2 THR B  52       4.241  23.761 -74.241  1.00 10.72              
ATOM   1853  H   THR B  52       5.229  25.800 -77.736  1.00  0.00              
ATOM   1854  HA  THR B  52       6.316  23.640 -75.984  1.00  0.00              
ATOM   1855  HB  THR B  52       3.762  25.267 -75.697  1.00  0.00              
ATOM   1856  HG1 THR B  52       6.329  25.812 -75.066  1.00  0.00              
ATOM   1857 1HG2 THR B  52       3.681  24.249 -73.445  1.00  0.00              
ATOM   1858 2HG2 THR B  52       3.617  23.002 -74.712  1.00  0.00              
ATOM   1859 3HG2 THR B  52       5.131  23.293 -73.823  1.00  0.00              
ATOM   1860  N   VAL B  53       4.793  21.880 -76.989  1.00  7.29              
ATOM   1861  CA  VAL B  53       4.008  20.844 -77.640  1.00  7.01              
ATOM   1862  C   VAL B  53       3.316  20.026 -76.560  1.00  6.72              
ATOM   1863  O   VAL B  53       3.965  19.536 -75.635  1.00  7.39              
ATOM   1864  CB  VAL B  53       4.909  19.908 -78.489  1.00  7.01              
ATOM   1865  CG1 VAL B  53       4.051  18.883 -79.218  1.00  8.27              
ATOM   1866  CG2 VAL B  53       5.740  20.720 -79.478  1.00  7.87              
ATOM   1867  H   VAL B  53       5.559  21.612 -76.387  1.00  0.00              
ATOM   1868  HA  VAL B  53       3.240  21.275 -78.284  1.00  0.00              
ATOM   1869  HB  VAL B  53       5.610  19.397 -77.829  1.00  0.00              
ATOM   1870 1HG1 VAL B  53       4.691  18.230 -79.813  1.00  0.00              
ATOM   1871 2HG1 VAL B  53       3.499  18.288 -78.493  1.00  0.00              
ATOM   1872 3HG1 VAL B  53       3.351  19.398 -79.877  1.00  0.00              
ATOM   1873 1HG2 VAL B  53       6.365  20.050 -80.066  1.00  0.00              
ATOM   1874 2HG2 VAL B  53       5.075  21.272 -80.143  1.00  0.00              
ATOM   1875 3HG2 VAL B  53       6.372  21.422 -78.933  1.00  0.00              
ATOM   1876  N   GLU B  54       2.001  19.893 -76.683  1.00  6.62              
ATOM   1877  CA  GLU B  54       1.213  19.123 -75.726  1.00  7.14              
ATOM   1878  C   GLU B  54       0.435  18.048 -76.461  1.00  6.74              
ATOM   1879  O   GLU B  54      -0.252  18.333 -77.448  1.00  7.83              
ATOM   1880  CB  GLU B  54       0.221  20.021 -74.988  1.00  7.65              
ATOM   1881  CG  GLU B  54       0.838  21.154 -74.204  1.00 10.07              
ATOM   1882  CD  GLU B  54      -0.217  22.078 -73.645  1.00  9.81              
ATOM   1883  OE1 GLU B  54      -0.816  21.754 -72.598  1.00 14.04              
ATOM   1884  OE2 GLU B  54      -0.472  23.124 -74.268  1.00 10.68              
ATOM   1885  H   GLU B  54       1.533  20.337 -77.459  1.00  0.00              
ATOM   1886  HA  GLU B  54       1.873  18.661 -74.989  1.00  0.00              
ATOM   1887 1HB  GLU B  54      -0.454  20.435 -75.738  1.00  0.00              
ATOM   1888 2HB  GLU B  54      -0.341  19.381 -74.306  1.00  0.00              
ATOM   1889 1HG  GLU B  54       1.489  20.819 -73.397  1.00  0.00              
ATOM   1890 2HG  GLU B  54       1.429  21.688 -74.948  1.00  0.00              
ATOM   1891  N   TRP B  55       0.551  16.817 -75.977  1.00  6.79              
ATOM   1892  CA  TRP B  55      -0.149  15.679 -76.553  1.00  7.32              
ATOM   1893  C   TRP B  55      -1.045  15.018 -75.522  1.00  8.04              
ATOM   1894  O   TRP B  55      -0.611  14.727 -74.409  1.00  8.18              
ATOM   1895  CB  TRP B  55       0.824  14.593 -77.028  1.00  8.29              
ATOM   1896  CG  TRP B  55       1.788  14.980 -78.092  1.00  7.36              
ATOM   1897  CD1 TRP B  55       3.122  15.234 -77.937  1.00  7.63              
ATOM   1898  CD2 TRP B  55       1.509  15.132 -79.486  1.00  6.84              
ATOM   1899  NE1 TRP B  55       3.692  15.531 -79.150  1.00  8.32              
ATOM   1900  CE2 TRP B  55       2.724  15.480 -80.118  1.00  7.39              
ATOM   1901  CE3 TRP B  55       0.352  15.009 -80.265  1.00  7.91              
ATOM   1902  CZ2 TRP B  55       2.815  15.705 -81.493  1.00  8.93              
ATOM   1903  CZ3 TRP B  55       0.444  15.230 -81.637  1.00  9.37              
ATOM   1904  CH2 TRP B  55       1.668  15.578 -82.234  1.00  9.69              
ATOM   1905  H   TRP B  55       1.149  16.671 -75.176  1.00  0.00              
ATOM   1906  HA  TRP B  55      -0.734  16.004 -77.414  1.00  0.00              
ATOM   1907 1HB  TRP B  55       1.441  14.251 -76.198  1.00  0.00              
ATOM   1908 2HB  TRP B  55       0.270  13.748 -77.442  1.00  0.00              
ATOM   1909  HD1 TRP B  55       3.523  15.169 -76.927  1.00  0.00              
ATOM   1910  HE1 TRP B  55       4.665  15.752 -79.304  1.00  0.00              
ATOM   1911  HE3 TRP B  55      -0.621  14.743 -79.849  1.00  0.00              
ATOM   1912  HZ2 TRP B  55       3.782  15.970 -81.921  1.00  0.00              
ATOM   1913  HZ3 TRP B  55      -0.460  15.129 -82.238  1.00  0.00              
ATOM   1914  HH2 TRP B  55       1.703  15.750 -83.309  1.00  0.00              
ATOM   1915  N   TRP B  56      -2.299  14.793 -75.886  1.00  8.08              
ATOM   1916  CA  TRP B  56      -3.206  14.050 -75.023  1.00  8.45              
ATOM   1917  C   TRP B  56      -4.356  13.546 -75.869  1.00  8.09              
ATOM   1918  O   TRP B  56      -4.542  13.969 -77.012  1.00  8.69              
ATOM   1919  CB  TRP B  56      -3.705  14.879 -73.823  1.00  9.65              
ATOM   1920  CG  TRP B  56      -4.792  15.863 -74.098  1.00 10.11              
ATOM   1921  CD1 TRP B  56      -6.140  15.649 -74.018  1.00 14.07              
ATOM   1922  CD2 TRP B  56      -4.622  17.239 -74.447  1.00 13.77              
ATOM   1923  NE1 TRP B  56      -6.820  16.812 -74.294  1.00 14.06              
ATOM   1924  CE2 TRP B  56      -5.912  17.804 -74.562  1.00 13.50              
ATOM   1925  CE3 TRP B  56      -3.503  18.053 -74.674  1.00 13.85              
ATOM   1926  CZ2 TRP B  56      -6.113  19.153 -74.891  1.00 14.46              
ATOM   1927  CZ3 TRP B  56      -3.703  19.391 -75.002  1.00 13.07              
ATOM   1928  CH2 TRP B  56      -4.998  19.926 -75.109  1.00 13.70              
ATOM   1929  H   TRP B  56      -2.638  15.139 -76.773  1.00  0.00              
ATOM   1930  HA  TRP B  56      -2.700  13.172 -74.623  1.00  0.00              
ATOM   1931 1HB  TRP B  56      -4.107  14.223 -73.052  1.00  0.00              
ATOM   1932 2HB  TRP B  56      -2.888  15.470 -73.410  1.00  0.00              
ATOM   1933  HD1 TRP B  56      -6.464  14.642 -73.763  1.00  0.00              
ATOM   1934  HE1 TRP B  56      -7.824  16.919 -74.299  1.00  0.00              
ATOM   1935  HE3 TRP B  56      -2.481  17.685 -74.603  1.00  0.00              
ATOM   1936  HZ2 TRP B  56      -7.133  19.530 -74.962  1.00  0.00              
ATOM   1937  HZ3 TRP B  56      -2.826  20.014 -75.176  1.00  0.00              
ATOM   1938  HH2 TRP B  56      -5.119  20.978 -75.368  1.00  0.00              
ATOM   1939  N   THR B  57      -5.095  12.597 -75.315  1.00  8.58              
ATOM   1940  CA  THR B  57      -6.232  12.015 -75.998  1.00  9.74              
ATOM   1941  C   THR B  57      -7.476  12.426 -75.225  1.00  9.09              
ATOM   1942  O   THR B  57      -7.696  11.989 -74.095  1.00 10.49              
ATOM   1943  CB  THR B  57      -6.102  10.487 -76.046  1.00 11.06              
ATOM   1944  OG1 THR B  57      -4.886  10.144 -76.727  1.00 14.06              
ATOM   1945  CG2 THR B  57      -7.277   9.870 -76.788  1.00 13.94              
ATOM   1946  H   THR B  57      -4.856  12.269 -74.391  1.00  0.00              
ATOM   1947  HA  THR B  57      -6.291  12.403 -77.015  1.00  0.00              
ATOM   1948  HB  THR B  57      -6.076  10.100 -75.027  1.00  0.00              
ATOM   1949  HG1 THR B  57      -4.433  10.947 -76.994  1.00  0.00              
ATOM   1950 1HG2 THR B  57      -7.164   8.786 -76.811  1.00  0.00              
ATOM   1951 2HG2 THR B  57      -8.206  10.130 -76.279  1.00  0.00              
ATOM   1952 3HG2 THR B  57      -7.302  10.254 -77.807  1.00  0.00              
ATOM   1953  N   HIS B  58      -8.274  13.289 -75.843  1.00  0.00              
ATOM   1954  CA  HIS B  58      -9.491  13.812 -75.234  1.00  0.00              
ATOM   1955  C   HIS B  58     -10.431  12.760 -74.663  1.00  0.00              
ATOM   1956  O   HIS B  58     -10.823  12.839 -73.498  1.00  0.00              
ATOM   1957  CB  HIS B  58     -10.256  14.657 -76.259  1.00  0.00              
ATOM   1958  CG  HIS B  58     -11.566  15.176 -75.753  1.00  0.00              
ATOM   1959  ND1 HIS B  58     -11.656  16.240 -74.878  1.00  0.00              
ATOM   1960  CD2 HIS B  58     -12.836  14.780 -75.995  1.00  0.00              
ATOM   1961  CE1 HIS B  58     -12.929  16.475 -74.607  1.00  0.00              
ATOM   1962  NE2 HIS B  58     -13.664  15.602 -75.272  1.00  0.00              
ATOM   1963  H   HIS B  58      -8.020  13.593 -76.773  1.00  0.00              
ATOM   1964  HA  HIS B  58      -9.233  14.433 -74.378  1.00  0.00              
ATOM   1965 1HB  HIS B  58      -9.664  15.528 -76.543  1.00  0.00              
ATOM   1966 2HB  HIS B  58     -10.477  14.063 -77.145  1.00  0.00              
ATOM   1967  HD1 HIS B  58     -10.898  16.808 -74.559  1.00  0.00              
ATOM   1968  HD2 HIS B  58     -13.259  13.987 -76.614  1.00  0.00              
ATOM   1969  HE1 HIS B  58     -13.212  17.281 -73.932  1.00  0.00              
ATOM   1970  N   SER B  59     -10.792  11.777 -75.479  1.00 13.81              
ATOM   1971  CA  SER B  59     -11.719  10.743 -75.045  1.00 11.90              
ATOM   1972  C   SER B  59     -11.252  10.011 -73.797  1.00 11.41              
ATOM   1973  O   SER B  59     -12.070   9.626 -72.957  1.00 13.39              
ATOM   1974  CB  SER B  59     -11.962   9.734 -76.174  1.00 13.87              
ATOM   1975  OG  SER B  59     -10.830   8.911 -76.389  1.00 13.20              
ATOM   1976  H   SER B  59     -10.421  11.742 -76.418  1.00  0.00              
ATOM   1977  HA  SER B  59     -12.729  11.114 -74.868  1.00  0.00              
ATOM   1978 1HB  SER B  59     -12.815   9.110 -75.905  1.00  0.00              
ATOM   1979 2HB  SER B  59     -12.187  10.280 -77.088  1.00  0.00              
ATOM   1980  HG  SER B  59     -10.135   9.156 -75.774  1.00  0.00              
ATOM   1981  N   ALA B  60      -9.943   9.827 -73.672  1.00 11.61              
ATOM   1982  CA  ALA B  60      -9.369   9.126 -72.531  1.00 12.55              
ATOM   1983  C   ALA B  60      -9.114  10.042 -71.340  1.00 12.45              
ATOM   1984  O   ALA B  60      -8.861   9.567 -70.231  1.00 15.46              
ATOM   1985  CB  ALA B  60      -8.069   8.450 -72.948  1.00 13.67              
ATOM   1986  H   ALA B  60      -9.329  10.183 -74.390  1.00  0.00              
ATOM   1987  HA  ALA B  60     -10.073   8.365 -72.198  1.00  0.00              
ATOM   1988 1HB  ALA B  60      -7.642   7.927 -72.093  1.00  0.00              
ATOM   1989 2HB  ALA B  60      -8.270   7.737 -73.747  1.00  0.00              
ATOM   1990 3HB  ALA B  60      -7.366   9.202 -73.302  1.00  0.00              
ATOM   1991  N   GLY B  61      -9.174  11.347 -71.572  1.00 13.34              
ATOM   1992  CA  GLY B  61      -8.936  12.299 -70.501  1.00 14.64              
ATOM   1993  C   GLY B  61      -7.504  12.227 -69.999  1.00 15.23              
ATOM   1994  O   GLY B  61      -7.240  12.465 -68.819  1.00 16.29              
ATOM   1995  H   GLY B  61      -9.387  11.692 -72.498  1.00  0.00              
ATOM   1996 1HA  GLY B  61      -9.128  13.306 -70.870  1.00  0.00              
ATOM   1997 2HA  GLY B  61      -9.608  12.080 -69.673  1.00  0.00              
ATOM   1998  N   GLY B  62      -6.575  11.903 -70.890  1.00 12.68              
ATOM   1999  CA  GLY B  62      -5.190  11.806 -70.479  1.00 13.15              
ATOM   2000  C   GLY B  62      -4.235  11.335 -71.553  1.00 10.96              
ATOM   2001  O   GLY B  62      -4.529  11.396 -72.750  1.00 10.29              
ATOM   2002  H   GLY B  62      -6.817  11.722 -71.853  1.00  0.00              
ATOM   2003 1HA  GLY B  62      -4.845  12.788 -70.153  1.00  0.00              
ATOM   2004 2HA  GLY B  62      -5.112  11.102 -69.651  1.00  0.00              
ATOM   2005  N   VAL B  63      -3.086  10.847 -71.104  1.00 10.87              
ATOM   2006  CA  VAL B  63      -2.025  10.382 -71.982  1.00  9.70              
ATOM   2007  C   VAL B  63      -2.146   8.901 -72.320  1.00 11.69              
ATOM   2008  O   VAL B  63      -2.308   8.060 -71.433  1.00 12.78              
ATOM   2009  CB  VAL B  63      -0.651  10.649 -71.329  1.00 10.74              
ATOM   2010  CG1 VAL B  63       0.468  10.166 -72.230  1.00 11.80              
ATOM   2011  CG2 VAL B  63      -0.498  12.138 -71.049  1.00 11.49              
ATOM   2012  H   VAL B  63      -2.952  10.802 -70.103  1.00  0.00              
ATOM   2013  HA  VAL B  63      -2.069  10.875 -72.953  1.00  0.00              
ATOM   2014  HB  VAL B  63      -0.607  10.134 -70.371  1.00  0.00              
ATOM   2015 1HG1 VAL B  63       1.429  10.364 -71.753  1.00  0.00              
ATOM   2016 2HG1 VAL B  63       0.361   9.095 -72.399  1.00  0.00              
ATOM   2017 3HG1 VAL B  63       0.422  10.693 -73.182  1.00  0.00              
ATOM   2018 1HG2 VAL B  63       0.473  12.324 -70.588  1.00  0.00              
ATOM   2019 2HG2 VAL B  63      -0.568  12.693 -71.985  1.00  0.00              
ATOM   2020 3HG2 VAL B  63      -1.288  12.464 -70.374  1.00  0.00              
ATOM   2021  N   THR B  64      -2.072   8.593 -73.610  1.00 10.18              
ATOM   2022  CA  THR B  64      -2.165   7.216 -74.085  1.00 10.55              
ATOM   2023  C   THR B  64      -0.905   6.851 -74.863  1.00 10.45              
ATOM   2024  O   THR B  64      -0.022   7.686 -75.063  1.00 10.71              
ATOM   2025  CB  THR B  64      -3.367   7.021 -75.022  1.00 11.13              
ATOM   2026  OG1 THR B  64      -3.157   7.774 -76.223  1.00 12.57              
ATOM   2027  CG2 THR B  64      -4.653   7.475 -74.344  1.00 14.50              
ATOM   2028  H   THR B  64      -1.945   9.337 -74.281  1.00  0.00              
ATOM   2029  HA  THR B  64      -2.271   6.540 -73.236  1.00  0.00              
ATOM   2030  HB  THR B  64      -3.446   5.964 -75.281  1.00  0.00              
ATOM   2031  HG1 THR B  64      -2.314   8.231 -76.171  1.00  0.00              
ATOM   2032 1HG2 THR B  64      -5.494   7.327 -75.023  1.00  0.00              
ATOM   2033 2HG2 THR B  64      -4.812   6.891 -73.437  1.00  0.00              
ATOM   2034 3HG2 THR B  64      -4.574   8.531 -74.087  1.00  0.00              
ATOM   2035  N   GLU B  65      -0.833   5.603 -75.310  1.00 11.40              
ATOM   2036  CA  GLU B  65       0.321   5.140 -76.064  1.00 10.84              
ATOM   2037  C   GLU B  65       0.525   5.976 -77.328  1.00 10.26              
ATOM   2038  O   GLU B  65       1.660   6.249 -77.722  1.00 10.41              
ATOM   2039  CB  GLU B  65       0.144   3.662 -76.425  1.00 14.51              
ATOM   2040  CG  GLU B  65       1.442   2.926 -76.709  1.00 22.61              
ATOM   2041  CD  GLU B  65       2.447   3.058 -75.573  1.00 24.07              
ATOM   2042  OE1 GLU B  65       2.021   3.158 -74.403  1.00 25.09              
ATOM   2043  OE2 GLU B  65       3.664   3.045 -75.845  1.00 31.76              
ATOM   2044  H   GLU B  65      -1.591   4.962 -75.127  1.00  0.00              
ATOM   2045  HA  GLU B  65       1.223   5.253 -75.463  1.00  0.00              
ATOM   2046 1HB  GLU B  65      -0.365   3.189 -75.585  1.00  0.00              
ATOM   2047 2HB  GLU B  65      -0.496   3.623 -77.306  1.00  0.00              
ATOM   2048 1HG  GLU B  65       1.303   1.869 -76.930  1.00  0.00              
ATOM   2049 2HG  GLU B  65       1.836   3.432 -77.589  1.00  0.00              
ATOM   2050  N   LYS B  66      -0.567   6.389 -77.965  1.00 10.38              
ATOM   2051  CA  LYS B  66      -0.456   7.196 -79.176  1.00  9.51              
ATOM   2052  C   LYS B  66       0.246   8.517 -78.871  1.00  7.98              
ATOM   2053  O   LYS B  66       1.042   9.005 -79.670  1.00  8.78              
ATOM   2054  CB  LYS B  66      -1.838   7.479 -79.764  1.00 10.41              
ATOM   2055  CG  LYS B  66      -1.809   8.231 -81.085  1.00 12.25              
ATOM   2056  CD  LYS B  66      -1.127   7.416 -82.170  1.00 13.63              
ATOM   2057  CE  LYS B  66      -1.248   8.097 -83.524  1.00 16.67              
ATOM   2058  NZ  LYS B  66      -0.614   7.291 -84.602  1.00 26.79              
ATOM   2059  H   LYS B  66      -1.484   6.146 -77.617  1.00  0.00              
ATOM   2060  HA  LYS B  66       0.135   6.664 -79.922  1.00  0.00              
ATOM   2061 1HB  LYS B  66      -2.328   6.515 -79.903  1.00  0.00              
ATOM   2062 2HB  LYS B  66      -2.388   8.061 -79.023  1.00  0.00              
ATOM   2063 1HG  LYS B  66      -2.835   8.448 -81.382  1.00  0.00              
ATOM   2064 2HG  LYS B  66      -1.270   9.166 -80.939  1.00  0.00              
ATOM   2065 1HD  LYS B  66      -0.074   7.302 -81.909  1.00  0.00              
ATOM   2066 2HD  LYS B  66      -1.597   6.433 -82.214  1.00  0.00              
ATOM   2067 1HE  LYS B  66      -2.306   8.236 -83.745  1.00  0.00              
ATOM   2068 2HE  LYS B  66      -0.761   9.070 -83.461  1.00  0.00              
ATOM   2069 1HZ  LYS B  66      -0.713   7.773 -85.486  1.00  0.00              
ATOM   2070 2HZ  LYS B  66       0.366   7.162 -84.396  1.00  0.00              
ATOM   2071 3HZ  LYS B  66      -1.067   6.389 -84.659  1.00  0.00              
ATOM   2072  N   ASP B  67      -0.061   9.099 -77.718  1.00  7.75              
ATOM   2073  CA  ASP B  67       0.561  10.357 -77.332  1.00  7.46              
ATOM   2074  C   ASP B  67       2.062  10.179 -77.148  1.00  8.01              
ATOM   2075  O   ASP B  67       2.850  11.031 -77.558  1.00  7.83              
ATOM   2076  CB  ASP B  67      -0.089  10.873 -76.057  1.00  8.50              
ATOM   2077  CG  ASP B  67      -1.543  11.208 -76.267  1.00  9.02              
ATOM   2078  OD1 ASP B  67      -1.820  12.061 -77.133  1.00  8.77              
ATOM   2079  OD2 ASP B  67      -2.406  10.613 -75.586  1.00 10.57              
ATOM   2080  H   ASP B  67      -0.732   8.672 -77.097  1.00  0.00              
ATOM   2081  HA  ASP B  67       0.428  11.093 -78.124  1.00  0.00              
ATOM   2082 1HB  ASP B  67       0.040  10.207 -75.203  1.00  0.00              
ATOM   2083 2HB  ASP B  67       0.493  11.783 -75.900  1.00  0.00              
ATOM   2084  N   ARG B  68       2.462   9.070 -76.536  1.00  7.97              
ATOM   2085  CA  ARG B  68       3.881   8.810 -76.343  1.00  9.43              
ATOM   2086  C   ARG B  68       4.579   8.591 -77.677  1.00  8.58              
ATOM   2087  O   ARG B  68       5.730   8.994 -77.851  1.00  9.20              
ATOM   2088  CB  ARG B  68       4.073   7.623 -75.401  1.00  9.69              
ATOM   2089  CG  ARG B  68       3.720   7.939 -73.957  1.00 10.74              
ATOM   2090  CD  ARG B  68       4.081   6.796 -73.018  1.00 14.44              
ATOM   2091  NE  ARG B  68       3.054   5.760 -72.981  1.00 15.30              
ATOM   2092  CZ  ARG B  68       1.949   5.828 -72.243  1.00 19.67              
ATOM   2093  NH1 ARG B  68       1.728   6.888 -71.475  1.00 17.14              
ATOM   2094  NH2 ARG B  68       1.068   4.837 -72.273  1.00 21.18              
ATOM   2095  H   ARG B  68       1.789   8.395 -76.201  1.00  0.00              
ATOM   2096  HA  ARG B  68       4.349   9.667 -75.857  1.00  0.00              
ATOM   2097 1HB  ARG B  68       3.442   6.817 -75.773  1.00  0.00              
ATOM   2098 2HB  ARG B  68       5.120   7.326 -75.473  1.00  0.00              
ATOM   2099 1HG  ARG B  68       4.265   8.834 -73.656  1.00  0.00              
ATOM   2100 2HG  ARG B  68       2.647   8.128 -73.897  1.00  0.00              
ATOM   2101 1HD  ARG B  68       5.014   6.344 -73.354  1.00  0.00              
ATOM   2102 2HD  ARG B  68       4.209   7.192 -72.011  1.00  0.00              
ATOM   2103  HE  ARG B  68       3.010   4.877 -73.472  1.00  0.00              
ATOM   2104 1HH1 ARG B  68       2.398   7.642 -71.453  1.00  0.00              
ATOM   2105 2HH1 ARG B  68       0.887   6.935 -70.916  1.00  0.00              
ATOM   2106 1HH2 ARG B  68       1.238   4.032 -72.857  1.00  0.00              
ATOM   2107 2HH2 ARG B  68       0.231   4.893 -71.710  1.00  0.00              
ATOM   2108  N   GLU B  69       3.884   7.960 -78.617  1.00  9.07              
ATOM   2109  CA  GLU B  69       4.448   7.743 -79.940  1.00  9.41              
ATOM   2110  C   GLU B  69       4.660   9.102 -80.607  1.00  9.13              
ATOM   2111  O   GLU B  69       5.704   9.353 -81.201  1.00  9.77              
ATOM   2112  CB  GLU B  69       3.503   6.902 -80.800  1.00 10.71              
ATOM   2113  CG  GLU B  69       3.988   6.728 -82.226  1.00 17.86              
ATOM   2114  CD  GLU B  69       2.986   6.020 -83.113  1.00 24.64              
ATOM   2115  OE1 GLU B  69       3.323   5.759 -84.286  1.00 28.09              
ATOM   2116  OE2 GLU B  69       1.867   5.724 -82.645  1.00 28.99              
ATOM   2117  H   GLU B  69       2.953   7.625 -78.417  1.00  0.00              
ATOM   2118  HA  GLU B  69       5.398   7.217 -79.856  1.00  0.00              
ATOM   2119 1HB  GLU B  69       3.412   5.929 -80.315  1.00  0.00              
ATOM   2120 2HB  GLU B  69       2.535   7.404 -80.793  1.00  0.00              
ATOM   2121 1HG  GLU B  69       4.269   7.665 -82.707  1.00  0.00              
ATOM   2122 2HG  GLU B  69       4.870   6.095 -82.122  1.00  0.00              
ATOM   2123  N   MET B  70       3.663   9.979 -80.509  1.00  8.74              
ATOM   2124  CA  MET B  70       3.781  11.301 -81.110  1.00  8.26              
ATOM   2125  C   MET B  70       4.924  12.096 -80.483  1.00  7.45              
ATOM   2126  O   MET B  70       5.613  12.841 -81.174  1.00  7.75              
ATOM   2127  CB  MET B  70       2.465  12.076 -80.988  1.00  8.37              
ATOM   2128  CG  MET B  70       1.293  11.418 -81.710  1.00  9.53              
ATOM   2129  SD  MET B  70       1.620  10.998 -83.449  1.00 11.04              
ATOM   2130  CE  MET B  70       1.714  12.635 -84.179  1.00 11.81              
ATOM   2131  H   MET B  70       2.816   9.737 -80.015  1.00  0.00              
ATOM   2132  HA  MET B  70       4.027  11.209 -82.169  1.00  0.00              
ATOM   2133 1HB  MET B  70       2.244  12.159 -79.925  1.00  0.00              
ATOM   2134 2HB  MET B  70       2.641  13.070 -81.402  1.00  0.00              
ATOM   2135 1HG  MET B  70       1.038  10.502 -81.179  1.00  0.00              
ATOM   2136 2HG  MET B  70       0.447  12.105 -81.678  1.00  0.00              
ATOM   2137 1HE  MET B  70       1.910  12.547 -85.249  1.00  0.00              
ATOM   2138 2HE  MET B  70       0.767  13.157 -84.027  1.00  0.00              
ATOM   2139 3HE  MET B  70       2.519  13.199 -83.708  1.00  0.00              
ATOM   2140  N   ALA B  71       5.121  11.939 -79.179  1.00  7.25              
ATOM   2141  CA  ALA B  71       6.203  12.635 -78.496  1.00  8.28              
ATOM   2142  C   ALA B  71       7.555  12.173 -79.052  1.00  7.95              
ATOM   2143  O   ALA B  71       8.438  12.983 -79.326  1.00  8.41              
ATOM   2144  CB  ALA B  71       6.131  12.368 -77.001  1.00  8.51              
ATOM   2145  H   ALA B  71       4.517  11.329 -78.649  1.00  0.00              
ATOM   2146  HA  ALA B  71       6.094  13.707 -78.668  1.00  0.00              
ATOM   2147 1HB  ALA B  71       6.943  12.893 -76.499  1.00  0.00              
ATOM   2148 2HB  ALA B  71       5.175  12.723 -76.615  1.00  0.00              
ATOM   2149 3HB  ALA B  71       6.223  11.299 -76.819  1.00  0.00              
ATOM   2150  N   ARG B  72       7.712  10.866 -79.226  1.00  8.75              
ATOM   2151  CA  ARG B  72       8.966  10.340 -79.750  1.00 10.82              
ATOM   2152  C   ARG B  72       9.195  10.787 -81.192  1.00  9.64              
ATOM   2153  O   ARG B  72      10.322  11.121 -81.574  1.00 10.99              
ATOM   2154  CB  ARG B  72       8.981   8.815 -79.663  1.00 15.98              
ATOM   2155  CG  ARG B  72       9.107   8.277 -78.252  1.00 18.40              
ATOM   2156  CD  ARG B  72       9.352   6.778 -78.268  1.00 22.85              
ATOM   2157  NE  ARG B  72       8.152   6.025 -78.610  1.00 27.71              
ATOM   2158  CZ  ARG B  72       7.188   5.736 -77.742  1.00 24.84              
ATOM   2159  NH1 ARG B  72       7.286   6.132 -76.476  1.00 27.69              
ATOM   2160  NH2 ARG B  72       6.133   5.049 -78.145  1.00 26.13              
ATOM   2161  H   ARG B  72       6.967  10.225 -78.997  1.00  0.00              
ATOM   2162  HA  ARG B  72       9.798  10.690 -79.136  1.00  0.00              
ATOM   2163 1HB  ARG B  72       8.051   8.461 -80.108  1.00  0.00              
ATOM   2164 2HB  ARG B  72       9.824   8.471 -80.261  1.00  0.00              
ATOM   2165 1HG  ARG B  72       9.939   8.782 -77.761  1.00  0.00              
ATOM   2166 2HG  ARG B  72       8.184   8.495 -77.714  1.00  0.00              
ATOM   2167 1HD  ARG B  72      10.124   6.555 -79.003  1.00  0.00              
ATOM   2168 2HD  ARG B  72       9.690   6.465 -77.281  1.00  0.00              
ATOM   2169  HE  ARG B  72       7.872   5.627 -79.498  1.00  0.00              
ATOM   2170 1HH1 ARG B  72       8.096   6.656 -76.176  1.00  0.00              
ATOM   2171 2HH1 ARG B  72       6.549   5.910 -75.823  1.00  0.00              
ATOM   2172 1HH2 ARG B  72       6.066   4.750 -79.109  1.00  0.00              
ATOM   2173 2HH2 ARG B  72       5.399   4.828 -77.489  1.00  0.00              
ATOM   2174  N   LEU B  73       8.130  10.811 -81.990  1.00  8.78              
ATOM   2175  CA  LEU B  73       8.257  11.235 -83.380  1.00 10.63              
ATOM   2176  C   LEU B  73       8.568  12.730 -83.444  1.00  9.29              
ATOM   2177  O   LEU B  73       9.249  13.187 -84.363  1.00 10.57              
ATOM   2178  CB  LEU B  73       6.976  10.904 -84.150  1.00 11.44              
ATOM   2179  CG  LEU B  73       6.730   9.401 -84.338  1.00 12.49              
ATOM   2180  CD1 LEU B  73       5.370   9.172 -84.967  1.00 13.66              
ATOM   2181  CD2 LEU B  73       7.834   8.802 -85.207  1.00 17.12              
ATOM   2182  H   LEU B  73       7.225  10.535 -81.640  1.00  0.00              
ATOM   2183  HA  LEU B  73       9.094  10.717 -83.845  1.00  0.00              
ATOM   2184 1HB  LEU B  73       6.243  11.328 -83.464  1.00  0.00              
ATOM   2185 2HB  LEU B  73       6.931  11.433 -85.101  1.00  0.00              
ATOM   2186  HG  LEU B  73       6.794   8.936 -83.355  1.00  0.00              
ATOM   2187 1HD1 LEU B  73       5.205   8.102 -85.097  1.00  0.00              
ATOM   2188 2HD1 LEU B  73       4.596   9.581 -84.319  1.00  0.00              
ATOM   2189 3HD1 LEU B  73       5.330   9.665 -85.937  1.00  0.00              
ATOM   2190 1HD2 LEU B  73       7.655   7.735 -85.337  1.00  0.00              
ATOM   2191 2HD2 LEU B  73       7.836   9.291 -86.182  1.00  0.00              
ATOM   2192 3HD2 LEU B  73       8.799   8.951 -84.723  1.00  0.00              
ATOM   2193  N   THR B  74       8.084  13.488 -82.461  1.00  9.07              
ATOM   2194  CA  THR B  74       8.348  14.922 -82.407  1.00  8.88              
ATOM   2195  C   THR B  74       9.841  15.144 -82.151  1.00  8.96              
ATOM   2196  O   THR B  74      10.485  15.954 -82.822  1.00  9.81              
ATOM   2197  CB  THR B  74       7.519  15.603 -81.289  1.00  7.82              
ATOM   2198  OG1 THR B  74       6.122  15.528 -81.612  1.00  9.20              
ATOM   2199  CG2 THR B  74       7.905  17.062 -81.147  1.00  9.54              
ATOM   2200  H   THR B  74       7.522  13.062 -81.736  1.00  0.00              
ATOM   2201  HA  THR B  74       8.091  15.381 -83.362  1.00  0.00              
ATOM   2202  HB  THR B  74       7.706  15.087 -80.347  1.00  0.00              
ATOM   2203  HG1 THR B  74       6.013  15.072 -82.450  1.00  0.00              
ATOM   2204 1HG2 THR B  74       7.312  17.520 -80.356  1.00  0.00              
ATOM   2205 2HG2 THR B  74       8.964  17.134 -80.896  1.00  0.00              
ATOM   2206 3HG2 THR B  74       7.719  17.580 -82.087  1.00  0.00              
ATOM   2207  N   ASP B  75      10.397  14.425 -81.182  1.00  9.24              
ATOM   2208  CA  ASP B  75      11.821  14.561 -80.890  1.00  9.36              
ATOM   2209  C   ASP B  75      12.675  14.146 -82.075  1.00  9.96              
ATOM   2210  O   ASP B  75      13.729  14.734 -82.325  1.00 12.18              
ATOM   2211  CB  ASP B  75      12.225  13.706 -79.689  1.00  9.68              
ATOM   2212  CG  ASP B  75      11.868  14.345 -78.372  1.00 10.15              
ATOM   2213  OD1 ASP B  75      11.778  15.587 -78.310  1.00 14.49              
ATOM   2214  OD2 ASP B  75      11.699  13.599 -77.386  1.00 11.89              
ATOM   2215  H   ASP B  75       9.843  13.778 -80.641  1.00  0.00              
ATOM   2216  HA  ASP B  75      12.053  15.601 -80.661  1.00  0.00              
ATOM   2217 1HB  ASP B  75      11.842  12.686 -79.735  1.00  0.00              
ATOM   2218 2HB  ASP B  75      13.307  13.694 -79.817  1.00  0.00              
ATOM   2219  N   ALA B  76      12.222  13.127 -82.792  1.00 11.21              
ATOM   2220  CA  ALA B  76      12.961  12.633 -83.945  1.00 11.39              
ATOM   2221  C   ALA B  76      13.154  13.720 -84.999  1.00 13.70              
ATOM   2222  O   ALA B  76      14.139  13.704 -85.741  1.00 14.96              
ATOM   2223  CB  ALA B  76      12.240  11.437 -84.544  1.00 15.05              
ATOM   2224  H   ALA B  76      11.352  12.682 -82.539  1.00  0.00              
ATOM   2225  HA  ALA B  76      13.952  12.320 -83.616  1.00  0.00              
ATOM   2226 1HB  ALA B  76      12.799  11.074 -85.408  1.00  0.00              
ATOM   2227 2HB  ALA B  76      12.166  10.645 -83.799  1.00  0.00              
ATOM   2228 3HB  ALA B  76      11.242  11.735 -84.859  1.00  0.00              
ATOM   2229  N   LEU B  77      12.224  14.668 -85.060  1.00 12.64              
ATOM   2230  CA  LEU B  77      12.301  15.766 -86.024  1.00 15.68              
ATOM   2231  C   LEU B  77      13.569  16.588 -85.837  1.00 18.15              
ATOM   2232  O   LEU B  77      14.051  17.224 -86.775  1.00 20.98              
ATOM   2233  CB  LEU B  77      11.093  16.692 -85.873  1.00 12.97              
ATOM   2234  CG  LEU B  77       9.696  16.117 -86.118  1.00 13.22              
ATOM   2235  CD1 LEU B  77       8.645  17.156 -85.739  1.00 14.79              
ATOM   2236  CD2 LEU B  77       9.553  15.717 -87.578  1.00 16.13              
ATOM   2237  H   LEU B  77      11.442  14.627 -84.423  1.00  0.00              
ATOM   2238  HA  LEU B  77      12.311  15.363 -87.036  1.00  0.00              
ATOM   2239 1HB  LEU B  77      11.189  16.941 -84.818  1.00  0.00              
ATOM   2240 2HB  LEU B  77      11.200  17.596 -86.472  1.00  0.00              
ATOM   2241  HG  LEU B  77       9.610  15.211 -85.516  1.00  0.00              
ATOM   2242 1HD1 LEU B  77       7.650  16.747 -85.911  1.00  0.00              
ATOM   2243 2HD1 LEU B  77       8.752  17.414 -84.685  1.00  0.00              
ATOM   2244 3HD1 LEU B  77       8.782  18.049 -86.348  1.00  0.00              
ATOM   2245 1HD2 LEU B  77       8.556  15.307 -87.745  1.00  0.00              
ATOM   2246 2HD2 LEU B  77       9.697  16.593 -88.210  1.00  0.00              
ATOM   2247 3HD2 LEU B  77      10.300  14.964 -87.825  1.00  0.00              
ATOM   2248  N   LEU B  78      14.105  16.582 -84.622  1.00 17.15              
ATOM   2249  CA  LEU B  78      15.309  17.343 -84.311  1.00 18.98              
ATOM   2250  C   LEU B  78      16.570  16.666 -84.837  1.00 23.68              
ATOM   2251  O   LEU B  78      17.587  17.324 -85.052  1.00 25.09              
ATOM   2252  CB  LEU B  78      15.440  17.527 -82.796  1.00 20.15              
ATOM   2253  CG  LEU B  78      14.288  18.213 -82.057  1.00 24.00              
ATOM   2254  CD1 LEU B  78      14.553  18.170 -80.559  1.00 26.22              
ATOM   2255  CD2 LEU B  78      14.141  19.648 -82.536  1.00 26.76              
ATOM   2256  H   LEU B  78      13.665  16.038 -83.893  1.00  0.00              
ATOM   2257  HA  LEU B  78      15.255  18.323 -84.785  1.00  0.00              
ATOM   2258 1HB  LEU B  78      15.485  16.482 -82.495  1.00  0.00              
ATOM   2259 2HB  LEU B  78      16.373  18.023 -82.530  1.00  0.00              
ATOM   2260  HG  LEU B  78      13.374  17.684 -82.321  1.00  0.00              
ATOM   2261 1HD1 LEU B  78      13.734  18.658 -80.030  1.00  0.00              
ATOM   2262 2HD1 LEU B  78      14.626  17.132 -80.232  1.00  0.00              
ATOM   2263 3HD1 LEU B  78      15.486  18.688 -80.338  1.00  0.00              
ATOM   2264 1HD2 LEU B  78      13.318  20.126 -82.003  1.00  0.00              
ATOM   2265 2HD2 LEU B  78      15.065  20.194 -82.343  1.00  0.00              
ATOM   2266 3HD2 LEU B  78      13.932  19.655 -83.606  1.00  0.00              
ATOM   2267  N   GLN B  79      16.493  15.354 -85.051  1.00 25.78              
ATOM   2268  CA  GLN B  79      17.638  14.579 -85.521  1.00 34.77              
ATOM   2269  C   GLN B  79      18.905  15.014 -84.796  1.00 34.65              
ATOM   2270  O   GLN B  79      19.857  15.503 -85.406  1.00 34.19              
ATOM   2271  CB  GLN B  79      17.820  14.720 -87.035  1.00 40.48              
ATOM   2272  CG  GLN B  79      16.853  13.869 -87.847  1.00 48.02              
ATOM   2273  CD  GLN B  79      15.558  14.587 -88.165  1.00 51.44              
ATOM   2274  OE1 GLN B  79      14.566  13.966 -88.546  1.00 53.40              
ATOM   2275  NE2 GLN B  79      15.567  15.904 -88.029  1.00 56.42              
ATOM   2276  H   GLN B  79      15.615  14.883 -84.882  1.00  0.00              
ATOM   2277  HA  GLN B  79      17.489  13.527 -85.281  1.00  0.00              
ATOM   2278 1HB  GLN B  79      17.681  15.775 -87.271  1.00  0.00              
ATOM   2279 2HB  GLN B  79      18.849  14.433 -87.256  1.00  0.00              
ATOM   2280 1HG  GLN B  79      17.154  13.324 -88.742  1.00  0.00              
ATOM   2281 2HG  GLN B  79      16.662  13.161 -87.040  1.00  0.00              
ATOM   2282 1HE2 GLN B  79      14.741  16.433 -88.225  1.00  0.00              
ATOM   2283 2HE2 GLN B  79      16.400  16.370 -87.730  1.00  0.00              
ATOM   2284  N   ARG B  80      18.893  14.832 -83.481  1.00 34.39              
ATOM   2285  CA  ARG B  80      20.016  15.189 -82.622  1.00 33.15              
ATOM   2286  C   ARG B  80      21.159  14.196 -82.786  1.00 33.21              
ATOM   2287  O   ARG B  80      22.314  14.650 -82.934  1.00 32.65              
ATOM   2288  OXT ARG B  80      20.889  12.978 -82.754  1.00 37.67              
ATOM   2289  CB  ARG B  80      19.556  15.215 -81.165  1.00 31.79              
ATOM   2290  CG  ARG B  80      18.486  16.254 -80.875  1.00 28.44              
ATOM   2291  CD  ARG B  80      17.792  15.974 -79.556  1.00 29.51              
ATOM   2292  NE  ARG B  80      17.024  14.735 -79.609  1.00 22.61              
ATOM   2293  CZ  ARG B  80      16.359  14.219 -78.579  1.00 22.15              
ATOM   2294  NH1 ARG B  80      16.366  14.837 -77.407  1.00 27.52              
ATOM   2295  NH2 ARG B  80      15.689  13.086 -78.724  1.00 22.08              
ATOM   2296  H   ARG B  80      18.066  14.429 -83.065  1.00  0.00              
ATOM   2297  HA  ARG B  80      20.357  16.196 -82.860  1.00  0.00              
ATOM   2298 1HB  ARG B  80      19.176  14.220 -80.932  1.00  0.00              
ATOM   2299 2HB  ARG B  80      20.439  15.418 -80.557  1.00  0.00              
ATOM   2300 1HG  ARG B  80      18.957  17.237 -80.839  1.00  0.00              
ATOM   2301 2HG  ARG B  80      17.754  16.233 -81.684  1.00  0.00              
ATOM   2302 1HD  ARG B  80      18.544  15.892 -78.772  1.00  0.00              
ATOM   2303 2HD  ARG B  80      17.119  16.801 -79.328  1.00  0.00              
ATOM   2304  HE  ARG B  80      16.875  14.101 -80.383  1.00  0.00              
ATOM   2305 1HH1 ARG B  80      16.877  15.702 -77.298  1.00  0.00              
ATOM   2306 2HH1 ARG B  80      15.861  14.442 -76.628  1.00  0.00              
ATOM   2307 1HH2 ARG B  80      15.685  12.615 -79.619  1.00  0.00              
ATOM   2308 2HH2 ARG B  80      15.186  12.696 -77.940  1.00  0.00              
TER                                                                             
# All scores below are weighted scores, not raw scores.
#BEGIN_POSE_ENERGIES_TABLE msd_output_1_BB_61.pdb
label fa_atr fa_rep fa_sol fa_intra_rep pro_close fa_pair hbond_sr_bb hbond_lr_bb hbond_bb_sc hbond_sc dslf_ss_dst dslf_cs_ang dslf_ss_dih dslf_ca_dih rama omega fa_dun p_aa_pp ref total
weights 0.8 0.44 0.65 0.004 1 0.49 0.585 1.17 1.17 1.1 0.5 2 5 5 0.2 0.5 0.56 0.32 1 NA
pose -577.955 89.8247 298.719 1.20632 0.708276 -14.1118 -43.6878 -42.4797 -5.88594 -12.5054 0 0 0 0 -8.54815 2.79858 140.077 -12.5749 -34.72 -219.135
LYS_p:NtermProteinFull_1 -1.9229 0.293988 1.42897 0.0118914 0 -0.0011549 0 0 0 0 0 0 0 0 0 0.0166169 3.4109 0 -0.65 2.58832
ARG_2 -3.33728 2.39424 1.72443 0.0235375 0 -0.412987 0 0 0 -0.128982 0 0 0 0 -0.121155 0.00200723 3.87198 -0.0904795 -0.98 2.94532
LEU_3 -3.5262 0.243131 1.12903 0.0073866 0 0 0 -1.54943 0 0 0 0 0 0 -0.0536669 0.176345 1.84174 -0.114017 -0.1 -1.94566
VAL_4 -2.61764 1.76355 0.928457 0.0139525 0 0 0 0 0 0 0 0 0 0 -0.148625 0.0441727 1.0746 -0.21988 0.29 1.12859
LYS_5 -3.78342 0.483095 2.35077 0.00609192 0 -0.166755 0 -1.41494 0 -0.349667 0 0 0 0 0.135504 0.0196419 1.32168 0.0042048 -0.65 -2.0438
THR_6 -2.47461 0.332995 1.14655 0.00547765 0 -0.0140883 0 0 0 0 0 0 0 0 -0.0309968 0.000107349 0.502633 -0.0162786 -0.27 -0.818209
PHE_7 -6.41062 0.645783 1.8289 0.0246511 0 0 0 -1.5678 0 0 0 0 0 0 -0.0979637 0.00914765 0.576848 -0.0609913 0.63 -4.42205
ALA_8 -1.54388 0.224587 0.631929 0.000718733 0 0 0 0 0 0 0 0 0 0 -0.114459 0.00281084 0 0.0162227 0.16 -0.622069
PHE_9 -6.42388 1.10963 1.65103 0.0233901 0.125861 0 0 -0.403821 0 0 0 0 0 0 -0.116689 0.000266304 0.701832 -0.231081 0.63 -2.93346
PRO_10 -1.76976 0.389113 0.916172 0.00228764 0.132264 0 0 0 0 0 0 0 0 0 -0.0785306 0.00287839 0.836001 -0.116846 0.02 0.333581
ASN_11 -4.70163 0.446882 3.15178 0.0120716 0 -0.0378946 0 0 -0.38301 0 0 0 0 0 0.509246 0.000371958 0.348139 -0.127682 -0.89 -1.67172
HIS_D_12 -5.32826 0.340248 2.33786 0.00443518 0 -0.00997138 -0.388702 0 0 0 0 0 0 0 0.0663022 0.00431006 1.24769 -0.0464961 0.56 -1.21259
ARG_13 -3.72127 0.233939 2.86401 0.0126714 0 -0.252599 -0.41431 0 0 -0.0122672 0 0 0 0 0.0770201 0.000488 1.3585 -0.0835129 -0.98 -0.917336
GLU_14 -4.90041 0.367514 3.07074 0.00462281 0 -0.181292 -0.406064 0 -0.38301 0 0 0 0 0 -0.267281 0.0070026 1.77151 -0.141008 -0.81 -1.86768
ALA_15 -4.6827 0.724737 1.75316 0.000601494 0 0 -0.434998 0 0 0 0 0 0 0 -0.0919638 0.00246755 0 -0.126004 0.16 -2.6947
GLY_16 -3.16237 0.82098 1.79392 2.55126e-05 0 0 -0.791355 0 0 0 0 0 0 0 0.103756 0.00397734 0 0.276061 -0.17 -1.12501
ASP_17 -4.06389 0.291511 2.76038 0.00285606 0 -0.142734 -0.59759 0 0 -0.0122672 0 0 0 0 -0.0460701 0.000588898 0.791105 0.0534292 -0.67 -1.63268
PHE_18 -6.56084 0.908275 1.48028 0.0238379 0 0 -0.836506 0 0 0 0 0 0 0 -0.0620143 0.00134158 0.508165 0.0462762 0.63 -3.86119
MET_19 -5.06571 2.36305 2.07949 0.00384182 0 0 -0.816284 0 0 0 0 0 0 0 -0.066031 0.0010864 1.64641 -0.0659643 -0.34 -0.26011
ASN_20 -3.18732 0.256526 1.96321 0.00419395 0 -0.0991026 -0.775625 0 0 0 0 0 0 0 -0.0390564 0.015176 0.320941 0.0808659 -0.89 -2.35019
ARG_21 -5.076 0.620986 3.17843 0.0101698 0 -0.029839 -0.587467 0 -0.366061 0 0 0 0 0 -0.183053 0.0114956 1.68859 -0.0866025 -0.98 -1.79934
VAL_22 -4.78138 0.29813 1.32166 0.0105503 0 0 -0.852894 0 0 0 0 0 0 0 -0.0799129 0.00852887 0.377587 0.0618668 0.29 -3.34586
GLY_23 -2.86585 0.359898 1.52264 3.46626e-05 0 0 -0.777988 0 0 0 0 0 0 0 0.116666 0.0016501 0 0.27405 -0.17 -1.5389
ALA_24 -3.57721 0.434894 2.07256 0.000703421 0 0 -0.725401 0 0 0 0 0 0 0 -0.181696 0.00845615 0 -0.15362 0.16 -1.96132
LEU_25 -6.02652 0.705037 2.54272 0.008477 0 0 -0.801004 0 0 0 0 0 0 0 -0.0558926 2.42934e-05 1.18637 -0.101682 -0.1 -2.64247
ALA_26 -4.8406 0.363463 2.03865 0.000728159 0 0 -0.539282 -0.329933 0 0 0 0 0 0 -0.133685 0.000106389 0 -0.15519 0.16 -3.43575
GLU_27 -3.08978 0.227612 1.77302 0.00536362 0 0.0109901 -0.402009 0 0 0 0 0 0 0 -0.225402 0.000895634 0.892587 -0.121431 -0.81 -1.73815
ARG_28 -3.90018 0.505453 2.74065 0.0110583 0 -0.0819521 -0.352429 0 0 0 0 0 0 0 -0.187082 0.0158029 1.89022 -0.0839971 -0.98 -0.422463
GLU_29 -3.98984 0.45589 2.72613 0.00956409 0 -0.282726 -0.40241 0 -0.037956 -0.0409103 0 0 0 0 -0.170505 5.0016e-06 1.35613 -0.00778488 -0.81 -1.19441
ASN_30 -1.84268 0.126822 1.29383 0.0055051 0 -0.031894 -0.116545 0 0 0 0 0 0 0 -0.298796 0.0105904 0.821007 -0.509018 -0.89 -1.43118
HIS_31 -5.23233 0.498632 2.6273 0.00304664 0 -0.160392 0 -0.329933 -0.00911979 -0.192943 0 0 0 0 0.111608 0.0810853 2.75473 -0.25427 0.56 0.45741
HIS_32 -3.80382 0.266163 1.44974 0.00372946 0.0441285 0.0075064 0 0 0 0 0 0 0 0 -0.089713 0.000184898 0.776572 0.0145295 0.56 -0.770978
PRO_33 -3.62067 1.35641 0.591912 0.0061376 0.0557663 0 0 0 0 0 0 0 0 0 0.454203 0.378788 0.63233 0.0577895 0.02 -0.0673422
ARG_34 -5.68916 0.47821 3.54737 0.00772979 0 -0.679456 0 -1.26389 0 -0.774358 0 0 0 0 -0.00281577 0.00323777 2.22432 0.0682675 -0.98 -3.06055
LEU_35 -4.28419 2.53265 1.24653 0.0081896 0 0 0 -1.23439 0 0 0 0 0 0 -0.0874763 0.041855 0.551358 -0.135738 -0.1 -1.46121
THR_36 -3.3918 0.507559 2.31107 0.00607792 0 -0.0692213 0 -1.55085 0 -0.472741 0 0 0 0 0.0604575 0.0107714 0.0314279 -0.0137254 -0.27 -2.84097
MET_37 -4.29231 0.830902 1.79371 0.00789501 0 0 0 -1.39716 0 0 0 0 0 0 -0.0272544 0.0131465 1.52297 0.0242686 -0.34 -1.86383
GLU_38 -4.74795 0.579085 3.08699 0.00677936 0 -0.660296 -0.652026 0 0 -0.843214 0 0 0 0 0.269086 0.000709787 0.90574 0.260943 -0.81 -2.60415
PHE_39 -2.94404 0.347242 0.928208 0.0252131 0 0 0 0 0 0 0 0 0 0 -0.123379 0.022243 0.101435 0.0541003 0.63 -0.958974
GLY_40 -2.70543 0.221382 1.34342 2.47876e-05 0 0 0 -0.403821 0 0 0 0 0 0 -0.259269 7.96809e-05 0 -0.664486 -0.17 -2.6381
ARG_41 -4.70942 0.548612 2.8869 0.0119305 0 -0.354589 -0.652026 0 0 -0.62601 0 0 0 0 0.050324 0.115549 1.51636 -0.111813 -0.98 -2.30418
VAL_42 -4.66412 0.668412 1.54352 0.0134595 0 0 0 -1.5678 0 0 0 0 0 0 -0.180181 0.0574413 0.105909 -0.386208 0.29 -4.11957
THR_43 -3.51526 0.28084 2.03457 0.00629299 0 -0.0416396 0 -1.55085 0 0 0 0 0 0 -0.0219789 0.000123215 0.0810338 -0.0657435 -0.27 -3.06261
VAL_44 -4.10726 0.246577 1.23251 0.00984296 0 0 0 -1.41494 0 0 0 0 0 0 -0.213183 0.00202713 0.225288 -0.377569 0.29 -4.1067
GLU_45 -5.42646 1.72964 3.15859 0.00364756 0 -0.593103 0 -1.26389 0 -0.333506 0 0 0 0 0.0352813 0.005241 2.20638 0.12185 -0.81 -1.16633
TRP_46 -9.09457 1.03572 2.90536 0.0205253 0 0 0 -1.54943 0 -0.107898 0 0 0 0 -0.0184281 0.177361 1.22264 -0.0202973 0.91 -4.51901
TRP_47 -5.3663 0.200965 2.5634 0.0242486 0 0 0 0 -0.00911979 0 0 0 0 0 -0.0392796 0.000185128 1.38673 -0.241487 0.91 -0.570655
THR_48 -4.23813 0.196189 2.87544 0.0064364 0 -0.184941 -0.186983 -1.22446 0 -0.0307269 0 0 0 0 0.0827297 0.0108608 0.0499528 0.101649 -0.27 -2.81199
HIS_D_49 -1.88138 0.314606 0.991836 0.00640882 0 0.0152017 -0.215006 0 0 0 0 0 0 0 0.141528 0.0180268 0.497073 0.0787586 0.56 0.527057
SER_50 -1.40031 0.307902 0.812087 0.00404632 0 -0.0151174 0 0 0 0 0 0 0 0 -0.117896 0.00305539 0.575995 0.0362808 -0.37 -0.163955
ALA_51 -1.93217 0.497803 0.836725 0.000964642 0 0 -0.0391562 0 0 0 0 0 0 0 -0.196083 0.00128677 0 -0.0255385 0.16 -0.696165
GLY_52 -1.22845 0.127857 0.755871 2.41479e-05 0 0 -0.362832 0 0 0 0 0 0 0 -0.277275 0.00128756 0 -0.48934 -0.17 -1.64285
GLY_53 -2.42142 0.414755 1.3417 0.000134037 0 0 0 -1.22446 0 0 0 0 0 0 0.261636 0.0178472 0 -0.789496 -0.17 -2.56931
VAL_54 -3.16084 0.118789 1.60579 0.0130764 0 0 0 0 0 0 0 0 0 0 -0.214631 0.000380897 0.0821783 -0.194524 0.29 -1.45978
THR_55 -4.08588 0.271977 2.92841 0.00891332 0 -0.0733258 -0.325342 0 -0.61199 -0.0699438 0 0 0 0 -0.087345 1.03139e-05 0.0435806 -0.412435 -0.27 -2.68338
GLU_56 -3.1043 0.215941 2.39471 0.00913805 0 -0.361307 -0.416531 0 0 -0.342929 0 0 0 0 -0.208264 0.00042861 2.79094 -0.110247 -0.81 0.0575884
LYS_57 -4.67157 0.667507 3.29097 0.0084625 0 -0.611652 -0.431056 0 -0.037956 -0.0645543 0 0 0 0 -0.198783 0.000845571 1.75012 -0.0408264 -0.65 -0.988488
ASP_58 -7.31188 0.613703 5.00771 0.00300698 0 -0.3192 -0.421162 0 -0.61199 -0.293613 0 0 0 0 -0.111138 0.00620825 1.1889 0.0418407 -0.67 -2.87762
ARG_59 -6.03242 0.294944 4.03264 0.0109131 0 -0.265515 -0.722528 0 0 -0.341749 0 0 0 0 -0.222647 0.0219983 1.9929 -0.0915119 -0.98 -2.30297
GLU_60 -4.78292 0.34007 3.09335 0.00820261 0 -0.284276 -0.850159 0 0 -0.0236439 0 0 0 0 -0.186462 0.0001843 1.2905 -0.111435 -0.81 -2.31659
MET_61 -7.01111 1.15007 2.52005 0.00371389 0 0 -0.770511 0 0 0 0 0 0 0 -0.119701 0.00711289 1.32513 -0.10545 -0.34 -3.34069
ALA_62 -3.77343 0.323914 1.89878 0.000735271 0 0 -0.825218 0 0 0 0 0 0 0 -0.106028 7.19912e-08 0 -0.141948 0.16 -2.46319
ARG_63 -4.34764 0.256187 2.82891 0.0115343 0 -0.261458 -0.789235 0 0 -0.00117995 0 0 0 0 -0.196169 0.00134957 1.53548 -0.0807796 -0.98 -2.02299
LEU_64 -4.40431 0.382403 1.7908 0.00786109 0 0 -0.49366 0 0 0 0 0 0 0 -0.141151 0.0103732 0.166252 -0.095373 -0.1 -2.87681
THR_65 -4.8097 0.509769 2.56774 0.00937204 0 0.0247583 -0.458869 0 0 -0.107898 0 0 0 0 0.0136532 0.00428901 0.180942 0.071655 -0.27 -2.26429
ASP_66 -4.28601 0.463785 3.29653 0.00449526 0 -0.32689 -0.769346 0 0 -0.349667 0 0 0 0 -0.136514 0.00164799 1.03034 0.0185075 -0.67 -1.72312
ALA_67 -2.90294 0.651036 1.67115 0.000841566 0 0 -0.645335 0 0 0 0 0 0 0 -0.209615 0.000288666 0 -0.136984 0.16 -1.41156
LEU_68 -5.36272 1.30281 2.9775 0.00552184 0 0 -0.179446 0 -0.468447 0 0 0 0 0 -0.0793311 0.0025711 0.384261 0.00312174 -0.1 -1.51416
LEU_69 -3.76931 0.982771 1.72694 0.00577823 0 0 -0.344073 0 0 0 0 0 0 0 -0.167946 0.012263 0.379402 -0.0810795 -0.1 -1.35526
GLN_70 -2.97553 1.58202 2.6734 0.0439009 0 -0.029839 -0.274503 0 -0.102386 0 0 0 0 0 0.128931 5.93416e-06 5.44549 -0.21813 -0.97 5.30336
ARG_p:CtermProteinFull_71 -1.80465 0.106683 1.4173 0.01111 0 -0.0634895 0 0 0 0 0 0 0 0 0 0 2.0536 0 -0.98 0.740555
LYS_p:NtermProteinFull_72 -1.92246 0.293079 1.42876 0.0118993 0 -0.00115349 0 0 0 0 0 0 0 0 0 0.0154582 3.40882 0 -0.65 2.5844
ARG_73 -3.45708 2.40195 1.83471 0.0235436 0 -0.431398 0 0 0 -0.129303 0 0 0 0 -0.12092 0.00168088 3.86349 -0.0907389 -0.98 2.91593
LEU_74 -3.52687 0.243594 1.12954 0.00738844 0 0 0 -1.54946 0 0 0 0 0 0 -0.053904 0.175532 1.83229 -0.114198 -0.1 -1.95609
VAL_75 -2.61756 1.76276 0.928315 0.0139283 0 0 0 0 0 0 0 0 0 0 -0.148531 0.0442608 1.07205 -0.219871 0.29 1.12535
LYS_76 -3.78299 0.4831 2.35075 0.00610711 0 -0.166739 0 -1.41309 0 -0.348906 0 0 0 0 0.13611 0.0199027 1.31849 0.00345593 -0.65 -2.0438
THR_77 -2.4746 0.332954 1.14653 0.00547209 0 -0.0140655 0 0 0 0 0 0 0 0 -0.0309282 0.00014143 0.499205 -0.0152332 -0.27 -0.820519
PHE_78 -6.41069 0.645375 1.82908 0.0246144 0 0 0 -1.56369 0 0 0 0 0 0 -0.0982863 0.00937785 0.578296 -0.0612766 0.63 -4.41721
ALA_79 -1.54372 0.223597 0.631766 0.000720136 0 0 0 0 0 0 0 0 0 0 -0.112445 0.00248777 0 0.01777 0.16 -0.619828
PHE_80 -6.42506 1.10983 1.64748 0.0233227 0.119303 0 0 -0.403325 0 0 0 0 0 0 -0.116561 0.000204419 0.699892 -0.230858 0.63 -2.94577
PRO_81 -1.92784 0.375667 1.0465 0.00228404 0.124814 0 0 0 0 0 0 0 0 0 -0.0787787 0.0032328 0.829469 -0.117565 0.02 0.277782
ASN_82 -4.72111 0.459506 3.213 0.00886513 0 -0.0147446 0 0 -0.305083 0 0 0 0 0 0.507297 0.000412058 1.26838 -0.128232 -0.89 -0.601718
HIS_D_83 -5.05132 0.333422 2.22351 0.00445281 0 -0.00572671 -0.389889 0 0 0 0 0 0 0 0.066059 0.00386165 1.24852 -0.046566 0.56 -1.05367
ARG_84 -3.57697 0.232228 2.737 0.0127019 0 -0.252582 -0.414842 0 0 -0.0122934 0 0 0 0 0.076339 0.000183052 1.3593 -0.0835326 -0.98 -0.902463
GLU_85 -4.97568 0.40046 3.17272 0.00460301 0 -0.164431 -0.405953 0 -0.305083 0 0 0 0 0 -0.26743 0.00607784 1.77543 -0.140918 -0.81 -1.7102
ALA_86 -4.68171 0.723601 1.75179 0.000600194 0 0 -0.434814 0 0 0 0 0 0 0 -0.0919266 0.00230478 0 -0.125884 0.16 -2.69604
GLY_87 -3.24695 0.830505 1.80746 2.50805e-05 0 0 -0.792794 0 0 0 0 0 0 0 0.102967 0.00420742 0 0.276168 -0.17 -1.18841
ASP_88 -4.06398 0.290531 2.76007 0.00285155 0 -0.140636 -0.597299 0 0 -0.0122934 0 0 0 0 -0.0469553 0.000514342 0.787084 0.0533076 -0.67 -1.6368
PHE_89 -6.56067 0.908836 1.4799 0.0237711 0 0 -0.836465 0 0 0 0 0 0 0 -0.0612868 0.00134282 0.510171 0.0455754 0.63 -3.85883
MET_90 -4.99935 3.94405 2.11492 0.00836841 0 0 -0.816314 0 0 0 0 0 0 0 -0.0650325 0.00115777 1.6396 -0.0653143 -0.34 1.42209
ASN_91 -3.25601 0.257217 2.00821 0.0041966 0 -0.0991271 -0.776268 0 0 0 0 0 0 0 -0.0388704 0.0151596 0.321008 0.0810697 -0.89 -2.37342
ARG_92 -5.07574 0.622852 3.1774 0.0101797 0 -0.0298264 -0.586553 0 -0.366318 0 0 0 0 0 -0.182976 0.0116595 1.68839 -0.0866539 -0.98 -1.79759
VAL_93 -4.78024 0.298289 1.32208 0.0105496 0 0 -0.853009 0 0 0 0 0 0 0 -0.0799481 0.00794583 0.374295 0.0619738 0.29 -3.34806
GLY_94 -2.86797 0.363129 1.52404 3.46472e-05 0 0 -0.777651 0 0 0 0 0 0 0 0.116549 0.00183316 0 0.27408 -0.17 -1.53595
ALA_95 -3.57802 0.434804 2.07312 0.000702175 0 0 -0.725235 0 0 0 0 0 0 0 -0.18133 0.00771531 0 -0.153703 0.16 -1.96195
LEU_96 -6.02743 0.706632 2.54329 0.00846417 0 0 -0.801046 0 0 0 0 0 0 0 -0.0561155 3.12715e-06 1.18516 -0.101785 -0.1 -2.64283
ALA_97 -4.83994 0.362276 2.03859 0.000731073 0 0 -0.538792 -0.3315 0 0 0 0 0 0 -0.134438 8.73752e-05 0 -0.155314 0.16 -3.4383
GLU_98 -3.09114 0.229005 1.77375 0.00535511 0 0.0109725 -0.401556 0 0 0 0 0 0 0 -0.224937 0.000874692 0.892887 -0.121292 -0.81 -1.73608
ARG_99 -3.9001 0.505477 2.74058 0.0110285 0 -0.0819851 -0.351872 0 0 0 0 0 0 0 -0.18704 0.0155968 1.89142 -0.083901 -0.98 -0.420797
GLU_100 -3.98955 0.456288 2.72588 0.00955691 0 -0.282739 -0.402348 0 -0.037932 -0.0408627 0 0 0 0 -0.170156 0.000104303 1.3564 -0.0074081 -0.81 -1.19276
ASN_101 -1.84251 0.127346 1.29362 0.00550108 0 -0.0318717 -0.116302 0 0 0 0 0 0 0 -0.298875 0.0115894 0.819979 -0.508895 -0.89 -1.43042
HIS_102 -5.23177 0.496741 2.62733 0.00305331 0 -0.160432 0 -0.3315 -0.00918772 -0.197289 0 0 0 0 0.11092 0.0803326 2.71683 -0.254134 0.56 0.410899
HIS_103 -3.95615 0.265236 1.49755 0.0037274 0.0479335 0.00748295 0 0 0 0 0 0 0 0 -0.0900172 0.000154848 0.777501 0.014205 0.56 -0.872379
PRO_104 -3.70939 1.34123 0.62833 0.00615749 0.0582058 0 0 0 0 0 0 0 0 0 0.455995 0.381148 0.623706 0.0599483 0.02 -0.134668
ARG_105 -6.32605 0.894268 4.0397 0.0108346 0 -0.708704 0 -1.26488 0 -1.23918 0 0 0 0 -0.00290375 0.0027901 2.524 0.0683615 -0.98 -2.98176
LEU_106 -4.25292 3.81998 1.24388 0.00820289 0 0 0 -1.39716 0 0 0 0 0 0 -0.0876671 0.0418475 0.553587 -0.136338 -0.1 -0.306587
THR_107 -3.35921 0.386199 2.29421 0.00631817 0 -0.0755129 0 -1.55189 0 -0.472741 0 0 0 0 0.0605222 0.0104644 0.0314422 -0.0139435 -0.27 -2.95415
MET_108 -4.07941 0.957829 1.68604 0.00793916 0 0 0 -1.23439 0 0 0 0 0 0 -0.0272147 0.0126015 1.52129 0.0242805 -0.34 -1.47103
GLU_109 -4.6193 0.600461 3.02712 0.00850001 0 -0.628568 -0.651957 0 0 -1.10649 0 0 0 0 0.27277 0.000688755 1.18707 0.262146 -0.81 -2.45756
PHE_110 -2.97458 0.34824 0.965344 0.0252412 0 0 0 0 0 0 0 0 0 0 -0.125318 0.0227576 0.102402 0.0549089 0.63 -0.951002
GLY_111 -2.70537 0.22122 1.34335 2.46098e-05 0 0 0 -0.403325 0 0 0 0 0 0 -0.260475 9.42558e-05 0 -0.666283 -0.17 -2.64076
ARG_112 -4.73515 0.548751 2.91426 0.0119634 0 -0.364557 -0.651957 0 0 -0.536656 0 0 0 0 0.0502955 0.114848 1.51807 -0.111871 -0.98 -2.222
VAL_113 -4.61947 0.667202 1.54337 0.0134774 0 0 0 -1.56369 0 0 0 0 0 0 -0.180392 0.0558111 0.105878 -0.386334 0.29 -4.07416
THR_114 -3.5125 0.278918 2.02628 0.006287 0 -0.0329857 0 -1.55189 0 0 0 0 0 0 -0.0219845 0.000224964 0.0817936 -0.0658641 -0.27 -3.06172
VAL_115 -4.1073 0.246879 1.23288 0.00987362 0 0 0 -1.41309 0 0 0 0 0 0 -0.213176 0.0020715 0.218194 -0.377699 0.29 -4.11136
GLU_116 -5.79187 1.90067 3.51835 0.00363956 0 -0.642896 0 -1.26488 0 -1.15128 0 0 0 0 0.0354368 0.00603136 2.20324 0.122035 -0.81 -1.87153
TRP_117 -9.09494 1.03513 2.90574 0.0205186 0 0 0 -1.54946 0 -0.107663 0 0 0 0 -0.0181175 0.176879 1.22387 -0.0196937 0.91 -4.51774
TRP_118 -5.49325 0.205153 2.64323 0.0242435 0 0 0 0 -0.00918772 0 0 0 0 0 -0.0397217 7.16863e-05 1.38477 -0.241985 0.91 -0.616662
THR_119 -4.23905 0.196187 2.87613 0.00643204 0 -0.184992 -0.187565 -1.22533 0 -0.0313347 0 0 0 0 0.0821718 0.0109578 0.0474936 0.100949 -0.27 -2.81795
HIS_D_120 -1.88144 0.313799 0.991967 0.00641771 0 0.0152316 -0.2153 0 0 0 0 0 0 0 0.139658 0.0175861 0.497222 0.078234 0.56 0.523377
SER_121 -1.40129 0.309188 0.812643 0.00406088 0 -0.0151352 0 0 0 0 0 0 0 0 -0.118938 0.00290702 0.572766 0.0361468 -0.37 -0.167654
ALA_122 -1.93278 0.499084 0.837151 0.000967535 0 0 -0.0391265 0 0 0 0 0 0 0 -0.19556 0.000919505 0 -0.0247676 0.16 -0.694112
GLY_123 -1.22868 0.128218 0.756015 2.45217e-05 0 0 -0.363739 0 0 0 0 0 0 0 -0.277231 0.00104538 0 -0.488632 -0.17 -1.64298
GLY_124 -2.42146 0.414271 1.34161 0.000133954 0 0 0 -1.22533 0 0 0 0 0 0 0.2613 0.0179101 0 -0.789624 -0.17 -2.57118
VAL_125 -3.161 0.118592 1.60564 0.0130808 0 0 0 0 0 0 0 0 0 0 -0.214674 0.000437209 0.0831493 -0.195243 0.29 -1.46002
THR_126 -4.08633 0.273186 2.92877 0.00891601 0 -0.0732981 -0.325438 0 -0.611812 -0.0699489 0 0 0 0 -0.0874179 4.53845e-06 0.044531 -0.411801 -0.27 -2.68064
GLU_127 -3.10416 0.216851 2.39491 0.00914465 0 -0.361343 -0.416582 0 0 -0.34258 0 0 0 0 -0.208014 0.000318396 2.78621 -0.110112 -0.81 0.0546394
LYS_128 -4.67153 0.66655 3.291 0.00847714 0 -0.611652 -0.431077 0 -0.037932 -0.0645489 0 0 0 0 -0.199176 0.000734753 1.75118 -0.0408034 -0.65 -0.988779
ASP_129 -7.31251 0.613131 5.00832 0.00299523 0 -0.319245 -0.421049 0 -0.611812 -0.298573 0 0 0 0 -0.111277 0.00707809 1.18784 0.0419913 -0.67 -2.8831
ARG_130 -6.03295 0.295132 4.0329 0.0109187 0 -0.265619 -0.722824 0 0 -0.341446 0 0 0 0 -0.222753 0.0215967 1.99173 -0.0912092 -0.98 -2.30453
GLU_131 -4.78289 0.340543 3.09293 0.00820961 0 -0.284264 -0.850361 0 0 -0.0236861 0 0 0 0 -0.186516 0.000337461 1.29187 -0.111502 -0.81 -2.31533
MET_132 -7.01075 1.14877 2.5199 0.0037198 0 0 -0.769531 0 0 0 0 0 0 0 -0.118323 0.00718558 1.32817 -0.104205 -0.34 -3.33507
ALA_133 -3.77331 0.323936 1.89875 0.000735252 0 0 -0.824706 0 0 0 0 0 0 0 -0.104829 3.9742e-07 0 -0.141944 0.16 -2.46137
ARG_134 -4.34622 0.255775 2.82767 0.0115529 0 -0.261524 -0.78873 0 0 -0.00113425 0 0 0 0 -0.19624 0.00106508 1.53696 -0.0806476 -0.98 -2.02148
LEU_135 -4.40375 0.381856 1.79037 0.00786035 0 0 -0.493692 0 0 0 0 0 0 0 -0.141395 0.0110116 0.165089 -0.0950235 -0.1 -2.87767
THR_136 -4.80942 0.51073 2.5676 0.00935193 0 0.0247567 -0.458261 0 0 -0.107663 0 0 0 0 0.0134844 0.00540798 0.177054 0.0715038 -0.27 -2.26545
ASP_137 -4.28604 0.464246 3.29664 0.00447958 0 -0.326931 -0.768863 0 0 -0.348906 0 0 0 0 -0.136659 0.00129091 1.0278 0.0182346 -0.67 -1.72472
ALA_138 -2.90331 0.648733 1.67132 0.000845613 0 0 -0.645273 0 0 0 0 0 0 0 -0.210702 0.000333945 0 -0.136322 0.16 -1.41437
LEU_139 -5.36346 1.30653 2.97787 0.00551871 0 0 -0.179721 0 -0.468433 0 0 0 0 0 -0.0810929 0.00327728 0.378089 0.0024651 -0.1 -1.51895
LEU_140 -3.76938 0.979824 1.72735 0.00581118 0 0 -0.343923 0 0 0 0 0 0 0 -0.167702 0.0127324 0.371452 -0.0812368 -0.1 -1.36507
GLN_141 -2.97615 1.58584 2.67419 0.0436831 0 -0.0298264 -0.275212 0 -0.102115 0 0 0 0 0 0.129662 2.87198e-06 5.44197 -0.217865 -0.97 5.30418
ARG_p:CtermProteinFull_142 -1.80437 0.106789 1.41711 0.0111028 0 -0.0635249 0 0 0 0 0 0 0 0 0 0 2.0512 0 -0.98 0.738308
#END_POSE_ENERGIES_TABLE msd_output_1_BB_61.pdb
