# Supplementary material for: A Generic Program for Multistate Protein Design
Source: PLoS One. 2011 Jul 6;6(7):e20937. doi: 10.1371/journal.pone.0020937 (PMC3130737; doi:10.1371/journal.pone.0020937)
Supplement: File S2 — Design models generated by this study for both the heterodimerization task and the orthogonal interface redesign task. (BZ2) [file pone.0020937.s002.bz2 › SupplementaryMaterials/select_heterodimer_designs/design5/repacked_v4_redes8_4_take6_20_AA.pdb]

ATOM      1  N   LYS A  10       0.838  40.160 -67.579  1.00  0.00              
ATOM      2  CA  LYS A  10      -0.121  41.140 -68.077  1.00  0.00              
ATOM      3  C   LYS A  10      -0.185  41.060 -69.603  1.00  0.00              
ATOM      4  O   LYS A  10       0.710  41.544 -70.294  1.00  0.00              
ATOM      5  CB  LYS A  10       0.307  42.540 -67.641  1.00  0.00              
ATOM      6  CG  LYS A  10      -0.743  43.611 -67.857  1.00  0.00              
ATOM      7  CD  LYS A  10      -1.989  43.333 -67.034  1.00  0.00              
ATOM      8  CE  LYS A  10      -2.969  44.485 -67.134  1.00  0.00              
ATOM      9  NZ  LYS A  10      -3.291  44.798 -68.551  1.00  0.00              
ATOM     10 1H   LYS A  10       1.633  40.461 -67.052  1.00  0.00              
ATOM     11 2H   LYS A  10       0.538  39.441 -66.953  1.00  0.00              
ATOM     12 3H   LYS A  10       1.329  39.571 -68.220  1.00  0.00              
ATOM     13  HA  LYS A  10      -1.116  40.911 -67.693  1.00  0.00              
ATOM     14 1HB  LYS A  10       0.554  42.483 -66.581  1.00  0.00              
ATOM     15 2HB  LYS A  10       1.203  42.792 -68.208  1.00  0.00              
ATOM     16 1HG  LYS A  10      -0.321  44.574 -67.566  1.00  0.00              
ATOM     17 2HG  LYS A  10      -1.002  43.634 -68.915  1.00  0.00              
ATOM     18 1HD  LYS A  10      -2.454  42.419 -67.406  1.00  0.00              
ATOM     19 2HD  LYS A  10      -1.694  43.191 -65.994  1.00  0.00              
ATOM     20 1HE  LYS A  10      -3.878  44.208 -66.602  1.00  0.00              
ATOM     21 2HE  LYS A  10      -2.521  45.357 -66.657  1.00  0.00              
ATOM     22 1HZ  LYS A  10      -3.944  45.568 -68.586  1.00  0.00              
ATOM     23 2HZ  LYS A  10      -2.445  45.052 -69.041  1.00  0.00              
ATOM     24 3HZ  LYS A  10      -3.703  43.987 -68.989  1.00  0.00              
ATOM     25  N   ARG A  11      -1.250  40.455 -70.122  1.00  0.00              
ATOM     26  CA  ARG A  11      -1.403  40.283 -71.562  1.00  0.00              
ATOM     27  C   ARG A  11      -2.846  40.464 -71.999  1.00  0.00              
ATOM     28  O   ARG A  11      -3.772  40.302 -71.205  1.00  0.00              
ATOM     29  CB  ARG A  11      -0.844  38.951 -72.042  1.00  0.00              
ATOM     30  CG  ARG A  11      -1.076  37.783 -71.097  1.00  0.00              
ATOM     31  CD  ARG A  11      -0.518  36.491 -71.572  1.00  0.00              
ATOM     32  NE  ARG A  11       0.935  36.430 -71.581  1.00  0.00              
ATOM     33  CZ  ARG A  11       1.694  36.108 -70.516  1.00  0.00              
ATOM     34  NH1 ARG A  11       1.148  35.854 -69.347  1.00  0.00              
ATOM     35  NH2 ARG A  11       3.006  36.076 -70.671  1.00  0.00              
ATOM     36  H   ARG A  11      -1.970  40.106 -69.506  1.00  0.00              
ATOM     37  HA  ARG A  11      -0.827  41.045 -72.088  1.00  0.00              
ATOM     38 1HB  ARG A  11      -1.313  38.737 -73.001  1.00  0.00              
ATOM     39 2HB  ARG A  11       0.227  39.090 -72.184  1.00  0.00              
ATOM     40 1HG  ARG A  11      -0.614  38.016 -70.137  1.00  0.00              
ATOM     41 2HG  ARG A  11      -2.151  37.655 -70.961  1.00  0.00              
ATOM     42 1HD  ARG A  11      -0.874  35.692 -70.923  1.00  0.00              
ATOM     43 2HD  ARG A  11      -0.859  36.311 -72.591  1.00  0.00              
ATOM     44  HE  ARG A  11       1.583  36.606 -72.338  1.00  0.00              
ATOM     45 1HH1 ARG A  11       0.145  35.899 -69.241  1.00  0.00              
ATOM     46 2HH1 ARG A  11       1.735  35.614 -68.561  1.00  0.00              
ATOM     47 1HH2 ARG A  11       3.411  36.292 -71.572  1.00  0.00              
ATOM     48 2HH2 ARG A  11       3.598  35.839 -69.889  1.00  0.00              
ATOM     49  N   LEU A  12      -3.018  40.797 -73.274  1.00  0.00              
ATOM     50  CA  LEU A  12      -4.329  41.001 -73.881  1.00  0.00              
ATOM     51  C   LEU A  12      -4.649  39.675 -74.559  1.00  0.00              
ATOM     52  O   LEU A  12      -3.973  39.285 -75.516  1.00  0.00              
ATOM     53  CB  LEU A  12      -4.227  42.132 -74.896  1.00  0.00              
ATOM     54  CG  LEU A  12      -5.493  42.738 -75.487  1.00  0.00              
ATOM     55  CD1 LEU A  12      -6.456  43.161 -74.388  1.00  0.00              
ATOM     56  CD2 LEU A  12      -5.086  43.928 -76.337  1.00  0.00              
ATOM     57  H   LEU A  12      -2.190  40.912 -73.841  1.00  0.00              
ATOM     58  HA  LEU A  12      -5.061  41.221 -73.104  1.00  0.00              
ATOM     59 1HB  LEU A  12      -3.745  42.885 -74.274  1.00  0.00              
ATOM     60 2HB  LEU A  12      -3.570  41.872 -75.726  1.00  0.00              
ATOM     61  HG  LEU A  12      -5.940  41.985 -76.136  1.00  0.00              
ATOM     62 1HD1 LEU A  12      -7.353  43.591 -74.835  1.00  0.00              
ATOM     63 2HD1 LEU A  12      -6.731  42.292 -73.790  1.00  0.00              
ATOM     64 3HD1 LEU A  12      -5.977  43.904 -73.751  1.00  0.00              
ATOM     65 1HD2 LEU A  12      -5.975  44.383 -76.775  1.00  0.00              
ATOM     66 2HD2 LEU A  12      -4.571  44.661 -75.715  1.00  0.00              
ATOM     67 3HD2 LEU A  12      -4.419  43.596 -77.133  1.00  0.00              
ATOM     68  N   VAL A  13      -5.697  39.007 -74.088  1.00  0.00              
ATOM     69  CA  VAL A  13      -6.037  37.673 -74.557  1.00  0.00              
ATOM     70  C   VAL A  13      -7.471  37.486 -75.027  1.00  0.00              
ATOM     71  O   VAL A  13      -8.405  38.076 -74.479  1.00  0.00              
ATOM     72  CB  VAL A  13      -5.782  36.647 -73.425  1.00  0.00              
ATOM     73  CG1 VAL A  13      -5.917  35.227 -73.950  1.00  0.00              
ATOM     74  CG2 VAL A  13      -4.411  36.875 -72.814  1.00  0.00              
ATOM     75  H   VAL A  13      -6.274  39.442 -73.382  1.00  0.00              
ATOM     76  HA  VAL A  13      -5.470  37.410 -75.451  1.00  0.00              
ATOM     77  HB  VAL A  13      -6.515  36.803 -72.634  1.00  0.00              
ATOM     78 1HG1 VAL A  13      -5.735  34.521 -73.140  1.00  0.00              
ATOM     79 2HG1 VAL A  13      -6.923  35.078 -74.341  1.00  0.00              
ATOM     80 3HG1 VAL A  13      -5.190  35.062 -74.745  1.00  0.00              
ATOM     81 1HG2 VAL A  13      -4.241  36.150 -72.019  1.00  0.00              
ATOM     82 2HG2 VAL A  13      -3.647  36.757 -73.583  1.00  0.00              
ATOM     83 3HG2 VAL A  13      -4.359  37.883 -72.402  1.00  0.00              
ATOM     84  N   LYS A  14      -7.632  36.632 -76.033  1.00  0.00              
ATOM     85  CA  LYS A  14      -8.942  36.289 -76.562  1.00  0.00              
ATOM     86  C   LYS A  14      -8.859  34.932 -77.241  1.00  0.00              
ATOM     87  O   LYS A  14      -7.859  34.605 -77.887  1.00  0.00              
ATOM     88  CB  LYS A  14      -9.433  37.332 -77.571  1.00  0.00              
ATOM     89  CG  LYS A  14     -10.800  36.995 -78.169  1.00  0.00              
ATOM     90  CD  LYS A  14     -11.326  38.111 -79.054  1.00  0.00              
ATOM     91  CE  LYS A  14     -12.598  37.688 -79.772  1.00  0.00              
ATOM     92  NZ  LYS A  14     -13.170  38.803 -80.573  1.00  0.00              
ATOM     93  H   LYS A  14      -6.811  36.209 -76.441  1.00  0.00              
ATOM     94  HA  LYS A  14      -9.661  36.214 -75.746  1.00  0.00              
ATOM     95 1HB  LYS A  14      -9.480  38.287 -77.046  1.00  0.00              
ATOM     96 2HB  LYS A  14      -8.684  37.390 -78.361  1.00  0.00              
ATOM     97 1HG  LYS A  14     -10.704  36.084 -78.761  1.00  0.00              
ATOM     98 2HG  LYS A  14     -11.502  36.825 -77.354  1.00  0.00              
ATOM     99 1HD  LYS A  14     -11.530  38.982 -78.430  1.00  0.00              
ATOM    100 2HD  LYS A  14     -10.560  38.363 -79.788  1.00  0.00              
ATOM    101 1HE  LYS A  14     -12.359  36.852 -80.427  1.00  0.00              
ATOM    102 2HE  LYS A  14     -13.322  37.366 -79.023  1.00  0.00              
ATOM    103 1HZ  LYS A  14     -14.012  38.488 -81.035  1.00  0.00              
ATOM    104 2HZ  LYS A  14     -13.390  39.578 -79.963  1.00  0.00              
ATOM    105 3HZ  LYS A  14     -12.497  39.100 -81.265  1.00  0.00              
ATOM    106  N   THR A  15      -9.904  34.132 -77.074  1.00  0.00              
ATOM    107  CA  THR A  15      -9.960  32.827 -77.709  1.00  0.00              
ATOM    108  C   THR A  15     -10.979  32.896 -78.835  1.00  0.00              
ATOM    109  O   THR A  15     -12.004  33.580 -78.728  1.00  0.00              
ATOM    110  CB  THR A  15     -10.370  31.723 -76.721  1.00  0.00              
ATOM    111  OG1 THR A  15     -11.655  32.027 -76.164  1.00  0.00              
ATOM    112  CG2 THR A  15      -9.343  31.603 -75.608  1.00  0.00              
ATOM    113  H   THR A  15     -10.676  34.431 -76.496  1.00  0.00              
ATOM    114  HA  THR A  15      -8.988  32.583 -78.138  1.00  0.00              
ATOM    115  HB  THR A  15     -10.440  30.776 -77.256  1.00  0.00              
ATOM    116  HG1 THR A  15     -12.046  31.226 -75.808  1.00  0.00              
ATOM    117 1HG2 THR A  15      -9.647  30.817 -74.917  1.00  0.00              
ATOM    118 2HG2 THR A  15      -8.371  31.356 -76.035  1.00  0.00              
ATOM    119 3HG2 THR A  15      -9.275  32.550 -75.074  1.00  0.00              
ATOM    120  N   PHE A  16     -10.674  32.205 -79.924  1.00  0.00              
ATOM    121  CA  PHE A  16     -11.533  32.155 -81.095  1.00  0.00              
ATOM    122  C   PHE A  16     -11.910  30.701 -81.328  1.00  0.00              
ATOM    123  O   PHE A  16     -11.043  29.825 -81.345  1.00  0.00              
ATOM    124  CB  PHE A  16     -10.791  32.713 -82.309  1.00  0.00              
ATOM    125  CG  PHE A  16     -10.400  34.158 -82.168  1.00  0.00              
ATOM    126  CD1 PHE A  16      -9.299  34.530 -81.395  1.00  0.00              
ATOM    127  CD2 PHE A  16     -11.142  35.151 -82.799  1.00  0.00              
ATOM    128  CE1 PHE A  16      -8.947  35.875 -81.256  1.00  0.00              
ATOM    129  CE2 PHE A  16     -10.796  36.496 -82.665  1.00  0.00              
ATOM    130  CZ  PHE A  16      -9.697  36.857 -81.892  1.00  0.00              
ATOM    131  H   PHE A  16      -9.803  31.693 -79.930  1.00  0.00              
ATOM    132  HA  PHE A  16     -12.443  32.728 -80.911  1.00  0.00              
ATOM    133 1HB  PHE A  16      -9.870  32.155 -82.475  1.00  0.00              
ATOM    134 2HB  PHE A  16     -11.420  32.646 -83.196  1.00  0.00              
ATOM    135  HD1 PHE A  16      -8.712  33.757 -80.898  1.00  0.00              
ATOM    136  HD2 PHE A  16     -12.004  34.868 -83.405  1.00  0.00              
ATOM    137  HE1 PHE A  16      -8.085  36.152 -80.650  1.00  0.00              
ATOM    138  HE2 PHE A  16     -11.386  37.264 -83.164  1.00  0.00              
ATOM    139  HZ  PHE A  16      -9.426  37.906 -81.784  1.00  0.00              
ATOM    140  N   ALA A  17     -13.204  30.447 -81.495  1.00  0.00              
ATOM    141  CA  ALA A  17     -13.708  29.094 -81.698  1.00  0.00              
ATOM    142  C   ALA A  17     -13.840  28.712 -83.165  1.00  0.00              
ATOM    143  O   ALA A  17     -14.171  29.541 -84.011  1.00  0.00              
ATOM    144  CB  ALA A  17     -15.056  28.938 -81.000  1.00  0.00              
ATOM    145  H   ALA A  17     -13.856  31.218 -81.480  1.00  0.00              
ATOM    146  HA  ALA A  17     -12.998  28.388 -81.267  1.00  0.00              
ATOM    147 1HB  ALA A  17     -15.429  27.925 -81.154  1.00  0.00              
ATOM    148 2HB  ALA A  17     -14.937  29.122 -79.932  1.00  0.00              
ATOM    149 3HB  ALA A  17     -15.765  29.652 -81.415  1.00  0.00              
ATOM    150  N   PHE A  18     -13.578  27.439 -83.451  1.00  0.00              
ATOM    151  CA  PHE A  18     -13.670  26.896 -84.800  1.00  0.00              
ATOM    152  C   PHE A  18     -14.265  25.494 -84.724  1.00  0.00              
ATOM    153  O   PHE A  18     -14.290  24.885 -83.660  1.00  0.00              
ATOM    154  CB  PHE A  18     -12.287  26.848 -85.454  1.00  0.00              
ATOM    155  CG  PHE A  18     -11.634  28.191 -85.562  1.00  0.00              
ATOM    156  CD1 PHE A  18     -10.865  28.693 -84.515  1.00  0.00              
ATOM    157  CD2 PHE A  18     -11.842  28.988 -86.682  1.00  0.00              
ATOM    158  CE1 PHE A  18     -10.318  29.972 -84.582  1.00  0.00              
ATOM    159  CE2 PHE A  18     -11.300  30.268 -86.756  1.00  0.00              
ATOM    160  CZ  PHE A  18     -10.537  30.759 -85.701  1.00  0.00              
ATOM    161  H   PHE A  18     -13.304  26.830 -82.693  1.00  0.00              
ATOM    162  HA  PHE A  18     -14.337  27.514 -85.403  1.00  0.00              
ATOM    163 1HB  PHE A  18     -11.617  26.218 -84.870  1.00  0.00              
ATOM    164 2HB  PHE A  18     -12.365  26.453 -86.466  1.00  0.00              
ATOM    165  HD1 PHE A  18     -10.692  28.072 -83.636  1.00  0.00              
ATOM    166  HD2 PHE A  18     -12.441  28.601 -87.507  1.00  0.00              
ATOM    167  HE1 PHE A  18      -9.719  30.352 -83.755  1.00  0.00              
ATOM    168  HE2 PHE A  18     -11.472  30.886 -87.637  1.00  0.00              
ATOM    169  HZ  PHE A  18     -10.114  31.761 -85.755  1.00  0.00              
ATOM    170  N   PRO A  19     -14.763  24.968 -85.854  1.00  0.00              
ATOM    171  CA  PRO A  19     -15.360  23.628 -85.877  1.00  0.00              
ATOM    172  C   PRO A  19     -14.357  22.476 -85.855  1.00  0.00              
ATOM    173  O   PRO A  19     -14.726  21.333 -85.587  1.00  0.00              
ATOM    174  CB  PRO A  19     -16.182  23.649 -87.160  1.00  0.00              
ATOM    175  CG  PRO A  19     -15.335  24.482 -88.062  1.00  0.00              
ATOM    176  CD  PRO A  19     -14.923  25.632 -87.161  1.00  0.00              
ATOM    177  HA  PRO A  19     -15.981  23.424 -84.992  1.00  0.00              
ATOM    178 1HB  PRO A  19     -16.340  22.634 -87.554  1.00  0.00              
ATOM    179 2HB  PRO A  19     -17.176  24.090 -86.995  1.00  0.00              
ATOM    180 1HG  PRO A  19     -14.472  23.912 -88.436  1.00  0.00              
ATOM    181 2HG  PRO A  19     -15.903  24.820 -88.941  1.00  0.00              
ATOM    182 1HD  PRO A  19     -13.987  26.105 -87.492  1.00  0.00              
ATOM    183 2HD  PRO A  19     -15.686  26.424 -87.122  1.00  0.00              
ATOM    184  N   ASN A  20     -13.092  22.775 -86.133  1.00  0.00              
ATOM    185  CA  ASN A  20     -12.059  21.747 -86.155  1.00  0.00              
ATOM    186  C   ASN A  20     -10.673  22.335 -85.908  1.00  0.00              
ATOM    187  O   ASN A  20     -10.542  23.464 -85.434  1.00  0.00              
ATOM    188  CB  ASN A  20     -12.075  20.979 -87.464  1.00  0.00              
ATOM    189  CG  ASN A  20     -11.746  21.821 -88.664  1.00  0.00              
ATOM    190  OD1 ASN A  20     -11.289  22.963 -88.540  1.00  0.00              
ATOM    191  ND2 ASN A  20     -12.052  21.297 -89.824  1.00  0.00              
ATOM    192  H   ASN A  20     -12.838  23.732 -86.333  1.00  0.00              
ATOM    193  HA  ASN A  20     -12.232  21.031 -85.350  1.00  0.00              
ATOM    194 1HB  ASN A  20     -11.569  20.016 -87.552  1.00  0.00              
ATOM    195 2HB  ASN A  20     -13.153  20.820 -87.431  1.00  0.00              
ATOM    196 1HD2 ASN A  20     -11.861  21.801 -90.666  1.00  0.00              
ATOM    197 2HD2 ASN A  20     -12.476  20.392 -89.867  1.00  0.00              
ATOM    198  N   PHE A  21      -9.641  21.560 -86.227  1.00  0.00              
ATOM    199  CA  PHE A  21      -8.260  21.997 -86.049  1.00  0.00              
ATOM    200  C   PHE A  21      -7.795  22.791 -87.266  1.00  0.00              
ATOM    201  O   PHE A  21      -7.145  23.826 -87.135  1.00  0.00              
ATOM    202  CB  PHE A  21      -7.340  20.798 -85.813  1.00  0.00              
ATOM    203  CG  PHE A  21      -5.898  21.170 -85.613  1.00  0.00              
ATOM    204  CD1 PHE A  21      -5.406  21.439 -84.344  1.00  0.00              
ATOM    205  CD2 PHE A  21      -5.032  21.253 -86.692  1.00  0.00              
ATOM    206  CE1 PHE A  21      -4.080  21.782 -84.159  1.00  0.00              
ATOM    207  CE2 PHE A  21      -3.706  21.595 -86.510  1.00  0.00              
ATOM    208  CZ  PHE A  21      -3.230  21.860 -85.241  1.00  0.00              
ATOM    209  H   PHE A  21      -9.821  20.641 -86.604  1.00  0.00              
ATOM    210  HA  PHE A  21      -8.190  22.662 -85.187  1.00  0.00              
ATOM    211 1HB  PHE A  21      -7.649  20.258 -84.919  1.00  0.00              
ATOM    212 2HB  PHE A  21      -7.372  20.127 -86.670  1.00  0.00              
ATOM    213  HD1 PHE A  21      -6.078  21.377 -83.488  1.00  0.00              
ATOM    214  HD2 PHE A  21      -5.408  21.045 -87.694  1.00  0.00              
ATOM    215  HE1 PHE A  21      -3.707  21.991 -83.157  1.00  0.00              
ATOM    216  HE2 PHE A  21      -3.035  21.656 -87.367  1.00  0.00              
ATOM    217  HZ  PHE A  21      -2.185  22.131 -85.097  1.00  0.00              
ATOM    218  N   ARG A  22      -8.135  22.289 -88.450  1.00  0.00              
ATOM    219  CA  ARG A  22      -7.754  22.912 -89.712  1.00  0.00              
ATOM    220  C   ARG A  22      -8.088  24.402 -89.788  1.00  0.00              
ATOM    221  O   ARG A  22      -7.232  25.221 -90.130  1.00  0.00              
ATOM    222  CB  ARG A  22      -8.344  22.163 -90.898  1.00  0.00              
ATOM    223  CG  ARG A  22      -7.913  22.682 -92.261  1.00  0.00              
ATOM    224  CD  ARG A  22      -8.589  22.024 -93.408  1.00  0.00              
ATOM    225  NE  ARG A  22     -10.015  22.289 -93.501  1.00  0.00              
ATOM    226  CZ  ARG A  22     -10.552  23.428 -93.981  1.00  0.00              
ATOM    227  NH1 ARG A  22      -9.789  24.422 -94.377  1.00  0.00              
ATOM    228  NH2 ARG A  22     -11.869  23.528 -94.021  1.00  0.00              
ATOM    229  H   ARG A  22      -8.681  21.439 -88.466  1.00  0.00              
ATOM    230  HA  ARG A  22      -6.672  22.861 -89.837  1.00  0.00              
ATOM    231 1HB  ARG A  22      -8.042  21.121 -90.798  1.00  0.00              
ATOM    232 2HB  ARG A  22      -9.428  22.237 -90.813  1.00  0.00              
ATOM    233 1HG  ARG A  22      -8.131  23.749 -92.310  1.00  0.00              
ATOM    234 2HG  ARG A  22      -6.839  22.525 -92.367  1.00  0.00              
ATOM    235 1HD  ARG A  22      -8.132  22.370 -94.334  1.00  0.00              
ATOM    236 2HD  ARG A  22      -8.462  20.945 -93.322  1.00  0.00              
ATOM    237  HE  ARG A  22     -10.798  21.704 -93.239  1.00  0.00              
ATOM    238 1HH1 ARG A  22      -8.784  24.336 -94.323  1.00  0.00              
ATOM    239 2HH1 ARG A  22     -10.211  25.267 -94.734  1.00  0.00              
ATOM    240 1HH2 ARG A  22     -12.442  22.761 -93.695  1.00  0.00              
ATOM    241 2HH2 ARG A  22     -12.298  24.371 -94.375  1.00  0.00              
ATOM    242  N   GLU A  23      -9.331  24.746 -89.476  1.00  0.00              
ATOM    243  CA  GLU A  23      -9.754  26.140 -89.523  1.00  0.00              
ATOM    244  C   GLU A  23      -9.057  26.985 -88.461  1.00  0.00              
ATOM    245  O   GLU A  23      -8.803  28.173 -88.675  1.00  0.00              
ATOM    246  CB  GLU A  23     -11.274  26.249 -89.364  1.00  0.00              
ATOM    247  CG  GLU A  23     -12.062  25.648 -90.520  1.00  0.00              
ATOM    248  CD  GLU A  23     -13.503  26.122 -90.558  1.00  0.00              
ATOM    249  OE1 GLU A  23     -14.263  25.648 -91.428  1.00  0.00              
ATOM    250  OE2 GLU A  23     -13.876  26.972 -89.723  1.00  0.00              
ATOM    251  H   GLU A  23      -9.998  24.039 -89.202  1.00  0.00              
ATOM    252  HA  GLU A  23      -9.479  26.578 -90.483  1.00  0.00              
ATOM    253 1HB  GLU A  23     -11.535  25.737 -88.438  1.00  0.00              
ATOM    254 2HB  GLU A  23     -11.510  27.309 -89.272  1.00  0.00              
ATOM    255 1HG  GLU A  23     -11.611  25.832 -91.495  1.00  0.00              
ATOM    256 2HG  GLU A  23     -12.048  24.579 -90.311  1.00  0.00              
ATOM    257  N   ALA A  24      -8.753  26.372 -87.319  1.00  0.00              
ATOM    258  CA  ALA A  24      -8.062  27.073 -86.240  1.00  0.00              
ATOM    259  C   ALA A  24      -6.661  27.427 -86.731  1.00  0.00              
ATOM    260  O   ALA A  24      -6.193  28.552 -86.565  1.00  0.00              
ATOM    261  CB  ALA A  24      -7.984  26.186 -85.001  1.00  0.00              
ATOM    262  H   ALA A  24      -9.004  25.402 -87.194  1.00  0.00              
ATOM    263  HA  ALA A  24      -8.607  27.989 -86.013  1.00  0.00              
ATOM    264 1HB  ALA A  24      -7.467  26.721 -84.204  1.00  0.00              
ATOM    265 2HB  ALA A  24      -8.991  25.931 -84.672  1.00  0.00              
ATOM    266 3HB  ALA A  24      -7.438  25.275 -85.240  1.00  0.00              
ATOM    267  N   ARG A  25      -6.001  26.461 -87.359  1.00  0.00              
ATOM    268  CA  ARG A  25      -4.664  26.679 -87.887  1.00  0.00              
ATOM    269  C   ARG A  25      -4.692  27.733 -88.999  1.00  0.00              
ATOM    270  O   ARG A  25      -3.794  28.573 -89.084  1.00  0.00              
ATOM    271  CB  ARG A  25      -4.011  25.385 -88.349  1.00  0.00              
ATOM    272  CG  ARG A  25      -2.589  25.535 -88.866  1.00  0.00              
ATOM    273  CD  ARG A  25      -1.922  24.252 -89.205  1.00  0.00              
ATOM    274  NE  ARG A  25      -0.571  24.394 -89.724  1.00  0.00              
ATOM    275  CZ  ARG A  25       0.197  23.371 -90.149  1.00  0.00              
ATOM    276  NH1 ARG A  25      -0.232  22.130 -90.085  1.00  0.00              
ATOM    277  NH2 ARG A  25       1.404  23.647 -90.611  1.00  0.00              
ATOM    278  H   ARG A  25      -6.434  25.556 -87.474  1.00  0.00              
ATOM    279  HA  ARG A  25      -4.015  27.065 -87.100  1.00  0.00              
ATOM    280 1HB  ARG A  25      -4.014  24.705 -87.498  1.00  0.00              
ATOM    281 2HB  ARG A  25      -4.639  24.977 -89.141  1.00  0.00              
ATOM    282 1HG  ARG A  25      -2.610  26.151 -89.765  1.00  0.00              
ATOM    283 2HG  ARG A  25      -1.993  26.032 -88.100  1.00  0.00              
ATOM    284 1HD  ARG A  25      -1.864  23.635 -88.309  1.00  0.00              
ATOM    285 2HD  ARG A  25      -2.510  23.737 -89.964  1.00  0.00              
ATOM    286  HE  ARG A  25      -0.012  25.227 -89.846  1.00  0.00              
ATOM    287 1HH1 ARG A  25      -1.151  21.934 -89.713  1.00  0.00              
ATOM    288 2HH1 ARG A  25       0.358  21.378 -90.409  1.00  0.00              
ATOM    289 1HH2 ARG A  25       1.725  24.605 -90.636  1.00  0.00              
ATOM    290 2HH2 ARG A  25       2.000  22.900 -90.935  1.00  0.00              
ATOM    291  N   ASP A  26      -5.722  27.695 -89.846  1.00  0.00              
ATOM    292  CA  ASP A  26      -5.842  28.674 -90.927  1.00  0.00              
ATOM    293  C   ASP A  26      -5.885  30.088 -90.343  1.00  0.00              
ATOM    294  O   ASP A  26      -5.221  30.998 -90.836  1.00  0.00              
ATOM    295  CB  ASP A  26      -7.120  28.451 -91.751  1.00  0.00              
ATOM    296  CG  ASP A  26      -7.088  27.171 -92.575  1.00  0.00              
ATOM    297  OD1 ASP A  26      -5.984  26.691 -92.916  1.00  0.00              
ATOM    298  OD2 ASP A  26      -8.182  26.660 -92.895  1.00  0.00              
ATOM    299  H   ASP A  26      -6.432  26.984 -89.745  1.00  0.00              
ATOM    300  HA  ASP A  26      -4.968  28.616 -91.576  1.00  0.00              
ATOM    301 1HB  ASP A  26      -8.033  28.492 -91.156  1.00  0.00              
ATOM    302 2HB  ASP A  26      -7.076  29.318 -92.411  1.00  0.00              
ATOM    303  N   PHE A  27      -6.673  30.264 -89.288  1.00  0.00              
ATOM    304  CA  PHE A  27      -6.799  31.569 -88.653  1.00  0.00              
ATOM    305  C   PHE A  27      -5.475  31.992 -88.026  1.00  0.00              
ATOM    306  O   PHE A  27      -5.069  33.146 -88.135  1.00  0.00              
ATOM    307  CB  PHE A  27      -7.893  31.528 -87.589  1.00  0.00              
ATOM    308  CG  PHE A  27      -8.083  32.830 -86.867  1.00  0.00              
ATOM    309  CD1 PHE A  27      -8.580  33.945 -87.534  1.00  0.00              
ATOM    310  CD2 PHE A  27      -7.755  32.945 -85.521  1.00  0.00              
ATOM    311  CE1 PHE A  27      -8.748  35.159 -86.868  1.00  0.00              
ATOM    312  CE2 PHE A  27      -7.920  34.156 -84.847  1.00  0.00              
ATOM    313  CZ  PHE A  27      -8.417  35.261 -85.524  1.00  0.00              
ATOM    314  H   PHE A  27      -7.195  29.484 -88.916  1.00  0.00              
ATOM    315  HA  PHE A  27      -7.049  32.322 -89.401  1.00  0.00              
ATOM    316 1HB  PHE A  27      -8.851  31.281 -88.045  1.00  0.00              
ATOM    317 2HB  PHE A  27      -7.650  30.784 -86.831  1.00  0.00              
ATOM    318  HD1 PHE A  27      -8.840  33.862 -88.590  1.00  0.00              
ATOM    319  HD2 PHE A  27      -7.364  32.075 -84.991  1.00  0.00              
ATOM    320  HE1 PHE A  27      -9.139  36.024 -87.403  1.00  0.00              
ATOM    321  HE2 PHE A  27      -7.659  34.236 -83.792  1.00  0.00              
ATOM    322  HZ  PHE A  27      -8.545  36.207 -85.000  1.00  0.00              
ATOM    323  N   ALA A  28      -4.798  31.050 -87.380  1.00  0.00              
ATOM    324  CA  ALA A  28      -3.519  31.346 -86.756  1.00  0.00              
ATOM    325  C   ALA A  28      -2.531  31.873 -87.792  1.00  0.00              
ATOM    326  O   ALA A  28      -1.750  32.774 -87.512  1.00  0.00              
ATOM    327  CB  ALA A  28      -2.966  30.110 -86.061  1.00  0.00              
ATOM    328  H   ALA A  28      -5.171  30.113 -87.318  1.00  0.00              
ATOM    329  HA  ALA A  28      -3.667  32.127 -86.009  1.00  0.00              
ATOM    330 1HB  ALA A  28      -2.007  30.350 -85.603  1.00  0.00              
ATOM    331 2HB  ALA A  28      -3.664  29.783 -85.290  1.00  0.00              
ATOM    332 3HB  ALA A  28      -2.830  29.313 -86.790  1.00  0.00              
ATOM    333  N   ASN A  29      -2.561  31.308 -88.994  1.00  0.00              
ATOM    334  CA  ASN A  29      -1.659  31.757 -90.046  1.00  0.00              
ATOM    335  C   ASN A  29      -1.962  33.186 -90.485  1.00  0.00              
ATOM    336  O   ASN A  29      -1.050  33.935 -90.825  1.00  0.00              
ATOM    337  CB  ASN A  29      -1.704  30.824 -91.242  1.00  0.00              
ATOM    338  CG  ASN A  29      -1.029  29.502 -91.004  1.00  0.00              
ATOM    339  OD1 ASN A  29      -0.193  29.362 -90.104  1.00  0.00              
ATOM    340  ND2 ASN A  29      -1.326  28.554 -91.856  1.00  0.00              
ATOM    341  H   ASN A  29      -3.211  30.560 -89.189  1.00  0.00              
ATOM    342  HA  ASN A  29      -0.633  31.769 -89.674  1.00  0.00              
ATOM    343 1HB  ASN A  29      -2.635  30.657 -91.786  1.00  0.00              
ATOM    344 2HB  ASN A  29      -1.043  31.453 -91.838  1.00  0.00              
ATOM    345 1HD2 ASN A  29      -0.914  27.648 -91.759  1.00  0.00              
ATOM    346 2HD2 ASN A  29      -1.964  28.736 -92.603  1.00  0.00              
ATOM    347  N   ARG A  30      -3.236  33.565 -90.473  1.00  0.00              
ATOM    348  CA  ARG A  30      -3.601  34.928 -90.843  1.00  0.00              
ATOM    349  C   ARG A  30      -3.110  35.889 -89.755  1.00  0.00              
ATOM    350  O   ARG A  30      -2.657  36.988 -90.057  1.00  0.00              
ATOM    351  CB  ARG A  30      -5.112  35.045 -91.019  1.00  0.00              
ATOM    352  CG  ARG A  30      -5.639  34.246 -92.205  1.00  0.00              
ATOM    353  CD  ARG A  30      -7.137  34.413 -92.361  1.00  0.00              
ATOM    354  NE  ARG A  30      -7.496  35.792 -92.670  1.00  0.00              
ATOM    355  CZ  ARG A  30      -8.719  36.294 -92.538  1.00  0.00              
ATOM    356  NH1 ARG A  30      -9.709  35.528 -92.097  1.00  0.00              
ATOM    357  NH2 ARG A  30      -8.951  37.563 -92.842  1.00  0.00              
ATOM    358  H   ARG A  30      -3.963  32.916 -90.208  1.00  0.00              
ATOM    359  HA  ARG A  30      -3.109  35.201 -91.777  1.00  0.00              
ATOM    360 1HB  ARG A  30      -5.568  34.691 -90.096  1.00  0.00              
ATOM    361 2HB  ARG A  30      -5.335  36.104 -91.152  1.00  0.00              
ATOM    362 1HG  ARG A  30      -5.139  34.595 -93.109  1.00  0.00              
ATOM    363 2HG  ARG A  30      -5.405  33.193 -92.044  1.00  0.00              
ATOM    364 1HD  ARG A  30      -7.483  33.770 -93.170  1.00  0.00              
ATOM    365 2HD  ARG A  30      -7.624  34.122 -91.431  1.00  0.00              
ATOM    366  HE  ARG A  30      -6.917  36.547 -93.013  1.00  0.00              
ATOM    367 1HH1 ARG A  30      -9.530  34.562 -91.861  1.00  0.00              
ATOM    368 2HH1 ARG A  30     -10.637  35.914 -91.999  1.00  0.00              
ATOM    369 1HH2 ARG A  30      -8.195  38.146 -93.174  1.00  0.00              
ATOM    370 2HH2 ARG A  30      -9.881  37.941 -92.741  1.00  0.00              
ATOM    371  N   VAL A  31      -3.202  35.475 -88.491  1.00  0.00              
ATOM    372  CA  VAL A  31      -2.727  36.314 -87.395  1.00  0.00              
ATOM    373  C   VAL A  31      -1.205  36.436 -87.531  1.00  0.00              
ATOM    374  O   VAL A  31      -0.633  37.489 -87.267  1.00  0.00              
ATOM    375  CB  VAL A  31      -3.093  35.717 -86.011  1.00  0.00              
ATOM    376  CG1 VAL A  31      -2.531  36.594 -84.894  1.00  0.00              
ATOM    377  CG2 VAL A  31      -4.605  35.614 -85.871  1.00  0.00              
ATOM    378  H   VAL A  31      -3.603  34.572 -88.281  1.00  0.00              
ATOM    379  HA  VAL A  31      -3.138  37.322 -87.461  1.00  0.00              
ATOM    380  HB  VAL A  31      -2.695  34.704 -85.946  1.00  0.00              
ATOM    381 1HG1 VAL A  31      -2.794  36.165 -83.927  1.00  0.00              
ATOM    382 2HG1 VAL A  31      -1.446  36.647 -84.984  1.00  0.00              
ATOM    383 3HG1 VAL A  31      -2.952  37.596 -84.972  1.00  0.00              
ATOM    384 1HG2 VAL A  31      -4.853  35.193 -84.897  1.00  0.00              
ATOM    385 2HG2 VAL A  31      -5.046  36.607 -85.961  1.00  0.00              
ATOM    386 3HG2 VAL A  31      -5.000  34.968 -86.656  1.00  0.00              
ATOM    387  N   ARG A  32      -0.557  35.356 -87.962  1.00  0.00              
ATOM    388  CA  ARG A  32       0.885  35.387 -88.149  1.00  0.00              
ATOM    389  C   ARG A  32       1.304  36.376 -89.229  1.00  0.00              
ATOM    390  O   ARG A  32       2.297  37.087 -89.075  1.00  0.00              
ATOM    391  CB  ARG A  32       1.449  34.000 -88.422  1.00  0.00              
ATOM    392  CG  ARG A  32       1.442  33.060 -87.227  1.00  0.00              
ATOM    393  CD  ARG A  32       1.929  31.689 -87.523  1.00  0.00              
ATOM    394  NE  ARG A  32       1.904  30.782 -86.387  1.00  0.00              
ATOM    395  CZ  ARG A  32       2.230  29.476 -86.444  1.00  0.00              
ATOM    396  NH1 ARG A  32       2.570  28.911 -87.581  1.00  0.00              
ATOM    397  NH2 ARG A  32       2.176  28.770 -85.328  1.00  0.00              
ATOM    398  H   ARG A  32      -1.061  34.504 -88.163  1.00  0.00              
ATOM    399  HA  ARG A  32       1.369  35.724 -87.232  1.00  0.00              
ATOM    400 1HB  ARG A  32       0.854  33.567 -89.224  1.00  0.00              
ATOM    401 2HB  ARG A  32       2.475  34.137 -88.764  1.00  0.00              
ATOM    402 1HG  ARG A  32       2.078  33.482 -86.449  1.00  0.00              
ATOM    403 2HG  ARG A  32       0.419  32.981 -86.855  1.00  0.00              
ATOM    404 1HD  ARG A  32       1.306  31.253 -88.303  1.00  0.00              
ATOM    405 2HD  ARG A  32       2.960  31.748 -87.872  1.00  0.00              
ATOM    406  HE  ARG A  32       1.654  30.962 -85.424  1.00  0.00              
ATOM    407 1HH1 ARG A  32       2.589  29.460 -88.429  1.00  0.00              
ATOM    408 2HH1 ARG A  32       2.811  27.931 -87.603  1.00  0.00              
ATOM    409 1HH2 ARG A  32       1.896  29.216 -84.465  1.00  0.00              
ATOM    410 2HH2 ARG A  32       2.415  27.790 -85.342  1.00  0.00              
ATOM    411  N   ALA A  33       0.549  36.429 -90.325  1.00  0.00              
ATOM    412  CA  ALA A  33       0.857  37.353 -91.416  1.00  0.00              
ATOM    413  C   ALA A  33       0.698  38.787 -90.925  1.00  0.00              
ATOM    414  O   ALA A  33       1.491  39.668 -91.260  1.00  0.00              
ATOM    415  CB  ALA A  33      -0.066  37.097 -92.603  1.00  0.00              
ATOM    416  H   ALA A  33      -0.253  35.820 -90.407  1.00  0.00              
ATOM    417  HA  ALA A  33       1.894  37.204 -91.718  1.00  0.00              
ATOM    418 1HB  ALA A  33       0.176  37.792 -93.407  1.00  0.00              
ATOM    419 2HB  ALA A  33       0.069  36.074 -92.955  1.00  0.00              
ATOM    420 3HB  ALA A  33      -1.101  37.243 -92.297  1.00  0.00              
ATOM    421  N   LEU A  34      -0.338  39.012 -90.125  1.00  0.00              
ATOM    422  CA  LEU A  34      -0.605  40.323 -89.554  1.00  0.00              
ATOM    423  C   LEU A  34       0.577  40.736 -88.673  1.00  0.00              
ATOM    424  O   LEU A  34       1.063  41.867 -88.747  1.00  0.00              
ATOM    425  CB  LEU A  34      -1.892  40.262 -88.728  1.00  0.00              
ATOM    426  CG  LEU A  34      -2.190  41.414 -87.770  1.00  0.00              
ATOM    427  CD1 LEU A  34      -2.336  42.711 -88.547  1.00  0.00              
ATOM    428  CD2 LEU A  34      -3.459  41.107 -86.985  1.00  0.00              
ATOM    429  H   LEU A  34      -0.959  38.245 -89.908  1.00  0.00              
ATOM    430  HA  LEU A  34      -0.695  41.058 -90.353  1.00  0.00              
ATOM    431 1HB  LEU A  34      -2.622  40.276 -89.536  1.00  0.00              
ATOM    432 2HB  LEU A  34      -1.976  39.324 -88.179  1.00  0.00              
ATOM    433  HG  LEU A  34      -1.364  41.468 -87.061  1.00  0.00              
ATOM    434 1HD1 LEU A  34      -2.548  43.527 -87.857  1.00  0.00              
ATOM    435 2HD1 LEU A  34      -1.410  42.921 -89.082  1.00  0.00              
ATOM    436 3HD1 LEU A  34      -3.154  42.618 -89.260  1.00  0.00              
ATOM    437 1HD2 LEU A  34      -3.671  41.929 -86.301  1.00  0.00              
ATOM    438 2HD2 LEU A  34      -4.294  40.984 -87.675  1.00  0.00              
ATOM    439 3HD2 LEU A  34      -3.322  40.188 -86.415  1.00  0.00              
ATOM    440  N   ALA A  35       1.038  39.804 -87.844  1.00  0.00              
ATOM    441  CA  ALA A  35       2.160  40.050 -86.945  1.00  0.00              
ATOM    442  C   ALA A  35       3.413  40.451 -87.720  1.00  0.00              
ATOM    443  O   ALA A  35       4.149  41.348 -87.310  1.00  0.00              
ATOM    444  CB  ALA A  35       2.431  38.821 -86.090  1.00  0.00              
ATOM    445  H   ALA A  35       0.594  38.897 -87.840  1.00  0.00              
ATOM    446  HA  ALA A  35       1.906  40.882 -86.288  1.00  0.00              
ATOM    447 1HB  ALA A  35       3.270  39.020 -85.423  1.00  0.00              
ATOM    448 2HB  ALA A  35       1.546  38.585 -85.499  1.00  0.00              
ATOM    449 3HB  ALA A  35       2.674  37.977 -86.734  1.00  0.00              
ATOM    450  N   GLU A  36       3.653  39.776 -88.840  1.00  0.00              
ATOM    451  CA  GLU A  36       4.819  40.061 -89.669  1.00  0.00              
ATOM    452  C   GLU A  36       4.750  41.476 -90.240  1.00  0.00              
ATOM    453  O   GLU A  36       5.762  42.176 -90.304  1.00  0.00              
ATOM    454  CB  GLU A  36       4.934  39.039 -90.802  1.00  0.00              
ATOM    455  CG  GLU A  36       5.328  37.640 -90.349  1.00  0.00              
ATOM    456  CD  GLU A  36       5.301  36.667 -91.495  1.00  0.00              
ATOM    457  OE1 GLU A  36       4.921  37.058 -92.572  1.00  0.00              
ATOM    458  OE2 GLU A  36       5.765  35.564 -91.323  1.00  0.00              
ATOM    459  H   GLU A  36       3.013  39.048 -89.124  1.00  0.00              
ATOM    460  HA  GLU A  36       5.724  40.013 -89.063  1.00  0.00              
ATOM    461 1HB  GLU A  36       3.963  39.000 -91.296  1.00  0.00              
ATOM    462 2HB  GLU A  36       5.682  39.418 -91.499  1.00  0.00              
ATOM    463 1HG  GLU A  36       6.302  37.599 -89.862  1.00  0.00              
ATOM    464 2HG  GLU A  36       4.553  37.376 -89.631  1.00  0.00              
ATOM    465  N   ARG A  37       3.556  41.894 -90.651  1.00  0.00              
ATOM    466  CA  ARG A  37       3.364  43.224 -91.224  1.00  0.00              
ATOM    467  C   ARG A  37       3.553  44.347 -90.206  1.00  0.00              
ATOM    468  O   ARG A  37       4.112  45.398 -90.525  1.00  0.00              
ATOM    469  CB  ARG A  37       1.961  43.353 -91.830  1.00  0.00              
ATOM    470  CG  ARG A  37       1.656  42.408 -92.978  1.00  0.00              
ATOM    471  CD  ARG A  37       0.438  42.890 -93.762  1.00  0.00              
ATOM    472  NE  ARG A  37      -0.792  42.890 -92.972  1.00  0.00              
ATOM    473  CZ  ARG A  37      -1.512  41.804 -92.703  1.00  0.00              
ATOM    474  NH1 ARG A  37      -1.131  40.620 -93.162  1.00  0.00              
ATOM    475  NH2 ARG A  37      -2.619  41.903 -91.979  1.00  0.00              
ATOM    476  H   ARG A  37       2.762  41.276 -90.565  1.00  0.00              
ATOM    477  HA  ARG A  37       4.113  43.405 -91.996  1.00  0.00              
ATOM    478 1HB  ARG A  37       1.249  43.174 -91.026  1.00  0.00              
ATOM    479 2HB  ARG A  37       1.860  44.380 -92.182  1.00  0.00              
ATOM    480 1HG  ARG A  37       2.526  42.367 -93.634  1.00  0.00              
ATOM    481 2HG  ARG A  37       1.464  41.416 -92.568  1.00  0.00              
ATOM    482 1HD  ARG A  37       0.619  43.908 -94.106  1.00  0.00              
ATOM    483 2HD  ARG A  37       0.289  42.237 -94.621  1.00  0.00              
ATOM    484  HE  ARG A  37      -1.272  43.661 -92.526  1.00  0.00              
ATOM    485 1HH1 ARG A  37      -0.291  40.543 -93.717  1.00  0.00              
ATOM    486 2HH1 ARG A  37      -1.682  39.800 -92.954  1.00  0.00              
ATOM    487 1HH2 ARG A  37      -2.913  42.806 -91.633  1.00  0.00              
ATOM    488 2HH2 ARG A  37      -3.163  41.077 -91.778  1.00  0.00              
ATOM    489  N   GLU A  38       3.084  44.120 -88.983  1.00  0.00              
ATOM    490  CA  GLU A  38       3.165  45.123 -87.927  1.00  0.00              
ATOM    491  C   GLU A  38       4.398  45.024 -87.036  1.00  0.00              
ATOM    492  O   GLU A  38       4.564  45.822 -86.108  1.00  0.00              
ATOM    493  CB  GLU A  38       1.907  45.048 -87.062  1.00  0.00              
ATOM    494  CG  GLU A  38       0.622  45.238 -87.851  1.00  0.00              
ATOM    495  CD  GLU A  38       0.540  46.605 -88.500  1.00  0.00              
ATOM    496  OE1 GLU A  38      -0.338  46.804 -89.366  1.00  0.00              
ATOM    497  OE2 GLU A  38       1.351  47.483 -88.138  1.00  0.00              
ATOM    498  H   GLU A  38       2.659  43.226 -88.781  1.00  0.00              
ATOM    499  HA  GLU A  38       3.235  46.118 -88.367  1.00  0.00              
ATOM    500 1HB  GLU A  38       1.908  44.069 -86.583  1.00  0.00              
ATOM    501 2HB  GLU A  38       1.996  45.825 -86.302  1.00  0.00              
ATOM    502 1HG  GLU A  38       0.466  44.477 -88.615  1.00  0.00              
ATOM    503 2HG  GLU A  38      -0.157  45.157 -87.095  1.00  0.00              
ATOM    504  N   ASN A  39       5.254  44.047 -87.306  1.00  0.00              
ATOM    505  CA  ASN A  39       6.466  43.859 -86.520  1.00  0.00              
ATOM    506  C   ASN A  39       6.199  43.657 -85.028  1.00  0.00              
ATOM    507  O   ASN A  39       6.970  44.111 -84.180  1.00  0.00              
ATOM    508  CB  ASN A  39       7.418  45.024 -86.717  1.00  0.00              
ATOM    509  CG  ASN A  39       7.885  45.191 -88.137  1.00  0.00              
ATOM    510  OD1 ASN A  39       8.463  44.275 -88.734  1.00  0.00              
ATOM    511  ND2 ASN A  39       7.710  46.381 -88.652  1.00  0.00              
ATOM    512  H   ASN A  39       5.063  43.419 -88.073  1.00  0.00              
ATOM    513  HA  ASN A  39       6.977  42.950 -86.840  1.00  0.00              
ATOM    514 1HB  ASN A  39       7.195  46.005 -86.296  1.00  0.00              
ATOM    515 2HB  ASN A  39       8.214  44.554 -86.139  1.00  0.00              
ATOM    516 1HD2 ASN A  39       7.996  46.565 -89.593  1.00  0.00              
ATOM    517 2HD2 ASN A  39       7.290  47.106 -88.106  1.00  0.00              
ATOM    518  N   HIS A  40       5.101  42.977 -84.710  1.00  0.00              
ATOM    519  CA  HIS A  40       4.756  42.693 -83.323  1.00  0.00              
ATOM    520  C   HIS A  40       4.101  41.323 -83.337  1.00  0.00              
ATOM    521  O   HIS A  40       3.101  41.107 -84.024  1.00  0.00              
ATOM    522  CB  HIS A  40       3.822  43.751 -82.727  1.00  0.00              
ATOM    523  CG  HIS A  40       3.617  43.611 -81.251  1.00  0.00              
ATOM    524  ND1 HIS A  40       3.012  42.508 -80.686  1.00  0.00              
ATOM    525  CD2 HIS A  40       3.936  44.433 -80.224  1.00  0.00              
ATOM    526  CE1 HIS A  40       2.969  42.659 -79.373  1.00  0.00              
ATOM    527  NE2 HIS A  40       3.523  43.818 -79.068  1.00  0.00              
ATOM    528  H   HIS A  40       4.491  42.649 -85.446  1.00  0.00              
ATOM    529  HA  HIS A  40       5.662  42.668 -82.718  1.00  0.00              
ATOM    530 1HB  HIS A  40       4.231  44.749 -82.891  1.00  0.00              
ATOM    531 2HB  HIS A  40       2.836  43.683 -83.187  1.00  0.00              
ATOM    532  HD2 HIS A  40       4.421  45.409 -80.180  1.00  0.00              
ATOM    533  HE1 HIS A  40       2.526  41.889 -78.741  1.00  0.00              
ATOM    534  HE2 HIS A  40       3.629  44.199 -78.139  1.00  0.00              
ATOM    535  N   HIS A  41       4.668  40.401 -82.570  1.00  0.00              
ATOM    536  CA  HIS A  41       4.186  39.033 -82.566  1.00  0.00              
ATOM    537  C   HIS A  41       3.490  38.571 -81.307  1.00  0.00              
ATOM    538  O   HIS A  41       3.889  38.903 -80.194  1.00  0.00              
ATOM    539  CB  HIS A  41       5.354  38.085 -82.854  1.00  0.00              
ATOM    540  CG  HIS A  41       6.136  38.448 -84.078  1.00  0.00              
ATOM    541  ND1 HIS A  41       5.748  38.074 -85.348  1.00  0.00              
ATOM    542  CD2 HIS A  41       7.283  39.151 -84.228  1.00  0.00              
ATOM    543  CE1 HIS A  41       6.623  38.532 -86.225  1.00  0.00              
ATOM    544  NE2 HIS A  41       7.564  39.188 -85.571  1.00  0.00              
ATOM    545  H   HIS A  41       5.447  40.650 -81.978  1.00  0.00              
ATOM    546  HA  HIS A  41       3.423  38.911 -83.334  1.00  0.00              
ATOM    547 1HB  HIS A  41       6.059  38.091 -82.022  1.00  0.00              
ATOM    548 2HB  HIS A  41       4.985  37.071 -83.009  1.00  0.00              
ATOM    549  HD2 HIS A  41       7.950  39.641 -83.517  1.00  0.00              
ATOM    550  HE1 HIS A  41       6.493  38.341 -87.290  1.00  0.00              
ATOM    551  HE2 HIS A  41       8.364  39.646 -85.984  1.00  0.00              
ATOM    552  N   PRO A  42       2.444  37.758 -81.473  1.00  0.00              
ATOM    553  CA  PRO A  42       1.672  37.235 -80.350  1.00  0.00              
ATOM    554  C   PRO A  42       2.186  35.878 -79.918  1.00  0.00              
ATOM    555  O   PRO A  42       3.156  35.350 -80.471  1.00  0.00              
ATOM    556  CB  PRO A  42       0.293  37.082 -80.960  1.00  0.00              
ATOM    557  CG  PRO A  42       0.643  36.490 -82.317  1.00  0.00              
ATOM    558  CD  PRO A  42       1.852  37.323 -82.757  1.00  0.00              
ATOM    559  HA  PRO A  42       1.745  37.866 -79.452  1.00  0.00              
ATOM    560 1HB  PRO A  42      -0.344  36.421 -80.354  1.00  0.00              
ATOM    561 2HB  PRO A  42      -0.225  38.050 -81.034  1.00  0.00              
ATOM    562 1HG  PRO A  42       0.883  35.420 -82.234  1.00  0.00              
ATOM    563 2HG  PRO A  42      -0.200  36.577 -83.018  1.00  0.00              
ATOM    564 1HD  PRO A  42       2.570  36.735 -83.347  1.00  0.00              
ATOM    565 2HD  PRO A  42       1.560  38.186 -83.374  1.00  0.00              
ATOM    566  N   ARG A  43       1.540  35.338 -78.892  1.00  0.00              
ATOM    567  CA  ARG A  43       1.792  33.970 -78.486  1.00  0.00              
ATOM    568  C   ARG A  43       0.466  33.341 -78.920  1.00  0.00              
ATOM    569  O   ARG A  43      -0.614  33.770 -78.488  1.00  0.00              
ATOM    570  CB  ARG A  43       2.145  33.774 -77.019  1.00  0.00              
ATOM    571  CG  ARG A  43       2.556  32.359 -76.643  1.00  0.00              
ATOM    572  CD  ARG A  43       2.990  32.202 -75.232  1.00  0.00              
ATOM    573  NE  ARG A  43       1.916  32.298 -74.256  1.00  0.00              
ATOM    574  CZ  ARG A  43       2.090  32.263 -72.921  1.00  0.00              
ATOM    575  NH1 ARG A  43       3.284  32.095 -72.397  1.00  0.00              
ATOM    576  NH2 ARG A  43       1.023  32.376 -72.149  1.00  0.00              
ATOM    577  H   ARG A  43       0.861  35.885 -78.383  1.00  0.00              
ATOM    578  HA  ARG A  43       2.664  33.583 -79.015  1.00  0.00              
ATOM    579 1HB  ARG A  43       2.963  34.457 -76.795  1.00  0.00              
ATOM    580 2HB  ARG A  43       1.266  34.058 -76.440  1.00  0.00              
ATOM    581 1HG  ARG A  43       1.707  31.696 -76.809  1.00  0.00              
ATOM    582 2HG  ARG A  43       3.384  32.057 -77.286  1.00  0.00              
ATOM    583 1HD  ARG A  43       3.454  31.224 -75.111  1.00  0.00              
ATOM    584 2HD  ARG A  43       3.716  32.979 -74.996  1.00  0.00              
ATOM    585  HE  ARG A  43       0.921  32.402 -74.402  1.00  0.00              
ATOM    586 1HH1 ARG A  43       4.088  31.992 -73.001  1.00  0.00              
ATOM    587 2HH1 ARG A  43       3.393  32.071 -71.394  1.00  0.00              
ATOM    588 1HH2 ARG A  43       0.110  32.486 -72.568  1.00  0.00              
ATOM    589 2HH2 ARG A  43       1.125  32.351 -71.145  1.00  0.00              
ATOM    590  N   LEU A  44       0.550  32.360 -79.811  1.00  0.00              
ATOM    591  CA  LEU A  44      -0.631  31.683 -80.326  1.00  0.00              
ATOM    592  C   LEU A  44      -0.720  30.268 -79.805  1.00  0.00              
ATOM    593  O   LEU A  44       0.270  29.537 -79.815  1.00  0.00              
ATOM    594  CB  LEU A  44      -0.620  31.683 -81.860  1.00  0.00              
ATOM    595  CG  LEU A  44      -0.612  33.072 -82.512  1.00  0.00              
ATOM    596  CD1 LEU A  44      -0.514  32.937 -84.026  1.00  0.00              
ATOM    597  CD2 LEU A  44      -1.874  33.826 -82.119  1.00  0.00              
ATOM    598  H   LEU A  44       1.462  32.077 -80.140  1.00  0.00              
ATOM    599  HA  LEU A  44      -1.527  32.198 -79.980  1.00  0.00              
ATOM    600 1HB  LEU A  44       0.333  31.185 -82.030  1.00  0.00              
ATOM    601 2HB  LEU A  44      -1.427  31.075 -82.269  1.00  0.00              
ATOM    602  HG  LEU A  44       0.242  33.615 -82.107  1.00  0.00              
ATOM    603 1HD1 LEU A  44      -0.509  33.927 -84.480  1.00  0.00              
ATOM    604 2HD1 LEU A  44       0.407  32.415 -84.285  1.00  0.00              
ATOM    605 3HD1 LEU A  44      -1.368  32.372 -84.397  1.00  0.00              
ATOM    606 1HD2 LEU A  44      -1.866  34.813 -82.583  1.00  0.00              
ATOM    607 2HD2 LEU A  44      -2.750  33.272 -82.457  1.00  0.00              
ATOM    608 3HD2 LEU A  44      -1.910  33.935 -81.035  1.00  0.00              
ATOM    609  N   THR A  45      -1.903  29.872 -79.359  1.00  0.00              
ATOM    610  CA  THR A  45      -2.100  28.505 -78.896  1.00  0.00              
ATOM    611  C   THR A  45      -3.180  27.919 -79.794  1.00  0.00              
ATOM    612  O   THR A  45      -4.316  28.397 -79.812  1.00  0.00              
ATOM    613  CB  THR A  45      -2.525  28.424 -77.418  1.00  0.00              
ATOM    614  OG1 THR A  45      -1.514  29.017 -76.594  1.00  0.00              
ATOM    615  CG2 THR A  45      -2.730  26.975 -77.001  1.00  0.00              
ATOM    616  H   THR A  45      -2.681  30.516 -79.336  1.00  0.00              
ATOM    617  HA  THR A  45      -1.174  27.940 -79.009  1.00  0.00              
ATOM    618  HB  THR A  45      -3.457  28.974 -77.287  1.00  0.00              
ATOM    619  HG1 THR A  45      -1.607  29.972 -76.611  1.00  0.00              
ATOM    620 1HG2 THR A  45      -3.030  26.939 -75.954  1.00  0.00              
ATOM    621 2HG2 THR A  45      -3.506  26.525 -77.619  1.00  0.00              
ATOM    622 3HG2 THR A  45      -1.798  26.426 -77.131  1.00  0.00              
ATOM    623  N   ILE A  46      -2.804  26.901 -80.560  1.00  0.00              
ATOM    624  CA  ILE A  46      -3.706  26.251 -81.495  1.00  0.00              
ATOM    625  C   ILE A  46      -4.027  24.836 -81.048  1.00  0.00              
ATOM    626  O   ILE A  46      -3.132  24.048 -80.734  1.00  0.00              
ATOM    627  CB  ILE A  46      -3.115  26.210 -82.916  1.00  0.00              
ATOM    628  CG1 ILE A  46      -2.932  27.630 -83.459  1.00  0.00              
ATOM    629  CG2 ILE A  46      -4.007  25.395 -83.840  1.00  0.00              
ATOM    630  CD1 ILE A  46      -1.566  28.217 -83.183  1.00  0.00              
ATOM    631  H   ILE A  46      -1.852  26.571 -80.484  1.00  0.00              
ATOM    632  HA  ILE A  46      -4.668  26.761 -81.518  1.00  0.00              
ATOM    633  HB  ILE A  46      -2.124  25.759 -82.876  1.00  0.00              
ATOM    634 1HG1 ILE A  46      -3.099  27.590 -84.535  1.00  0.00              
ATOM    635 2HG1 ILE A  46      -3.696  28.255 -82.996  1.00  0.00              
ATOM    636 1HG2 ILE A  46      -3.575  25.377 -84.840  1.00  0.00              
ATOM    637 2HG2 ILE A  46      -4.088  24.377 -83.462  1.00  0.00              
ATOM    638 3HG2 ILE A  46      -4.998  25.847 -83.881  1.00  0.00              
ATOM    639 1HD1 ILE A  46      -1.512  29.225 -83.597  1.00  0.00              
ATOM    640 2HD1 ILE A  46      -1.398  28.259 -82.106  1.00  0.00              
ATOM    641 3HD1 ILE A  46      -0.801  27.595 -83.645  1.00  0.00              
ATOM    642  N   GLU A  47      -5.311  24.523 -81.005  1.00  0.00              
ATOM    643  CA  GLU A  47      -5.755  23.192 -80.628  1.00  0.00              
ATOM    644  C   GLU A  47      -7.052  22.925 -81.360  1.00  0.00              
ATOM    645  O   GLU A  47      -7.576  23.807 -82.035  1.00  0.00              
ATOM    646  CB  GLU A  47      -5.944  23.067 -79.115  1.00  0.00              
ATOM    647  CG  GLU A  47      -7.052  23.941 -78.545  1.00  0.00              
ATOM    648  CD  GLU A  47      -7.125  23.825 -77.048  1.00  0.00              
ATOM    649  OE1 GLU A  47      -7.369  22.744 -76.567  1.00  0.00              
ATOM    650  OE2 GLU A  47      -6.827  24.788 -76.382  1.00  0.00              
ATOM    651  H   GLU A  47      -6.000  25.224 -81.239  1.00  0.00              
ATOM    652  HA  GLU A  47      -5.015  22.454 -80.938  1.00  0.00              
ATOM    653 1HB  GLU A  47      -6.165  22.020 -78.907  1.00  0.00              
ATOM    654 2HB  GLU A  47      -4.995  23.337 -78.651  1.00  0.00              
ATOM    655 1HG  GLU A  47      -6.962  24.991 -78.822  1.00  0.00              
ATOM    656 2HG  GLU A  47      -7.958  23.527 -78.986  1.00  0.00              
ATOM    657  N   TRP A  48      -7.560  21.706 -81.255  1.00  0.00              
ATOM    658  CA  TRP A  48      -8.806  21.387 -81.926  1.00  0.00              
ATOM    659  C   TRP A  48      -9.896  22.375 -81.536  1.00  0.00              
ATOM    660  O   TRP A  48     -10.195  22.543 -80.356  1.00  0.00              
ATOM    661  CB  TRP A  48      -9.242  19.959 -81.593  1.00  0.00              
ATOM    662  CG  TRP A  48     -10.493  19.535 -82.300  1.00  0.00              
ATOM    663  CD1 TRP A  48     -11.775  19.792 -81.914  1.00  0.00              
ATOM    664  CD2 TRP A  48     -10.583  18.780 -83.515  1.00  0.00              
ATOM    665  NE1 TRP A  48     -12.658  19.245 -82.811  1.00  0.00              
ATOM    666  CE2 TRP A  48     -11.950  18.618 -83.805  1.00  0.00              
ATOM    667  CE3 TRP A  48      -9.638  18.226 -84.386  1.00  0.00              
ATOM    668  CZ2 TRP A  48     -12.396  17.928 -84.921  1.00  0.00              
ATOM    669  CZ3 TRP A  48     -10.085  17.535 -85.506  1.00  0.00              
ATOM    670  CH2 TRP A  48     -11.425  17.391 -85.766  1.00  0.00              
ATOM    671  H   TRP A  48      -7.095  20.991 -80.715  1.00  0.00              
ATOM    672  HA  TRP A  48      -8.676  21.468 -83.005  1.00  0.00              
ATOM    673 1HB  TRP A  48      -8.465  19.250 -81.882  1.00  0.00              
ATOM    674 2HB  TRP A  48      -9.439  19.866 -80.525  1.00  0.00              
ATOM    675  HD1 TRP A  48     -11.907  20.365 -80.998  1.00  0.00              
ATOM    676  HE1 TRP A  48     -13.665  19.293 -82.749  1.00  0.00              
ATOM    677  HE3 TRP A  48      -8.563  18.313 -84.229  1.00  0.00              
ATOM    678  HZ2 TRP A  48     -13.469  17.837 -85.089  1.00  0.00              
ATOM    679  HZ3 TRP A  48      -9.338  17.108 -86.176  1.00  0.00              
ATOM    680  HH2 TRP A  48     -11.734  16.842 -86.656  1.00  0.00              
ATOM    681  N   GLY A  49     -10.465  23.038 -82.539  1.00  0.00              
ATOM    682  CA  GLY A  49     -11.549  23.977 -82.311  1.00  0.00              
ATOM    683  C   GLY A  49     -11.263  25.310 -81.641  1.00  0.00              
ATOM    684  O   GLY A  49     -12.203  26.037 -81.316  1.00  0.00              
ATOM    685  H   GLY A  49     -10.136  22.886 -83.482  1.00  0.00              
ATOM    686 1HA  GLY A  49     -11.998  24.242 -83.268  1.00  0.00              
ATOM    687 2HA  GLY A  49     -12.300  23.507 -81.677  1.00  0.00              
ATOM    688  N   ARG A  50      -9.999  25.661 -81.433  1.00  0.00              
ATOM    689  CA  ARG A  50      -9.725  26.934 -80.790  1.00  0.00              
ATOM    690  C   ARG A  50      -8.340  27.493 -80.999  1.00  0.00              
ATOM    691  O   ARG A  50      -7.352  26.761 -81.069  1.00  0.00              
ATOM    692  CB  ARG A  50      -9.957  26.819 -79.287  1.00  0.00              
ATOM    693  CG  ARG A  50      -9.809  28.136 -78.512  1.00  0.00              
ATOM    694  CD  ARG A  50     -10.205  27.982 -77.046  1.00  0.00              
ATOM    695  NE  ARG A  50      -9.323  27.072 -76.320  1.00  0.00              
ATOM    696  CZ  ARG A  50      -9.424  26.816 -75.019  1.00  0.00              
ATOM    697  NH1 ARG A  50     -10.372  27.401 -74.299  1.00  0.00              
ATOM    698  NH2 ARG A  50      -8.576  25.980 -74.435  1.00  0.00              
ATOM    699  H   ARG A  50      -9.226  25.072 -81.707  1.00  0.00              
ATOM    700  HA  ARG A  50     -10.378  27.704 -81.203  1.00  0.00              
ATOM    701 1HB  ARG A  50     -10.965  26.431 -79.149  1.00  0.00              
ATOM    702 2HB  ARG A  50      -9.235  26.096 -78.908  1.00  0.00              
ATOM    703 1HG  ARG A  50      -8.769  28.458 -78.570  1.00  0.00              
ATOM    704 2HG  ARG A  50     -10.448  28.886 -78.979  1.00  0.00              
ATOM    705 1HD  ARG A  50     -10.164  28.958 -76.564  1.00  0.00              
ATOM    706 2HD  ARG A  50     -11.221  27.593 -76.993  1.00  0.00              
ATOM    707  HE  ARG A  50      -8.544  26.523 -76.658  1.00  0.00              
ATOM    708 1HH1 ARG A  50     -11.017  28.040 -74.742  1.00  0.00              
ATOM    709 2HH1 ARG A  50     -10.445  27.204 -73.311  1.00  0.00              
ATOM    710 1HH2 ARG A  50      -7.851  25.537 -74.982  1.00  0.00              
ATOM    711 2HH2 ARG A  50      -8.658  25.791 -73.447  1.00  0.00              
ATOM    712  N   VAL A  51      -8.286  28.813 -81.105  1.00  0.00              
ATOM    713  CA  VAL A  51      -7.026  29.521 -81.206  1.00  0.00              
ATOM    714  C   VAL A  51      -7.065  30.581 -80.121  1.00  0.00              
ATOM    715  O   VAL A  51      -8.021  31.356 -80.037  1.00  0.00              
ATOM    716  CB  VAL A  51      -6.837  30.259 -82.542  1.00  0.00              
ATOM    717  CG1 VAL A  51      -5.531  31.054 -82.501  1.00  0.00              
ATOM    718  CG2 VAL A  51      -6.816  29.274 -83.694  1.00  0.00              
ATOM    719  H   VAL A  51      -9.148  29.339 -81.116  1.00  0.00              
ATOM    720  HA  VAL A  51      -6.182  28.858 -81.011  1.00  0.00              
ATOM    721  HB  VAL A  51      -7.689  30.919 -82.705  1.00  0.00              
ATOM    722 1HG1 VAL A  51      -5.394  31.579 -83.447  1.00  0.00              
ATOM    723 2HG1 VAL A  51      -5.571  31.778 -81.688  1.00  0.00              
ATOM    724 3HG1 VAL A  51      -4.695  30.373 -82.341  1.00  0.00              
ATOM    725 1HG2 VAL A  51      -6.682  29.813 -84.632  1.00  0.00              
ATOM    726 2HG2 VAL A  51      -5.993  28.573 -83.557  1.00  0.00              
ATOM    727 3HG2 VAL A  51      -7.758  28.726 -83.722  1.00  0.00              
ATOM    728  N   THR A  52      -6.049  30.593 -79.270  1.00  0.00              
ATOM    729  CA  THR A  52      -5.946  31.609 -78.237  1.00  0.00              
ATOM    730  C   THR A  52      -4.855  32.555 -78.722  1.00  0.00              
ATOM    731  O   THR A  52      -3.770  32.120 -79.133  1.00  0.00              
ATOM    732  CB  THR A  52      -5.592  31.033 -76.853  1.00  0.00              
ATOM    733  OG1 THR A  52      -6.540  30.017 -76.499  1.00  0.00              
ATOM    734  CG2 THR A  52      -5.612  32.129 -75.799  1.00  0.00              
ATOM    735  H   THR A  52      -5.332  29.885 -79.337  1.00  0.00              
ATOM    736  HA  THR A  52      -6.894  32.139 -78.145  1.00  0.00              
ATOM    737  HB  THR A  52      -4.597  30.590 -76.898  1.00  0.00              
ATOM    738  HG1 THR A  52      -6.311  29.198 -76.945  1.00  0.00              
ATOM    739 1HG2 THR A  52      -5.359  31.702 -74.828  1.00  0.00              
ATOM    740 2HG2 THR A  52      -4.884  32.897 -76.059  1.00  0.00              
ATOM    741 3HG2 THR A  52      -6.606  32.571 -75.753  1.00  0.00              
ATOM    742  N   VAL A  53      -5.157  33.845 -78.704  1.00  0.00              
ATOM    743  CA  VAL A  53      -4.216  34.862 -79.141  1.00  0.00              
ATOM    744  C   VAL A  53      -3.886  35.746 -77.949  1.00  0.00              
ATOM    745  O   VAL A  53      -4.787  36.270 -77.291  1.00  0.00              
ATOM    746  CB  VAL A  53      -4.822  35.738 -80.272  1.00  0.00              
ATOM    747  CG1 VAL A  53      -3.787  36.741 -80.763  1.00  0.00              
ATOM    748  CG2 VAL A  53      -5.312  34.861 -81.421  1.00  0.00              
ATOM    749  H   VAL A  53      -6.070  34.127 -78.376  1.00  0.00              
ATOM    750  HA  VAL A  53      -3.277  34.417 -79.473  1.00  0.00              
ATOM    751  HB  VAL A  53      -5.692  36.266 -79.883  1.00  0.00              
ATOM    752 1HG1 VAL A  53      -4.220  37.352 -81.556  1.00  0.00              
ATOM    753 2HG1 VAL A  53      -3.482  37.383 -79.937  1.00  0.00              
ATOM    754 3HG1 VAL A  53      -2.919  36.208 -81.150  1.00  0.00              
ATOM    755 1HG2 VAL A  53      -5.734  35.489 -82.205  1.00  0.00              
ATOM    756 2HG2 VAL A  53      -4.475  34.290 -81.824  1.00  0.00              
ATOM    757 3HG2 VAL A  53      -6.077  34.175 -81.055  1.00  0.00              
ATOM    758  N   GLU A  54      -2.596  35.899 -77.676  1.00  0.00              
ATOM    759  CA  GLU A  54      -2.137  36.731 -76.569  1.00  0.00              
ATOM    760  C   GLU A  54      -1.176  37.783 -77.092  1.00  0.00              
ATOM    761  O   GLU A  54      -0.222  37.464 -77.809  1.00  0.00              
ATOM    762  CB  GLU A  54      -1.465  35.884 -75.486  1.00  0.00              
ATOM    763  CG  GLU A  54      -2.310  34.724 -74.980  1.00  0.00              
ATOM    764  CD  GLU A  54      -1.581  33.934 -73.929  1.00  0.00              
ATOM    765  OE1 GLU A  54      -0.492  33.487 -74.198  1.00  0.00              
ATOM    766  OE2 GLU A  54      -2.061  33.873 -72.822  1.00  0.00              
ATOM    767  H   GLU A  54      -1.914  35.426 -78.251  1.00  0.00              
ATOM    768  HA  GLU A  54      -2.985  37.251 -76.121  1.00  0.00              
ATOM    769 1HB  GLU A  54      -0.538  35.499 -75.912  1.00  0.00              
ATOM    770 2HB  GLU A  54      -1.234  36.553 -74.656  1.00  0.00              
ATOM    771 1HG  GLU A  54      -3.282  35.031 -74.594  1.00  0.00              
ATOM    772 2HG  GLU A  54      -2.451  34.105 -75.866  1.00  0.00              
ATOM    773  N   TRP A  55      -1.438  39.035 -76.731  1.00  0.00              
ATOM    774  CA  TRP A  55      -0.602  40.155 -77.130  1.00  0.00              
ATOM    775  C   TRP A  55      -0.061  40.884 -75.913  1.00  0.00              
ATOM    776  O   TRP A  55      -0.812  41.223 -75.000  1.00  0.00              
ATOM    777  CB  TRP A  55      -1.389  41.198 -77.933  1.00  0.00              
ATOM    778  CG  TRP A  55      -1.985  40.739 -79.215  1.00  0.00              
ATOM    779  CD1 TRP A  55      -3.303  40.467 -79.457  1.00  0.00              
ATOM    780  CD2 TRP A  55      -1.298  40.523 -80.451  1.00  0.00              
ATOM    781  NE1 TRP A  55      -3.479  40.099 -80.768  1.00  0.00              
ATOM    782  CE2 TRP A  55      -2.264  40.121 -81.400  1.00  0.00              
ATOM    783  CE3 TRP A  55       0.041  40.631 -80.850  1.00  0.00              
ATOM    784  CZ2 TRP A  55      -1.933  39.825 -82.725  1.00  0.00              
ATOM    785  CZ3 TRP A  55       0.368  40.339 -82.171  1.00  0.00              
ATOM    786  CH2 TRP A  55      -0.617  39.938 -83.090  1.00  0.00              
ATOM    787  H   TRP A  55      -2.251  39.208 -76.157  1.00  0.00              
ATOM    788  HA  TRP A  55       0.259  39.792 -77.691  1.00  0.00              
ATOM    789 1HB  TRP A  55      -2.230  41.569 -77.347  1.00  0.00              
ATOM    790 2HB  TRP A  55      -0.740  42.031 -78.205  1.00  0.00              
ATOM    791  HD1 TRP A  55      -3.990  40.575 -78.620  1.00  0.00              
ATOM    792  HE1 TRP A  55      -4.359  39.852 -81.197  1.00  0.00              
ATOM    793  HE3 TRP A  55       0.841  40.936 -80.176  1.00  0.00              
ATOM    794  HZ2 TRP A  55      -2.725  39.521 -83.410  1.00  0.00              
ATOM    795  HZ3 TRP A  55       1.411  40.429 -82.476  1.00  0.00              
ATOM    796  HH2 TRP A  55      -0.325  39.712 -84.116  1.00  0.00              
ATOM    797  N   TRP A  56       1.244  41.116 -75.894  1.00  0.00              
ATOM    798  CA  TRP A  56       1.845  41.919 -74.838  1.00  0.00              
ATOM    799  C   TRP A  56       3.194  42.403 -75.323  1.00  0.00              
ATOM    800  O   TRP A  56       3.718  41.926 -76.333  1.00  0.00              
ATOM    801  CB  TRP A  56       1.992  41.118 -73.543  1.00  0.00              
ATOM    802  CG  TRP A  56       2.666  39.792 -73.733  1.00  0.00              
ATOM    803  CD1 TRP A  56       2.123  38.675 -74.293  1.00  0.00              
ATOM    804  CD2 TRP A  56       4.006  39.447 -73.363  1.00  0.00              
ATOM    805  NE1 TRP A  56       3.041  37.653 -74.295  1.00  0.00              
ATOM    806  CE2 TRP A  56       4.207  38.104 -73.730  1.00  0.00              
ATOM    807  CE3 TRP A  56       5.058  40.146 -72.757  1.00  0.00              
ATOM    808  CZ2 TRP A  56       5.407  37.446 -73.511  1.00  0.00              
ATOM    809  CZ3 TRP A  56       6.261  39.486 -72.540  1.00  0.00              
ATOM    810  CH2 TRP A  56       6.431  38.175 -72.907  1.00  0.00              
ATOM    811  H   TRP A  56       1.835  40.734 -76.618  1.00  0.00              
ATOM    812  HA  TRP A  56       1.218  42.786 -74.631  1.00  0.00              
ATOM    813 1HB  TRP A  56       2.592  41.672 -72.822  1.00  0.00              
ATOM    814 2HB  TRP A  56       1.011  40.911 -73.116  1.00  0.00              
ATOM    815  HD1 TRP A  56       1.094  38.748 -74.640  1.00  0.00              
ATOM    816  HE1 TRP A  56       2.884  36.722 -74.652  1.00  0.00              
ATOM    817  HE3 TRP A  56       4.978  41.188 -72.449  1.00  0.00              
ATOM    818  HZ2 TRP A  56       5.498  36.404 -73.818  1.00  0.00              
ATOM    819  HZ3 TRP A  56       7.071  40.041 -72.067  1.00  0.00              
ATOM    820  HH2 TRP A  56       7.391  37.694 -72.718  1.00  0.00              
ATOM    821  N   THR A  57       3.728  43.393 -74.625  1.00  0.00              
ATOM    822  CA  THR A  57       5.016  43.962 -74.962  1.00  0.00              
ATOM    823  C   THR A  57       5.970  43.615 -73.829  1.00  0.00              
ATOM    824  O   THR A  57       5.836  44.111 -72.711  1.00  0.00              
ATOM    825  CB  THR A  57       4.954  45.488 -75.157  1.00  0.00              
ATOM    826  OG1 THR A  57       4.051  45.800 -76.226  1.00  0.00              
ATOM    827  CG2 THR A  57       6.333  46.040 -75.486  1.00  0.00              
ATOM    828  H   THR A  57       3.219  43.761 -73.834  1.00  0.00              
ATOM    829  HA  THR A  57       5.386  43.516 -75.886  1.00  0.00              
ATOM    830  HB  THR A  57       4.589  45.949 -74.239  1.00  0.00              
ATOM    831  HG1 THR A  57       3.176  45.470 -76.011  1.00  0.00              
ATOM    832 1HG2 THR A  57       6.269  47.120 -75.620  1.00  0.00              
ATOM    833 2HG2 THR A  57       7.019  45.814 -74.670  1.00  0.00              
ATOM    834 3HG2 THR A  57       6.698  45.581 -76.404  1.00  0.00              
ATOM    835  N   HIS A  58       6.920  42.737 -74.132  1.00  0.00              
ATOM    836  CA  HIS A  58       7.898  42.270 -73.156  1.00  0.00              
ATOM    837  C   HIS A  58       8.617  43.368 -72.385  1.00  0.00              
ATOM    838  O   HIS A  58       8.640  43.354 -71.154  1.00  0.00              
ATOM    839  CB  HIS A  58       8.939  41.389 -73.854  1.00  0.00              
ATOM    840  CG  HIS A  58      10.035  40.921 -72.948  1.00  0.00              
ATOM    841  ND1 HIS A  58       9.860  39.905 -72.032  1.00  0.00              
ATOM    842  CD2 HIS A  58      11.319  41.329 -72.817  1.00  0.00              
ATOM    843  CE1 HIS A  58      10.992  39.709 -71.376  1.00  0.00              
ATOM    844  NE2 HIS A  58      11.891  40.560 -71.834  1.00  0.00              
ATOM    845  H   HIS A  58       6.961  42.383 -75.077  1.00  0.00              
ATOM    846  HA  HIS A  58       7.395  41.689 -72.383  1.00  0.00              
ATOM    847 1HB  HIS A  58       8.464  40.493 -74.257  1.00  0.00              
ATOM    848 2HB  HIS A  58       9.416  41.941 -74.663  1.00  0.00              
ATOM    849  HD2 HIS A  58      11.907  42.097 -73.321  1.00  0.00              
ATOM    850  HE1 HIS A  58      11.060  38.943 -70.604  1.00  0.00              
ATOM    851  HE2 HIS A  58      12.847  40.640 -71.518  1.00  0.00              
ATOM    852  N   SER A  59       9.205  44.315 -73.106  1.00  0.00              
ATOM    853  CA  SER A  59       9.954  45.388 -72.468  1.00  0.00              
ATOM    854  C   SER A  59       9.129  46.171 -71.460  1.00  0.00              
ATOM    855  O   SER A  59       9.653  46.613 -70.434  1.00  0.00              
ATOM    856  CB  SER A  59      10.502  46.326 -73.526  1.00  0.00              
ATOM    857  OG  SER A  59       9.482  46.985 -74.224  1.00  0.00              
ATOM    858  H   SER A  59       9.135  44.296 -74.113  1.00  0.00              
ATOM    859  HA  SER A  59      10.868  45.047 -71.979  1.00  0.00              
ATOM    860 1HB  SER A  59      11.136  47.067 -73.040  1.00  0.00              
ATOM    861 2HB  SER A  59      11.097  45.747 -74.231  1.00  0.00              
ATOM    862  HG  SER A  59       9.870  47.567 -74.882  1.00  0.00              
ATOM    863  N   ALA A  60       7.842  46.336 -71.745  1.00  0.00              
ATOM    864  CA  ALA A  60       6.947  47.081 -70.870  1.00  0.00              
ATOM    865  C   ALA A  60       6.348  46.221 -69.764  1.00  0.00              
ATOM    866  O   ALA A  60       5.770  46.745 -68.810  1.00  0.00              
ATOM    867  CB  ALA A  60       5.832  47.710 -71.695  1.00  0.00              
ATOM    868  H   ALA A  60       7.475  45.932 -72.595  1.00  0.00              
ATOM    869  HA  ALA A  60       7.517  47.865 -70.372  1.00  0.00              
ATOM    870 1HB  ALA A  60       5.164  48.267 -71.038  1.00  0.00              
ATOM    871 2HB  ALA A  60       6.262  48.387 -72.433  1.00  0.00              
ATOM    872 3HB  ALA A  60       5.271  46.928 -72.204  1.00  0.00              
ATOM    873  N   GLY A  61       6.480  44.907 -69.897  1.00  0.00              
ATOM    874  CA  GLY A  61       5.932  44.006 -68.899  1.00  0.00              
ATOM    875  C   GLY A  61       4.417  44.073 -68.856  1.00  0.00              
ATOM    876  O   GLY A  61       3.808  43.890 -67.800  1.00  0.00              
ATOM    877  H   GLY A  61       6.964  44.521 -70.695  1.00  0.00              
ATOM    878 1HA  GLY A  61       6.232  42.985 -69.138  1.00  0.00              
ATOM    879 2HA  GLY A  61       6.323  44.279 -67.920  1.00  0.00              
ATOM    880  N   GLY A  62       3.798  44.335 -70.002  1.00  0.00              
ATOM    881  CA  GLY A  62       2.353  44.425 -70.034  1.00  0.00              
ATOM    882  C   GLY A  62       1.766  44.823 -71.370  1.00  0.00              
ATOM    883  O   GLY A  62       2.409  44.708 -72.418  1.00  0.00              
ATOM    884  H   GLY A  62       4.319  44.473 -70.856  1.00  0.00              
ATOM    885 1HA  GLY A  62       1.930  43.454 -69.775  1.00  0.00              
ATOM    886 2HA  GLY A  62       2.026  45.168 -69.307  1.00  0.00              
ATOM    887  N   VAL A  63       0.533  45.310 -71.314  1.00  0.00              
ATOM    888  CA  VAL A  63      -0.215  45.710 -72.495  1.00  0.00              
ATOM    889  C   VAL A  63      -0.002  47.174 -72.860  1.00  0.00              
ATOM    890  O   VAL A  63      -0.119  48.062 -72.011  1.00  0.00              
ATOM    891  CB  VAL A  63      -1.721  45.448 -72.274  1.00  0.00              
ATOM    892  CG1 VAL A  63      -2.517  45.864 -73.494  1.00  0.00              
ATOM    893  CG2 VAL A  63      -1.946  43.973 -71.974  1.00  0.00              
ATOM    894  H   VAL A  63       0.103  45.403 -70.405  1.00  0.00              
ATOM    895  HA  VAL A  63       0.122  45.169 -73.380  1.00  0.00              
ATOM    896  HB  VAL A  63      -2.054  46.010 -71.402  1.00  0.00              
ATOM    897 1HG1 VAL A  63      -3.576  45.672 -73.320  1.00  0.00              
ATOM    898 2HG1 VAL A  63      -2.367  46.927 -73.681  1.00  0.00              
ATOM    899 3HG1 VAL A  63      -2.183  45.292 -74.359  1.00  0.00              
ATOM    900 1HG2 VAL A  63      -3.009  43.791 -71.818  1.00  0.00              
ATOM    901 2HG2 VAL A  63      -1.594  43.374 -72.814  1.00  0.00              
ATOM    902 3HG2 VAL A  63      -1.395  43.696 -71.075  1.00  0.00              
ATOM    903  N   THR A  64       0.315  47.416 -74.127  1.00  0.00              
ATOM    904  CA  THR A  64       0.543  48.769 -74.624  1.00  0.00              
ATOM    905  C   THR A  64      -0.424  49.070 -75.763  1.00  0.00              
ATOM    906  O   THR A  64      -1.202  48.209 -76.175  1.00  0.00              
ATOM    907  CB  THR A  64       1.971  48.942 -75.164  1.00  0.00              
ATOM    908  OG1 THR A  64       2.137  48.125 -76.330  1.00  0.00              
ATOM    909  CG2 THR A  64       2.994  48.547 -74.106  1.00  0.00              
ATOM    910  H   THR A  64       0.400  46.637 -74.764  1.00  0.00              
ATOM    911  HA  THR A  64       0.346  49.491 -73.831  1.00  0.00              
ATOM    912  HB  THR A  64       2.121  49.985 -75.442  1.00  0.00              
ATOM    913  HG1 THR A  64       1.989  47.205 -76.099  1.00  0.00              
ATOM    914 1HG2 THR A  64       3.999  48.677 -74.507  1.00  0.00              
ATOM    915 2HG2 THR A  64       2.869  49.178 -73.226  1.00  0.00              
ATOM    916 3HG2 THR A  64       2.845  47.504 -73.829  1.00  0.00              
ATOM    917  N   GLU A  65      -0.362  50.292 -76.278  1.00  0.00              
ATOM    918  CA  GLU A  65      -1.236  50.695 -77.368  1.00  0.00              
ATOM    919  C   GLU A  65      -1.046  49.793 -78.589  1.00  0.00              
ATOM    920  O   GLU A  65      -2.008  49.479 -79.291  1.00  0.00              
ATOM    921  CB  GLU A  65      -0.964  52.156 -77.737  1.00  0.00              
ATOM    922  CG  GLU A  65      -2.119  52.851 -78.438  1.00  0.00              
ATOM    923  CD  GLU A  65      -3.419  52.757 -77.653  1.00  0.00              
ATOM    924  OE1 GLU A  65      -3.367  52.723 -76.406  1.00  0.00              
ATOM    925  OE2 GLU A  65      -4.497  52.732 -78.281  1.00  0.00              
ATOM    926  H   GLU A  65       0.303  50.957 -75.909  1.00  0.00              
ATOM    927  HA  GLU A  65      -2.278  50.590 -77.065  1.00  0.00              
ATOM    928 1HB  GLU A  65      -0.734  52.681 -76.810  1.00  0.00              
ATOM    929 2HB  GLU A  65      -0.088  52.163 -78.386  1.00  0.00              
ATOM    930 1HG  GLU A  65      -1.922  53.899 -78.663  1.00  0.00              
ATOM    931 2HG  GLU A  65      -2.226  52.295 -79.368  1.00  0.00              
ATOM    932  N   LYS A  66       0.189  49.371 -78.844  1.00  0.00              
ATOM    933  CA  LYS A  66       0.452  48.502 -79.987  1.00  0.00              
ATOM    934  C   LYS A  66      -0.304  47.185 -79.837  1.00  0.00              
ATOM    935  O   LYS A  66      -0.820  46.642 -80.813  1.00  0.00              
ATOM    936  CB  LYS A  66       1.949  48.218 -80.114  1.00  0.00              
ATOM    937  CG  LYS A  66       2.323  47.400 -81.340  1.00  0.00              
ATOM    938  CD  LYS A  66       1.998  48.147 -82.623  1.00  0.00              
ATOM    939  CE  LYS A  66       2.525  47.401 -83.839  1.00  0.00              
ATOM    940  NZ  LYS A  66       2.244  48.141 -85.100  1.00  0.00              
ATOM    941  H   LYS A  66       0.957  49.648 -78.249  1.00  0.00              
ATOM    942  HA  LYS A  66       0.092  48.976 -80.901  1.00  0.00              
ATOM    943 1HB  LYS A  66       2.455  49.183 -80.150  1.00  0.00              
ATOM    944 2HB  LYS A  66       2.251  47.684 -79.213  1.00  0.00              
ATOM    945 1HG  LYS A  66       3.392  47.189 -81.302  1.00  0.00              
ATOM    946 2HG  LYS A  66       1.768  46.463 -81.314  1.00  0.00              
ATOM    947 1HD  LYS A  66       0.915  48.253 -82.699  1.00  0.00              
ATOM    948 2HD  LYS A  66       2.455  49.135 -82.575  1.00  0.00              
ATOM    949 1HE  LYS A  66       3.600  47.272 -83.722  1.00  0.00              
ATOM    950 2HE  LYS A  66       2.045  46.423 -83.874  1.00  0.00              
ATOM    951 1HZ  LYS A  66       2.606  47.618 -85.885  1.00  0.00              
ATOM    952 2HZ  LYS A  66       1.246  48.260 -85.206  1.00  0.00              
ATOM    953 3HZ  LYS A  66       2.689  49.047 -85.065  1.00  0.00              
ATOM    954  N   ASP A  67      -0.358  46.666 -78.616  1.00  0.00              
ATOM    955  CA  ASP A  67      -1.063  45.418 -78.369  1.00  0.00              
ATOM    956  C   ASP A  67      -2.549  45.575 -78.656  1.00  0.00              
ATOM    957  O   ASP A  67      -3.173  44.689 -79.239  1.00  0.00              
ATOM    958  CB  ASP A  67      -0.827  44.979 -76.932  1.00  0.00              
ATOM    959  CG  ASP A  67       0.624  44.662 -76.676  1.00  0.00              
ATOM    960  OD1 ASP A  67       1.154  43.772 -77.371  1.00  0.00              
ATOM    961  OD2 ASP A  67       1.238  45.307 -75.799  1.00  0.00              
ATOM    962  H   ASP A  67       0.093  47.137 -77.845  1.00  0.00              
ATOM    963  HA  ASP A  67      -0.691  44.645 -79.042  1.00  0.00              
ATOM    964 1HB  ASP A  67      -1.210  45.684 -76.194  1.00  0.00              
ATOM    965 2HB  ASP A  67      -1.425  44.067 -76.910  1.00  0.00              
ATOM    966  N   ARG A  68      -3.120  46.706 -78.254  1.00  0.00              
ATOM    967  CA  ARG A  68      -4.532  46.946 -78.511  1.00  0.00              
ATOM    968  C   ARG A  68      -4.795  47.085 -80.003  1.00  0.00              
ATOM    969  O   ARG A  68      -5.838  46.652 -80.495  1.00  0.00              
ATOM    970  CB  ARG A  68      -5.004  48.175 -77.737  1.00  0.00              
ATOM    971  CG  ARG A  68      -5.103  47.938 -76.239  1.00  0.00              
ATOM    972  CD  ARG A  68      -5.734  49.119 -75.515  1.00  0.00              
ATOM    973  NE  ARG A  68      -4.771  50.176 -75.224  1.00  0.00              
ATOM    974  CZ  ARG A  68      -3.941  50.166 -74.185  1.00  0.00              
ATOM    975  NH1 ARG A  68      -3.957  49.151 -73.331  1.00  0.00              
ATOM    976  NH2 ARG A  68      -3.096  51.171 -74.000  1.00  0.00              
ATOM    977  H   ARG A  68      -2.582  47.409 -77.767  1.00  0.00              
ATOM    978  HA  ARG A  68      -5.120  46.095 -78.166  1.00  0.00              
ATOM    979 1HB  ARG A  68      -4.293  48.974 -77.943  1.00  0.00              
ATOM    980 2HB  ARG A  68      -5.981  48.447 -78.137  1.00  0.00              
ATOM    981 1HG  ARG A  68      -5.710  47.049 -76.068  1.00  0.00              
ATOM    982 2HG  ARG A  68      -4.098  47.773 -75.847  1.00  0.00              
ATOM    983 1HD  ARG A  68      -6.524  49.535 -76.139  1.00  0.00              
ATOM    984 2HD  ARG A  68      -6.159  48.771 -74.574  1.00  0.00              
ATOM    985  HE  ARG A  68      -4.584  51.034 -75.726  1.00  0.00              
ATOM    986 1HH1 ARG A  68      -4.601  48.385 -73.472  1.00  0.00              
ATOM    987 2HH1 ARG A  68      -3.325  49.148 -72.543  1.00  0.00              
ATOM    988 1HH2 ARG A  68      -3.085  51.944 -74.651  1.00  0.00              
ATOM    989 2HH2 ARG A  68      -2.468  51.160 -73.210  1.00  0.00              
ATOM    990  N   GLU A  69      -3.851  47.682 -80.723  1.00  0.00              
ATOM    991  CA  GLU A  69      -3.989  47.822 -82.164  1.00  0.00              
ATOM    992  C   GLU A  69      -3.985  46.428 -82.790  1.00  0.00              
ATOM    993  O   GLU A  69      -4.800  46.126 -83.658  1.00  0.00              
ATOM    994  CB  GLU A  69      -2.832  48.637 -82.742  1.00  0.00              
ATOM    995  CG  GLU A  69      -2.864  48.731 -84.256  1.00  0.00              
ATOM    996  CD  GLU A  69      -1.643  49.413 -84.835  1.00  0.00              
ATOM    997  OE1 GLU A  69      -1.610  49.608 -86.067  1.00  0.00              
ATOM    998  OE2 GLU A  69      -0.719  49.754 -84.068  1.00  0.00              
ATOM    999  H   GLU A  69      -3.025  48.045 -80.270  1.00  0.00              
ATOM   1000  HA  GLU A  69      -4.942  48.297 -82.400  1.00  0.00              
ATOM   1001 1HB  GLU A  69      -2.895  49.634 -82.305  1.00  0.00              
ATOM   1002 2HB  GLU A  69      -1.909  48.156 -82.417  1.00  0.00              
ATOM   1003 1HG  GLU A  69      -2.983  47.766 -84.748  1.00  0.00              
ATOM   1004 2HG  GLU A  69      -3.738  49.350 -84.456  1.00  0.00              
ATOM   1005  N   MET A  70      -3.062  45.576 -82.349  1.00  0.00              
ATOM   1006  CA  MET A  70      -2.987  44.223 -82.887  1.00  0.00              
ATOM   1007  C   MET A  70      -4.262  43.438 -82.592  1.00  0.00              
ATOM   1008  O   MET A  70      -4.709  42.648 -83.417  1.00  0.00              
ATOM   1009  CB  MET A  70      -1.766  43.481 -82.332  1.00  0.00              
ATOM   1010  CG  MET A  70      -0.434  44.125 -82.701  1.00  0.00              
ATOM   1011  SD  MET A  70      -0.221  44.453 -84.477  1.00  0.00              
ATOM   1012  CE  MET A  70      -0.083  42.779 -85.114  1.00  0.00              
ATOM   1013  H   MET A  70      -2.404  45.859 -81.637  1.00  0.00              
ATOM   1014  HA  MET A  70      -2.891  44.259 -83.972  1.00  0.00              
ATOM   1015 1HB  MET A  70      -1.876  43.455 -81.249  1.00  0.00              
ATOM   1016 2HB  MET A  70      -1.806  42.465 -82.726  1.00  0.00              
ATOM   1017 1HG  MET A  70      -0.355  45.072 -82.167  1.00  0.00              
ATOM   1018 2HG  MET A  70       0.366  43.458 -82.379  1.00  0.00              
ATOM   1019 1HE  MET A  70       0.052  42.810 -86.195  1.00  0.00              
ATOM   1020 2HE  MET A  70       0.774  42.284 -84.655  1.00  0.00              
ATOM   1021 3HE  MET A  70      -0.992  42.224 -84.878  1.00  0.00              
ATOM   1022  N   ALA A  71      -4.846  43.656 -81.419  1.00  0.00              
ATOM   1023  CA  ALA A  71      -6.081  42.973 -81.058  1.00  0.00              
ATOM   1024  C   ALA A  71      -7.203  43.381 -82.019  1.00  0.00              
ATOM   1025  O   ALA A  71      -7.959  42.541 -82.503  1.00  0.00              
ATOM   1026  CB  ALA A  71      -6.464  43.316 -79.627  1.00  0.00              
ATOM   1027  H   ALA A  71      -4.432  44.304 -80.764  1.00  0.00              
ATOM   1028  HA  ALA A  71      -5.927  41.898 -81.155  1.00  0.00              
ATOM   1029 1HB  ALA A  71      -7.388  42.801 -79.366  1.00  0.00              
ATOM   1030 2HB  ALA A  71      -5.669  43.000 -78.951  1.00  0.00              
ATOM   1031 3HB  ALA A  71      -6.611  44.391 -79.538  1.00  0.00              
ATOM   1032  N   ARG A  72      -7.305  44.674 -82.302  1.00  0.00              
ATOM   1033  CA  ARG A  72      -8.344  45.148 -83.207  1.00  0.00              
ATOM   1034  C   ARG A  72      -8.124  44.626 -84.625  1.00  0.00              
ATOM   1035  O   ARG A  72      -9.082  44.251 -85.311  1.00  0.00              
ATOM   1036  CB  ARG A  72      -8.390  46.676 -83.210  1.00  0.00              
ATOM   1037  CG  ARG A  72      -8.939  47.281 -81.933  1.00  0.00              
ATOM   1038  CD  ARG A  72      -9.174  48.772 -82.103  1.00  0.00              
ATOM   1039  NE  ARG A  72      -7.929  49.530 -82.107  1.00  0.00              
ATOM   1040  CZ  ARG A  72      -7.273  49.881 -81.006  1.00  0.00              
ATOM   1041  NH1 ARG A  72      -7.747  49.546 -79.809  1.00  0.00              
ATOM   1042  NH2 ARG A  72      -6.148  50.567 -81.107  1.00  0.00              
ATOM   1043  H   ARG A  72      -6.666  45.341 -81.894  1.00  0.00              
ATOM   1044  HA  ARG A  72      -9.315  44.769 -82.885  1.00  0.00              
ATOM   1045 1HB  ARG A  72      -7.371  47.025 -83.372  1.00  0.00              
ATOM   1046 2HB  ARG A  72      -9.014  46.973 -84.053  1.00  0.00              
ATOM   1047 1HG  ARG A  72      -9.879  46.785 -81.690  1.00  0.00              
ATOM   1048 2HG  ARG A  72      -8.220  47.109 -81.131  1.00  0.00              
ATOM   1049 1HD  ARG A  72      -9.688  48.944 -83.048  1.00  0.00              
ATOM   1050 2HD  ARG A  72      -9.795  49.128 -81.282  1.00  0.00              
ATOM   1051  HE  ARG A  72      -7.395  49.889 -82.888  1.00  0.00              
ATOM   1052 1HH1 ARG A  72      -8.608  49.023 -79.738  1.00  0.00              
ATOM   1053 2HH1 ARG A  72      -7.244  49.816 -78.976  1.00  0.00              
ATOM   1054 1HH2 ARG A  72      -5.794  50.820 -82.020  1.00  0.00              
ATOM   1055 2HH2 ARG A  72      -5.648  50.836 -80.273  1.00  0.00              
ATOM   1056  N   LEU A  73      -6.869  44.583 -85.063  1.00  0.00              
ATOM   1057  CA  LEU A  73      -6.567  44.088 -86.400  1.00  0.00              
ATOM   1058  C   LEU A  73      -6.839  42.586 -86.475  1.00  0.00              
ATOM   1059  O   LEU A  73      -7.209  42.071 -87.532  1.00  0.00              
ATOM   1060  CB  LEU A  73      -5.115  44.405 -86.765  1.00  0.00              
ATOM   1061  CG  LEU A  73      -4.829  45.902 -86.951  1.00  0.00              
ATOM   1062  CD1 LEU A  73      -3.344  46.127 -87.151  1.00  0.00              
ATOM   1063  CD2 LEU A  73      -5.621  46.435 -88.142  1.00  0.00              
ATOM   1064  H   LEU A  73      -6.112  44.894 -84.471  1.00  0.00              
ATOM   1065  HA  LEU A  73      -7.222  44.570 -87.124  1.00  0.00              
ATOM   1066 1HB  LEU A  73      -4.622  44.031 -85.869  1.00  0.00              
ATOM   1067 2HB  LEU A  73      -4.782  43.831 -87.629  1.00  0.00              
ATOM   1068  HG  LEU A  73      -5.189  46.414 -86.058  1.00  0.00              
ATOM   1069 1HD1 LEU A  73      -3.151  47.192 -87.282  1.00  0.00              
ATOM   1070 2HD1 LEU A  73      -2.800  45.766 -86.278  1.00  0.00              
ATOM   1071 3HD1 LEU A  73      -3.010  45.587 -88.036  1.00  0.00              
ATOM   1072 1HD2 LEU A  73      -5.415  47.498 -88.269  1.00  0.00              
ATOM   1073 2HD2 LEU A  73      -5.328  45.898 -89.044  1.00  0.00              
ATOM   1074 3HD2 LEU A  73      -6.687  46.292 -87.964  1.00  0.00              
ATOM   1075  N   THR A  74      -6.672  41.888 -85.353  1.00  0.00              
ATOM   1076  CA  THR A  74      -6.934  40.453 -85.304  1.00  0.00              
ATOM   1077  C   THR A  74      -8.434  40.215 -85.500  1.00  0.00              
ATOM   1078  O   THR A  74      -8.842  39.360 -86.289  1.00  0.00              
ATOM   1079  CB  THR A  74      -6.480  39.846 -83.954  1.00  0.00              
ATOM   1080  OG1 THR A  74      -5.051  39.932 -83.845  1.00  0.00              
ATOM   1081  CG2 THR A  74      -6.886  38.388 -83.858  1.00  0.00              
ATOM   1082  H   THR A  74      -6.357  42.360 -84.517  1.00  0.00              
ATOM   1083  HA  THR A  74      -6.408  39.954 -86.118  1.00  0.00              
ATOM   1084  HB  THR A  74      -6.944  40.404 -83.141  1.00  0.00              
ATOM   1085  HG1 THR A  74      -4.646  39.446 -84.567  1.00  0.00              
ATOM   1086 1HG2 THR A  74      -6.557  37.982 -82.901  1.00  0.00              
ATOM   1087 2HG2 THR A  74      -7.970  38.307 -83.935  1.00  0.00              
ATOM   1088 3HG2 THR A  74      -6.422  37.828 -84.669  1.00  0.00              
ATOM   1089  N   ASP A  75      -9.260  40.971 -84.784  1.00  0.00              
ATOM   1090  CA  ASP A  75     -10.706  40.821 -84.927  1.00  0.00              
ATOM   1091  C   ASP A  75     -11.162  41.159 -86.335  1.00  0.00              
ATOM   1092  O   ASP A  75     -12.089  40.540 -86.859  1.00  0.00              
ATOM   1093  CB  ASP A  75     -11.456  41.727 -83.952  1.00  0.00              
ATOM   1094  CG  ASP A  75     -11.512  41.162 -82.556  1.00  0.00              
ATOM   1095  OD1 ASP A  75     -11.440  39.926 -82.404  1.00  0.00              
ATOM   1096  OD2 ASP A  75     -11.651  41.958 -81.607  1.00  0.00              
ATOM   1097  H   ASP A  75      -8.898  41.655 -84.135  1.00  0.00              
ATOM   1098  HA  ASP A  75     -10.989  39.782 -84.752  1.00  0.00              
ATOM   1099 1HB  ASP A  75     -11.081  42.750 -83.934  1.00  0.00              
ATOM   1100 2HB  ASP A  75     -12.449  41.711 -84.401  1.00  0.00              
ATOM   1101  N   ALA A  76     -10.518  42.151 -86.936  1.00  0.00              
ATOM   1102  CA  ALA A  76     -10.876  42.572 -88.282  1.00  0.00              
ATOM   1103  C   ALA A  76     -10.738  41.429 -89.286  1.00  0.00              
ATOM   1104  O   ALA A  76     -11.451  41.390 -90.291  1.00  0.00              
ATOM   1105  CB  ALA A  76     -10.012  43.750 -88.700  1.00  0.00              
ATOM   1106  H   ALA A  76      -9.766  42.625 -86.456  1.00  0.00              
ATOM   1107  HA  ALA A  76     -11.923  42.875 -88.287  1.00  0.00              
ATOM   1108 1HB  ALA A  76     -10.285  44.060 -89.709  1.00  0.00              
ATOM   1109 2HB  ALA A  76     -10.169  44.580 -88.010  1.00  0.00              
ATOM   1110 3HB  ALA A  76      -8.964  43.456 -88.683  1.00  0.00              
ATOM   1111  N   LEU A  77      -9.828  40.499 -89.013  1.00  0.00              
ATOM   1112  CA  LEU A  77      -9.606  39.353 -89.895  1.00  0.00              
ATOM   1113  C   LEU A  77     -10.869  38.516 -90.056  1.00  0.00              
ATOM   1114  O   LEU A  77     -11.042  37.825 -91.060  1.00  0.00              
ATOM   1115  CB  LEU A  77      -8.496  38.459 -89.338  1.00  0.00              
ATOM   1116  CG  LEU A  77      -7.094  39.049 -89.180  1.00  0.00              
ATOM   1117  CD1 LEU A  77      -6.203  38.051 -88.447  1.00  0.00              
ATOM   1118  CD2 LEU A  77      -6.517  39.378 -90.548  1.00  0.00              
ATOM   1119  H   LEU A  77      -9.275  40.587 -88.173  1.00  0.00              
ATOM   1120  HA  LEU A  77      -9.344  39.705 -90.892  1.00  0.00              
ATOM   1121 1HB  LEU A  77      -8.907  38.261 -88.350  1.00  0.00              
ATOM   1122 2HB  LEU A  77      -8.415  37.524 -89.892  1.00  0.00              
ATOM   1123  HG  LEU A  77      -7.197  39.985 -88.630  1.00  0.00              
ATOM   1124 1HD1 LEU A  77      -5.203  38.470 -88.333  1.00  0.00              
ATOM   1125 2HD1 LEU A  77      -6.622  37.844 -87.462  1.00  0.00              
ATOM   1126 3HD1 LEU A  77      -6.145  37.126 -89.020  1.00  0.00              
ATOM   1127 1HD2 LEU A  77      -5.518  39.799 -90.429  1.00  0.00              
ATOM   1128 2HD2 LEU A  77      -6.460  38.469 -91.147  1.00  0.00              
ATOM   1129 3HD2 LEU A  77      -7.158  40.103 -91.049  1.00  0.00              
ATOM   1130  N   LEU A  78     -11.746  38.572 -89.061  1.00  0.00              
ATOM   1131  CA  LEU A  78     -12.986  37.805 -89.089  1.00  0.00              
ATOM   1132  C   LEU A  78     -14.031  38.430 -90.005  1.00  0.00              
ATOM   1133  O   LEU A  78     -14.934  37.741 -90.481  1.00  0.00              
ATOM   1134  CB  LEU A  78     -13.568  37.693 -87.676  1.00  0.00              
ATOM   1135  CG  LEU A  78     -12.691  37.067 -86.588  1.00  0.00              
ATOM   1136  CD1 LEU A  78     -13.396  37.180 -85.243  1.00  0.00              
ATOM   1137  CD2 LEU A  78     -12.400  35.613 -86.923  1.00  0.00              
ATOM   1138  H   LEU A  78     -11.550  39.161 -88.264  1.00  0.00              
ATOM   1139  HA  LEU A  78     -12.792  36.812 -89.494  1.00  0.00              
ATOM   1140 1HB  LEU A  78     -13.706  38.751 -87.457  1.00  0.00              
ATOM   1141 2HB  LEU A  78     -14.536  37.193 -87.677  1.00  0.00              
ATOM   1142  HG  LEU A  78     -11.741  37.601 -86.591  1.00  0.00              
ATOM   1143 1HD1 LEU A  78     -12.773  36.735 -84.467  1.00  0.00              
ATOM   1144 2HD1 LEU A  78     -13.569  38.231 -85.010  1.00  0.00              
ATOM   1145 3HD1 LEU A  78     -14.350  36.656 -85.287  1.00  0.00              
ATOM   1146 1HD2 LEU A  78     -11.775  35.179 -86.142  1.00  0.00              
ATOM   1147 2HD2 LEU A  78     -13.337  35.060 -86.988  1.00  0.00              
ATOM   1148 3HD2 LEU A  78     -11.878  35.557 -87.878  1.00  0.00              
ATOM   1149  N   GLN A  79     -13.898  39.730 -90.255  1.00  0.00              
ATOM   1150  CA  GLN A  79     -14.850  40.458 -91.089  1.00  0.00              
ATOM   1151  C   GLN A  79     -16.276  40.035 -90.758  1.00  0.00              
ATOM   1152  O   GLN A  79     -16.997  39.497 -91.600  1.00  0.00              
ATOM   1153  CB  GLN A  79     -14.566  40.238 -92.578  1.00  0.00              
ATOM   1154  CG  GLN A  79     -13.402  41.067 -93.105  1.00  0.00              
ATOM   1155  CD  GLN A  79     -12.069  40.360 -92.979  1.00  0.00              
ATOM   1156  OE1 GLN A  79     -11.010  40.981 -93.076  1.00  0.00              
ATOM   1157  NE2 GLN A  79     -12.114  39.051 -92.782  1.00  0.00              
ATOM   1158  H   GLN A  79     -13.114  40.226 -89.855  1.00  0.00              
ATOM   1159  HA  GLN A  79     -14.776  41.525 -90.881  1.00  0.00              
ATOM   1160 1HB  GLN A  79     -14.357  39.176 -92.705  1.00  0.00              
ATOM   1161 2HB  GLN A  79     -15.480  40.494 -93.114  1.00  0.00              
ATOM   1162 1HG  GLN A  79     -13.421  41.560 -94.077  1.00  0.00              
ATOM   1163 2HG  GLN A  79     -13.467  41.818 -92.317  1.00  0.00              
ATOM   1164 1HE2 GLN A  79     -11.265  38.529 -92.691  1.00  0.00              
ATOM   1165 2HE2 GLN A  79     -12.996  38.584 -92.723  1.00  0.00              
ATOM   1166  N   ARG A  80     -16.663  40.282 -89.512  1.00  0.00              
ATOM   1167  CA  ARG A  80     -17.990  39.947 -89.014  1.00  0.00              
ATOM   1168  C   ARG A  80     -19.035  40.907 -89.569  1.00  0.00              
ATOM   1169  O   ARG A  80     -20.089  40.424 -90.033  1.00  0.00              
ATOM   1170  OXT ARG A  80     -18.833  42.090 -89.552  1.00  0.00              
ATOM   1171  CB  ARG A  80     -17.993  40.002 -87.487  1.00  0.00              
ATOM   1172  CG  ARG A  80     -17.056  38.999 -86.834  1.00  0.00              
ATOM   1173  CD  ARG A  80     -16.795  39.358 -85.383  1.00  0.00              
ATOM   1174  NE  ARG A  80     -16.051  40.609 -85.268  1.00  0.00              
ATOM   1175  CZ  ARG A  80     -15.731  41.188 -84.115  1.00  0.00              
ATOM   1176  NH1 ARG A  80     -16.089  40.629 -82.968  1.00  0.00              
ATOM   1177  NH2 ARG A  80     -15.052  42.326 -84.111  1.00  0.00              
ATOM   1178  H   ARG A  80     -16.001  40.722 -88.889  1.00  0.00              
ATOM   1179  HA  ARG A  80     -18.270  38.948 -89.351  1.00  0.00              
ATOM   1180 1HB  ARG A  80     -17.705  41.014 -87.204  1.00  0.00              
ATOM   1181 2HB  ARG A  80     -19.017  39.812 -87.164  1.00  0.00              
ATOM   1182 1HG  ARG A  80     -17.513  38.011 -86.889  1.00  0.00              
ATOM   1183 2HG  ARG A  80     -16.115  38.995 -87.385  1.00  0.00              
ATOM   1184 1HD  ARG A  80     -17.749  39.465 -84.868  1.00  0.00              
ATOM   1185 2HD  ARG A  80     -16.219  38.559 -84.919  1.00  0.00              
ATOM   1186  HE  ARG A  80     -15.678  41.206 -85.994  1.00  0.00              
ATOM   1187 1HH1 ARG A  80     -16.606  39.761 -82.972  1.00  0.00              
ATOM   1188 2HH1 ARG A  80     -15.844  41.073 -82.095  1.00  0.00              
ATOM   1189 1HH2 ARG A  80     -14.779  42.751 -84.987  1.00  0.00              
ATOM   1190 2HH2 ARG A  80     -14.811  42.764 -83.234  1.00  0.00              
ATOM   1191  N   LYS B  10      -0.537  17.052 -70.558  1.00  0.00              
ATOM   1192  CA  LYS B  10       0.739  16.389 -70.314  1.00  0.00              
ATOM   1193  C   LYS B  10       1.577  16.409 -71.593  1.00  0.00              
ATOM   1194  O   LYS B  10       1.324  15.639 -72.519  1.00  0.00              
ATOM   1195  CB  LYS B  10       0.489  14.949 -69.869  1.00  0.00              
ATOM   1196  CG  LYS B  10       1.714  14.242 -69.323  1.00  0.00              
ATOM   1197  CD  LYS B  10       2.231  14.930 -68.071  1.00  0.00              
ATOM   1198  CE  LYS B  10       3.357  14.128 -67.444  1.00  0.00              
ATOM   1199  NZ  LYS B  10       4.440  13.859 -68.426  1.00  0.00              
ATOM   1200 1H   LYS B  10      -1.393  16.548 -70.439  1.00  0.00              
ATOM   1201 2H   LYS B  10      -0.792  17.859 -70.025  1.00  0.00              
ATOM   1202 3H   LYS B  10      -0.740  17.430 -71.462  1.00  0.00              
ATOM   1203  HA  LYS B  10       1.295  16.931 -69.547  1.00  0.00              
ATOM   1204 1HB  LYS B  10      -0.284  14.981 -69.102  1.00  0.00              
ATOM   1205 2HB  LYS B  10       0.114  14.406 -70.738  1.00  0.00              
ATOM   1206 1HG  LYS B  10       1.442  13.212 -69.088  1.00  0.00              
ATOM   1207 2HG  LYS B  10       2.487  14.245 -70.089  1.00  0.00              
ATOM   1208 1HD  LYS B  10       2.592  15.921 -68.345  1.00  0.00              
ATOM   1209 2HD  LYS B  10       1.409  15.026 -67.362  1.00  0.00              
ATOM   1210 1HE  LYS B  10       3.752  14.697 -66.604  1.00  0.00              
ATOM   1211 2HE  LYS B  10       2.945  13.187 -67.083  1.00  0.00              
ATOM   1212 1HZ  LYS B  10       5.172  13.324 -67.980  1.00  0.00              
ATOM   1213 2HZ  LYS B  10       4.066  13.333 -69.204  1.00  0.00              
ATOM   1214 3HZ  LYS B  10       4.815  14.734 -68.759  1.00  0.00              
ATOM   1215  N   ARG B  11       2.578  17.284 -71.636  1.00  0.00              
ATOM   1216  CA  ARG B  11       3.420  17.423 -72.816  1.00  0.00              
ATOM   1217  C   ARG B  11       4.872  17.671 -72.446  1.00  0.00              
ATOM   1218  O   ARG B  11       5.172  18.148 -71.352  1.00  0.00              
ATOM   1219  CB  ARG B  11       2.907  18.585 -73.655  1.00  0.00              
ATOM   1220  CG  ARG B  11       2.835  19.874 -72.857  1.00  0.00              
ATOM   1221  CD  ARG B  11       1.983  20.915 -73.540  1.00  0.00              
ATOM   1222  NE  ARG B  11       2.047  22.207 -72.860  1.00  0.00              
ATOM   1223  CZ  ARG B  11       1.601  22.434 -71.630  1.00  0.00              
ATOM   1224  NH1 ARG B  11       1.051  21.455 -70.924  1.00  0.00              
ATOM   1225  NH2 ARG B  11       1.702  23.647 -71.102  1.00  0.00              
ATOM   1226  H   ARG B  11       2.758  17.868 -70.831  1.00  0.00              
ATOM   1227  HA  ARG B  11       3.407  16.495 -73.390  1.00  0.00              
ATOM   1228 1HB  ARG B  11       3.587  18.694 -74.499  1.00  0.00              
ATOM   1229 2HB  ARG B  11       1.920  18.304 -74.018  1.00  0.00              
ATOM   1230 1HG  ARG B  11       2.409  19.651 -71.877  1.00  0.00              
ATOM   1231 2HG  ARG B  11       3.845  20.262 -72.733  1.00  0.00              
ATOM   1232 1HD  ARG B  11       2.333  21.041 -74.564  1.00  0.00              
ATOM   1233 2HD  ARG B  11       0.947  20.575 -73.550  1.00  0.00              
ATOM   1234  HE  ARG B  11       2.415  23.091 -73.188  1.00  0.00              
ATOM   1235 1HH1 ARG B  11       0.971  20.532 -71.325  1.00  0.00              
ATOM   1236 2HH1 ARG B  11       0.716  21.637 -69.989  1.00  0.00              
ATOM   1237 1HH2 ARG B  11       2.118  24.396 -71.639  1.00  0.00              
ATOM   1238 2HH2 ARG B  11       1.363  23.819 -70.166  1.00  0.00              
ATOM   1239  N   LEU B  12       5.763  17.343 -73.376  1.00  0.00              
ATOM   1240  CA  LEU B  12       7.202  17.520 -73.208  1.00  0.00              
ATOM   1241  C   LEU B  12       7.507  18.845 -73.896  1.00  0.00              
ATOM   1242  O   LEU B  12       7.367  18.960 -75.117  1.00  0.00              
ATOM   1243  CB  LEU B  12       7.918  16.362 -73.891  1.00  0.00              
ATOM   1244  CG  LEU B  12       9.405  16.146 -73.651  1.00  0.00              
ATOM   1245  CD1 LEU B  12       9.714  16.093 -72.161  1.00  0.00              
ATOM   1246  CD2 LEU B  12       9.802  14.846 -74.330  1.00  0.00              
ATOM   1247  H   LEU B  12       5.412  16.952 -74.238  1.00  0.00              
ATOM   1248  HA  LEU B  12       7.442  17.574 -72.147  1.00  0.00              
ATOM   1249 1HB  LEU B  12       7.374  15.531 -73.446  1.00  0.00              
ATOM   1250 2HB  LEU B  12       7.758  16.368 -74.969  1.00  0.00              
ATOM   1251  HG  LEU B  12       9.936  16.965 -74.135  1.00  0.00              
ATOM   1252 1HD1 LEU B  12      10.783  15.936 -72.015  1.00  0.00              
ATOM   1253 2HD1 LEU B  12       9.419  17.033 -71.695  1.00  0.00              
ATOM   1254 3HD1 LEU B  12       9.162  15.273 -71.706  1.00  0.00              
ATOM   1255 1HD2 LEU B  12      10.867  14.665 -74.175  1.00  0.00              
ATOM   1256 2HD2 LEU B  12       9.226  14.023 -73.905  1.00  0.00              
ATOM   1257 3HD2 LEU B  12       9.599  14.918 -75.398  1.00  0.00              
ATOM   1258  N   VAL B  13       7.958  19.825 -73.119  1.00  0.00              
ATOM   1259  CA  VAL B  13       8.167  21.173 -73.620  1.00  0.00              
ATOM   1260  C   VAL B  13       9.543  21.766 -73.355  1.00  0.00              
ATOM   1261  O   VAL B  13      10.156  21.519 -72.313  1.00  0.00              
ATOM   1262  CB  VAL B  13       7.122  22.128 -72.991  1.00  0.00              
ATOM   1263  CG1 VAL B  13       7.175  23.492 -73.657  1.00  0.00              
ATOM   1264  CG2 VAL B  13       5.734  21.521 -73.097  1.00  0.00              
ATOM   1265  H   VAL B  13       8.159  19.624 -72.148  1.00  0.00              
ATOM   1266  HA  VAL B  13       8.113  21.205 -74.709  1.00  0.00              
ATOM   1267  HB  VAL B  13       7.340  22.242 -71.931  1.00  0.00              
ATOM   1268 1HG1 VAL B  13       6.433  24.148 -73.202  1.00  0.00              
ATOM   1269 2HG1 VAL B  13       8.167  23.922 -73.528  1.00  0.00              
ATOM   1270 3HG1 VAL B  13       6.960  23.387 -74.721  1.00  0.00              
ATOM   1271 1HG2 VAL B  13       5.006  22.198 -72.653  1.00  0.00              
ATOM   1272 2HG2 VAL B  13       5.487  21.361 -74.147  1.00  0.00              
ATOM   1273 3HG2 VAL B  13       5.711  20.568 -72.569  1.00  0.00              
ATOM   1274  N   LYS B  14      10.003  22.578 -74.302  1.00  0.00              
ATOM   1275  CA  LYS B  14      11.271  23.278 -74.180  1.00  0.00              
ATOM   1276  C   LYS B  14      11.242  24.509 -75.071  1.00  0.00              
ATOM   1277  O   LYS B  14      10.687  24.481 -76.175  1.00  0.00              
ATOM   1278  CB  LYS B  14      12.450  22.387 -74.585  1.00  0.00              
ATOM   1279  CG  LYS B  14      13.802  23.096 -74.493  1.00  0.00              
ATOM   1280  CD  LYS B  14      14.960  22.151 -74.760  1.00  0.00              
ATOM   1281  CE  LYS B  14      16.278  22.907 -74.833  1.00  0.00              
ATOM   1282  NZ  LYS B  14      17.429  21.984 -75.008  1.00  0.00              
ATOM   1283  H   LYS B  14       9.448  22.708 -75.136  1.00  0.00              
ATOM   1284  HA  LYS B  14      11.411  23.611 -73.151  1.00  0.00              
ATOM   1285 1HB  LYS B  14      12.436  21.520 -73.924  1.00  0.00              
ATOM   1286 2HB  LYS B  14      12.268  22.063 -75.610  1.00  0.00              
ATOM   1287 1HG  LYS B  14      13.820  23.902 -75.226  1.00  0.00              
ATOM   1288 2HG  LYS B  14      13.906  23.513 -73.492  1.00  0.00              
ATOM   1289 1HD  LYS B  14      15.003  21.418 -73.955  1.00  0.00              
ATOM   1290 2HD  LYS B  14      14.780  21.642 -75.708  1.00  0.00              
ATOM   1291 1HE  LYS B  14      16.230  23.596 -75.674  1.00  0.00              
ATOM   1292 2HE  LYS B  14      16.399  23.473 -73.909  1.00  0.00              
ATOM   1293 1HZ  LYS B  14      18.286  22.518 -75.052  1.00  0.00              
ATOM   1294 2HZ  LYS B  14      17.470  21.345 -74.225  1.00  0.00              
ATOM   1295 3HZ  LYS B  14      17.314  21.459 -75.864  1.00  0.00              
ATOM   1296  N   THR B  15      11.818  25.598 -74.581  1.00  0.00              
ATOM   1297  CA  THR B  15      11.891  26.824 -75.356  1.00  0.00              
ATOM   1298  C   THR B  15      13.333  27.014 -75.799  1.00  0.00              
ATOM   1299  O   THR B  15      14.275  26.683 -75.068  1.00  0.00              
ATOM   1300  CB  THR B  15      11.446  28.048 -74.540  1.00  0.00              
ATOM   1301  OG1 THR B  15      12.274  28.181 -73.378  1.00  0.00              
ATOM   1302  CG2 THR B  15       9.993  27.903 -74.121  1.00  0.00              
ATOM   1303  H   THR B  15      12.215  25.579 -73.652  1.00  0.00              
ATOM   1304  HA  THR B  15      11.265  26.736 -76.245  1.00  0.00              
ATOM   1305  HB  THR B  15      11.561  28.943 -75.152  1.00  0.00              
ATOM   1306  HG1 THR B  15      12.218  29.079 -73.046  1.00  0.00              
ATOM   1307 1HG2 THR B  15       9.692  28.777 -73.545  1.00  0.00              
ATOM   1308 2HG2 THR B  15       9.364  27.819 -75.009  1.00  0.00              
ATOM   1309 3HG2 THR B  15       9.878  27.009 -73.511  1.00  0.00              
ATOM   1310  N   PHE B  16      13.495  27.523 -77.011  1.00  0.00              
ATOM   1311  CA  PHE B  16      14.802  27.776 -77.595  1.00  0.00              
ATOM   1312  C   PHE B  16      14.890  29.261 -77.902  1.00  0.00              
ATOM   1313  O   PHE B  16      13.985  29.828 -78.518  1.00  0.00              
ATOM   1314  CB  PHE B  16      14.966  26.957 -78.876  1.00  0.00              
ATOM   1315  CG  PHE B  16      14.914  25.471 -78.655  1.00  0.00              
ATOM   1316  CD1 PHE B  16      13.695  24.818 -78.463  1.00  0.00              
ATOM   1317  CD2 PHE B  16      16.086  24.722 -78.626  1.00  0.00              
ATOM   1318  CE1 PHE B  16      13.651  23.439 -78.245  1.00  0.00              
ATOM   1319  CE2 PHE B  16      16.048  23.345 -78.410  1.00  0.00              
ATOM   1320  CZ  PHE B  16      14.830  22.703 -78.219  1.00  0.00              
ATOM   1321  H   PHE B  16      12.666  27.743 -77.546  1.00  0.00              
ATOM   1322  HA  PHE B  16      15.583  27.520 -76.879  1.00  0.00              
ATOM   1323 1HB  PHE B  16      14.171  27.197 -79.580  1.00  0.00              
ATOM   1324 2HB  PHE B  16      15.932  27.170 -79.334  1.00  0.00              
ATOM   1325  HD1 PHE B  16      12.771  25.398 -78.484  1.00  0.00              
ATOM   1326  HD2 PHE B  16      17.042  25.225 -78.776  1.00  0.00              
ATOM   1327  HE1 PHE B  16      12.692  22.942 -78.096  1.00  0.00              
ATOM   1328  HE2 PHE B  16      16.975  22.770 -78.389  1.00  0.00              
ATOM   1329  HZ  PHE B  16      14.799  21.628 -78.048  1.00  0.00              
ATOM   1330  N   ALA B  17      15.976  29.890 -77.463  1.00  0.00              
ATOM   1331  CA  ALA B  17      16.176  31.321 -77.662  1.00  0.00              
ATOM   1332  C   ALA B  17      16.966  31.651 -78.919  1.00  0.00              
ATOM   1333  O   ALA B  17      17.878  30.923 -79.308  1.00  0.00              
ATOM   1334  CB  ALA B  17      16.872  31.917 -76.443  1.00  0.00              
ATOM   1335  H   ALA B  17      16.681  29.358 -76.975  1.00  0.00              
ATOM   1336  HA  ALA B  17      15.202  31.796 -77.786  1.00  0.00              
ATOM   1337 1HB  ALA B  17      17.019  32.987 -76.595  1.00  0.00              
ATOM   1338 2HB  ALA B  17      16.255  31.759 -75.558  1.00  0.00              
ATOM   1339 3HB  ALA B  17      17.837  31.434 -76.303  1.00  0.00              
ATOM   1340  N   PHE B  18      16.602  32.768 -79.548  1.00  0.00              
ATOM   1341  CA  PHE B  18      17.261  33.244 -80.757  1.00  0.00              
ATOM   1342  C   PHE B  18      17.377  34.763 -80.685  1.00  0.00              
ATOM   1343  O   PHE B  18      16.693  35.402 -79.893  1.00  0.00              
ATOM   1344  CB  PHE B  18      16.465  32.834 -81.998  1.00  0.00              
ATOM   1345  CG  PHE B  18      16.304  31.351 -82.137  1.00  0.00              
ATOM   1346  CD1 PHE B  18      15.242  30.692 -81.524  1.00  0.00              
ATOM   1347  CD2 PHE B  18      17.252  30.602 -82.824  1.00  0.00              
ATOM   1348  CE1 PHE B  18      15.131  29.304 -81.590  1.00  0.00              
ATOM   1349  CE2 PHE B  18      17.150  29.215 -82.894  1.00  0.00              
ATOM   1350  CZ  PHE B  18      16.086  28.568 -82.273  1.00  0.00              
ATOM   1351  H   PHE B  18      15.836  33.301 -79.161  1.00  0.00              
ATOM   1352  HA  PHE B  18      18.268  32.830 -80.817  1.00  0.00              
ATOM   1353 1HB  PHE B  18      15.461  33.257 -81.958  1.00  0.00              
ATOM   1354 2HB  PHE B  18      16.968  33.182 -82.899  1.00  0.00              
ATOM   1355  HD1 PHE B  18      14.492  31.273 -80.988  1.00  0.00              
ATOM   1356  HD2 PHE B  18      18.084  31.111 -83.311  1.00  0.00              
ATOM   1357  HE1 PHE B  18      14.297  28.801 -81.105  1.00  0.00              
ATOM   1358  HE2 PHE B  18      17.899  28.636 -83.433  1.00  0.00              
ATOM   1359  HZ  PHE B  18      16.005  27.482 -82.322  1.00  0.00              
ATOM   1360  N   PRO B  19      18.255  35.360 -81.507  1.00  0.00              
ATOM   1361  CA  PRO B  19      18.438  36.813 -81.505  1.00  0.00              
ATOM   1362  C   PRO B  19      17.337  37.604 -82.210  1.00  0.00              
ATOM   1363  O   PRO B  19      17.228  38.817 -82.033  1.00  0.00              
ATOM   1364  CB  PRO B  19      19.791  36.982 -82.188  1.00  0.00              
ATOM   1365  CG  PRO B  19      19.771  35.886 -83.199  1.00  0.00              
ATOM   1366  CD  PRO B  19      19.231  34.712 -82.404  1.00  0.00              
ATOM   1367  HA  PRO B  19      18.429  37.242 -80.492  1.00  0.00              
ATOM   1368 1HB  PRO B  19      19.889  37.975 -82.650  1.00  0.00              
ATOM   1369 2HB  PRO B  19      20.620  36.876 -81.473  1.00  0.00              
ATOM   1370 1HG  PRO B  19      19.128  36.145 -84.053  1.00  0.00              
ATOM   1371 2HG  PRO B  19      20.777  35.695 -83.598  1.00  0.00              
ATOM   1372 1HD  PRO B  19      18.751  33.958 -83.046  1.00  0.00              
ATOM   1373 2HD  PRO B  19      20.019  34.194 -81.837  1.00  0.00              
ATOM   1374  N   ASN B  20      16.521  36.918 -83.003  1.00  0.00              
ATOM   1375  CA  ASN B  20      15.447  37.578 -83.736  1.00  0.00              
ATOM   1376  C   ASN B  20      14.323  36.606 -84.085  1.00  0.00              
ATOM   1377  O   ASN B  20      14.231  35.517 -83.519  1.00  0.00              
ATOM   1378  CB  ASN B  20      15.970  38.247 -84.994  1.00  0.00              
ATOM   1379  CG  ASN B  20      16.532  37.284 -86.003  1.00  0.00              
ATOM   1380  OD1 ASN B  20      16.361  36.065 -85.889  1.00  0.00              
ATOM   1381  ND2 ASN B  20      17.269  37.818 -86.943  1.00  0.00              
ATOM   1382  H   ASN B  20      16.643  35.920 -83.103  1.00  0.00              
ATOM   1383  HA  ASN B  20      14.997  38.353 -83.113  1.00  0.00              
ATOM   1384 1HB  ASN B  20      15.378  39.002 -85.512  1.00  0.00              
ATOM   1385 2HB  ASN B  20      16.796  38.729 -84.471  1.00  0.00              
ATOM   1386 1HD2 ASN B  20      17.676  37.237 -87.649  1.00  0.00              
ATOM   1387 2HD2 ASN B  20      17.426  38.805 -86.955  1.00  0.00              
ATOM   1388  N   PHE B  21      13.465  37.011 -85.017  1.00  0.00              
ATOM   1389  CA  PHE B  21      12.346  36.181 -85.452  1.00  0.00              
ATOM   1390  C   PHE B  21      12.795  35.224 -86.552  1.00  0.00              
ATOM   1391  O   PHE B  21      12.439  34.048 -86.550  1.00  0.00              
ATOM   1392  CB  PHE B  21      11.187  37.050 -85.943  1.00  0.00              
ATOM   1393  CG  PHE B  21       9.992  36.264 -86.402  1.00  0.00              
ATOM   1394  CD1 PHE B  21       8.986  35.920 -85.511  1.00  0.00              
ATOM   1395  CD2 PHE B  21       9.872  35.865 -87.725  1.00  0.00              
ATOM   1396  CE1 PHE B  21       7.886  35.196 -85.933  1.00  0.00              
ATOM   1397  CE2 PHE B  21       8.773  35.143 -88.149  1.00  0.00              
ATOM   1398  CZ  PHE B  21       7.780  34.808 -87.251  1.00  0.00              
ATOM   1399  H   PHE B  21      13.594  37.922 -85.435  1.00  0.00              
ATOM   1400  HA  PHE B  21      11.992  35.571 -84.620  1.00  0.00              
ATOM   1401 1HB  PHE B  21      10.841  37.702 -85.142  1.00  0.00              
ATOM   1402 2HB  PHE B  21      11.505  37.655 -86.790  1.00  0.00              
ATOM   1403  HD1 PHE B  21       9.070  36.228 -84.469  1.00  0.00              
ATOM   1404  HD2 PHE B  21      10.657  36.130 -88.434  1.00  0.00              
ATOM   1405  HE1 PHE B  21       7.103  34.932 -85.222  1.00  0.00              
ATOM   1406  HE2 PHE B  21       8.691  34.837 -89.192  1.00  0.00              
ATOM   1407  HZ  PHE B  21       6.914  34.237 -87.584  1.00  0.00              
ATOM   1408  N   ARG B  22      13.577  35.747 -87.493  1.00  0.00              
ATOM   1409  CA  ARG B  22      14.078  34.974 -88.624  1.00  0.00              
ATOM   1410  C   ARG B  22      14.741  33.656 -88.224  1.00  0.00              
ATOM   1411  O   ARG B  22      14.416  32.598 -88.767  1.00  0.00              
ATOM   1412  CB  ARG B  22      15.009  35.807 -89.493  1.00  0.00              
ATOM   1413  CG  ARG B  22      15.498  35.113 -90.754  1.00  0.00              
ATOM   1414  CD  ARG B  22      16.500  35.887 -91.530  1.00  0.00              
ATOM   1415  NE  ARG B  22      17.776  36.065 -90.857  1.00  0.00              
ATOM   1416  CZ  ARG B  22      18.735  35.122 -90.772  1.00  0.00              
ATOM   1417  NH1 ARG B  22      18.553  33.924 -91.281  1.00  0.00              
ATOM   1418  NH2 ARG B  22      19.855  35.426 -90.141  1.00  0.00              
ATOM   1419  H   ARG B  22      13.833  36.720 -87.411  1.00  0.00              
ATOM   1420  HA  ARG B  22      13.248  34.685 -89.269  1.00  0.00              
ATOM   1421 1HB  ARG B  22      14.466  36.710 -89.767  1.00  0.00              
ATOM   1422 2HB  ARG B  22      15.867  36.072 -88.875  1.00  0.00              
ATOM   1423 1HG  ARG B  22      15.952  34.162 -90.474  1.00  0.00              
ATOM   1424 2HG  ARG B  22      14.640  34.928 -91.402  1.00  0.00              
ATOM   1425 1HD  ARG B  22      16.696  35.371 -92.470  1.00  0.00              
ATOM   1426 2HD  ARG B  22      16.098  36.879 -91.737  1.00  0.00              
ATOM   1427  HE  ARG B  22      18.141  36.873 -90.370  1.00  0.00              
ATOM   1428 1HH1 ARG B  22      17.683  33.702 -91.745  1.00  0.00              
ATOM   1429 2HH1 ARG B  22      19.283  33.231 -91.207  1.00  0.00              
ATOM   1430 1HH2 ARG B  22      19.972  36.347 -89.740  1.00  0.00              
ATOM   1431 2HH2 ARG B  22      20.589  34.738 -90.062  1.00  0.00              
ATOM   1432  N   GLU B  23      15.673  33.726 -87.283  1.00  0.00              
ATOM   1433  CA  GLU B  23      16.372  32.527 -86.832  1.00  0.00              
ATOM   1434  C   GLU B  23      15.442  31.563 -86.101  1.00  0.00              
ATOM   1435  O   GLU B  23      15.628  30.346 -86.167  1.00  0.00              
ATOM   1436  CB  GLU B  23      17.556  32.897 -85.933  1.00  0.00              
ATOM   1437  CG  GLU B  23      18.667  33.653 -86.650  1.00  0.00              
ATOM   1438  CD  GLU B  23      19.975  33.641 -85.881  1.00  0.00              
ATOM   1439  OE1 GLU B  23      20.944  34.280 -86.344  1.00  0.00              
ATOM   1440  OE2 GLU B  23      20.040  32.989 -84.819  1.00  0.00              
ATOM   1441  H   GLU B  23      15.907  34.616 -86.866  1.00  0.00              
ATOM   1442  HA  GLU B  23      16.756  31.978 -87.692  1.00  0.00              
ATOM   1443 1HB  GLU B  23      17.161  33.510 -85.122  1.00  0.00              
ATOM   1444 2HB  GLU B  23      17.949  31.966 -85.525  1.00  0.00              
ATOM   1445 1HG  GLU B  23      18.855  33.290 -87.660  1.00  0.00              
ATOM   1446 2HG  GLU B  23      18.294  34.674 -86.695  1.00  0.00              
ATOM   1447  N   ALA B  24      14.449  32.110 -85.406  1.00  0.00              
ATOM   1448  CA  ALA B  24      13.481  31.286 -84.685  1.00  0.00              
ATOM   1449  C   ALA B  24      12.679  30.496 -85.715  1.00  0.00              
ATOM   1450  O   ALA B  24      12.474  29.291 -85.575  1.00  0.00              
ATOM   1451  CB  ALA B  24      12.555  32.167 -83.852  1.00  0.00              
ATOM   1452  H   ALA B  24      14.359  33.116 -85.372  1.00  0.00              
ATOM   1453  HA  ALA B  24      14.023  30.594 -84.040  1.00  0.00              
ATOM   1454 1HB  ALA B  24      11.839  31.540 -83.320  1.00  0.00              
ATOM   1455 2HB  ALA B  24      13.145  32.735 -83.130  1.00  0.00              
ATOM   1456 3HB  ALA B  24      12.020  32.854 -84.506  1.00  0.00              
ATOM   1457  N   ARG B  25      12.243  31.181 -86.767  1.00  0.00              
ATOM   1458  CA  ARG B  25      11.480  30.537 -87.824  1.00  0.00              
ATOM   1459  C   ARG B  25      12.336  29.488 -88.542  1.00  0.00              
ATOM   1460  O   ARG B  25      11.846  28.411 -88.883  1.00  0.00              
ATOM   1461  CB  ARG B  25      10.884  31.544 -88.796  1.00  0.00              
ATOM   1462  CG  ARG B  25      10.029  30.939 -89.899  1.00  0.00              
ATOM   1463  CD  ARG B  25       9.359  31.937 -90.771  1.00  0.00              
ATOM   1464  NE  ARG B  25       8.561  31.362 -91.842  1.00  0.00              
ATOM   1465  CZ  ARG B  25       7.916  32.078 -92.785  1.00  0.00              
ATOM   1466  NH1 ARG B  25       7.940  33.392 -92.772  1.00  0.00              
ATOM   1467  NH2 ARG B  25       7.237  31.422 -93.710  1.00  0.00              
ATOM   1468  H   ARG B  25      12.444  32.167 -86.836  1.00  0.00              
ATOM   1469  HA  ARG B  25      10.627  30.011 -87.395  1.00  0.00              
ATOM   1470 1HB  ARG B  25      10.278  32.233 -88.209  1.00  0.00              
ATOM   1471 2HB  ARG B  25      11.717  32.084 -89.245  1.00  0.00              
ATOM   1472 1HG  ARG B  25      10.664  30.316 -90.528  1.00  0.00              
ATOM   1473 2HG  ARG B  25       9.256  30.322 -89.439  1.00  0.00              
ATOM   1474 1HD  ARG B  25       8.695  32.551 -90.163  1.00  0.00              
ATOM   1475 2HD  ARG B  25      10.117  32.570 -91.232  1.00  0.00              
ATOM   1476  HE  ARG B  25       8.365  30.392 -92.051  1.00  0.00              
ATOM   1477 1HH1 ARG B  25       8.449  33.878 -92.047  1.00  0.00              
ATOM   1478 2HH1 ARG B  25       7.451  33.910 -93.487  1.00  0.00              
ATOM   1479 1HH2 ARG B  25       7.214  30.412 -93.695  1.00  0.00              
ATOM   1480 2HH2 ARG B  25       6.745  31.934 -94.427  1.00  0.00              
ATOM   1481  N   ASP B  26      13.616  29.798 -88.764  1.00  0.00              
ATOM   1482  CA  ASP B  26      14.514  28.850 -89.425  1.00  0.00              
ATOM   1483  C   ASP B  26      14.575  27.548 -88.622  1.00  0.00              
ATOM   1484  O   ASP B  26      14.506  26.456 -89.182  1.00  0.00              
ATOM   1485  CB  ASP B  26      15.938  29.413 -89.544  1.00  0.00              
ATOM   1486  CG  ASP B  26      16.045  30.579 -90.517  1.00  0.00              
ATOM   1487  OD1 ASP B  26      15.210  30.680 -91.444  1.00  0.00              
ATOM   1488  OD2 ASP B  26      16.987  31.384 -90.357  1.00  0.00              
ATOM   1489  H   ASP B  26      13.975  30.696 -88.474  1.00  0.00              
ATOM   1490  HA  ASP B  26      14.128  28.604 -90.414  1.00  0.00              
ATOM   1491 1HB  ASP B  26      16.380  29.683 -88.584  1.00  0.00              
ATOM   1492 2HB  ASP B  26      16.455  28.542 -89.951  1.00  0.00              
ATOM   1493  N   PHE B  27      14.703  27.676 -87.307  1.00  0.00              
ATOM   1494  CA  PHE B  27      14.779  26.505 -86.442  1.00  0.00              
ATOM   1495  C   PHE B  27      13.467  25.728 -86.473  1.00  0.00              
ATOM   1496  O   PHE B  27      13.464  24.502 -86.529  1.00  0.00              
ATOM   1497  CB  PHE B  27      15.101  26.931 -85.012  1.00  0.00              
ATOM   1498  CG  PHE B  27      15.184  25.788 -84.043  1.00  0.00              
ATOM   1499  CD1 PHE B  27      16.203  24.848 -84.142  1.00  0.00              
ATOM   1500  CD2 PHE B  27      14.234  25.646 -83.039  1.00  0.00              
ATOM   1501  CE1 PHE B  27      16.276  23.778 -83.249  1.00  0.00              
ATOM   1502  CE2 PHE B  27      14.298  24.579 -82.142  1.00  0.00              
ATOM   1503  CZ  PHE B  27      15.321  23.646 -82.249  1.00  0.00              
ATOM   1504  H   PHE B  27      14.750  28.595 -86.892  1.00  0.00              
ATOM   1505  HA  PHE B  27      15.555  25.829 -86.802  1.00  0.00              
ATOM   1506 1HB  PHE B  27      16.067  27.438 -84.981  1.00  0.00              
ATOM   1507 2HB  PHE B  27      14.329  27.603 -84.639  1.00  0.00              
ATOM   1508  HD1 PHE B  27      16.953  24.954 -84.927  1.00  0.00              
ATOM   1509  HD2 PHE B  27      13.430  26.380 -82.956  1.00  0.00              
ATOM   1510  HE1 PHE B  27      17.081  23.049 -83.337  1.00  0.00              
ATOM   1511  HE2 PHE B  27      13.548  24.474 -81.357  1.00  0.00              
ATOM   1512  HZ  PHE B  27      15.373  22.813 -81.551  1.00  0.00              
ATOM   1513  N   ALA B  28      12.351  26.449 -86.444  1.00  0.00              
ATOM   1514  CA  ALA B  28      11.048  25.808 -86.482  1.00  0.00              
ATOM   1515  C   ALA B  28      10.911  24.952 -87.738  1.00  0.00              
ATOM   1516  O   ALA B  28      10.338  23.870 -87.699  1.00  0.00              
ATOM   1517  CB  ALA B  28       9.940  26.849 -86.412  1.00  0.00              
ATOM   1518  H   ALA B  28      12.402  27.457 -86.400  1.00  0.00              
ATOM   1519  HA  ALA B  28      10.958  25.148 -85.619  1.00  0.00              
ATOM   1520 1HB  ALA B  28       8.971  26.349 -86.444  1.00  0.00              
ATOM   1521 2HB  ALA B  28      10.027  27.412 -85.483  1.00  0.00              
ATOM   1522 3HB  ALA B  28      10.026  27.528 -87.259  1.00  0.00              
ATOM   1523  N   ASN B  29      11.436  25.438 -88.856  1.00  0.00              
ATOM   1524  CA  ASN B  29      11.359  24.682 -90.098  1.00  0.00              
ATOM   1525  C   ASN B  29      12.174  23.395 -90.034  1.00  0.00              
ATOM   1526  O   ASN B  29      11.786  22.386 -90.619  1.00  0.00              
ATOM   1527  CB  ASN B  29      11.805  25.523 -91.280  1.00  0.00              
ATOM   1528  CG  ASN B  29      10.816  26.584 -91.675  1.00  0.00              
ATOM   1529  OD1 ASN B  29       9.627  26.506 -91.348  1.00  0.00              
ATOM   1530  ND2 ASN B  29      11.284  27.534 -92.445  1.00  0.00              
ATOM   1531  H   ASN B  29      11.893  26.338 -88.854  1.00  0.00              
ATOM   1532  HA  ASN B  29      10.328  24.375 -90.281  1.00  0.00              
ATOM   1533 1HB  ASN B  29      12.812  25.940 -91.320  1.00  0.00              
ATOM   1534 2HB  ASN B  29      11.728  24.692 -91.982  1.00  0.00              
ATOM   1535 1HD2 ASN B  29      10.683  28.274 -92.747  1.00  0.00              
ATOM   1536 2HD2 ASN B  29      12.242  27.519 -92.731  1.00  0.00              
ATOM   1537  N   ARG B  30      13.297  23.424 -89.324  1.00  0.00              
ATOM   1538  CA  ARG B  30      14.111  22.222 -89.185  1.00  0.00              
ATOM   1539  C   ARG B  30      13.363  21.213 -88.307  1.00  0.00              
ATOM   1540  O   ARG B  30      13.412  20.015 -88.563  1.00  0.00              
ATOM   1541  CB  ARG B  30      15.467  22.565 -88.572  1.00  0.00              
ATOM   1542  CG  ARG B  30      16.333  23.427 -89.482  1.00  0.00              
ATOM   1543  CD  ARG B  30      17.678  23.719 -88.848  1.00  0.00              
ATOM   1544  NE  ARG B  30      18.459  22.503 -88.656  1.00  0.00              
ATOM   1545  CZ  ARG B  30      19.506  22.407 -87.845  1.00  0.00              
ATOM   1546  NH1 ARG B  30      19.903  23.461 -87.142  1.00  0.00              
ATOM   1547  NH2 ARG B  30      20.155  21.257 -87.732  1.00  0.00              
ATOM   1548  H   ARG B  30      13.599  24.278 -88.875  1.00  0.00              
ATOM   1549  HA  ARG B  30      14.265  21.766 -90.163  1.00  0.00              
ATOM   1550 1HB  ARG B  30      15.268  23.087 -87.637  1.00  0.00              
ATOM   1551 2HB  ARG B  30      15.968  21.620 -88.362  1.00  0.00              
ATOM   1552 1HG  ARG B  30      16.483  22.896 -90.423  1.00  0.00              
ATOM   1553 2HG  ARG B  30      15.810  24.364 -89.672  1.00  0.00              
ATOM   1554 1HD  ARG B  30      18.236  24.396 -89.495  1.00  0.00              
ATOM   1555 2HD  ARG B  30      17.517  24.191 -87.880  1.00  0.00              
ATOM   1556  HE  ARG B  30      18.343  21.590 -89.077  1.00  0.00              
ATOM   1557 1HH1 ARG B  30      19.405  24.335 -87.224  1.00  0.00              
ATOM   1558 2HH1 ARG B  30      20.699  23.382 -86.526  1.00  0.00              
ATOM   1559 1HH2 ARG B  30      19.849  20.454 -88.266  1.00  0.00              
ATOM   1560 2HH2 ARG B  30      20.950  21.187 -87.116  1.00  0.00              
ATOM   1561  N   VAL B  31      12.675  21.698 -87.274  1.00  0.00              
ATOM   1562  CA  VAL B  31      11.907  20.810 -86.406  1.00  0.00              
ATOM   1563  C   VAL B  31      10.765  20.221 -87.242  1.00  0.00              
ATOM   1564  O   VAL B  31      10.407  19.056 -87.083  1.00  0.00              
ATOM   1565  CB  VAL B  31      11.338  21.558 -85.174  1.00  0.00              
ATOM   1566  CG1 VAL B  31      10.496  20.608 -84.324  1.00  0.00              
ATOM   1567  CG2 VAL B  31      12.475  22.126 -84.337  1.00  0.00              
ATOM   1568  H   VAL B  31      12.681  22.689 -87.082  1.00  0.00              
ATOM   1569  HA  VAL B  31      12.515  19.974 -86.057  1.00  0.00              
ATOM   1570  HB  VAL B  31      10.739  22.402 -85.518  1.00  0.00              
ATOM   1571 1HG1 VAL B  31      10.101  21.145 -83.461  1.00  0.00              
ATOM   1572 2HG1 VAL B  31       9.670  20.221 -84.920  1.00  0.00              
ATOM   1573 3HG1 VAL B  31      11.116  19.782 -83.981  1.00  0.00              
ATOM   1574 1HG2 VAL B  31      12.065  22.651 -83.473  1.00  0.00              
ATOM   1575 2HG2 VAL B  31      13.115  21.313 -83.996  1.00  0.00              
ATOM   1576 3HG2 VAL B  31      13.058  22.822 -84.940  1.00  0.00              
ATOM   1577  N   ARG B  32      10.209  21.028 -88.142  1.00  0.00              
ATOM   1578  CA  ARG B  32       9.136  20.547 -88.999  1.00  0.00              
ATOM   1579  C   ARG B  32       9.596  19.424 -89.921  1.00  0.00              
ATOM   1580  O   ARG B  32       8.871  18.452 -90.132  1.00  0.00              
ATOM   1581  CB  ARG B  32       8.491  21.678 -89.786  1.00  0.00              
ATOM   1582  CG  ARG B  32       7.647  22.634 -88.958  1.00  0.00              
ATOM   1583  CD  ARG B  32       7.319  23.911 -89.642  1.00  0.00              
ATOM   1584  NE  ARG B  32       6.529  24.836 -88.845  1.00  0.00              
ATOM   1585  CZ  ARG B  32       6.180  26.077 -89.235  1.00  0.00              
ATOM   1586  NH1 ARG B  32       6.579  26.561 -90.390  1.00  0.00              
ATOM   1587  NH2 ARG B  32       5.445  26.806 -88.413  1.00  0.00              
ATOM   1588  H   ARG B  32      10.526  21.981 -88.237  1.00  0.00              
ATOM   1589  HA  ARG B  32       8.337  20.124 -88.389  1.00  0.00              
ATOM   1590 1HB  ARG B  32       9.298  22.233 -90.264  1.00  0.00              
ATOM   1591 2HB  ARG B  32       7.865  21.217 -90.550  1.00  0.00              
ATOM   1592 1HG  ARG B  32       6.710  22.138 -88.704  1.00  0.00              
ATOM   1593 2HG  ARG B  32       8.191  22.872 -88.043  1.00  0.00              
ATOM   1594 1HD  ARG B  32       8.246  24.419 -89.907  1.00  0.00              
ATOM   1595 2HD  ARG B  32       6.753  23.693 -90.546  1.00  0.00              
ATOM   1596  HE  ARG B  32       6.131  24.715 -87.923  1.00  0.00              
ATOM   1597 1HH1 ARG B  32       7.156  25.998 -90.999  1.00  0.00              
ATOM   1598 2HH1 ARG B  32       6.308  27.494 -90.664  1.00  0.00              
ATOM   1599 1HH2 ARG B  32       5.162  26.425 -87.521  1.00  0.00              
ATOM   1600 2HH2 ARG B  32       5.171  27.740 -88.680  1.00  0.00              
ATOM   1601  N   ALA B  33      10.803  19.550 -90.472  1.00  0.00              
ATOM   1602  CA  ALA B  33      11.344  18.523 -91.360  1.00  0.00              
ATOM   1603  C   ALA B  33      11.553  17.233 -90.576  1.00  0.00              
ATOM   1604  O   ALA B  33      11.289  16.136 -91.070  1.00  0.00              
ATOM   1605  CB  ALA B  33      12.662  18.990 -91.969  1.00  0.00              
ATOM   1606  H   ALA B  33      11.357  20.372 -90.272  1.00  0.00              
ATOM   1607  HA  ALA B  33      10.621  18.331 -92.153  1.00  0.00              
ATOM   1608 1HB  ALA B  33      13.051  18.215 -92.628  1.00  0.00              
ATOM   1609 2HB  ALA B  33      12.496  19.904 -92.540  1.00  0.00              
ATOM   1610 3HB  ALA B  33      13.382  19.183 -91.173  1.00  0.00              
ATOM   1611  N   LEU B  34      12.030  17.377 -89.346  1.00  0.00              
ATOM   1612  CA  LEU B  34      12.256  16.240 -88.465  1.00  0.00              
ATOM   1613  C   LEU B  34      10.924  15.530 -88.212  1.00  0.00              
ATOM   1614  O   LEU B  34      10.833  14.303 -88.284  1.00  0.00              
ATOM   1615  CB  LEU B  34      12.857  16.735 -87.148  1.00  0.00              
ATOM   1616  CG  LEU B  34      12.867  15.778 -85.955  1.00  0.00              
ATOM   1617  CD1 LEU B  34      13.702  14.552 -86.282  1.00  0.00              
ATOM   1618  CD2 LEU B  34      13.418  16.498 -84.731  1.00  0.00              
ATOM   1619  H   LEU B  34      12.243  18.308 -89.012  1.00  0.00              
ATOM   1620  HA  LEU B  34      12.923  15.530 -88.951  1.00  0.00              
ATOM   1621 1HB  LEU B  34      13.883  16.904 -87.473  1.00  0.00              
ATOM   1622 2HB  LEU B  34      12.416  17.679 -86.830  1.00  0.00              
ATOM   1623  HG  LEU B  34      11.833  15.509 -85.747  1.00  0.00              
ATOM   1624 1HD1 LEU B  34      13.703  13.875 -85.428  1.00  0.00              
ATOM   1625 2HD1 LEU B  34      13.276  14.041 -87.147  1.00  0.00              
ATOM   1626 3HD1 LEU B  34      14.723  14.855 -86.506  1.00  0.00              
ATOM   1627 1HD2 LEU B  34      13.425  15.816 -83.880  1.00  0.00              
ATOM   1628 2HD2 LEU B  34      14.435  16.837 -84.933  1.00  0.00              
ATOM   1629 3HD2 LEU B  34      12.789  17.359 -84.501  1.00  0.00              
ATOM   1630  N   ALA B  35       9.891  16.316 -87.923  1.00  0.00              
ATOM   1631  CA  ALA B  35       8.559  15.784 -87.659  1.00  0.00              
ATOM   1632  C   ALA B  35       8.038  14.980 -88.848  1.00  0.00              
ATOM   1633  O   ALA B  35       7.432  13.922 -88.678  1.00  0.00              
ATOM   1634  CB  ALA B  35       7.598  16.912 -87.316  1.00  0.00              
ATOM   1635  H   ALA B  35      10.037  17.315 -87.886  1.00  0.00              
ATOM   1636  HA  ALA B  35       8.616  15.104 -86.809  1.00  0.00              
ATOM   1637 1HB  ALA B  35       6.608  16.499 -87.119  1.00  0.00              
ATOM   1638 2HB  ALA B  35       7.955  17.437 -86.428  1.00  0.00              
ATOM   1639 3HB  ALA B  35       7.541  17.608 -88.151  1.00  0.00              
ATOM   1640  N   GLU B  36       8.273  15.492 -90.052  1.00  0.00              
ATOM   1641  CA  GLU B  36       7.825  14.823 -91.269  1.00  0.00              
ATOM   1642  C   GLU B  36       8.515  13.470 -91.433  1.00  0.00              
ATOM   1643  O   GLU B  36       7.887  12.491 -91.841  1.00  0.00              
ATOM   1644  CB  GLU B  36       8.088  15.703 -92.493  1.00  0.00              
ATOM   1645  CG  GLU B  36       7.201  16.936 -92.583  1.00  0.00              
ATOM   1646  CD  GLU B  36       7.598  17.812 -93.739  1.00  0.00              
ATOM   1647  OE1 GLU B  36       8.568  17.503 -94.387  1.00  0.00              
ATOM   1648  OE2 GLU B  36       6.870  18.727 -94.043  1.00  0.00              
ATOM   1649  H   GLU B  36       8.775  16.366 -90.128  1.00  0.00              
ATOM   1650  HA  GLU B  36       6.755  14.623 -91.208  1.00  0.00              
ATOM   1651 1HB  GLU B  36       9.133  16.012 -92.444  1.00  0.00              
ATOM   1652 2HB  GLU B  36       7.934  15.079 -93.373  1.00  0.00              
ATOM   1653 1HG  GLU B  36       6.138  16.701 -92.656  1.00  0.00              
ATOM   1654 2HG  GLU B  36       7.392  17.459 -91.649  1.00  0.00              
ATOM   1655  N   ARG B  37       9.805  13.418 -91.113  1.00  0.00              
ATOM   1656  CA  ARG B  37      10.577  12.184 -91.237  1.00  0.00              
ATOM   1657  C   ARG B  37      10.150  11.110 -90.239  1.00  0.00              
ATOM   1658  O   ARG B  37      10.110   9.923 -90.569  1.00  0.00              
ATOM   1659  CB  ARG B  37      12.072  12.460 -91.038  1.00  0.00              
ATOM   1660  CG  ARG B  37      12.704  13.394 -92.055  1.00  0.00              
ATOM   1661  CD  ARG B  37      14.225  13.270 -92.028  1.00  0.00              
ATOM   1662  NE  ARG B  37      14.814  13.687 -90.755  1.00  0.00              
ATOM   1663  CZ  ARG B  37      15.005  14.953 -90.394  1.00  0.00              
ATOM   1664  NH1 ARG B  37      14.656  15.939 -91.210  1.00  0.00              
ATOM   1665  NH2 ARG B  37      15.550  15.234 -89.219  1.00  0.00              
ATOM   1666  H   ARG B  37      10.262  14.253 -90.777  1.00  0.00              
ATOM   1667  HA  ARG B  37      10.415  11.744 -92.222  1.00  0.00              
ATOM   1668 1HB  ARG B  37      12.188  12.889 -90.045  1.00  0.00              
ATOM   1669 2HB  ARG B  37      12.582  11.498 -91.081  1.00  0.00              
ATOM   1670 1HG  ARG B  37      12.329  13.133 -93.046  1.00  0.00              
ATOM   1671 2HG  ARG B  37      12.411  14.417 -91.815  1.00  0.00              
ATOM   1672 1HD  ARG B  37      14.499  12.230 -92.202  1.00  0.00              
ATOM   1673 2HD  ARG B  37      14.646  13.894 -92.815  1.00  0.00              
ATOM   1674  HE  ARG B  37      15.152  13.124 -89.987  1.00  0.00              
ATOM   1675 1HH1 ARG B  37      14.245  15.727 -92.108  1.00  0.00              
ATOM   1676 2HH1 ARG B  37      14.803  16.898 -90.930  1.00  0.00              
ATOM   1677 1HH2 ARG B  37      15.821  14.483 -88.599  1.00  0.00              
ATOM   1678 2HH2 ARG B  37      15.695  16.196 -88.949  1.00  0.00              
ATOM   1679  N   GLU B  38       9.837  11.530 -89.018  1.00  0.00              
ATOM   1680  CA  GLU B  38       9.450  10.604 -87.958  1.00  0.00              
ATOM   1681  C   GLU B  38       7.950  10.365 -87.825  1.00  0.00              
ATOM   1682  O   GLU B  38       7.513   9.603 -86.957  1.00  0.00              
ATOM   1683  CB  GLU B  38      10.004  11.104 -86.625  1.00  0.00              
ATOM   1684  CG  GLU B  38      11.514  11.278 -86.627  1.00  0.00              
ATOM   1685  CD  GLU B  38      12.244   9.971 -86.861  1.00  0.00              
ATOM   1686  OE1 GLU B  38      13.465  10.008 -87.126  1.00  0.00              
ATOM   1687  OE2 GLU B  38      11.599   8.906 -86.773  1.00  0.00              
ATOM   1688  H   GLU B  38       9.867  12.519 -88.819  1.00  0.00              
ATOM   1689  HA  GLU B  38       9.859   9.614 -88.164  1.00  0.00              
ATOM   1690 1HB  GLU B  38       9.520  12.058 -86.416  1.00  0.00              
ATOM   1691 2HB  GLU B  38       9.715  10.376 -85.866  1.00  0.00              
ATOM   1692 1HG  GLU B  38      11.865  12.011 -87.352  1.00  0.00              
ATOM   1693 2HG  GLU B  38      11.733  11.631 -85.621  1.00  0.00              
ATOM   1694  N   ASN B  39       7.163  11.019 -88.670  1.00  0.00              
ATOM   1695  CA  ASN B  39       5.715  10.865 -88.634  1.00  0.00              
ATOM   1696  C   ASN B  39       5.100  11.213 -87.278  1.00  0.00              
ATOM   1697  O   ASN B  39       4.130  10.587 -86.844  1.00  0.00              
ATOM   1698  CB  ASN B  39       5.325   9.435 -89.023  1.00  0.00              
ATOM   1699  CG  ASN B  39       5.715   9.095 -90.444  1.00  0.00              
ATOM   1700  OD1 ASN B  39       5.365   9.813 -91.382  1.00  0.00              
ATOM   1701  ND2 ASN B  39       6.442   7.998 -90.616  1.00  0.00              
ATOM   1702  H   ASN B  39       7.576  11.635 -89.355  1.00  0.00              
ATOM   1703  HA  ASN B  39       5.251  11.555 -89.340  1.00  0.00              
ATOM   1704 1HB  ASN B  39       5.549   8.597 -88.361  1.00  0.00              
ATOM   1705 2HB  ASN B  39       4.257   9.649 -88.987  1.00  0.00              
ATOM   1706 1HD2 ASN B  39       6.728   7.726 -91.535  1.00  0.00              
ATOM   1707 2HD2 ASN B  39       6.702   7.443 -89.826  1.00  0.00              
ATOM   1708  N   HIS B  40       5.669  12.212 -86.609  1.00  0.00              
ATOM   1709  CA  HIS B  40       5.152  12.657 -85.320  1.00  0.00              
ATOM   1710  C   HIS B  40       5.373  14.158 -85.290  1.00  0.00              
ATOM   1711  O   HIS B  40       6.500  14.636 -85.426  1.00  0.00              
ATOM   1712  CB  HIS B  40       5.888  11.967 -84.171  1.00  0.00              
ATOM   1713  CG  HIS B  40       5.201  12.113 -82.849  1.00  0.00              
ATOM   1714  ND1 HIS B  40       3.892  11.734 -82.645  1.00  0.00              
ATOM   1715  CD2 HIS B  40       5.639  12.600 -81.664  1.00  0.00              
ATOM   1716  CE1 HIS B  40       3.553  11.980 -81.392  1.00  0.00              
ATOM   1717  NE2 HIS B  40       4.596  12.504 -80.775  1.00  0.00              
ATOM   1718  H   HIS B  40       6.477  12.675 -87.002  1.00  0.00              
ATOM   1719  HA  HIS B  40       4.088  12.433 -85.255  1.00  0.00              
ATOM   1720 1HB  HIS B  40       5.972  10.898 -84.365  1.00  0.00              
ATOM   1721 2HB  HIS B  40       6.884  12.395 -84.053  1.00  0.00              
ATOM   1722  HD2 HIS B  40       6.596  13.011 -81.340  1.00  0.00              
ATOM   1723  HE1 HIS B  40       2.551  11.746 -81.034  1.00  0.00              
ATOM   1724  HE2 HIS B  40       4.630  12.789 -79.807  1.00  0.00              
ATOM   1725  N   HIS B  41       4.288  14.901 -85.102  1.00  0.00              
ATOM   1726  CA  HIS B  41       4.357  16.349 -85.139  1.00  0.00              
ATOM   1727  C   HIS B  41       4.155  17.063 -83.824  1.00  0.00              
ATOM   1728  O   HIS B  41       3.320  16.682 -83.009  1.00  0.00              
ATOM   1729  CB  HIS B  41       3.330  16.879 -86.145  1.00  0.00              
ATOM   1730  CG  HIS B  41       3.599  16.459 -87.557  1.00  0.00              
ATOM   1731  ND1 HIS B  41       4.486  17.128 -88.375  1.00  0.00              
ATOM   1732  CD2 HIS B  41       3.099  15.441 -88.295  1.00  0.00              
ATOM   1733  CE1 HIS B  41       4.519  16.537 -89.557  1.00  0.00              
ATOM   1734  NE2 HIS B  41       3.687  15.512 -89.534  1.00  0.00              
ATOM   1735  H   HIS B  41       3.399  14.454 -84.931  1.00  0.00              
ATOM   1736  HA  HIS B  41       5.357  16.660 -85.443  1.00  0.00              
ATOM   1737 1HB  HIS B  41       2.334  16.511 -85.896  1.00  0.00              
ATOM   1738 2HB  HIS B  41       3.326  17.968 -86.138  1.00  0.00              
ATOM   1739  HD2 HIS B  41       2.375  14.655 -88.079  1.00  0.00              
ATOM   1740  HE1 HIS B  41       5.164  16.917 -90.349  1.00  0.00              
ATOM   1741  HE2 HIS B  41       3.506  14.878 -90.299  1.00  0.00              
ATOM   1742  N   PRO B  42       4.906  18.149 -83.618  1.00  0.00              
ATOM   1743  CA  PRO B  42       4.821  18.939 -82.393  1.00  0.00              
ATOM   1744  C   PRO B  42       3.854  20.092 -82.552  1.00  0.00              
ATOM   1745  O   PRO B  42       3.228  20.270 -83.603  1.00  0.00              
ATOM   1746  CB  PRO B  42       6.233  19.476 -82.268  1.00  0.00              
ATOM   1747  CG  PRO B  42       6.522  19.863 -83.709  1.00  0.00              
ATOM   1748  CD  PRO B  42       5.962  18.680 -84.506  1.00  0.00              
ATOM   1749  HA  PRO B  42       4.436  18.361 -81.540  1.00  0.00              
ATOM   1750 1HB  PRO B  42       6.278  20.330 -81.575  1.00  0.00              
ATOM   1751 2HB  PRO B  42       6.922  18.711 -81.882  1.00  0.00              
ATOM   1752 1HG  PRO B  42       6.029  20.811 -83.973  1.00  0.00              
ATOM   1753 2HG  PRO B  42       7.601  20.004 -83.875  1.00  0.00              
ATOM   1754 1HD  PRO B  42       5.548  18.988 -85.477  1.00  0.00              
ATOM   1755 2HD  PRO B  42       6.728  17.918 -84.713  1.00  0.00              
ATOM   1756  N   ARG B  43       3.714  20.855 -81.475  1.00  0.00              
ATOM   1757  CA  ARG B  43       2.971  22.099 -81.530  1.00  0.00              
ATOM   1758  C   ARG B  43       4.135  23.082 -81.377  1.00  0.00              
ATOM   1759  O   ARG B  43       4.891  23.025 -80.396  1.00  0.00              
ATOM   1760  CB  ARG B  43       1.864  22.250 -80.498  1.00  0.00              
ATOM   1761  CG  ARG B  43       1.131  23.582 -80.537  1.00  0.00              
ATOM   1762  CD  ARG B  43      -0.172  23.584 -79.825  1.00  0.00              
ATOM   1763  NE  ARG B  43      -0.068  23.525 -78.375  1.00  0.00              
ATOM   1764  CZ  ARG B  43      -1.117  23.440 -77.535  1.00  0.00              
ATOM   1765  NH1 ARG B  43      -2.351  23.442 -77.990  1.00  0.00              
ATOM   1766  NH2 ARG B  43      -0.875  23.380 -76.237  1.00  0.00              
ATOM   1767  H   ARG B  43       4.128  20.569 -80.600  1.00  0.00              
ATOM   1768  HA  ARG B  43       2.447  22.173 -82.484  1.00  0.00              
ATOM   1769 1HB  ARG B  43       1.153  21.443 -80.674  1.00  0.00              
ATOM   1770 2HB  ARG B  43       2.323  22.122 -79.518  1.00  0.00              
ATOM   1771 1HG  ARG B  43       1.766  24.340 -80.078  1.00  0.00              
ATOM   1772 2HG  ARG B  43       0.946  23.845 -81.579  1.00  0.00              
ATOM   1773 1HD  ARG B  43      -0.711  24.497 -80.076  1.00  0.00              
ATOM   1774 2HD  ARG B  43      -0.753  22.720 -80.145  1.00  0.00              
ATOM   1775  HE  ARG B  43       0.756  23.537 -77.788  1.00  0.00              
ATOM   1776 1HH1 ARG B  43      -2.520  23.507 -78.984  1.00  0.00              
ATOM   1777 2HH1 ARG B  43      -3.124  23.378 -77.344  1.00  0.00              
ATOM   1778 1HH2 ARG B  43       0.079  23.398 -75.903  1.00  0.00              
ATOM   1779 2HH2 ARG B  43      -1.643  23.316 -75.586  1.00  0.00              
ATOM   1780  N   LEU B  44       4.305  23.944 -82.373  1.00  0.00              
ATOM   1781  CA  LEU B  44       5.381  24.924 -82.369  1.00  0.00              
ATOM   1782  C   LEU B  44       4.847  26.321 -82.169  1.00  0.00              
ATOM   1783  O   LEU B  44       3.870  26.712 -82.810  1.00  0.00              
ATOM   1784  CB  LEU B  44       6.180  24.845 -83.676  1.00  0.00              
ATOM   1785  CG  LEU B  44       6.845  23.491 -83.954  1.00  0.00              
ATOM   1786  CD1 LEU B  44       7.530  23.515 -85.313  1.00  0.00              
ATOM   1787  CD2 LEU B  44       7.846  23.180 -82.851  1.00  0.00              
ATOM   1788  H   LEU B  44       3.667  23.917 -83.155  1.00  0.00              
ATOM   1789  HA  LEU B  44       6.051  24.726 -81.534  1.00  0.00              
ATOM   1790 1HB  LEU B  44       5.374  25.019 -84.387  1.00  0.00              
ATOM   1791 2HB  LEU B  44       6.911  25.650 -83.751  1.00  0.00              
ATOM   1792  HG  LEU B  44       6.063  22.732 -83.918  1.00  0.00              
ATOM   1793 1HD1 LEU B  44       7.999  22.549 -85.502  1.00  0.00              
ATOM   1794 2HD1 LEU B  44       6.792  23.716 -86.089  1.00  0.00              
ATOM   1795 3HD1 LEU B  44       8.290  24.295 -85.324  1.00  0.00              
ATOM   1796 1HD2 LEU B  44       8.317  22.216 -83.049  1.00  0.00              
ATOM   1797 2HD2 LEU B  44       8.609  23.958 -82.821  1.00  0.00              
ATOM   1798 3HD2 LEU B  44       7.330  23.140 -81.891  1.00  0.00              
ATOM   1799  N   THR B  45       5.485  27.083 -81.294  1.00  0.00              
ATOM   1800  CA  THR B  45       5.079  28.466 -81.080  1.00  0.00              
ATOM   1801  C   THR B  45       6.296  29.310 -81.432  1.00  0.00              
ATOM   1802  O   THR B  45       7.345  29.202 -80.795  1.00  0.00              
ATOM   1803  CB  THR B  45       4.628  28.747 -79.635  1.00  0.00              
ATOM   1804  OG1 THR B  45       3.508  27.914 -79.311  1.00  0.00              
ATOM   1805  CG2 THR B  45       4.233  30.207 -79.474  1.00  0.00              
ATOM   1806  H   THR B  45       6.259  26.711 -80.763  1.00  0.00              
ATOM   1807  HA  THR B  45       4.250  28.714 -81.743  1.00  0.00              
ATOM   1808  HB  THR B  45       5.449  28.516 -78.957  1.00  0.00              
ATOM   1809  HG1 THR B  45       2.708  28.297 -79.678  1.00  0.00              
ATOM   1810 1HG2 THR B  45       3.918  30.386 -78.446  1.00  0.00              
ATOM   1811 2HG2 THR B  45       5.087  30.842 -79.709  1.00  0.00              
ATOM   1812 3HG2 THR B  45       3.411  30.437 -80.151  1.00  0.00              
ATOM   1813  N   ILE B  46       6.154  30.123 -82.472  1.00  0.00              
ATOM   1814  CA  ILE B  46       7.230  30.970 -82.955  1.00  0.00              
ATOM   1815  C   ILE B  46       6.923  32.435 -82.706  1.00  0.00              
ATOM   1816  O   ILE B  46       5.842  32.926 -83.036  1.00  0.00              
ATOM   1817  CB  ILE B  46       7.488  30.756 -84.458  1.00  0.00              
ATOM   1818  CG1 ILE B  46       7.959  29.323 -84.720  1.00  0.00              
ATOM   1819  CG2 ILE B  46       8.511  31.758 -84.970  1.00  0.00              
ATOM   1820  CD1 ILE B  46       6.838  28.360 -85.035  1.00  0.00              
ATOM   1821  H   ILE B  46       5.258  30.149 -82.940  1.00  0.00              
ATOM   1822  HA  ILE B  46       8.147  30.780 -82.400  1.00  0.00              
ATOM   1823  HB  ILE B  46       6.552  30.883 -85.000  1.00  0.00              
ATOM   1824 1HG1 ILE B  46       8.654  29.358 -85.558  1.00  0.00              
ATOM   1825 2HG1 ILE B  46       8.486  28.987 -83.826  1.00  0.00              
ATOM   1826 1HG2 ILE B  46       8.682  31.592 -86.033  1.00  0.00              
ATOM   1827 2HG2 ILE B  46       8.138  32.770 -84.816  1.00  0.00              
ATOM   1828 3HG2 ILE B  46       9.448  31.631 -84.428  1.00  0.00              
ATOM   1829 1HD1 ILE B  46       7.249  27.365 -85.208  1.00  0.00              
ATOM   1830 2HD1 ILE B  46       6.142  28.323 -84.196  1.00  0.00              
ATOM   1831 3HD1 ILE B  46       6.311  28.693 -85.928  1.00  0.00              
ATOM   1832  N   GLU B  47       7.875  33.129 -82.105  1.00  0.00              
ATOM   1833  CA  GLU B  47       7.727  34.549 -81.836  1.00  0.00              
ATOM   1834  C   GLU B  47       9.108  35.164 -81.878  1.00  0.00              
ATOM   1835  O   GLU B  47      10.099  34.452 -82.016  1.00  0.00              
ATOM   1836  CB  GLU B  47       7.056  34.800 -80.484  1.00  0.00              
ATOM   1837  CG  GLU B  47       7.841  34.282 -79.287  1.00  0.00              
ATOM   1838  CD  GLU B  47       7.091  34.506 -78.003  1.00  0.00              
ATOM   1839  OE1 GLU B  47       6.025  35.070 -78.051  1.00  0.00              
ATOM   1840  OE2 GLU B  47       7.528  34.013 -76.990  1.00  0.00              
ATOM   1841  H   GLU B  47       8.726  32.662 -81.825  1.00  0.00              
ATOM   1842  HA  GLU B  47       7.112  35.010 -82.610  1.00  0.00              
ATOM   1843 1HB  GLU B  47       6.923  35.878 -80.390  1.00  0.00              
ATOM   1844 2HB  GLU B  47       6.081  34.314 -80.516  1.00  0.00              
ATOM   1845 1HG  GLU B  47       8.113  33.230 -79.369  1.00  0.00              
ATOM   1846 2HG  GLU B  47       8.744  34.891 -79.290  1.00  0.00              
ATOM   1847  N   TRP B  48       9.181  36.483 -81.786  1.00  0.00              
ATOM   1848  CA  TRP B  48      10.477  37.135 -81.811  1.00  0.00              
ATOM   1849  C   TRP B  48      11.394  36.549 -80.747  1.00  0.00              
ATOM   1850  O   TRP B  48      11.057  36.539 -79.565  1.00  0.00              
ATOM   1851  CB  TRP B  48      10.321  38.642 -81.605  1.00  0.00              
ATOM   1852  CG  TRP B  48      11.616  39.394 -81.679  1.00  0.00              
ATOM   1853  CD1 TRP B  48      12.519  39.561 -80.673  1.00  0.00              
ATOM   1854  CD2 TRP B  48      12.151  40.078 -82.818  1.00  0.00              
ATOM   1855  NE1 TRP B  48      13.584  40.307 -81.112  1.00  0.00              
ATOM   1856  CE2 TRP B  48      13.382  40.636 -82.429  1.00  0.00              
ATOM   1857  CE3 TRP B  48      11.707  40.271 -84.132  1.00  0.00              
ATOM   1858  CZ2 TRP B  48      14.171  41.372 -83.298  1.00  0.00              
ATOM   1859  CZ3 TRP B  48      12.500  41.008 -85.004  1.00  0.00              
ATOM   1860  CH2 TRP B  48      13.697  41.543 -84.599  1.00  0.00              
ATOM   1861  H   TRP B  48       8.349  37.048 -81.701  1.00  0.00              
ATOM   1862  HA  TRP B  48      10.959  36.963 -82.774  1.00  0.00              
ATOM   1863 1HB  TRP B  48       9.672  39.063 -82.373  1.00  0.00              
ATOM   1864 2HB  TRP B  48       9.898  38.845 -80.622  1.00  0.00              
ATOM   1865  HD1 TRP B  48      12.280  39.103 -79.715  1.00  0.00              
ATOM   1866  HE1 TRP B  48      14.386  40.573 -80.558  1.00  0.00              
ATOM   1867  HE3 TRP B  48      10.767  39.866 -84.507  1.00  0.00              
ATOM   1868  HZ2 TRP B  48      15.115  41.780 -82.934  1.00  0.00              
ATOM   1869  HZ3 TRP B  48      12.142  41.152 -86.024  1.00  0.00              
ATOM   1870  HH2 TRP B  48      14.289  42.115 -85.314  1.00  0.00              
ATOM   1871  N   GLY B  49      12.544  36.043 -81.186  1.00  0.00              
ATOM   1872  CA  GLY B  49      13.531  35.494 -80.272  1.00  0.00              
ATOM   1873  C   GLY B  49      13.257  34.172 -79.574  1.00  0.00              
ATOM   1874  O   GLY B  49      14.025  33.786 -78.692  1.00  0.00              
ATOM   1875  H   GLY B  49      12.736  36.040 -82.177  1.00  0.00              
ATOM   1876 1HA  GLY B  49      14.464  35.332 -80.812  1.00  0.00              
ATOM   1877 2HA  GLY B  49      13.699  36.203 -79.462  1.00  0.00              
ATOM   1878  N   ARG B  50      12.199  33.463 -79.945  1.00  0.00              
ATOM   1879  CA  ARG B  50      11.935  32.200 -79.277  1.00  0.00              
ATOM   1880  C   ARG B  50      11.046  31.234 -80.018  1.00  0.00              
ATOM   1881  O   ARG B  50      10.103  31.623 -80.708  1.00  0.00              
ATOM   1882  CB  ARG B  50      11.393  32.433 -77.874  1.00  0.00              
ATOM   1883  CG  ARG B  50      10.902  31.183 -77.163  1.00  0.00              
ATOM   1884  CD  ARG B  50      10.573  31.384 -75.728  1.00  0.00              
ATOM   1885  NE  ARG B  50       9.380  32.180 -75.489  1.00  0.00              
ATOM   1886  CZ  ARG B  50       8.919  32.520 -74.270  1.00  0.00              
ATOM   1887  NH1 ARG B  50       9.522  32.105 -73.178  1.00  0.00              
ATOM   1888  NH2 ARG B  50       7.828  33.263 -74.200  1.00  0.00              
ATOM   1889  H   ARG B  50      11.572  33.771 -80.675  1.00  0.00              
ATOM   1890  HA  ARG B  50      12.866  31.647 -79.152  1.00  0.00              
ATOM   1891 1HB  ARG B  50      12.197  32.884 -77.294  1.00  0.00              
ATOM   1892 2HB  ARG B  50      10.570  33.141 -77.965  1.00  0.00              
ATOM   1893 1HG  ARG B  50      10.002  30.828 -77.667  1.00  0.00              
ATOM   1894 2HG  ARG B  50      11.679  30.420 -77.226  1.00  0.00              
ATOM   1895 1HD  ARG B  50      10.415  30.412 -75.262  1.00  0.00              
ATOM   1896 2HD  ARG B  50      11.406  31.889 -75.242  1.00  0.00              
ATOM   1897  HE  ARG B  50       8.735  32.590 -76.152  1.00  0.00              
ATOM   1898 1HH1 ARG B  50      10.344  31.523 -73.248  1.00  0.00              
ATOM   1899 2HH1 ARG B  50       9.160  32.371 -72.273  1.00  0.00              
ATOM   1900 1HH2 ARG B  50       7.366  33.558 -75.049  1.00  0.00              
ATOM   1901 2HH2 ARG B  50       7.460  33.531 -73.299  1.00  0.00              
ATOM   1902  N   VAL B  51      11.367  29.957 -79.868  1.00  0.00              
ATOM   1903  CA  VAL B  51      10.560  28.894 -80.426  1.00  0.00              
ATOM   1904  C   VAL B  51      10.269  27.952 -79.272  1.00  0.00              
ATOM   1905  O   VAL B  51      11.188  27.512 -78.576  1.00  0.00              
ATOM   1906  CB  VAL B  51      11.282  28.067 -81.503  1.00  0.00              
ATOM   1907  CG1 VAL B  51      10.382  26.914 -81.945  1.00  0.00              
ATOM   1908  CG2 VAL B  51      11.640  28.939 -82.689  1.00  0.00              
ATOM   1909  H   VAL B  51      12.202  29.720 -79.348  1.00  0.00              
ATOM   1910  HA  VAL B  51       9.612  29.275 -80.807  1.00  0.00              
ATOM   1911  HB  VAL B  51      12.219  27.692 -81.090  1.00  0.00              
ATOM   1912 1HG1 VAL B  51      10.891  26.324 -82.709  1.00  0.00              
ATOM   1913 2HG1 VAL B  51      10.156  26.278 -81.091  1.00  0.00              
ATOM   1914 3HG1 VAL B  51       9.455  27.312 -82.357  1.00  0.00              
ATOM   1915 1HG2 VAL B  51      12.152  28.339 -83.442  1.00  0.00              
ATOM   1916 2HG2 VAL B  51      10.730  29.360 -83.117  1.00  0.00              
ATOM   1917 3HG2 VAL B  51      12.295  29.748 -82.363  1.00  0.00              
ATOM   1918  N   THR B  52       8.993  27.671 -79.044  1.00  0.00              
ATOM   1919  CA  THR B  52       8.604  26.726 -78.013  1.00  0.00              
ATOM   1920  C   THR B  52       8.192  25.468 -78.766  1.00  0.00              
ATOM   1921  O   THR B  52       7.419  25.529 -79.734  1.00  0.00              
ATOM   1922  CB  THR B  52       7.451  27.234 -77.129  1.00  0.00              
ATOM   1923  OG1 THR B  52       7.852  28.436 -76.459  1.00  0.00              
ATOM   1924  CG2 THR B  52       7.069  26.186 -76.095  1.00  0.00              
ATOM   1925  H   THR B  52       8.278  28.122 -79.595  1.00  0.00              
ATOM   1926  HA  THR B  52       9.455  26.517 -77.364  1.00  0.00              
ATOM   1927  HB  THR B  52       6.589  27.450 -77.760  1.00  0.00              
ATOM   1928  HG1 THR B  52       7.772  29.179 -77.062  1.00  0.00              
ATOM   1929 1HG2 THR B  52       6.252  26.563 -75.480  1.00  0.00              
ATOM   1930 2HG2 THR B  52       6.753  25.274 -76.601  1.00  0.00              
ATOM   1931 3HG2 THR B  52       7.930  25.970 -75.463  1.00  0.00              
ATOM   1932  N   VAL B  53       8.732  24.335 -78.342  1.00  0.00              
ATOM   1933  CA  VAL B  53       8.434  23.058 -78.968  1.00  0.00              
ATOM   1934  C   VAL B  53       7.745  22.176 -77.939  1.00  0.00              
ATOM   1935  O   VAL B  53       8.256  21.988 -76.834  1.00  0.00              
ATOM   1936  CB  VAL B  53       9.731  22.356 -79.454  1.00  0.00              
ATOM   1937  CG1 VAL B  53       9.380  21.060 -80.173  1.00  0.00              
ATOM   1938  CG2 VAL B  53      10.530  23.281 -80.367  1.00  0.00              
ATOM   1939  H   VAL B  53       9.372  24.363 -77.561  1.00  0.00              
ATOM   1940  HA  VAL B  53       7.739  23.176 -79.800  1.00  0.00              
ATOM   1941  HB  VAL B  53      10.360  22.139 -78.592  1.00  0.00              
ATOM   1942 1HG1 VAL B  53      10.295  20.573 -80.512  1.00  0.00              
ATOM   1943 2HG1 VAL B  53       8.847  20.397 -79.492  1.00  0.00              
ATOM   1944 3HG1 VAL B  53       8.751  21.281 -81.035  1.00  0.00              
ATOM   1945 1HG2 VAL B  53      11.434  22.775 -80.699  1.00  0.00              
ATOM   1946 2HG2 VAL B  53       9.925  23.547 -81.233  1.00  0.00              
ATOM   1947 3HG2 VAL B  53      10.800  24.186 -79.821  1.00  0.00              
ATOM   1948  N   GLU B  54       6.584  21.650 -78.308  1.00  0.00              
ATOM   1949  CA  GLU B  54       5.821  20.773 -77.425  1.00  0.00              
ATOM   1950  C   GLU B  54       5.559  19.453 -78.125  1.00  0.00              
ATOM   1951  O   GLU B  54       5.082  19.429 -79.264  1.00  0.00              
ATOM   1952  CB  GLU B  54       4.502  21.426 -77.006  1.00  0.00              
ATOM   1953  CG  GLU B  54       4.652  22.813 -76.398  1.00  0.00              
ATOM   1954  CD  GLU B  54       3.316  23.392 -76.023  1.00  0.00              
ATOM   1955  OE1 GLU B  54       2.463  23.470 -76.874  1.00  0.00              
ATOM   1956  OE2 GLU B  54       3.109  23.653 -74.861  1.00  0.00              
ATOM   1957  H   GLU B  54       6.218  21.861 -79.224  1.00  0.00              
ATOM   1958  HA  GLU B  54       6.399  20.561 -76.525  1.00  0.00              
ATOM   1959 1HB  GLU B  54       3.879  21.487 -77.899  1.00  0.00              
ATOM   1960 2HB  GLU B  54       4.033  20.761 -76.281  1.00  0.00              
ATOM   1961 1HG  GLU B  54       5.314  22.838 -75.533  1.00  0.00              
ATOM   1962 2HG  GLU B  54       5.088  23.401 -77.205  1.00  0.00              
ATOM   1963  N   TRP B  55       5.878  18.361 -77.438  1.00  0.00              
ATOM   1964  CA  TRP B  55       5.669  17.020 -77.958  1.00  0.00              
ATOM   1965  C   TRP B  55       4.758  16.221 -77.044  1.00  0.00              
ATOM   1966  O   TRP B  55       4.970  16.176 -75.833  1.00  0.00              
ATOM   1967  CB  TRP B  55       6.980  16.229 -78.045  1.00  0.00              
ATOM   1968  CG  TRP B  55       8.035  16.785 -78.934  1.00  0.00              
ATOM   1969  CD1 TRP B  55       9.174  17.435 -78.549  1.00  0.00              
ATOM   1970  CD2 TRP B  55       8.073  16.717 -80.362  1.00  0.00              
ATOM   1971  NE1 TRP B  55       9.922  17.773 -79.651  1.00  0.00              
ATOM   1972  CE2 TRP B  55       9.268  17.348 -80.776  1.00  0.00              
ATOM   1973  CE3 TRP B  55       7.216  16.186 -81.333  1.00  0.00              
ATOM   1974  CZ2 TRP B  55       9.626  17.462 -82.122  1.00  0.00              
ATOM   1975  CZ3 TRP B  55       7.576  16.296 -82.674  1.00  0.00              
ATOM   1976  CH2 TRP B  55       8.771  16.933 -83.052  1.00  0.00              
ATOM   1977  H   TRP B  55       6.280  18.474 -76.518  1.00  0.00              
ATOM   1978  HA  TRP B  55       5.175  17.072 -78.929  1.00  0.00              
ATOM   1979 1HB  TRP B  55       7.446  16.164 -77.061  1.00  0.00              
ATOM   1980 2HB  TRP B  55       6.790  15.225 -78.424  1.00  0.00              
ATOM   1981  HD1 TRP B  55       9.320  17.584 -77.481  1.00  0.00              
ATOM   1982  HE1 TRP B  55      10.809  18.256 -79.633  1.00  0.00              
ATOM   1983  HE3 TRP B  55       6.279  15.684 -81.091  1.00  0.00              
ATOM   1984  HZ2 TRP B  55      10.562  17.959 -82.378  1.00  0.00              
ATOM   1985  HZ3 TRP B  55       6.906  15.877 -83.424  1.00  0.00              
ATOM   1986  HH2 TRP B  55       9.018  17.007 -84.112  1.00  0.00              
ATOM   1987  N   TRP B  56       3.737  15.603 -77.618  1.00  0.00              
ATOM   1988  CA  TRP B  56       2.879  14.709 -76.854  1.00  0.00              
ATOM   1989  C   TRP B  56       2.147  13.811 -77.828  1.00  0.00              
ATOM   1990  O   TRP B  56       2.138  14.053 -79.037  1.00  0.00              
ATOM   1991  CB  TRP B  56       1.902  15.461 -75.929  1.00  0.00              
ATOM   1992  CG  TRP B  56       0.693  16.049 -76.574  1.00  0.00              
ATOM   1993  CD1 TRP B  56      -0.528  15.455 -76.742  1.00  0.00              
ATOM   1994  CD2 TRP B  56       0.569  17.376 -77.095  1.00  0.00              
ATOM   1995  NE1 TRP B  56      -1.405  16.334 -77.333  1.00  0.00              
ATOM   1996  CE2 TRP B  56      -0.756  17.522 -77.561  1.00  0.00              
ATOM   1997  CE3 TRP B  56       1.451  18.459 -77.212  1.00  0.00              
ATOM   1998  CZ2 TRP B  56      -1.223  18.713 -78.134  1.00  0.00              
ATOM   1999  CZ3 TRP B  56       0.988  19.642 -77.782  1.00  0.00              
ATOM   2000  CH2 TRP B  56      -0.336  19.757 -78.237  1.00  0.00              
ATOM   2001  H   TRP B  56       3.544  15.749 -78.598  1.00  0.00              
ATOM   2002  HA  TRP B  56       3.485  14.087 -76.196  1.00  0.00              
ATOM   2003 1HB  TRP B  56       1.514  14.790 -75.163  1.00  0.00              
ATOM   2004 2HB  TRP B  56       2.406  16.302 -75.455  1.00  0.00              
ATOM   2005  HD1 TRP B  56      -0.624  14.425 -76.403  1.00  0.00              
ATOM   2006  HE1 TRP B  56      -2.368  16.139 -77.562  1.00  0.00              
ATOM   2007  HE3 TRP B  56       2.486  18.418 -76.874  1.00  0.00              
ATOM   2008  HZ2 TRP B  56      -2.258  18.763 -78.473  1.00  0.00              
ATOM   2009  HZ3 TRP B  56       1.683  20.477 -77.868  1.00  0.00              
ATOM   2010  HH2 TRP B  56      -0.667  20.699 -78.679  1.00  0.00              
ATOM   2011  N   THR B  57       1.576  12.742 -77.295  1.00  0.00              
ATOM   2012  CA  THR B  57       0.835  11.788 -78.097  1.00  0.00              
ATOM   2013  C   THR B  57      -0.622  11.884 -77.672  1.00  0.00              
ATOM   2014  O   THR B  57      -0.985  11.508 -76.557  1.00  0.00              
ATOM   2015  CB  THR B  57       1.376  10.370 -77.875  1.00  0.00              
ATOM   2016  OG1 THR B  57       2.767  10.341 -78.227  1.00  0.00              
ATOM   2017  CG2 THR B  57       0.625   9.367 -78.735  1.00  0.00              
ATOM   2018  H   THR B  57       1.661  12.586 -76.302  1.00  0.00              
ATOM   2019  HA  THR B  57       0.915  12.052 -79.152  1.00  0.00              
ATOM   2020  HB  THR B  57       1.255  10.104 -76.824  1.00  0.00              
ATOM   2021  HG1 THR B  57       3.285  10.700 -77.505  1.00  0.00              
ATOM   2022 1HG2 THR B  57       1.024   8.367 -78.563  1.00  0.00              
ATOM   2023 2HG2 THR B  57      -0.435   9.386 -78.476  1.00  0.00              
ATOM   2024 3HG2 THR B  57       0.746   9.630 -79.786  1.00  0.00              
ATOM   2025  N   HIS B  58      -1.445  12.411 -78.571  1.00  0.00              
ATOM   2026  CA  HIS B  58      -2.869  12.605 -78.317  1.00  0.00              
ATOM   2027  C   HIS B  58      -3.604  11.379 -77.791  1.00  0.00              
ATOM   2028  O   HIS B  58      -4.273  11.447 -76.761  1.00  0.00              
ATOM   2029  CB  HIS B  58      -3.558  13.087 -79.598  1.00  0.00              
ATOM   2030  CG  HIS B  58      -5.041  13.241 -79.462  1.00  0.00              
ATOM   2031  ND1 HIS B  58      -5.621  14.307 -78.806  1.00  0.00              
ATOM   2032  CD2 HIS B  58      -6.062  12.465 -79.895  1.00  0.00              
ATOM   2033  CE1 HIS B  58      -6.937  14.179 -78.843  1.00  0.00              
ATOM   2034  NE2 HIS B  58      -7.229  13.070 -79.498  1.00  0.00              
ATOM   2035  H   HIS B  58      -1.064  12.688 -79.464  1.00  0.00              
ATOM   2036  HA  HIS B  58      -3.004  13.351 -77.534  1.00  0.00              
ATOM   2037 1HB  HIS B  58      -3.170  14.063 -79.890  1.00  0.00              
ATOM   2038 2HB  HIS B  58      -3.391  12.374 -80.405  1.00  0.00              
ATOM   2039  HD1 HIS B  58      -5.143  15.101 -78.431  1.00  0.00              
ATOM   2040  HD2 HIS B  58      -6.095  11.528 -80.453  1.00  0.00              
ATOM   2041  HE1 HIS B  58      -7.580  14.926 -78.378  1.00  0.00              
ATOM   2042  N   SER B  59      -3.481  10.262 -78.499  1.00  0.00              
ATOM   2043  CA  SER B  59      -4.175   9.046 -78.108  1.00  0.00              
ATOM   2044  C   SER B  59      -3.848   8.604 -76.689  1.00  0.00              
ATOM   2045  O   SER B  59      -4.713   8.074 -75.986  1.00  0.00              
ATOM   2046  CB  SER B  59      -3.859   7.910 -79.086  1.00  0.00              
ATOM   2047  OG  SER B  59      -2.532   7.441 -78.931  1.00  0.00              
ATOM   2048  H   SER B  59      -2.898  10.252 -79.323  1.00  0.00              
ATOM   2049  HA  SER B  59      -5.259   9.114 -78.209  1.00  0.00              
ATOM   2050 1HB  SER B  59      -4.554   7.090 -78.905  1.00  0.00              
ATOM   2051 2HB  SER B  59      -3.992   8.277 -80.103  1.00  0.00              
ATOM   2052  HG  SER B  59      -2.368   6.732 -79.558  1.00  0.00              
ATOM   2053  N   ALA B  60      -2.609   8.828 -76.269  1.00  0.00              
ATOM   2054  CA  ALA B  60      -2.163   8.436 -74.938  1.00  0.00              
ATOM   2055  C   ALA B  60      -2.459   9.493 -73.881  1.00  0.00              
ATOM   2056  O   ALA B  60      -2.366   9.220 -72.683  1.00  0.00              
ATOM   2057  CB  ALA B  60      -0.669   8.139 -74.965  1.00  0.00              
ATOM   2058  H   ALA B  60      -1.956   9.281 -76.892  1.00  0.00              
ATOM   2059  HA  ALA B  60      -2.707   7.540 -74.637  1.00  0.00              
ATOM   2060 1HB  ALA B  60      -0.339   7.847 -73.970  1.00  0.00              
ATOM   2061 2HB  ALA B  60      -0.473   7.328 -75.665  1.00  0.00              
ATOM   2062 3HB  ALA B  60      -0.128   9.030 -75.282  1.00  0.00              
ATOM   2063  N   GLY B  61      -2.806  10.695 -74.324  1.00  0.00              
ATOM   2064  CA  GLY B  61      -3.097  11.769 -73.391  1.00  0.00              
ATOM   2065  C   GLY B  61      -1.865  12.171 -72.600  1.00  0.00              
ATOM   2066  O   GLY B  61      -1.968  12.584 -71.443  1.00  0.00              
ATOM   2067  H   GLY B  61      -2.872  10.874 -75.316  1.00  0.00              
ATOM   2068 1HA  GLY B  61      -3.457  12.635 -73.947  1.00  0.00              
ATOM   2069 2HA  GLY B  61      -3.869  11.438 -72.697  1.00  0.00              
ATOM   2070  N   GLY B  62      -0.695  12.055 -73.217  1.00  0.00              
ATOM   2071  CA  GLY B  62       0.522  12.411 -72.519  1.00  0.00              
ATOM   2072  C   GLY B  62       1.800  12.145 -73.285  1.00  0.00              
ATOM   2073  O   GLY B  62       1.799  12.005 -74.512  1.00  0.00              
ATOM   2074  H   GLY B  62      -0.639  11.721 -74.169  1.00  0.00              
ATOM   2075 1HA  GLY B  62       0.503  13.477 -72.290  1.00  0.00              
ATOM   2076 2HA  GLY B  62       0.581  11.842 -71.592  1.00  0.00              
ATOM   2077  N   VAL B  63       2.891  12.063 -72.537  1.00  0.00              
ATOM   2078  CA  VAL B  63       4.218  11.853 -73.092  1.00  0.00              
ATOM   2079  C   VAL B  63       4.582  10.378 -73.209  1.00  0.00              
ATOM   2080  O   VAL B  63       4.440   9.612 -72.254  1.00  0.00              
ATOM   2081  CB  VAL B  63       5.271  12.573 -72.222  1.00  0.00              
ATOM   2082  CG1 VAL B  63       6.663  12.361 -72.784  1.00  0.00              
ATOM   2083  CG2 VAL B  63       4.949  14.060 -72.155  1.00  0.00              
ATOM   2084  H   VAL B  63       2.786  12.152 -71.536  1.00  0.00              
ATOM   2085  HA  VAL B  63       4.282  12.218 -74.118  1.00  0.00              
ATOM   2086  HB  VAL B  63       5.216  12.185 -71.205  1.00  0.00              
ATOM   2087 1HG1 VAL B  63       7.390  12.877 -72.156  1.00  0.00              
ATOM   2088 2HG1 VAL B  63       6.889  11.296 -72.800  1.00  0.00              
ATOM   2089 3HG1 VAL B  63       6.710  12.760 -73.796  1.00  0.00              
ATOM   2090 1HG2 VAL B  63       5.693  14.566 -71.540  1.00  0.00              
ATOM   2091 2HG2 VAL B  63       4.963  14.480 -73.161  1.00  0.00              
ATOM   2092 3HG2 VAL B  63       3.962  14.199 -71.718  1.00  0.00              
ATOM   2093  N   THR B  64       5.048   9.987 -74.391  1.00  0.00              
ATOM   2094  CA  THR B  64       5.442   8.606 -74.652  1.00  0.00              
ATOM   2095  C   THR B  64       6.904   8.559 -75.084  1.00  0.00              
ATOM   2096  O   THR B  64       7.553   9.595 -75.227  1.00  0.00              
ATOM   2097  CB  THR B  64       4.601   7.977 -75.773  1.00  0.00              
ATOM   2098  OG1 THR B  64       4.888   8.645 -77.008  1.00  0.00              
ATOM   2099  CG2 THR B  64       3.115   8.093 -75.455  1.00  0.00              
ATOM   2100  H   THR B  64       5.130  10.669 -75.131  1.00  0.00              
ATOM   2101  HA  THR B  64       5.355   8.018 -73.738  1.00  0.00              
ATOM   2102  HB  THR B  64       4.871   6.926 -75.871  1.00  0.00              
ATOM   2103  HG1 THR B  64       4.672   9.576 -76.927  1.00  0.00              
ATOM   2104 1HG2 THR B  64       2.535   7.641 -76.260  1.00  0.00              
ATOM   2105 2HG2 THR B  64       2.903   7.574 -74.520  1.00  0.00              
ATOM   2106 3HG2 THR B  64       2.846   9.144 -75.358  1.00  0.00              
ATOM   2107  N   GLU B  65       7.412   7.353 -75.303  1.00  0.00              
ATOM   2108  CA  GLU B  65       8.794   7.183 -75.720  1.00  0.00              
ATOM   2109  C   GLU B  65       9.070   7.920 -77.031  1.00  0.00              
ATOM   2110  O   GLU B  65      10.151   8.480 -77.221  1.00  0.00              
ATOM   2111  CB  GLU B  65       9.111   5.692 -75.871  1.00  0.00              
ATOM   2112  CG  GLU B  65      10.586   5.350 -75.761  1.00  0.00              
ATOM   2113  CD  GLU B  65      11.212   5.877 -74.478  1.00  0.00              
ATOM   2114  OE1 GLU B  65      10.505   5.955 -73.452  1.00  0.00              
ATOM   2115  OE2 GLU B  65      12.418   6.200 -74.487  1.00  0.00              
ATOM   2116  H   GLU B  65       6.830   6.536 -75.181  1.00  0.00              
ATOM   2117  HA  GLU B  65       9.461   7.618 -74.975  1.00  0.00              
ATOM   2118 1HB  GLU B  65       8.558   5.170 -75.090  1.00  0.00              
ATOM   2119 2HB  GLU B  65       8.739   5.385 -76.847  1.00  0.00              
ATOM   2120 1HG  GLU B  65      10.792   4.283 -75.835  1.00  0.00              
ATOM   2121 2HG  GLU B  65      11.033   5.865 -76.610  1.00  0.00              
ATOM   2122  N   LYS B  66       8.097   7.931 -77.937  1.00  0.00              
ATOM   2123  CA  LYS B  66       8.279   8.620 -79.211  1.00  0.00              
ATOM   2124  C   LYS B  66       8.507  10.111 -78.980  1.00  0.00              
ATOM   2125  O   LYS B  66       9.314  10.736 -79.666  1.00  0.00              
ATOM   2126  CB  LYS B  66       7.056   8.425 -80.109  1.00  0.00              
ATOM   2127  CG  LYS B  66       7.204   9.027 -81.498  1.00  0.00              
ATOM   2128  CD  LYS B  66       8.321   8.352 -82.275  1.00  0.00              
ATOM   2129  CE  LYS B  66       8.357   8.839 -83.716  1.00  0.00              
ATOM   2130  NZ  LYS B  66       9.424   8.160 -84.498  1.00  0.00              
ATOM   2131  H   LYS B  66       7.221   7.462 -77.750  1.00  0.00              
ATOM   2132  HA  LYS B  66       9.166   8.234 -79.715  1.00  0.00              
ATOM   2133 1HB  LYS B  66       6.890   7.351 -80.192  1.00  0.00              
ATOM   2134 2HB  LYS B  66       6.209   8.884 -79.599  1.00  0.00              
ATOM   2135 1HG  LYS B  66       6.262   8.902 -82.030  1.00  0.00              
ATOM   2136 2HG  LYS B  66       7.423  10.088 -81.394  1.00  0.00              
ATOM   2137 1HD  LYS B  66       9.270   8.580 -81.788  1.00  0.00              
ATOM   2138 2HD  LYS B  66       8.155   7.275 -82.259  1.00  0.00              
ATOM   2139 1HE  LYS B  66       7.385   8.637 -84.169  1.00  0.00              
ATOM   2140 2HE  LYS B  66       8.535   9.914 -83.708  1.00  0.00              
ATOM   2141 1HZ  LYS B  66       9.418   8.507 -85.448  1.00  0.00              
ATOM   2142 2HZ  LYS B  66      10.322   8.346 -84.077  1.00  0.00              
ATOM   2143 3HZ  LYS B  66       9.255   7.163 -84.503  1.00  0.00              
ATOM   2144  N   ASP B  67       7.786  10.681 -78.023  1.00  0.00              
ATOM   2145  CA  ASP B  67       7.938  12.097 -77.721  1.00  0.00              
ATOM   2146  C   ASP B  67       9.340  12.389 -77.206  1.00  0.00              
ATOM   2147  O   ASP B  67       9.948  13.393 -77.574  1.00  0.00              
ATOM   2148  CB  ASP B  67       6.884  12.514 -76.705  1.00  0.00              
ATOM   2149  CG  ASP B  67       5.490  12.383 -77.262  1.00  0.00              
ATOM   2150  OD1 ASP B  67       5.215  13.031 -78.291  1.00  0.00              
ATOM   2151  OD2 ASP B  67       4.678  11.625 -76.688  1.00  0.00              
ATOM   2152  H   ASP B  67       7.123  10.135 -77.494  1.00  0.00              
ATOM   2153  HA  ASP B  67       7.805  12.685 -78.629  1.00  0.00              
ATOM   2154 1HB  ASP B  67       6.974  11.998 -75.749  1.00  0.00              
ATOM   2155 2HB  ASP B  67       7.146  13.565 -76.579  1.00  0.00              
ATOM   2156  N   ARG B  68       9.860  11.508 -76.357  1.00  0.00              
ATOM   2157  CA  ARG B  68      11.206  11.699 -75.837  1.00  0.00              
ATOM   2158  C   ARG B  68      12.240  11.573 -76.946  1.00  0.00              
ATOM   2159  O   ARG B  68      13.247  12.281 -76.940  1.00  0.00              
ATOM   2160  CB  ARG B  68      11.472  10.714 -74.700  1.00  0.00              
ATOM   2161  CG  ARG B  68      10.709  11.045 -73.427  1.00  0.00              
ATOM   2162  CD  ARG B  68      11.122  10.152 -72.265  1.00  0.00              
ATOM   2163  NE  ARG B  68      10.430   8.867 -72.277  1.00  0.00              
ATOM   2164  CZ  ARG B  68       9.202   8.673 -71.803  1.00  0.00              
ATOM   2165  NH1 ARG B  68       8.527   9.687 -71.276  1.00  0.00              
ATOM   2166  NH2 ARG B  68       8.651   7.468 -71.857  1.00  0.00              
ATOM   2167  H   ARG B  68       9.330  10.699 -76.065  1.00  0.00              
ATOM   2168  HA  ARG B  68      11.305  12.705 -75.429  1.00  0.00              
ATOM   2169 1HB  ARG B  68      11.189   9.727 -75.061  1.00  0.00              
ATOM   2170 2HB  ARG B  68      12.546  10.735 -74.506  1.00  0.00              
ATOM   2171 1HG  ARG B  68      10.905  12.085 -73.166  1.00  0.00              
ATOM   2172 2HG  ARG B  68       9.642  10.912 -73.621  1.00  0.00              
ATOM   2173 1HD  ARG B  68      12.193   9.967 -72.326  1.00  0.00              
ATOM   2174 2HD  ARG B  68      10.890  10.660 -71.330  1.00  0.00              
ATOM   2175  HE  ARG B  68      10.743   7.969 -72.621  1.00  0.00              
ATOM   2176 1HH1 ARG B  68       8.946  10.604 -71.236  1.00  0.00              
ATOM   2177 2HH1 ARG B  68       7.594   9.535 -70.917  1.00  0.00              
ATOM   2178 1HH2 ARG B  68       9.166   6.698 -72.258  1.00  0.00              
ATOM   2179 2HH2 ARG B  68       7.720   7.326 -71.495  1.00  0.00              
ATOM   2180  N   GLU B  69      11.987  10.681 -77.897  1.00  0.00              
ATOM   2181  CA  GLU B  69      12.892  10.517 -79.024  1.00  0.00              
ATOM   2182  C   GLU B  69      12.891  11.811 -79.840  1.00  0.00              
ATOM   2183  O   GLU B  69      13.942  12.303 -80.238  1.00  0.00              
ATOM   2184  CB  GLU B  69      12.445   9.360 -79.915  1.00  0.00              
ATOM   2185  CG  GLU B  69      13.289   9.205 -81.166  1.00  0.00              
ATOM   2186  CD  GLU B  69      12.759   8.153 -82.116  1.00  0.00              
ATOM   2187  OE1 GLU B  69      13.426   7.896 -83.138  1.00  0.00              
ATOM   2188  OE2 GLU B  69      11.680   7.584 -81.848  1.00  0.00              
ATOM   2189  H   GLU B  69      11.159  10.105 -77.843  1.00  0.00              
ATOM   2190  HA  GLU B  69      13.907  10.346 -78.662  1.00  0.00              
ATOM   2191 1HB  GLU B  69      12.500   8.453 -79.313  1.00  0.00              
ATOM   2192 2HB  GLU B  69      11.405   9.551 -80.188  1.00  0.00              
ATOM   2193 1HG  GLU B  69      13.419  10.134 -81.720  1.00  0.00              
ATOM   2194 2HG  GLU B  69      14.254   8.874 -80.783  1.00  0.00              
ATOM   2195  N   MET B  70      11.703  12.359 -80.088  1.00  0.00              
ATOM   2196  CA  MET B  70      11.607  13.595 -80.855  1.00  0.00              
ATOM   2197  C   MET B  70      12.310  14.747 -80.140  1.00  0.00              
ATOM   2198  O   MET B  70      12.922  15.595 -80.782  1.00  0.00              
ATOM   2199  CB  MET B  70      10.144  13.955 -81.131  1.00  0.00              
ATOM   2200  CG  MET B  70       9.401  12.916 -81.965  1.00  0.00              
ATOM   2201  SD  MET B  70      10.241  12.451 -83.510  1.00  0.00              
ATOM   2202  CE  MET B  70      10.069  13.968 -84.456  1.00  0.00              
ATOM   2203  H   MET B  70      10.857  11.926 -79.748  1.00  0.00              
ATOM   2204  HA  MET B  70      12.109  13.477 -81.816  1.00  0.00              
ATOM   2205 1HB  MET B  70       9.658  14.067 -80.163  1.00  0.00              
ATOM   2206 2HB  MET B  70      10.144  14.914 -81.652  1.00  0.00              
ATOM   2207 1HG  MET B  70       9.279  12.019 -81.360  1.00  0.00              
ATOM   2208 2HG  MET B  70       8.422  13.321 -82.219  1.00  0.00              
ATOM   2209 1HE  MET B  70      10.535  13.843 -85.435  1.00  0.00              
ATOM   2210 2HE  MET B  70       9.010  14.198 -84.588  1.00  0.00              
ATOM   2211 3HE  MET B  70      10.556  14.785 -83.924  1.00  0.00              
ATOM   2212  N   ALA B  71      12.218  14.777 -78.815  1.00  0.00              
ATOM   2213  CA  ALA B  71      12.876  15.823 -78.043  1.00  0.00              
ATOM   2214  C   ALA B  71      14.395  15.731 -78.227  1.00  0.00              
ATOM   2215  O   ALA B  71      15.070  16.737 -78.438  1.00  0.00              
ATOM   2216  CB  ALA B  71      12.517  15.686 -76.572  1.00  0.00              
ATOM   2217  H   ALA B  71      11.688  14.068 -78.330  1.00  0.00              
ATOM   2218  HA  ALA B  71      12.548  16.792 -78.418  1.00  0.00              
ATOM   2219 1HB  ALA B  71      13.013  16.472 -76.003  1.00  0.00              
ATOM   2220 2HB  ALA B  71      11.437  15.777 -76.452  1.00  0.00              
ATOM   2221 3HB  ALA B  71      12.843  14.714 -76.207  1.00  0.00              
ATOM   2222  N   ARG B  72      14.933  14.519 -78.155  1.00  0.00              
ATOM   2223  CA  ARG B  72      16.369  14.341 -78.319  1.00  0.00              
ATOM   2224  C   ARG B  72      16.814  14.700 -79.736  1.00  0.00              
ATOM   2225  O   ARG B  72      17.870  15.315 -79.926  1.00  0.00              
ATOM   2226  CB  ARG B  72      16.768  12.902 -77.992  1.00  0.00              
ATOM   2227  CG  ARG B  72      16.687  12.560 -76.517  1.00  0.00              
ATOM   2228  CD  ARG B  72      17.319  11.205 -76.245  1.00  0.00              
ATOM   2229  NE  ARG B  72      16.483  10.103 -76.704  1.00  0.00              
ATOM   2230  CZ  ARG B  72      15.450   9.624 -76.019  1.00  0.00              
ATOM   2231  NH1 ARG B  72      15.127  10.147 -74.838  1.00  0.00              
ATOM   2232  NH2 ARG B  72      14.746   8.622 -76.517  1.00  0.00              
ATOM   2233  H   ARG B  72      14.353  13.710 -77.987  1.00  0.00              
ATOM   2234  HA  ARG B  72      16.904  15.014 -77.649  1.00  0.00              
ATOM   2235 1HB  ARG B  72      16.103  12.250 -78.557  1.00  0.00              
ATOM   2236 2HB  ARG B  72      17.791  12.770 -78.340  1.00  0.00              
ATOM   2237 1HG  ARG B  72      17.208  13.331 -75.951  1.00  0.00              
ATOM   2238 2HG  ARG B  72      15.636  12.543 -76.223  1.00  0.00              
ATOM   2239 1HD  ARG B  72      18.277  11.153 -76.760  1.00  0.00              
ATOM   2240 2HD  ARG B  72      17.477  11.099 -75.172  1.00  0.00              
ATOM   2241  HE  ARG B  72      16.543   9.560 -77.555  1.00  0.00              
ATOM   2242 1HH1 ARG B  72      15.670  10.912 -74.464  1.00  0.00              
ATOM   2243 2HH1 ARG B  72      14.341   9.778 -74.324  1.00  0.00              
ATOM   2244 1HH2 ARG B  72      14.998   8.228 -77.413  1.00  0.00              
ATOM   2245 2HH2 ARG B  72      13.961   8.255 -75.999  1.00  0.00              
ATOM   2246  N   LEU B  73      16.008  14.334 -80.730  1.00  0.00              
ATOM   2247  CA  LEU B  73      16.351  14.645 -82.112  1.00  0.00              
ATOM   2248  C   LEU B  73      16.259  16.152 -82.347  1.00  0.00              
ATOM   2249  O   LEU B  73      16.995  16.703 -83.167  1.00  0.00              
ATOM   2250  CB  LEU B  73      15.431  13.880 -83.068  1.00  0.00              
ATOM   2251  CG  LEU B  73      15.648  12.361 -83.063  1.00  0.00              
ATOM   2252  CD1 LEU B  73      14.593  11.682 -83.914  1.00  0.00              
ATOM   2253  CD2 LEU B  73      17.049  12.038 -83.579  1.00  0.00              
ATOM   2254  H   LEU B  73      15.152  13.836 -80.535  1.00  0.00              
ATOM   2255  HA  LEU B  73      17.382  14.351 -82.308  1.00  0.00              
ATOM   2256 1HB  LEU B  73      14.468  14.130 -82.624  1.00  0.00              
ATOM   2257 2HB  LEU B  73      15.480  14.282 -84.080  1.00  0.00              
ATOM   2258  HG  LEU B  73      15.593  12.029 -82.026  1.00  0.00              
ATOM   2259 1HD1 LEU B  73      14.755  10.604 -83.904  1.00  0.00              
ATOM   2260 2HD1 LEU B  73      13.605  11.903 -83.512  1.00  0.00              
ATOM   2261 3HD1 LEU B  73      14.660  12.050 -84.937  1.00  0.00              
ATOM   2262 1HD2 LEU B  73      17.197  10.958 -83.572  1.00  0.00              
ATOM   2263 2HD2 LEU B  73      17.157  12.413 -84.597  1.00  0.00              
ATOM   2264 3HD2 LEU B  73      17.791  12.509 -82.936  1.00  0.00              
ATOM   2265  N   THR B  74      15.367  16.822 -81.618  1.00  0.00              
ATOM   2266  CA  THR B  74      15.218  18.268 -81.738  1.00  0.00              
ATOM   2267  C   THR B  74      16.489  18.944 -81.219  1.00  0.00              
ATOM   2268  O   THR B  74      17.037  19.842 -81.862  1.00  0.00              
ATOM   2269  CB  THR B  74      13.993  18.774 -80.938  1.00  0.00              
ATOM   2270  OG1 THR B  74      12.787  18.260 -81.527  1.00  0.00              
ATOM   2271  CG2 THR B  74      13.929  20.288 -80.952  1.00  0.00              
ATOM   2272  H   THR B  74      14.780  16.318 -80.967  1.00  0.00              
ATOM   2273  HA  THR B  74      15.101  18.540 -82.788  1.00  0.00              
ATOM   2274  HB  THR B  74      14.075  18.426 -79.908  1.00  0.00              
ATOM   2275  HG1 THR B  74      12.723  18.562 -82.435  1.00  0.00              
ATOM   2276 1HG2 THR B  74      13.062  20.622 -80.383  1.00  0.00              
ATOM   2277 2HG2 THR B  74      14.836  20.694 -80.503  1.00  0.00              
ATOM   2278 3HG2 THR B  74      13.846  20.639 -81.981  1.00  0.00              
ATOM   2279  N   ASP B  75      16.964  18.514 -80.054  1.00  0.00              
ATOM   2280  CA  ASP B  75      18.185  19.092 -79.500  1.00  0.00              
ATOM   2281  C   ASP B  75      19.380  18.840 -80.402  1.00  0.00              
ATOM   2282  O   ASP B  75      20.268  19.687 -80.520  1.00  0.00              
ATOM   2283  CB  ASP B  75      18.498  18.511 -78.122  1.00  0.00              
ATOM   2284  CG  ASP B  75      17.675  19.134 -77.025  1.00  0.00              
ATOM   2285  OD1 ASP B  75      17.246  20.294 -77.180  1.00  0.00              
ATOM   2286  OD2 ASP B  75      17.477  18.466 -75.990  1.00  0.00              
ATOM   2287  H   ASP B  75      16.488  17.785 -79.543  1.00  0.00              
ATOM   2288  HA  ASP B  75      18.080  20.174 -79.424  1.00  0.00              
ATOM   2289 1HB  ASP B  75      18.423  17.423 -78.084  1.00  0.00              
ATOM   2290 2HB  ASP B  75      19.542  18.807 -78.021  1.00  0.00              
ATOM   2291  N   ALA B  76      19.404  17.670 -81.027  1.00  0.00              
ATOM   2292  CA  ALA B  76      20.505  17.313 -81.910  1.00  0.00              
ATOM   2293  C   ALA B  76      20.651  18.305 -83.059  1.00  0.00              
ATOM   2294  O   ALA B  76      21.754  18.512 -83.571  1.00  0.00              
ATOM   2295  CB  ALA B  76      20.296  15.907 -82.448  1.00  0.00              
ATOM   2296  H   ALA B  76      18.649  17.013 -80.892  1.00  0.00              
ATOM   2297  HA  ALA B  76      21.434  17.346 -81.340  1.00  0.00              
ATOM   2298 1HB  ALA B  76      21.124  15.646 -83.109  1.00  0.00              
ATOM   2299 2HB  ALA B  76      20.256  15.201 -81.618  1.00  0.00              
ATOM   2300 3HB  ALA B  76      19.362  15.866 -83.004  1.00  0.00              
ATOM   2301  N   LEU B  77      19.545  18.925 -83.460  1.00  0.00              
ATOM   2302  CA  LEU B  77      19.560  19.903 -84.549  1.00  0.00              
ATOM   2303  C   LEU B  77      20.478  21.077 -84.238  1.00  0.00              
ATOM   2304  O   LEU B  77      20.986  21.737 -85.144  1.00  0.00              
ATOM   2305  CB  LEU B  77      18.149  20.440 -84.800  1.00  0.00              
ATOM   2306  CG  LEU B  77      17.058  19.458 -85.233  1.00  0.00              
ATOM   2307  CD1 LEU B  77      15.709  20.170 -85.248  1.00  0.00              
ATOM   2308  CD2 LEU B  77      17.386  18.899 -86.608  1.00  0.00              
ATOM   2309  H   LEU B  77      18.672  18.715 -83.000  1.00  0.00              
ATOM   2310  HA  LEU B  77      19.954  19.439 -85.452  1.00  0.00              
ATOM   2311 1HB  LEU B  77      17.916  20.804 -83.801  1.00  0.00              
ATOM   2312 2HB  LEU B  77      18.153  21.276 -85.499  1.00  0.00              
ATOM   2313  HG  LEU B  77      17.073  18.627 -84.526  1.00  0.00              
ATOM   2314 1HD1 LEU B  77      14.932  19.472 -85.556  1.00  0.00              
ATOM   2315 2HD1 LEU B  77      15.484  20.545 -84.249  1.00  0.00              
ATOM   2316 3HD1 LEU B  77      15.747  21.004 -85.949  1.00  0.00              
ATOM   2317 1HD2 LEU B  77      16.607  18.200 -86.911  1.00  0.00              
ATOM   2318 2HD2 LEU B  77      17.441  19.717 -87.328  1.00  0.00              
ATOM   2319 3HD2 LEU B  77      18.344  18.382 -86.574  1.00  0.00              
ATOM   2320  N   LEU B  78      20.684  21.343 -82.953  1.00  0.00              
ATOM   2321  CA  LEU B  78      21.530  22.450 -82.525  1.00  0.00              
ATOM   2322  C   LEU B  78      23.013  22.131 -82.666  1.00  0.00              
ATOM   2323  O   LEU B  78      23.839  23.037 -82.768  1.00  0.00              
ATOM   2324  CB  LEU B  78      21.234  22.805 -81.064  1.00  0.00              
ATOM   2325  CG  LEU B  78      19.798  23.186 -80.697  1.00  0.00              
ATOM   2326  CD1 LEU B  78      19.692  23.362 -79.188  1.00  0.00              
ATOM   2327  CD2 LEU B  78      19.395  24.462 -81.417  1.00  0.00              
ATOM   2328  H   LEU B  78      20.242  20.762 -82.254  1.00  0.00              
ATOM   2329  HA  LEU B  78      21.350  23.315 -83.163  1.00  0.00              
ATOM   2330 1HB  LEU B  78      21.481  21.852 -80.598  1.00  0.00              
ATOM   2331 2HB  LEU B  78      21.908  23.577 -80.693  1.00  0.00              
ATOM   2332  HG  LEU B  78      19.150  22.387 -81.056  1.00  0.00              
ATOM   2333 1HD1 LEU B  78      18.669  23.633 -78.924  1.00  0.00              
ATOM   2334 2HD1 LEU B  78      19.958  22.426 -78.693  1.00  0.00              
ATOM   2335 3HD1 LEU B  78      20.370  24.150 -78.864  1.00  0.00              
ATOM   2336 1HD2 LEU B  78      18.370  24.722 -81.148  1.00  0.00              
ATOM   2337 2HD2 LEU B  78      20.064  25.272 -81.126  1.00  0.00              
ATOM   2338 3HD2 LEU B  78      19.457  24.308 -82.494  1.00  0.00              
ATOM   2339  N   GLN B  79      23.343  20.841 -82.680  1.00  0.00              
ATOM   2340  CA  GLN B  79      24.731  20.399 -82.775  1.00  0.00              
ATOM   2341  C   GLN B  79      25.622  21.255 -81.882  1.00  0.00              
ATOM   2342  O   GLN B  79      26.528  21.944 -82.353  1.00  0.00              
ATOM   2343  CB  GLN B  79      25.232  20.446 -84.222  1.00  0.00              
ATOM   2344  CG  GLN B  79      24.754  19.276 -85.070  1.00  0.00              
ATOM   2345  CD  GLN B  79      23.431  19.546 -85.758  1.00  0.00              
ATOM   2346  OE1 GLN B  79      22.764  18.627 -86.233  1.00  0.00              
ATOM   2347  NE2 GLN B  79      23.056  20.814 -85.834  1.00  0.00              
ATOM   2348  H   GLN B  79      22.609  20.149 -82.624  1.00  0.00              
ATOM   2349  HA  GLN B  79      24.813  19.372 -82.419  1.00  0.00              
ATOM   2350 1HB  GLN B  79      24.878  21.386 -84.646  1.00  0.00              
ATOM   2351 2HB  GLN B  79      26.321  20.456 -84.178  1.00  0.00              
ATOM   2352 1HG  GLN B  79      25.397  18.764 -85.786  1.00  0.00              
ATOM   2353 2HG  GLN B  79      24.567  18.621 -84.218  1.00  0.00              
ATOM   2354 1HE2 GLN B  79      22.192  21.055 -86.277  1.00  0.00              
ATOM   2355 2HE2 GLN B  79      23.636  21.530 -85.447  1.00  0.00              
ATOM   2356  N   ARG B  80      25.340  21.200 -80.587  1.00  0.00              
ATOM   2357  CA  ARG B  80      26.083  21.950 -79.581  1.00  0.00              
ATOM   2358  C   ARG B  80      27.453  21.330 -79.348  1.00  0.00              
ATOM   2359  O   ARG B  80      28.446  22.089 -79.324  1.00  0.00              
ATOM   2360  OXT ARG B  80      27.556  20.145 -79.193  1.00  0.00              
ATOM   2361  CB  ARG B  80      25.293  21.975 -78.273  1.00  0.00              
ATOM   2362  CG  ARG B  80      23.948  22.674 -78.380  1.00  0.00              
ATOM   2363  CD  ARG B  80      23.055  22.325 -77.204  1.00  0.00              
ATOM   2364  NE  ARG B  80      22.682  20.914 -77.218  1.00  0.00              
ATOM   2365  CZ  ARG B  80      21.948  20.323 -76.279  1.00  0.00              
ATOM   2366  NH1 ARG B  80      21.505  21.022 -75.243  1.00  0.00              
ATOM   2367  NH2 ARG B  80      21.660  19.034 -76.378  1.00  0.00              
ATOM   2368  H   ARG B  80      24.574  20.610 -80.292  1.00  0.00              
ATOM   2369  HA  ARG B  80      26.254  22.969 -79.932  1.00  0.00              
ATOM   2370 1HB  ARG B  80      25.147  20.938 -77.970  1.00  0.00              
ATOM   2371 2HB  ARG B  80      25.915  22.485 -77.537  1.00  0.00              
ATOM   2372 1HG  ARG B  80      24.117  23.751 -78.404  1.00  0.00              
ATOM   2373 2HG  ARG B  80      23.468  22.362 -79.309  1.00  0.00              
ATOM   2374 1HD  ARG B  80      23.588  22.541 -76.279  1.00  0.00              
ATOM   2375 2HD  ARG B  80      22.151  22.933 -77.254  1.00  0.00              
ATOM   2376  HE  ARG B  80      22.899  20.196 -77.895  1.00  0.00              
ATOM   2377 1HH1 ARG B  80      21.725  22.005 -75.170  1.00  0.00              
ATOM   2378 2HH1 ARG B  80      20.950  20.570 -74.532  1.00  0.00              
ATOM   2379 1HH2 ARG B  80      21.999  18.501 -77.168  1.00  0.00              
ATOM   2380 2HH2 ARG B  80      21.104  18.588 -75.663  1.00  0.00              
TER                                                                             
# All scores below are weighted scores, not raw scores.
#BEGIN_POSE_ENERGIES_TABLE v4_redes8_4_take6_20_2dG_1.0Ent_AA_rpm_0011_0001.pdb
label fa_atr fa_rep fa_sol fa_intra_rep pro_close fa_pair hbond_sr_bb hbond_lr_bb hbond_bb_sc hbond_sc dslf_ss_dst dslf_cs_ang dslf_ss_dih dslf_ca_dih rama omega fa_dun p_aa_pp ref total
weights 0.8 0.44 0.65 0.004 1 0.49 0.585 1.17 1.17 1.1 0.5 2 5 5 0.2 0.5 0.56 0.32 1 NA
pose -579.651 68.6208 297.434 1.27006 0.72941 -14.3509 -43.6875 -37.2339 -7.41028 -13.0418 0 0 0 0 -10.3254 2.79175 136.59 -14.6707 -35.1 -248.036
LYS_p:NtermProteinFull_1 -1.95657 0.293778 1.50175 0.0116452 0 -0.0011549 0 0 0 0 0 0 0 0 0 0.0166169 3.4109 0 -0.65 2.62696
ARG_2 -4.3283 0.187937 2.67333 0.0121724 0 -0.375978 0 0 0 0 0 0 0 0 -0.121155 0.00200723 2.30488 -0.0904795 -0.98 -0.71559
LEU_3 -3.50097 0.252738 1.12835 0.00708569 0 0 0 0 0 0 0 0 0 0 -0.0536669 0.176345 1.84174 -0.114017 -0.1 -0.362387
VAL_4 -2.4811 0.663766 0.807968 0.013922 0 0 0 0 0 0 0 0 0 0 -0.148625 0.0441727 1.0746 -0.21988 0.29 0.0448161
LYS_5 -3.80045 0.483723 2.35499 0.0060827 0 -0.166755 0 0 0 -0.349667 0 0 0 0 0.135504 0.0196419 1.32168 0.0042048 -0.65 -0.641053
THR_6 -2.49187 0.380302 1.15228 0.00349447 0 -0.0153613 0 0 0 0 0 0 0 0 -0.0309968 0.000107349 0.502633 -0.0162786 -0.27 -0.785689
PHE_7 -6.41066 0.650649 1.82902 0.0246274 0 0 0 0 0 0 0 0 0 0 -0.0979637 0.00914765 0.576848 -0.0609913 0.63 -2.84933
ALA_8 -1.54388 0.224587 0.631929 0.000718733 0 0 0 0 0 0 0 0 0 0 -0.114459 0.00281084 0 0.0162227 0.16 -0.622068
PHE_9 -6.41557 1.10811 1.65261 0.0233728 0.125861 0 0 0 0 0 0 0 0 0 -0.116689 0.000266304 0.701832 -0.231081 0.63 -2.52129
PRO_10 -1.76274 0.389353 0.959836 0.00228418 0.132264 0 0 0 0 0 0 0 0 0 -0.0785306 0.00287839 0.836001 -0.116846 0.02 0.384503
ASN_11 -5.01377 0.299341 3.23016 0.0120681 0 -0.0279232 0 0 -0.365196 0 0 0 0 0 0.509246 0.000371958 0.348139 -0.127682 -0.89 -2.02524
PHE_12 -4.62549 0.369937 1.66723 0.0277093 0 0 0 0 0 0 0 0 0 0 0.0598856 0.00431006 0.925751 0.00151907 0.63 -0.939145
ARG_13 -3.88557 0.233922 2.88171 0.0126647 0 -0.252599 0 0 0 -0.0111768 0 0 0 0 0.0770201 0.000488 1.3585 -0.0835129 -0.98 -0.648559
GLU_14 -4.92123 0.367487 3.07607 0.00462705 0 -0.181292 0 0 -0.365196 0 0 0 0 0 -0.267281 0.0070026 1.77151 -0.141008 -0.81 -1.45932
ALA_15 -4.71594 0.683642 1.7058 0.000682535 0 0 0 0 0 0 0 0 0 0 -0.0919638 0.00246755 0 -0.126004 0.16 -2.38131
ARG_16 -3.8955 0.2685 2.0467 0.00871504 0 -0.145056 0 0 0 0 0 0 0 0 -0.192812 0.00397734 1.5947 -0.0786748 -0.98 -1.36945
ASP_17 -4.14136 0.291538 2.79815 0.00274939 0 -0.142734 0 0 0 -0.0111768 0 0 0 0 -0.0460701 0.000588898 0.791105 0.0534292 -0.67 -1.07378
PHE_18 -6.5641 0.908305 1.4787 0.0238259 0 0 0 0 0 0 0 0 0 0 -0.0620143 0.00134158 0.508165 0.0462762 0.63 -3.0295
ALA_19 -4.24341 0.397107 1.77286 0.000727179 0 0 0 0 0 0 0 0 0 0 -0.158363 0.0010864 0 -0.16232 0.16 -2.23231
ASN_20 -3.84142 0.267895 2.50128 0.00423066 0 -0.126001 0 0 0 0 0 0 0 0 -0.0390564 0.015176 0.320941 0.0808659 -0.89 -1.70608
ARG_21 -5.11655 0.621371 3.19242 0.0101063 0 -0.029839 0 0 -0.336179 0 0 0 0 0 -0.183053 0.0114956 1.68859 -0.0866025 -0.98 -1.20823
VAL_22 -4.89839 0.314153 1.34289 0.0105404 0 0 0 0 0 0 0 0 0 0 -0.0799129 0.00852887 0.377587 0.0618668 0.29 -2.57274
ARG_23 -4.78396 0.491359 2.92619 0.0070354 0 -0.279093 0 0 0 0 0 0 0 0 -0.179518 0.0016501 1.1524 -0.0768353 -0.98 -1.72077
ALA_24 -3.60595 0.434915 2.07268 0.000708809 0 0 0 0 0 0 0 0 0 0 -0.181696 0.00845615 0 -0.15362 0.16 -1.26451
LEU_25 -6.0301 0.686957 2.54543 0.00845778 0 0 0 0 0 0 0 0 0 0 -0.0558926 2.42934e-05 1.18637 -0.101682 -0.1 -1.86043
ALA_26 -4.76049 0.396602 1.99635 0.000733452 0 0 0 0 0 0 0 0 0 0 -0.133685 0.000106389 0 -0.15519 0.16 -2.49558
GLU_27 -3.33836 0.22798 2.03967 0.00534493 0 -0.291405 0 0 0 0 0 0 0 0 -0.225402 0.000895634 0.892573 -0.121431 -0.81 -1.62014
ARG_28 -3.89682 0.496012 2.73582 0.0110303 0 -0.0819521 0 0 0 0 0 0 0 0 -0.187082 0.0158029 1.89022 -0.0839971 -0.98 -0.0809669
GLU_29 -3.98551 0.453544 2.72577 0.00962902 0 -0.282721 0 0 -0.0364068 -0.0392405 0 0 0 0 -0.170505 5.0016e-06 1.35613 -0.00778488 -0.81 -0.787094
ASN_30 -1.83054 0.123971 1.28247 0.00554419 0 -0.0352958 0 0 0 0 0 0 0 0 -0.298796 0.0105904 0.770257 -0.509018 -0.89 -1.37081
HIS_31 -5.63684 0.522429 2.74553 0.00605794 0 -0.145237 0 0 -0.00888948 -0.0337147 0 0 0 0 0.111608 0.0810853 1.10843 -0.25427 0.56 -0.943805
HIS_32 -4.98752 0.340236 1.80069 0.00391753 0.0441285 0.000706284 0 0 0 0 0 0 0 0 -0.089713 0.000184898 0.777073 0.0145295 0.56 -1.53576
PRO_33 -3.56945 0.949603 0.647489 0.0061376 0.0557663 0 0 0 0 0 0 0 0 0 0.454203 0.378788 0.63233 0.0577895 0.02 -0.367344
ARG_34 -3.87969 0.203658 2.92336 0.00738936 0 -0.411323 0 0 0 -0.550568 0 0 0 0 -0.00281577 0.00323777 1.66249 0.0682675 -0.98 -0.955994
LEU_35 -3.59519 0.428455 0.762966 0.00741706 0 0 0 0 -0.0330246 0 0 0 0 0 -0.0874763 0.041855 0.273529 -0.135738 -0.1 -2.43721
THR_36 -2.76731 0.196927 1.88625 0.0058881 0 -0.0564467 0 0 0 0 0 0 0 0 0.0604575 0.0107714 0.0314251 -0.0137254 -0.27 -0.915768
ILE_37 -3.6157 0.252236 0.962528 0.019161 0 0 0 0 -0.589014 0 0 0 0 0 -0.207351 0.0131465 2.01115 -0.342953 0.24 -1.25679
GLU_38 -3.65459 0.298487 2.32381 0.00677922 0 -0.328438 0 0 0 -0.477465 0 0 0 0 0.269086 0.000709787 0.90574 0.260943 -0.81 -1.20494
TRP_39 -3.54054 0.22853 1.13953 0.0264942 0 0 0 0 0 0 0 0 0 0 -0.143957 0.022243 0.767969 0.132657 0.91 -0.45708
GLY_40 -2.69772 0.225444 1.37082 2.47876e-05 0 0 0 0 0 0 0 0 0 0 -0.259269 7.96809e-05 0 -0.664486 -0.17 -2.1951
ARG_41 -4.6473 0.551553 2.82506 0.0118986 0 -0.106667 0 0 0 -0.477465 0 0 0 0 0.050324 0.115549 1.51636 -0.111813 -0.98 -1.25251
VAL_42 -4.81166 0.635739 1.46198 0.0133345 0 0 0 0 0 0 0 0 0 0 -0.180181 0.0574413 0.105909 -0.386208 0.29 -2.81365
THR_43 -3.56579 0.299006 2.0386 0.00426165 0 -0.0313932 0 0 0 0 0 0 0 0 -0.0219789 0.000123215 0.34612 -0.0657435 -0.27 -1.26679
VAL_44 -4.14572 0.388632 1.23898 0.00980029 0 0 0 0 0 0 0 0 0 0 -0.213183 0.00202713 0.225288 -0.377569 0.29 -2.58175
GLU_45 -5.18746 0.617699 3.14977 0.00431327 0 -0.566067 0 0 0 -0.550568 0 0 0 0 0.0352813 0.005241 1.53302 0.12185 -0.81 -1.64693
TRP_46 -9.3217 1.15313 2.99118 0.0204857 0 0 0 0 0 -0.114766 0 0 0 0 -0.0184281 0.177361 1.22264 -0.0202973 0.91 -3.00041
TRP_47 -5.73172 1.26395 2.93779 0.0280718 0 0 0 0 -0.00888948 0 0 0 0 0 -0.0392796 0.000185128 1.02905 -0.241487 0.91 0.147669
THR_48 -4.23764 0.157323 2.81111 0.00687561 0 -0.186412 0 0 0 -0.546843 0 0 0 0 0.0827297 0.0108608 0.0257653 0.101649 -0.27 -2.04458
HIS_49 -2.41916 1.26875 0.971051 0.00639691 0 0.0160256 0 0 0 0 0 0 0 0 0.141528 0.0180268 0.497073 0.0787586 0.56 1.13845
SER_50 -1.43062 0.137569 0.844799 0.00127311 0 -0.0223384 0 0 0 0 0 0 0 0 -0.117896 0.00305539 0.436722 0.0362808 -0.37 -0.481152
ALA_51 -1.93254 0.327679 0.832552 0.000965926 0 0 0 0 0 0 0 0 0 0 -0.196083 0.00128677 0 -0.0255385 0.16 -0.831682
GLY_52 -1.22864 0.127857 0.756687 2.41479e-05 0 0 0 0 0 0 0 0 0 0 -0.277275 0.00128756 0 -0.48934 -0.17 -1.2794
GLY_53 -2.34209 0.41474 1.31334 0.000134037 0 0 0 0 0 0 0 0 0 0 0.261636 0.0178472 0 -0.789496 -0.17 -1.29389
VAL_54 -3.15319 0.118969 1.60182 0.0130786 0 0 0 0 0 0 0 0 0 0 -0.214631 0.000380897 0.0821783 -0.194524 0.29 -1.45591
THR_55 -4.06894 0.269011 2.91244 0.00524788 0 -0.0734346 0 0 -0.698729 -0.440199 0 0 0 0 -0.087345 1.03139e-05 0.0435806 -0.412435 -0.27 -2.82079
GLU_56 -3.1043 0.215975 2.39471 0.00906283 0 -0.361307 0 0 0 -0.342929 0 0 0 0 -0.208264 0.00042861 2.79094 -0.110247 -0.81 0.474079
LYS_57 -4.58584 0.696779 3.24818 0.0083456 0 -0.606073 0 0 -0.123146 -0.0628844 0 0 0 0 -0.198783 0.000845571 1.75012 -0.0408264 -0.65 -0.563291
ASP_58 -7.28012 0.605484 4.9343 0.00301194 0 -0.316528 0 0 -0.61199 -1.02076 0 0 0 0 -0.111138 0.00620825 1.1889 0.0418407 -0.67 -3.23079
ARG_59 -6.03242 0.293976 4.03264 0.0108776 0 -0.265515 0 0 0 -0.341749 0 0 0 0 -0.222647 0.0219983 1.9929 -0.0915119 -0.98 -1.58145
GLU_60 -4.78292 0.339622 3.09335 0.00820215 0 -0.284276 0 0 0 -0.0236439 0 0 0 0 -0.186462 0.0001843 1.2905 -0.111435 -0.81 -1.46688
MET_61 -7.00818 1.09674 2.53669 0.00375536 0 0 0 0 0 0 0 0 0 0 -0.119701 0.00711289 1.32513 -0.10545 -0.34 -2.6039
ALA_62 -3.77343 0.324162 1.89878 0.000742023 0 0 0 0 0 0 0 0 0 0 -0.106028 7.19912e-08 0 -0.141948 0.16 -1.63772
ARG_63 -4.34764 0.255839 2.82891 0.0114749 0 -0.261458 0 0 0 -0.00117995 0 0 0 0 -0.196169 0.00134957 1.53548 -0.0807796 -0.98 -1.23417
LEU_64 -4.40431 0.382399 1.7908 0.00795172 0 0 0 0 0 0 0 0 0 0 -0.141151 0.0103732 0.166252 -0.095373 -0.1 -2.38306
THR_65 -4.8097 0.501464 2.56774 0.00907883 0 0.0247583 0 0 0 -0.114766 0 0 0 0 0.0136532 0.00428901 0.180942 0.071655 -0.27 -1.82089
ASP_66 -4.28601 0.463851 3.29653 0.0042482 0 -0.32689 0 0 0 -0.349667 0 0 0 0 -0.136514 0.00164799 1.03034 0.0185075 -0.67 -0.953958
ALA_67 -2.90294 0.651037 1.67115 0.000843289 0 0 0 0 0 0 0 0 0 0 -0.209615 0.000288666 0 -0.136984 0.16 -0.766222
LEU_68 -5.36272 1.30321 2.9775 0.00538101 0 0 0 0 -0.432359 0 0 0 0 0 -0.0793311 0.0025711 0.384261 0.00312174 -0.1 -1.29837
LEU_69 -3.76932 0.982982 1.72697 0.00567854 0 0 0 0 0 0 0 0 0 0 -0.167946 0.012263 0.379402 -0.0810795 -0.1 -1.01106
GLN_70 -2.97637 1.58223 2.67383 0.0440349 0 -0.029839 0 0 -0.0961803 0 0 0 0 0 0.128931 5.93416e-06 5.44549 -0.21813 -0.97 5.584
ARG_p:CtermProteinFull_71 -1.80549 0.106893 1.41776 0.0110796 0 -0.0634895 0 0 0 0 0 0 0 0 0 0 2.0536 0 -0.98 0.740345
LYS_p:NtermProteinFull_72 -1.92268 0.292643 1.4288 0.0116388 0 -0.00115565 0 0 0 0 0 0 0 0 0 0.017191 3.40823 0 -0.65 2.58466
ARG_73 -3.34895 1.18654 1.73987 0.0234675 0 -0.407844 0 0 0 -0.271966 0 0 0 0 -0.121599 0.0017579 3.85539 -0.0905087 -0.98 1.58616
LEU_74 -3.52761 0.249255 1.1296 0.00710035 0 0 0 0 0 0 0 0 0 0 -0.053775 0.177668 1.82357 -0.114121 -0.1 -0.408305
VAL_75 -2.70405 1.71234 1.00129 0.0138912 0 0 0 0 0 0 0 0 0 0 -0.148488 0.0435656 1.07182 -0.219829 0.29 1.06053
LYS_76 -3.79265 0.485017 2.35682 0.00608907 0 -0.166784 0 0 0 -0.349039 0 0 0 0 0.136361 0.0193129 1.3199 0.00324155 -0.65 -0.631739
THR_77 -2.51978 0.62476 1.21242 0.00349853 0 -0.174163 0 0 0 0 0 0 0 0 -0.0309481 0.000167532 0.501713 -0.0159096 -0.27 -0.668245
PHE_78 -6.41303 0.647232 1.83016 0.0246454 0 0 0 0 0 0 0 0 0 0 -0.098453 0.00937329 0.570552 -0.0613997 0.63 -2.86091
ALA_79 -1.54152 0.223931 0.630017 0.000720307 0 0 0 0 0 0 0 0 0 0 -0.113592 0.00308938 0 0.0168936 0.16 -0.62046
PHE_80 -6.4177 1.10824 1.65365 0.0233441 0.124589 0 0 0 0 0 0 0 0 0 -0.116422 0.000230472 0.70155 -0.231019 0.63 -2.52354
PRO_81 -1.76285 0.389646 0.959898 0.00228364 0.131564 0 0 0 0 0 0 0 0 0 -0.0783442 0.00293248 0.830636 -0.117522 0.02 0.378247
ASN_82 -5.01396 0.299558 3.23092 0.0120567 0 -0.0278596 0 0 -0.365133 0 0 0 0 0 0.507046 0.000314889 0.350108 -0.128897 -0.89 -2.02584
PHE_83 -5.97756 0.426405 2.18103 0.0276903 0 0 0 0 0 0 0 0 0 0 0.0603887 0.00384503 0.9253 0.00127183 0.63 -1.72162
ARG_84 -3.8879 0.234486 2.88426 0.0126775 0 -0.253083 0 0 0 -0.0113362 0 0 0 0 0.0806561 0.000351024 1.35727 -0.0832099 -0.98 -0.645834
GLU_85 -4.92362 0.368035 3.07834 0.00461788 0 -0.181317 0 0 -0.365133 0 0 0 0 0 -0.267781 0.00623546 1.77588 -0.14074 -0.81 -1.45549
ALA_86 -4.71646 0.684183 1.70551 0.000681011 0 0 0 0 0 0 0 0 0 0 -0.0916073 0.00224253 0 -0.125527 0.16 -2.38098
ARG_87 -4.07828 0.268264 2.31199 0.00872101 0 -0.465709 0 0 0 0 0 0 0 0 -0.194262 0.00431816 1.59579 -0.0789632 -0.98 -1.60812
ASP_88 -4.14231 0.290387 2.79927 0.0027503 0 -0.143084 0 0 0 -0.0113362 0 0 0 0 -0.0470959 0.000572249 0.791133 0.0532976 -0.67 -1.07641
PHE_89 -6.56389 0.908142 1.47858 0.0237928 0 0 0 0 0 0 0 0 0 0 -0.0605405 0.00163394 0.511831 0.0445199 0.63 -3.02592
ALA_90 -4.39022 0.343945 1.88076 0.000730745 0 0 0 0 0 0 0 0 0 0 -0.156738 0.00105236 0 -0.162376 0.16 -2.32284
ASN_91 -4.03519 0.283778 2.68652 0.00423932 0 -0.115802 0 0 0 -0.0216028 0 0 0 0 -0.0395595 0.0147275 0.320847 0.0803881 -0.89 -1.71165
ARG_92 -5.11509 0.621821 3.19091 0.010096 0 -0.029824 0 0 -0.335841 0 0 0 0 0 -0.182949 0.0114958 1.68709 -0.0868543 -0.98 -1.20915
VAL_93 -4.89954 0.314597 1.34323 0.0105504 0 0 0 0 0 0 0 0 0 0 -0.0795053 0.00738314 0.373002 0.0607718 0.29 -2.57951
ARG_94 -5.0392 0.46336 3.09402 0.00719732 0 -0.286497 0 0 0 -0.0216028 0 0 0 0 -0.179936 0.00202291 1.43187 -0.0768627 -0.98 -1.58562
ALA_95 -3.60742 0.434371 2.07385 0.000708443 0 0 0 0 0 0 0 0 0 0 -0.181327 0.00866258 0 -0.153652 0.16 -1.2648
LEU_96 -6.03025 0.685863 2.54562 0.00846774 0 0 0 0 0 0 0 0 0 0 -0.056359 1.88042e-05 1.18538 -0.101733 -0.1 -1.86299
ALA_97 -4.8556 0.478667 2.05125 0.000737275 0 0 0 0 0 0 0 0 0 0 -0.133594 8.41232e-05 0 -0.155133 0.16 -2.45359
GLU_98 -3.12128 0.23128 1.78098 0.00534999 0 0.00256733 0 0 0 0 0 0 0 0 -0.224609 0.00119389 0.893175 -0.121127 -0.81 -1.36248
ARG_99 -3.90044 0.495439 2.74076 0.0109999 0 -0.0819735 0 0 0 0 0 0 0 0 -0.186174 0.015988 1.88588 -0.083722 -0.98 -0.0832522
GLU_100 -3.99018 0.45581 2.72635 0.00963601 0 -0.282788 0 0 -0.0364366 -0.0391861 0 0 0 0 -0.170889 2.45653e-05 1.35766 -0.00821558 -0.81 -0.78821
ASN_101 -1.81324 0.126907 1.28112 0.00547801 0 -0.0276047 0 0 0 0 0 0 0 0 -0.298826 0.0112243 0.820091 -0.509105 -0.89 -1.29396
HIS_102 -5.22975 0.485269 2.62387 0.00300938 0 -0.160471 0 0 -0.00906801 -0.194914 0 0 0 0 0.111568 0.0785791 2.71299 -0.253837 0.56 0.727246
HIS_103 -2.95047 0.358646 1.16696 0.00272131 0.0527137 0.00222103 0 0 0 0 0 0 0 0 -0.0897707 4.41984e-05 0.498094 0.0143786 0.56 -0.384452
PRO_104 -3.35146 0.9441 0.443391 0.00614907 0.0625227 0 0 0 0 0 0 0 0 0 0.454478 0.378161 0.631971 0.056997 0.02 -0.35369
ARG_105 -4.90201 0.0928033 3.3898 0.00761855 0 -0.496969 0 0 -0.589014 -0.454338 0 0 0 0 -0.00231888 0.00298026 2.22289 0.0682632 -0.98 -1.64029
LEU_106 -3.48983 0.433212 0.724293 0.00741878 0 0 0 0 0 0 0 0 0 0 -0.0882422 0.0400095 0.271797 -0.136611 -0.1 -2.33796
THR_107 -2.81631 0.239418 1.67361 0.00632333 0 -0.0720009 0 0 -0.0330246 0 0 0 0 0 0.0619677 0.011123 0.0314837 -0.0133703 -0.27 -1.18078
ILE_108 -3.18236 0.20938 0.659936 0.0191737 0 0 0 0 0 0 0 0 0 0 -0.20718 0.0123796 2.01147 -0.342578 0.24 -0.579778
GLU_109 -3.99156 0.283562 2.47078 0.00871219 0 -0.281706 0 0 0 -0.764617 0 0 0 0 0.268947 0.000817077 0.857916 0.261013 -0.81 -1.69613
TRP_110 -3.98841 0.241681 1.30754 0.0264712 0 0 0 0 0 0 0 0 0 0 -0.145235 0.0229581 0.771054 0.131609 0.91 -0.722337
GLY_111 -2.68977 0.232902 1.367 2.47157e-05 0 0 0 0 0 0 0 0 0 0 -0.259245 4.15073e-05 0 -0.664356 -0.17 -2.1834
ARG_112 -4.75818 0.71535 2.95088 0.0126018 0 -0.34017 0 0 0 -0.764617 0 0 0 0 0.050168 0.113795 1.6867 -0.111797 -0.98 -1.42527
VAL_113 -4.82396 0.64474 1.45692 0.0133588 0 0 0 0 0 0 0 0 0 0 -0.180128 0.0565997 0.106153 -0.386241 0.29 -2.82256
THR_114 -3.58346 0.410001 2.03045 0.00570667 0 -0.0960589 0 0 0 0 0 0 0 0 -0.0219735 0.000215758 0.0681992 -0.0657217 -0.27 -1.52264
VAL_115 -4.15298 0.39082 1.23922 0.00982463 0 0 0 0 0 0 0 0 0 0 -0.213145 0.00206214 0.219735 -0.377936 0.29 -2.5924
GLU_116 -5.45487 0.474299 3.16024 0.00431101 0 -0.668937 0 0 0 -0.726304 0 0 0 0 0.0356391 0.00521741 1.53576 0.122179 -0.81 -2.32246
TRP_117 -9.09253 1.03607 2.90565 0.0204881 0 0 0 0 0 -0.114478 0 0 0 0 -0.0176541 0.17355 1.2222 -0.0188043 0.91 -2.9755
TRP_118 -5.25451 0.189349 2.46696 0.0243262 0 0 0 0 -0.00906801 0 0 0 0 0 -0.0401534 0.000165866 1.39079 -0.242274 0.91 -0.564415
THR_119 -4.23861 0.203539 2.87616 0.00543614 0 -0.184995 0 0 0 -0.563028 0 0 0 0 0.0820044 0.00992676 0.0498992 0.100648 -0.27 -1.92902
HIS_D_120 -1.88078 0.315229 0.991761 0.00637093 0 0.0152214 0 0 0 0 0 0 0 0 0.142996 0.0187348 0.496898 0.0786537 0.56 0.745085
SER_121 -1.40043 0.137409 0.81198 0.00142324 0 -0.0150705 0 0 0 0 0 0 0 0 -0.117927 0.00369173 0.572465 0.0361211 -0.37 -0.340338
ALA_122 -1.93232 0.328392 0.836942 0.000965881 0 0 0 0 0 0 0 0 0 0 -0.195177 0.00109978 0 -0.0243399 0.16 -0.824435
GLY_123 -1.22858 0.128636 0.755939 2.36049e-05 0 0 0 0 0 0 0 0 0 0 -0.277426 0.00105634 0 -0.490178 -0.17 -1.28053
GLY_124 -2.42139 0.415274 1.34179 0.000133688 0 0 0 0 0 0 0 0 0 0 0.261466 0.0182886 0 -0.789657 -0.17 -1.34409
VAL_125 -3.16148 0.118852 1.60593 0.0130519 0 0 0 0 0 0 0 0 0 0 -0.214608 0.000195128 0.0830943 -0.194772 0.29 -1.45974
THR_126 -4.08611 0.272409 2.92827 0.00525074 0 -0.0733021 0 0 -0.699227 -0.440712 0 0 0 0 -0.0882279 1.82041e-05 0.0439431 -0.411763 -0.27 -2.81945
GLU_127 -3.10378 0.216056 2.39475 0.00907534 0 -0.361261 0 0 0 -0.341868 0 0 0 0 -0.207745 0.000696441 2.78837 -0.110018 -0.81 0.474271
LYS_128 -4.67184 0.667391 3.29161 0.008338 0 -0.611684 0 0 -0.123324 -0.0627636 0 0 0 0 -0.198579 0.000815583 1.74974 -0.0408291 -0.65 -0.641132
ASP_129 -7.31267 0.614401 5.0086 0.00300929 0 -0.319174 0 0 -0.61234 -1.19865 0 0 0 0 -0.111394 0.00699688 1.18733 0.0417254 -0.67 -3.36217
ARG_130 -6.03228 0.294156 4.03242 0.0108733 0 -0.265481 0 0 0 -0.340712 0 0 0 0 -0.223044 0.0212971 1.98576 -0.091565 -0.98 -1.58859
GLU_131 -4.78266 0.340208 3.09308 0.00820275 0 -0.284308 0 0 0 -0.0235774 0 0 0 0 -0.186773 0.000157442 1.29463 -0.111564 -0.81 -1.46261
MET_132 -7.01146 1.14875 2.52029 0.00377331 0 0 0 0 0 0 0 0 0 0 -0.118909 0.00655723 1.32697 -0.104716 -0.34 -2.56875
ALA_133 -3.77336 0.324047 1.89892 0.000744276 0 0 0 0 0 0 0 0 0 0 -0.105421 4.14008e-06 0 -0.141977 0.16 -1.63704
ARG_134 -4.34544 0.255403 2.82721 0.0114506 0 -0.261378 0 0 0 -0.0011558 0 0 0 0 -0.196504 0.000986283 1.53449 -0.0806304 -0.98 -1.23557
LEU_135 -4.40451 0.382195 1.79065 0.00796161 0 0 0 0 0 0 0 0 0 0 -0.1414 0.0111978 0.165058 -0.095019 -0.1 -2.38387
THR_136 -4.80929 0.501151 2.5675 0.00906133 0 0.0247372 0 0 0 -0.114478 0 0 0 0 0.0137291 0.00501507 0.17821 0.0716848 -0.27 -1.82268
ASP_137 -4.28582 0.464401 3.29629 0.00424575 0 -0.32697 0 0 0 -0.349039 0 0 0 0 -0.137124 0.00106897 1.03212 0.0180651 -0.67 -0.952765
ALA_138 -2.90266 0.647616 1.67095 0.000849822 0 0 0 0 0 0 0 0 0 0 -0.210469 0.000423722 0 -0.136435 0.16 -0.769723
LEU_139 -5.36292 1.30744 2.97748 0.00535947 0 0 0 0 -0.431656 0 0 0 0 0 -0.0804052 0.00249162 0.384264 0.00307034 -0.1 -1.29487
LEU_140 -3.76837 0.978975 1.72709 0.00569549 0 0 0 0 0 0 0 0 0 0 -0.167735 0.0129336 0.379221 -0.0815811 -0.1 -1.01376
GLN_141 -2.97702 1.5859 2.67479 0.0438478 0 -0.029824 0 0 -0.095815 0 0 0 0 0 0.129171 1.13444e-06 5.44558 -0.218375 -0.97 5.58826
ARG_p:CtermProteinFull_142 -1.8052 0.106679 1.41765 0.0110858 0 -0.0635853 0 0 0 0 0 0 0 0 0 0 2.05486 0 -0.98 0.741484
#END_POSE_ENERGIES_TABLE v4_redes8_4_take6_20_2dG_1.0Ent_AA_rpm_0011_0001.pdb
