# Supplementary material for: A Generic Program for Multistate Protein Design
Source: PLoS One. 2011 Jul 6;6(7):e20937. doi: 10.1371/journal.pone.0020937 (PMC3130737; doi:10.1371/journal.pone.0020937)
Supplement: File S2 — Design models generated by this study for both the heterodimerization task and the orthogonal interface redesign task. (BZ2) [file pone.0020937.s002.bz2 › SupplementaryMaterials/select_heterodimer_designs/design5/repacked_v4_redes8_4_take6_20_AB.pdb]

ATOM      1  N   LYS A  10       0.838  40.160 -67.579  1.00  0.00              
ATOM      2  CA  LYS A  10      -0.121  41.140 -68.077  1.00  0.00              
ATOM      3  C   LYS A  10      -0.185  41.060 -69.603  1.00  0.00              
ATOM      4  O   LYS A  10       0.710  41.544 -70.294  1.00  0.00              
ATOM      5  CB  LYS A  10       0.307  42.540 -67.641  1.00  0.00              
ATOM      6  CG  LYS A  10      -0.743  43.611 -67.857  1.00  0.00              
ATOM      7  CD  LYS A  10      -1.989  43.333 -67.034  1.00  0.00              
ATOM      8  CE  LYS A  10      -2.969  44.485 -67.134  1.00  0.00              
ATOM      9  NZ  LYS A  10      -3.291  44.798 -68.551  1.00  0.00              
ATOM     10 1H   LYS A  10       1.633  40.461 -67.052  1.00  0.00              
ATOM     11 2H   LYS A  10       0.538  39.441 -66.953  1.00  0.00              
ATOM     12 3H   LYS A  10       1.329  39.571 -68.220  1.00  0.00              
ATOM     13  HA  LYS A  10      -1.116  40.911 -67.693  1.00  0.00              
ATOM     14 1HB  LYS A  10       0.554  42.483 -66.581  1.00  0.00              
ATOM     15 2HB  LYS A  10       1.203  42.792 -68.208  1.00  0.00              
ATOM     16 1HG  LYS A  10      -0.321  44.574 -67.566  1.00  0.00              
ATOM     17 2HG  LYS A  10      -1.002  43.634 -68.915  1.00  0.00              
ATOM     18 1HD  LYS A  10      -2.454  42.419 -67.406  1.00  0.00              
ATOM     19 2HD  LYS A  10      -1.694  43.191 -65.994  1.00  0.00              
ATOM     20 1HE  LYS A  10      -3.878  44.208 -66.602  1.00  0.00              
ATOM     21 2HE  LYS A  10      -2.521  45.357 -66.657  1.00  0.00              
ATOM     22 1HZ  LYS A  10      -3.944  45.568 -68.586  1.00  0.00              
ATOM     23 2HZ  LYS A  10      -2.445  45.052 -69.041  1.00  0.00              
ATOM     24 3HZ  LYS A  10      -3.703  43.987 -68.989  1.00  0.00              
ATOM     25  N   ARG A  11      -1.250  40.455 -70.122  1.00  0.00              
ATOM     26  CA  ARG A  11      -1.403  40.283 -71.562  1.00  0.00              
ATOM     27  C   ARG A  11      -2.846  40.464 -71.999  1.00  0.00              
ATOM     28  O   ARG A  11      -3.772  40.302 -71.205  1.00  0.00              
ATOM     29  CB  ARG A  11      -0.930  38.887 -71.945  1.00  0.00              
ATOM     30  CG  ARG A  11      -1.656  37.807 -71.164  1.00  0.00              
ATOM     31  CD  ARG A  11      -0.945  36.478 -71.244  1.00  0.00              
ATOM     32  NE  ARG A  11      -1.725  35.402 -70.636  1.00  0.00              
ATOM     33  CZ  ARG A  11      -2.033  35.330 -69.346  1.00  0.00              
ATOM     34  NH1 ARG A  11      -1.629  36.274 -68.507  1.00  0.00              
ATOM     35  NH2 ARG A  11      -2.745  34.307 -68.891  1.00  0.00              
ATOM     36  H   ARG A  11      -1.970  40.106 -69.506  1.00  0.00              
ATOM     37  HA  ARG A  11      -0.827  41.045 -72.088  1.00  0.00              
ATOM     38 1HB  ARG A  11      -1.106  38.773 -73.014  1.00  0.00              
ATOM     39 2HB  ARG A  11       0.141  38.849 -71.747  1.00  0.00              
ATOM     40 1HG  ARG A  11      -1.719  38.116 -70.120  1.00  0.00              
ATOM     41 2HG  ARG A  11      -2.661  37.701 -71.573  1.00  0.00              
ATOM     42 1HD  ARG A  11      -0.769  36.233 -72.291  1.00  0.00              
ATOM     43 2HD  ARG A  11       0.009  36.555 -70.724  1.00  0.00              
ATOM     44  HE  ARG A  11      -2.137  34.583 -71.064  1.00  0.00              
ATOM     45 1HH1 ARG A  11      -1.085  37.052 -68.851  1.00  0.00              
ATOM     46 2HH1 ARG A  11      -1.868  36.211 -67.528  1.00  0.00              
ATOM     47 1HH2 ARG A  11      -3.051  33.585 -69.529  1.00  0.00              
ATOM     48 2HH2 ARG A  11      -2.977  34.254 -67.910  1.00  0.00              
ATOM     49  N   LEU A  12      -3.018  40.797 -73.274  1.00  0.00              
ATOM     50  CA  LEU A  12      -4.329  41.001 -73.881  1.00  0.00              
ATOM     51  C   LEU A  12      -4.649  39.675 -74.559  1.00  0.00              
ATOM     52  O   LEU A  12      -3.973  39.285 -75.516  1.00  0.00              
ATOM     53  CB  LEU A  12      -4.227  42.132 -74.896  1.00  0.00              
ATOM     54  CG  LEU A  12      -5.493  42.738 -75.487  1.00  0.00              
ATOM     55  CD1 LEU A  12      -6.456  43.161 -74.388  1.00  0.00              
ATOM     56  CD2 LEU A  12      -5.086  43.928 -76.337  1.00  0.00              
ATOM     57  H   LEU A  12      -2.190  40.912 -73.841  1.00  0.00              
ATOM     58  HA  LEU A  12      -5.061  41.221 -73.104  1.00  0.00              
ATOM     59 1HB  LEU A  12      -3.745  42.885 -74.274  1.00  0.00              
ATOM     60 2HB  LEU A  12      -3.570  41.872 -75.726  1.00  0.00              
ATOM     61  HG  LEU A  12      -5.940  41.985 -76.136  1.00  0.00              
ATOM     62 1HD1 LEU A  12      -7.353  43.591 -74.835  1.00  0.00              
ATOM     63 2HD1 LEU A  12      -6.731  42.292 -73.790  1.00  0.00              
ATOM     64 3HD1 LEU A  12      -5.977  43.904 -73.751  1.00  0.00              
ATOM     65 1HD2 LEU A  12      -5.975  44.383 -76.775  1.00  0.00              
ATOM     66 2HD2 LEU A  12      -4.571  44.661 -75.715  1.00  0.00              
ATOM     67 3HD2 LEU A  12      -4.419  43.596 -77.133  1.00  0.00              
ATOM     68  N   VAL A  13      -5.697  39.007 -74.088  1.00  0.00              
ATOM     69  CA  VAL A  13      -6.037  37.673 -74.557  1.00  0.00              
ATOM     70  C   VAL A  13      -7.471  37.486 -75.027  1.00  0.00              
ATOM     71  O   VAL A  13      -8.405  38.076 -74.479  1.00  0.00              
ATOM     72  CB  VAL A  13      -5.782  36.647 -73.425  1.00  0.00              
ATOM     73  CG1 VAL A  13      -5.917  35.227 -73.950  1.00  0.00              
ATOM     74  CG2 VAL A  13      -4.411  36.875 -72.814  1.00  0.00              
ATOM     75  H   VAL A  13      -6.274  39.442 -73.382  1.00  0.00              
ATOM     76  HA  VAL A  13      -5.470  37.410 -75.451  1.00  0.00              
ATOM     77  HB  VAL A  13      -6.515  36.803 -72.634  1.00  0.00              
ATOM     78 1HG1 VAL A  13      -5.735  34.521 -73.140  1.00  0.00              
ATOM     79 2HG1 VAL A  13      -6.923  35.078 -74.341  1.00  0.00              
ATOM     80 3HG1 VAL A  13      -5.190  35.062 -74.745  1.00  0.00              
ATOM     81 1HG2 VAL A  13      -4.241  36.150 -72.019  1.00  0.00              
ATOM     82 2HG2 VAL A  13      -3.647  36.757 -73.583  1.00  0.00              
ATOM     83 3HG2 VAL A  13      -4.359  37.883 -72.402  1.00  0.00              
ATOM     84  N   LYS A  14      -7.632  36.632 -76.033  1.00  0.00              
ATOM     85  CA  LYS A  14      -8.942  36.289 -76.562  1.00  0.00              
ATOM     86  C   LYS A  14      -8.859  34.932 -77.241  1.00  0.00              
ATOM     87  O   LYS A  14      -7.859  34.605 -77.887  1.00  0.00              
ATOM     88  CB  LYS A  14      -9.433  37.332 -77.571  1.00  0.00              
ATOM     89  CG  LYS A  14     -10.800  36.995 -78.169  1.00  0.00              
ATOM     90  CD  LYS A  14     -11.326  38.111 -79.054  1.00  0.00              
ATOM     91  CE  LYS A  14     -12.598  37.688 -79.772  1.00  0.00              
ATOM     92  NZ  LYS A  14     -13.170  38.803 -80.573  1.00  0.00              
ATOM     93  H   LYS A  14      -6.811  36.209 -76.441  1.00  0.00              
ATOM     94  HA  LYS A  14      -9.661  36.214 -75.746  1.00  0.00              
ATOM     95 1HB  LYS A  14      -9.480  38.287 -77.046  1.00  0.00              
ATOM     96 2HB  LYS A  14      -8.684  37.390 -78.361  1.00  0.00              
ATOM     97 1HG  LYS A  14     -10.704  36.084 -78.761  1.00  0.00              
ATOM     98 2HG  LYS A  14     -11.502  36.825 -77.354  1.00  0.00              
ATOM     99 1HD  LYS A  14     -11.530  38.982 -78.430  1.00  0.00              
ATOM    100 2HD  LYS A  14     -10.560  38.363 -79.788  1.00  0.00              
ATOM    101 1HE  LYS A  14     -12.359  36.852 -80.427  1.00  0.00              
ATOM    102 2HE  LYS A  14     -13.322  37.366 -79.023  1.00  0.00              
ATOM    103 1HZ  LYS A  14     -14.012  38.488 -81.035  1.00  0.00              
ATOM    104 2HZ  LYS A  14     -13.390  39.578 -79.963  1.00  0.00              
ATOM    105 3HZ  LYS A  14     -12.497  39.100 -81.265  1.00  0.00              
ATOM    106  N   THR A  15      -9.904  34.132 -77.074  1.00  0.00              
ATOM    107  CA  THR A  15      -9.960  32.827 -77.709  1.00  0.00              
ATOM    108  C   THR A  15     -10.979  32.896 -78.835  1.00  0.00              
ATOM    109  O   THR A  15     -12.004  33.580 -78.728  1.00  0.00              
ATOM    110  CB  THR A  15     -10.370  31.723 -76.721  1.00  0.00              
ATOM    111  OG1 THR A  15     -11.655  32.027 -76.164  1.00  0.00              
ATOM    112  CG2 THR A  15      -9.343  31.603 -75.608  1.00  0.00              
ATOM    113  H   THR A  15     -10.676  34.431 -76.496  1.00  0.00              
ATOM    114  HA  THR A  15      -8.988  32.583 -78.138  1.00  0.00              
ATOM    115  HB  THR A  15     -10.440  30.776 -77.256  1.00  0.00              
ATOM    116  HG1 THR A  15     -12.046  31.226 -75.808  1.00  0.00              
ATOM    117 1HG2 THR A  15      -9.647  30.817 -74.917  1.00  0.00              
ATOM    118 2HG2 THR A  15      -8.371  31.356 -76.035  1.00  0.00              
ATOM    119 3HG2 THR A  15      -9.275  32.550 -75.074  1.00  0.00              
ATOM    120  N   PHE A  16     -10.674  32.205 -79.924  1.00  0.00              
ATOM    121  CA  PHE A  16     -11.533  32.155 -81.095  1.00  0.00              
ATOM    122  C   PHE A  16     -11.910  30.701 -81.328  1.00  0.00              
ATOM    123  O   PHE A  16     -11.043  29.825 -81.345  1.00  0.00              
ATOM    124  CB  PHE A  16     -10.791  32.713 -82.309  1.00  0.00              
ATOM    125  CG  PHE A  16     -10.400  34.158 -82.168  1.00  0.00              
ATOM    126  CD1 PHE A  16      -9.299  34.530 -81.395  1.00  0.00              
ATOM    127  CD2 PHE A  16     -11.142  35.151 -82.799  1.00  0.00              
ATOM    128  CE1 PHE A  16      -8.947  35.875 -81.256  1.00  0.00              
ATOM    129  CE2 PHE A  16     -10.796  36.496 -82.665  1.00  0.00              
ATOM    130  CZ  PHE A  16      -9.697  36.857 -81.892  1.00  0.00              
ATOM    131  H   PHE A  16      -9.803  31.693 -79.930  1.00  0.00              
ATOM    132  HA  PHE A  16     -12.443  32.728 -80.911  1.00  0.00              
ATOM    133 1HB  PHE A  16      -9.870  32.155 -82.475  1.00  0.00              
ATOM    134 2HB  PHE A  16     -11.420  32.646 -83.196  1.00  0.00              
ATOM    135  HD1 PHE A  16      -8.712  33.757 -80.898  1.00  0.00              
ATOM    136  HD2 PHE A  16     -12.004  34.868 -83.405  1.00  0.00              
ATOM    137  HE1 PHE A  16      -8.085  36.152 -80.650  1.00  0.00              
ATOM    138  HE2 PHE A  16     -11.386  37.264 -83.164  1.00  0.00              
ATOM    139  HZ  PHE A  16      -9.426  37.906 -81.784  1.00  0.00              
ATOM    140  N   ALA A  17     -13.204  30.447 -81.495  1.00  0.00              
ATOM    141  CA  ALA A  17     -13.708  29.094 -81.698  1.00  0.00              
ATOM    142  C   ALA A  17     -13.840  28.712 -83.165  1.00  0.00              
ATOM    143  O   ALA A  17     -14.171  29.541 -84.011  1.00  0.00              
ATOM    144  CB  ALA A  17     -15.056  28.938 -81.000  1.00  0.00              
ATOM    145  H   ALA A  17     -13.856  31.218 -81.480  1.00  0.00              
ATOM    146  HA  ALA A  17     -12.998  28.388 -81.267  1.00  0.00              
ATOM    147 1HB  ALA A  17     -15.429  27.925 -81.154  1.00  0.00              
ATOM    148 2HB  ALA A  17     -14.937  29.122 -79.932  1.00  0.00              
ATOM    149 3HB  ALA A  17     -15.765  29.652 -81.415  1.00  0.00              
ATOM    150  N   PHE A  18     -13.578  27.439 -83.451  1.00  0.00              
ATOM    151  CA  PHE A  18     -13.670  26.896 -84.800  1.00  0.00              
ATOM    152  C   PHE A  18     -14.265  25.494 -84.724  1.00  0.00              
ATOM    153  O   PHE A  18     -14.290  24.885 -83.660  1.00  0.00              
ATOM    154  CB  PHE A  18     -12.287  26.848 -85.454  1.00  0.00              
ATOM    155  CG  PHE A  18     -11.634  28.191 -85.562  1.00  0.00              
ATOM    156  CD1 PHE A  18     -10.865  28.693 -84.515  1.00  0.00              
ATOM    157  CD2 PHE A  18     -11.842  28.988 -86.682  1.00  0.00              
ATOM    158  CE1 PHE A  18     -10.318  29.972 -84.582  1.00  0.00              
ATOM    159  CE2 PHE A  18     -11.300  30.268 -86.756  1.00  0.00              
ATOM    160  CZ  PHE A  18     -10.537  30.759 -85.701  1.00  0.00              
ATOM    161  H   PHE A  18     -13.304  26.830 -82.693  1.00  0.00              
ATOM    162  HA  PHE A  18     -14.337  27.514 -85.403  1.00  0.00              
ATOM    163 1HB  PHE A  18     -11.617  26.218 -84.870  1.00  0.00              
ATOM    164 2HB  PHE A  18     -12.365  26.453 -86.466  1.00  0.00              
ATOM    165  HD1 PHE A  18     -10.692  28.072 -83.636  1.00  0.00              
ATOM    166  HD2 PHE A  18     -12.441  28.601 -87.507  1.00  0.00              
ATOM    167  HE1 PHE A  18      -9.719  30.352 -83.755  1.00  0.00              
ATOM    168  HE2 PHE A  18     -11.472  30.886 -87.637  1.00  0.00              
ATOM    169  HZ  PHE A  18     -10.114  31.761 -85.755  1.00  0.00              
ATOM    170  N   PRO A  19     -14.763  24.968 -85.854  1.00  0.00              
ATOM    171  CA  PRO A  19     -15.360  23.628 -85.877  1.00  0.00              
ATOM    172  C   PRO A  19     -14.357  22.476 -85.855  1.00  0.00              
ATOM    173  O   PRO A  19     -14.726  21.333 -85.587  1.00  0.00              
ATOM    174  CB  PRO A  19     -16.182  23.649 -87.160  1.00  0.00              
ATOM    175  CG  PRO A  19     -15.335  24.482 -88.062  1.00  0.00              
ATOM    176  CD  PRO A  19     -14.923  25.632 -87.161  1.00  0.00              
ATOM    177  HA  PRO A  19     -15.981  23.424 -84.992  1.00  0.00              
ATOM    178 1HB  PRO A  19     -16.340  22.634 -87.554  1.00  0.00              
ATOM    179 2HB  PRO A  19     -17.176  24.090 -86.995  1.00  0.00              
ATOM    180 1HG  PRO A  19     -14.472  23.912 -88.436  1.00  0.00              
ATOM    181 2HG  PRO A  19     -15.903  24.820 -88.941  1.00  0.00              
ATOM    182 1HD  PRO A  19     -13.987  26.105 -87.492  1.00  0.00              
ATOM    183 2HD  PRO A  19     -15.686  26.424 -87.122  1.00  0.00              
ATOM    184  N   ASN A  20     -13.092  22.775 -86.133  1.00  0.00              
ATOM    185  CA  ASN A  20     -12.059  21.747 -86.155  1.00  0.00              
ATOM    186  C   ASN A  20     -10.673  22.335 -85.908  1.00  0.00              
ATOM    187  O   ASN A  20     -10.542  23.464 -85.434  1.00  0.00              
ATOM    188  CB  ASN A  20     -12.075  20.979 -87.464  1.00  0.00              
ATOM    189  CG  ASN A  20     -11.746  21.821 -88.664  1.00  0.00              
ATOM    190  OD1 ASN A  20     -11.289  22.963 -88.540  1.00  0.00              
ATOM    191  ND2 ASN A  20     -12.052  21.297 -89.824  1.00  0.00              
ATOM    192  H   ASN A  20     -12.838  23.732 -86.333  1.00  0.00              
ATOM    193  HA  ASN A  20     -12.232  21.031 -85.350  1.00  0.00              
ATOM    194 1HB  ASN A  20     -11.569  20.016 -87.552  1.00  0.00              
ATOM    195 2HB  ASN A  20     -13.153  20.820 -87.431  1.00  0.00              
ATOM    196 1HD2 ASN A  20     -11.861  21.801 -90.666  1.00  0.00              
ATOM    197 2HD2 ASN A  20     -12.476  20.392 -89.867  1.00  0.00              
ATOM    198  N   PHE A  21      -9.641  21.560 -86.227  1.00  0.00              
ATOM    199  CA  PHE A  21      -8.260  21.997 -86.049  1.00  0.00              
ATOM    200  C   PHE A  21      -7.795  22.791 -87.266  1.00  0.00              
ATOM    201  O   PHE A  21      -7.145  23.826 -87.135  1.00  0.00              
ATOM    202  CB  PHE A  21      -7.340  20.798 -85.813  1.00  0.00              
ATOM    203  CG  PHE A  21      -5.898  21.170 -85.613  1.00  0.00              
ATOM    204  CD1 PHE A  21      -5.406  21.439 -84.344  1.00  0.00              
ATOM    205  CD2 PHE A  21      -5.032  21.253 -86.692  1.00  0.00              
ATOM    206  CE1 PHE A  21      -4.080  21.782 -84.159  1.00  0.00              
ATOM    207  CE2 PHE A  21      -3.706  21.595 -86.510  1.00  0.00              
ATOM    208  CZ  PHE A  21      -3.230  21.860 -85.241  1.00  0.00              
ATOM    209  H   PHE A  21      -9.821  20.641 -86.604  1.00  0.00              
ATOM    210  HA  PHE A  21      -8.190  22.662 -85.187  1.00  0.00              
ATOM    211 1HB  PHE A  21      -7.649  20.258 -84.919  1.00  0.00              
ATOM    212 2HB  PHE A  21      -7.372  20.127 -86.670  1.00  0.00              
ATOM    213  HD1 PHE A  21      -6.078  21.377 -83.488  1.00  0.00              
ATOM    214  HD2 PHE A  21      -5.408  21.045 -87.694  1.00  0.00              
ATOM    215  HE1 PHE A  21      -3.707  21.991 -83.157  1.00  0.00              
ATOM    216  HE2 PHE A  21      -3.035  21.656 -87.367  1.00  0.00              
ATOM    217  HZ  PHE A  21      -2.185  22.131 -85.097  1.00  0.00              
ATOM    218  N   ARG A  22      -8.135  22.289 -88.450  1.00  0.00              
ATOM    219  CA  ARG A  22      -7.754  22.912 -89.712  1.00  0.00              
ATOM    220  C   ARG A  22      -8.088  24.402 -89.788  1.00  0.00              
ATOM    221  O   ARG A  22      -7.232  25.221 -90.130  1.00  0.00              
ATOM    222  CB  ARG A  22      -8.344  22.163 -90.898  1.00  0.00              
ATOM    223  CG  ARG A  22      -7.913  22.682 -92.261  1.00  0.00              
ATOM    224  CD  ARG A  22      -8.589  22.024 -93.408  1.00  0.00              
ATOM    225  NE  ARG A  22     -10.015  22.289 -93.501  1.00  0.00              
ATOM    226  CZ  ARG A  22     -10.552  23.428 -93.981  1.00  0.00              
ATOM    227  NH1 ARG A  22      -9.789  24.422 -94.377  1.00  0.00              
ATOM    228  NH2 ARG A  22     -11.869  23.528 -94.021  1.00  0.00              
ATOM    229  H   ARG A  22      -8.681  21.439 -88.466  1.00  0.00              
ATOM    230  HA  ARG A  22      -6.672  22.861 -89.837  1.00  0.00              
ATOM    231 1HB  ARG A  22      -8.042  21.121 -90.798  1.00  0.00              
ATOM    232 2HB  ARG A  22      -9.428  22.237 -90.813  1.00  0.00              
ATOM    233 1HG  ARG A  22      -8.131  23.749 -92.310  1.00  0.00              
ATOM    234 2HG  ARG A  22      -6.839  22.525 -92.367  1.00  0.00              
ATOM    235 1HD  ARG A  22      -8.132  22.370 -94.334  1.00  0.00              
ATOM    236 2HD  ARG A  22      -8.462  20.945 -93.322  1.00  0.00              
ATOM    237  HE  ARG A  22     -10.798  21.704 -93.239  1.00  0.00              
ATOM    238 1HH1 ARG A  22      -8.784  24.336 -94.323  1.00  0.00              
ATOM    239 2HH1 ARG A  22     -10.211  25.267 -94.734  1.00  0.00              
ATOM    240 1HH2 ARG A  22     -12.442  22.761 -93.695  1.00  0.00              
ATOM    241 2HH2 ARG A  22     -12.298  24.371 -94.375  1.00  0.00              
ATOM    242  N   GLU A  23      -9.331  24.746 -89.476  1.00  0.00              
ATOM    243  CA  GLU A  23      -9.754  26.140 -89.523  1.00  0.00              
ATOM    244  C   GLU A  23      -9.057  26.985 -88.461  1.00  0.00              
ATOM    245  O   GLU A  23      -8.803  28.173 -88.675  1.00  0.00              
ATOM    246  CB  GLU A  23     -11.274  26.249 -89.364  1.00  0.00              
ATOM    247  CG  GLU A  23     -12.062  25.648 -90.520  1.00  0.00              
ATOM    248  CD  GLU A  23     -13.503  26.122 -90.558  1.00  0.00              
ATOM    249  OE1 GLU A  23     -14.263  25.648 -91.428  1.00  0.00              
ATOM    250  OE2 GLU A  23     -13.876  26.972 -89.723  1.00  0.00              
ATOM    251  H   GLU A  23      -9.998  24.039 -89.202  1.00  0.00              
ATOM    252  HA  GLU A  23      -9.479  26.578 -90.483  1.00  0.00              
ATOM    253 1HB  GLU A  23     -11.535  25.737 -88.438  1.00  0.00              
ATOM    254 2HB  GLU A  23     -11.510  27.309 -89.272  1.00  0.00              
ATOM    255 1HG  GLU A  23     -11.611  25.832 -91.495  1.00  0.00              
ATOM    256 2HG  GLU A  23     -12.048  24.579 -90.311  1.00  0.00              
ATOM    257  N   ALA A  24      -8.753  26.372 -87.319  1.00  0.00              
ATOM    258  CA  ALA A  24      -8.062  27.073 -86.240  1.00  0.00              
ATOM    259  C   ALA A  24      -6.661  27.427 -86.731  1.00  0.00              
ATOM    260  O   ALA A  24      -6.193  28.552 -86.565  1.00  0.00              
ATOM    261  CB  ALA A  24      -7.984  26.186 -85.001  1.00  0.00              
ATOM    262  H   ALA A  24      -9.004  25.402 -87.194  1.00  0.00              
ATOM    263  HA  ALA A  24      -8.607  27.989 -86.013  1.00  0.00              
ATOM    264 1HB  ALA A  24      -7.467  26.721 -84.204  1.00  0.00              
ATOM    265 2HB  ALA A  24      -8.991  25.931 -84.672  1.00  0.00              
ATOM    266 3HB  ALA A  24      -7.438  25.275 -85.240  1.00  0.00              
ATOM    267  N   ARG A  25      -6.001  26.461 -87.359  1.00  0.00              
ATOM    268  CA  ARG A  25      -4.664  26.679 -87.887  1.00  0.00              
ATOM    269  C   ARG A  25      -4.692  27.733 -88.999  1.00  0.00              
ATOM    270  O   ARG A  25      -3.794  28.573 -89.084  1.00  0.00              
ATOM    271  CB  ARG A  25      -4.011  25.385 -88.349  1.00  0.00              
ATOM    272  CG  ARG A  25      -2.578  25.530 -88.835  1.00  0.00              
ATOM    273  CD  ARG A  25      -1.842  24.246 -88.964  1.00  0.00              
ATOM    274  NE  ARG A  25      -2.369  23.348 -89.979  1.00  0.00              
ATOM    275  CZ  ARG A  25      -2.153  23.478 -91.303  1.00  0.00              
ATOM    276  NH1 ARG A  25      -1.454  24.485 -91.779  1.00  0.00              
ATOM    277  NH2 ARG A  25      -2.683  22.579 -92.113  1.00  0.00              
ATOM    278  H   ARG A  25      -6.434  25.556 -87.474  1.00  0.00              
ATOM    279  HA  ARG A  25      -4.015  27.065 -87.100  1.00  0.00              
ATOM    280 1HB  ARG A  25      -4.036  24.697 -87.505  1.00  0.00              
ATOM    281 2HB  ARG A  25      -4.626  24.990 -89.158  1.00  0.00              
ATOM    282 1HG  ARG A  25      -2.590  26.009 -89.815  1.00  0.00              
ATOM    283 2HG  ARG A  25      -2.035  26.160 -88.130  1.00  0.00              
ATOM    284 1HD  ARG A  25      -0.804  24.457 -89.222  1.00  0.00              
ATOM    285 2HD  ARG A  25      -1.879  23.719 -88.011  1.00  0.00              
ATOM    286  HE  ARG A  25      -2.950  22.527 -89.874  1.00  0.00              
ATOM    287 1HH1 ARG A  25      -1.071  25.174 -91.147  1.00  0.00              
ATOM    288 2HH1 ARG A  25      -1.303  24.565 -92.774  1.00  0.00              
ATOM    289 1HH2 ARG A  25      -3.232  21.821 -91.732  1.00  0.00              
ATOM    290 2HH2 ARG A  25      -2.537  22.653 -93.109  1.00  0.00              
ATOM    291  N   ASP A  26      -5.722  27.695 -89.846  1.00  0.00              
ATOM    292  CA  ASP A  26      -5.842  28.674 -90.927  1.00  0.00              
ATOM    293  C   ASP A  26      -5.885  30.088 -90.343  1.00  0.00              
ATOM    294  O   ASP A  26      -5.221  30.998 -90.836  1.00  0.00              
ATOM    295  CB  ASP A  26      -7.090  28.405 -91.771  1.00  0.00              
ATOM    296  CG  ASP A  26      -6.990  27.180 -92.670  1.00  0.00              
ATOM    297  OD1 ASP A  26      -5.907  26.670 -92.827  1.00  0.00              
ATOM    298  OD2 ASP A  26      -8.013  26.673 -93.064  1.00  0.00              
ATOM    299  H   ASP A  26      -6.432  26.984 -89.745  1.00  0.00              
ATOM    300  HA  ASP A  26      -4.968  28.616 -91.576  1.00  0.00              
ATOM    301 1HB  ASP A  26      -8.008  28.351 -91.184  1.00  0.00              
ATOM    302 2HB  ASP A  26      -7.104  29.306 -92.385  1.00  0.00              
ATOM    303  N   PHE A  27      -6.673  30.264 -89.288  1.00  0.00              
ATOM    304  CA  PHE A  27      -6.799  31.569 -88.653  1.00  0.00              
ATOM    305  C   PHE A  27      -5.475  31.992 -88.026  1.00  0.00              
ATOM    306  O   PHE A  27      -5.069  33.146 -88.135  1.00  0.00              
ATOM    307  CB  PHE A  27      -7.893  31.528 -87.589  1.00  0.00              
ATOM    308  CG  PHE A  27      -8.083  32.830 -86.867  1.00  0.00              
ATOM    309  CD1 PHE A  27      -8.580  33.945 -87.534  1.00  0.00              
ATOM    310  CD2 PHE A  27      -7.755  32.945 -85.521  1.00  0.00              
ATOM    311  CE1 PHE A  27      -8.748  35.159 -86.868  1.00  0.00              
ATOM    312  CE2 PHE A  27      -7.920  34.156 -84.847  1.00  0.00              
ATOM    313  CZ  PHE A  27      -8.417  35.261 -85.524  1.00  0.00              
ATOM    314  H   PHE A  27      -7.195  29.484 -88.916  1.00  0.00              
ATOM    315  HA  PHE A  27      -7.049  32.322 -89.401  1.00  0.00              
ATOM    316 1HB  PHE A  27      -8.851  31.281 -88.045  1.00  0.00              
ATOM    317 2HB  PHE A  27      -7.650  30.784 -86.831  1.00  0.00              
ATOM    318  HD1 PHE A  27      -8.840  33.862 -88.590  1.00  0.00              
ATOM    319  HD2 PHE A  27      -7.364  32.075 -84.991  1.00  0.00              
ATOM    320  HE1 PHE A  27      -9.139  36.024 -87.403  1.00  0.00              
ATOM    321  HE2 PHE A  27      -7.659  34.236 -83.792  1.00  0.00              
ATOM    322  HZ  PHE A  27      -8.545  36.207 -85.000  1.00  0.00              
ATOM    323  N   ALA A  28      -4.798  31.050 -87.380  1.00  0.00              
ATOM    324  CA  ALA A  28      -3.519  31.346 -86.756  1.00  0.00              
ATOM    325  C   ALA A  28      -2.531  31.873 -87.792  1.00  0.00              
ATOM    326  O   ALA A  28      -1.750  32.774 -87.512  1.00  0.00              
ATOM    327  CB  ALA A  28      -2.966  30.110 -86.061  1.00  0.00              
ATOM    328  H   ALA A  28      -5.171  30.113 -87.318  1.00  0.00              
ATOM    329  HA  ALA A  28      -3.667  32.127 -86.009  1.00  0.00              
ATOM    330 1HB  ALA A  28      -2.007  30.350 -85.603  1.00  0.00              
ATOM    331 2HB  ALA A  28      -3.664  29.783 -85.290  1.00  0.00              
ATOM    332 3HB  ALA A  28      -2.830  29.313 -86.790  1.00  0.00              
ATOM    333  N   ASN A  29      -2.561  31.308 -88.994  1.00  0.00              
ATOM    334  CA  ASN A  29      -1.659  31.757 -90.046  1.00  0.00              
ATOM    335  C   ASN A  29      -1.962  33.186 -90.485  1.00  0.00              
ATOM    336  O   ASN A  29      -1.050  33.935 -90.825  1.00  0.00              
ATOM    337  CB  ASN A  29      -1.704  30.824 -91.242  1.00  0.00              
ATOM    338  CG  ASN A  29      -0.760  29.658 -91.136  1.00  0.00              
ATOM    339  OD1 ASN A  29       0.446  29.786 -91.374  1.00  0.00              
ATOM    340  ND2 ASN A  29      -1.315  28.506 -90.859  1.00  0.00              
ATOM    341  H   ASN A  29      -3.211  30.560 -89.189  1.00  0.00              
ATOM    342  HA  ASN A  29      -0.633  31.769 -89.674  1.00  0.00              
ATOM    343 1HB  ASN A  29      -2.657  30.477 -91.644  1.00  0.00              
ATOM    344 2HB  ASN A  29      -1.273  31.564 -91.916  1.00  0.00              
ATOM    345 1HD2 ASN A  29      -0.748  27.686 -90.773  1.00  0.00              
ATOM    346 2HD2 ASN A  29      -2.305  28.445 -90.734  1.00  0.00              
ATOM    347  N   ARG A  30      -3.236  33.565 -90.473  1.00  0.00              
ATOM    348  CA  ARG A  30      -3.601  34.928 -90.843  1.00  0.00              
ATOM    349  C   ARG A  30      -3.110  35.889 -89.755  1.00  0.00              
ATOM    350  O   ARG A  30      -2.657  36.988 -90.057  1.00  0.00              
ATOM    351  CB  ARG A  30      -5.112  35.045 -91.019  1.00  0.00              
ATOM    352  CG  ARG A  30      -5.639  34.246 -92.205  1.00  0.00              
ATOM    353  CD  ARG A  30      -7.137  34.413 -92.361  1.00  0.00              
ATOM    354  NE  ARG A  30      -7.496  35.792 -92.670  1.00  0.00              
ATOM    355  CZ  ARG A  30      -8.719  36.294 -92.538  1.00  0.00              
ATOM    356  NH1 ARG A  30      -9.709  35.528 -92.097  1.00  0.00              
ATOM    357  NH2 ARG A  30      -8.951  37.563 -92.842  1.00  0.00              
ATOM    358  H   ARG A  30      -3.963  32.916 -90.208  1.00  0.00              
ATOM    359  HA  ARG A  30      -3.109  35.201 -91.777  1.00  0.00              
ATOM    360 1HB  ARG A  30      -5.568  34.691 -90.096  1.00  0.00              
ATOM    361 2HB  ARG A  30      -5.335  36.104 -91.152  1.00  0.00              
ATOM    362 1HG  ARG A  30      -5.139  34.595 -93.109  1.00  0.00              
ATOM    363 2HG  ARG A  30      -5.405  33.193 -92.044  1.00  0.00              
ATOM    364 1HD  ARG A  30      -7.483  33.770 -93.170  1.00  0.00              
ATOM    365 2HD  ARG A  30      -7.624  34.122 -91.431  1.00  0.00              
ATOM    366  HE  ARG A  30      -6.917  36.547 -93.013  1.00  0.00              
ATOM    367 1HH1 ARG A  30      -9.530  34.562 -91.861  1.00  0.00              
ATOM    368 2HH1 ARG A  30     -10.637  35.914 -91.999  1.00  0.00              
ATOM    369 1HH2 ARG A  30      -8.195  38.146 -93.174  1.00  0.00              
ATOM    370 2HH2 ARG A  30      -9.881  37.941 -92.741  1.00  0.00              
ATOM    371  N   VAL A  31      -3.202  35.475 -88.491  1.00  0.00              
ATOM    372  CA  VAL A  31      -2.727  36.314 -87.395  1.00  0.00              
ATOM    373  C   VAL A  31      -1.205  36.436 -87.531  1.00  0.00              
ATOM    374  O   VAL A  31      -0.633  37.489 -87.267  1.00  0.00              
ATOM    375  CB  VAL A  31      -3.091  35.738 -86.014  1.00  0.00              
ATOM    376  CG1 VAL A  31      -2.416  36.537 -84.909  1.00  0.00              
ATOM    377  CG2 VAL A  31      -4.599  35.732 -85.819  1.00  0.00              
ATOM    378  H   VAL A  31      -3.603  34.572 -88.281  1.00  0.00              
ATOM    379  HA  VAL A  31      -3.138  37.322 -87.461  1.00  0.00              
ATOM    380  HB  VAL A  31      -2.761  34.700 -85.965  1.00  0.00              
ATOM    381 1HG1 VAL A  31      -2.684  36.116 -83.939  1.00  0.00              
ATOM    382 2HG1 VAL A  31      -1.334  36.493 -85.037  1.00  0.00              
ATOM    383 3HG1 VAL A  31      -2.746  37.575 -84.957  1.00  0.00              
ATOM    384 1HG2 VAL A  31      -4.839  35.322 -84.839  1.00  0.00              
ATOM    385 2HG2 VAL A  31      -4.978  36.752 -85.889  1.00  0.00              
ATOM    386 3HG2 VAL A  31      -5.064  35.119 -86.592  1.00  0.00              
ATOM    387  N   ARG A  32      -0.557  35.356 -87.962  1.00  0.00              
ATOM    388  CA  ARG A  32       0.885  35.387 -88.149  1.00  0.00              
ATOM    389  C   ARG A  32       1.304  36.376 -89.229  1.00  0.00              
ATOM    390  O   ARG A  32       2.297  37.087 -89.075  1.00  0.00              
ATOM    391  CB  ARG A  32       1.449  34.000 -88.422  1.00  0.00              
ATOM    392  CG  ARG A  32       2.927  33.970 -88.777  1.00  0.00              
ATOM    393  CD  ARG A  32       3.461  32.613 -89.062  1.00  0.00              
ATOM    394  NE  ARG A  32       2.897  31.981 -90.244  1.00  0.00              
ATOM    395  CZ  ARG A  32       3.256  32.268 -91.511  1.00  0.00              
ATOM    396  NH1 ARG A  32       4.147  33.201 -91.767  1.00  0.00              
ATOM    397  NH2 ARG A  32       2.671  31.604 -92.492  1.00  0.00              
ATOM    398  H   ARG A  32      -1.061  34.504 -88.163  1.00  0.00              
ATOM    399  HA  ARG A  32       1.369  35.724 -87.232  1.00  0.00              
ATOM    400 1HB  ARG A  32       1.283  33.407 -87.524  1.00  0.00              
ATOM    401 2HB  ARG A  32       0.874  33.580 -89.246  1.00  0.00              
ATOM    402 1HG  ARG A  32       3.084  34.585 -89.663  1.00  0.00              
ATOM    403 2HG  ARG A  32       3.493  34.385 -87.942  1.00  0.00              
ATOM    404 1HD  ARG A  32       4.538  32.680 -89.210  1.00  0.00              
ATOM    405 2HD  ARG A  32       3.250  31.964 -88.213  1.00  0.00              
ATOM    406  HE  ARG A  32       2.187  31.264 -90.315  1.00  0.00              
ATOM    407 1HH1 ARG A  32       4.572  33.712 -91.006  1.00  0.00              
ATOM    408 2HH1 ARG A  32       4.402  33.402 -92.723  1.00  0.00              
ATOM    409 1HH2 ARG A  32       1.975  30.902 -92.278  1.00  0.00              
ATOM    410 2HH2 ARG A  32       2.921  31.800 -93.450  1.00  0.00              
ATOM    411  N   ALA A  33       0.549  36.429 -90.325  1.00  0.00              
ATOM    412  CA  ALA A  33       0.857  37.353 -91.416  1.00  0.00              
ATOM    413  C   ALA A  33       0.698  38.787 -90.925  1.00  0.00              
ATOM    414  O   ALA A  33       1.491  39.668 -91.260  1.00  0.00              
ATOM    415  CB  ALA A  33      -0.066  37.097 -92.603  1.00  0.00              
ATOM    416  H   ALA A  33      -0.253  35.820 -90.407  1.00  0.00              
ATOM    417  HA  ALA A  33       1.894  37.204 -91.718  1.00  0.00              
ATOM    418 1HB  ALA A  33       0.176  37.792 -93.407  1.00  0.00              
ATOM    419 2HB  ALA A  33       0.069  36.074 -92.955  1.00  0.00              
ATOM    420 3HB  ALA A  33      -1.101  37.243 -92.297  1.00  0.00              
ATOM    421  N   LEU A  34      -0.338  39.012 -90.125  1.00  0.00              
ATOM    422  CA  LEU A  34      -0.605  40.323 -89.554  1.00  0.00              
ATOM    423  C   LEU A  34       0.577  40.736 -88.673  1.00  0.00              
ATOM    424  O   LEU A  34       1.063  41.867 -88.747  1.00  0.00              
ATOM    425  CB  LEU A  34      -1.892  40.262 -88.728  1.00  0.00              
ATOM    426  CG  LEU A  34      -2.190  41.414 -87.770  1.00  0.00              
ATOM    427  CD1 LEU A  34      -2.336  42.711 -88.547  1.00  0.00              
ATOM    428  CD2 LEU A  34      -3.459  41.107 -86.985  1.00  0.00              
ATOM    429  H   LEU A  34      -0.959  38.245 -89.908  1.00  0.00              
ATOM    430  HA  LEU A  34      -0.695  41.058 -90.353  1.00  0.00              
ATOM    431 1HB  LEU A  34      -2.622  40.276 -89.536  1.00  0.00              
ATOM    432 2HB  LEU A  34      -1.976  39.324 -88.179  1.00  0.00              
ATOM    433  HG  LEU A  34      -1.364  41.468 -87.061  1.00  0.00              
ATOM    434 1HD1 LEU A  34      -2.548  43.527 -87.857  1.00  0.00              
ATOM    435 2HD1 LEU A  34      -1.410  42.921 -89.082  1.00  0.00              
ATOM    436 3HD1 LEU A  34      -3.154  42.618 -89.260  1.00  0.00              
ATOM    437 1HD2 LEU A  34      -3.671  41.929 -86.301  1.00  0.00              
ATOM    438 2HD2 LEU A  34      -4.294  40.984 -87.675  1.00  0.00              
ATOM    439 3HD2 LEU A  34      -3.322  40.188 -86.415  1.00  0.00              
ATOM    440  N   ALA A  35       1.038  39.804 -87.844  1.00  0.00              
ATOM    441  CA  ALA A  35       2.160  40.050 -86.945  1.00  0.00              
ATOM    442  C   ALA A  35       3.413  40.451 -87.720  1.00  0.00              
ATOM    443  O   ALA A  35       4.149  41.348 -87.310  1.00  0.00              
ATOM    444  CB  ALA A  35       2.437  38.803 -86.110  1.00  0.00              
ATOM    445  H   ALA A  35       0.594  38.897 -87.840  1.00  0.00              
ATOM    446  HA  ALA A  35       1.906  40.882 -86.288  1.00  0.00              
ATOM    447 1HB  ALA A  35       3.276  38.994 -85.441  1.00  0.00              
ATOM    448 2HB  ALA A  35       1.553  38.555 -85.522  1.00  0.00              
ATOM    449 3HB  ALA A  35       2.681  37.971 -86.769  1.00  0.00              
ATOM    450  N   GLU A  36       3.653  39.776 -88.840  1.00  0.00              
ATOM    451  CA  GLU A  36       4.819  40.061 -89.669  1.00  0.00              
ATOM    452  C   GLU A  36       4.750  41.476 -90.240  1.00  0.00              
ATOM    453  O   GLU A  36       5.762  42.176 -90.304  1.00  0.00              
ATOM    454  CB  GLU A  36       4.934  39.039 -90.802  1.00  0.00              
ATOM    455  CG  GLU A  36       5.328  37.640 -90.349  1.00  0.00              
ATOM    456  CD  GLU A  36       5.301  36.667 -91.495  1.00  0.00              
ATOM    457  OE1 GLU A  36       4.921  37.058 -92.572  1.00  0.00              
ATOM    458  OE2 GLU A  36       5.765  35.564 -91.323  1.00  0.00              
ATOM    459  H   GLU A  36       3.013  39.048 -89.124  1.00  0.00              
ATOM    460  HA  GLU A  36       5.724  40.013 -89.063  1.00  0.00              
ATOM    461 1HB  GLU A  36       3.963  39.000 -91.296  1.00  0.00              
ATOM    462 2HB  GLU A  36       5.682  39.418 -91.499  1.00  0.00              
ATOM    463 1HG  GLU A  36       6.302  37.599 -89.862  1.00  0.00              
ATOM    464 2HG  GLU A  36       4.553  37.376 -89.631  1.00  0.00              
ATOM    465  N   ARG A  37       3.556  41.894 -90.651  1.00  0.00              
ATOM    466  CA  ARG A  37       3.364  43.224 -91.224  1.00  0.00              
ATOM    467  C   ARG A  37       3.553  44.347 -90.206  1.00  0.00              
ATOM    468  O   ARG A  37       4.112  45.398 -90.525  1.00  0.00              
ATOM    469  CB  ARG A  37       1.961  43.353 -91.830  1.00  0.00              
ATOM    470  CG  ARG A  37       1.656  42.408 -92.978  1.00  0.00              
ATOM    471  CD  ARG A  37       0.438  42.890 -93.762  1.00  0.00              
ATOM    472  NE  ARG A  37      -0.792  42.890 -92.972  1.00  0.00              
ATOM    473  CZ  ARG A  37      -1.512  41.804 -92.703  1.00  0.00              
ATOM    474  NH1 ARG A  37      -1.131  40.620 -93.162  1.00  0.00              
ATOM    475  NH2 ARG A  37      -2.619  41.903 -91.979  1.00  0.00              
ATOM    476  H   ARG A  37       2.762  41.276 -90.565  1.00  0.00              
ATOM    477  HA  ARG A  37       4.113  43.405 -91.996  1.00  0.00              
ATOM    478 1HB  ARG A  37       1.249  43.174 -91.026  1.00  0.00              
ATOM    479 2HB  ARG A  37       1.860  44.380 -92.182  1.00  0.00              
ATOM    480 1HG  ARG A  37       2.526  42.367 -93.634  1.00  0.00              
ATOM    481 2HG  ARG A  37       1.464  41.416 -92.568  1.00  0.00              
ATOM    482 1HD  ARG A  37       0.619  43.908 -94.106  1.00  0.00              
ATOM    483 2HD  ARG A  37       0.289  42.237 -94.621  1.00  0.00              
ATOM    484  HE  ARG A  37      -1.272  43.661 -92.526  1.00  0.00              
ATOM    485 1HH1 ARG A  37      -0.291  40.543 -93.717  1.00  0.00              
ATOM    486 2HH1 ARG A  37      -1.682  39.800 -92.954  1.00  0.00              
ATOM    487 1HH2 ARG A  37      -2.913  42.806 -91.633  1.00  0.00              
ATOM    488 2HH2 ARG A  37      -3.163  41.077 -91.778  1.00  0.00              
ATOM    489  N   GLU A  38       3.084  44.120 -88.983  1.00  0.00              
ATOM    490  CA  GLU A  38       3.165  45.123 -87.927  1.00  0.00              
ATOM    491  C   GLU A  38       4.398  45.024 -87.036  1.00  0.00              
ATOM    492  O   GLU A  38       4.564  45.822 -86.108  1.00  0.00              
ATOM    493  CB  GLU A  38       1.907  45.048 -87.062  1.00  0.00              
ATOM    494  CG  GLU A  38       0.622  45.238 -87.851  1.00  0.00              
ATOM    495  CD  GLU A  38       0.540  46.605 -88.500  1.00  0.00              
ATOM    496  OE1 GLU A  38      -0.338  46.804 -89.366  1.00  0.00              
ATOM    497  OE2 GLU A  38       1.351  47.483 -88.138  1.00  0.00              
ATOM    498  H   GLU A  38       2.659  43.226 -88.781  1.00  0.00              
ATOM    499  HA  GLU A  38       3.235  46.118 -88.367  1.00  0.00              
ATOM    500 1HB  GLU A  38       1.908  44.069 -86.583  1.00  0.00              
ATOM    501 2HB  GLU A  38       1.996  45.825 -86.302  1.00  0.00              
ATOM    502 1HG  GLU A  38       0.466  44.477 -88.615  1.00  0.00              
ATOM    503 2HG  GLU A  38      -0.157  45.157 -87.095  1.00  0.00              
ATOM    504  N   ASN A  39       5.254  44.047 -87.306  1.00  0.00              
ATOM    505  CA  ASN A  39       6.466  43.859 -86.520  1.00  0.00              
ATOM    506  C   ASN A  39       6.199  43.657 -85.028  1.00  0.00              
ATOM    507  O   ASN A  39       6.970  44.111 -84.180  1.00  0.00              
ATOM    508  CB  ASN A  39       7.412  45.048 -86.715  1.00  0.00              
ATOM    509  CG  ASN A  39       7.893  45.175 -88.145  1.00  0.00              
ATOM    510  OD1 ASN A  39       8.417  44.221 -88.720  1.00  0.00              
ATOM    511  ND2 ASN A  39       7.720  46.355 -88.727  1.00  0.00              
ATOM    512  H   ASN A  39       5.063  43.419 -88.073  1.00  0.00              
ATOM    513  HA  ASN A  39       6.977  42.950 -86.840  1.00  0.00              
ATOM    514 1HB  ASN A  39       7.163  46.031 -86.314  1.00  0.00              
ATOM    515 2HB  ASN A  39       8.202  44.600 -86.112  1.00  0.00              
ATOM    516 1HD2 ASN A  39       8.019  46.495 -89.672  1.00  0.00              
ATOM    517 2HD2 ASN A  39       7.291  47.103 -88.222  1.00  0.00              
ATOM    518  N   HIS A  40       5.101  42.977 -84.710  1.00  0.00              
ATOM    519  CA  HIS A  40       4.756  42.693 -83.323  1.00  0.00              
ATOM    520  C   HIS A  40       4.101  41.323 -83.337  1.00  0.00              
ATOM    521  O   HIS A  40       3.101  41.107 -84.024  1.00  0.00              
ATOM    522  CB  HIS A  40       3.804  43.753 -82.769  1.00  0.00              
ATOM    523  CG  HIS A  40       3.675  43.721 -81.278  1.00  0.00              
ATOM    524  ND1 HIS A  40       4.761  43.814 -80.435  1.00  0.00              
ATOM    525  CD2 HIS A  40       2.588  43.602 -80.479  1.00  0.00              
ATOM    526  CE1 HIS A  40       4.350  43.755 -79.181  1.00  0.00              
ATOM    527  NE2 HIS A  40       3.035  43.627 -79.180  1.00  0.00              
ATOM    528  H   HIS A  40       4.491  42.649 -85.446  1.00  0.00              
ATOM    529  HA  HIS A  40       5.662  42.668 -82.718  1.00  0.00              
ATOM    530 1HB  HIS A  40       4.158  44.751 -83.031  1.00  0.00              
ATOM    531 2HB  HIS A  40       2.803  43.606 -83.173  1.00  0.00              
ATOM    532  HD2 HIS A  40       1.523  43.501 -80.688  1.00  0.00              
ATOM    533  HE1 HIS A  40       5.064  43.812 -78.360  1.00  0.00              
ATOM    534  HE2 HIS A  40       2.446  43.558 -78.362  1.00  0.00              
ATOM    535  N   HIS A  41       4.668  40.401 -82.570  1.00  0.00              
ATOM    536  CA  HIS A  41       4.186  39.033 -82.566  1.00  0.00              
ATOM    537  C   HIS A  41       3.490  38.571 -81.307  1.00  0.00              
ATOM    538  O   HIS A  41       3.889  38.903 -80.194  1.00  0.00              
ATOM    539  CB  HIS A  41       5.354  38.085 -82.854  1.00  0.00              
ATOM    540  CG  HIS A  41       6.136  38.448 -84.078  1.00  0.00              
ATOM    541  ND1 HIS A  41       5.748  38.074 -85.348  1.00  0.00              
ATOM    542  CD2 HIS A  41       7.283  39.151 -84.228  1.00  0.00              
ATOM    543  CE1 HIS A  41       6.623  38.532 -86.225  1.00  0.00              
ATOM    544  NE2 HIS A  41       7.564  39.188 -85.571  1.00  0.00              
ATOM    545  H   HIS A  41       5.447  40.650 -81.978  1.00  0.00              
ATOM    546  HA  HIS A  41       3.423  38.911 -83.334  1.00  0.00              
ATOM    547 1HB  HIS A  41       6.059  38.091 -82.022  1.00  0.00              
ATOM    548 2HB  HIS A  41       4.985  37.071 -83.009  1.00  0.00              
ATOM    549  HD2 HIS A  41       7.950  39.641 -83.517  1.00  0.00              
ATOM    550  HE1 HIS A  41       6.493  38.341 -87.290  1.00  0.00              
ATOM    551  HE2 HIS A  41       8.364  39.646 -85.984  1.00  0.00              
ATOM    552  N   PRO A  42       2.444  37.758 -81.473  1.00  0.00              
ATOM    553  CA  PRO A  42       1.672  37.235 -80.350  1.00  0.00              
ATOM    554  C   PRO A  42       2.186  35.878 -79.918  1.00  0.00              
ATOM    555  O   PRO A  42       3.156  35.350 -80.471  1.00  0.00              
ATOM    556  CB  PRO A  42       0.293  37.082 -80.960  1.00  0.00              
ATOM    557  CG  PRO A  42       0.643  36.490 -82.317  1.00  0.00              
ATOM    558  CD  PRO A  42       1.852  37.323 -82.757  1.00  0.00              
ATOM    559  HA  PRO A  42       1.745  37.866 -79.452  1.00  0.00              
ATOM    560 1HB  PRO A  42      -0.344  36.421 -80.354  1.00  0.00              
ATOM    561 2HB  PRO A  42      -0.225  38.050 -81.034  1.00  0.00              
ATOM    562 1HG  PRO A  42       0.883  35.420 -82.234  1.00  0.00              
ATOM    563 2HG  PRO A  42      -0.200  36.577 -83.018  1.00  0.00              
ATOM    564 1HD  PRO A  42       2.570  36.735 -83.347  1.00  0.00              
ATOM    565 2HD  PRO A  42       1.560  38.186 -83.374  1.00  0.00              
ATOM    566  N   ARG A  43       1.540  35.338 -78.892  1.00  0.00              
ATOM    567  CA  ARG A  43       1.792  33.970 -78.486  1.00  0.00              
ATOM    568  C   ARG A  43       0.466  33.341 -78.920  1.00  0.00              
ATOM    569  O   ARG A  43      -0.614  33.770 -78.488  1.00  0.00              
ATOM    570  CB  ARG A  43       2.145  33.774 -77.019  1.00  0.00              
ATOM    571  CG  ARG A  43       2.556  32.359 -76.643  1.00  0.00              
ATOM    572  CD  ARG A  43       2.990  32.202 -75.232  1.00  0.00              
ATOM    573  NE  ARG A  43       1.916  32.298 -74.256  1.00  0.00              
ATOM    574  CZ  ARG A  43       2.090  32.263 -72.921  1.00  0.00              
ATOM    575  NH1 ARG A  43       3.284  32.095 -72.397  1.00  0.00              
ATOM    576  NH2 ARG A  43       1.023  32.376 -72.149  1.00  0.00              
ATOM    577  H   ARG A  43       0.861  35.885 -78.383  1.00  0.00              
ATOM    578  HA  ARG A  43       2.664  33.583 -79.015  1.00  0.00              
ATOM    579 1HB  ARG A  43       2.963  34.457 -76.795  1.00  0.00              
ATOM    580 2HB  ARG A  43       1.266  34.058 -76.440  1.00  0.00              
ATOM    581 1HG  ARG A  43       1.707  31.696 -76.809  1.00  0.00              
ATOM    582 2HG  ARG A  43       3.384  32.057 -77.286  1.00  0.00              
ATOM    583 1HD  ARG A  43       3.454  31.224 -75.111  1.00  0.00              
ATOM    584 2HD  ARG A  43       3.716  32.979 -74.996  1.00  0.00              
ATOM    585  HE  ARG A  43       0.921  32.402 -74.402  1.00  0.00              
ATOM    586 1HH1 ARG A  43       4.088  31.992 -73.001  1.00  0.00              
ATOM    587 2HH1 ARG A  43       3.393  32.071 -71.394  1.00  0.00              
ATOM    588 1HH2 ARG A  43       0.110  32.486 -72.568  1.00  0.00              
ATOM    589 2HH2 ARG A  43       1.125  32.351 -71.145  1.00  0.00              
ATOM    590  N   LEU A  44       0.550  32.360 -79.811  1.00  0.00              
ATOM    591  CA  LEU A  44      -0.631  31.683 -80.326  1.00  0.00              
ATOM    592  C   LEU A  44      -0.720  30.268 -79.805  1.00  0.00              
ATOM    593  O   LEU A  44       0.270  29.537 -79.815  1.00  0.00              
ATOM    594  CB  LEU A  44      -0.620  31.683 -81.860  1.00  0.00              
ATOM    595  CG  LEU A  44      -0.612  33.072 -82.512  1.00  0.00              
ATOM    596  CD1 LEU A  44      -0.514  32.937 -84.026  1.00  0.00              
ATOM    597  CD2 LEU A  44      -1.874  33.826 -82.119  1.00  0.00              
ATOM    598  H   LEU A  44       1.462  32.077 -80.140  1.00  0.00              
ATOM    599  HA  LEU A  44      -1.527  32.198 -79.980  1.00  0.00              
ATOM    600 1HB  LEU A  44       0.333  31.185 -82.030  1.00  0.00              
ATOM    601 2HB  LEU A  44      -1.427  31.075 -82.269  1.00  0.00              
ATOM    602  HG  LEU A  44       0.242  33.615 -82.107  1.00  0.00              
ATOM    603 1HD1 LEU A  44      -0.509  33.927 -84.480  1.00  0.00              
ATOM    604 2HD1 LEU A  44       0.407  32.415 -84.285  1.00  0.00              
ATOM    605 3HD1 LEU A  44      -1.368  32.372 -84.397  1.00  0.00              
ATOM    606 1HD2 LEU A  44      -1.866  34.813 -82.583  1.00  0.00              
ATOM    607 2HD2 LEU A  44      -2.750  33.272 -82.457  1.00  0.00              
ATOM    608 3HD2 LEU A  44      -1.910  33.935 -81.035  1.00  0.00              
ATOM    609  N   THR A  45      -1.903  29.872 -79.359  1.00  0.00              
ATOM    610  CA  THR A  45      -2.100  28.505 -78.896  1.00  0.00              
ATOM    611  C   THR A  45      -3.180  27.919 -79.794  1.00  0.00              
ATOM    612  O   THR A  45      -4.316  28.397 -79.812  1.00  0.00              
ATOM    613  CB  THR A  45      -2.525  28.424 -77.418  1.00  0.00              
ATOM    614  OG1 THR A  45      -1.514  29.017 -76.594  1.00  0.00              
ATOM    615  CG2 THR A  45      -2.730  26.975 -77.001  1.00  0.00              
ATOM    616  H   THR A  45      -2.681  30.516 -79.336  1.00  0.00              
ATOM    617  HA  THR A  45      -1.174  27.940 -79.009  1.00  0.00              
ATOM    618  HB  THR A  45      -3.457  28.974 -77.287  1.00  0.00              
ATOM    619  HG1 THR A  45      -1.398  29.937 -76.843  1.00  0.00              
ATOM    620 1HG2 THR A  45      -3.030  26.939 -75.954  1.00  0.00              
ATOM    621 2HG2 THR A  45      -3.506  26.525 -77.619  1.00  0.00              
ATOM    622 3HG2 THR A  45      -1.798  26.426 -77.131  1.00  0.00              
ATOM    623  N   ILE A  46      -2.804  26.901 -80.560  1.00  0.00              
ATOM    624  CA  ILE A  46      -3.706  26.251 -81.495  1.00  0.00              
ATOM    625  C   ILE A  46      -4.027  24.836 -81.048  1.00  0.00              
ATOM    626  O   ILE A  46      -3.132  24.048 -80.734  1.00  0.00              
ATOM    627  CB  ILE A  46      -3.115  26.210 -82.916  1.00  0.00              
ATOM    628  CG1 ILE A  46      -2.722  27.618 -83.371  1.00  0.00              
ATOM    629  CG2 ILE A  46      -4.109  25.592 -83.888  1.00  0.00              
ATOM    630  CD1 ILE A  46      -1.288  27.982 -83.060  1.00  0.00              
ATOM    631  H   ILE A  46      -1.852  26.571 -80.484  1.00  0.00              
ATOM    632  HA  ILE A  46      -4.668  26.761 -81.518  1.00  0.00              
ATOM    633  HB  ILE A  46      -2.201  25.617 -82.904  1.00  0.00              
ATOM    634 1HG1 ILE A  46      -2.884  27.669 -84.447  1.00  0.00              
ATOM    635 2HG1 ILE A  46      -3.390  28.319 -82.871  1.00  0.00              
ATOM    636 1HG2 ILE A  46      -3.675  25.571 -84.887  1.00  0.00              
ATOM    637 2HG2 ILE A  46      -4.341  24.575 -83.572  1.00  0.00              
ATOM    638 3HG2 ILE A  46      -5.023  26.185 -83.901  1.00  0.00              
ATOM    639 1HD1 ILE A  46      -1.083  28.993 -83.412  1.00  0.00              
ATOM    640 2HD1 ILE A  46      -1.124  27.933 -81.983  1.00  0.00              
ATOM    641 3HD1 ILE A  46      -0.618  27.283 -83.560  1.00  0.00              
ATOM    642  N   GLU A  47      -5.311  24.523 -81.005  1.00  0.00              
ATOM    643  CA  GLU A  47      -5.755  23.192 -80.628  1.00  0.00              
ATOM    644  C   GLU A  47      -7.052  22.925 -81.360  1.00  0.00              
ATOM    645  O   GLU A  47      -7.576  23.807 -82.035  1.00  0.00              
ATOM    646  CB  GLU A  47      -5.944  23.067 -79.115  1.00  0.00              
ATOM    647  CG  GLU A  47      -7.052  23.941 -78.545  1.00  0.00              
ATOM    648  CD  GLU A  47      -7.125  23.825 -77.048  1.00  0.00              
ATOM    649  OE1 GLU A  47      -7.369  22.744 -76.567  1.00  0.00              
ATOM    650  OE2 GLU A  47      -6.827  24.788 -76.382  1.00  0.00              
ATOM    651  H   GLU A  47      -6.000  25.224 -81.239  1.00  0.00              
ATOM    652  HA  GLU A  47      -5.015  22.454 -80.938  1.00  0.00              
ATOM    653 1HB  GLU A  47      -6.165  22.020 -78.907  1.00  0.00              
ATOM    654 2HB  GLU A  47      -4.995  23.337 -78.651  1.00  0.00              
ATOM    655 1HG  GLU A  47      -6.962  24.991 -78.822  1.00  0.00              
ATOM    656 2HG  GLU A  47      -7.958  23.527 -78.986  1.00  0.00              
ATOM    657  N   TRP A  48      -7.560  21.706 -81.255  1.00  0.00              
ATOM    658  CA  TRP A  48      -8.806  21.387 -81.926  1.00  0.00              
ATOM    659  C   TRP A  48      -9.896  22.375 -81.536  1.00  0.00              
ATOM    660  O   TRP A  48     -10.195  22.543 -80.356  1.00  0.00              
ATOM    661  CB  TRP A  48      -9.242  19.959 -81.593  1.00  0.00              
ATOM    662  CG  TRP A  48     -10.595  19.605 -82.131  1.00  0.00              
ATOM    663  CD1 TRP A  48     -11.799  19.883 -81.557  1.00  0.00              
ATOM    664  CD2 TRP A  48     -10.882  18.910 -83.351  1.00  0.00              
ATOM    665  NE1 TRP A  48     -12.819  19.403 -82.340  1.00  0.00              
ATOM    666  CE2 TRP A  48     -12.281  18.802 -83.450  1.00  0.00              
ATOM    667  CE3 TRP A  48     -10.089  18.368 -84.370  1.00  0.00              
ATOM    668  CZ2 TRP A  48     -12.904  18.177 -84.518  1.00  0.00              
ATOM    669  CZ3 TRP A  48     -10.715  17.743 -85.442  1.00  0.00              
ATOM    670  CH2 TRP A  48     -12.082  17.651 -85.514  1.00  0.00              
ATOM    671  H   TRP A  48      -7.095  20.991 -80.715  1.00  0.00              
ATOM    672  HA  TRP A  48      -8.676  21.468 -83.005  1.00  0.00              
ATOM    673 1HB  TRP A  48      -8.540  19.241 -82.018  1.00  0.00              
ATOM    674 2HB  TRP A  48      -9.290  19.823 -80.513  1.00  0.00              
ATOM    675  HD1 TRP A  48     -11.780  20.417 -80.608  1.00  0.00              
ATOM    676  HE1 TRP A  48     -13.805  19.479 -82.134  1.00  0.00              
ATOM    677  HE3 TRP A  48      -9.001  18.416 -84.364  1.00  0.00              
ATOM    678  HZ2 TRP A  48     -13.993  18.126 -84.536  1.00  0.00              
ATOM    679  HZ3 TRP A  48     -10.086  17.324 -86.228  1.00  0.00              
ATOM    680  HH2 TRP A  48     -12.533  17.152 -86.373  1.00  0.00              
ATOM    681  N   GLY A  49     -10.465  23.038 -82.539  1.00  0.00              
ATOM    682  CA  GLY A  49     -11.549  23.977 -82.311  1.00  0.00              
ATOM    683  C   GLY A  49     -11.263  25.310 -81.641  1.00  0.00              
ATOM    684  O   GLY A  49     -12.203  26.037 -81.316  1.00  0.00              
ATOM    685  H   GLY A  49     -10.136  22.886 -83.482  1.00  0.00              
ATOM    686 1HA  GLY A  49     -11.998  24.242 -83.268  1.00  0.00              
ATOM    687 2HA  GLY A  49     -12.300  23.507 -81.677  1.00  0.00              
ATOM    688  N   ARG A  50      -9.999  25.661 -81.433  1.00  0.00              
ATOM    689  CA  ARG A  50      -9.725  26.934 -80.790  1.00  0.00              
ATOM    690  C   ARG A  50      -8.340  27.493 -80.999  1.00  0.00              
ATOM    691  O   ARG A  50      -7.352  26.761 -81.069  1.00  0.00              
ATOM    692  CB  ARG A  50      -9.957  26.819 -79.287  1.00  0.00              
ATOM    693  CG  ARG A  50      -9.809  28.136 -78.512  1.00  0.00              
ATOM    694  CD  ARG A  50     -10.205  27.982 -77.046  1.00  0.00              
ATOM    695  NE  ARG A  50      -9.323  27.072 -76.320  1.00  0.00              
ATOM    696  CZ  ARG A  50      -9.424  26.816 -75.019  1.00  0.00              
ATOM    697  NH1 ARG A  50     -10.372  27.401 -74.299  1.00  0.00              
ATOM    698  NH2 ARG A  50      -8.576  25.980 -74.435  1.00  0.00              
ATOM    699  H   ARG A  50      -9.226  25.072 -81.707  1.00  0.00              
ATOM    700  HA  ARG A  50     -10.378  27.704 -81.203  1.00  0.00              
ATOM    701 1HB  ARG A  50     -10.965  26.431 -79.149  1.00  0.00              
ATOM    702 2HB  ARG A  50      -9.235  26.096 -78.908  1.00  0.00              
ATOM    703 1HG  ARG A  50      -8.769  28.458 -78.570  1.00  0.00              
ATOM    704 2HG  ARG A  50     -10.448  28.886 -78.979  1.00  0.00              
ATOM    705 1HD  ARG A  50     -10.164  28.958 -76.564  1.00  0.00              
ATOM    706 2HD  ARG A  50     -11.221  27.593 -76.993  1.00  0.00              
ATOM    707  HE  ARG A  50      -8.544  26.523 -76.658  1.00  0.00              
ATOM    708 1HH1 ARG A  50     -11.017  28.040 -74.742  1.00  0.00              
ATOM    709 2HH1 ARG A  50     -10.445  27.204 -73.311  1.00  0.00              
ATOM    710 1HH2 ARG A  50      -7.851  25.537 -74.982  1.00  0.00              
ATOM    711 2HH2 ARG A  50      -8.658  25.791 -73.447  1.00  0.00              
ATOM    712  N   VAL A  51      -8.286  28.813 -81.105  1.00  0.00              
ATOM    713  CA  VAL A  51      -7.026  29.521 -81.206  1.00  0.00              
ATOM    714  C   VAL A  51      -7.065  30.581 -80.121  1.00  0.00              
ATOM    715  O   VAL A  51      -8.021  31.356 -80.037  1.00  0.00              
ATOM    716  CB  VAL A  51      -6.837  30.259 -82.542  1.00  0.00              
ATOM    717  CG1 VAL A  51      -5.531  31.054 -82.501  1.00  0.00              
ATOM    718  CG2 VAL A  51      -6.816  29.274 -83.694  1.00  0.00              
ATOM    719  H   VAL A  51      -9.148  29.339 -81.116  1.00  0.00              
ATOM    720  HA  VAL A  51      -6.182  28.858 -81.011  1.00  0.00              
ATOM    721  HB  VAL A  51      -7.689  30.919 -82.705  1.00  0.00              
ATOM    722 1HG1 VAL A  51      -5.394  31.579 -83.447  1.00  0.00              
ATOM    723 2HG1 VAL A  51      -5.571  31.778 -81.688  1.00  0.00              
ATOM    724 3HG1 VAL A  51      -4.695  30.373 -82.341  1.00  0.00              
ATOM    725 1HG2 VAL A  51      -6.682  29.813 -84.632  1.00  0.00              
ATOM    726 2HG2 VAL A  51      -5.993  28.573 -83.557  1.00  0.00              
ATOM    727 3HG2 VAL A  51      -7.758  28.726 -83.722  1.00  0.00              
ATOM    728  N   THR A  52      -6.049  30.593 -79.270  1.00  0.00              
ATOM    729  CA  THR A  52      -5.946  31.609 -78.237  1.00  0.00              
ATOM    730  C   THR A  52      -4.855  32.555 -78.722  1.00  0.00              
ATOM    731  O   THR A  52      -3.770  32.120 -79.133  1.00  0.00              
ATOM    732  CB  THR A  52      -5.530  31.019 -76.880  1.00  0.00              
ATOM    733  OG1 THR A  52      -6.496  30.049 -76.464  1.00  0.00              
ATOM    734  CG2 THR A  52      -5.455  32.114 -75.821  1.00  0.00              
ATOM    735  H   THR A  52      -5.332  29.885 -79.337  1.00  0.00              
ATOM    736  HA  THR A  52      -6.894  32.139 -78.145  1.00  0.00              
ATOM    737  HB  THR A  52      -4.553  30.547 -76.983  1.00  0.00              
ATOM    738  HG1 THR A  52      -6.334  29.220 -76.921  1.00  0.00              
ATOM    739 1HG2 THR A  52      -5.159  31.677 -74.868  1.00  0.00              
ATOM    740 2HG2 THR A  52      -4.721  32.861 -76.122  1.00  0.00              
ATOM    741 3HG2 THR A  52      -6.431  32.585 -75.717  1.00  0.00              
ATOM    742  N   VAL A  53      -5.157  33.845 -78.704  1.00  0.00              
ATOM    743  CA  VAL A  53      -4.216  34.862 -79.141  1.00  0.00              
ATOM    744  C   VAL A  53      -3.886  35.746 -77.949  1.00  0.00              
ATOM    745  O   VAL A  53      -4.787  36.270 -77.291  1.00  0.00              
ATOM    746  CB  VAL A  53      -4.822  35.738 -80.272  1.00  0.00              
ATOM    747  CG1 VAL A  53      -3.787  36.741 -80.763  1.00  0.00              
ATOM    748  CG2 VAL A  53      -5.312  34.861 -81.421  1.00  0.00              
ATOM    749  H   VAL A  53      -6.070  34.127 -78.376  1.00  0.00              
ATOM    750  HA  VAL A  53      -3.277  34.417 -79.473  1.00  0.00              
ATOM    751  HB  VAL A  53      -5.692  36.266 -79.883  1.00  0.00              
ATOM    752 1HG1 VAL A  53      -4.220  37.352 -81.556  1.00  0.00              
ATOM    753 2HG1 VAL A  53      -3.482  37.383 -79.937  1.00  0.00              
ATOM    754 3HG1 VAL A  53      -2.919  36.208 -81.150  1.00  0.00              
ATOM    755 1HG2 VAL A  53      -5.734  35.489 -82.205  1.00  0.00              
ATOM    756 2HG2 VAL A  53      -4.475  34.290 -81.824  1.00  0.00              
ATOM    757 3HG2 VAL A  53      -6.077  34.175 -81.055  1.00  0.00              
ATOM    758  N   GLU A  54      -2.596  35.899 -77.676  1.00  0.00              
ATOM    759  CA  GLU A  54      -2.137  36.731 -76.569  1.00  0.00              
ATOM    760  C   GLU A  54      -1.176  37.783 -77.092  1.00  0.00              
ATOM    761  O   GLU A  54      -0.222  37.464 -77.809  1.00  0.00              
ATOM    762  CB  GLU A  54      -1.411  35.891 -75.519  1.00  0.00              
ATOM    763  CG  GLU A  54      -2.232  34.786 -74.899  1.00  0.00              
ATOM    764  CD  GLU A  54      -1.391  33.912 -73.999  1.00  0.00              
ATOM    765  OE1 GLU A  54      -1.139  34.299 -72.839  1.00  0.00              
ATOM    766  OE2 GLU A  54      -0.956  32.842 -74.460  1.00  0.00              
ATOM    767  H   GLU A  54      -1.914  35.426 -78.251  1.00  0.00              
ATOM    768  HA  GLU A  54      -2.985  37.251 -76.121  1.00  0.00              
ATOM    769 1HB  GLU A  54      -0.540  35.454 -76.008  1.00  0.00              
ATOM    770 2HB  GLU A  54      -1.084  36.574 -74.735  1.00  0.00              
ATOM    771 1HG  GLU A  54      -3.098  35.148 -74.345  1.00  0.00              
ATOM    772 2HG  GLU A  54      -2.568  34.205 -75.756  1.00  0.00              
ATOM    773  N   TRP A  55      -1.438  39.035 -76.731  1.00  0.00              
ATOM    774  CA  TRP A  55      -0.602  40.155 -77.130  1.00  0.00              
ATOM    775  C   TRP A  55      -0.061  40.884 -75.913  1.00  0.00              
ATOM    776  O   TRP A  55      -0.812  41.223 -75.000  1.00  0.00              
ATOM    777  CB  TRP A  55      -1.389  41.198 -77.933  1.00  0.00              
ATOM    778  CG  TRP A  55      -1.985  40.739 -79.215  1.00  0.00              
ATOM    779  CD1 TRP A  55      -3.303  40.467 -79.457  1.00  0.00              
ATOM    780  CD2 TRP A  55      -1.298  40.523 -80.451  1.00  0.00              
ATOM    781  NE1 TRP A  55      -3.479  40.099 -80.768  1.00  0.00              
ATOM    782  CE2 TRP A  55      -2.264  40.121 -81.400  1.00  0.00              
ATOM    783  CE3 TRP A  55       0.041  40.631 -80.850  1.00  0.00              
ATOM    784  CZ2 TRP A  55      -1.933  39.825 -82.725  1.00  0.00              
ATOM    785  CZ3 TRP A  55       0.368  40.339 -82.171  1.00  0.00              
ATOM    786  CH2 TRP A  55      -0.617  39.938 -83.090  1.00  0.00              
ATOM    787  H   TRP A  55      -2.251  39.208 -76.157  1.00  0.00              
ATOM    788  HA  TRP A  55       0.259  39.792 -77.691  1.00  0.00              
ATOM    789 1HB  TRP A  55      -2.230  41.569 -77.347  1.00  0.00              
ATOM    790 2HB  TRP A  55      -0.740  42.031 -78.205  1.00  0.00              
ATOM    791  HD1 TRP A  55      -3.990  40.575 -78.620  1.00  0.00              
ATOM    792  HE1 TRP A  55      -4.359  39.852 -81.197  1.00  0.00              
ATOM    793  HE3 TRP A  55       0.841  40.936 -80.176  1.00  0.00              
ATOM    794  HZ2 TRP A  55      -2.725  39.521 -83.410  1.00  0.00              
ATOM    795  HZ3 TRP A  55       1.411  40.429 -82.476  1.00  0.00              
ATOM    796  HH2 TRP A  55      -0.325  39.712 -84.116  1.00  0.00              
ATOM    797  N   TRP A  56       1.244  41.116 -75.894  1.00  0.00              
ATOM    798  CA  TRP A  56       1.845  41.919 -74.838  1.00  0.00              
ATOM    799  C   TRP A  56       3.194  42.403 -75.323  1.00  0.00              
ATOM    800  O   TRP A  56       3.718  41.926 -76.333  1.00  0.00              
ATOM    801  CB  TRP A  56       1.961  41.160 -73.502  1.00  0.00              
ATOM    802  CG  TRP A  56       3.083  40.186 -73.382  1.00  0.00              
ATOM    803  CD1 TRP A  56       4.343  40.430 -72.912  1.00  0.00              
ATOM    804  CD2 TRP A  56       3.032  38.791 -73.692  1.00  0.00              
ATOM    805  NE1 TRP A  56       5.079  39.268 -72.906  1.00  0.00              
ATOM    806  CE2 TRP A  56       4.298  38.247 -73.382  1.00  0.00              
ATOM    807  CE3 TRP A  56       2.037  37.946 -74.202  1.00  0.00              
ATOM    808  CZ2 TRP A  56       4.595  36.888 -73.564  1.00  0.00              
ATOM    809  CZ3 TRP A  56       2.331  36.597 -74.383  1.00  0.00              
ATOM    810  CH2 TRP A  56       3.600  36.082 -74.065  1.00  0.00              
ATOM    811  H   TRP A  56       1.835  40.734 -76.618  1.00  0.00              
ATOM    812  HA  TRP A  56       1.218  42.786 -74.631  1.00  0.00              
ATOM    813 1HB  TRP A  56       2.108  41.862 -72.681  1.00  0.00              
ATOM    814 2HB  TRP A  56       1.059  40.575 -73.323  1.00  0.00              
ATOM    815  HD1 TRP A  56       4.572  41.455 -72.625  1.00  0.00              
ATOM    816  HE1 TRP A  56       6.038  39.180 -72.602  1.00  0.00              
ATOM    817  HE3 TRP A  56       1.039  38.296 -74.463  1.00  0.00              
ATOM    818  HZ2 TRP A  56       5.590  36.527 -73.303  1.00  0.00              
ATOM    819  HZ3 TRP A  56       1.550  35.948 -74.779  1.00  0.00              
ATOM    820  HH2 TRP A  56       3.798  35.021 -74.220  1.00  0.00              
ATOM    821  N   THR A  57       3.728  43.393 -74.625  1.00  0.00              
ATOM    822  CA  THR A  57       5.016  43.962 -74.962  1.00  0.00              
ATOM    823  C   THR A  57       5.970  43.615 -73.829  1.00  0.00              
ATOM    824  O   THR A  57       5.836  44.111 -72.711  1.00  0.00              
ATOM    825  CB  THR A  57       4.901  45.484 -75.129  1.00  0.00              
ATOM    826  OG1 THR A  57       3.946  45.768 -76.162  1.00  0.00              
ATOM    827  CG2 THR A  57       6.242  46.085 -75.514  1.00  0.00              
ATOM    828  H   THR A  57       3.219  43.761 -73.834  1.00  0.00              
ATOM    829  HA  THR A  57       5.386  43.516 -75.886  1.00  0.00              
ATOM    830  HB  THR A  57       4.567  45.920 -74.187  1.00  0.00              
ATOM    831  HG1 THR A  57       3.058  45.694 -75.805  1.00  0.00              
ATOM    832 1HG2 THR A  57       6.137  47.164 -75.627  1.00  0.00              
ATOM    833 2HG2 THR A  57       6.974  45.870 -74.735  1.00  0.00              
ATOM    834 3HG2 THR A  57       6.576  45.652 -76.456  1.00  0.00              
ATOM    835  N   HIS A  58       6.920  42.737 -74.132  1.00  0.00              
ATOM    836  CA  HIS A  58       7.898  42.270 -73.156  1.00  0.00              
ATOM    837  C   HIS A  58       8.617  43.368 -72.385  1.00  0.00              
ATOM    838  O   HIS A  58       8.640  43.354 -71.154  1.00  0.00              
ATOM    839  CB  HIS A  58       8.949  41.391 -73.838  1.00  0.00              
ATOM    840  CG  HIS A  58      10.052  40.954 -72.924  1.00  0.00              
ATOM    841  ND1 HIS A  58       9.852  40.067 -71.887  1.00  0.00              
ATOM    842  CD2 HIS A  58      11.359  41.303 -72.871  1.00  0.00              
ATOM    843  CE1 HIS A  58      10.988  39.889 -71.237  1.00  0.00              
ATOM    844  NE2 HIS A  58      11.918  40.628 -71.814  1.00  0.00              
ATOM    845  H   HIS A  58       6.961  42.383 -75.077  1.00  0.00              
ATOM    846  HA  HIS A  58       7.395  41.689 -72.383  1.00  0.00              
ATOM    847 1HB  HIS A  58       8.486  40.482 -74.224  1.00  0.00              
ATOM    848 2HB  HIS A  58       9.419  41.935 -74.657  1.00  0.00              
ATOM    849  HD1 HIS A  58       9.010  39.563 -71.694  1.00  0.00              
ATOM    850  HD2 HIS A  58      11.971  41.971 -73.478  1.00  0.00              
ATOM    851  HE1 HIS A  58      11.037  39.219 -70.379  1.00  0.00              
ATOM    852  N   SER A  59       9.205  44.315 -73.106  1.00  0.00              
ATOM    853  CA  SER A  59       9.954  45.388 -72.468  1.00  0.00              
ATOM    854  C   SER A  59       9.129  46.171 -71.460  1.00  0.00              
ATOM    855  O   SER A  59       9.653  46.613 -70.434  1.00  0.00              
ATOM    856  CB  SER A  59      10.523  46.344 -73.523  1.00  0.00              
ATOM    857  OG  SER A  59       9.506  47.134 -74.113  1.00  0.00              
ATOM    858  H   SER A  59       9.135  44.296 -74.113  1.00  0.00              
ATOM    859  HA  SER A  59      10.868  45.047 -71.979  1.00  0.00              
ATOM    860 1HB  SER A  59      11.252  46.997 -73.044  1.00  0.00              
ATOM    861 2HB  SER A  59      11.016  45.757 -74.297  1.00  0.00              
ATOM    862  HG  SER A  59       9.817  47.479 -74.954  1.00  0.00              
ATOM    863  N   ALA A  60       7.842  46.336 -71.745  1.00  0.00              
ATOM    864  CA  ALA A  60       6.947  47.081 -70.870  1.00  0.00              
ATOM    865  C   ALA A  60       6.348  46.221 -69.764  1.00  0.00              
ATOM    866  O   ALA A  60       5.770  46.745 -68.810  1.00  0.00              
ATOM    867  CB  ALA A  60       5.832  47.710 -71.695  1.00  0.00              
ATOM    868  H   ALA A  60       7.475  45.932 -72.595  1.00  0.00              
ATOM    869  HA  ALA A  60       7.517  47.865 -70.372  1.00  0.00              
ATOM    870 1HB  ALA A  60       5.164  48.267 -71.038  1.00  0.00              
ATOM    871 2HB  ALA A  60       6.262  48.387 -72.433  1.00  0.00              
ATOM    872 3HB  ALA A  60       5.271  46.928 -72.204  1.00  0.00              
ATOM    873  N   GLY A  61       6.480  44.907 -69.897  1.00  0.00              
ATOM    874  CA  GLY A  61       5.932  44.006 -68.899  1.00  0.00              
ATOM    875  C   GLY A  61       4.417  44.073 -68.856  1.00  0.00              
ATOM    876  O   GLY A  61       3.808  43.890 -67.800  1.00  0.00              
ATOM    877  H   GLY A  61       6.964  44.521 -70.695  1.00  0.00              
ATOM    878 1HA  GLY A  61       6.232  42.985 -69.138  1.00  0.00              
ATOM    879 2HA  GLY A  61       6.323  44.279 -67.920  1.00  0.00              
ATOM    880  N   GLY A  62       3.798  44.335 -70.002  1.00  0.00              
ATOM    881  CA  GLY A  62       2.353  44.425 -70.034  1.00  0.00              
ATOM    882  C   GLY A  62       1.766  44.823 -71.370  1.00  0.00              
ATOM    883  O   GLY A  62       2.409  44.708 -72.418  1.00  0.00              
ATOM    884  H   GLY A  62       4.319  44.473 -70.856  1.00  0.00              
ATOM    885 1HA  GLY A  62       1.930  43.454 -69.775  1.00  0.00              
ATOM    886 2HA  GLY A  62       2.026  45.168 -69.307  1.00  0.00              
ATOM    887  N   VAL A  63       0.533  45.310 -71.314  1.00  0.00              
ATOM    888  CA  VAL A  63      -0.215  45.710 -72.495  1.00  0.00              
ATOM    889  C   VAL A  63      -0.002  47.174 -72.860  1.00  0.00              
ATOM    890  O   VAL A  63      -0.119  48.062 -72.011  1.00  0.00              
ATOM    891  CB  VAL A  63      -1.721  45.448 -72.274  1.00  0.00              
ATOM    892  CG1 VAL A  63      -2.517  45.864 -73.494  1.00  0.00              
ATOM    893  CG2 VAL A  63      -1.946  43.973 -71.974  1.00  0.00              
ATOM    894  H   VAL A  63       0.103  45.403 -70.405  1.00  0.00              
ATOM    895  HA  VAL A  63       0.122  45.169 -73.380  1.00  0.00              
ATOM    896  HB  VAL A  63      -2.054  46.010 -71.402  1.00  0.00              
ATOM    897 1HG1 VAL A  63      -3.576  45.672 -73.320  1.00  0.00              
ATOM    898 2HG1 VAL A  63      -2.367  46.927 -73.681  1.00  0.00              
ATOM    899 3HG1 VAL A  63      -2.183  45.292 -74.359  1.00  0.00              
ATOM    900 1HG2 VAL A  63      -3.009  43.791 -71.818  1.00  0.00              
ATOM    901 2HG2 VAL A  63      -1.594  43.374 -72.814  1.00  0.00              
ATOM    902 3HG2 VAL A  63      -1.395  43.696 -71.075  1.00  0.00              
ATOM    903  N   THR A  64       0.315  47.416 -74.127  1.00  0.00              
ATOM    904  CA  THR A  64       0.543  48.769 -74.624  1.00  0.00              
ATOM    905  C   THR A  64      -0.424  49.070 -75.763  1.00  0.00              
ATOM    906  O   THR A  64      -1.202  48.209 -76.175  1.00  0.00              
ATOM    907  CB  THR A  64       1.971  48.942 -75.164  1.00  0.00              
ATOM    908  OG1 THR A  64       2.137  48.125 -76.330  1.00  0.00              
ATOM    909  CG2 THR A  64       2.994  48.547 -74.106  1.00  0.00              
ATOM    910  H   THR A  64       0.400  46.637 -74.764  1.00  0.00              
ATOM    911  HA  THR A  64       0.346  49.491 -73.831  1.00  0.00              
ATOM    912  HB  THR A  64       2.121  49.985 -75.442  1.00  0.00              
ATOM    913  HG1 THR A  64       1.989  47.205 -76.099  1.00  0.00              
ATOM    914 1HG2 THR A  64       3.999  48.677 -74.507  1.00  0.00              
ATOM    915 2HG2 THR A  64       2.869  49.178 -73.226  1.00  0.00              
ATOM    916 3HG2 THR A  64       2.845  47.504 -73.829  1.00  0.00              
ATOM    917  N   GLU A  65      -0.362  50.292 -76.278  1.00  0.00              
ATOM    918  CA  GLU A  65      -1.236  50.695 -77.368  1.00  0.00              
ATOM    919  C   GLU A  65      -1.046  49.793 -78.589  1.00  0.00              
ATOM    920  O   GLU A  65      -2.008  49.479 -79.291  1.00  0.00              
ATOM    921  CB  GLU A  65      -0.964  52.156 -77.737  1.00  0.00              
ATOM    922  CG  GLU A  65      -2.119  52.851 -78.438  1.00  0.00              
ATOM    923  CD  GLU A  65      -3.419  52.757 -77.653  1.00  0.00              
ATOM    924  OE1 GLU A  65      -3.367  52.723 -76.406  1.00  0.00              
ATOM    925  OE2 GLU A  65      -4.497  52.732 -78.281  1.00  0.00              
ATOM    926  H   GLU A  65       0.303  50.957 -75.909  1.00  0.00              
ATOM    927  HA  GLU A  65      -2.278  50.590 -77.065  1.00  0.00              
ATOM    928 1HB  GLU A  65      -0.734  52.681 -76.810  1.00  0.00              
ATOM    929 2HB  GLU A  65      -0.088  52.163 -78.386  1.00  0.00              
ATOM    930 1HG  GLU A  65      -1.922  53.899 -78.663  1.00  0.00              
ATOM    931 2HG  GLU A  65      -2.226  52.295 -79.368  1.00  0.00              
ATOM    932  N   LYS A  66       0.189  49.371 -78.844  1.00  0.00              
ATOM    933  CA  LYS A  66       0.452  48.502 -79.987  1.00  0.00              
ATOM    934  C   LYS A  66      -0.304  47.185 -79.837  1.00  0.00              
ATOM    935  O   LYS A  66      -0.820  46.642 -80.813  1.00  0.00              
ATOM    936  CB  LYS A  66       1.949  48.218 -80.114  1.00  0.00              
ATOM    937  CG  LYS A  66       2.323  47.400 -81.340  1.00  0.00              
ATOM    938  CD  LYS A  66       1.998  48.147 -82.623  1.00  0.00              
ATOM    939  CE  LYS A  66       2.525  47.401 -83.839  1.00  0.00              
ATOM    940  NZ  LYS A  66       2.244  48.141 -85.100  1.00  0.00              
ATOM    941  H   LYS A  66       0.957  49.648 -78.249  1.00  0.00              
ATOM    942  HA  LYS A  66       0.092  48.976 -80.901  1.00  0.00              
ATOM    943 1HB  LYS A  66       2.455  49.183 -80.150  1.00  0.00              
ATOM    944 2HB  LYS A  66       2.251  47.684 -79.213  1.00  0.00              
ATOM    945 1HG  LYS A  66       3.392  47.189 -81.302  1.00  0.00              
ATOM    946 2HG  LYS A  66       1.768  46.463 -81.314  1.00  0.00              
ATOM    947 1HD  LYS A  66       0.915  48.253 -82.699  1.00  0.00              
ATOM    948 2HD  LYS A  66       2.455  49.135 -82.575  1.00  0.00              
ATOM    949 1HE  LYS A  66       3.600  47.272 -83.722  1.00  0.00              
ATOM    950 2HE  LYS A  66       2.045  46.423 -83.874  1.00  0.00              
ATOM    951 1HZ  LYS A  66       2.606  47.618 -85.885  1.00  0.00              
ATOM    952 2HZ  LYS A  66       1.246  48.260 -85.206  1.00  0.00              
ATOM    953 3HZ  LYS A  66       2.689  49.047 -85.065  1.00  0.00              
ATOM    954  N   ASP A  67      -0.358  46.666 -78.616  1.00  0.00              
ATOM    955  CA  ASP A  67      -1.063  45.418 -78.369  1.00  0.00              
ATOM    956  C   ASP A  67      -2.549  45.575 -78.656  1.00  0.00              
ATOM    957  O   ASP A  67      -3.173  44.689 -79.239  1.00  0.00              
ATOM    958  CB  ASP A  67      -0.827  44.979 -76.932  1.00  0.00              
ATOM    959  CG  ASP A  67       0.624  44.662 -76.676  1.00  0.00              
ATOM    960  OD1 ASP A  67       1.154  43.772 -77.371  1.00  0.00              
ATOM    961  OD2 ASP A  67       1.238  45.307 -75.799  1.00  0.00              
ATOM    962  H   ASP A  67       0.093  47.137 -77.845  1.00  0.00              
ATOM    963  HA  ASP A  67      -0.691  44.645 -79.042  1.00  0.00              
ATOM    964 1HB  ASP A  67      -1.210  45.684 -76.194  1.00  0.00              
ATOM    965 2HB  ASP A  67      -1.425  44.067 -76.910  1.00  0.00              
ATOM    966  N   ARG A  68      -3.120  46.706 -78.254  1.00  0.00              
ATOM    967  CA  ARG A  68      -4.532  46.946 -78.511  1.00  0.00              
ATOM    968  C   ARG A  68      -4.795  47.085 -80.003  1.00  0.00              
ATOM    969  O   ARG A  68      -5.838  46.652 -80.495  1.00  0.00              
ATOM    970  CB  ARG A  68      -5.004  48.175 -77.737  1.00  0.00              
ATOM    971  CG  ARG A  68      -5.103  47.938 -76.239  1.00  0.00              
ATOM    972  CD  ARG A  68      -5.734  49.119 -75.515  1.00  0.00              
ATOM    973  NE  ARG A  68      -4.771  50.176 -75.224  1.00  0.00              
ATOM    974  CZ  ARG A  68      -3.941  50.166 -74.185  1.00  0.00              
ATOM    975  NH1 ARG A  68      -3.957  49.151 -73.331  1.00  0.00              
ATOM    976  NH2 ARG A  68      -3.096  51.171 -74.000  1.00  0.00              
ATOM    977  H   ARG A  68      -2.582  47.409 -77.767  1.00  0.00              
ATOM    978  HA  ARG A  68      -5.120  46.095 -78.166  1.00  0.00              
ATOM    979 1HB  ARG A  68      -4.293  48.974 -77.943  1.00  0.00              
ATOM    980 2HB  ARG A  68      -5.981  48.447 -78.137  1.00  0.00              
ATOM    981 1HG  ARG A  68      -5.710  47.049 -76.068  1.00  0.00              
ATOM    982 2HG  ARG A  68      -4.098  47.773 -75.847  1.00  0.00              
ATOM    983 1HD  ARG A  68      -6.524  49.535 -76.139  1.00  0.00              
ATOM    984 2HD  ARG A  68      -6.159  48.771 -74.574  1.00  0.00              
ATOM    985  HE  ARG A  68      -4.584  51.034 -75.726  1.00  0.00              
ATOM    986 1HH1 ARG A  68      -4.601  48.385 -73.472  1.00  0.00              
ATOM    987 2HH1 ARG A  68      -3.325  49.148 -72.543  1.00  0.00              
ATOM    988 1HH2 ARG A  68      -3.085  51.944 -74.651  1.00  0.00              
ATOM    989 2HH2 ARG A  68      -2.468  51.160 -73.210  1.00  0.00              
ATOM    990  N   GLU A  69      -3.851  47.682 -80.723  1.00  0.00              
ATOM    991  CA  GLU A  69      -3.989  47.822 -82.164  1.00  0.00              
ATOM    992  C   GLU A  69      -3.985  46.428 -82.790  1.00  0.00              
ATOM    993  O   GLU A  69      -4.800  46.126 -83.658  1.00  0.00              
ATOM    994  CB  GLU A  69      -2.832  48.637 -82.742  1.00  0.00              
ATOM    995  CG  GLU A  69      -2.864  48.731 -84.256  1.00  0.00              
ATOM    996  CD  GLU A  69      -1.643  49.413 -84.835  1.00  0.00              
ATOM    997  OE1 GLU A  69      -1.610  49.608 -86.067  1.00  0.00              
ATOM    998  OE2 GLU A  69      -0.719  49.754 -84.068  1.00  0.00              
ATOM    999  H   GLU A  69      -3.025  48.045 -80.270  1.00  0.00              
ATOM   1000  HA  GLU A  69      -4.942  48.297 -82.400  1.00  0.00              
ATOM   1001 1HB  GLU A  69      -2.895  49.634 -82.305  1.00  0.00              
ATOM   1002 2HB  GLU A  69      -1.909  48.156 -82.417  1.00  0.00              
ATOM   1003 1HG  GLU A  69      -2.983  47.766 -84.748  1.00  0.00              
ATOM   1004 2HG  GLU A  69      -3.738  49.350 -84.456  1.00  0.00              
ATOM   1005  N   MET A  70      -3.062  45.576 -82.349  1.00  0.00              
ATOM   1006  CA  MET A  70      -2.987  44.223 -82.887  1.00  0.00              
ATOM   1007  C   MET A  70      -4.262  43.438 -82.592  1.00  0.00              
ATOM   1008  O   MET A  70      -4.709  42.648 -83.417  1.00  0.00              
ATOM   1009  CB  MET A  70      -1.766  43.481 -82.332  1.00  0.00              
ATOM   1010  CG  MET A  70      -0.434  44.125 -82.701  1.00  0.00              
ATOM   1011  SD  MET A  70      -0.221  44.453 -84.477  1.00  0.00              
ATOM   1012  CE  MET A  70      -0.083  42.779 -85.114  1.00  0.00              
ATOM   1013  H   MET A  70      -2.404  45.859 -81.637  1.00  0.00              
ATOM   1014  HA  MET A  70      -2.891  44.259 -83.972  1.00  0.00              
ATOM   1015 1HB  MET A  70      -1.876  43.455 -81.249  1.00  0.00              
ATOM   1016 2HB  MET A  70      -1.806  42.465 -82.726  1.00  0.00              
ATOM   1017 1HG  MET A  70      -0.355  45.072 -82.167  1.00  0.00              
ATOM   1018 2HG  MET A  70       0.366  43.458 -82.379  1.00  0.00              
ATOM   1019 1HE  MET A  70       0.052  42.810 -86.195  1.00  0.00              
ATOM   1020 2HE  MET A  70       0.774  42.284 -84.655  1.00  0.00              
ATOM   1021 3HE  MET A  70      -0.992  42.224 -84.878  1.00  0.00              
ATOM   1022  N   ALA A  71      -4.846  43.656 -81.419  1.00  0.00              
ATOM   1023  CA  ALA A  71      -6.081  42.973 -81.058  1.00  0.00              
ATOM   1024  C   ALA A  71      -7.203  43.381 -82.019  1.00  0.00              
ATOM   1025  O   ALA A  71      -7.959  42.541 -82.503  1.00  0.00              
ATOM   1026  CB  ALA A  71      -6.464  43.316 -79.627  1.00  0.00              
ATOM   1027  H   ALA A  71      -4.432  44.304 -80.764  1.00  0.00              
ATOM   1028  HA  ALA A  71      -5.927  41.898 -81.155  1.00  0.00              
ATOM   1029 1HB  ALA A  71      -7.388  42.801 -79.366  1.00  0.00              
ATOM   1030 2HB  ALA A  71      -5.669  43.000 -78.951  1.00  0.00              
ATOM   1031 3HB  ALA A  71      -6.611  44.391 -79.538  1.00  0.00              
ATOM   1032  N   ARG A  72      -7.305  44.674 -82.302  1.00  0.00              
ATOM   1033  CA  ARG A  72      -8.344  45.148 -83.207  1.00  0.00              
ATOM   1034  C   ARG A  72      -8.124  44.626 -84.625  1.00  0.00              
ATOM   1035  O   ARG A  72      -9.082  44.251 -85.311  1.00  0.00              
ATOM   1036  CB  ARG A  72      -8.390  46.676 -83.210  1.00  0.00              
ATOM   1037  CG  ARG A  72      -8.939  47.281 -81.933  1.00  0.00              
ATOM   1038  CD  ARG A  72      -9.174  48.772 -82.103  1.00  0.00              
ATOM   1039  NE  ARG A  72      -7.929  49.530 -82.107  1.00  0.00              
ATOM   1040  CZ  ARG A  72      -7.273  49.881 -81.006  1.00  0.00              
ATOM   1041  NH1 ARG A  72      -7.747  49.546 -79.809  1.00  0.00              
ATOM   1042  NH2 ARG A  72      -6.148  50.567 -81.107  1.00  0.00              
ATOM   1043  H   ARG A  72      -6.666  45.341 -81.894  1.00  0.00              
ATOM   1044  HA  ARG A  72      -9.315  44.769 -82.885  1.00  0.00              
ATOM   1045 1HB  ARG A  72      -7.371  47.025 -83.372  1.00  0.00              
ATOM   1046 2HB  ARG A  72      -9.014  46.973 -84.053  1.00  0.00              
ATOM   1047 1HG  ARG A  72      -9.879  46.785 -81.690  1.00  0.00              
ATOM   1048 2HG  ARG A  72      -8.220  47.109 -81.131  1.00  0.00              
ATOM   1049 1HD  ARG A  72      -9.688  48.944 -83.048  1.00  0.00              
ATOM   1050 2HD  ARG A  72      -9.795  49.128 -81.282  1.00  0.00              
ATOM   1051  HE  ARG A  72      -7.395  49.889 -82.888  1.00  0.00              
ATOM   1052 1HH1 ARG A  72      -8.608  49.023 -79.738  1.00  0.00              
ATOM   1053 2HH1 ARG A  72      -7.244  49.816 -78.976  1.00  0.00              
ATOM   1054 1HH2 ARG A  72      -5.794  50.820 -82.020  1.00  0.00              
ATOM   1055 2HH2 ARG A  72      -5.648  50.836 -80.273  1.00  0.00              
ATOM   1056  N   LEU A  73      -6.869  44.583 -85.063  1.00  0.00              
ATOM   1057  CA  LEU A  73      -6.567  44.088 -86.400  1.00  0.00              
ATOM   1058  C   LEU A  73      -6.839  42.586 -86.475  1.00  0.00              
ATOM   1059  O   LEU A  73      -7.209  42.071 -87.532  1.00  0.00              
ATOM   1060  CB  LEU A  73      -5.115  44.405 -86.765  1.00  0.00              
ATOM   1061  CG  LEU A  73      -4.829  45.902 -86.951  1.00  0.00              
ATOM   1062  CD1 LEU A  73      -3.344  46.127 -87.151  1.00  0.00              
ATOM   1063  CD2 LEU A  73      -5.621  46.435 -88.142  1.00  0.00              
ATOM   1064  H   LEU A  73      -6.112  44.894 -84.471  1.00  0.00              
ATOM   1065  HA  LEU A  73      -7.222  44.570 -87.124  1.00  0.00              
ATOM   1066 1HB  LEU A  73      -4.622  44.031 -85.869  1.00  0.00              
ATOM   1067 2HB  LEU A  73      -4.782  43.831 -87.629  1.00  0.00              
ATOM   1068  HG  LEU A  73      -5.189  46.414 -86.058  1.00  0.00              
ATOM   1069 1HD1 LEU A  73      -3.151  47.192 -87.282  1.00  0.00              
ATOM   1070 2HD1 LEU A  73      -2.800  45.766 -86.278  1.00  0.00              
ATOM   1071 3HD1 LEU A  73      -3.010  45.587 -88.036  1.00  0.00              
ATOM   1072 1HD2 LEU A  73      -5.415  47.498 -88.269  1.00  0.00              
ATOM   1073 2HD2 LEU A  73      -5.328  45.898 -89.044  1.00  0.00              
ATOM   1074 3HD2 LEU A  73      -6.687  46.292 -87.964  1.00  0.00              
ATOM   1075  N   THR A  74      -6.672  41.888 -85.353  1.00  0.00              
ATOM   1076  CA  THR A  74      -6.934  40.453 -85.304  1.00  0.00              
ATOM   1077  C   THR A  74      -8.434  40.215 -85.500  1.00  0.00              
ATOM   1078  O   THR A  74      -8.842  39.360 -86.289  1.00  0.00              
ATOM   1079  CB  THR A  74      -6.480  39.846 -83.954  1.00  0.00              
ATOM   1080  OG1 THR A  74      -5.051  39.932 -83.845  1.00  0.00              
ATOM   1081  CG2 THR A  74      -6.886  38.388 -83.858  1.00  0.00              
ATOM   1082  H   THR A  74      -6.357  42.360 -84.517  1.00  0.00              
ATOM   1083  HA  THR A  74      -6.408  39.954 -86.118  1.00  0.00              
ATOM   1084  HB  THR A  74      -6.944  40.404 -83.141  1.00  0.00              
ATOM   1085  HG1 THR A  74      -4.646  39.446 -84.567  1.00  0.00              
ATOM   1086 1HG2 THR A  74      -6.557  37.982 -82.901  1.00  0.00              
ATOM   1087 2HG2 THR A  74      -7.970  38.307 -83.935  1.00  0.00              
ATOM   1088 3HG2 THR A  74      -6.422  37.828 -84.669  1.00  0.00              
ATOM   1089  N   ASP A  75      -9.260  40.971 -84.784  1.00  0.00              
ATOM   1090  CA  ASP A  75     -10.706  40.821 -84.927  1.00  0.00              
ATOM   1091  C   ASP A  75     -11.162  41.159 -86.335  1.00  0.00              
ATOM   1092  O   ASP A  75     -12.089  40.540 -86.859  1.00  0.00              
ATOM   1093  CB  ASP A  75     -11.456  41.727 -83.952  1.00  0.00              
ATOM   1094  CG  ASP A  75     -11.512  41.162 -82.556  1.00  0.00              
ATOM   1095  OD1 ASP A  75     -11.440  39.926 -82.404  1.00  0.00              
ATOM   1096  OD2 ASP A  75     -11.651  41.958 -81.607  1.00  0.00              
ATOM   1097  H   ASP A  75      -8.898  41.655 -84.135  1.00  0.00              
ATOM   1098  HA  ASP A  75     -10.989  39.782 -84.752  1.00  0.00              
ATOM   1099 1HB  ASP A  75     -11.081  42.750 -83.934  1.00  0.00              
ATOM   1100 2HB  ASP A  75     -12.449  41.711 -84.401  1.00  0.00              
ATOM   1101  N   ALA A  76     -10.518  42.151 -86.936  1.00  0.00              
ATOM   1102  CA  ALA A  76     -10.876  42.572 -88.282  1.00  0.00              
ATOM   1103  C   ALA A  76     -10.738  41.429 -89.286  1.00  0.00              
ATOM   1104  O   ALA A  76     -11.451  41.390 -90.291  1.00  0.00              
ATOM   1105  CB  ALA A  76     -10.012  43.750 -88.700  1.00  0.00              
ATOM   1106  H   ALA A  76      -9.766  42.625 -86.456  1.00  0.00              
ATOM   1107  HA  ALA A  76     -11.923  42.875 -88.287  1.00  0.00              
ATOM   1108 1HB  ALA A  76     -10.285  44.060 -89.709  1.00  0.00              
ATOM   1109 2HB  ALA A  76     -10.169  44.580 -88.010  1.00  0.00              
ATOM   1110 3HB  ALA A  76      -8.964  43.456 -88.683  1.00  0.00              
ATOM   1111  N   LEU A  77      -9.828  40.499 -89.013  1.00  0.00              
ATOM   1112  CA  LEU A  77      -9.606  39.353 -89.895  1.00  0.00              
ATOM   1113  C   LEU A  77     -10.869  38.516 -90.056  1.00  0.00              
ATOM   1114  O   LEU A  77     -11.042  37.825 -91.060  1.00  0.00              
ATOM   1115  CB  LEU A  77      -8.496  38.459 -89.338  1.00  0.00              
ATOM   1116  CG  LEU A  77      -7.094  39.049 -89.180  1.00  0.00              
ATOM   1117  CD1 LEU A  77      -6.203  38.051 -88.447  1.00  0.00              
ATOM   1118  CD2 LEU A  77      -6.517  39.378 -90.548  1.00  0.00              
ATOM   1119  H   LEU A  77      -9.275  40.587 -88.173  1.00  0.00              
ATOM   1120  HA  LEU A  77      -9.344  39.705 -90.892  1.00  0.00              
ATOM   1121 1HB  LEU A  77      -8.907  38.261 -88.350  1.00  0.00              
ATOM   1122 2HB  LEU A  77      -8.415  37.524 -89.892  1.00  0.00              
ATOM   1123  HG  LEU A  77      -7.197  39.985 -88.630  1.00  0.00              
ATOM   1124 1HD1 LEU A  77      -5.203  38.470 -88.333  1.00  0.00              
ATOM   1125 2HD1 LEU A  77      -6.622  37.844 -87.462  1.00  0.00              
ATOM   1126 3HD1 LEU A  77      -6.145  37.126 -89.020  1.00  0.00              
ATOM   1127 1HD2 LEU A  77      -5.518  39.799 -90.429  1.00  0.00              
ATOM   1128 2HD2 LEU A  77      -6.460  38.469 -91.147  1.00  0.00              
ATOM   1129 3HD2 LEU A  77      -7.158  40.103 -91.049  1.00  0.00              
ATOM   1130  N   LEU A  78     -11.746  38.572 -89.061  1.00  0.00              
ATOM   1131  CA  LEU A  78     -12.986  37.805 -89.089  1.00  0.00              
ATOM   1132  C   LEU A  78     -14.031  38.430 -90.005  1.00  0.00              
ATOM   1133  O   LEU A  78     -14.934  37.741 -90.481  1.00  0.00              
ATOM   1134  CB  LEU A  78     -13.568  37.693 -87.676  1.00  0.00              
ATOM   1135  CG  LEU A  78     -12.691  37.067 -86.588  1.00  0.00              
ATOM   1136  CD1 LEU A  78     -13.396  37.180 -85.243  1.00  0.00              
ATOM   1137  CD2 LEU A  78     -12.400  35.613 -86.923  1.00  0.00              
ATOM   1138  H   LEU A  78     -11.550  39.161 -88.264  1.00  0.00              
ATOM   1139  HA  LEU A  78     -12.792  36.812 -89.494  1.00  0.00              
ATOM   1140 1HB  LEU A  78     -13.706  38.751 -87.457  1.00  0.00              
ATOM   1141 2HB  LEU A  78     -14.536  37.193 -87.677  1.00  0.00              
ATOM   1142  HG  LEU A  78     -11.741  37.601 -86.591  1.00  0.00              
ATOM   1143 1HD1 LEU A  78     -12.773  36.735 -84.467  1.00  0.00              
ATOM   1144 2HD1 LEU A  78     -13.569  38.231 -85.010  1.00  0.00              
ATOM   1145 3HD1 LEU A  78     -14.350  36.656 -85.287  1.00  0.00              
ATOM   1146 1HD2 LEU A  78     -11.775  35.179 -86.142  1.00  0.00              
ATOM   1147 2HD2 LEU A  78     -13.337  35.060 -86.988  1.00  0.00              
ATOM   1148 3HD2 LEU A  78     -11.878  35.557 -87.878  1.00  0.00              
ATOM   1149  N   GLN A  79     -13.898  39.730 -90.255  1.00  0.00              
ATOM   1150  CA  GLN A  79     -14.850  40.458 -91.089  1.00  0.00              
ATOM   1151  C   GLN A  79     -16.276  40.035 -90.758  1.00  0.00              
ATOM   1152  O   GLN A  79     -16.997  39.497 -91.600  1.00  0.00              
ATOM   1153  CB  GLN A  79     -14.566  40.238 -92.578  1.00  0.00              
ATOM   1154  CG  GLN A  79     -13.402  41.067 -93.105  1.00  0.00              
ATOM   1155  CD  GLN A  79     -12.069  40.360 -92.979  1.00  0.00              
ATOM   1156  OE1 GLN A  79     -11.010  40.981 -93.076  1.00  0.00              
ATOM   1157  NE2 GLN A  79     -12.114  39.051 -92.782  1.00  0.00              
ATOM   1158  H   GLN A  79     -13.114  40.226 -89.855  1.00  0.00              
ATOM   1159  HA  GLN A  79     -14.776  41.525 -90.881  1.00  0.00              
ATOM   1160 1HB  GLN A  79     -14.357  39.176 -92.705  1.00  0.00              
ATOM   1161 2HB  GLN A  79     -15.480  40.494 -93.114  1.00  0.00              
ATOM   1162 1HG  GLN A  79     -13.421  41.560 -94.077  1.00  0.00              
ATOM   1163 2HG  GLN A  79     -13.467  41.818 -92.317  1.00  0.00              
ATOM   1164 1HE2 GLN A  79     -11.265  38.529 -92.691  1.00  0.00              
ATOM   1165 2HE2 GLN A  79     -12.996  38.584 -92.723  1.00  0.00              
ATOM   1166  N   ARG A  80     -16.663  40.282 -89.512  1.00  0.00              
ATOM   1167  CA  ARG A  80     -17.990  39.947 -89.014  1.00  0.00              
ATOM   1168  C   ARG A  80     -19.035  40.907 -89.569  1.00  0.00              
ATOM   1169  O   ARG A  80     -20.089  40.424 -90.033  1.00  0.00              
ATOM   1170  OXT ARG A  80     -18.833  42.090 -89.552  1.00  0.00              
ATOM   1171  CB  ARG A  80     -17.993  40.002 -87.487  1.00  0.00              
ATOM   1172  CG  ARG A  80     -17.056  38.999 -86.834  1.00  0.00              
ATOM   1173  CD  ARG A  80     -16.795  39.358 -85.383  1.00  0.00              
ATOM   1174  NE  ARG A  80     -16.051  40.609 -85.268  1.00  0.00              
ATOM   1175  CZ  ARG A  80     -15.731  41.188 -84.115  1.00  0.00              
ATOM   1176  NH1 ARG A  80     -16.089  40.629 -82.968  1.00  0.00              
ATOM   1177  NH2 ARG A  80     -15.052  42.326 -84.111  1.00  0.00              
ATOM   1178  H   ARG A  80     -16.001  40.722 -88.889  1.00  0.00              
ATOM   1179  HA  ARG A  80     -18.270  38.948 -89.351  1.00  0.00              
ATOM   1180 1HB  ARG A  80     -17.705  41.014 -87.204  1.00  0.00              
ATOM   1181 2HB  ARG A  80     -19.017  39.812 -87.164  1.00  0.00              
ATOM   1182 1HG  ARG A  80     -17.513  38.011 -86.889  1.00  0.00              
ATOM   1183 2HG  ARG A  80     -16.115  38.995 -87.385  1.00  0.00              
ATOM   1184 1HD  ARG A  80     -17.749  39.465 -84.868  1.00  0.00              
ATOM   1185 2HD  ARG A  80     -16.219  38.559 -84.919  1.00  0.00              
ATOM   1186  HE  ARG A  80     -15.678  41.206 -85.994  1.00  0.00              
ATOM   1187 1HH1 ARG A  80     -16.606  39.761 -82.972  1.00  0.00              
ATOM   1188 2HH1 ARG A  80     -15.844  41.073 -82.095  1.00  0.00              
ATOM   1189 1HH2 ARG A  80     -14.779  42.751 -84.987  1.00  0.00              
ATOM   1190 2HH2 ARG A  80     -14.811  42.764 -83.234  1.00  0.00              
ATOM   1191  N   LYS B  10      -0.998  15.317 -67.799  1.00  0.00              
ATOM   1192  CA  LYS B  10      -0.017  14.349 -68.278  1.00  0.00              
ATOM   1193  C   LYS B  10       0.087  14.439 -69.801  1.00  0.00              
ATOM   1194  O   LYS B  10      -0.785  13.952 -70.519  1.00  0.00              
ATOM   1195  CB  LYS B  10      -0.443  12.943 -67.862  1.00  0.00              
ATOM   1196  CG  LYS B  10       0.622  11.882 -68.057  1.00  0.00              
ATOM   1197  CD  LYS B  10       1.843  12.166 -67.200  1.00  0.00              
ATOM   1198  CE  LYS B  10       2.836  11.023 -67.281  1.00  0.00              
ATOM   1199  NZ  LYS B  10       3.197  10.723 -68.690  1.00  0.00              
ATOM   1200 1H   LYS B  10      -1.803  15.005 -67.295  1.00  0.00              
ATOM   1201 2H   LYS B  10      -0.721  16.035 -67.160  1.00  0.00              
ATOM   1202 3H   LYS B  10      -1.478  15.906 -68.449  1.00  0.00              
ATOM   1203  HA  LYS B  10       0.965  14.585 -67.866  1.00  0.00              
ATOM   1204 1HB  LYS B  10      -0.718  12.991 -66.808  1.00  0.00              
ATOM   1205 2HB  LYS B  10      -1.322  12.686 -68.455  1.00  0.00              
ATOM   1206 1HG  LYS B  10       0.201  10.914 -67.784  1.00  0.00              
ATOM   1207 2HG  LYS B  10       0.909  11.869 -69.108  1.00  0.00              
ATOM   1208 1HD  LYS B  10       2.310  13.086 -67.553  1.00  0.00              
ATOM   1209 2HD  LYS B  10       1.520  12.299 -66.167  1.00  0.00              
ATOM   1210 1HE  LYS B  10       3.728  11.306 -66.723  1.00  0.00              
ATOM   1211 2HE  LYS B  10       2.383  10.145 -66.821  1.00  0.00              
ATOM   1212 1HZ  LYS B  10       3.859   9.959 -68.713  1.00  0.00              
ATOM   1213 2HZ  LYS B  10       2.367  10.465 -69.205  1.00  0.00              
ATOM   1214 3HZ  LYS B  10       3.614  11.541 -69.113  1.00  0.00              
ATOM   1215  N   ARG B  11       1.160  15.057 -70.288  1.00  0.00              
ATOM   1216  CA  ARG B  11       1.349  15.240 -71.722  1.00  0.00              
ATOM   1217  C   ARG B  11       2.805  15.075 -72.122  1.00  0.00              
ATOM   1218  O   ARG B  11       3.708  15.240 -71.303  1.00  0.00              
ATOM   1219  CB  ARG B  11       0.874  16.635 -72.109  1.00  0.00              
ATOM   1220  CG  ARG B  11       1.569  17.716 -71.303  1.00  0.00              
ATOM   1221  CD  ARG B  11       0.848  19.039 -71.393  1.00  0.00              
ATOM   1222  NE  ARG B  11       1.602  20.118 -70.757  1.00  0.00              
ATOM   1223  CZ  ARG B  11       1.876  20.184 -69.460  1.00  0.00              
ATOM   1224  NH1 ARG B  11       1.458  19.231 -68.638  1.00  0.00              
ATOM   1225  NH2 ARG B  11       2.565  21.210 -68.980  1.00  0.00              
ATOM   1226  H   ARG B  11       1.860  15.408 -69.651  1.00  0.00              
ATOM   1227  HA  ARG B  11       0.794  14.477 -72.268  1.00  0.00              
ATOM   1228 1HB  ARG B  11       1.077  16.756 -73.172  1.00  0.00              
ATOM   1229 2HB  ARG B  11      -0.202  16.661 -71.940  1.00  0.00              
ATOM   1230 1HG  ARG B  11       1.608  17.401 -70.259  1.00  0.00              
ATOM   1231 2HG  ARG B  11       2.583  17.833 -71.684  1.00  0.00              
ATOM   1232 1HD  ARG B  11       0.698  19.289 -72.443  1.00  0.00              
ATOM   1233 2HD  ARG B  11      -0.118  18.950 -70.898  1.00  0.00              
ATOM   1234  HE  ARG B  11       2.017  20.943 -71.169  1.00  0.00              
ATOM   1235 1HH1 ARG B  11       0.930  18.450 -69.000  1.00  0.00              
ATOM   1236 2HH1 ARG B  11       1.670  19.290 -67.652  1.00  0.00              
ATOM   1237 1HH2 ARG B  11       2.882  21.940 -69.605  1.00  0.00              
ATOM   1238 2HH2 ARG B  11       2.772  21.259 -67.993  1.00  0.00              
ATOM   1239  N   LEU B  12       3.014  14.752 -73.394  1.00  0.00              
ATOM   1240  CA  LEU B  12       4.341  14.563 -73.968  1.00  0.00              
ATOM   1241  C   LEU B  12       4.668  15.897 -74.628  1.00  0.00              
ATOM   1242  O   LEU B  12       4.013  16.287 -75.600  1.00  0.00              
ATOM   1243  CB  LEU B  12       4.276  13.438 -74.992  1.00  0.00              
ATOM   1244  CG  LEU B  12       5.564  12.847 -75.553  1.00  0.00              
ATOM   1245  CD1 LEU B  12       6.501  12.425 -74.432  1.00  0.00              
ATOM   1246  CD2 LEU B  12       5.190  11.659 -76.421  1.00  0.00              
ATOM   1247  H   LEU B  12       2.202  14.634 -73.983  1.00  0.00              
ATOM   1248  HA  LEU B  12       5.054  14.345 -73.173  1.00  0.00              
ATOM   1249 1HB  LEU B  12       3.786  12.677 -74.388  1.00  0.00              
ATOM   1250 2HB  LEU B  12       3.640  13.698 -75.837  1.00  0.00              
ATOM   1251  HG  LEU B  12       6.020  13.609 -76.186  1.00  0.00              
ATOM   1252 1HD1 LEU B  12       7.413  12.007 -74.857  1.00  0.00              
ATOM   1253 2HD1 LEU B  12       6.752  13.293 -73.821  1.00  0.00              
ATOM   1254 3HD1 LEU B  12       6.012  11.675 -73.812  1.00  0.00              
ATOM   1255 1HD2 LEU B  12       6.094  11.215 -76.838  1.00  0.00              
ATOM   1256 2HD2 LEU B  12       4.666  10.918 -75.818  1.00  0.00              
ATOM   1257 3HD2 LEU B  12       4.542  11.991 -77.233  1.00  0.00              
ATOM   1258  N   VAL B  13       5.697  16.571 -74.125  1.00  0.00              
ATOM   1259  CA  VAL B  13       6.037  17.911 -74.578  1.00  0.00              
ATOM   1260  C   VAL B  13       7.481  18.113 -75.008  1.00  0.00              
ATOM   1261  O   VAL B  13       8.405  17.528 -74.439  1.00  0.00              
ATOM   1262  CB  VAL B  13       5.743  18.927 -73.446  1.00  0.00              
ATOM   1263  CG1 VAL B  13       5.879  20.352 -73.959  1.00  0.00              
ATOM   1264  CG2 VAL B  13       4.358  18.683 -72.873  1.00  0.00              
ATOM   1265  H   VAL B  13       6.258  16.136 -73.408  1.00  0.00              
ATOM   1266  HA  VAL B  13       5.492  18.173 -75.485  1.00  0.00              
ATOM   1267  HB  VAL B  13       6.456  18.772 -72.636  1.00  0.00              
ATOM   1268 1HG1 VAL B  13       5.668  21.051 -73.149  1.00  0.00              
ATOM   1269 2HG1 VAL B  13       6.893  20.512 -74.322  1.00  0.00              
ATOM   1270 3HG1 VAL B  13       5.171  20.515 -74.771  1.00  0.00              
ATOM   1271 1HG2 VAL B  13       4.161  19.401 -72.078  1.00  0.00              
ATOM   1272 2HG2 VAL B  13       3.614  18.799 -73.661  1.00  0.00              
ATOM   1273 3HG2 VAL B  13       4.304  17.672 -72.468  1.00  0.00              
ATOM   1274  N   LYS B  14       7.661  18.975 -76.004  1.00  0.00              
ATOM   1275  CA  LYS B  14       8.981  19.333 -76.496  1.00  0.00              
ATOM   1276  C   LYS B  14       8.903  20.695 -77.169  1.00  0.00              
ATOM   1277  O   LYS B  14       7.918  21.017 -77.839  1.00  0.00              
ATOM   1278  CB  LYS B  14       9.508  18.302 -77.498  1.00  0.00              
ATOM   1279  CG  LYS B  14      10.887  18.654 -78.058  1.00  0.00              
ATOM   1280  CD  LYS B  14      11.447  17.549 -78.935  1.00  0.00              
ATOM   1281  CE  LYS B  14      12.733  17.988 -79.617  1.00  0.00              
ATOM   1282  NZ  LYS B  14      13.336  16.884 -80.410  1.00  0.00              
ATOM   1283  H   LYS B  14       6.846  19.394 -76.431  1.00  0.00              
ATOM   1284  HA  LYS B  14       9.677  19.410 -75.660  1.00  0.00              
ATOM   1285 1HB  LYS B  14       9.549  17.344 -76.978  1.00  0.00              
ATOM   1286 2HB  LYS B  14       8.781  18.242 -78.309  1.00  0.00              
ATOM   1287 1HG  LYS B  14      10.798  19.568 -78.647  1.00  0.00              
ATOM   1288 2HG  LYS B  14      11.566  18.826 -77.223  1.00  0.00              
ATOM   1289 1HD  LYS B  14      11.641  16.676 -78.312  1.00  0.00              
ATOM   1290 2HD  LYS B  14      10.703  17.295 -79.690  1.00  0.00              
ATOM   1291 1HE  LYS B  14      12.504  18.827 -80.273  1.00  0.00              
ATOM   1292 2HE  LYS B  14      13.434  18.311 -78.847  1.00  0.00              
ATOM   1293 1HZ  LYS B  14      14.187  17.209 -80.847  1.00  0.00              
ATOM   1294 2HZ  LYS B  14      13.547  16.106 -79.799  1.00  0.00              
ATOM   1295 3HZ  LYS B  14      12.684  16.585 -81.121  1.00  0.00              
ATOM   1296  N   THR B  15       9.937  21.502 -76.969  1.00  0.00              
ATOM   1297  CA  THR B  15       9.997  22.812 -77.594  1.00  0.00              
ATOM   1298  C   THR B  15      11.046  22.759 -78.693  1.00  0.00              
ATOM   1299  O   THR B  15      12.074  22.083 -78.563  1.00  0.00              
ATOM   1300  CB  THR B  15      10.372  23.913 -76.588  1.00  0.00              
ATOM   1301  OG1 THR B  15      11.643  23.617 -75.999  1.00  0.00              
ATOM   1302  CG2 THR B  15       9.314  24.017 -75.503  1.00  0.00              
ATOM   1303  H   THR B  15      10.696  21.206 -76.373  1.00  0.00              
ATOM   1304  HA  THR B  15       9.034  23.050 -78.047  1.00  0.00              
ATOM   1305  HB  THR B  15      10.446  24.864 -77.116  1.00  0.00              
ATOM   1306  HG1 THR B  15      12.018  24.420 -75.628  1.00  0.00              
ATOM   1307 1HG2 THR B  15       9.593  24.800 -74.799  1.00  0.00              
ATOM   1308 2HG2 THR B  15       8.352  24.258 -75.954  1.00  0.00              
ATOM   1309 3HG2 THR B  15       9.240  23.066 -74.976  1.00  0.00              
ATOM   1310  N   PHE B  16      10.764  23.454 -79.786  1.00  0.00              
ATOM   1311  CA  PHE B  16      11.653  23.519 -80.933  1.00  0.00              
ATOM   1312  C   PHE B  16      12.023  24.979 -81.147  1.00  0.00              
ATOM   1313  O   PHE B  16      11.149  25.847 -81.181  1.00  0.00              
ATOM   1314  CB  PHE B  16      10.949  22.963 -82.169  1.00  0.00              
ATOM   1315  CG  PHE B  16      10.567  21.514 -82.049  1.00  0.00              
ATOM   1316  CD1 PHE B  16       9.450  21.127 -81.307  1.00  0.00              
ATOM   1317  CD2 PHE B  16      11.334  20.532 -82.666  1.00  0.00              
ATOM   1318  CE1 PHE B  16       9.106  19.778 -81.185  1.00  0.00              
ATOM   1319  CE2 PHE B  16      10.997  19.183 -82.549  1.00  0.00              
ATOM   1320  CZ  PHE B  16       9.881  18.807 -81.808  1.00  0.00              
ATOM   1321  H   PHE B  16       9.889  23.958 -79.812  1.00  0.00              
ATOM   1322  HA  PHE B  16      12.563  22.954 -80.729  1.00  0.00              
ATOM   1323 1HB  PHE B  16      10.028  23.514 -82.357  1.00  0.00              
ATOM   1324 2HB  PHE B  16      11.600  23.042 -83.039  1.00  0.00              
ATOM   1325  HD1 PHE B  16       8.843  21.891 -80.821  1.00  0.00              
ATOM   1326  HD2 PHE B  16      12.209  20.827 -83.247  1.00  0.00              
ATOM   1327  HE1 PHE B  16       8.231  19.489 -80.604  1.00  0.00              
ATOM   1328  HE2 PHE B  16      11.607  18.423 -83.038  1.00  0.00              
ATOM   1329  HZ  PHE B  16       9.617  17.755 -81.713  1.00  0.00              
ATOM   1330  N   ALA B  17      13.319  25.245 -81.278  1.00  0.00              
ATOM   1331  CA  ALA B  17      13.815  26.604 -81.459  1.00  0.00              
ATOM   1332  C   ALA B  17      13.983  26.996 -82.920  1.00  0.00              
ATOM   1333  O   ALA B  17      14.343  26.176 -83.762  1.00  0.00              
ATOM   1334  CB  ALA B  17      15.143  26.767 -80.725  1.00  0.00              
ATOM   1335  H   ALA B  17      13.977  24.480 -81.251  1.00  0.00              
ATOM   1336  HA  ALA B  17      13.087  27.301 -81.042  1.00  0.00              
ATOM   1337 1HB  ALA B  17      15.511  27.785 -80.862  1.00  0.00              
ATOM   1338 2HB  ALA B  17      14.997  26.575 -79.661  1.00  0.00              
ATOM   1339 3HB  ALA B  17      15.869  26.062 -81.125  1.00  0.00              
ATOM   1340  N   PHE B  18      13.717  28.269 -83.205  1.00  0.00              
ATOM   1341  CA  PHE B  18      13.839  28.821 -84.547  1.00  0.00              
ATOM   1342  C   PHE B  18      14.419  30.228 -84.447  1.00  0.00              
ATOM   1343  O   PHE B  18      14.411  30.831 -83.379  1.00  0.00              
ATOM   1344  CB  PHE B  18      12.474  28.862 -85.237  1.00  0.00              
ATOM   1345  CG  PHE B  18      11.836  27.514 -85.371  1.00  0.00              
ATOM   1346  CD1 PHE B  18      11.044  26.998 -84.348  1.00  0.00              
ATOM   1347  CD2 PHE B  18      12.081  26.725 -86.490  1.00  0.00              
ATOM   1348  CE1 PHE B  18      10.511  25.714 -84.437  1.00  0.00              
ATOM   1349  CE2 PHE B  18      11.552  25.441 -86.586  1.00  0.00              
ATOM   1350  CZ  PHE B  18      10.766  24.937 -85.555  1.00  0.00              
ATOM   1351  H   PHE B  18      13.417  28.871 -82.450  1.00  0.00              
ATOM   1352  HA  PHE B  18      14.528  28.213 -85.136  1.00  0.00              
ATOM   1353 1HB  PHE B  18      11.783  29.482 -84.668  1.00  0.00              
ATOM   1354 2HB  PHE B  18      12.575  29.264 -86.245  1.00  0.00              
ATOM   1355  HD1 PHE B  18      10.843  27.612 -83.470  1.00  0.00              
ATOM   1356  HD2 PHE B  18      12.697  27.123 -87.297  1.00  0.00              
ATOM   1357  HE1 PHE B  18       9.893  25.324 -83.629  1.00  0.00              
ATOM   1358  HE2 PHE B  18      11.753  24.830 -87.466  1.00  0.00              
ATOM   1359  HZ  PHE B  18      10.354  23.932 -85.626  1.00  0.00              
ATOM   1360  N   PRO B  19      14.942  30.766 -85.560  1.00  0.00              
ATOM   1361  CA  PRO B  19      15.528  32.111 -85.559  1.00  0.00              
ATOM   1362  C   PRO B  19      14.514  33.255 -85.556  1.00  0.00              
ATOM   1363  O   PRO B  19      14.865  34.399 -85.271  1.00  0.00              
ATOM   1364  CB  PRO B  19      16.383  32.106 -86.820  1.00  0.00              
ATOM   1365  CG  PRO B  19      15.568  31.271 -87.749  1.00  0.00              
ATOM   1366  CD  PRO B  19      15.142  30.111 -86.866  1.00  0.00              
ATOM   1367  HA  PRO B  19      16.123  32.315 -84.657  1.00  0.00              
ATOM   1368 1HB  PRO B  19      16.542  33.125 -87.202  1.00  0.00              
ATOM   1369 2HB  PRO B  19      17.377  31.674 -86.631  1.00  0.00              
ATOM   1370 1HG  PRO B  19      14.710  31.836 -88.142  1.00  0.00              
ATOM   1371 2HG  PRO B  19      16.162  30.944 -88.615  1.00  0.00              
ATOM   1372 1HD  PRO B  19      14.220  29.633 -87.225  1.00  0.00              
ATOM   1373 2HD  PRO B  19      15.911  29.327 -86.812  1.00  0.00              
ATOM   1374  N   ASN B  20      13.259  32.945 -85.869  1.00  0.00              
ATOM   1375  CA  ASN B  20      12.218  33.965 -85.912  1.00  0.00              
ATOM   1376  C   ASN B  20      10.831  33.363 -85.706  1.00  0.00              
ATOM   1377  O   ASN B  20      10.698  32.229 -85.243  1.00  0.00              
ATOM   1378  CB  ASN B  20      12.262  34.742 -87.215  1.00  0.00              
ATOM   1379  CG  ASN B  20      11.972  33.904 -88.429  1.00  0.00              
ATOM   1380  OD1 ASN B  20      11.522  32.758 -88.325  1.00  0.00              
ATOM   1381  ND2 ASN B  20      12.304  34.440 -89.577  1.00  0.00              
ATOM   1382  H   ASN B  20      13.020  31.988 -86.082  1.00  0.00              
ATOM   1383  HA  ASN B  20      12.363  34.676 -85.098  1.00  0.00              
ATOM   1384 1HB  ASN B  20      11.750  35.700 -87.311  1.00  0.00              
ATOM   1385 2HB  ASN B  20      13.337  34.910 -87.152  1.00  0.00              
ATOM   1386 1HD2 ASN B  20      12.140  33.939 -90.427  1.00  0.00              
ATOM   1387 2HD2 ASN B  20      12.721  35.348 -89.603  1.00  0.00              
ATOM   1388  N   HIS B  21       9.801  34.131 -86.047  1.00  0.00              
ATOM   1389  CA  HIS B  21       8.420  33.680 -85.909  1.00  0.00              
ATOM   1390  C   HIS B  21       7.994  32.890 -87.143  1.00  0.00              
ATOM   1391  O   HIS B  21       7.350  31.848 -87.035  1.00  0.00              
ATOM   1392  CB  HIS B  21       7.476  34.866 -85.688  1.00  0.00              
ATOM   1393  CG  HIS B  21       6.073  34.465 -85.354  1.00  0.00              
ATOM   1394  ND1 HIS B  21       5.032  35.368 -85.312  1.00  0.00              
ATOM   1395  CD2 HIS B  21       5.540  33.260 -85.045  1.00  0.00              
ATOM   1396  CE1 HIS B  21       3.917  34.734 -84.992  1.00  0.00              
ATOM   1397  NE2 HIS B  21       4.198  33.455 -84.825  1.00  0.00              
ATOM   1398  H   HIS B  21       9.983  35.054 -86.414  1.00  0.00              
ATOM   1399  HA  HIS B  21       8.338  33.007 -85.055  1.00  0.00              
ATOM   1400 1HB  HIS B  21       7.831  35.480 -84.859  1.00  0.00              
ATOM   1401 2HB  HIS B  21       7.421  35.474 -86.590  1.00  0.00              
ATOM   1402  HD1 HIS B  21       5.077  36.335 -85.563  1.00  0.00              
ATOM   1403  HD2 HIS B  21       5.969  32.262 -84.954  1.00  0.00              
ATOM   1404  HE1 HIS B  21       2.975  35.275 -84.908  1.00  0.00              
ATOM   1405  N   ARG B  22       8.361  33.403 -88.314  1.00  0.00              
ATOM   1406  CA  ARG B  22       8.019  32.784 -89.589  1.00  0.00              
ATOM   1407  C   ARG B  22       8.369  31.298 -89.666  1.00  0.00              
ATOM   1408  O   ARG B  22       7.529  30.474 -90.035  1.00  0.00              
ATOM   1409  CB  ARG B  22       8.632  33.546 -90.755  1.00  0.00              
ATOM   1410  CG  ARG B  22       8.057  33.199 -92.119  1.00  0.00              
ATOM   1411  CD  ARG B  22       8.951  33.524 -93.260  1.00  0.00              
ATOM   1412  NE  ARG B  22      10.177  32.744 -93.307  1.00  0.00              
ATOM   1413  CZ  ARG B  22      11.268  33.076 -94.024  1.00  0.00              
ATOM   1414  NH1 ARG B  22      11.278  34.149 -94.784  1.00  0.00              
ATOM   1415  NH2 ARG B  22      12.321  32.280 -93.963  1.00  0.00              
ATOM   1416  H   ARG B  22       8.899  34.258 -88.309  1.00  0.00              
ATOM   1417  HA  ARG B  22       6.940  32.826 -89.742  1.00  0.00              
ATOM   1418 1HB  ARG B  22       8.477  34.606 -90.558  1.00  0.00              
ATOM   1419 2HB  ARG B  22       9.700  33.328 -90.750  1.00  0.00              
ATOM   1420 1HG  ARG B  22       7.853  32.128 -92.147  1.00  0.00              
ATOM   1421 2HG  ARG B  22       7.126  33.750 -92.252  1.00  0.00              
ATOM   1422 1HD  ARG B  22       8.414  33.345 -94.192  1.00  0.00              
ATOM   1423 2HD  ARG B  22       9.234  34.574 -93.200  1.00  0.00              
ATOM   1424  HE  ARG B  22      10.407  31.876 -92.841  1.00  0.00              
ATOM   1425 1HH1 ARG B  22      10.459  34.737 -94.834  1.00  0.00              
ATOM   1426 2HH1 ARG B  22      12.106  34.380 -95.314  1.00  0.00              
ATOM   1427 1HH2 ARG B  22      12.290  31.449 -93.388  1.00  0.00              
ATOM   1428 2HH2 ARG B  22      13.151  32.505 -94.491  1.00  0.00              
ATOM   1429  N   GLU B  23       9.605  30.963 -89.323  1.00  0.00              
ATOM   1430  CA  GLU B  23      10.043  29.574 -89.367  1.00  0.00              
ATOM   1431  C   GLU B  23       9.326  28.715 -88.329  1.00  0.00              
ATOM   1432  O   GLU B  23       9.088  27.527 -88.558  1.00  0.00              
ATOM   1433  CB  GLU B  23      11.556  29.489 -89.159  1.00  0.00              
ATOM   1434  CG  GLU B  23      12.382  30.034 -90.315  1.00  0.00              
ATOM   1435  CD  GLU B  23      12.073  29.310 -91.596  1.00  0.00              
ATOM   1436  OE1 GLU B  23      12.130  28.104 -91.602  1.00  0.00              
ATOM   1437  OE2 GLU B  23      11.672  29.953 -92.537  1.00  0.00              
ATOM   1438  H   GLU B  23      10.259  31.675 -89.027  1.00  0.00              
ATOM   1439  HA  GLU B  23       9.797  29.139 -90.337  1.00  0.00              
ATOM   1440 1HB  GLU B  23      11.785  30.052 -88.253  1.00  0.00              
ATOM   1441 2HB  GLU B  23      11.799  28.437 -89.004  1.00  0.00              
ATOM   1442 1HG  GLU B  23      12.260  31.106 -90.467  1.00  0.00              
ATOM   1443 2HG  GLU B  23      13.409  29.825 -90.019  1.00  0.00              
ATOM   1444  N   ALA B  24       8.986  29.318 -87.192  1.00  0.00              
ATOM   1445  CA  ALA B  24       8.273  28.604 -86.136  1.00  0.00              
ATOM   1446  C   ALA B  24       6.889  28.241 -86.667  1.00  0.00              
ATOM   1447  O   ALA B  24       6.427  27.110 -86.520  1.00  0.00              
ATOM   1448  CB  ALA B  24       8.154  29.482 -84.895  1.00  0.00              
ATOM   1449  H   ALA B  24       9.225  30.290 -87.055  1.00  0.00              
ATOM   1450  HA  ALA B  24       8.821  27.691 -85.901  1.00  0.00              
ATOM   1451 1HB  ALA B  24       7.621  28.938 -84.115  1.00  0.00              
ATOM   1452 2HB  ALA B  24       9.150  29.744 -84.537  1.00  0.00              
ATOM   1453 3HB  ALA B  24       7.606  30.390 -85.142  1.00  0.00              
ATOM   1454  N   GLY B  25       6.237  29.205 -87.305  1.00  0.00              
ATOM   1455  CA  GLY B  25       4.916  28.978 -87.871  1.00  0.00              
ATOM   1456  C   GLY B  25       4.984  27.931 -88.988  1.00  0.00              
ATOM   1457  O   GLY B  25       4.095  27.084 -89.102  1.00  0.00              
ATOM   1458  H   GLY B  25       6.664  30.114 -87.403  1.00  0.00              
ATOM   1459 1HA  GLY B  25       4.248  28.626 -87.085  1.00  0.00              
ATOM   1460 2HA  GLY B  25       4.537  29.916 -88.276  1.00  0.00              
ATOM   1461  N   ASP B  26       6.035  27.984 -89.807  1.00  0.00              
ATOM   1462  CA  ASP B  26       6.192  27.014 -90.890  1.00  0.00              
ATOM   1463  C   ASP B  26       6.233  25.597 -90.314  1.00  0.00              
ATOM   1464  O   ASP B  26       5.590  24.684 -90.830  1.00  0.00              
ATOM   1465  CB  ASP B  26       7.459  27.300 -91.699  1.00  0.00              
ATOM   1466  CG  ASP B  26       7.649  26.397 -92.910  1.00  0.00              
ATOM   1467  OD1 ASP B  26       6.710  26.221 -93.650  1.00  0.00              
ATOM   1468  OD2 ASP B  26       8.765  26.018 -93.174  1.00  0.00              
ATOM   1469  H   ASP B  26       6.736  28.701 -89.683  1.00  0.00              
ATOM   1470  HA  ASP B  26       5.334  27.068 -91.561  1.00  0.00              
ATOM   1471 1HB  ASP B  26       7.553  28.342 -92.006  1.00  0.00              
ATOM   1472 2HB  ASP B  26       8.219  27.070 -90.952  1.00  0.00              
ATOM   1473  N   PHE B  27       6.994  25.420 -89.240  1.00  0.00              
ATOM   1474  CA  PHE B  27       7.115  24.113 -88.610  1.00  0.00              
ATOM   1475  C   PHE B  27       5.779  23.674 -88.020  1.00  0.00              
ATOM   1476  O   PHE B  27       5.386  22.517 -88.148  1.00  0.00              
ATOM   1477  CB  PHE B  27       8.181  24.156 -87.517  1.00  0.00              
ATOM   1478  CG  PHE B  27       8.363  22.851 -86.799  1.00  0.00              
ATOM   1479  CD1 PHE B  27       8.887  21.745 -87.459  1.00  0.00              
ATOM   1480  CD2 PHE B  27       8.001  22.725 -85.463  1.00  0.00              
ATOM   1481  CE1 PHE B  27       9.049  20.528 -86.796  1.00  0.00              
ATOM   1482  CE2 PHE B  27       8.159  21.511 -84.792  1.00  0.00              
ATOM   1483  CZ  PHE B  27       8.683  20.415 -85.462  1.00  0.00              
ATOM   1484  H   PHE B  27       7.499  26.203 -88.849  1.00  0.00              
ATOM   1485  HA  PHE B  27       7.392  23.367 -89.356  1.00  0.00              
ATOM   1486 1HB  PHE B  27       9.148  24.415 -87.946  1.00  0.00              
ATOM   1487 2HB  PHE B  27       7.911  24.893 -86.761  1.00  0.00              
ATOM   1488  HD1 PHE B  27       9.174  21.837 -88.506  1.00  0.00              
ATOM   1489  HD2 PHE B  27       7.588  23.587 -84.938  1.00  0.00              
ATOM   1490  HE1 PHE B  27       9.461  19.671 -87.327  1.00  0.00              
ATOM   1491  HE2 PHE B  27       7.871  21.422 -83.744  1.00  0.00              
ATOM   1492  HZ  PHE B  27       8.807  19.466 -84.941  1.00  0.00              
ATOM   1493  N   MET B  28       5.077  24.606 -87.387  1.00  0.00              
ATOM   1494  CA  MET B  28       3.785  24.294 -86.799  1.00  0.00              
ATOM   1495  C   MET B  28       2.828  23.765 -87.864  1.00  0.00              
ATOM   1496  O   MET B  28       2.049  22.855 -87.610  1.00  0.00              
ATOM   1497  CB  MET B  28       3.200  25.530 -86.119  1.00  0.00              
ATOM   1498  CG  MET B  28       1.827  25.316 -85.496  1.00  0.00              
ATOM   1499  SD  MET B  28       0.488  25.477 -86.693  1.00  0.00              
ATOM   1500  CE  MET B  28       0.493  27.246 -86.970  1.00  0.00              
ATOM   1501  H   MET B  28       5.439  25.544 -87.309  1.00  0.00              
ATOM   1502  HA  MET B  28       3.896  23.508 -86.052  1.00  0.00              
ATOM   1503 1HB  MET B  28       3.906  25.831 -85.347  1.00  0.00              
ATOM   1504 2HB  MET B  28       3.136  26.310 -86.878  1.00  0.00              
ATOM   1505 1HG  MET B  28       1.803  24.316 -85.064  1.00  0.00              
ATOM   1506 2HG  MET B  28       1.694  26.056 -84.707  1.00  0.00              
ATOM   1507 1HE  MET B  28      -0.284  27.505 -87.690  1.00  0.00              
ATOM   1508 2HE  MET B  28       0.302  27.763 -86.028  1.00  0.00              
ATOM   1509 3HE  MET B  28       1.465  27.550 -87.360  1.00  0.00              
ATOM   1510  N   ASN B  29       2.885  24.338 -89.061  1.00  0.00              
ATOM   1511  CA  ASN B  29       2.016  23.888 -90.140  1.00  0.00              
ATOM   1512  C   ASN B  29       2.343  22.464 -90.579  1.00  0.00              
ATOM   1513  O   ASN B  29       1.447  21.710 -90.948  1.00  0.00              
ATOM   1514  CB  ASN B  29       2.086  24.829 -91.329  1.00  0.00              
ATOM   1515  CG  ASN B  29       1.393  26.144 -91.101  1.00  0.00              
ATOM   1516  OD1 ASN B  29       0.390  26.224 -90.384  1.00  0.00              
ATOM   1517  ND2 ASN B  29       1.874  27.159 -91.773  1.00  0.00              
ATOM   1518  H   ASN B  29       3.533  25.092 -89.235  1.00  0.00              
ATOM   1519  HA  ASN B  29       0.980  23.865 -89.795  1.00  0.00              
ATOM   1520 1HB  ASN B  29       3.030  25.007 -91.845  1.00  0.00              
ATOM   1521 2HB  ASN B  29       1.447  24.198 -91.947  1.00  0.00              
ATOM   1522 1HD2 ASN B  29       1.463  28.065 -91.670  1.00  0.00              
ATOM   1523 2HD2 ASN B  29       2.652  27.029 -92.387  1.00  0.00              
ATOM   1524  N   ARG B  30       3.619  22.097 -90.536  1.00  0.00              
ATOM   1525  CA  ARG B  30       4.007  20.739 -90.905  1.00  0.00              
ATOM   1526  C   ARG B  30       3.496  19.767 -89.836  1.00  0.00              
ATOM   1527  O   ARG B  30       3.061  18.666 -90.157  1.00  0.00              
ATOM   1528  CB  ARG B  30       5.503  20.599 -91.141  1.00  0.00              
ATOM   1529  CG  ARG B  30       5.982  21.070 -92.505  1.00  0.00              
ATOM   1530  CD  ARG B  30       7.377  20.678 -92.833  1.00  0.00              
ATOM   1531  NE  ARG B  30       8.390  21.286 -91.985  1.00  0.00              
ATOM   1532  CZ  ARG B  30       8.949  22.492 -92.207  1.00  0.00              
ATOM   1533  NH1 ARG B  30       8.628  23.204 -93.264  1.00  0.00              
ATOM   1534  NH2 ARG B  30       9.850  22.930 -91.344  1.00  0.00              
ATOM   1535  H   ARG B  30       4.333  22.750 -90.248  1.00  0.00              
ATOM   1536  HA  ARG B  30       3.543  20.468 -91.853  1.00  0.00              
ATOM   1537 1HB  ARG B  30       6.004  21.176 -90.365  1.00  0.00              
ATOM   1538 2HB  ARG B  30       5.746  19.543 -91.021  1.00  0.00              
ATOM   1539 1HG  ARG B  30       5.327  20.649 -93.268  1.00  0.00              
ATOM   1540 2HG  ARG B  30       5.923  22.159 -92.535  1.00  0.00              
ATOM   1541 1HD  ARG B  30       7.474  19.597 -92.733  1.00  0.00              
ATOM   1542 2HD  ARG B  30       7.594  20.968 -93.861  1.00  0.00              
ATOM   1543  HE  ARG B  30       8.819  20.934 -91.140  1.00  0.00              
ATOM   1544 1HH1 ARG B  30       7.951  22.847 -93.924  1.00  0.00              
ATOM   1545 2HH1 ARG B  30       9.059  24.105 -93.412  1.00  0.00              
ATOM   1546 1HH2 ARG B  30      10.098  22.362 -90.546  1.00  0.00              
ATOM   1547 2HH2 ARG B  30      10.285  23.829 -91.487  1.00  0.00              
ATOM   1548  N   VAL B  31       3.551  20.173 -88.568  1.00  0.00              
ATOM   1549  CA  VAL B  31       3.055  19.323 -87.490  1.00  0.00              
ATOM   1550  C   VAL B  31       1.538  19.189 -87.667  1.00  0.00              
ATOM   1551  O   VAL B  31       0.969  18.129 -87.424  1.00  0.00              
ATOM   1552  CB  VAL B  31       3.377  19.893 -86.096  1.00  0.00              
ATOM   1553  CG1 VAL B  31       2.680  19.081 -85.014  1.00  0.00              
ATOM   1554  CG2 VAL B  31       4.880  19.910 -85.862  1.00  0.00              
ATOM   1555  H   VAL B  31       3.938  21.078 -88.341  1.00  0.00              
ATOM   1556  HA  VAL B  31       3.476  18.319 -87.551  1.00  0.00              
ATOM   1557  HB  VAL B  31       3.037  20.928 -86.049  1.00  0.00              
ATOM   1558 1HG1 VAL B  31       2.919  19.498 -84.035  1.00  0.00              
ATOM   1559 2HG1 VAL B  31       1.602  19.117 -85.170  1.00  0.00              
ATOM   1560 3HG1 VAL B  31       3.020  18.047 -85.060  1.00  0.00              
ATOM   1561 1HG2 VAL B  31       5.090  20.317 -84.873  1.00  0.00              
ATOM   1562 2HG2 VAL B  31       5.269  18.894 -85.928  1.00  0.00              
ATOM   1563 3HG2 VAL B  31       5.359  20.533 -86.618  1.00  0.00              
ATOM   1564  N   GLY B  32       0.892  20.265 -88.108  1.00  0.00              
ATOM   1565  CA  GLY B  32      -0.544  20.223 -88.334  1.00  0.00              
ATOM   1566  C   GLY B  32      -0.926  19.237 -89.430  1.00  0.00              
ATOM   1567  O   GLY B  32      -1.916  18.516 -89.307  1.00  0.00              
ATOM   1568  H   GLY B  32       1.393  21.123 -88.291  1.00  0.00              
ATOM   1569 1HA  GLY B  32      -1.041  19.923 -87.411  1.00  0.00              
ATOM   1570 2HA  GLY B  32      -0.889  21.214 -88.625  1.00  0.00              
ATOM   1571  N   ALA B  33      -0.141  19.199 -90.506  1.00  0.00              
ATOM   1572  CA  ALA B  33      -0.413  18.278 -91.611  1.00  0.00              
ATOM   1573  C   ALA B  33      -0.253  16.843 -91.125  1.00  0.00              
ATOM   1574  O   ALA B  33      -1.029  15.957 -91.486  1.00  0.00              
ATOM   1575  CB  ALA B  33       0.539  18.550 -92.771  1.00  0.00              
ATOM   1576  H   ALA B  33       0.656  19.815 -90.563  1.00  0.00              
ATOM   1577  HA  ALA B  33      -1.442  18.420 -91.939  1.00  0.00              
ATOM   1578 1HB  ALA B  33       0.326  17.858 -93.585  1.00  0.00              
ATOM   1579 2HB  ALA B  33       0.404  19.574 -93.120  1.00  0.00              
ATOM   1580 3HB  ALA B  33       1.567  18.412 -92.438  1.00  0.00              
ATOM   1581  N   LEU B  34       0.763  16.622 -90.299  1.00  0.00              
ATOM   1582  CA  LEU B  34       1.027  15.310 -89.729  1.00  0.00              
ATOM   1583  C   LEU B  34      -0.174  14.881 -88.882  1.00  0.00              
ATOM   1584  O   LEU B  34      -0.648  13.746 -88.977  1.00  0.00              
ATOM   1585  CB  LEU B  34       2.291  15.376 -88.869  1.00  0.00              
ATOM   1586  CG  LEU B  34       2.574  14.222 -87.911  1.00  0.00              
ATOM   1587  CD1 LEU B  34       2.752  12.931 -88.692  1.00  0.00              
ATOM   1588  CD2 LEU B  34       3.819  14.534 -87.091  1.00  0.00              
ATOM   1589  H   LEU B  34       1.371  17.393 -90.061  1.00  0.00              
ATOM   1590  HA  LEU B  34       1.144  14.581 -90.531  1.00  0.00              
ATOM   1591 1HB  LEU B  34       3.041  15.375 -89.657  1.00  0.00              
ATOM   1592 2HB  LEU B  34       2.352  16.312 -88.313  1.00  0.00              
ATOM   1593  HG  LEU B  34       1.730  14.156 -87.224  1.00  0.00              
ATOM   1594 1HD1 LEU B  34       2.954  12.112 -88.001  1.00  0.00              
ATOM   1595 2HD1 LEU B  34       1.843  12.716 -89.252  1.00  0.00              
ATOM   1596 3HD1 LEU B  34       3.588  13.036 -89.382  1.00  0.00              
ATOM   1597 1HD2 LEU B  34       4.020  13.710 -86.406  1.00  0.00              
ATOM   1598 2HD2 LEU B  34       4.671  14.669 -87.758  1.00  0.00              
ATOM   1599 3HD2 LEU B  34       3.658  15.448 -86.519  1.00  0.00              
ATOM   1600  N   ALA B  35      -0.665  15.803 -88.060  1.00  0.00              
ATOM   1601  CA  ALA B  35      -1.809  15.541 -87.192  1.00  0.00              
ATOM   1602  C   ALA B  35      -3.037  15.134 -88.002  1.00  0.00              
ATOM   1603  O   ALA B  35      -3.776  14.228 -87.618  1.00  0.00              
ATOM   1604  CB  ALA B  35      -2.119  16.780 -86.357  1.00  0.00              
ATOM   1605  H   ALA B  35      -0.230  16.713 -88.039  1.00  0.00              
ATOM   1606  HA  ALA B  35      -1.564  14.707 -86.534  1.00  0.00              
ATOM   1607 1HB  ALA B  35      -2.973  16.578 -85.712  1.00  0.00              
ATOM   1608 2HB  ALA B  35      -1.254  17.033 -85.745  1.00  0.00              
ATOM   1609 3HB  ALA B  35      -2.353  17.614 -87.017  1.00  0.00              
ATOM   1610  N   GLU B  36      -3.254  15.814 -89.125  1.00  0.00              
ATOM   1611  CA  GLU B  36      -4.394  15.524 -89.986  1.00  0.00              
ATOM   1612  C   GLU B  36      -4.297  14.114 -90.564  1.00  0.00              
ATOM   1613  O   GLU B  36      -5.301  13.405 -90.659  1.00  0.00              
ATOM   1614  CB  GLU B  36      -4.489  16.553 -91.115  1.00  0.00              
ATOM   1615  CG  GLU B  36      -4.907  17.945 -90.663  1.00  0.00              
ATOM   1616  CD  GLU B  36      -4.858  18.926 -91.801  1.00  0.00              
ATOM   1617  OE1 GLU B  36      -4.446  18.546 -92.871  1.00  0.00              
ATOM   1618  OE2 GLU B  36      -5.337  20.023 -91.635  1.00  0.00              
ATOM   1619  H   GLU B  36      -2.613  16.549 -89.387  1.00  0.00              
ATOM   1620  HA  GLU B  36      -5.316  15.561 -89.404  1.00  0.00              
ATOM   1621 1HB  GLU B  36      -3.505  16.604 -91.582  1.00  0.00              
ATOM   1622 2HB  GLU B  36      -5.214  16.172 -91.834  1.00  0.00              
ATOM   1623 1HG  GLU B  36      -5.894  17.973 -90.202  1.00  0.00              
ATOM   1624 2HG  GLU B  36      -4.154  18.211 -89.923  1.00  0.00              
ATOM   1625  N   ARG B  37      -3.089  13.708 -90.946  1.00  0.00              
ATOM   1626  CA  ARG B  37      -2.870  12.384 -91.522  1.00  0.00              
ATOM   1627  C   ARG B  37      -3.076  11.253 -90.516  1.00  0.00              
ATOM   1628  O   ARG B  37      -3.617  10.199 -90.857  1.00  0.00              
ATOM   1629  CB  ARG B  37      -1.450  12.272 -92.091  1.00  0.00              
ATOM   1630  CG  ARG B  37      -1.124  13.227 -93.225  1.00  0.00              
ATOM   1631  CD  ARG B  37       0.119  12.761 -93.979  1.00  0.00              
ATOM   1632  NE  ARG B  37       1.327  12.767 -93.157  1.00  0.00              
ATOM   1633  CZ  ARG B  37       2.030  13.857 -92.862  1.00  0.00              
ATOM   1634  NH1 ARG B  37       1.650  15.041 -93.324  1.00  0.00              
ATOM   1635  NH2 ARG B  37       3.119  13.764 -92.110  1.00  0.00              
ATOM   1636  H   ARG B  37      -2.303  14.333 -90.834  1.00  0.00              
ATOM   1637  HA  ARG B  37      -3.597  12.201 -92.314  1.00  0.00              
ATOM   1638 1HB  ARG B  37      -0.762  12.452 -91.267  1.00  0.00              
ATOM   1639 2HB  ARG B  37      -1.331  11.249 -92.446  1.00  0.00              
ATOM   1640 1HG  ARG B  37      -1.976  13.264 -93.904  1.00  0.00              
ATOM   1641 2HG  ARG B  37      -0.952  14.218 -92.804  1.00  0.00              
ATOM   1642 1HD  ARG B  37      -0.044  11.744 -94.335  1.00  0.00              
ATOM   1643 2HD  ARG B  37       0.285  13.420 -94.829  1.00  0.00              
ATOM   1644  HE  ARG B  37       1.802  11.997 -92.703  1.00  0.00              
ATOM   1645 1HH1 ARG B  37       0.824  15.114 -93.901  1.00  0.00              
ATOM   1646 2HH1 ARG B  37       2.189  15.864 -93.096  1.00  0.00              
ATOM   1647 1HH2 ARG B  37       3.411  12.861 -91.761  1.00  0.00              
ATOM   1648 2HH2 ARG B  37       3.649  14.593 -91.889  1.00  0.00              
ATOM   1649  N   GLU B  38      -2.641  11.476 -89.280  1.00  0.00              
ATOM   1650  CA  GLU B  38      -2.741  10.466 -88.232  1.00  0.00              
ATOM   1651  C   GLU B  38      -3.998  10.548 -87.373  1.00  0.00              
ATOM   1652  O   GLU B  38      -4.181   9.742 -86.455  1.00  0.00              
ATOM   1653  CB  GLU B  38      -1.507  10.546 -87.333  1.00  0.00              
ATOM   1654  CG  GLU B  38      -0.200  10.373 -88.090  1.00  0.00              
ATOM   1655  CD  GLU B  38      -0.088   9.011 -88.745  1.00  0.00              
ATOM   1656  OE1 GLU B  38       0.814   8.825 -89.588  1.00  0.00              
ATOM   1657  OE2 GLU B  38      -0.901   8.123 -88.410  1.00  0.00              
ATOM   1658  H   GLU B  38      -2.230  12.373 -89.061  1.00  0.00              
ATOM   1659  HA  GLU B  38      -2.791   9.473 -88.680  1.00  0.00              
ATOM   1660 1HB  GLU B  38      -1.529  11.522 -86.849  1.00  0.00              
ATOM   1661 2HB  GLU B  38      -1.609   9.764 -86.582  1.00  0.00              
ATOM   1662 1HG  GLU B  38      -0.031  11.140 -88.845  1.00  0.00              
ATOM   1663 2HG  GLU B  38       0.559  10.457 -87.313  1.00  0.00              
ATOM   1664  N   ASN B  39      -4.855  11.519 -87.660  1.00  0.00              
ATOM   1665  CA  ASN B  39      -6.090  11.691 -86.906  1.00  0.00              
ATOM   1666  C   ASN B  39      -5.864  11.886 -85.405  1.00  0.00              
ATOM   1667  O   ASN B  39      -6.653  11.420 -84.581  1.00  0.00              
ATOM   1668  CB  ASN B  39      -7.019  10.495 -87.132  1.00  0.00              
ATOM   1669  CG  ASN B  39      -7.461  10.373 -88.575  1.00  0.00              
ATOM   1670  OD1 ASN B  39      -7.978  11.326 -89.158  1.00  0.00              
ATOM   1671  ND2 ASN B  39      -7.262   9.199 -89.160  1.00  0.00              
ATOM   1672  H   ASN B  39      -4.649  12.154 -88.419  1.00  0.00              
ATOM   1673  HA  ASN B  39      -6.601  12.597 -87.234  1.00  0.00              
ATOM   1674 1HB  ASN B  39      -6.771   9.512 -86.732  1.00  0.00              
ATOM   1675 2HB  ASN B  39      -7.829  10.932 -86.548  1.00  0.00              
ATOM   1676 1HD2 ASN B  39      -7.534   9.062 -90.113  1.00  0.00              
ATOM   1677 2HD2 ASN B  39      -6.840   8.450 -88.648  1.00  0.00              
ATOM   1678  N   HIS B  40      -4.781  12.573 -85.054  1.00  0.00              
ATOM   1679  CA  HIS B  40      -4.475  12.851 -83.657  1.00  0.00              
ATOM   1680  C   HIS B  40      -3.833  14.227 -83.645  1.00  0.00              
ATOM   1681  O   HIS B  40      -2.817  14.457 -84.304  1.00  0.00              
ATOM   1682  CB  HIS B  40      -3.529  11.796 -83.084  1.00  0.00              
ATOM   1683  CG  HIS B  40      -3.439  11.820 -81.591  1.00  0.00              
ATOM   1684  ND1 HIS B  40      -4.546  11.712 -80.777  1.00  0.00              
ATOM   1685  CD2 HIS B  40      -2.375  11.944 -80.762  1.00  0.00              
ATOM   1686  CE1 HIS B  40      -4.169  11.767 -79.513  1.00  0.00              
ATOM   1687  NE2 HIS B  40      -2.856  11.906 -79.476  1.00  0.00              
ATOM   1688  H   HIS B  40      -4.154  12.912 -85.772  1.00  0.00              
ATOM   1689  HA  HIS B  40      -5.396  12.864 -83.075  1.00  0.00              
ATOM   1690 1HB  HIS B  40      -3.867  10.798 -83.362  1.00  0.00              
ATOM   1691 2HB  HIS B  40      -2.518  11.954 -83.461  1.00  0.00              
ATOM   1692  HD2 HIS B  40      -1.305  12.056 -80.943  1.00  0.00              
ATOM   1693  HE1 HIS B  40      -4.904  11.697 -78.711  1.00  0.00              
ATOM   1694  HE2 HIS B  40      -2.289  11.975 -78.642  1.00  0.00              
ATOM   1695  N   HIS B  41      -4.428  15.139 -82.887  1.00  0.00              
ATOM   1696  CA  HIS B  41      -3.959  16.512 -82.863  1.00  0.00              
ATOM   1697  C   HIS B  41      -3.300  16.972 -81.582  1.00  0.00              
ATOM   1698  O   HIS B  41      -3.725  16.628 -80.483  1.00  0.00              
ATOM   1699  CB  HIS B  41      -5.128  17.451 -83.176  1.00  0.00              
ATOM   1700  CG  HIS B  41      -5.689  17.275 -84.553  1.00  0.00              
ATOM   1701  ND1 HIS B  41      -5.136  17.877 -85.664  1.00  0.00              
ATOM   1702  CD2 HIS B  41      -6.752  16.566 -84.999  1.00  0.00              
ATOM   1703  CE1 HIS B  41      -5.836  17.545 -86.735  1.00  0.00              
ATOM   1704  NE2 HIS B  41      -6.822  16.751 -86.358  1.00  0.00              
ATOM   1705  H   HIS B  41      -5.220  14.880 -82.318  1.00  0.00              
ATOM   1706  HA  HIS B  41      -3.177  16.645 -83.610  1.00  0.00              
ATOM   1707 1HB  HIS B  41      -5.949  17.275 -82.481  1.00  0.00              
ATOM   1708 2HB  HIS B  41      -4.806  18.489 -83.101  1.00  0.00              
ATOM   1709  HD2 HIS B  41      -7.486  15.936 -84.496  1.00  0.00              
ATOM   1710  HE1 HIS B  41      -5.558  17.921 -87.719  1.00  0.00              
ATOM   1711  HE2 HIS B  41      -7.518  16.340 -86.964  1.00  0.00              
ATOM   1712  N   PRO B  42      -2.257  17.795 -81.716  1.00  0.00              
ATOM   1713  CA  PRO B  42      -1.521  18.317 -80.570  1.00  0.00              
ATOM   1714  C   PRO B  42      -2.058  19.667 -80.142  1.00  0.00              
ATOM   1715  O   PRO B  42      -3.018  20.190 -80.717  1.00  0.00              
ATOM   1716  CB  PRO B  42      -0.127  18.487 -81.142  1.00  0.00              
ATOM   1717  CG  PRO B  42      -0.447  19.085 -82.503  1.00  0.00              
ATOM   1718  CD  PRO B  42      -1.636  18.244 -82.981  1.00  0.00              
ATOM   1719  HA  PRO B  42      -1.612  17.680 -79.678  1.00  0.00              
ATOM   1720 1HB  PRO B  42       0.488  19.149 -80.515  1.00  0.00              
ATOM   1721 2HB  PRO B  42       0.401  17.524 -81.208  1.00  0.00              
ATOM   1722 1HG  PRO B  42      -0.699  20.152 -82.420  1.00  0.00              
ATOM   1723 2HG  PRO B  42       0.415  19.009 -83.183  1.00  0.00              
ATOM   1724 1HD  PRO B  42      -2.344  18.830 -83.587  1.00  0.00              
ATOM   1725 2HD  PRO B  42      -1.320  17.387 -83.595  1.00  0.00              
ATOM   1726  N   ARG B  43      -1.444  20.206 -79.097  1.00  0.00              
ATOM   1727  CA  ARG B  43      -1.719  21.569 -78.689  1.00  0.00              
ATOM   1728  C   ARG B  43      -0.388  22.213 -79.084  1.00  0.00              
ATOM   1729  O   ARG B  43       0.684  21.790 -78.626  1.00  0.00              
ATOM   1730  CB  ARG B  43      -2.112  21.752 -77.231  1.00  0.00              
ATOM   1731  CG  ARG B  43      -2.545  23.160 -76.857  1.00  0.00              
ATOM   1732  CD  ARG B  43      -3.018  23.304 -75.456  1.00  0.00              
ATOM   1733  NE  ARG B  43      -1.969  23.211 -74.453  1.00  0.00              
ATOM   1734  CZ  ARG B  43      -2.178  23.237 -73.123  1.00  0.00              
ATOM   1735  NH1 ARG B  43      -3.387  23.390 -72.630  1.00  0.00              
ATOM   1736  NH2 ARG B  43      -1.131  23.128 -72.324  1.00  0.00              
ATOM   1737  H   ARG B  43      -0.774  19.662 -78.573  1.00  0.00              
ATOM   1738  HA  ARG B  43      -2.580  21.952 -79.238  1.00  0.00              
ATOM   1739 1HB  ARG B  43      -2.930  21.060 -77.032  1.00  0.00              
ATOM   1740 2HB  ARG B  43      -1.246  21.472 -76.631  1.00  0.00              
ATOM   1741 1HG  ARG B  43      -1.698  23.833 -76.996  1.00  0.00              
ATOM   1742 2HG  ARG B  43      -3.359  23.460 -77.519  1.00  0.00              
ATOM   1743 1HD  ARG B  43      -3.494  24.278 -75.341  1.00  0.00              
ATOM   1744 2HD  ARG B  43      -3.743  22.519 -75.244  1.00  0.00              
ATOM   1745  HE  ARG B  43      -0.969  23.118 -74.573  1.00  0.00              
ATOM   1746 1HH1 ARG B  43      -4.175  23.489 -73.254  1.00  0.00              
ATOM   1747 2HH1 ARG B  43      -3.523  23.407 -71.629  1.00  0.00              
ATOM   1748 1HH2 ARG B  43      -0.206  23.029 -72.719  1.00  0.00              
ATOM   1749 2HH2 ARG B  43      -1.259  23.145 -71.323  1.00  0.00              
ATOM   1750  N   ALA B  44      -0.457  23.199 -79.971  1.00  0.00              
ATOM   1751  CA  ALA B  44       0.731  23.890 -80.449  1.00  0.00              
ATOM   1752  C   ALA B  44       0.793  25.302 -79.918  1.00  0.00              
ATOM   1753  O   ALA B  44      -0.203  26.025 -79.950  1.00  0.00              
ATOM   1754  CB  ALA B  44       0.768  23.895 -81.971  1.00  0.00              
ATOM   1755  H   ALA B  44      -1.363  23.476 -80.322  1.00  0.00              
ATOM   1756  HA  ALA B  44       1.612  23.365 -80.083  1.00  0.00              
ATOM   1757 1HB  ALA B  44       1.661  24.419 -82.310  1.00  0.00              
ATOM   1758 2HB  ALA B  44       0.789  22.869 -82.338  1.00  0.00              
ATOM   1759 3HB  ALA B  44      -0.117  24.400 -82.354  1.00  0.00              
ATOM   1760  N   THR B  45       1.960  25.705 -79.438  1.00  0.00              
ATOM   1761  CA  THR B  45       2.133  27.071 -78.961  1.00  0.00              
ATOM   1762  C   THR B  45       3.230  27.673 -79.827  1.00  0.00              
ATOM   1763  O   THR B  45       4.371  27.204 -79.818  1.00  0.00              
ATOM   1764  CB  THR B  45       2.519  27.146 -77.473  1.00  0.00              
ATOM   1765  OG1 THR B  45       1.491  26.539 -76.679  1.00  0.00              
ATOM   1766  CG2 THR B  45       2.699  28.593 -77.041  1.00  0.00              
ATOM   1767  H   THR B  45       2.743  25.068 -79.398  1.00  0.00              
ATOM   1768  HA  THR B  45       1.206  27.628 -79.095  1.00  0.00              
ATOM   1769  HB  THR B  45       3.452  26.604 -77.320  1.00  0.00              
ATOM   1770  HG1 THR B  45       0.767  27.159 -76.565  1.00  0.00              
ATOM   1771 1HG2 THR B  45       2.972  28.626 -75.986  1.00  0.00              
ATOM   1772 2HG2 THR B  45       3.488  29.054 -77.635  1.00  0.00              
ATOM   1773 3HG2 THR B  45       1.767  29.136 -77.191  1.00  0.00              
ATOM   1774  N   VAL B  46       2.866  28.692 -80.597  1.00  0.00              
ATOM   1775  CA  VAL B  46       3.786  29.356 -81.503  1.00  0.00              
ATOM   1776  C   VAL B  46       4.082  30.771 -81.039  1.00  0.00              
ATOM   1777  O   VAL B  46       3.172  31.549 -80.744  1.00  0.00              
ATOM   1778  CB  VAL B  46       3.232  29.401 -82.939  1.00  0.00              
ATOM   1779  CG1 VAL B  46       4.192  30.143 -83.858  1.00  0.00              
ATOM   1780  CG2 VAL B  46       2.981  27.993 -83.458  1.00  0.00              
ATOM   1781  H   VAL B  46       1.909  29.013 -80.544  1.00  0.00              
ATOM   1782  HA  VAL B  46       4.756  28.857 -81.520  1.00  0.00              
ATOM   1783  HB  VAL B  46       2.269  29.912 -82.932  1.00  0.00              
ATOM   1784 1HG1 VAL B  46       3.785  30.165 -84.869  1.00  0.00              
ATOM   1785 2HG1 VAL B  46       4.325  31.163 -83.498  1.00  0.00              
ATOM   1786 3HG1 VAL B  46       5.155  29.632 -83.867  1.00  0.00              
ATOM   1787 1HG2 VAL B  46       2.589  28.044 -84.474  1.00  0.00              
ATOM   1788 2HG2 VAL B  46       3.917  27.434 -83.457  1.00  0.00              
ATOM   1789 3HG2 VAL B  46       2.258  27.492 -82.815  1.00  0.00              
ATOM   1790  N   GLU B  47       5.362  31.095 -80.960  1.00  0.00              
ATOM   1791  CA  GLU B  47       5.783  32.427 -80.563  1.00  0.00              
ATOM   1792  C   GLU B  47       7.097  32.711 -81.258  1.00  0.00              
ATOM   1793  O   GLU B  47       7.647  31.838 -81.926  1.00  0.00              
ATOM   1794  CB  GLU B  47       5.929  32.543 -79.044  1.00  0.00              
ATOM   1795  CG  GLU B  47       7.030  31.676 -78.450  1.00  0.00              
ATOM   1796  CD  GLU B  47       7.061  31.783 -76.951  1.00  0.00              
ATOM   1797  OE1 GLU B  47       7.281  32.862 -76.456  1.00  0.00              
ATOM   1798  OE2 GLU B  47       6.755  30.812 -76.300  1.00  0.00              
ATOM   1799  H   GLU B  47       6.063  30.402 -81.181  1.00  0.00              
ATOM   1800  HA  GLU B  47       5.045  33.161 -80.889  1.00  0.00              
ATOM   1801 1HB  GLU B  47       6.135  33.591 -78.824  1.00  0.00              
ATOM   1802 2HB  GLU B  47       4.971  32.261 -78.609  1.00  0.00              
ATOM   1803 1HG  GLU B  47       6.958  30.627 -78.737  1.00  0.00              
ATOM   1804 2HG  GLU B  47       7.943  32.102 -78.864  1.00  0.00              
ATOM   1805  N   PHE B  48       7.591  33.934 -81.133  1.00  0.00              
ATOM   1806  CA  PHE B  48       8.851  34.268 -81.768  1.00  0.00              
ATOM   1807  C   PHE B  48       9.940  33.288 -81.356  1.00  0.00              
ATOM   1808  O   PHE B  48      10.208  33.114 -80.170  1.00  0.00              
ATOM   1809  CB  PHE B  48       9.264  35.699 -81.418  1.00  0.00              
ATOM   1810  CG  PHE B  48      10.398  36.224 -82.251  1.00  0.00              
ATOM   1811  CD1 PHE B  48      10.183  36.645 -83.555  1.00  0.00              
ATOM   1812  CD2 PHE B  48      11.682  36.297 -81.734  1.00  0.00              
ATOM   1813  CE1 PHE B  48      11.226  37.128 -84.323  1.00  0.00              
ATOM   1814  CE2 PHE B  48      12.726  36.780 -82.498  1.00  0.00              
ATOM   1815  CZ  PHE B  48      12.497  37.196 -83.795  1.00  0.00              
ATOM   1816  H   PHE B  48       7.105  34.641 -80.601  1.00  0.00              
ATOM   1817  HA  PHE B  48       8.751  34.190 -82.852  1.00  0.00              
ATOM   1818 1HB  PHE B  48       8.426  36.379 -81.568  1.00  0.00              
ATOM   1819 2HB  PHE B  48       9.590  35.751 -80.380  1.00  0.00              
ATOM   1820  HD1 PHE B  48       9.177  36.592 -83.972  1.00  0.00              
ATOM   1821  HD2 PHE B  48      11.863  35.968 -80.710  1.00  0.00              
ATOM   1822  HE1 PHE B  48      11.042  37.455 -85.346  1.00  0.00              
ATOM   1823  HE2 PHE B  48      13.731  36.833 -82.079  1.00  0.00              
ATOM   1824  HZ  PHE B  48      13.320  37.575 -84.399  1.00  0.00              
ATOM   1825  N   GLY B  49      10.541  32.636 -82.347  1.00  0.00              
ATOM   1826  CA  GLY B  49      11.627  31.706 -82.097  1.00  0.00              
ATOM   1827  C   GLY B  49      11.335  30.366 -81.444  1.00  0.00              
ATOM   1828  O   GLY B  49      12.273  29.645 -81.098  1.00  0.00              
ATOM   1829  H   GLY B  49      10.235  32.792 -83.298  1.00  0.00              
ATOM   1830 1HA  GLY B  49      12.104  31.451 -83.043  1.00  0.00              
ATOM   1831 2HA  GLY B  49      12.356  32.178 -81.439  1.00  0.00              
ATOM   1832  N   ARG B  50      10.069  30.002 -81.271  1.00  0.00              
ATOM   1833  CA  ARG B  50       9.791  28.722 -80.643  1.00  0.00              
ATOM   1834  C   ARG B  50       8.416  28.152 -80.893  1.00  0.00              
ATOM   1835  O   ARG B  50       7.424  28.876 -80.984  1.00  0.00              
ATOM   1836  CB  ARG B  50       9.981  28.829 -79.135  1.00  0.00              
ATOM   1837  CG  ARG B  50       9.825  27.506 -78.371  1.00  0.00              
ATOM   1838  CD  ARG B  50      10.181  27.654 -76.894  1.00  0.00              
ATOM   1839  NE  ARG B  50       9.271  28.552 -76.187  1.00  0.00              
ATOM   1840  CZ  ARG B  50       9.336  28.801 -74.882  1.00  0.00              
ATOM   1841  NH1 ARG B  50      10.269  28.219 -74.141  1.00  0.00              
ATOM   1842  NH2 ARG B  50       8.465  29.625 -74.316  1.00  0.00              
ATOM   1843  H   ARG B  50       9.299  30.586 -81.562  1.00  0.00              
ATOM   1844  HA  ARG B  50      10.461  27.961 -81.043  1.00  0.00              
ATOM   1845 1HB  ARG B  50      10.982  29.226 -78.968  1.00  0.00              
ATOM   1846 2HB  ARG B  50       9.243  29.544 -78.770  1.00  0.00              
ATOM   1847 1HG  ARG B  50       8.789  27.175 -78.459  1.00  0.00              
ATOM   1848 2HG  ARG B  50      10.483  26.765 -78.826  1.00  0.00              
ATOM   1849 1HD  ARG B  50      10.136  26.675 -76.420  1.00  0.00              
ATOM   1850 2HD  ARG B  50      11.192  28.052 -76.812  1.00  0.00              
ATOM   1851  HE  ARG B  50       8.497  29.096 -76.542  1.00  0.00              
ATOM   1852 1HH1 ARG B  50      10.932  27.588 -74.570  1.00  0.00              
ATOM   1853 2HH1 ARG B  50      10.315  28.410 -73.150  1.00  0.00              
ATOM   1854 1HH2 ARG B  50       7.751  30.065 -74.879  1.00  0.00              
ATOM   1855 2HH2 ARG B  50       8.519  29.809 -73.324  1.00  0.00              
ATOM   1856  N   VAL B  51       8.377  26.833 -81.009  1.00  0.00              
ATOM   1857  CA  VAL B  51       7.127  26.114 -81.147  1.00  0.00              
ATOM   1858  C   VAL B  51       7.147  25.047 -80.068  1.00  0.00              
ATOM   1859  O   VAL B  51       8.108  24.281 -79.963  1.00  0.00              
ATOM   1860  CB  VAL B  51       6.979  25.383 -82.492  1.00  0.00              
ATOM   1861  CG1 VAL B  51       5.681  24.576 -82.490  1.00  0.00              
ATOM   1862  CG2 VAL B  51       6.980  26.376 -83.638  1.00  0.00              
ATOM   1863  H   VAL B  51       9.244  26.314 -81.000  1.00  0.00              
ATOM   1864  HA  VAL B  51       6.271  26.767 -80.971  1.00  0.00              
ATOM   1865  HB  VAL B  51       7.842  24.731 -82.637  1.00  0.00              
ATOM   1866 1HG1 VAL B  51       5.573  24.057 -83.443  1.00  0.00              
ATOM   1867 2HG1 VAL B  51       5.706  23.847 -81.681  1.00  0.00              
ATOM   1868 3HG1 VAL B  51       4.835  25.248 -82.348  1.00  0.00              
ATOM   1869 1HG2 VAL B  51       6.877  25.842 -84.583  1.00  0.00              
ATOM   1870 2HG2 VAL B  51       6.147  27.069 -83.518  1.00  0.00              
ATOM   1871 3HG2 VAL B  51       7.918  26.931 -83.638  1.00  0.00              
ATOM   1872  N   THR B  52       6.109  25.021 -79.244  1.00  0.00              
ATOM   1873  CA  THR B  52       5.988  23.998 -78.220  1.00  0.00              
ATOM   1874  C   THR B  52       4.918  23.045 -78.740  1.00  0.00              
ATOM   1875  O   THR B  52       3.841  23.473 -79.177  1.00  0.00              
ATOM   1876  CB  THR B  52       5.531  24.575 -76.871  1.00  0.00              
ATOM   1877  OG1 THR B  52       6.476  25.551 -76.424  1.00  0.00              
ATOM   1878  CG2 THR B  52       5.438  23.472 -75.822  1.00  0.00              
ATOM   1879  H   THR B  52       5.386  25.723 -79.326  1.00  0.00              
ATOM   1880  HA  THR B  52       6.938  23.475 -78.107  1.00  0.00              
ATOM   1881  HB  THR B  52       4.553  25.039 -76.997  1.00  0.00              
ATOM   1882  HG1 THR B  52       6.318  26.381 -76.880  1.00  0.00              
ATOM   1883 1HG2 THR B  52       5.112  23.901 -74.874  1.00  0.00              
ATOM   1884 2HG2 THR B  52       4.719  22.720 -76.147  1.00  0.00              
ATOM   1885 3HG2 THR B  52       6.415  23.010 -75.694  1.00  0.00              
ATOM   1886  N   VAL B  53       5.232  21.758 -78.722  1.00  0.00              
ATOM   1887  CA  VAL B  53       4.312  20.735 -79.191  1.00  0.00              
ATOM   1888  C   VAL B  53       3.958  19.840 -78.013  1.00  0.00              
ATOM   1889  O   VAL B  53       4.846  19.320 -77.335  1.00  0.00              
ATOM   1890  CB  VAL B  53       4.956  19.871 -80.310  1.00  0.00              
ATOM   1891  CG1 VAL B  53       3.943  18.863 -80.835  1.00  0.00              
ATOM   1892  CG2 VAL B  53       5.467  20.760 -81.440  1.00  0.00              
ATOM   1893  H   VAL B  53       6.138  21.481 -78.372  1.00  0.00              
ATOM   1894  HA  VAL B  53       3.379  21.174 -79.545  1.00  0.00              
ATOM   1895  HB  VAL B  53       5.820  19.349 -79.902  1.00  0.00              
ATOM   1896 1HG1 VAL B  53       4.402  18.261 -81.619  1.00  0.00              
ATOM   1897 2HG1 VAL B  53       3.622  18.213 -80.021  1.00  0.00              
ATOM   1898 3HG1 VAL B  53       3.081  19.391 -81.241  1.00  0.00              
ATOM   1899 1HG2 VAL B  53       5.916  20.141 -82.217  1.00  0.00              
ATOM   1900 2HG2 VAL B  53       4.636  21.326 -81.862  1.00  0.00              
ATOM   1901 3HG2 VAL B  53       6.216  21.451 -81.050  1.00  0.00              
ATOM   1902  N   GLU B  54       2.663  19.675 -77.775  1.00  0.00              
ATOM   1903  CA  GLU B  54       2.183  18.831 -76.686  1.00  0.00              
ATOM   1904  C   GLU B  54       1.245  17.774 -77.241  1.00  0.00              
ATOM   1905  O   GLU B  54       0.308  18.089 -77.980  1.00  0.00              
ATOM   1906  CB  GLU B  54       1.421  19.658 -75.650  1.00  0.00              
ATOM   1907  CG  GLU B  54       2.215  20.766 -75.002  1.00  0.00              
ATOM   1908  CD  GLU B  54       1.343  21.626 -74.119  1.00  0.00              
ATOM   1909  OE1 GLU B  54       1.064  21.230 -72.969  1.00  0.00              
ATOM   1910  OE2 GLU B  54       0.911  22.696 -74.585  1.00  0.00              
ATOM   1911  H   GLU B  54       1.993  20.145 -78.365  1.00  0.00              
ATOM   1912  HA  GLU B  54       3.023  18.315 -76.220  1.00  0.00              
ATOM   1913 1HB  GLU B  54       0.560  20.090 -76.158  1.00  0.00              
ATOM   1914 2HB  GLU B  54       1.081  18.967 -74.879  1.00  0.00              
ATOM   1915 1HG  GLU B  54       3.070  20.408 -74.427  1.00  0.00              
ATOM   1916 2HG  GLU B  54       2.570  21.355 -75.846  1.00  0.00              
ATOM   1917  N   TRP B  55       1.509  16.522 -76.881  1.00  0.00              
ATOM   1918  CA  TRP B  55       0.694  15.397 -77.309  1.00  0.00              
ATOM   1919  C   TRP B  55       0.128  14.656 -76.111  1.00  0.00              
ATOM   1920  O   TRP B  55       0.858  14.317 -75.180  1.00  0.00              
ATOM   1921  CB  TRP B  55       1.512  14.367 -78.097  1.00  0.00              
ATOM   1922  CG  TRP B  55       2.137  14.839 -79.359  1.00  0.00              
ATOM   1923  CD1 TRP B  55       3.459  15.124 -79.565  1.00  0.00              
ATOM   1924  CD2 TRP B  55       1.481  15.056 -80.613  1.00  0.00              
ATOM   1925  NE1 TRP B  55       3.666  15.502 -80.869  1.00  0.00              
ATOM   1926  CE2 TRP B  55       2.468  15.474 -81.533  1.00  0.00              
ATOM   1927  CE3 TRP B  55       0.154  14.940 -81.048  1.00  0.00              
ATOM   1928  CZ2 TRP B  55       2.170  15.775 -82.864  1.00  0.00              
ATOM   1929  CZ3 TRP B  55      -0.141  15.237 -82.375  1.00  0.00              
ATOM   1930  CH2 TRP B  55       0.865  15.653 -83.265  1.00  0.00              
ATOM   1931  H   TRP B  55       2.309  16.353 -76.286  1.00  0.00              
ATOM   1932  HA  TRP B  55      -0.156  15.756 -77.889  1.00  0.00              
ATOM   1933 1HB  TRP B  55       2.341  13.999 -77.492  1.00  0.00              
ATOM   1934 2HB  TRP B  55       0.878  13.530 -78.391  1.00  0.00              
ATOM   1935  HD1 TRP B  55       4.124  15.017 -78.711  1.00  0.00              
ATOM   1936  HE1 TRP B  55       4.555  15.760 -81.272  1.00  0.00              
ATOM   1937  HE3 TRP B  55      -0.660  14.623 -80.396  1.00  0.00              
ATOM   1938  HZ2 TRP B  55       2.977  16.091 -83.526  1.00  0.00              
ATOM   1939  HZ3 TRP B  55      -1.174  15.139 -82.708  1.00  0.00              
ATOM   1940  HH2 TRP B  55       0.597  15.883 -84.296  1.00  0.00              
ATOM   1941  N   TRP B  56      -1.174  14.412 -76.128  1.00  0.00              
ATOM   1942  CA  TRP B  56      -1.797  13.596 -75.094  1.00  0.00              
ATOM   1943  C   TRP B  56      -3.128  13.104 -75.616  1.00  0.00              
ATOM   1944  O   TRP B  56      -3.629  13.582 -76.638  1.00  0.00              
ATOM   1945  CB  TRP B  56      -1.954  14.346 -73.757  1.00  0.00              
ATOM   1946  CG  TRP B  56      -3.088  15.309 -73.660  1.00  0.00              
ATOM   1947  CD1 TRP B  56      -4.358  15.051 -73.225  1.00  0.00              
ATOM   1948  CD2 TRP B  56      -3.041  16.707 -73.960  1.00  0.00              
ATOM   1949  NE1 TRP B  56      -5.104  16.206 -73.231  1.00  0.00              
ATOM   1950  CE2 TRP B  56      -4.320  17.237 -73.680  1.00  0.00              
ATOM   1951  CE3 TRP B  56      -2.041  17.563 -74.437  1.00  0.00              
ATOM   1952  CZ2 TRP B  56      -4.625  18.595 -73.861  1.00  0.00              
ATOM   1953  CZ3 TRP B  56      -2.343  18.911 -74.618  1.00  0.00              
ATOM   1954  CH2 TRP B  56      -3.624  19.412 -74.331  1.00  0.00              
ATOM   1955  H   TRP B  56      -1.750  14.793 -76.865  1.00  0.00              
ATOM   1956  HA  TRP B  56      -1.168  12.733 -74.876  1.00  0.00              
ATOM   1957 1HB  TRP B  56      -2.116  13.638 -72.943  1.00  0.00              
ATOM   1958 2HB  TRP B  56      -1.063  14.937 -73.550  1.00  0.00              
ATOM   1959  HD1 TRP B  56      -4.585  14.022 -72.951  1.00  0.00              
ATOM   1960  HE1 TRP B  56      -6.072  16.283 -72.952  1.00  0.00              
ATOM   1961  HE3 TRP B  56      -1.033  17.224 -74.674  1.00  0.00              
ATOM   1962  HZ2 TRP B  56      -5.630  18.945 -73.624  1.00  0.00              
ATOM   1963  HZ3 TRP B  56      -1.557  19.569 -74.989  1.00  0.00              
ATOM   1964  HH2 TRP B  56      -3.828  20.473 -74.484  1.00  0.00              
ATOM   1965  N   THR B  57      -3.671  12.105 -74.939  1.00  0.00              
ATOM   1966  CA  THR B  57      -4.944  11.526 -75.314  1.00  0.00              
ATOM   1967  C   THR B  57      -5.931  11.857 -74.204  1.00  0.00              
ATOM   1968  O   THR B  57      -5.822  11.355 -73.086  1.00  0.00              
ATOM   1969  CB  THR B  57      -4.811  10.006 -75.488  1.00  0.00              
ATOM   1970  OG1 THR B  57      -3.827   9.738 -76.496  1.00  0.00              
ATOM   1971  CG2 THR B  57      -6.136   9.396 -75.912  1.00  0.00              
ATOM   1972  H   THR B  57      -3.180  11.736 -74.137  1.00  0.00              
ATOM   1973  HA  THR B  57      -5.294  11.974 -76.244  1.00  0.00              
ATOM   1974  HB  THR B  57      -4.498   9.567 -74.540  1.00  0.00              
ATOM   1975  HG1 THR B  57      -2.949   9.817 -76.116  1.00  0.00              
ATOM   1976 1HG2 THR B  57      -6.019   8.318 -76.028  1.00  0.00              
ATOM   1977 2HG2 THR B  57      -6.890   9.600 -75.151  1.00  0.00              
ATOM   1978 3HG2 THR B  57      -6.449   9.832 -76.859  1.00  0.00              
ATOM   1979  N   HIS B  58      -6.881  12.729 -74.527  1.00  0.00              
ATOM   1980  CA  HIS B  58      -7.888  13.180 -73.574  1.00  0.00              
ATOM   1981  C   HIS B  58      -8.617  12.071 -72.829  1.00  0.00              
ATOM   1982  O   HIS B  58      -8.673  12.077 -71.600  1.00  0.00              
ATOM   1983  CB  HIS B  58      -8.929  14.055 -74.278  1.00  0.00              
ATOM   1984  CG  HIS B  58     -10.059  14.476 -73.391  1.00  0.00              
ATOM   1985  ND1 HIS B  58      -9.895  15.358 -72.344  1.00  0.00              
ATOM   1986  CD2 HIS B  58     -11.364  14.115 -73.375  1.00  0.00              
ATOM   1987  CE1 HIS B  58     -11.049  15.521 -71.723  1.00  0.00              
ATOM   1988  NE2 HIS B  58     -11.957  14.778 -72.329  1.00  0.00              
ATOM   1989  H   HIS B  58      -6.900  13.088 -75.471  1.00  0.00              
ATOM   1990  HA  HIS B  58      -7.411  13.760 -72.784  1.00  0.00              
ATOM   1991 1HB  HIS B  58      -8.465  14.970 -74.646  1.00  0.00              
ATOM   1992 2HB  HIS B  58      -9.372  13.512 -75.113  1.00  0.00              
ATOM   1993  HD1 HIS B  58      -9.063  15.870 -72.126  1.00  0.00              
ATOM   1994  HD2 HIS B  58     -11.954  13.445 -74.001  1.00  0.00              
ATOM   1995  HE1 HIS B  58     -11.127  16.185 -70.861  1.00  0.00              
ATOM   1996  N   SER B  59      -9.177  11.124 -73.571  1.00  0.00              
ATOM   1997  CA  SER B  59      -9.933  10.040 -72.961  1.00  0.00              
ATOM   1998  C   SER B  59      -9.128   9.258 -71.936  1.00  0.00              
ATOM   1999  O   SER B  59      -9.675   8.804 -70.927  1.00  0.00              
ATOM   2000  CB  SER B  59     -10.466   9.086 -74.036  1.00  0.00              
ATOM   2001  OG  SER B  59      -9.426   8.309 -74.603  1.00  0.00              
ATOM   2002  H   SER B  59      -9.081  11.150 -74.577  1.00  0.00              
ATOM   2003  HA  SER B  59     -10.864  10.369 -72.495  1.00  0.00              
ATOM   2004 1HB  SER B  59     -11.201   8.424 -73.580  1.00  0.00              
ATOM   2005 2HB  SER B  59     -10.943   9.674 -74.819  1.00  0.00              
ATOM   2006  HG  SER B  59      -9.712   7.966 -75.454  1.00  0.00              
ATOM   2007  N   ALA B  60      -7.833   9.106 -72.187  1.00  0.00              
ATOM   2008  CA  ALA B  60      -6.954   8.363 -71.294  1.00  0.00              
ATOM   2009  C   ALA B  60      -6.392   9.222 -70.167  1.00  0.00              
ATOM   2010  O   ALA B  60      -5.835   8.697 -69.201  1.00  0.00              
ATOM   2011  CB  ALA B  60      -5.812   7.750 -72.094  1.00  0.00              
ATOM   2012  H   ALA B  60      -7.447   9.519 -73.025  1.00  0.00              
ATOM   2013  HA  ALA B  60      -7.530   7.570 -70.816  1.00  0.00              
ATOM   2014 1HB  ALA B  60      -5.157   7.195 -71.421  1.00  0.00              
ATOM   2015 2HB  ALA B  60      -6.217   7.074 -72.846  1.00  0.00              
ATOM   2016 3HB  ALA B  60      -5.244   8.540 -72.581  1.00  0.00              
ATOM   2017  N   GLY B  61      -6.533  10.535 -70.295  1.00  0.00              
ATOM   2018  CA  GLY B  61      -6.020  11.435 -69.277  1.00  0.00              
ATOM   2019  C   GLY B  61      -4.505  11.381 -69.195  1.00  0.00              
ATOM   2020  O   GLY B  61      -3.927  11.562 -68.122  1.00  0.00              
ATOM   2021  H   GLY B  61      -6.998  10.922 -71.103  1.00  0.00              
ATOM   2022 1HA  GLY B  61      -6.323  12.454 -69.517  1.00  0.00              
ATOM   2023 2HA  GLY B  61      -6.434  11.152 -68.310  1.00  0.00              
ATOM   2024  N   GLY B  62      -3.854  11.132 -70.326  1.00  0.00              
ATOM   2025  CA  GLY B  62      -2.408  11.055 -70.321  1.00  0.00              
ATOM   2026  C   GLY B  62      -1.782  10.671 -71.643  1.00  0.00              
ATOM   2027  O   GLY B  62      -2.398  10.787 -72.706  1.00  0.00              
ATOM   2028  H   GLY B  62      -4.351  10.994 -71.194  1.00  0.00              
ATOM   2029 1HA  GLY B  62      -2.001  12.028 -70.045  1.00  0.00              
ATOM   2030 2HA  GLY B  62      -2.094  10.311 -69.590  1.00  0.00              
ATOM   2031  N   VAL B  63      -0.547  10.195 -71.557  1.00  0.00              
ATOM   2032  CA  VAL B  63       0.235   9.809 -72.720  1.00  0.00              
ATOM   2033  C   VAL B  63       0.046   8.346 -73.099  1.00  0.00              
ATOM   2034  O   VAL B  63       0.148   7.453 -72.254  1.00  0.00              
ATOM   2035  CB  VAL B  63       1.733  10.083 -72.458  1.00  0.00              
ATOM   2036  CG1 VAL B  63       2.564   9.682 -73.659  1.00  0.00              
ATOM   2037  CG2 VAL B  63       1.936  11.558 -72.143  1.00  0.00              
ATOM   2038  H   VAL B  63      -0.141  10.100 -70.638  1.00  0.00              
ATOM   2039  HA  VAL B  63      -0.083  10.352 -73.611  1.00  0.00              
ATOM   2040  HB  VAL B  63       2.047   9.518 -71.580  1.00  0.00              
ATOM   2041 1HG1 VAL B  63       3.616   9.882 -73.456  1.00  0.00              
ATOM   2042 2HG1 VAL B  63       2.429   8.619 -73.856  1.00  0.00              
ATOM   2043 3HG1 VAL B  63       2.248  10.258 -74.529  1.00  0.00              
ATOM   2044 1HG2 VAL B  63       2.993  11.749 -71.958  1.00  0.00              
ATOM   2045 2HG2 VAL B  63       1.601  12.159 -72.989  1.00  0.00              
ATOM   2046 3HG2 VAL B  63       1.360  11.824 -71.257  1.00  0.00              
ATOM   2047  N   THR B  64      -0.236   8.109 -74.376  1.00  0.00              
ATOM   2048  CA  THR B  64      -0.438   6.758 -74.887  1.00  0.00              
ATOM   2049  C   THR B  64       0.561   6.472 -76.002  1.00  0.00              
ATOM   2050  O   THR B  64       1.342   7.343 -76.388  1.00  0.00              
ATOM   2051  CB  THR B  64      -1.850   6.575 -75.466  1.00  0.00              
ATOM   2052  OG1 THR B  64      -1.992   7.398 -76.631  1.00  0.00              
ATOM   2053  CG2 THR B  64      -2.904   6.954 -74.433  1.00  0.00              
ATOM   2054  H   THR B  64      -0.311   8.891 -75.010  1.00  0.00              
ATOM   2055  HA  THR B  64      -0.256   6.032 -74.094  1.00  0.00              
ATOM   2056  HB  THR B  64      -1.983   5.532 -75.754  1.00  0.00              
ATOM   2057  HG1 THR B  64      -1.859   8.318 -76.391  1.00  0.00              
ATOM   2058 1HG2 THR B  64      -3.896   6.818 -74.861  1.00  0.00              
ATOM   2059 2HG2 THR B  64      -2.796   6.319 -73.554  1.00  0.00              
ATOM   2060 3HG2 THR B  64      -2.772   7.997 -74.146  1.00  0.00              
ATOM   2061  N   GLU B  65       0.524   5.253 -76.527  1.00  0.00              
ATOM   2062  CA  GLU B  65       1.430   4.865 -77.596  1.00  0.00              
ATOM   2063  C   GLU B  65       1.264   5.774 -78.815  1.00  0.00              
ATOM   2064  O   GLU B  65       2.241   6.101 -79.490  1.00  0.00              
ATOM   2065  CB  GLU B  65       1.181   3.404 -77.981  1.00  0.00              
ATOM   2066  CG  GLU B  65       2.360   2.723 -78.656  1.00  0.00              
ATOM   2067  CD  GLU B  65       3.639   2.824 -77.836  1.00  0.00              
ATOM   2068  OE1 GLU B  65       3.554   2.850 -76.590  1.00  0.00              
ATOM   2069  OE2 GLU B  65       4.733   2.863 -78.435  1.00  0.00              
ATOM   2070  H   GLU B  65      -0.144   4.580 -76.179  1.00  0.00              
ATOM   2071  HA  GLU B  65       2.463   4.978 -77.264  1.00  0.00              
ATOM   2072 1HB  GLU B  65       0.931   2.871 -77.063  1.00  0.00              
ATOM   2073 2HB  GLU B  65       0.323   3.393 -78.653  1.00  0.00              
ATOM   2074 1HG  GLU B  65       2.179   1.676 -78.892  1.00  0.00              
ATOM   2075 2HG  GLU B  65       2.487   3.287 -79.579  1.00  0.00              
ATOM   2076  N   LYS B  66       0.032   6.186 -79.100  1.00  0.00              
ATOM   2077  CA  LYS B  66      -0.208   7.060 -80.245  1.00  0.00              
ATOM   2078  C   LYS B  66       0.532   8.383 -80.066  1.00  0.00              
ATOM   2079  O   LYS B  66       1.068   8.937 -81.025  1.00  0.00              
ATOM   2080  CB  LYS B  66      -1.704   7.331 -80.409  1.00  0.00              
ATOM   2081  CG  LYS B  66      -2.053   8.153 -81.640  1.00  0.00              
ATOM   2082  CD  LYS B  66      -1.687   7.418 -82.919  1.00  0.00              
ATOM   2083  CE  LYS B  66      -2.188   8.167 -84.143  1.00  0.00              
ATOM   2084  NZ  LYS B  66      -1.867   7.438 -85.401  1.00  0.00              
ATOM   2085  H   LYS B  66      -0.748   5.899 -78.528  1.00  0.00              
ATOM   2086  HA  LYS B  66       0.181   6.595 -81.152  1.00  0.00              
ATOM   2087 1HB  LYS B  66      -2.200   6.362 -80.465  1.00  0.00              
ATOM   2088 2HB  LYS B  66      -2.034   7.856 -79.514  1.00  0.00              
ATOM   2089 1HG  LYS B  66      -3.125   8.355 -81.629  1.00  0.00              
ATOM   2090 2HG  LYS B  66      -1.507   9.096 -81.594  1.00  0.00              
ATOM   2091 1HD  LYS B  66      -0.601   7.323 -82.966  1.00  0.00              
ATOM   2092 2HD  LYS B  66      -2.136   6.425 -82.888  1.00  0.00              
ATOM   2093 1HE  LYS B  66      -3.267   8.286 -84.053  1.00  0.00              
ATOM   2094 2HE  LYS B  66      -1.716   9.149 -84.159  1.00  0.00              
ATOM   2095 1HZ  LYS B  66      -2.214   7.963 -86.192  1.00  0.00              
ATOM   2096 2HZ  LYS B  66      -0.867   7.328 -85.481  1.00  0.00              
ATOM   2097 3HZ  LYS B  66      -2.305   6.528 -85.383  1.00  0.00              
ATOM   2098  N   ASP B  67       0.549   8.894 -78.841  1.00  0.00              
ATOM   2099  CA  ASP B  67       1.235  10.146 -78.568  1.00  0.00              
ATOM   2100  C   ASP B  67       2.730  10.004 -78.817  1.00  0.00              
ATOM   2101  O   ASP B  67       3.361  10.900 -79.378  1.00  0.00              
ATOM   2102  CB  ASP B  67       0.958  10.574 -77.134  1.00  0.00              
ATOM   2103  CG  ASP B  67      -0.503  10.876 -76.915  1.00  0.00              
ATOM   2104  OD1 ASP B  67      -1.022  11.766 -77.619  1.00  0.00              
ATOM   2105  OD2 ASP B  67      -1.133  10.220 -76.059  1.00  0.00              
ATOM   2106  H   ASP B  67       0.081   8.414 -78.085  1.00  0.00              
ATOM   2107  HA  ASP B  67       0.875  10.920 -79.246  1.00  0.00              
ATOM   2108 1HB  ASP B  67       1.328   9.868 -76.391  1.00  0.00              
ATOM   2109 2HB  ASP B  67       1.546  11.491 -77.091  1.00  0.00              
ATOM   2110  N   ARG B  68       3.301   8.876 -78.406  1.00  0.00              
ATOM   2111  CA  ARG B  68       4.721   8.651 -78.627  1.00  0.00              
ATOM   2112  C   ARG B  68       5.025   8.524 -80.112  1.00  0.00              
ATOM   2113  O   ARG B  68       6.076   8.970 -80.574  1.00  0.00              
ATOM   2114  CB  ARG B  68       5.184   7.421 -77.849  1.00  0.00              
ATOM   2115  CG  ARG B  68       5.241   7.649 -76.348  1.00  0.00              
ATOM   2116  CD  ARG B  68       5.863   6.469 -75.614  1.00  0.00              
ATOM   2117  NE  ARG B  68       4.903   5.402 -75.356  1.00  0.00              
ATOM   2118  CZ  ARG B  68       4.045   5.397 -74.339  1.00  0.00              
ATOM   2119  NH1 ARG B  68       4.030   6.407 -73.479  1.00  0.00              
ATOM   2120  NH2 ARG B  68       3.205   4.384 -74.182  1.00  0.00              
ATOM   2121  H   ARG B  68       2.756   8.166 -77.939  1.00  0.00              
ATOM   2122  HA  ARG B  68       5.292   9.505 -78.262  1.00  0.00              
ATOM   2123 1HB  ARG B  68       4.485   6.618 -78.079  1.00  0.00              
ATOM   2124 2HB  ARG B  68       6.173   7.160 -78.224  1.00  0.00              
ATOM   2125 1HG  ARG B  68       5.835   8.543 -76.155  1.00  0.00              
ATOM   2126 2HG  ARG B  68       4.225   7.802 -75.982  1.00  0.00              
ATOM   2127 1HD  ARG B  68       6.674   6.064 -76.220  1.00  0.00              
ATOM   2128 2HD  ARG B  68       6.260   6.814 -74.660  1.00  0.00              
ATOM   2129  HE  ARG B  68       4.737   4.545 -75.868  1.00  0.00              
ATOM   2130 1HH1 ARG B  68       4.670   7.179 -73.598  1.00  0.00              
ATOM   2131 2HH1 ARG B  68       3.377   6.400 -72.707  1.00  0.00              
ATOM   2132 1HH2 ARG B  68       3.218   3.615 -74.839  1.00  0.00              
ATOM   2133 2HH2 ARG B  68       2.557   4.384 -73.409  1.00  0.00              
ATOM   2134  N   GLU B  69       4.105   7.923 -80.861  1.00  0.00              
ATOM   2135  CA  GLU B  69       4.283   7.794 -82.299  1.00  0.00              
ATOM   2136  C   GLU B  69       4.282   9.191 -82.916  1.00  0.00              
ATOM   2137  O   GLU B  69       5.117   9.507 -83.760  1.00  0.00              
ATOM   2138  CB  GLU B  69       3.149   6.971 -82.913  1.00  0.00              
ATOM   2139  CG  GLU B  69       3.221   6.888 -84.426  1.00  0.00              
ATOM   2140  CD  GLU B  69       2.023   6.199 -85.041  1.00  0.00              
ATOM   2141  OE1 GLU B  69       2.024   6.012 -86.275  1.00  0.00              
ATOM   2142  OE2 GLU B  69       1.081   5.845 -84.301  1.00  0.00              
ATOM   2143  H   GLU B  69       3.271   7.549 -80.433  1.00  0.00              
ATOM   2144  HA  GLU B  69       5.246   7.329 -82.512  1.00  0.00              
ATOM   2145 1HB  GLU B  69       3.210   5.973 -82.480  1.00  0.00              
ATOM   2146 2HB  GLU B  69       2.213   7.443 -82.609  1.00  0.00              
ATOM   2147 1HG  GLU B  69       3.345   7.857 -84.908  1.00  0.00              
ATOM   2148 2HG  GLU B  69       4.106   6.278 -84.606  1.00  0.00              
ATOM   2149  N   MET B  70       3.340  10.032 -82.495  1.00  0.00              
ATOM   2150  CA  MET B  70       3.267  11.388 -83.026  1.00  0.00              
ATOM   2151  C   MET B  70       4.527  12.183 -82.692  1.00  0.00              
ATOM   2152  O   MET B  70       4.988  12.981 -83.500  1.00  0.00              
ATOM   2153  CB  MET B  70       2.026  12.115 -82.499  1.00  0.00              
ATOM   2154  CG  MET B  70       0.710  11.462 -82.907  1.00  0.00              
ATOM   2155  SD  MET B  70       0.546  11.143 -84.690  1.00  0.00              
ATOM   2156  CE  MET B  70       0.410  12.820 -85.320  1.00  0.00              
ATOM   2157  H   MET B  70       2.667   9.738 -81.802  1.00  0.00              
ATOM   2158  HA  MET B  70       3.200  11.358 -84.113  1.00  0.00              
ATOM   2159 1HB  MET B  70       2.106  12.135 -81.413  1.00  0.00              
ATOM   2160 2HB  MET B  70       2.066  13.134 -82.885  1.00  0.00              
ATOM   2161 1HG  MET B  70       0.625  10.512 -82.382  1.00  0.00              
ATOM   2162 2HG  MET B  70      -0.104  12.120 -82.602  1.00  0.00              
ATOM   2163 1HE  MET B  70       0.304  12.795 -86.405  1.00  0.00              
ATOM   2164 2HE  MET B  70      -0.463  13.305 -84.880  1.00  0.00              
ATOM   2165 3HE  MET B  70       1.307  13.382 -85.057  1.00  0.00              
ATOM   2166  N   ALA B  71       5.081  11.962 -81.505  1.00  0.00              
ATOM   2167  CA  ALA B  71       6.301  12.654 -81.108  1.00  0.00              
ATOM   2168  C   ALA B  71       7.451  12.262 -82.041  1.00  0.00              
ATOM   2169  O   ALA B  71       8.212  13.112 -82.500  1.00  0.00              
ATOM   2170  CB  ALA B  71       6.648  12.304 -79.670  1.00  0.00              
ATOM   2171  H   ALA B  71       4.657  11.306 -80.866  1.00  0.00              
ATOM   2172  HA  ALA B  71       6.140  13.728 -81.202  1.00  0.00              
ATOM   2173 1HB  ALA B  71       7.562  12.827 -79.380  1.00  0.00              
ATOM   2174 2HB  ALA B  71       5.834  12.610 -79.013  1.00  0.00              
ATOM   2175 3HB  ALA B  71       6.802  11.230 -79.583  1.00  0.00              
ATOM   2176  N   ARG B  72       7.572  10.972 -82.330  1.00  0.00              
ATOM   2177  CA  ARG B  72       8.640  10.512 -83.210  1.00  0.00              
ATOM   2178  C   ARG B  72       8.452  11.042 -84.630  1.00  0.00              
ATOM   2179  O   ARG B  72       9.425  11.430 -85.287  1.00  0.00              
ATOM   2180  CB  ARG B  72       8.699   8.986 -83.221  1.00  0.00              
ATOM   2181  CG  ARG B  72       9.219   8.377 -81.934  1.00  0.00              
ATOM   2182  CD  ARG B  72       9.473   6.889 -82.107  1.00  0.00              
ATOM   2183  NE  ARG B  72       8.235   6.121 -82.148  1.00  0.00              
ATOM   2184  CZ  ARG B  72       7.553   5.756 -81.067  1.00  0.00              
ATOM   2185  NH1 ARG B  72       7.993   6.088 -79.856  1.00  0.00              
ATOM   2186  NH2 ARG B  72       6.438   5.061 -81.202  1.00  0.00              
ATOM   2187  H   ARG B  72       6.928  10.296 -81.943  1.00  0.00              
ATOM   2188  HA  ARG B  72       9.598  10.897 -82.860  1.00  0.00              
ATOM   2189 1HB  ARG B  72       7.688   8.628 -83.413  1.00  0.00              
ATOM   2190 2HB  ARG B  72       9.348   8.699 -84.049  1.00  0.00              
ATOM   2191 1HG  ARG B  72      10.148   8.880 -81.663  1.00  0.00              
ATOM   2192 2HG  ARG B  72       8.478   8.537 -81.151  1.00  0.00              
ATOM   2193 1HD  ARG B  72      10.013   6.728 -83.039  1.00  0.00              
ATOM   2194 2HD  ARG B  72      10.075   6.533 -81.271  1.00  0.00              
ATOM   2195  HE  ARG B  72       7.726   5.762 -82.945  1.00  0.00              
ATOM   2196 1HH1 ARG B  72       8.847   6.619 -79.760  1.00  0.00              
ATOM   2197 2HH1 ARG B  72       7.470   5.807 -79.039  1.00  0.00              
ATOM   2198 1HH2 ARG B  72       6.111   4.811 -82.125  1.00  0.00              
ATOM   2199 2HH2 ARG B  72       5.918   4.782 -80.383  1.00  0.00              
ATOM   2200  N   LEU B  73       7.209  11.077 -85.100  1.00  0.00              
ATOM   2201  CA  LEU B  73       6.938  11.577 -86.442  1.00  0.00              
ATOM   2202  C   LEU B  73       7.198  13.083 -86.500  1.00  0.00              
ATOM   2203  O   LEU B  73       7.590  13.608 -87.544  1.00  0.00              
ATOM   2204  CB  LEU B  73       5.499  11.250 -86.847  1.00  0.00              
ATOM   2205  CG  LEU B  73       5.231   9.752 -87.050  1.00  0.00              
ATOM   2206  CD1 LEU B  73       3.754   9.515 -87.291  1.00  0.00              
ATOM   2207  CD2 LEU B  73       6.059   9.234 -88.223  1.00  0.00              
ATOM   2208  H   LEU B  73       6.439  10.755 -84.530  1.00  0.00              
ATOM   2209  HA  LEU B  73       7.617  11.106 -87.151  1.00  0.00              
ATOM   2210 1HB  LEU B  73       4.978  11.613 -85.962  1.00  0.00              
ATOM   2211 2HB  LEU B  73       5.182  11.827 -87.717  1.00  0.00              
ATOM   2212  HG  LEU B  73       5.571   9.238 -86.151  1.00  0.00              
ATOM   2213 1HD1 LEU B  73       3.575   8.449 -87.434  1.00  0.00              
ATOM   2214 2HD1 LEU B  73       3.184   9.866 -86.430  1.00  0.00              
ATOM   2215 3HD1 LEU B  73       3.439  10.058 -88.181  1.00  0.00              
ATOM   2216 1HD2 LEU B  73       5.866   8.169 -88.362  1.00  0.00              
ATOM   2217 2HD2 LEU B  73       5.785   9.775 -89.130  1.00  0.00              
ATOM   2218 3HD2 LEU B  73       7.118   9.386 -88.016  1.00  0.00              
ATOM   2219  N   THR B  74       6.995  13.771 -85.379  1.00  0.00              
ATOM   2220  CA  THR B  74       7.243  15.208 -85.314  1.00  0.00              
ATOM   2221  C   THR B  74       8.745  15.461 -85.469  1.00  0.00              
ATOM   2222  O   THR B  74       9.166  16.324 -86.241  1.00  0.00              
ATOM   2223  CB  THR B  74       6.747  15.803 -83.973  1.00  0.00              
ATOM   2224  OG1 THR B  74       5.316  15.703 -83.902  1.00  0.00              
ATOM   2225  CG2 THR B  74       7.138  17.264 -83.857  1.00  0.00              
ATOM   2226  H   THR B  74       6.662  13.292 -84.555  1.00  0.00              
ATOM   2227  HA  THR B  74       6.734  15.708 -86.138  1.00  0.00              
ATOM   2228  HB  THR B  74       7.194  15.244 -83.151  1.00  0.00              
ATOM   2229  HG1 THR B  74       4.926  16.190 -84.631  1.00  0.00              
ATOM   2230 1HG2 THR B  74       6.780  17.661 -82.907  1.00  0.00              
ATOM   2231 2HG2 THR B  74       8.222  17.355 -83.905  1.00  0.00              
ATOM   2232 3HG2 THR B  74       6.690  17.825 -84.676  1.00  0.00              
ATOM   2233  N   ASP B  75       9.559  14.708 -84.736  1.00  0.00              
ATOM   2234  CA  ASP B  75      11.006  14.872 -84.839  1.00  0.00              
ATOM   2235  C   ASP B  75      11.503  14.547 -86.237  1.00  0.00              
ATOM   2236  O   ASP B  75      12.437  15.178 -86.732  1.00  0.00              
ATOM   2237  CB  ASP B  75      11.738  13.966 -83.851  1.00  0.00              
ATOM   2238  CG  ASP B  75      11.753  14.523 -82.450  1.00  0.00              
ATOM   2239  OD1 ASP B  75      11.665  15.757 -82.292  1.00  0.00              
ATOM   2240  OD2 ASP B  75      11.874  13.722 -81.503  1.00  0.00              
ATOM   2241  H   ASP B  75       9.185  14.016 -84.101  1.00  0.00              
ATOM   2242  HA  ASP B  75      11.275  15.911 -84.650  1.00  0.00              
ATOM   2243 1HB  ASP B  75      11.372  12.939 -83.849  1.00  0.00              
ATOM   2244 2HB  ASP B  75      12.743  13.994 -84.274  1.00  0.00              
ATOM   2245  N   ALA B  76      10.883  13.553 -86.861  1.00  0.00              
ATOM   2246  CA  ALA B  76      11.281  13.144 -88.199  1.00  0.00              
ATOM   2247  C   ALA B  76      11.159  14.292 -89.199  1.00  0.00              
ATOM   2248  O   ALA B  76      11.897  14.344 -90.185  1.00  0.00              
ATOM   2249  CB  ALA B  76      10.438  11.961 -88.648  1.00  0.00              
ATOM   2250  H   ALA B  76      10.124  13.069 -86.404  1.00  0.00              
ATOM   2251  HA  ALA B  76      12.330  12.850 -88.178  1.00  0.00              
ATOM   2252 1HB  ALA B  76      10.741  11.660 -89.650  1.00  0.00              
ATOM   2253 2HB  ALA B  76      10.585  11.129 -87.960  1.00  0.00              
ATOM   2254 3HB  ALA B  76       9.388  12.246 -88.657  1.00  0.00              
ATOM   2255  N   LEU B  77      10.233  15.212 -88.945  1.00  0.00              
ATOM   2256  CA  LEU B  77      10.025  16.362 -89.825  1.00  0.00              
ATOM   2257  C   LEU B  77      11.283  17.212 -89.948  1.00  0.00              
ATOM   2258  O   LEU B  77      11.477  17.911 -90.943  1.00  0.00              
ATOM   2259  CB  LEU B  77       8.892  17.243 -89.292  1.00  0.00              
ATOM   2260  CG  LEU B  77       7.492  16.639 -89.175  1.00  0.00              
ATOM   2261  CD1 LEU B  77       6.573  17.624 -88.461  1.00  0.00              
ATOM   2262  CD2 LEU B  77       6.954  16.313 -90.560  1.00  0.00              
ATOM   2263  H   LEU B  77       9.660  15.114 -88.121  1.00  0.00              
ATOM   2264  HA  LEU B  77       9.793  16.014 -90.832  1.00  0.00              
ATOM   2265 1HB  LEU B  77       9.276  17.438 -88.292  1.00  0.00              
ATOM   2266 2HB  LEU B  77       8.817  18.181 -89.843  1.00  0.00              
ATOM   2267  HG  LEU B  77       7.588  15.701 -88.629  1.00  0.00              
ATOM   2268 1HD1 LEU B  77       5.574  17.196 -88.375  1.00  0.00              
ATOM   2269 2HD1 LEU B  77       6.965  17.829 -87.464  1.00  0.00              
ATOM   2270 3HD1 LEU B  77       6.522  18.553 -89.029  1.00  0.00              
ATOM   2271 1HD2 LEU B  77       5.956  15.884 -90.471  1.00  0.00              
ATOM   2272 2HD2 LEU B  77       6.904  17.226 -91.155  1.00  0.00              
ATOM   2273 3HD2 LEU B  77       7.615  15.597 -91.049  1.00  0.00              
ATOM   2274  N   LEU B  78      12.134  17.157 -88.930  1.00  0.00              
ATOM   2275  CA  LEU B  78      13.368  17.935 -88.921  1.00  0.00              
ATOM   2276  C   LEU B  78      14.442  17.326 -89.812  1.00  0.00              
ATOM   2277  O   LEU B  78      15.351  18.025 -90.260  1.00  0.00              
ATOM   2278  CB  LEU B  78      13.911  18.043 -87.492  1.00  0.00              
ATOM   2279  CG  LEU B  78      13.000  18.654 -86.424  1.00  0.00              
ATOM   2280  CD1 LEU B  78      13.671  18.539 -85.061  1.00  0.00              
ATOM   2281  CD2 LEU B  78      12.705  20.107 -86.758  1.00  0.00              
ATOM   2282  H   LEU B  78      11.923  16.561 -88.143  1.00  0.00              
ATOM   2283  HA  LEU B  78      13.176  18.929 -89.325  1.00  0.00              
ATOM   2284 1HB  LEU B  78      14.053  16.985 -87.276  1.00  0.00              
ATOM   2285 2HB  LEU B  78      14.875  18.552 -87.464  1.00  0.00              
ATOM   2286  HG  LEU B  78      12.055  18.111 -86.455  1.00  0.00              
ATOM   2287 1HD1 LEU B  78      13.024  18.973 -84.299  1.00  0.00              
ATOM   2288 2HD1 LEU B  78      13.847  17.488 -84.830  1.00  0.00              
ATOM   2289 3HD1 LEU B  78      14.620  19.072 -85.077  1.00  0.00              
ATOM   2290 1HD2 LEU B  78      12.056  20.532 -85.991  1.00  0.00              
ATOM   2291 2HD2 LEU B  78      13.638  20.669 -86.795  1.00  0.00              
ATOM   2292 3HD2 LEU B  78      12.208  20.166 -87.726  1.00  0.00              
ATOM   2293  N   GLN B  79      14.328  16.026 -90.074  1.00  0.00              
ATOM   2294  CA  GLN B  79      15.308  15.312 -90.888  1.00  0.00              
ATOM   2295  C   GLN B  79      16.721  15.745 -90.517  1.00  0.00              
ATOM   2296  O   GLN B  79      17.459  16.295 -91.335  1.00  0.00              
ATOM   2297  CB  GLN B  79      15.061  15.539 -92.382  1.00  0.00              
ATOM   2298  CG  GLN B  79      13.920  14.703 -92.945  1.00  0.00              
ATOM   2299  CD  GLN B  79      12.577  15.397 -92.850  1.00  0.00              
ATOM   2300  OE1 GLN B  79      11.527  14.768 -92.979  1.00  0.00              
ATOM   2301  NE2 GLN B  79      12.605  16.705 -92.643  1.00  0.00              
ATOM   2302  H   GLN B  79      13.539  15.520 -89.698  1.00  0.00              
ATOM   2303  HA  GLN B  79      15.238  14.243 -90.688  1.00  0.00              
ATOM   2304 1HB  GLN B  79      14.847  16.600 -92.508  1.00  0.00              
ATOM   2305 2HB  GLN B  79      15.992  15.294 -92.895  1.00  0.00              
ATOM   2306 1HG  GLN B  79      13.968  14.217 -93.918  1.00  0.00              
ATOM   2307 2HG  GLN B  79      13.971  13.947 -92.161  1.00  0.00              
ATOM   2308 1HE2 GLN B  79      11.749  17.219 -92.572  1.00  0.00              
ATOM   2309 2HE2 GLN B  79      13.481  17.179 -92.559  1.00  0.00              
ATOM   2310  N   ARG B  80      17.077  15.494 -89.262  1.00  0.00              
ATOM   2311  CA  ARG B  80      18.387  15.837 -88.727  1.00  0.00              
ATOM   2312  C   ARG B  80      19.455  14.890 -89.260  1.00  0.00              
ATOM   2313  O   ARG B  80      20.516  15.385 -89.693  1.00  0.00              
ATOM   2314  OXT ARG B  80      19.263  13.705 -89.255  1.00  0.00              
ATOM   2315  CB  ARG B  80      18.351  15.772 -87.201  1.00  0.00              
ATOM   2316  CG  ARG B  80      17.387  16.763 -86.566  1.00  0.00              
ATOM   2317  CD  ARG B  80      17.092  16.392 -85.125  1.00  0.00              
ATOM   2318  NE  ARG B  80      16.356  15.134 -85.037  1.00  0.00              
ATOM   2319  CZ  ARG B  80      16.011  14.544 -83.897  1.00  0.00              
ATOM   2320  NH1 ARG B  80      16.334  15.099 -82.738  1.00  0.00              
ATOM   2321  NH2 ARG B  80      15.343  13.400 -83.919  1.00  0.00              
ATOM   2322  H   ARG B  80      16.403  15.043 -88.660  1.00  0.00              
ATOM   2323  HA  ARG B  80      18.667  16.840 -89.050  1.00  0.00              
ATOM   2324 1HB  ARG B  80      18.065  14.756 -86.933  1.00  0.00              
ATOM   2325 2HB  ARG B  80      19.364  15.969 -86.850  1.00  0.00              
ATOM   2326 1HG  ARG B  80      17.836  17.755 -86.604  1.00  0.00              
ATOM   2327 2HG  ARG B  80      16.461  16.762 -87.142  1.00  0.00              
ATOM   2328 1HD  ARG B  80      18.032  16.291 -84.586  1.00  0.00              
ATOM   2329 2HD  ARG B  80      16.496  17.183 -84.671  1.00  0.00              
ATOM   2330  HE  ARG B  80      16.008  14.538 -85.777  1.00  0.00              
ATOM   2331 1HH1 ARG B  80      16.842  15.972 -82.722  1.00  0.00              
ATOM   2332 2HH1 ARG B  80      16.069  14.647 -81.874  1.00  0.00              
ATOM   2333 1HH2 ARG B  80      15.097  12.978 -84.804  1.00  0.00              
ATOM   2334 2HH2 ARG B  80      15.083  12.955 -83.051  1.00  0.00              
TER                                                                             
# All scores below are weighted scores, not raw scores.
#BEGIN_POSE_ENERGIES_TABLE v4_redes8_4_take6_20_2dG_1.0Ent_AB_rpm_0022_0001.pdb
label fa_atr fa_rep fa_sol fa_intra_rep pro_close fa_pair hbond_sr_bb hbond_lr_bb hbond_bb_sc hbond_sc dslf_ss_dst dslf_cs_ang dslf_ss_dih dslf_ca_dih rama omega fa_dun p_aa_pp ref total
weights 0.8 0.44 0.65 0.004 1 0.49 0.585 1.17 1.17 1.1 0.5 2 5 5 0.2 0.5 0.56 0.32 1 NA
pose -585.765 71.929 304.096 1.24492 0.715197 -17.4606 -43.6841 -43.9324 -5.65317 -20.9975 0 0 0 0 -9.41072 2.80191 141.154 -13.6736 -34.02 -252.656
LYS_p:NtermProteinFull_1 -1.9229 0.292392 1.42897 0.0116452 0 -0.0011549 0 0 0 0 0 0 0 0 0 0.0166169 3.4109 0 -0.65 2.58647
ARG_2 -3.37118 2.39049 1.75912 0.0235367 0 -0.425712 0 0 0 -0.128982 0 0 0 0 -0.121155 0.00200723 3.87198 -0.0904795 -0.98 2.92962
LEU_3 -3.5262 0.250736 1.12903 0.00708569 0 0 0 0 0 0 0 0 0 0 -0.0536669 0.176345 1.84174 -0.114017 -0.1 -0.388934
VAL_4 -2.61764 1.76456 0.928457 0.013922 0 0 0 0 0 0 0 0 0 0 -0.148625 0.0441727 1.0746 -0.21988 0.29 1.12956
LYS_5 -3.78342 0.483723 2.35077 0.0060827 0 -0.166755 0 0 0 -0.349667 0 0 0 0 0.135504 0.0196419 1.32168 0.0042048 -0.65 -0.628243
THR_6 -2.47461 0.332042 1.14655 0.00349447 0 -0.0140883 0 0 0 0 0 0 0 0 -0.0309968 0.000107349 0.502633 -0.0162786 -0.27 -0.821145
PHE_7 -6.41057 0.650649 1.82884 0.0246274 0 0 0 0 0 0 0 0 0 0 -0.0979637 0.00914765 0.576848 -0.0609913 0.63 -2.84941
ALA_8 -1.54388 0.224587 0.631929 0.000718733 0 0 0 0 0 0 0 0 0 0 -0.114459 0.00281084 0 0.0162227 0.16 -0.622068
PHE_9 -6.4157 1.10811 1.65304 0.0233728 0.125861 0 0 0 0 0 0 0 0 0 -0.116689 0.000266304 0.701832 -0.231081 0.63 -2.52099
PRO_10 -1.81561 0.389353 0.976065 0.00228418 0.132264 0 0 0 0 0 0 0 0 0 -0.0785306 0.00287839 0.836001 -0.116846 0.02 0.347855
ASN_11 -5.01974 0.297264 3.19829 0.0120681 0 -0.130724 0 0 -0.400824 0 0 0 0 0 0.509246 0.000371958 0.348139 -0.127682 -0.89 -2.20359
PHE_12 -6.47353 0.345685 2.14535 0.0277038 0 0 0 0 0 0 0 0 0 0 0.0598856 0.00431006 0.923692 0.00151907 0.63 -2.33539
ARG_13 -4.16327 0.215163 3.20658 0.0126613 0 -0.74366 0 0 0 -0.016362 0 0 0 0 0.0770201 0.000488 1.35849 -0.0835129 -0.98 -1.11641
GLU_14 -4.86689 0.366616 3.03496 0.00462705 0 -0.29377 0 0 -0.400824 0 0 0 0 0 -0.267281 0.0070026 1.77151 -0.141008 -0.81 -1.59506
ALA_15 -4.71758 0.68378 1.70076 0.000682535 0 0 0 0 0 0 0 0 0 0 -0.0919638 0.00246755 0 -0.126004 0.16 -2.38785
ARG_16 -6.33026 0.469399 4.36407 0.0107415 0 -0.568856 0 0 0 -0.59877 0 0 0 0 -0.192812 0.00397734 1.92584 -0.0786748 -0.98 -1.97534
ASP_17 -4.07143 0.271887 2.79989 0.00302504 0 -0.518781 0 0 0 -0.016362 0 0 0 0 -0.0460701 0.000588898 0.29375 0.0534292 -0.67 -1.90008
PHE_18 -6.53984 0.863436 1.47583 0.0238259 0 0 0 0 0 0 0 0 0 0 -0.0620143 0.00134158 0.508165 0.0462762 0.63 -3.05298
ALA_19 -3.93764 0.25629 1.50609 0.000727179 0 0 0 0 0 0 0 0 0 0 -0.158363 0.0010864 0 -0.16232 0.16 -2.33413
ASN_20 -4.82884 0.298772 3.96395 0.00483367 0 -0.263803 0 0 0 -1.524 0 0 0 0 -0.0390564 0.015176 1.72214 0.0808659 -0.89 -1.45996
ARG_21 -5.10809 0.621371 3.18939 0.0101063 0 -0.029839 0 0 -0.336179 0 0 0 0 0 -0.183053 0.0114956 1.68859 -0.0866025 -0.98 -1.2028
VAL_22 -4.82771 0.304148 1.32761 0.0129196 0 0 0 0 0 0 0 0 0 0 -0.0799129 0.00852887 0.112279 0.0618668 0.29 -2.79026
ARG_23 -5.75471 0.386397 3.79763 0.0144428 0 -0.498912 0 0 0 -0.604771 0 0 0 0 -0.179518 0.0016501 1.89117 -0.0768353 -0.98 -2.00346
ALA_24 -3.71378 0.434947 2.13621 0.000708809 0 0 0 0 0 0 0 0 0 0 -0.181696 0.00845615 0 -0.15362 0.16 -1.30878
LEU_25 -6.02957 0.686957 2.54624 0.00845778 0 0 0 0 0 0 0 0 0 0 -0.0558926 2.42934e-05 1.18637 -0.101682 -0.1 -1.85909
ALA_26 -4.87303 0.385222 2.05861 0.000763826 0 0 0 0 0 0 0 0 0 0 -0.133685 0.000106389 0 -0.15519 0.16 -2.55721
GLU_27 -3.85681 0.25721 2.58606 0.00534977 0 -0.425788 0 0 0 -0.157337 0 0 0 0 -0.225402 0.000895634 0.892587 -0.121431 -0.81 -1.85467
ARG_28 -3.90034 0.496012 2.74076 0.0110303 0 -0.0819521 0 0 0 0 0 0 0 0 -0.187082 0.0158029 1.89022 -0.0839971 -0.98 -0.0795373
GLU_29 -3.98984 0.455812 2.72613 0.00962902 0 -0.282726 0 0 -0.0364068 -0.0392405 0 0 0 0 -0.170505 5.0016e-06 1.35613 -0.00778488 -0.81 -0.788794
ASN_30 -1.87058 0.126454 1.3118 0.005488 0 -0.0351095 0 0 0 0 0 0 0 0 -0.298796 0.0105904 0.821007 -0.509018 -0.89 -1.32816
HIS_31 -5.30713 0.479197 2.65593 0.00300369 0 -0.160392 0 0 -0.00940039 -0.198702 0 0 0 0 0.111608 0.0810853 2.75473 -0.25427 0.56 0.715651
HIS_32 -4.54887 0.319861 1.79424 0.00391753 0.0441285 0.00121519 0 0 0 -0.528355 0 0 0 0 -0.089713 0.000184898 0.777073 0.0145295 0.56 -1.65178
PRO_33 -3.77925 0.968261 0.693403 0.0061376 0.0557663 0 0 0 0 0 0 0 0 0 0.454203 0.378788 0.63233 0.0577895 0.02 -0.512568
ARG_34 -4.71998 0.151554 2.90029 0.00740877 0 -0.478628 0 0 0 -0.560492 0 0 0 0 -0.00281577 0.00323777 1.66249 0.0682675 -0.98 -1.94867
LEU_35 -4.59047 0.563946 1.32342 0.00741706 0 0 0 0 0 0 0 0 0 0 -0.0874763 0.041855 0.273529 -0.135738 -0.1 -2.70352
THR_36 -3.29127 0.291687 2.1302 0.00605835 0 -0.0831428 0 0 0 -0.0256029 0 0 0 0 0.0604575 0.0107714 0.0314251 -0.0137254 -0.27 -1.15314
ILE_37 -4.59187 0.11154 1.09757 0.0174987 0 0 0 0 0 0 0 0 0 0 -0.207351 0.0131465 2.289 -0.342953 0.24 -1.37342
GLU_38 -3.97617 0.33376 2.36179 0.00677922 0 -0.479843 0 0 0 -0.604789 0 0 0 0 0.269086 0.000709787 0.90574 0.260943 -0.81 -1.732
TRP_39 -3.93781 0.213738 1.25467 0.0295728 0 0 0 0 0 0 0 0 0 0 -0.143957 0.022243 1.04931 0.132657 0.91 -0.469576
GLY_40 -2.73436 0.226102 1.3845 2.47876e-05 0 0 0 0 0 0 0 0 0 0 -0.259269 7.96809e-05 0 -0.664486 -0.17 -2.21741
ARG_41 -4.64087 0.551553 2.81165 0.0118986 0 -0.248705 0 0 0 -0.604789 0 0 0 0 0.050324 0.115549 1.51636 -0.111813 -0.98 -1.52885
VAL_42 -4.77793 0.635725 1.46645 0.0133345 0 0 0 0 0 0 0 0 0 0 -0.180181 0.0574413 0.105909 -0.386208 0.29 -2.77546
THR_43 -3.54452 0.285728 2.04413 0.00552375 0 -0.0495931 0 0 0 0 0 0 0 0 -0.0219789 0.000123215 0.0810338 -0.0657435 -0.27 -1.5353
VAL_44 -4.13717 0.389285 1.23275 0.00980029 0 0 0 0 0 0 0 0 0 0 -0.213183 0.00202713 0.225288 -0.377569 0.29 -2.57877
GLU_45 -5.64989 1.82529 3.41511 0.00362369 0 -0.592777 0 0 0 -0.689475 0 0 0 0 0.0352813 0.005241 2.20638 0.12185 -0.81 -0.129368
TRP_46 -9.09006 1.03581 2.90369 0.0204857 0 0 0 0 0 -0.114766 0 0 0 0 -0.0184281 0.177361 1.22264 -0.0202973 0.91 -2.97356
TRP_47 -5.11955 0.191247 2.36643 0.0242494 0 0 0 0 -0.00940039 0 0 0 0 0 -0.0392796 0.000185128 1.38673 -0.241487 0.91 -0.530877
THR_48 -4.23896 0.203697 2.87696 0.00546352 0 -0.184941 0 0 0 -0.563386 0 0 0 0 0.0827297 0.0108608 0.0499528 0.101649 -0.27 -1.92598
HIS_D_49 -1.89196 0.314691 0.99904 0.00669138 0 0.0157597 0 0 0 0 0 0 0 0 0.141528 0.0180268 0.588073 0.0787586 0.56 0.830607
SER_50 -1.41313 0.13751 0.819447 0.00142461 0 -0.0145594 0 0 0 0 0 0 0 0 -0.117896 0.00305539 0.575995 0.0362808 -0.37 -0.34187
ALA_51 -1.93235 0.327379 0.836853 0.000965926 0 0 0 0 0 0 0 0 0 0 -0.196083 0.00128677 0 -0.0255385 0.16 -0.827488
GLY_52 -1.2285 0.127857 0.755914 2.41479e-05 0 0 0 0 0 0 0 0 0 0 -0.277275 0.00128756 0 -0.48934 -0.17 -1.28004
GLY_53 -2.42142 0.41474 1.3417 0.000134037 0 0 0 0 0 0 0 0 0 0 0.261636 0.0178472 0 -0.789496 -0.17 -1.34486
VAL_54 -3.16084 0.118969 1.60579 0.0130786 0 0 0 0 0 0 0 0 0 0 -0.214631 0.000380897 0.0821783 -0.194524 0.29 -1.4596
THR_55 -4.08588 0.272608 2.92841 0.00524788 0 -0.0733258 0 0 -0.698729 -0.440199 0 0 0 0 -0.087345 1.03139e-05 0.0435806 -0.412435 -0.27 -2.81806
GLU_56 -3.1043 0.215975 2.39471 0.00906283 0 -0.361307 0 0 0 -0.342929 0 0 0 0 -0.208264 0.00042861 2.79094 -0.110247 -0.81 0.474079
LYS_57 -4.67157 0.667532 3.29097 0.0083456 0 -0.611652 0 0 -0.123146 -0.0628844 0 0 0 0 -0.198783 0.000845571 1.75012 -0.0408264 -0.65 -0.641044
ASP_58 -7.31188 0.615185 5.00771 0.00301194 0 -0.3192 0 0 -0.61199 -1.20229 0 0 0 0 -0.111138 0.00620825 1.1889 0.0418407 -0.67 -3.36365
ARG_59 -6.03242 0.293976 4.03264 0.0108776 0 -0.265515 0 0 0 -0.341749 0 0 0 0 -0.222647 0.0219983 1.9929 -0.0915119 -0.98 -1.58145
GLU_60 -4.78292 0.339622 3.09335 0.00820215 0 -0.284276 0 0 0 -0.0236439 0 0 0 0 -0.186462 0.0001843 1.2905 -0.111435 -0.81 -1.46688
MET_61 -7.01001 1.14998 2.5205 0.00375536 0 0 0 0 0 0 0 0 0 0 -0.119701 0.00711289 1.32513 -0.10545 -0.34 -2.56868
ALA_62 -3.77343 0.324162 1.89878 0.000742023 0 0 0 0 0 0 0 0 0 0 -0.106028 7.19912e-08 0 -0.141948 0.16 -1.63772
ARG_63 -4.34764 0.255839 2.82891 0.0114749 0 -0.261458 0 0 0 -0.00117995 0 0 0 0 -0.196169 0.00134957 1.53548 -0.0807796 -0.98 -1.23417
LEU_64 -4.40431 0.382399 1.7908 0.00795172 0 0 0 0 0 0 0 0 0 0 -0.141151 0.0103732 0.166252 -0.095373 -0.1 -2.38306
THR_65 -4.80815 0.509565 2.57009 0.00907883 0 0.0247583 0 0 0 -0.114766 0 0 0 0 0.0136532 0.00428901 0.180942 0.071655 -0.27 -1.80888
ASP_66 -4.28601 0.463851 3.29653 0.0042482 0 -0.32689 0 0 0 -0.349667 0 0 0 0 -0.136514 0.00164799 1.03034 0.0185075 -0.67 -0.953958
ALA_67 -2.90294 0.651037 1.67115 0.000843289 0 0 0 0 0 0 0 0 0 0 -0.209615 0.000288666 0 -0.136984 0.16 -0.766222
LEU_68 -5.3606 1.30398 2.97859 0.00538101 0 0 0 0 -0.432359 0 0 0 0 0 -0.0793311 0.0025711 0.384261 0.00312174 -0.1 -1.29439
LEU_69 -3.76932 0.982982 1.72697 0.00567854 0 0 0 0 0 0 0 0 0 0 -0.167946 0.012263 0.379402 -0.0810795 -0.1 -1.01106
GLN_70 -2.97637 1.58223 2.67383 0.0440349 0 -0.029839 0 0 -0.0961803 0 0 0 0 0 0.128931 5.93416e-06 5.44549 -0.21813 -0.97 5.584
ARG_p:CtermProteinFull_71 -1.80549 0.106893 1.41776 0.0110796 0 -0.0634895 0 0 0 0 0 0 0 0 0 0 2.0536 0 -0.98 0.740345
LYS_p:NtermProteinFull_72 -1.92295 0.29238 1.42867 0.0116554 0 -0.0011521 0 0 0 0 0 0 0 0 0 0.0175032 3.41039 0 -0.65 2.58648
ARG_73 -3.37149 2.38636 1.75903 0.0235066 0 -0.425749 0 0 0 -0.129008 0 0 0 0 -0.121168 0.00176252 3.88068 -0.0905472 -0.98 2.93338
LEU_74 -3.52615 0.250965 1.12904 0.00706432 0 0 0 0 0 0 0 0 0 0 -0.0536701 0.172984 1.8367 -0.113947 -0.1 -0.397009
VAL_75 -2.61708 1.76183 0.92804 0.0139015 0 0 0 0 0 0 0 0 0 0 -0.148536 0.0442358 1.07606 -0.219616 0.29 1.12884
LYS_76 -3.78371 0.483318 2.35114 0.00605542 0 -0.166731 0 0 0 -0.349262 0 0 0 0 0.135439 0.0192383 1.32331 0.00434952 -0.65 -0.626861
THR_77 -2.47465 0.332041 1.14651 0.00348563 0 -0.0140898 0 0 0 0 0 0 0 0 -0.031106 0.000124775 0.503077 -0.0167189 -0.27 -0.821329
PHE_78 -6.4104 0.64998 1.82874 0.0246501 0 0 0 0 0 0 0 0 0 0 -0.0980803 0.00918186 0.580408 -0.0610814 0.63 -2.8466
ALA_79 -1.54356 0.224215 0.631785 0.000718591 0 0 0 0 0 0 0 0 0 0 -0.113624 0.00244117 0 0.0168566 0.16 -0.621163
PHE_80 -6.29285 1.10898 1.50418 0.023357 0.126823 0 0 0 0 0 0 0 0 0 -0.116764 0.000387621 0.702286 -0.23118 0.63 -2.54479
PRO_81 -1.34823 0.23527 0.508353 0.00227752 0.135071 0 0 0 0 0 0 0 0 0 -0.0785918 0.00308488 0.827718 -0.117078 0.02 0.18787
ASN_82 -4.67898 0.326387 3.04959 0.0120542 0 -0.135302 0 0 -0.400372 0 0 0 0 0 0.510452 0.000422664 0.349259 -0.128926 -0.89 -1.98542
HIS_D_83 -6.11539 0.455031 2.7465 0.00874433 0 -0.016695 0 0 0 -0.528355 0 0 0 0 0.065572 0.00396019 1.68744 -0.0467567 0.56 -1.17994
ARG_84 -3.99838 0.244007 3.16375 0.0102908 0 -0.601307 0 0 0 -0.562541 0 0 0 0 0.0748358 0.000404459 1.93084 -0.0836649 -0.98 -0.801765
GLU_85 -4.56746 0.226435 2.83035 0.00590947 0 -0.367065 0 0 -0.400372 -0.562541 0 0 0 0 -0.267099 0.00723038 1.27625 -0.141098 -0.81 -2.76946
ALA_86 -4.71429 0.683936 1.68391 0.000681868 0 0 0 0 0 0 0 0 0 0 -0.0908949 0.00266646 0 -0.125125 0.16 -2.39911
GLY_87 -3.23069 0.27614 1.78962 2.54908e-05 0 0 0 0 0 0 0 0 0 0 0.105003 0.00343144 0 0.275885 -0.17 -0.950585
ASP_88 -3.924 0.299568 2.76874 0.00321829 0 -0.29967 0 0 0 -0.353107 0 0 0 0 -0.0463269 0.000488225 1.37776 0.0533922 -0.67 -0.78994
PHE_89 -6.91716 0.859475 1.94058 0.0238535 0 0 0 0 0 0 0 0 0 0 -0.06231 0.00148106 0.507236 0.0466909 0.63 -2.97015
MET_90 -5.09004 0.441428 2.21046 0.0097678 0 0 0 0 0 0 0 0 0 0 -0.0671565 0.00145981 2.15377 -0.0665637 -0.34 -0.746864
ASN_91 -5.47747 0.448447 4.53542 0.00411825 0 -0.25075 0 0 0 -1.64066 0 0 0 0 -0.0384274 0.0143699 0.601043 0.0814528 -0.89 -2.61246
ARG_92 -4.64425 0.319701 2.93898 0.00936539 0 -0.232702 0 0 0 -0.353107 0 0 0 0 -0.182776 0.0113192 1.54268 -0.0864391 -0.98 -1.65723
VAL_93 -4.44966 0.26502 1.40686 0.0128891 0 0 0 0 0 0 0 0 0 0 -0.0799164 0.00897335 0.112306 0.0618785 0.29 -2.37165
GLY_94 -3.32501 0.367152 1.76816 3.47016e-05 0 0 0 0 0 0 0 0 0 0 0.117693 0.00160041 0 0.273865 -0.17 -0.966512
ALA_95 -3.71546 0.4352 2.19634 0.000711796 0 0 0 0 0 0 0 0 0 0 -0.183115 0.00879002 0 -0.153863 0.16 -1.2514
LEU_96 -6.02565 0.68709 2.54352 0.00847059 0 0 0 0 0 0 0 0 0 0 -0.0558581 3.13445e-05 1.18837 -0.101745 -0.1 -1.85577
ALA_97 -4.89729 0.479131 2.04834 0.000762691 0 0 0 0 0 0 0 0 0 0 -0.133855 8.0309e-05 0 -0.155239 0.16 -2.49807
GLU_98 -3.58988 0.230639 2.32095 0.00535272 0 -0.399585 0 0 0 -0.0346811 0 0 0 0 -0.225688 0.000873196 0.892372 -0.121545 -0.81 -1.73119
ARG_99 -3.89989 0.496103 2.74075 0.0110558 0 -0.0819505 0 0 0 0 0 0 0 0 -0.186631 0.0156268 1.88826 -0.0838817 -0.98 -0.0805544
GLU_100 -3.98936 0.456728 2.72604 0.00961273 0 -0.282699 0 0 -0.0380974 -0.0408869 0 0 0 0 -0.170675 3.31071e-05 1.35716 -0.00797953 -0.81 -0.79012
ASN_101 -1.81428 0.126498 1.28183 0.00549316 0 -0.032102 0 0 0 0 0 0 0 0 -0.298846 0.0104631 0.821792 -0.508862 -0.89 -1.29802
HIS_102 -5.2292 0.477932 2.62329 0.00300866 0 -0.160354 0 0 -0.00920268 -0.191232 0 0 0 0 0.110794 0.0831315 2.74504 -0.254722 0.56 0.758492
HIS_103 -4.69325 0.430505 1.61518 0.00270997 0.0430413 0.0073208 0 0 0 0 0 0 0 0 -0.0894866 0.00012126 0.498012 0.0149144 0.56 -1.61093
PRO_104 -3.47332 0.810206 0.688587 0.00613882 0.0522412 0 0 0 0 0 0 0 0 0 0.455357 0.37862 0.636368 0.0570461 0.02 -0.368755
ARG_105 -4.52241 0.181091 2.83051 0.00741068 0 -0.481961 0 0 0 -0.561656 0 0 0 0 -0.00250064 0.00288122 1.6632 0.0683025 -0.98 -1.79513
ALA_106 -2.72447 0.132157 1.32552 0.000760906 0 0 0 0 0 0 0 0 0 0 0.120195 0.040922 0 0.175732 0.16 -0.769185
THR_107 -3.15536 0.351267 2.09984 0.00632897 0 -0.0848986 0 0 0 -0.0256029 0 0 0 0 0.0605434 0.0102981 0.0313483 -0.0123341 -0.27 -0.988569
VAL_108 -3.80139 0.301613 1.20345 0.0126347 0 0 0 0 0 0 0 0 0 0 -0.205114 0.0128794 0.0347623 -0.337535 0.29 -2.4887
GLU_109 -3.96802 0.274135 2.42225 0.00677355 0 -0.475155 0 0 0 -0.604742 0 0 0 0 0.266925 0.000710519 0.90459 0.260249 -0.81 -1.72228
PHE_110 -3.46376 0.309768 1.05712 0.0241735 0 0 0 0 0 0 0 0 0 0 -0.121537 0.0219335 0.380371 0.0533523 0.63 -1.10859
GLY_111 -2.66412 0.218709 1.33418 2.48841e-05 0 0 0 0 0 0 0 0 0 0 -0.260259 0.000146442 0 -0.666039 -0.17 -2.20736
ARG_112 -4.6402 0.551165 2.81408 0.0118935 0 -0.248745 0 0 0 -0.604742 0 0 0 0 0.0500221 0.118877 1.5162 -0.111956 -0.98 -1.5234
VAL_113 -4.73823 0.637714 1.47927 0.013369 0 0 0 0 0 0 0 0 0 0 -0.1804 0.0562189 0.105844 -0.386431 0.29 -2.72264
THR_114 -3.45191 0.283737 1.99695 0.00553611 0 -0.0496341 0 0 0 0 0 0 0 0 -0.0219791 0.000178233 0.0811101 -0.0656708 -0.27 -1.49168
VAL_115 -3.82681 0.20069 1.31287 0.00981523 0 0 0 0 0 0 0 0 0 0 -0.213424 0.00233096 0.227414 -0.377863 0.29 -2.37498
GLU_116 -5.62526 1.82314 3.39741 0.00363308 0 -0.592389 0 0 0 -0.690664 0 0 0 0 0.0350113 0.00511143 2.20622 0.121701 -0.81 -0.126085
TRP_117 -9.08974 1.03516 2.90387 0.020486 0 0 0 0 0 -0.117394 0 0 0 0 -0.0185565 0.181225 1.2266 -0.0206158 0.91 -2.96896
TRP_118 -5.11866 0.191369 2.36487 0.0242999 0 0 0 0 -0.00920268 0 0 0 0 0 -0.0387431 4.25566e-05 1.40037 -0.241032 0.91 -0.516693
THR_119 -4.23843 0.203812 2.8764 0.00546527 0 -0.184949 0 0 0 -0.563809 0 0 0 0 0.0829418 0.0107724 0.0502803 0.101981 -0.27 -1.92554
HIS_D_120 -1.89184 0.314925 0.99888 0.00668131 0 0.0157632 0 0 0 0 0 0 0 0 0.141253 0.0180351 0.587047 0.0788536 0.56 0.829602
SER_121 -1.41321 0.137603 0.819559 0.00142925 0 -0.0145713 0 0 0 0 0 0 0 0 -0.117374 0.00335045 0.57897 0.0367882 -0.37 -0.337453
ALA_122 -1.93221 0.327654 0.836786 0.000964536 0 0 0 0 0 0 0 0 0 0 -0.195954 0.00119435 0 -0.0253639 0.16 -0.826934
GLY_123 -1.22834 0.127587 0.755752 2.43012e-05 0 0 0 0 0 0 0 0 0 0 -0.277178 0.00127002 0 -0.488672 -0.17 -1.27956
GLY_124 -2.42152 0.414741 1.34153 0.000134029 0 0 0 0 0 0 0 0 0 0 0.261671 0.0172343 0 -0.789504 -0.17 -1.34571
VAL_125 -3.1613 0.119091 1.60587 0.0131078 0 0 0 0 0 0 0 0 0 0 -0.214646 0.000348289 0.0827111 -0.194824 0.29 -1.45964
THR_126 -4.08601 0.272749 2.92848 0.00525295 0 -0.0733235 0 0 -0.698854 -0.440602 0 0 0 0 -0.0867053 1.00945e-05 0.0436227 -0.412249 -0.27 -2.81763
GLU_127 -3.10403 0.216781 2.39441 0.00900507 0 -0.36138 0 0 0 -0.343556 0 0 0 0 -0.207823 0.000250232 2.79026 -0.110106 -0.81 0.473811
LYS_128 -4.67166 0.666022 3.2917 0.0083253 0 -0.611701 0 0 -0.124937 -0.0646098 0 0 0 0 -0.199213 0.000720974 1.75178 -0.0408184 -0.65 -0.644387
ASP_129 -7.31247 0.617405 5.00818 0.00300509 0 -0.319193 0 0 -0.612014 -1.19564 0 0 0 0 -0.11073 0.00596831 1.18962 0.0421786 -0.67 -3.35369
ARG_130 -6.0313 0.293515 4.03182 0.0109177 0 -0.265545 0 0 0 -0.34231 0 0 0 0 -0.223197 0.0222962 1.99147 -0.0915781 -0.98 -1.58391
GLU_131 -4.78323 0.339968 3.09383 0.00820636 0 -0.284246 0 0 0 -0.0237229 0 0 0 0 -0.187055 0.00028797 1.29461 -0.111631 -0.81 -1.46297
MET_132 -7.00982 1.14817 2.52075 0.00375561 0 0 0 0 0 0 0 0 0 0 -0.119483 0.00770425 1.3271 -0.105253 -0.34 -2.56708
ALA_133 -3.7742 0.323832 1.89935 0.000744016 0 0 0 0 0 0 0 0 0 0 -0.107037 8.35559e-06 0 -0.14212 0.16 -1.63943
ARG_134 -4.34755 0.256022 2.82865 0.0114899 0 -0.261556 0 0 0 -0.00124521 0 0 0 0 -0.195868 0.000932287 1.53301 -0.0807985 -0.98 -1.23692
LEU_135 -4.40465 0.382753 1.79098 0.00794787 0 0 0 0 0 0 0 0 0 0 -0.141205 0.0108373 0.165725 -0.0953677 -0.1 -2.38298
THR_136 -4.80922 0.510961 2.57055 0.00906181 0 0.0247409 0 0 0 -0.117394 0 0 0 0 0.0138395 0.00404002 0.176055 0.0717751 -0.27 -1.81559
ASP_137 -4.28613 0.464165 3.29665 0.00426084 0 -0.326936 0 0 0 -0.349262 0 0 0 0 -0.136939 0.00171875 1.03058 0.0182652 -0.67 -0.953623
ALA_138 -2.89474 0.649822 1.65288 0.000844421 0 0 0 0 0 0 0 0 0 0 -0.210437 0.000451403 0 -0.136868 0.16 -0.778054
LEU_139 -4.33693 1.21927 1.94465 0.00537385 0 0 0 0 -0.102337 0 0 0 0 0 -0.0783011 0.00210355 0.387517 0.00398733 -0.1 -1.05466
LEU_140 -3.6814 0.981748 1.64154 0.00568189 0 0 0 0 0 0 0 0 0 0 -0.168018 0.0113845 0.380741 -0.0809915 -0.1 -1.00932
GLN_141 -2.68474 1.32741 2.33099 0.0439986 0 -0.011438 0 0 -0.102337 0 0 0 0 0 0.126723 5.50457e-06 5.45132 -0.218772 -0.97 5.29317
ARG_p:CtermProteinFull_142 -1.80559 0.106798 1.41777 0.0110609 0 -0.0634892 0 0 0 0 0 0 0 0 0 0 2.05486 0 -0.98 0.741404
#END_POSE_ENERGIES_TABLE v4_redes8_4_take6_20_2dG_1.0Ent_AB_rpm_0022_0001.pdb
