# Supplementary material for: A Generic Program for Multistate Protein Design
Source: PLoS One. 2011 Jul 6;6(7):e20937. doi: 10.1371/journal.pone.0020937 (PMC3130737; doi:10.1371/journal.pone.0020937)
Supplement: File S2 — Design models generated by this study for both the heterodimerization task and the orthogonal interface redesign task. (BZ2) [file pone.0020937.s002.bz2 › SupplementaryMaterials/select_heterodimer_designs/design5/repacked_v4_redes8_4_take6_20_BB.pdb]

ATOM      1  N   LYS A  10       0.838  40.160 -67.579  1.00  0.00              
ATOM      2  CA  LYS A  10      -0.121  41.140 -68.077  1.00  0.00              
ATOM      3  C   LYS A  10      -0.185  41.060 -69.603  1.00  0.00              
ATOM      4  O   LYS A  10       0.710  41.544 -70.294  1.00  0.00              
ATOM      5  CB  LYS A  10       0.307  42.540 -67.641  1.00  0.00              
ATOM      6  CG  LYS A  10      -0.743  43.611 -67.857  1.00  0.00              
ATOM      7  CD  LYS A  10      -1.989  43.333 -67.034  1.00  0.00              
ATOM      8  CE  LYS A  10      -2.969  44.485 -67.134  1.00  0.00              
ATOM      9  NZ  LYS A  10      -3.291  44.798 -68.551  1.00  0.00              
ATOM     10 1H   LYS A  10       1.633  40.461 -67.052  1.00  0.00              
ATOM     11 2H   LYS A  10       0.538  39.441 -66.953  1.00  0.00              
ATOM     12 3H   LYS A  10       1.329  39.571 -68.220  1.00  0.00              
ATOM     13  HA  LYS A  10      -1.116  40.911 -67.693  1.00  0.00              
ATOM     14 1HB  LYS A  10       0.554  42.483 -66.581  1.00  0.00              
ATOM     15 2HB  LYS A  10       1.203  42.792 -68.208  1.00  0.00              
ATOM     16 1HG  LYS A  10      -0.321  44.574 -67.566  1.00  0.00              
ATOM     17 2HG  LYS A  10      -1.002  43.634 -68.915  1.00  0.00              
ATOM     18 1HD  LYS A  10      -2.454  42.419 -67.406  1.00  0.00              
ATOM     19 2HD  LYS A  10      -1.694  43.191 -65.994  1.00  0.00              
ATOM     20 1HE  LYS A  10      -3.878  44.208 -66.602  1.00  0.00              
ATOM     21 2HE  LYS A  10      -2.521  45.357 -66.657  1.00  0.00              
ATOM     22 1HZ  LYS A  10      -3.944  45.568 -68.586  1.00  0.00              
ATOM     23 2HZ  LYS A  10      -2.445  45.052 -69.041  1.00  0.00              
ATOM     24 3HZ  LYS A  10      -3.703  43.987 -68.989  1.00  0.00              
ATOM     25  N   ARG A  11      -1.250  40.455 -70.122  1.00  0.00              
ATOM     26  CA  ARG A  11      -1.403  40.283 -71.562  1.00  0.00              
ATOM     27  C   ARG A  11      -2.846  40.464 -71.999  1.00  0.00              
ATOM     28  O   ARG A  11      -3.772  40.302 -71.205  1.00  0.00              
ATOM     29  CB  ARG A  11      -0.930  38.887 -71.945  1.00  0.00              
ATOM     30  CG  ARG A  11      -1.656  37.807 -71.164  1.00  0.00              
ATOM     31  CD  ARG A  11      -0.945  36.478 -71.244  1.00  0.00              
ATOM     32  NE  ARG A  11      -1.725  35.402 -70.636  1.00  0.00              
ATOM     33  CZ  ARG A  11      -2.033  35.330 -69.346  1.00  0.00              
ATOM     34  NH1 ARG A  11      -1.629  36.274 -68.507  1.00  0.00              
ATOM     35  NH2 ARG A  11      -2.745  34.307 -68.891  1.00  0.00              
ATOM     36  H   ARG A  11      -1.970  40.106 -69.506  1.00  0.00              
ATOM     37  HA  ARG A  11      -0.827  41.045 -72.088  1.00  0.00              
ATOM     38 1HB  ARG A  11      -1.106  38.773 -73.014  1.00  0.00              
ATOM     39 2HB  ARG A  11       0.141  38.849 -71.747  1.00  0.00              
ATOM     40 1HG  ARG A  11      -1.719  38.116 -70.120  1.00  0.00              
ATOM     41 2HG  ARG A  11      -2.661  37.701 -71.573  1.00  0.00              
ATOM     42 1HD  ARG A  11      -0.769  36.233 -72.291  1.00  0.00              
ATOM     43 2HD  ARG A  11       0.009  36.555 -70.724  1.00  0.00              
ATOM     44  HE  ARG A  11      -2.137  34.583 -71.064  1.00  0.00              
ATOM     45 1HH1 ARG A  11      -1.085  37.052 -68.851  1.00  0.00              
ATOM     46 2HH1 ARG A  11      -1.868  36.211 -67.528  1.00  0.00              
ATOM     47 1HH2 ARG A  11      -3.051  33.585 -69.529  1.00  0.00              
ATOM     48 2HH2 ARG A  11      -2.977  34.254 -67.910  1.00  0.00              
ATOM     49  N   LEU A  12      -3.018  40.797 -73.274  1.00  0.00              
ATOM     50  CA  LEU A  12      -4.329  41.001 -73.881  1.00  0.00              
ATOM     51  C   LEU A  12      -4.649  39.675 -74.559  1.00  0.00              
ATOM     52  O   LEU A  12      -3.973  39.285 -75.516  1.00  0.00              
ATOM     53  CB  LEU A  12      -4.227  42.132 -74.896  1.00  0.00              
ATOM     54  CG  LEU A  12      -5.493  42.738 -75.487  1.00  0.00              
ATOM     55  CD1 LEU A  12      -6.456  43.161 -74.388  1.00  0.00              
ATOM     56  CD2 LEU A  12      -5.086  43.928 -76.337  1.00  0.00              
ATOM     57  H   LEU A  12      -2.190  40.912 -73.841  1.00  0.00              
ATOM     58  HA  LEU A  12      -5.061  41.221 -73.104  1.00  0.00              
ATOM     59 1HB  LEU A  12      -3.745  42.885 -74.274  1.00  0.00              
ATOM     60 2HB  LEU A  12      -3.570  41.872 -75.726  1.00  0.00              
ATOM     61  HG  LEU A  12      -5.940  41.985 -76.136  1.00  0.00              
ATOM     62 1HD1 LEU A  12      -7.353  43.591 -74.835  1.00  0.00              
ATOM     63 2HD1 LEU A  12      -6.731  42.292 -73.790  1.00  0.00              
ATOM     64 3HD1 LEU A  12      -5.977  43.904 -73.751  1.00  0.00              
ATOM     65 1HD2 LEU A  12      -5.975  44.383 -76.775  1.00  0.00              
ATOM     66 2HD2 LEU A  12      -4.571  44.661 -75.715  1.00  0.00              
ATOM     67 3HD2 LEU A  12      -4.419  43.596 -77.133  1.00  0.00              
ATOM     68  N   VAL A  13      -5.697  39.007 -74.088  1.00  0.00              
ATOM     69  CA  VAL A  13      -6.037  37.673 -74.557  1.00  0.00              
ATOM     70  C   VAL A  13      -7.471  37.486 -75.027  1.00  0.00              
ATOM     71  O   VAL A  13      -8.405  38.076 -74.479  1.00  0.00              
ATOM     72  CB  VAL A  13      -5.782  36.647 -73.425  1.00  0.00              
ATOM     73  CG1 VAL A  13      -5.917  35.227 -73.950  1.00  0.00              
ATOM     74  CG2 VAL A  13      -4.411  36.875 -72.814  1.00  0.00              
ATOM     75  H   VAL A  13      -6.274  39.442 -73.382  1.00  0.00              
ATOM     76  HA  VAL A  13      -5.470  37.410 -75.451  1.00  0.00              
ATOM     77  HB  VAL A  13      -6.515  36.803 -72.634  1.00  0.00              
ATOM     78 1HG1 VAL A  13      -5.735  34.521 -73.140  1.00  0.00              
ATOM     79 2HG1 VAL A  13      -6.923  35.078 -74.341  1.00  0.00              
ATOM     80 3HG1 VAL A  13      -5.190  35.062 -74.745  1.00  0.00              
ATOM     81 1HG2 VAL A  13      -4.241  36.150 -72.019  1.00  0.00              
ATOM     82 2HG2 VAL A  13      -3.647  36.757 -73.583  1.00  0.00              
ATOM     83 3HG2 VAL A  13      -4.359  37.883 -72.402  1.00  0.00              
ATOM     84  N   LYS A  14      -7.632  36.632 -76.033  1.00  0.00              
ATOM     85  CA  LYS A  14      -8.942  36.289 -76.562  1.00  0.00              
ATOM     86  C   LYS A  14      -8.859  34.932 -77.241  1.00  0.00              
ATOM     87  O   LYS A  14      -7.859  34.605 -77.887  1.00  0.00              
ATOM     88  CB  LYS A  14      -9.433  37.332 -77.571  1.00  0.00              
ATOM     89  CG  LYS A  14     -10.800  36.995 -78.169  1.00  0.00              
ATOM     90  CD  LYS A  14     -11.326  38.111 -79.054  1.00  0.00              
ATOM     91  CE  LYS A  14     -12.598  37.688 -79.772  1.00  0.00              
ATOM     92  NZ  LYS A  14     -13.170  38.803 -80.573  1.00  0.00              
ATOM     93  H   LYS A  14      -6.811  36.209 -76.441  1.00  0.00              
ATOM     94  HA  LYS A  14      -9.661  36.214 -75.746  1.00  0.00              
ATOM     95 1HB  LYS A  14      -9.480  38.287 -77.046  1.00  0.00              
ATOM     96 2HB  LYS A  14      -8.684  37.390 -78.361  1.00  0.00              
ATOM     97 1HG  LYS A  14     -10.704  36.084 -78.761  1.00  0.00              
ATOM     98 2HG  LYS A  14     -11.502  36.825 -77.354  1.00  0.00              
ATOM     99 1HD  LYS A  14     -11.530  38.982 -78.430  1.00  0.00              
ATOM    100 2HD  LYS A  14     -10.560  38.363 -79.788  1.00  0.00              
ATOM    101 1HE  LYS A  14     -12.359  36.852 -80.427  1.00  0.00              
ATOM    102 2HE  LYS A  14     -13.322  37.366 -79.023  1.00  0.00              
ATOM    103 1HZ  LYS A  14     -14.012  38.488 -81.035  1.00  0.00              
ATOM    104 2HZ  LYS A  14     -13.390  39.578 -79.963  1.00  0.00              
ATOM    105 3HZ  LYS A  14     -12.497  39.100 -81.265  1.00  0.00              
ATOM    106  N   THR A  15      -9.904  34.132 -77.074  1.00  0.00              
ATOM    107  CA  THR A  15      -9.960  32.827 -77.709  1.00  0.00              
ATOM    108  C   THR A  15     -10.979  32.896 -78.835  1.00  0.00              
ATOM    109  O   THR A  15     -12.004  33.580 -78.728  1.00  0.00              
ATOM    110  CB  THR A  15     -10.370  31.723 -76.721  1.00  0.00              
ATOM    111  OG1 THR A  15     -11.655  32.027 -76.164  1.00  0.00              
ATOM    112  CG2 THR A  15      -9.343  31.603 -75.608  1.00  0.00              
ATOM    113  H   THR A  15     -10.676  34.431 -76.496  1.00  0.00              
ATOM    114  HA  THR A  15      -8.988  32.583 -78.138  1.00  0.00              
ATOM    115  HB  THR A  15     -10.440  30.776 -77.256  1.00  0.00              
ATOM    116  HG1 THR A  15     -12.046  31.226 -75.808  1.00  0.00              
ATOM    117 1HG2 THR A  15      -9.647  30.817 -74.917  1.00  0.00              
ATOM    118 2HG2 THR A  15      -8.371  31.356 -76.035  1.00  0.00              
ATOM    119 3HG2 THR A  15      -9.275  32.550 -75.074  1.00  0.00              
ATOM    120  N   PHE A  16     -10.674  32.205 -79.924  1.00  0.00              
ATOM    121  CA  PHE A  16     -11.533  32.155 -81.095  1.00  0.00              
ATOM    122  C   PHE A  16     -11.910  30.701 -81.328  1.00  0.00              
ATOM    123  O   PHE A  16     -11.043  29.825 -81.345  1.00  0.00              
ATOM    124  CB  PHE A  16     -10.791  32.713 -82.309  1.00  0.00              
ATOM    125  CG  PHE A  16     -10.400  34.158 -82.168  1.00  0.00              
ATOM    126  CD1 PHE A  16      -9.299  34.530 -81.395  1.00  0.00              
ATOM    127  CD2 PHE A  16     -11.142  35.151 -82.799  1.00  0.00              
ATOM    128  CE1 PHE A  16      -8.947  35.875 -81.256  1.00  0.00              
ATOM    129  CE2 PHE A  16     -10.796  36.496 -82.665  1.00  0.00              
ATOM    130  CZ  PHE A  16      -9.697  36.857 -81.892  1.00  0.00              
ATOM    131  H   PHE A  16      -9.803  31.693 -79.930  1.00  0.00              
ATOM    132  HA  PHE A  16     -12.443  32.728 -80.911  1.00  0.00              
ATOM    133 1HB  PHE A  16      -9.870  32.155 -82.475  1.00  0.00              
ATOM    134 2HB  PHE A  16     -11.420  32.646 -83.196  1.00  0.00              
ATOM    135  HD1 PHE A  16      -8.712  33.757 -80.898  1.00  0.00              
ATOM    136  HD2 PHE A  16     -12.004  34.868 -83.405  1.00  0.00              
ATOM    137  HE1 PHE A  16      -8.085  36.152 -80.650  1.00  0.00              
ATOM    138  HE2 PHE A  16     -11.386  37.264 -83.164  1.00  0.00              
ATOM    139  HZ  PHE A  16      -9.426  37.906 -81.784  1.00  0.00              
ATOM    140  N   ALA A  17     -13.204  30.447 -81.495  1.00  0.00              
ATOM    141  CA  ALA A  17     -13.708  29.094 -81.698  1.00  0.00              
ATOM    142  C   ALA A  17     -13.840  28.712 -83.165  1.00  0.00              
ATOM    143  O   ALA A  17     -14.171  29.541 -84.011  1.00  0.00              
ATOM    144  CB  ALA A  17     -15.056  28.938 -81.000  1.00  0.00              
ATOM    145  H   ALA A  17     -13.856  31.218 -81.480  1.00  0.00              
ATOM    146  HA  ALA A  17     -12.998  28.388 -81.267  1.00  0.00              
ATOM    147 1HB  ALA A  17     -15.429  27.925 -81.154  1.00  0.00              
ATOM    148 2HB  ALA A  17     -14.937  29.122 -79.932  1.00  0.00              
ATOM    149 3HB  ALA A  17     -15.765  29.652 -81.415  1.00  0.00              
ATOM    150  N   PHE A  18     -13.578  27.439 -83.451  1.00  0.00              
ATOM    151  CA  PHE A  18     -13.670  26.896 -84.800  1.00  0.00              
ATOM    152  C   PHE A  18     -14.265  25.494 -84.724  1.00  0.00              
ATOM    153  O   PHE A  18     -14.290  24.885 -83.660  1.00  0.00              
ATOM    154  CB  PHE A  18     -12.287  26.848 -85.454  1.00  0.00              
ATOM    155  CG  PHE A  18     -11.634  28.191 -85.562  1.00  0.00              
ATOM    156  CD1 PHE A  18     -10.865  28.693 -84.515  1.00  0.00              
ATOM    157  CD2 PHE A  18     -11.842  28.988 -86.682  1.00  0.00              
ATOM    158  CE1 PHE A  18     -10.318  29.972 -84.582  1.00  0.00              
ATOM    159  CE2 PHE A  18     -11.300  30.268 -86.756  1.00  0.00              
ATOM    160  CZ  PHE A  18     -10.537  30.759 -85.701  1.00  0.00              
ATOM    161  H   PHE A  18     -13.304  26.830 -82.693  1.00  0.00              
ATOM    162  HA  PHE A  18     -14.337  27.514 -85.403  1.00  0.00              
ATOM    163 1HB  PHE A  18     -11.617  26.218 -84.870  1.00  0.00              
ATOM    164 2HB  PHE A  18     -12.365  26.453 -86.466  1.00  0.00              
ATOM    165  HD1 PHE A  18     -10.692  28.072 -83.636  1.00  0.00              
ATOM    166  HD2 PHE A  18     -12.441  28.601 -87.507  1.00  0.00              
ATOM    167  HE1 PHE A  18      -9.719  30.352 -83.755  1.00  0.00              
ATOM    168  HE2 PHE A  18     -11.472  30.886 -87.637  1.00  0.00              
ATOM    169  HZ  PHE A  18     -10.114  31.761 -85.755  1.00  0.00              
ATOM    170  N   PRO A  19     -14.763  24.968 -85.854  1.00  0.00              
ATOM    171  CA  PRO A  19     -15.360  23.628 -85.877  1.00  0.00              
ATOM    172  C   PRO A  19     -14.357  22.476 -85.855  1.00  0.00              
ATOM    173  O   PRO A  19     -14.726  21.333 -85.587  1.00  0.00              
ATOM    174  CB  PRO A  19     -16.182  23.649 -87.160  1.00  0.00              
ATOM    175  CG  PRO A  19     -15.335  24.482 -88.062  1.00  0.00              
ATOM    176  CD  PRO A  19     -14.923  25.632 -87.161  1.00  0.00              
ATOM    177  HA  PRO A  19     -15.981  23.424 -84.992  1.00  0.00              
ATOM    178 1HB  PRO A  19     -16.340  22.634 -87.554  1.00  0.00              
ATOM    179 2HB  PRO A  19     -17.176  24.090 -86.995  1.00  0.00              
ATOM    180 1HG  PRO A  19     -14.472  23.912 -88.436  1.00  0.00              
ATOM    181 2HG  PRO A  19     -15.903  24.820 -88.941  1.00  0.00              
ATOM    182 1HD  PRO A  19     -13.987  26.105 -87.492  1.00  0.00              
ATOM    183 2HD  PRO A  19     -15.686  26.424 -87.122  1.00  0.00              
ATOM    184  N   ASN A  20     -13.092  22.775 -86.133  1.00  0.00              
ATOM    185  CA  ASN A  20     -12.059  21.747 -86.155  1.00  0.00              
ATOM    186  C   ASN A  20     -10.673  22.335 -85.908  1.00  0.00              
ATOM    187  O   ASN A  20     -10.542  23.464 -85.434  1.00  0.00              
ATOM    188  CB  ASN A  20     -12.075  20.979 -87.464  1.00  0.00              
ATOM    189  CG  ASN A  20     -11.746  21.821 -88.664  1.00  0.00              
ATOM    190  OD1 ASN A  20     -11.289  22.963 -88.540  1.00  0.00              
ATOM    191  ND2 ASN A  20     -12.052  21.297 -89.824  1.00  0.00              
ATOM    192  H   ASN A  20     -12.838  23.732 -86.333  1.00  0.00              
ATOM    193  HA  ASN A  20     -12.232  21.031 -85.350  1.00  0.00              
ATOM    194 1HB  ASN A  20     -11.569  20.016 -87.552  1.00  0.00              
ATOM    195 2HB  ASN A  20     -13.153  20.820 -87.431  1.00  0.00              
ATOM    196 1HD2 ASN A  20     -11.861  21.801 -90.666  1.00  0.00              
ATOM    197 2HD2 ASN A  20     -12.476  20.392 -89.867  1.00  0.00              
ATOM    198  N   HIS A  21      -9.641  21.560 -86.227  1.00  0.00              
ATOM    199  CA  HIS A  21      -8.260  21.997 -86.049  1.00  0.00              
ATOM    200  C   HIS A  21      -7.795  22.791 -87.266  1.00  0.00              
ATOM    201  O   HIS A  21      -7.145  23.826 -87.135  1.00  0.00              
ATOM    202  CB  HIS A  21      -7.333  20.800 -85.812  1.00  0.00              
ATOM    203  CG  HIS A  21      -5.925  21.186 -85.481  1.00  0.00              
ATOM    204  ND1 HIS A  21      -4.974  21.429 -86.449  1.00  0.00              
ATOM    205  CD2 HIS A  21      -5.307  21.370 -84.291  1.00  0.00              
ATOM    206  CE1 HIS A  21      -3.830  21.747 -85.867  1.00  0.00              
ATOM    207  NE2 HIS A  21      -4.006  21.718 -84.559  1.00  0.00              
ATOM    208  H   HIS A  21      -9.821  20.641 -86.604  1.00  0.00              
ATOM    209  HA  HIS A  21      -8.194  22.662 -85.189  1.00  0.00              
ATOM    210 1HB  HIS A  21      -7.697  20.202 -84.975  1.00  0.00              
ATOM    211 2HB  HIS A  21      -7.285  20.180 -86.707  1.00  0.00              
ATOM    212  HD1 HIS A  21      -5.127  21.450 -87.437  1.00  0.00              
ATOM    213  HD2 HIS A  21      -5.649  21.291 -83.259  1.00  0.00              
ATOM    214  HE1 HIS A  21      -2.948  21.977 -86.465  1.00  0.00              
ATOM    215  N   ARG A  22      -8.135  22.289 -88.450  1.00  0.00              
ATOM    216  CA  ARG A  22      -7.754  22.912 -89.712  1.00  0.00              
ATOM    217  C   ARG A  22      -8.088  24.402 -89.788  1.00  0.00              
ATOM    218  O   ARG A  22      -7.232  25.221 -90.130  1.00  0.00              
ATOM    219  CB  ARG A  22      -8.344  22.163 -90.898  1.00  0.00              
ATOM    220  CG  ARG A  22      -7.913  22.682 -92.261  1.00  0.00              
ATOM    221  CD  ARG A  22      -8.589  22.024 -93.408  1.00  0.00              
ATOM    222  NE  ARG A  22     -10.015  22.289 -93.501  1.00  0.00              
ATOM    223  CZ  ARG A  22     -10.552  23.428 -93.981  1.00  0.00              
ATOM    224  NH1 ARG A  22      -9.789  24.422 -94.377  1.00  0.00              
ATOM    225  NH2 ARG A  22     -11.869  23.528 -94.021  1.00  0.00              
ATOM    226  H   ARG A  22      -8.681  21.439 -88.466  1.00  0.00              
ATOM    227  HA  ARG A  22      -6.672  22.861 -89.837  1.00  0.00              
ATOM    228 1HB  ARG A  22      -8.042  21.121 -90.798  1.00  0.00              
ATOM    229 2HB  ARG A  22      -9.428  22.237 -90.813  1.00  0.00              
ATOM    230 1HG  ARG A  22      -8.131  23.749 -92.310  1.00  0.00              
ATOM    231 2HG  ARG A  22      -6.839  22.525 -92.367  1.00  0.00              
ATOM    232 1HD  ARG A  22      -8.132  22.370 -94.334  1.00  0.00              
ATOM    233 2HD  ARG A  22      -8.462  20.945 -93.322  1.00  0.00              
ATOM    234  HE  ARG A  22     -10.798  21.704 -93.239  1.00  0.00              
ATOM    235 1HH1 ARG A  22      -8.784  24.336 -94.323  1.00  0.00              
ATOM    236 2HH1 ARG A  22     -10.211  25.267 -94.734  1.00  0.00              
ATOM    237 1HH2 ARG A  22     -12.442  22.761 -93.695  1.00  0.00              
ATOM    238 2HH2 ARG A  22     -12.298  24.371 -94.375  1.00  0.00              
ATOM    239  N   GLU A  23      -9.331  24.746 -89.476  1.00  0.00              
ATOM    240  CA  GLU A  23      -9.754  26.140 -89.523  1.00  0.00              
ATOM    241  C   GLU A  23      -9.057  26.985 -88.461  1.00  0.00              
ATOM    242  O   GLU A  23      -8.803  28.173 -88.675  1.00  0.00              
ATOM    243  CB  GLU A  23     -11.274  26.249 -89.364  1.00  0.00              
ATOM    244  CG  GLU A  23     -12.062  25.648 -90.520  1.00  0.00              
ATOM    245  CD  GLU A  23     -13.503  26.122 -90.558  1.00  0.00              
ATOM    246  OE1 GLU A  23     -14.263  25.648 -91.428  1.00  0.00              
ATOM    247  OE2 GLU A  23     -13.876  26.972 -89.723  1.00  0.00              
ATOM    248  H   GLU A  23      -9.998  24.039 -89.202  1.00  0.00              
ATOM    249  HA  GLU A  23      -9.479  26.578 -90.483  1.00  0.00              
ATOM    250 1HB  GLU A  23     -11.535  25.737 -88.438  1.00  0.00              
ATOM    251 2HB  GLU A  23     -11.510  27.309 -89.272  1.00  0.00              
ATOM    252 1HG  GLU A  23     -11.611  25.832 -91.495  1.00  0.00              
ATOM    253 2HG  GLU A  23     -12.048  24.579 -90.311  1.00  0.00              
ATOM    254  N   ALA A  24      -8.753  26.372 -87.319  1.00  0.00              
ATOM    255  CA  ALA A  24      -8.062  27.073 -86.240  1.00  0.00              
ATOM    256  C   ALA A  24      -6.661  27.427 -86.731  1.00  0.00              
ATOM    257  O   ALA A  24      -6.193  28.552 -86.565  1.00  0.00              
ATOM    258  CB  ALA A  24      -7.984  26.186 -85.001  1.00  0.00              
ATOM    259  H   ALA A  24      -9.004  25.402 -87.194  1.00  0.00              
ATOM    260  HA  ALA A  24      -8.607  27.989 -86.013  1.00  0.00              
ATOM    261 1HB  ALA A  24      -7.467  26.721 -84.204  1.00  0.00              
ATOM    262 2HB  ALA A  24      -8.991  25.931 -84.672  1.00  0.00              
ATOM    263 3HB  ALA A  24      -7.438  25.275 -85.240  1.00  0.00              
ATOM    264  N   GLY A  25      -6.001  26.461 -87.359  1.00  0.00              
ATOM    265  CA  GLY A  25      -4.664  26.679 -87.887  1.00  0.00              
ATOM    266  C   GLY A  25      -4.692  27.733 -88.999  1.00  0.00              
ATOM    267  O   GLY A  25      -3.794  28.573 -89.084  1.00  0.00              
ATOM    268  H   GLY A  25      -6.434  25.556 -87.474  1.00  0.00              
ATOM    269 1HA  GLY A  25      -4.014  27.021 -87.081  1.00  0.00              
ATOM    270 2HA  GLY A  25      -4.282  25.741 -88.287  1.00  0.00              
ATOM    271  N   ASP A  26      -5.722  27.695 -89.846  1.00  0.00              
ATOM    272  CA  ASP A  26      -5.842  28.674 -90.927  1.00  0.00              
ATOM    273  C   ASP A  26      -5.885  30.088 -90.343  1.00  0.00              
ATOM    274  O   ASP A  26      -5.221  30.998 -90.836  1.00  0.00              
ATOM    275  CB  ASP A  26      -7.120  28.451 -91.751  1.00  0.00              
ATOM    276  CG  ASP A  26      -7.088  27.171 -92.575  1.00  0.00              
ATOM    277  OD1 ASP A  26      -5.984  26.691 -92.916  1.00  0.00              
ATOM    278  OD2 ASP A  26      -8.182  26.660 -92.895  1.00  0.00              
ATOM    279  H   ASP A  26      -6.432  26.984 -89.745  1.00  0.00              
ATOM    280  HA  ASP A  26      -4.968  28.616 -91.576  1.00  0.00              
ATOM    281 1HB  ASP A  26      -8.033  28.492 -91.156  1.00  0.00              
ATOM    282 2HB  ASP A  26      -7.076  29.318 -92.411  1.00  0.00              
ATOM    283  N   PHE A  27      -6.673  30.264 -89.288  1.00  0.00              
ATOM    284  CA  PHE A  27      -6.799  31.569 -88.653  1.00  0.00              
ATOM    285  C   PHE A  27      -5.475  31.992 -88.026  1.00  0.00              
ATOM    286  O   PHE A  27      -5.069  33.146 -88.135  1.00  0.00              
ATOM    287  CB  PHE A  27      -7.893  31.528 -87.589  1.00  0.00              
ATOM    288  CG  PHE A  27      -8.083  32.830 -86.867  1.00  0.00              
ATOM    289  CD1 PHE A  27      -8.580  33.945 -87.534  1.00  0.00              
ATOM    290  CD2 PHE A  27      -7.755  32.945 -85.521  1.00  0.00              
ATOM    291  CE1 PHE A  27      -8.748  35.159 -86.868  1.00  0.00              
ATOM    292  CE2 PHE A  27      -7.920  34.156 -84.847  1.00  0.00              
ATOM    293  CZ  PHE A  27      -8.417  35.261 -85.524  1.00  0.00              
ATOM    294  H   PHE A  27      -7.195  29.484 -88.916  1.00  0.00              
ATOM    295  HA  PHE A  27      -7.049  32.322 -89.401  1.00  0.00              
ATOM    296 1HB  PHE A  27      -8.851  31.281 -88.045  1.00  0.00              
ATOM    297 2HB  PHE A  27      -7.650  30.784 -86.831  1.00  0.00              
ATOM    298  HD1 PHE A  27      -8.840  33.862 -88.590  1.00  0.00              
ATOM    299  HD2 PHE A  27      -7.364  32.075 -84.991  1.00  0.00              
ATOM    300  HE1 PHE A  27      -9.139  36.024 -87.403  1.00  0.00              
ATOM    301  HE2 PHE A  27      -7.659  34.236 -83.792  1.00  0.00              
ATOM    302  HZ  PHE A  27      -8.545  36.207 -85.000  1.00  0.00              
ATOM    303  N   MET A  28      -4.798  31.050 -87.380  1.00  0.00              
ATOM    304  CA  MET A  28      -3.519  31.346 -86.756  1.00  0.00              
ATOM    305  C   MET A  28      -2.531  31.873 -87.792  1.00  0.00              
ATOM    306  O   MET A  28      -1.750  32.774 -87.512  1.00  0.00              
ATOM    307  CB  MET A  28      -2.962  30.100 -86.070  1.00  0.00              
ATOM    308  CG  MET A  28      -1.605  30.298 -85.409  1.00  0.00              
ATOM    309  SD  MET A  28      -0.247  30.288 -86.596  1.00  0.00              
ATOM    310  CE  MET A  28      -0.192  28.553 -87.033  1.00  0.00              
ATOM    311  H   MET A  28      -5.171  30.113 -87.318  1.00  0.00              
ATOM    312  HA  MET A  28      -3.643  32.129 -86.008  1.00  0.00              
ATOM    313 1HB  MET A  28      -3.691  29.800 -85.319  1.00  0.00              
ATOM    314 2HB  MET A  28      -2.885  29.325 -86.833  1.00  0.00              
ATOM    315 1HG  MET A  28      -1.617  31.255 -84.888  1.00  0.00              
ATOM    316 2HG  MET A  28      -1.457  29.494 -84.690  1.00  0.00              
ATOM    317 1HE  MET A  28       0.601  28.385 -87.762  1.00  0.00              
ATOM    318 2HE  MET A  28       0.004  27.958 -86.140  1.00  0.00              
ATOM    319 3HE  MET A  28      -1.149  28.256 -87.464  1.00  0.00              
ATOM    320  N   ASN A  29      -2.561  31.308 -88.994  1.00  0.00              
ATOM    321  CA  ASN A  29      -1.659  31.757 -90.046  1.00  0.00              
ATOM    322  C   ASN A  29      -1.962  33.186 -90.485  1.00  0.00              
ATOM    323  O   ASN A  29      -1.050  33.935 -90.825  1.00  0.00              
ATOM    324  CB  ASN A  29      -1.704  30.824 -91.242  1.00  0.00              
ATOM    325  CG  ASN A  29      -1.029  29.502 -91.004  1.00  0.00              
ATOM    326  OD1 ASN A  29      -0.193  29.362 -90.104  1.00  0.00              
ATOM    327  ND2 ASN A  29      -1.326  28.554 -91.856  1.00  0.00              
ATOM    328  H   ASN A  29      -3.211  30.560 -89.189  1.00  0.00              
ATOM    329  HA  ASN A  29      -0.633  31.769 -89.674  1.00  0.00              
ATOM    330 1HB  ASN A  29      -2.635  30.657 -91.786  1.00  0.00              
ATOM    331 2HB  ASN A  29      -1.043  31.453 -91.838  1.00  0.00              
ATOM    332 1HD2 ASN A  29      -0.914  27.648 -91.759  1.00  0.00              
ATOM    333 2HD2 ASN A  29      -1.964  28.736 -92.603  1.00  0.00              
ATOM    334  N   ARG A  30      -3.236  33.565 -90.473  1.00  0.00              
ATOM    335  CA  ARG A  30      -3.601  34.928 -90.843  1.00  0.00              
ATOM    336  C   ARG A  30      -3.110  35.889 -89.755  1.00  0.00              
ATOM    337  O   ARG A  30      -2.657  36.988 -90.057  1.00  0.00              
ATOM    338  CB  ARG A  30      -5.112  35.045 -91.019  1.00  0.00              
ATOM    339  CG  ARG A  30      -5.639  34.246 -92.205  1.00  0.00              
ATOM    340  CD  ARG A  30      -7.137  34.413 -92.361  1.00  0.00              
ATOM    341  NE  ARG A  30      -7.496  35.792 -92.670  1.00  0.00              
ATOM    342  CZ  ARG A  30      -8.719  36.294 -92.538  1.00  0.00              
ATOM    343  NH1 ARG A  30      -9.709  35.528 -92.097  1.00  0.00              
ATOM    344  NH2 ARG A  30      -8.951  37.563 -92.842  1.00  0.00              
ATOM    345  H   ARG A  30      -3.963  32.916 -90.208  1.00  0.00              
ATOM    346  HA  ARG A  30      -3.109  35.201 -91.777  1.00  0.00              
ATOM    347 1HB  ARG A  30      -5.568  34.691 -90.096  1.00  0.00              
ATOM    348 2HB  ARG A  30      -5.335  36.104 -91.152  1.00  0.00              
ATOM    349 1HG  ARG A  30      -5.139  34.595 -93.109  1.00  0.00              
ATOM    350 2HG  ARG A  30      -5.405  33.193 -92.044  1.00  0.00              
ATOM    351 1HD  ARG A  30      -7.483  33.770 -93.170  1.00  0.00              
ATOM    352 2HD  ARG A  30      -7.624  34.122 -91.431  1.00  0.00              
ATOM    353  HE  ARG A  30      -6.917  36.547 -93.013  1.00  0.00              
ATOM    354 1HH1 ARG A  30      -9.530  34.562 -91.861  1.00  0.00              
ATOM    355 2HH1 ARG A  30     -10.637  35.914 -91.999  1.00  0.00              
ATOM    356 1HH2 ARG A  30      -8.195  38.146 -93.174  1.00  0.00              
ATOM    357 2HH2 ARG A  30      -9.881  37.941 -92.741  1.00  0.00              
ATOM    358  N   VAL A  31      -3.202  35.475 -88.491  1.00  0.00              
ATOM    359  CA  VAL A  31      -2.727  36.314 -87.395  1.00  0.00              
ATOM    360  C   VAL A  31      -1.205  36.436 -87.531  1.00  0.00              
ATOM    361  O   VAL A  31      -0.633  37.489 -87.267  1.00  0.00              
ATOM    362  CB  VAL A  31      -3.093  35.717 -86.011  1.00  0.00              
ATOM    363  CG1 VAL A  31      -2.531  36.594 -84.894  1.00  0.00              
ATOM    364  CG2 VAL A  31      -4.605  35.614 -85.871  1.00  0.00              
ATOM    365  H   VAL A  31      -3.603  34.572 -88.281  1.00  0.00              
ATOM    366  HA  VAL A  31      -3.138  37.322 -87.461  1.00  0.00              
ATOM    367  HB  VAL A  31      -2.695  34.704 -85.946  1.00  0.00              
ATOM    368 1HG1 VAL A  31      -2.794  36.165 -83.927  1.00  0.00              
ATOM    369 2HG1 VAL A  31      -1.446  36.647 -84.984  1.00  0.00              
ATOM    370 3HG1 VAL A  31      -2.952  37.596 -84.972  1.00  0.00              
ATOM    371 1HG2 VAL A  31      -4.853  35.193 -84.897  1.00  0.00              
ATOM    372 2HG2 VAL A  31      -5.046  36.607 -85.961  1.00  0.00              
ATOM    373 3HG2 VAL A  31      -5.000  34.968 -86.656  1.00  0.00              
ATOM    374  N   GLY A  32      -0.557  35.356 -87.962  1.00  0.00              
ATOM    375  CA  GLY A  32       0.885  35.387 -88.149  1.00  0.00              
ATOM    376  C   GLY A  32       1.304  36.376 -89.229  1.00  0.00              
ATOM    377  O   GLY A  32       2.297  37.087 -89.075  1.00  0.00              
ATOM    378  H   GLY A  32      -1.061  34.504 -88.163  1.00  0.00              
ATOM    379 1HA  GLY A  32       1.360  35.677 -87.211  1.00  0.00              
ATOM    380 2HA  GLY A  32       1.228  34.394 -88.437  1.00  0.00              
ATOM    381  N   ALA A  33       0.549  36.429 -90.325  1.00  0.00              
ATOM    382  CA  ALA A  33       0.857  37.353 -91.416  1.00  0.00              
ATOM    383  C   ALA A  33       0.698  38.787 -90.925  1.00  0.00              
ATOM    384  O   ALA A  33       1.491  39.668 -91.260  1.00  0.00              
ATOM    385  CB  ALA A  33      -0.066  37.097 -92.603  1.00  0.00              
ATOM    386  H   ALA A  33      -0.253  35.820 -90.407  1.00  0.00              
ATOM    387  HA  ALA A  33       1.894  37.204 -91.718  1.00  0.00              
ATOM    388 1HB  ALA A  33       0.176  37.792 -93.407  1.00  0.00              
ATOM    389 2HB  ALA A  33       0.069  36.074 -92.955  1.00  0.00              
ATOM    390 3HB  ALA A  33      -1.101  37.243 -92.297  1.00  0.00              
ATOM    391  N   LEU A  34      -0.338  39.012 -90.125  1.00  0.00              
ATOM    392  CA  LEU A  34      -0.605  40.323 -89.554  1.00  0.00              
ATOM    393  C   LEU A  34       0.577  40.736 -88.673  1.00  0.00              
ATOM    394  O   LEU A  34       1.063  41.867 -88.747  1.00  0.00              
ATOM    395  CB  LEU A  34      -1.892  40.262 -88.728  1.00  0.00              
ATOM    396  CG  LEU A  34      -2.190  41.414 -87.770  1.00  0.00              
ATOM    397  CD1 LEU A  34      -2.336  42.711 -88.547  1.00  0.00              
ATOM    398  CD2 LEU A  34      -3.459  41.107 -86.985  1.00  0.00              
ATOM    399  H   LEU A  34      -0.959  38.245 -89.908  1.00  0.00              
ATOM    400  HA  LEU A  34      -0.695  41.058 -90.353  1.00  0.00              
ATOM    401 1HB  LEU A  34      -2.622  40.276 -89.536  1.00  0.00              
ATOM    402 2HB  LEU A  34      -1.976  39.324 -88.179  1.00  0.00              
ATOM    403  HG  LEU A  34      -1.364  41.468 -87.061  1.00  0.00              
ATOM    404 1HD1 LEU A  34      -2.548  43.527 -87.857  1.00  0.00              
ATOM    405 2HD1 LEU A  34      -1.410  42.921 -89.082  1.00  0.00              
ATOM    406 3HD1 LEU A  34      -3.154  42.618 -89.260  1.00  0.00              
ATOM    407 1HD2 LEU A  34      -3.671  41.929 -86.301  1.00  0.00              
ATOM    408 2HD2 LEU A  34      -4.294  40.984 -87.675  1.00  0.00              
ATOM    409 3HD2 LEU A  34      -3.322  40.188 -86.415  1.00  0.00              
ATOM    410  N   ALA A  35       1.038  39.804 -87.844  1.00  0.00              
ATOM    411  CA  ALA A  35       2.160  40.050 -86.945  1.00  0.00              
ATOM    412  C   ALA A  35       3.413  40.451 -87.720  1.00  0.00              
ATOM    413  O   ALA A  35       4.149  41.348 -87.310  1.00  0.00              
ATOM    414  CB  ALA A  35       2.431  38.821 -86.090  1.00  0.00              
ATOM    415  H   ALA A  35       0.594  38.897 -87.840  1.00  0.00              
ATOM    416  HA  ALA A  35       1.906  40.882 -86.288  1.00  0.00              
ATOM    417 1HB  ALA A  35       3.270  39.020 -85.423  1.00  0.00              
ATOM    418 2HB  ALA A  35       1.546  38.585 -85.499  1.00  0.00              
ATOM    419 3HB  ALA A  35       2.674  37.977 -86.734  1.00  0.00              
ATOM    420  N   GLU A  36       3.653  39.776 -88.840  1.00  0.00              
ATOM    421  CA  GLU A  36       4.819  40.061 -89.669  1.00  0.00              
ATOM    422  C   GLU A  36       4.750  41.476 -90.240  1.00  0.00              
ATOM    423  O   GLU A  36       5.762  42.176 -90.304  1.00  0.00              
ATOM    424  CB  GLU A  36       4.934  39.039 -90.802  1.00  0.00              
ATOM    425  CG  GLU A  36       5.328  37.640 -90.349  1.00  0.00              
ATOM    426  CD  GLU A  36       5.301  36.667 -91.495  1.00  0.00              
ATOM    427  OE1 GLU A  36       4.921  37.058 -92.572  1.00  0.00              
ATOM    428  OE2 GLU A  36       5.765  35.564 -91.323  1.00  0.00              
ATOM    429  H   GLU A  36       3.013  39.048 -89.124  1.00  0.00              
ATOM    430  HA  GLU A  36       5.724  40.013 -89.063  1.00  0.00              
ATOM    431 1HB  GLU A  36       3.963  39.000 -91.296  1.00  0.00              
ATOM    432 2HB  GLU A  36       5.682  39.418 -91.499  1.00  0.00              
ATOM    433 1HG  GLU A  36       6.302  37.599 -89.862  1.00  0.00              
ATOM    434 2HG  GLU A  36       4.553  37.376 -89.631  1.00  0.00              
ATOM    435  N   ARG A  37       3.556  41.894 -90.651  1.00  0.00              
ATOM    436  CA  ARG A  37       3.364  43.224 -91.224  1.00  0.00              
ATOM    437  C   ARG A  37       3.553  44.347 -90.206  1.00  0.00              
ATOM    438  O   ARG A  37       4.112  45.398 -90.525  1.00  0.00              
ATOM    439  CB  ARG A  37       1.961  43.353 -91.830  1.00  0.00              
ATOM    440  CG  ARG A  37       1.656  42.408 -92.978  1.00  0.00              
ATOM    441  CD  ARG A  37       0.438  42.890 -93.762  1.00  0.00              
ATOM    442  NE  ARG A  37      -0.792  42.890 -92.972  1.00  0.00              
ATOM    443  CZ  ARG A  37      -1.512  41.804 -92.703  1.00  0.00              
ATOM    444  NH1 ARG A  37      -1.131  40.620 -93.162  1.00  0.00              
ATOM    445  NH2 ARG A  37      -2.619  41.903 -91.979  1.00  0.00              
ATOM    446  H   ARG A  37       2.762  41.276 -90.565  1.00  0.00              
ATOM    447  HA  ARG A  37       4.113  43.405 -91.996  1.00  0.00              
ATOM    448 1HB  ARG A  37       1.249  43.174 -91.026  1.00  0.00              
ATOM    449 2HB  ARG A  37       1.860  44.380 -92.182  1.00  0.00              
ATOM    450 1HG  ARG A  37       2.526  42.367 -93.634  1.00  0.00              
ATOM    451 2HG  ARG A  37       1.464  41.416 -92.568  1.00  0.00              
ATOM    452 1HD  ARG A  37       0.619  43.908 -94.106  1.00  0.00              
ATOM    453 2HD  ARG A  37       0.289  42.237 -94.621  1.00  0.00              
ATOM    454  HE  ARG A  37      -1.272  43.661 -92.526  1.00  0.00              
ATOM    455 1HH1 ARG A  37      -0.291  40.543 -93.717  1.00  0.00              
ATOM    456 2HH1 ARG A  37      -1.682  39.800 -92.954  1.00  0.00              
ATOM    457 1HH2 ARG A  37      -2.913  42.806 -91.633  1.00  0.00              
ATOM    458 2HH2 ARG A  37      -3.163  41.077 -91.778  1.00  0.00              
ATOM    459  N   GLU A  38       3.084  44.120 -88.983  1.00  0.00              
ATOM    460  CA  GLU A  38       3.165  45.123 -87.927  1.00  0.00              
ATOM    461  C   GLU A  38       4.398  45.024 -87.036  1.00  0.00              
ATOM    462  O   GLU A  38       4.564  45.822 -86.108  1.00  0.00              
ATOM    463  CB  GLU A  38       1.907  45.048 -87.062  1.00  0.00              
ATOM    464  CG  GLU A  38       0.622  45.238 -87.851  1.00  0.00              
ATOM    465  CD  GLU A  38       0.540  46.605 -88.500  1.00  0.00              
ATOM    466  OE1 GLU A  38      -0.338  46.804 -89.366  1.00  0.00              
ATOM    467  OE2 GLU A  38       1.351  47.483 -88.138  1.00  0.00              
ATOM    468  H   GLU A  38       2.659  43.226 -88.781  1.00  0.00              
ATOM    469  HA  GLU A  38       3.235  46.118 -88.367  1.00  0.00              
ATOM    470 1HB  GLU A  38       1.908  44.069 -86.583  1.00  0.00              
ATOM    471 2HB  GLU A  38       1.996  45.825 -86.302  1.00  0.00              
ATOM    472 1HG  GLU A  38       0.466  44.477 -88.615  1.00  0.00              
ATOM    473 2HG  GLU A  38      -0.157  45.157 -87.095  1.00  0.00              
ATOM    474  N   ASN A  39       5.254  44.047 -87.306  1.00  0.00              
ATOM    475  CA  ASN A  39       6.466  43.859 -86.520  1.00  0.00              
ATOM    476  C   ASN A  39       6.199  43.657 -85.028  1.00  0.00              
ATOM    477  O   ASN A  39       6.970  44.111 -84.180  1.00  0.00              
ATOM    478  CB  ASN A  39       7.412  45.048 -86.715  1.00  0.00              
ATOM    479  CG  ASN A  39       7.893  45.175 -88.145  1.00  0.00              
ATOM    480  OD1 ASN A  39       8.417  44.221 -88.720  1.00  0.00              
ATOM    481  ND2 ASN A  39       7.720  46.355 -88.727  1.00  0.00              
ATOM    482  H   ASN A  39       5.063  43.419 -88.073  1.00  0.00              
ATOM    483  HA  ASN A  39       6.977  42.950 -86.840  1.00  0.00              
ATOM    484 1HB  ASN A  39       7.163  46.031 -86.314  1.00  0.00              
ATOM    485 2HB  ASN A  39       8.202  44.600 -86.112  1.00  0.00              
ATOM    486 1HD2 ASN A  39       8.019  46.495 -89.672  1.00  0.00              
ATOM    487 2HD2 ASN A  39       7.291  47.103 -88.222  1.00  0.00              
ATOM    488  N   HIS A  40       5.101  42.977 -84.710  1.00  0.00              
ATOM    489  CA  HIS A  40       4.756  42.693 -83.323  1.00  0.00              
ATOM    490  C   HIS A  40       4.101  41.323 -83.337  1.00  0.00              
ATOM    491  O   HIS A  40       3.101  41.107 -84.024  1.00  0.00              
ATOM    492  CB  HIS A  40       3.804  43.753 -82.769  1.00  0.00              
ATOM    493  CG  HIS A  40       3.675  43.721 -81.278  1.00  0.00              
ATOM    494  ND1 HIS A  40       4.761  43.814 -80.435  1.00  0.00              
ATOM    495  CD2 HIS A  40       2.588  43.602 -80.479  1.00  0.00              
ATOM    496  CE1 HIS A  40       4.350  43.755 -79.181  1.00  0.00              
ATOM    497  NE2 HIS A  40       3.035  43.627 -79.180  1.00  0.00              
ATOM    498  H   HIS A  40       4.491  42.649 -85.446  1.00  0.00              
ATOM    499  HA  HIS A  40       5.662  42.668 -82.718  1.00  0.00              
ATOM    500 1HB  HIS A  40       4.158  44.751 -83.031  1.00  0.00              
ATOM    501 2HB  HIS A  40       2.803  43.606 -83.173  1.00  0.00              
ATOM    502  HD2 HIS A  40       1.523  43.501 -80.688  1.00  0.00              
ATOM    503  HE1 HIS A  40       5.064  43.812 -78.360  1.00  0.00              
ATOM    504  HE2 HIS A  40       2.446  43.558 -78.362  1.00  0.00              
ATOM    505  N   HIS A  41       4.668  40.401 -82.570  1.00  0.00              
ATOM    506  CA  HIS A  41       4.186  39.033 -82.566  1.00  0.00              
ATOM    507  C   HIS A  41       3.490  38.571 -81.307  1.00  0.00              
ATOM    508  O   HIS A  41       3.889  38.903 -80.194  1.00  0.00              
ATOM    509  CB  HIS A  41       5.354  38.085 -82.854  1.00  0.00              
ATOM    510  CG  HIS A  41       5.761  38.052 -84.295  1.00  0.00              
ATOM    511  ND1 HIS A  41       5.408  37.025 -85.144  1.00  0.00              
ATOM    512  CD2 HIS A  41       6.491  38.919 -85.035  1.00  0.00              
ATOM    513  CE1 HIS A  41       5.903  37.262 -86.347  1.00  0.00              
ATOM    514  NE2 HIS A  41       6.564  38.405 -86.306  1.00  0.00              
ATOM    515  H   HIS A  41       5.447  40.650 -81.978  1.00  0.00              
ATOM    516  HA  HIS A  41       3.423  38.911 -83.334  1.00  0.00              
ATOM    517 1HB  HIS A  41       6.235  38.390 -82.289  1.00  0.00              
ATOM    518 2HB  HIS A  41       5.085  37.064 -82.583  1.00  0.00              
ATOM    519  HD2 HIS A  41       6.979  39.865 -84.800  1.00  0.00              
ATOM    520  HE1 HIS A  41       5.733  36.563 -87.165  1.00  0.00              
ATOM    521  HE2 HIS A  41       7.048  38.838 -87.080  1.00  0.00              
ATOM    522  N   PRO A  42       2.444  37.758 -81.473  1.00  0.00              
ATOM    523  CA  PRO A  42       1.672  37.235 -80.350  1.00  0.00              
ATOM    524  C   PRO A  42       2.186  35.878 -79.918  1.00  0.00              
ATOM    525  O   PRO A  42       3.156  35.350 -80.471  1.00  0.00              
ATOM    526  CB  PRO A  42       0.293  37.082 -80.960  1.00  0.00              
ATOM    527  CG  PRO A  42       0.643  36.490 -82.317  1.00  0.00              
ATOM    528  CD  PRO A  42       1.852  37.323 -82.757  1.00  0.00              
ATOM    529  HA  PRO A  42       1.745  37.866 -79.452  1.00  0.00              
ATOM    530 1HB  PRO A  42      -0.344  36.421 -80.354  1.00  0.00              
ATOM    531 2HB  PRO A  42      -0.225  38.050 -81.034  1.00  0.00              
ATOM    532 1HG  PRO A  42       0.883  35.420 -82.234  1.00  0.00              
ATOM    533 2HG  PRO A  42      -0.200  36.577 -83.018  1.00  0.00              
ATOM    534 1HD  PRO A  42       2.570  36.735 -83.347  1.00  0.00              
ATOM    535 2HD  PRO A  42       1.560  38.186 -83.374  1.00  0.00              
ATOM    536  N   ARG A  43       1.540  35.338 -78.892  1.00  0.00              
ATOM    537  CA  ARG A  43       1.792  33.970 -78.486  1.00  0.00              
ATOM    538  C   ARG A  43       0.466  33.341 -78.920  1.00  0.00              
ATOM    539  O   ARG A  43      -0.614  33.770 -78.488  1.00  0.00              
ATOM    540  CB  ARG A  43       2.145  33.774 -77.019  1.00  0.00              
ATOM    541  CG  ARG A  43       2.354  32.328 -76.599  1.00  0.00              
ATOM    542  CD  ARG A  43       3.070  32.163 -75.308  1.00  0.00              
ATOM    543  NE  ARG A  43       2.293  32.536 -74.137  1.00  0.00              
ATOM    544  CZ  ARG A  43       2.766  32.540 -72.875  1.00  0.00              
ATOM    545  NH1 ARG A  43       3.995  32.156 -72.611  1.00  0.00              
ATOM    546  NH2 ARG A  43       1.952  32.917 -71.904  1.00  0.00              
ATOM    547  H   ARG A  43       0.861  35.885 -78.383  1.00  0.00              
ATOM    548  HA  ARG A  43       2.664  33.583 -79.015  1.00  0.00              
ATOM    549 1HB  ARG A  43       3.058  34.338 -76.834  1.00  0.00              
ATOM    550 2HB  ARG A  43       1.330  34.202 -76.436  1.00  0.00              
ATOM    551 1HG  ARG A  43       1.379  31.849 -76.506  1.00  0.00              
ATOM    552 2HG  ARG A  43       2.935  31.823 -77.372  1.00  0.00              
ATOM    553 1HD  ARG A  43       3.353  31.117 -75.191  1.00  0.00              
ATOM    554 2HD  ARG A  43       3.965  32.783 -75.318  1.00  0.00              
ATOM    555  HE  ARG A  43       1.330  32.838 -74.071  1.00  0.00              
ATOM    556 1HH1 ARG A  43       4.599  31.853 -73.362  1.00  0.00              
ATOM    557 2HH1 ARG A  43       4.330  32.165 -71.658  1.00  0.00              
ATOM    558 1HH2 ARG A  43       1.004  33.192 -72.123  1.00  0.00              
ATOM    559 2HH2 ARG A  43       2.280  32.928 -70.950  1.00  0.00              
ATOM    560  N   ALA A  44       0.550  32.360 -79.811  1.00  0.00              
ATOM    561  CA  ALA A  44      -0.631  31.683 -80.326  1.00  0.00              
ATOM    562  C   ALA A  44      -0.720  30.268 -79.805  1.00  0.00              
ATOM    563  O   ALA A  44       0.270  29.537 -79.815  1.00  0.00              
ATOM    564  CB  ALA A  44      -0.628  31.688 -81.848  1.00  0.00              
ATOM    565  H   ALA A  44       1.462  32.077 -80.140  1.00  0.00              
ATOM    566  HA  ALA A  44      -1.517  32.215 -79.980  1.00  0.00              
ATOM    567 1HB  ALA A  44      -1.516  31.173 -82.214  1.00  0.00              
ATOM    568 2HB  ALA A  44      -0.630  32.716 -82.209  1.00  0.00              
ATOM    569 3HB  ALA A  44       0.262  31.177 -82.211  1.00  0.00              
ATOM    570  N   THR A  45      -1.903  29.872 -79.359  1.00  0.00              
ATOM    571  CA  THR A  45      -2.100  28.505 -78.896  1.00  0.00              
ATOM    572  C   THR A  45      -3.180  27.919 -79.794  1.00  0.00              
ATOM    573  O   THR A  45      -4.316  28.397 -79.812  1.00  0.00              
ATOM    574  CB  THR A  45      -2.525  28.424 -77.418  1.00  0.00              
ATOM    575  OG1 THR A  45      -1.514  29.017 -76.594  1.00  0.00              
ATOM    576  CG2 THR A  45      -2.730  26.975 -77.001  1.00  0.00              
ATOM    577  H   THR A  45      -2.681  30.516 -79.336  1.00  0.00              
ATOM    578  HA  THR A  45      -1.174  27.940 -79.009  1.00  0.00              
ATOM    579  HB  THR A  45      -3.457  28.974 -77.287  1.00  0.00              
ATOM    580  HG1 THR A  45      -0.798  28.389 -76.465  1.00  0.00              
ATOM    581 1HG2 THR A  45      -3.030  26.939 -75.954  1.00  0.00              
ATOM    582 2HG2 THR A  45      -3.506  26.525 -77.619  1.00  0.00              
ATOM    583 3HG2 THR A  45      -1.798  26.426 -77.131  1.00  0.00              
ATOM    584  N   VAL A  46      -2.804  26.901 -80.560  1.00  0.00              
ATOM    585  CA  VAL A  46      -3.706  26.251 -81.495  1.00  0.00              
ATOM    586  C   VAL A  46      -4.027  24.836 -81.048  1.00  0.00              
ATOM    587  O   VAL A  46      -3.132  24.048 -80.734  1.00  0.00              
ATOM    588  CB  VAL A  46      -3.115  26.210 -82.917  1.00  0.00              
ATOM    589  CG1 VAL A  46      -4.057  25.483 -83.864  1.00  0.00              
ATOM    590  CG2 VAL A  46      -2.837  27.618 -83.420  1.00  0.00              
ATOM    591  H   VAL A  46      -1.852  26.571 -80.484  1.00  0.00              
ATOM    592  HA  VAL A  46      -4.670  26.759 -81.535  1.00  0.00              
ATOM    593  HB  VAL A  46      -2.157  25.690 -82.887  1.00  0.00              
ATOM    594 1HG1 VAL A  46      -3.623  25.462 -84.865  1.00  0.00              
ATOM    595 2HG1 VAL A  46      -4.209  24.462 -83.515  1.00  0.00              
ATOM    596 3HG1 VAL A  46      -5.014  26.003 -83.896  1.00  0.00              
ATOM    597 1HG2 VAL A  46      -2.419  27.570 -84.425  1.00  0.00              
ATOM    598 2HG2 VAL A  46      -3.767  28.186 -83.440  1.00  0.00              
ATOM    599 3HG2 VAL A  46      -2.126  28.109 -82.755  1.00  0.00              
ATOM    600  N   GLU A  47      -5.311  24.523 -81.005  1.00  0.00              
ATOM    601  CA  GLU A  47      -5.755  23.192 -80.628  1.00  0.00              
ATOM    602  C   GLU A  47      -7.052  22.925 -81.360  1.00  0.00              
ATOM    603  O   GLU A  47      -7.576  23.807 -82.035  1.00  0.00              
ATOM    604  CB  GLU A  47      -5.944  23.067 -79.115  1.00  0.00              
ATOM    605  CG  GLU A  47      -7.052  23.941 -78.545  1.00  0.00              
ATOM    606  CD  GLU A  47      -7.125  23.825 -77.048  1.00  0.00              
ATOM    607  OE1 GLU A  47      -7.369  22.744 -76.567  1.00  0.00              
ATOM    608  OE2 GLU A  47      -6.827  24.788 -76.382  1.00  0.00              
ATOM    609  H   GLU A  47      -6.000  25.224 -81.239  1.00  0.00              
ATOM    610  HA  GLU A  47      -5.015  22.454 -80.938  1.00  0.00              
ATOM    611 1HB  GLU A  47      -6.165  22.020 -78.907  1.00  0.00              
ATOM    612 2HB  GLU A  47      -4.995  23.337 -78.651  1.00  0.00              
ATOM    613 1HG  GLU A  47      -6.962  24.991 -78.822  1.00  0.00              
ATOM    614 2HG  GLU A  47      -7.958  23.527 -78.986  1.00  0.00              
ATOM    615  N   PHE A  48      -7.560  21.706 -81.255  1.00  0.00              
ATOM    616  CA  PHE A  48      -8.806  21.387 -81.926  1.00  0.00              
ATOM    617  C   PHE A  48      -9.896  22.375 -81.536  1.00  0.00              
ATOM    618  O   PHE A  48     -10.195  22.543 -80.356  1.00  0.00              
ATOM    619  CB  PHE A  48      -9.241  19.958 -81.596  1.00  0.00              
ATOM    620  CG  PHE A  48     -10.357  19.449 -82.463  1.00  0.00              
ATOM    621  CD1 PHE A  48     -10.111  19.034 -83.763  1.00  0.00              
ATOM    622  CD2 PHE A  48     -11.656  19.385 -81.981  1.00  0.00              
ATOM    623  CE1 PHE A  48     -11.137  18.565 -84.562  1.00  0.00              
ATOM    624  CE2 PHE A  48     -12.683  18.917 -82.777  1.00  0.00              
ATOM    625  CZ  PHE A  48     -12.423  18.507 -84.069  1.00  0.00              
ATOM    626  H   PHE A  48      -7.095  20.991 -80.715  1.00  0.00              
ATOM    627  HA  PHE A  48      -8.677  21.471 -83.006  1.00  0.00              
ATOM    628 1HB  PHE A  48      -8.406  19.271 -81.728  1.00  0.00              
ATOM    629 2HB  PHE A  48      -9.596  19.903 -80.568  1.00  0.00              
ATOM    630  HD1 PHE A  48      -9.093  19.079 -84.153  1.00  0.00              
ATOM    631  HD2 PHE A  48     -11.862  19.710 -80.961  1.00  0.00              
ATOM    632  HE1 PHE A  48     -10.929  18.242 -85.582  1.00  0.00              
ATOM    633  HE2 PHE A  48     -13.700  18.871 -82.386  1.00  0.00              
ATOM    634  HZ  PHE A  48     -13.232  18.139 -84.698  1.00  0.00              
ATOM    635  N   GLY A  49     -10.465  23.038 -82.539  1.00  0.00              
ATOM    636  CA  GLY A  49     -11.549  23.977 -82.311  1.00  0.00              
ATOM    637  C   GLY A  49     -11.263  25.310 -81.641  1.00  0.00              
ATOM    638  O   GLY A  49     -12.203  26.037 -81.316  1.00  0.00              
ATOM    639  H   GLY A  49     -10.136  22.886 -83.482  1.00  0.00              
ATOM    640 1HA  GLY A  49     -11.998  24.242 -83.268  1.00  0.00              
ATOM    641 2HA  GLY A  49     -12.300  23.507 -81.677  1.00  0.00              
ATOM    642  N   ARG A  50      -9.999  25.661 -81.433  1.00  0.00              
ATOM    643  CA  ARG A  50      -9.725  26.934 -80.790  1.00  0.00              
ATOM    644  C   ARG A  50      -8.340  27.493 -80.999  1.00  0.00              
ATOM    645  O   ARG A  50      -7.352  26.761 -81.069  1.00  0.00              
ATOM    646  CB  ARG A  50      -9.957  26.819 -79.287  1.00  0.00              
ATOM    647  CG  ARG A  50      -9.809  28.136 -78.512  1.00  0.00              
ATOM    648  CD  ARG A  50     -10.205  27.982 -77.046  1.00  0.00              
ATOM    649  NE  ARG A  50      -9.323  27.072 -76.320  1.00  0.00              
ATOM    650  CZ  ARG A  50      -9.424  26.816 -75.019  1.00  0.00              
ATOM    651  NH1 ARG A  50     -10.372  27.401 -74.299  1.00  0.00              
ATOM    652  NH2 ARG A  50      -8.576  25.980 -74.435  1.00  0.00              
ATOM    653  H   ARG A  50      -9.226  25.072 -81.707  1.00  0.00              
ATOM    654  HA  ARG A  50     -10.378  27.704 -81.203  1.00  0.00              
ATOM    655 1HB  ARG A  50     -10.965  26.431 -79.149  1.00  0.00              
ATOM    656 2HB  ARG A  50      -9.235  26.096 -78.908  1.00  0.00              
ATOM    657 1HG  ARG A  50      -8.769  28.458 -78.570  1.00  0.00              
ATOM    658 2HG  ARG A  50     -10.448  28.886 -78.979  1.00  0.00              
ATOM    659 1HD  ARG A  50     -10.164  28.958 -76.564  1.00  0.00              
ATOM    660 2HD  ARG A  50     -11.221  27.593 -76.993  1.00  0.00              
ATOM    661  HE  ARG A  50      -8.544  26.523 -76.658  1.00  0.00              
ATOM    662 1HH1 ARG A  50     -11.017  28.040 -74.742  1.00  0.00              
ATOM    663 2HH1 ARG A  50     -10.445  27.204 -73.311  1.00  0.00              
ATOM    664 1HH2 ARG A  50      -7.851  25.537 -74.982  1.00  0.00              
ATOM    665 2HH2 ARG A  50      -8.658  25.791 -73.447  1.00  0.00              
ATOM    666  N   VAL A  51      -8.286  28.813 -81.105  1.00  0.00              
ATOM    667  CA  VAL A  51      -7.026  29.521 -81.206  1.00  0.00              
ATOM    668  C   VAL A  51      -7.065  30.581 -80.121  1.00  0.00              
ATOM    669  O   VAL A  51      -8.021  31.356 -80.037  1.00  0.00              
ATOM    670  CB  VAL A  51      -6.837  30.259 -82.542  1.00  0.00              
ATOM    671  CG1 VAL A  51      -5.531  31.054 -82.501  1.00  0.00              
ATOM    672  CG2 VAL A  51      -6.816  29.274 -83.694  1.00  0.00              
ATOM    673  H   VAL A  51      -9.148  29.339 -81.116  1.00  0.00              
ATOM    674  HA  VAL A  51      -6.182  28.858 -81.011  1.00  0.00              
ATOM    675  HB  VAL A  51      -7.689  30.919 -82.705  1.00  0.00              
ATOM    676 1HG1 VAL A  51      -5.394  31.579 -83.447  1.00  0.00              
ATOM    677 2HG1 VAL A  51      -5.571  31.778 -81.688  1.00  0.00              
ATOM    678 3HG1 VAL A  51      -4.695  30.373 -82.341  1.00  0.00              
ATOM    679 1HG2 VAL A  51      -6.682  29.813 -84.632  1.00  0.00              
ATOM    680 2HG2 VAL A  51      -5.993  28.573 -83.557  1.00  0.00              
ATOM    681 3HG2 VAL A  51      -7.758  28.726 -83.722  1.00  0.00              
ATOM    682  N   THR A  52      -6.049  30.593 -79.270  1.00  0.00              
ATOM    683  CA  THR A  52      -5.946  31.609 -78.237  1.00  0.00              
ATOM    684  C   THR A  52      -4.855  32.555 -78.722  1.00  0.00              
ATOM    685  O   THR A  52      -3.770  32.120 -79.133  1.00  0.00              
ATOM    686  CB  THR A  52      -5.530  31.019 -76.880  1.00  0.00              
ATOM    687  OG1 THR A  52      -6.496  30.049 -76.464  1.00  0.00              
ATOM    688  CG2 THR A  52      -5.455  32.114 -75.821  1.00  0.00              
ATOM    689  H   THR A  52      -5.332  29.885 -79.337  1.00  0.00              
ATOM    690  HA  THR A  52      -6.894  32.139 -78.145  1.00  0.00              
ATOM    691  HB  THR A  52      -4.553  30.547 -76.983  1.00  0.00              
ATOM    692  HG1 THR A  52      -6.334  29.220 -76.921  1.00  0.00              
ATOM    693 1HG2 THR A  52      -5.159  31.677 -74.868  1.00  0.00              
ATOM    694 2HG2 THR A  52      -4.721  32.861 -76.122  1.00  0.00              
ATOM    695 3HG2 THR A  52      -6.431  32.585 -75.717  1.00  0.00              
ATOM    696  N   VAL A  53      -5.157  33.845 -78.704  1.00  0.00              
ATOM    697  CA  VAL A  53      -4.216  34.862 -79.141  1.00  0.00              
ATOM    698  C   VAL A  53      -3.886  35.746 -77.949  1.00  0.00              
ATOM    699  O   VAL A  53      -4.787  36.270 -77.291  1.00  0.00              
ATOM    700  CB  VAL A  53      -4.822  35.738 -80.272  1.00  0.00              
ATOM    701  CG1 VAL A  53      -3.787  36.741 -80.763  1.00  0.00              
ATOM    702  CG2 VAL A  53      -5.312  34.861 -81.421  1.00  0.00              
ATOM    703  H   VAL A  53      -6.070  34.127 -78.376  1.00  0.00              
ATOM    704  HA  VAL A  53      -3.277  34.417 -79.473  1.00  0.00              
ATOM    705  HB  VAL A  53      -5.692  36.266 -79.883  1.00  0.00              
ATOM    706 1HG1 VAL A  53      -4.220  37.352 -81.556  1.00  0.00              
ATOM    707 2HG1 VAL A  53      -3.482  37.383 -79.937  1.00  0.00              
ATOM    708 3HG1 VAL A  53      -2.919  36.208 -81.150  1.00  0.00              
ATOM    709 1HG2 VAL A  53      -5.734  35.489 -82.205  1.00  0.00              
ATOM    710 2HG2 VAL A  53      -4.475  34.290 -81.824  1.00  0.00              
ATOM    711 3HG2 VAL A  53      -6.077  34.175 -81.055  1.00  0.00              
ATOM    712  N   GLU A  54      -2.596  35.899 -77.676  1.00  0.00              
ATOM    713  CA  GLU A  54      -2.137  36.731 -76.569  1.00  0.00              
ATOM    714  C   GLU A  54      -1.176  37.783 -77.092  1.00  0.00              
ATOM    715  O   GLU A  54      -0.222  37.464 -77.809  1.00  0.00              
ATOM    716  CB  GLU A  54      -1.465  35.884 -75.486  1.00  0.00              
ATOM    717  CG  GLU A  54      -2.310  34.724 -74.980  1.00  0.00              
ATOM    718  CD  GLU A  54      -1.581  33.934 -73.929  1.00  0.00              
ATOM    719  OE1 GLU A  54      -0.492  33.487 -74.198  1.00  0.00              
ATOM    720  OE2 GLU A  54      -2.061  33.873 -72.822  1.00  0.00              
ATOM    721  H   GLU A  54      -1.914  35.426 -78.251  1.00  0.00              
ATOM    722  HA  GLU A  54      -2.985  37.251 -76.121  1.00  0.00              
ATOM    723 1HB  GLU A  54      -0.538  35.499 -75.912  1.00  0.00              
ATOM    724 2HB  GLU A  54      -1.234  36.553 -74.656  1.00  0.00              
ATOM    725 1HG  GLU A  54      -3.282  35.031 -74.594  1.00  0.00              
ATOM    726 2HG  GLU A  54      -2.451  34.105 -75.866  1.00  0.00              
ATOM    727  N   TRP A  55      -1.438  39.035 -76.731  1.00  0.00              
ATOM    728  CA  TRP A  55      -0.602  40.155 -77.130  1.00  0.00              
ATOM    729  C   TRP A  55      -0.061  40.884 -75.913  1.00  0.00              
ATOM    730  O   TRP A  55      -0.812  41.223 -75.000  1.00  0.00              
ATOM    731  CB  TRP A  55      -1.389  41.198 -77.933  1.00  0.00              
ATOM    732  CG  TRP A  55      -1.985  40.739 -79.215  1.00  0.00              
ATOM    733  CD1 TRP A  55      -3.303  40.467 -79.457  1.00  0.00              
ATOM    734  CD2 TRP A  55      -1.298  40.523 -80.451  1.00  0.00              
ATOM    735  NE1 TRP A  55      -3.479  40.099 -80.768  1.00  0.00              
ATOM    736  CE2 TRP A  55      -2.264  40.121 -81.400  1.00  0.00              
ATOM    737  CE3 TRP A  55       0.041  40.631 -80.850  1.00  0.00              
ATOM    738  CZ2 TRP A  55      -1.933  39.825 -82.725  1.00  0.00              
ATOM    739  CZ3 TRP A  55       0.368  40.339 -82.171  1.00  0.00              
ATOM    740  CH2 TRP A  55      -0.617  39.938 -83.090  1.00  0.00              
ATOM    741  H   TRP A  55      -2.251  39.208 -76.157  1.00  0.00              
ATOM    742  HA  TRP A  55       0.259  39.792 -77.691  1.00  0.00              
ATOM    743 1HB  TRP A  55      -2.230  41.569 -77.347  1.00  0.00              
ATOM    744 2HB  TRP A  55      -0.740  42.031 -78.205  1.00  0.00              
ATOM    745  HD1 TRP A  55      -3.990  40.575 -78.620  1.00  0.00              
ATOM    746  HE1 TRP A  55      -4.359  39.852 -81.197  1.00  0.00              
ATOM    747  HE3 TRP A  55       0.841  40.936 -80.176  1.00  0.00              
ATOM    748  HZ2 TRP A  55      -2.725  39.521 -83.410  1.00  0.00              
ATOM    749  HZ3 TRP A  55       1.411  40.429 -82.476  1.00  0.00              
ATOM    750  HH2 TRP A  55      -0.325  39.712 -84.116  1.00  0.00              
ATOM    751  N   TRP A  56       1.244  41.116 -75.894  1.00  0.00              
ATOM    752  CA  TRP A  56       1.845  41.919 -74.838  1.00  0.00              
ATOM    753  C   TRP A  56       3.194  42.403 -75.323  1.00  0.00              
ATOM    754  O   TRP A  56       3.718  41.926 -76.333  1.00  0.00              
ATOM    755  CB  TRP A  56       1.961  41.160 -73.502  1.00  0.00              
ATOM    756  CG  TRP A  56       3.083  40.186 -73.382  1.00  0.00              
ATOM    757  CD1 TRP A  56       4.343  40.430 -72.912  1.00  0.00              
ATOM    758  CD2 TRP A  56       3.032  38.791 -73.692  1.00  0.00              
ATOM    759  NE1 TRP A  56       5.079  39.268 -72.906  1.00  0.00              
ATOM    760  CE2 TRP A  56       4.298  38.247 -73.382  1.00  0.00              
ATOM    761  CE3 TRP A  56       2.037  37.946 -74.202  1.00  0.00              
ATOM    762  CZ2 TRP A  56       4.595  36.888 -73.564  1.00  0.00              
ATOM    763  CZ3 TRP A  56       2.331  36.597 -74.383  1.00  0.00              
ATOM    764  CH2 TRP A  56       3.600  36.082 -74.065  1.00  0.00              
ATOM    765  H   TRP A  56       1.835  40.734 -76.618  1.00  0.00              
ATOM    766  HA  TRP A  56       1.218  42.786 -74.631  1.00  0.00              
ATOM    767 1HB  TRP A  56       2.108  41.862 -72.681  1.00  0.00              
ATOM    768 2HB  TRP A  56       1.059  40.575 -73.323  1.00  0.00              
ATOM    769  HD1 TRP A  56       4.572  41.455 -72.625  1.00  0.00              
ATOM    770  HE1 TRP A  56       6.038  39.180 -72.602  1.00  0.00              
ATOM    771  HE3 TRP A  56       1.039  38.296 -74.463  1.00  0.00              
ATOM    772  HZ2 TRP A  56       5.590  36.527 -73.303  1.00  0.00              
ATOM    773  HZ3 TRP A  56       1.550  35.948 -74.779  1.00  0.00              
ATOM    774  HH2 TRP A  56       3.798  35.021 -74.220  1.00  0.00              
ATOM    775  N   THR A  57       3.728  43.393 -74.625  1.00  0.00              
ATOM    776  CA  THR A  57       5.016  43.962 -74.962  1.00  0.00              
ATOM    777  C   THR A  57       5.970  43.615 -73.829  1.00  0.00              
ATOM    778  O   THR A  57       5.836  44.111 -72.711  1.00  0.00              
ATOM    779  CB  THR A  57       4.901  45.484 -75.129  1.00  0.00              
ATOM    780  OG1 THR A  57       3.946  45.768 -76.162  1.00  0.00              
ATOM    781  CG2 THR A  57       6.242  46.085 -75.514  1.00  0.00              
ATOM    782  H   THR A  57       3.219  43.761 -73.834  1.00  0.00              
ATOM    783  HA  THR A  57       5.386  43.516 -75.886  1.00  0.00              
ATOM    784  HB  THR A  57       4.567  45.920 -74.187  1.00  0.00              
ATOM    785  HG1 THR A  57       3.058  45.694 -75.805  1.00  0.00              
ATOM    786 1HG2 THR A  57       6.137  47.164 -75.627  1.00  0.00              
ATOM    787 2HG2 THR A  57       6.974  45.870 -74.735  1.00  0.00              
ATOM    788 3HG2 THR A  57       6.576  45.652 -76.456  1.00  0.00              
ATOM    789  N   HIS A  58       6.920  42.737 -74.132  1.00  0.00              
ATOM    790  CA  HIS A  58       7.898  42.270 -73.156  1.00  0.00              
ATOM    791  C   HIS A  58       8.617  43.368 -72.385  1.00  0.00              
ATOM    792  O   HIS A  58       8.640  43.354 -71.154  1.00  0.00              
ATOM    793  CB  HIS A  58       8.939  41.389 -73.854  1.00  0.00              
ATOM    794  CG  HIS A  58      10.035  40.921 -72.948  1.00  0.00              
ATOM    795  ND1 HIS A  58       9.860  39.905 -72.032  1.00  0.00              
ATOM    796  CD2 HIS A  58      11.319  41.329 -72.817  1.00  0.00              
ATOM    797  CE1 HIS A  58      10.992  39.709 -71.376  1.00  0.00              
ATOM    798  NE2 HIS A  58      11.891  40.560 -71.834  1.00  0.00              
ATOM    799  H   HIS A  58       6.961  42.383 -75.077  1.00  0.00              
ATOM    800  HA  HIS A  58       7.395  41.689 -72.383  1.00  0.00              
ATOM    801 1HB  HIS A  58       8.464  40.493 -74.257  1.00  0.00              
ATOM    802 2HB  HIS A  58       9.416  41.941 -74.663  1.00  0.00              
ATOM    803  HD1 HIS A  58       9.043  39.339 -71.925  1.00  0.00              
ATOM    804  HD2 HIS A  58      11.907  42.097 -73.321  1.00  0.00              
ATOM    805  HE1 HIS A  58      11.060  38.943 -70.604  1.00  0.00              
ATOM    806  N   SER A  59       9.205  44.315 -73.106  1.00  0.00              
ATOM    807  CA  SER A  59       9.954  45.388 -72.468  1.00  0.00              
ATOM    808  C   SER A  59       9.129  46.171 -71.460  1.00  0.00              
ATOM    809  O   SER A  59       9.653  46.613 -70.434  1.00  0.00              
ATOM    810  CB  SER A  59      10.523  46.344 -73.523  1.00  0.00              
ATOM    811  OG  SER A  59       9.506  47.134 -74.113  1.00  0.00              
ATOM    812  H   SER A  59       9.135  44.296 -74.113  1.00  0.00              
ATOM    813  HA  SER A  59      10.868  45.047 -71.979  1.00  0.00              
ATOM    814 1HB  SER A  59      11.252  46.997 -73.044  1.00  0.00              
ATOM    815 2HB  SER A  59      11.016  45.757 -74.297  1.00  0.00              
ATOM    816  HG  SER A  59       9.899  47.911 -74.517  1.00  0.00              
ATOM    817  N   ALA A  60       7.842  46.336 -71.745  1.00  0.00              
ATOM    818  CA  ALA A  60       6.947  47.081 -70.870  1.00  0.00              
ATOM    819  C   ALA A  60       6.348  46.221 -69.764  1.00  0.00              
ATOM    820  O   ALA A  60       5.770  46.745 -68.810  1.00  0.00              
ATOM    821  CB  ALA A  60       5.832  47.710 -71.695  1.00  0.00              
ATOM    822  H   ALA A  60       7.475  45.932 -72.595  1.00  0.00              
ATOM    823  HA  ALA A  60       7.517  47.865 -70.372  1.00  0.00              
ATOM    824 1HB  ALA A  60       5.164  48.267 -71.038  1.00  0.00              
ATOM    825 2HB  ALA A  60       6.262  48.387 -72.433  1.00  0.00              
ATOM    826 3HB  ALA A  60       5.271  46.928 -72.204  1.00  0.00              
ATOM    827  N   GLY A  61       6.480  44.907 -69.897  1.00  0.00              
ATOM    828  CA  GLY A  61       5.932  44.006 -68.899  1.00  0.00              
ATOM    829  C   GLY A  61       4.417  44.073 -68.856  1.00  0.00              
ATOM    830  O   GLY A  61       3.808  43.890 -67.800  1.00  0.00              
ATOM    831  H   GLY A  61       6.964  44.521 -70.695  1.00  0.00              
ATOM    832 1HA  GLY A  61       6.232  42.985 -69.138  1.00  0.00              
ATOM    833 2HA  GLY A  61       6.323  44.279 -67.920  1.00  0.00              
ATOM    834  N   GLY A  62       3.798  44.335 -70.002  1.00  0.00              
ATOM    835  CA  GLY A  62       2.353  44.425 -70.034  1.00  0.00              
ATOM    836  C   GLY A  62       1.766  44.823 -71.370  1.00  0.00              
ATOM    837  O   GLY A  62       2.409  44.708 -72.418  1.00  0.00              
ATOM    838  H   GLY A  62       4.319  44.473 -70.856  1.00  0.00              
ATOM    839 1HA  GLY A  62       1.930  43.454 -69.775  1.00  0.00              
ATOM    840 2HA  GLY A  62       2.026  45.168 -69.307  1.00  0.00              
ATOM    841  N   VAL A  63       0.533  45.310 -71.314  1.00  0.00              
ATOM    842  CA  VAL A  63      -0.215  45.710 -72.495  1.00  0.00              
ATOM    843  C   VAL A  63      -0.002  47.174 -72.860  1.00  0.00              
ATOM    844  O   VAL A  63      -0.119  48.062 -72.011  1.00  0.00              
ATOM    845  CB  VAL A  63      -1.721  45.448 -72.274  1.00  0.00              
ATOM    846  CG1 VAL A  63      -2.517  45.864 -73.494  1.00  0.00              
ATOM    847  CG2 VAL A  63      -1.946  43.973 -71.974  1.00  0.00              
ATOM    848  H   VAL A  63       0.103  45.403 -70.405  1.00  0.00              
ATOM    849  HA  VAL A  63       0.122  45.169 -73.380  1.00  0.00              
ATOM    850  HB  VAL A  63      -2.054  46.010 -71.402  1.00  0.00              
ATOM    851 1HG1 VAL A  63      -3.576  45.672 -73.320  1.00  0.00              
ATOM    852 2HG1 VAL A  63      -2.367  46.927 -73.681  1.00  0.00              
ATOM    853 3HG1 VAL A  63      -2.183  45.292 -74.359  1.00  0.00              
ATOM    854 1HG2 VAL A  63      -3.009  43.791 -71.818  1.00  0.00              
ATOM    855 2HG2 VAL A  63      -1.594  43.374 -72.814  1.00  0.00              
ATOM    856 3HG2 VAL A  63      -1.395  43.696 -71.075  1.00  0.00              
ATOM    857  N   THR A  64       0.315  47.416 -74.127  1.00  0.00              
ATOM    858  CA  THR A  64       0.543  48.769 -74.624  1.00  0.00              
ATOM    859  C   THR A  64      -0.424  49.070 -75.763  1.00  0.00              
ATOM    860  O   THR A  64      -1.202  48.209 -76.175  1.00  0.00              
ATOM    861  CB  THR A  64       1.971  48.942 -75.164  1.00  0.00              
ATOM    862  OG1 THR A  64       2.137  48.125 -76.330  1.00  0.00              
ATOM    863  CG2 THR A  64       2.994  48.547 -74.106  1.00  0.00              
ATOM    864  H   THR A  64       0.400  46.637 -74.764  1.00  0.00              
ATOM    865  HA  THR A  64       0.346  49.491 -73.831  1.00  0.00              
ATOM    866  HB  THR A  64       2.121  49.985 -75.442  1.00  0.00              
ATOM    867  HG1 THR A  64       1.989  47.205 -76.099  1.00  0.00              
ATOM    868 1HG2 THR A  64       3.999  48.677 -74.507  1.00  0.00              
ATOM    869 2HG2 THR A  64       2.869  49.178 -73.226  1.00  0.00              
ATOM    870 3HG2 THR A  64       2.845  47.504 -73.829  1.00  0.00              
ATOM    871  N   GLU A  65      -0.362  50.292 -76.278  1.00  0.00              
ATOM    872  CA  GLU A  65      -1.236  50.695 -77.368  1.00  0.00              
ATOM    873  C   GLU A  65      -1.046  49.793 -78.589  1.00  0.00              
ATOM    874  O   GLU A  65      -2.008  49.479 -79.291  1.00  0.00              
ATOM    875  CB  GLU A  65      -0.964  52.156 -77.737  1.00  0.00              
ATOM    876  CG  GLU A  65      -2.119  52.851 -78.438  1.00  0.00              
ATOM    877  CD  GLU A  65      -3.419  52.757 -77.653  1.00  0.00              
ATOM    878  OE1 GLU A  65      -3.367  52.723 -76.406  1.00  0.00              
ATOM    879  OE2 GLU A  65      -4.497  52.732 -78.281  1.00  0.00              
ATOM    880  H   GLU A  65       0.303  50.957 -75.909  1.00  0.00              
ATOM    881  HA  GLU A  65      -2.278  50.590 -77.065  1.00  0.00              
ATOM    882 1HB  GLU A  65      -0.734  52.681 -76.810  1.00  0.00              
ATOM    883 2HB  GLU A  65      -0.088  52.163 -78.386  1.00  0.00              
ATOM    884 1HG  GLU A  65      -1.922  53.899 -78.663  1.00  0.00              
ATOM    885 2HG  GLU A  65      -2.226  52.295 -79.368  1.00  0.00              
ATOM    886  N   LYS A  66       0.189  49.371 -78.844  1.00  0.00              
ATOM    887  CA  LYS A  66       0.452  48.502 -79.987  1.00  0.00              
ATOM    888  C   LYS A  66      -0.304  47.185 -79.837  1.00  0.00              
ATOM    889  O   LYS A  66      -0.820  46.642 -80.813  1.00  0.00              
ATOM    890  CB  LYS A  66       1.949  48.218 -80.114  1.00  0.00              
ATOM    891  CG  LYS A  66       2.323  47.400 -81.340  1.00  0.00              
ATOM    892  CD  LYS A  66       1.998  48.147 -82.623  1.00  0.00              
ATOM    893  CE  LYS A  66       2.525  47.401 -83.839  1.00  0.00              
ATOM    894  NZ  LYS A  66       2.244  48.141 -85.100  1.00  0.00              
ATOM    895  H   LYS A  66       0.957  49.648 -78.249  1.00  0.00              
ATOM    896  HA  LYS A  66       0.092  48.976 -80.901  1.00  0.00              
ATOM    897 1HB  LYS A  66       2.455  49.183 -80.150  1.00  0.00              
ATOM    898 2HB  LYS A  66       2.251  47.684 -79.213  1.00  0.00              
ATOM    899 1HG  LYS A  66       3.392  47.189 -81.302  1.00  0.00              
ATOM    900 2HG  LYS A  66       1.768  46.463 -81.314  1.00  0.00              
ATOM    901 1HD  LYS A  66       0.915  48.253 -82.699  1.00  0.00              
ATOM    902 2HD  LYS A  66       2.455  49.135 -82.575  1.00  0.00              
ATOM    903 1HE  LYS A  66       3.600  47.272 -83.722  1.00  0.00              
ATOM    904 2HE  LYS A  66       2.045  46.423 -83.874  1.00  0.00              
ATOM    905 1HZ  LYS A  66       2.606  47.618 -85.885  1.00  0.00              
ATOM    906 2HZ  LYS A  66       1.246  48.260 -85.206  1.00  0.00              
ATOM    907 3HZ  LYS A  66       2.689  49.047 -85.065  1.00  0.00              
ATOM    908  N   ASP A  67      -0.358  46.666 -78.616  1.00  0.00              
ATOM    909  CA  ASP A  67      -1.063  45.418 -78.369  1.00  0.00              
ATOM    910  C   ASP A  67      -2.549  45.575 -78.656  1.00  0.00              
ATOM    911  O   ASP A  67      -3.173  44.689 -79.239  1.00  0.00              
ATOM    912  CB  ASP A  67      -0.827  44.979 -76.932  1.00  0.00              
ATOM    913  CG  ASP A  67       0.624  44.662 -76.676  1.00  0.00              
ATOM    914  OD1 ASP A  67       1.154  43.772 -77.371  1.00  0.00              
ATOM    915  OD2 ASP A  67       1.238  45.307 -75.799  1.00  0.00              
ATOM    916  H   ASP A  67       0.093  47.137 -77.845  1.00  0.00              
ATOM    917  HA  ASP A  67      -0.691  44.645 -79.042  1.00  0.00              
ATOM    918 1HB  ASP A  67      -1.210  45.684 -76.194  1.00  0.00              
ATOM    919 2HB  ASP A  67      -1.425  44.067 -76.910  1.00  0.00              
ATOM    920  N   ARG A  68      -3.120  46.706 -78.254  1.00  0.00              
ATOM    921  CA  ARG A  68      -4.532  46.946 -78.511  1.00  0.00              
ATOM    922  C   ARG A  68      -4.795  47.085 -80.003  1.00  0.00              
ATOM    923  O   ARG A  68      -5.838  46.652 -80.495  1.00  0.00              
ATOM    924  CB  ARG A  68      -5.004  48.175 -77.737  1.00  0.00              
ATOM    925  CG  ARG A  68      -5.103  47.938 -76.239  1.00  0.00              
ATOM    926  CD  ARG A  68      -5.734  49.119 -75.515  1.00  0.00              
ATOM    927  NE  ARG A  68      -4.771  50.176 -75.224  1.00  0.00              
ATOM    928  CZ  ARG A  68      -3.941  50.166 -74.185  1.00  0.00              
ATOM    929  NH1 ARG A  68      -3.957  49.151 -73.331  1.00  0.00              
ATOM    930  NH2 ARG A  68      -3.096  51.171 -74.000  1.00  0.00              
ATOM    931  H   ARG A  68      -2.582  47.409 -77.767  1.00  0.00              
ATOM    932  HA  ARG A  68      -5.120  46.095 -78.166  1.00  0.00              
ATOM    933 1HB  ARG A  68      -4.293  48.974 -77.943  1.00  0.00              
ATOM    934 2HB  ARG A  68      -5.981  48.447 -78.137  1.00  0.00              
ATOM    935 1HG  ARG A  68      -5.710  47.049 -76.068  1.00  0.00              
ATOM    936 2HG  ARG A  68      -4.098  47.773 -75.847  1.00  0.00              
ATOM    937 1HD  ARG A  68      -6.524  49.535 -76.139  1.00  0.00              
ATOM    938 2HD  ARG A  68      -6.159  48.771 -74.574  1.00  0.00              
ATOM    939  HE  ARG A  68      -4.584  51.034 -75.726  1.00  0.00              
ATOM    940 1HH1 ARG A  68      -4.601  48.385 -73.472  1.00  0.00              
ATOM    941 2HH1 ARG A  68      -3.325  49.148 -72.543  1.00  0.00              
ATOM    942 1HH2 ARG A  68      -3.085  51.944 -74.651  1.00  0.00              
ATOM    943 2HH2 ARG A  68      -2.468  51.160 -73.210  1.00  0.00              
ATOM    944  N   GLU A  69      -3.851  47.682 -80.723  1.00  0.00              
ATOM    945  CA  GLU A  69      -3.989  47.822 -82.164  1.00  0.00              
ATOM    946  C   GLU A  69      -3.985  46.428 -82.790  1.00  0.00              
ATOM    947  O   GLU A  69      -4.800  46.126 -83.658  1.00  0.00              
ATOM    948  CB  GLU A  69      -2.832  48.637 -82.742  1.00  0.00              
ATOM    949  CG  GLU A  69      -2.864  48.731 -84.256  1.00  0.00              
ATOM    950  CD  GLU A  69      -1.643  49.413 -84.835  1.00  0.00              
ATOM    951  OE1 GLU A  69      -1.610  49.608 -86.067  1.00  0.00              
ATOM    952  OE2 GLU A  69      -0.719  49.754 -84.068  1.00  0.00              
ATOM    953  H   GLU A  69      -3.025  48.045 -80.270  1.00  0.00              
ATOM    954  HA  GLU A  69      -4.942  48.297 -82.400  1.00  0.00              
ATOM    955 1HB  GLU A  69      -2.895  49.634 -82.305  1.00  0.00              
ATOM    956 2HB  GLU A  69      -1.909  48.156 -82.417  1.00  0.00              
ATOM    957 1HG  GLU A  69      -2.983  47.766 -84.748  1.00  0.00              
ATOM    958 2HG  GLU A  69      -3.738  49.350 -84.456  1.00  0.00              
ATOM    959  N   MET A  70      -3.062  45.576 -82.349  1.00  0.00              
ATOM    960  CA  MET A  70      -2.987  44.223 -82.887  1.00  0.00              
ATOM    961  C   MET A  70      -4.262  43.438 -82.592  1.00  0.00              
ATOM    962  O   MET A  70      -4.709  42.648 -83.417  1.00  0.00              
ATOM    963  CB  MET A  70      -1.766  43.481 -82.332  1.00  0.00              
ATOM    964  CG  MET A  70      -0.434  44.125 -82.701  1.00  0.00              
ATOM    965  SD  MET A  70      -0.221  44.453 -84.477  1.00  0.00              
ATOM    966  CE  MET A  70      -0.083  42.779 -85.114  1.00  0.00              
ATOM    967  H   MET A  70      -2.404  45.859 -81.637  1.00  0.00              
ATOM    968  HA  MET A  70      -2.891  44.259 -83.972  1.00  0.00              
ATOM    969 1HB  MET A  70      -1.876  43.455 -81.249  1.00  0.00              
ATOM    970 2HB  MET A  70      -1.806  42.465 -82.726  1.00  0.00              
ATOM    971 1HG  MET A  70      -0.355  45.072 -82.167  1.00  0.00              
ATOM    972 2HG  MET A  70       0.366  43.458 -82.379  1.00  0.00              
ATOM    973 1HE  MET A  70       0.052  42.810 -86.195  1.00  0.00              
ATOM    974 2HE  MET A  70       0.774  42.284 -84.655  1.00  0.00              
ATOM    975 3HE  MET A  70      -0.992  42.224 -84.878  1.00  0.00              
ATOM    976  N   ALA A  71      -4.846  43.656 -81.419  1.00  0.00              
ATOM    977  CA  ALA A  71      -6.081  42.973 -81.058  1.00  0.00              
ATOM    978  C   ALA A  71      -7.203  43.381 -82.019  1.00  0.00              
ATOM    979  O   ALA A  71      -7.959  42.541 -82.503  1.00  0.00              
ATOM    980  CB  ALA A  71      -6.464  43.316 -79.627  1.00  0.00              
ATOM    981  H   ALA A  71      -4.432  44.304 -80.764  1.00  0.00              
ATOM    982  HA  ALA A  71      -5.927  41.898 -81.155  1.00  0.00              
ATOM    983 1HB  ALA A  71      -7.388  42.801 -79.366  1.00  0.00              
ATOM    984 2HB  ALA A  71      -5.669  43.000 -78.951  1.00  0.00              
ATOM    985 3HB  ALA A  71      -6.611  44.391 -79.538  1.00  0.00              
ATOM    986  N   ARG A  72      -7.305  44.674 -82.302  1.00  0.00              
ATOM    987  CA  ARG A  72      -8.344  45.148 -83.207  1.00  0.00              
ATOM    988  C   ARG A  72      -8.124  44.626 -84.625  1.00  0.00              
ATOM    989  O   ARG A  72      -9.082  44.251 -85.311  1.00  0.00              
ATOM    990  CB  ARG A  72      -8.390  46.676 -83.210  1.00  0.00              
ATOM    991  CG  ARG A  72      -8.939  47.281 -81.933  1.00  0.00              
ATOM    992  CD  ARG A  72      -9.174  48.772 -82.103  1.00  0.00              
ATOM    993  NE  ARG A  72      -7.929  49.530 -82.107  1.00  0.00              
ATOM    994  CZ  ARG A  72      -7.273  49.881 -81.006  1.00  0.00              
ATOM    995  NH1 ARG A  72      -7.747  49.546 -79.809  1.00  0.00              
ATOM    996  NH2 ARG A  72      -6.148  50.567 -81.107  1.00  0.00              
ATOM    997  H   ARG A  72      -6.666  45.341 -81.894  1.00  0.00              
ATOM    998  HA  ARG A  72      -9.315  44.769 -82.885  1.00  0.00              
ATOM    999 1HB  ARG A  72      -7.371  47.025 -83.372  1.00  0.00              
ATOM   1000 2HB  ARG A  72      -9.014  46.973 -84.053  1.00  0.00              
ATOM   1001 1HG  ARG A  72      -9.879  46.785 -81.690  1.00  0.00              
ATOM   1002 2HG  ARG A  72      -8.220  47.109 -81.131  1.00  0.00              
ATOM   1003 1HD  ARG A  72      -9.688  48.944 -83.048  1.00  0.00              
ATOM   1004 2HD  ARG A  72      -9.795  49.128 -81.282  1.00  0.00              
ATOM   1005  HE  ARG A  72      -7.395  49.889 -82.888  1.00  0.00              
ATOM   1006 1HH1 ARG A  72      -8.608  49.023 -79.738  1.00  0.00              
ATOM   1007 2HH1 ARG A  72      -7.244  49.816 -78.976  1.00  0.00              
ATOM   1008 1HH2 ARG A  72      -5.794  50.820 -82.020  1.00  0.00              
ATOM   1009 2HH2 ARG A  72      -5.648  50.836 -80.273  1.00  0.00              
ATOM   1010  N   LEU A  73      -6.869  44.583 -85.063  1.00  0.00              
ATOM   1011  CA  LEU A  73      -6.567  44.088 -86.400  1.00  0.00              
ATOM   1012  C   LEU A  73      -6.839  42.586 -86.475  1.00  0.00              
ATOM   1013  O   LEU A  73      -7.209  42.071 -87.532  1.00  0.00              
ATOM   1014  CB  LEU A  73      -5.115  44.405 -86.765  1.00  0.00              
ATOM   1015  CG  LEU A  73      -4.829  45.902 -86.951  1.00  0.00              
ATOM   1016  CD1 LEU A  73      -3.344  46.127 -87.151  1.00  0.00              
ATOM   1017  CD2 LEU A  73      -5.621  46.435 -88.142  1.00  0.00              
ATOM   1018  H   LEU A  73      -6.112  44.894 -84.471  1.00  0.00              
ATOM   1019  HA  LEU A  73      -7.222  44.570 -87.124  1.00  0.00              
ATOM   1020 1HB  LEU A  73      -4.622  44.031 -85.869  1.00  0.00              
ATOM   1021 2HB  LEU A  73      -4.782  43.831 -87.629  1.00  0.00              
ATOM   1022  HG  LEU A  73      -5.189  46.414 -86.058  1.00  0.00              
ATOM   1023 1HD1 LEU A  73      -3.151  47.192 -87.282  1.00  0.00              
ATOM   1024 2HD1 LEU A  73      -2.800  45.766 -86.278  1.00  0.00              
ATOM   1025 3HD1 LEU A  73      -3.010  45.587 -88.036  1.00  0.00              
ATOM   1026 1HD2 LEU A  73      -5.415  47.498 -88.269  1.00  0.00              
ATOM   1027 2HD2 LEU A  73      -5.328  45.898 -89.044  1.00  0.00              
ATOM   1028 3HD2 LEU A  73      -6.687  46.292 -87.964  1.00  0.00              
ATOM   1029  N   THR A  74      -6.672  41.888 -85.353  1.00  0.00              
ATOM   1030  CA  THR A  74      -6.934  40.453 -85.304  1.00  0.00              
ATOM   1031  C   THR A  74      -8.434  40.215 -85.500  1.00  0.00              
ATOM   1032  O   THR A  74      -8.842  39.360 -86.289  1.00  0.00              
ATOM   1033  CB  THR A  74      -6.480  39.846 -83.954  1.00  0.00              
ATOM   1034  OG1 THR A  74      -5.051  39.932 -83.845  1.00  0.00              
ATOM   1035  CG2 THR A  74      -6.886  38.388 -83.858  1.00  0.00              
ATOM   1036  H   THR A  74      -6.357  42.360 -84.517  1.00  0.00              
ATOM   1037  HA  THR A  74      -6.408  39.954 -86.118  1.00  0.00              
ATOM   1038  HB  THR A  74      -6.944  40.404 -83.141  1.00  0.00              
ATOM   1039  HG1 THR A  74      -4.646  39.446 -84.567  1.00  0.00              
ATOM   1040 1HG2 THR A  74      -6.557  37.982 -82.901  1.00  0.00              
ATOM   1041 2HG2 THR A  74      -7.970  38.307 -83.935  1.00  0.00              
ATOM   1042 3HG2 THR A  74      -6.422  37.828 -84.669  1.00  0.00              
ATOM   1043  N   ASP A  75      -9.260  40.971 -84.784  1.00  0.00              
ATOM   1044  CA  ASP A  75     -10.706  40.821 -84.927  1.00  0.00              
ATOM   1045  C   ASP A  75     -11.162  41.159 -86.335  1.00  0.00              
ATOM   1046  O   ASP A  75     -12.089  40.540 -86.859  1.00  0.00              
ATOM   1047  CB  ASP A  75     -11.456  41.727 -83.952  1.00  0.00              
ATOM   1048  CG  ASP A  75     -11.512  41.162 -82.556  1.00  0.00              
ATOM   1049  OD1 ASP A  75     -11.440  39.926 -82.404  1.00  0.00              
ATOM   1050  OD2 ASP A  75     -11.651  41.958 -81.607  1.00  0.00              
ATOM   1051  H   ASP A  75      -8.898  41.655 -84.135  1.00  0.00              
ATOM   1052  HA  ASP A  75     -10.989  39.782 -84.752  1.00  0.00              
ATOM   1053 1HB  ASP A  75     -11.081  42.750 -83.934  1.00  0.00              
ATOM   1054 2HB  ASP A  75     -12.449  41.711 -84.401  1.00  0.00              
ATOM   1055  N   ALA A  76     -10.518  42.151 -86.936  1.00  0.00              
ATOM   1056  CA  ALA A  76     -10.876  42.572 -88.282  1.00  0.00              
ATOM   1057  C   ALA A  76     -10.738  41.429 -89.286  1.00  0.00              
ATOM   1058  O   ALA A  76     -11.451  41.390 -90.291  1.00  0.00              
ATOM   1059  CB  ALA A  76     -10.012  43.750 -88.700  1.00  0.00              
ATOM   1060  H   ALA A  76      -9.766  42.625 -86.456  1.00  0.00              
ATOM   1061  HA  ALA A  76     -11.923  42.875 -88.287  1.00  0.00              
ATOM   1062 1HB  ALA A  76     -10.285  44.060 -89.709  1.00  0.00              
ATOM   1063 2HB  ALA A  76     -10.169  44.580 -88.010  1.00  0.00              
ATOM   1064 3HB  ALA A  76      -8.964  43.456 -88.683  1.00  0.00              
ATOM   1065  N   LEU A  77      -9.828  40.499 -89.013  1.00  0.00              
ATOM   1066  CA  LEU A  77      -9.606  39.353 -89.895  1.00  0.00              
ATOM   1067  C   LEU A  77     -10.869  38.516 -90.056  1.00  0.00              
ATOM   1068  O   LEU A  77     -11.042  37.825 -91.060  1.00  0.00              
ATOM   1069  CB  LEU A  77      -8.496  38.459 -89.338  1.00  0.00              
ATOM   1070  CG  LEU A  77      -7.094  39.049 -89.180  1.00  0.00              
ATOM   1071  CD1 LEU A  77      -6.203  38.051 -88.447  1.00  0.00              
ATOM   1072  CD2 LEU A  77      -6.517  39.378 -90.548  1.00  0.00              
ATOM   1073  H   LEU A  77      -9.275  40.587 -88.173  1.00  0.00              
ATOM   1074  HA  LEU A  77      -9.344  39.705 -90.892  1.00  0.00              
ATOM   1075 1HB  LEU A  77      -8.907  38.261 -88.350  1.00  0.00              
ATOM   1076 2HB  LEU A  77      -8.415  37.524 -89.892  1.00  0.00              
ATOM   1077  HG  LEU A  77      -7.197  39.985 -88.630  1.00  0.00              
ATOM   1078 1HD1 LEU A  77      -5.203  38.470 -88.333  1.00  0.00              
ATOM   1079 2HD1 LEU A  77      -6.622  37.844 -87.462  1.00  0.00              
ATOM   1080 3HD1 LEU A  77      -6.145  37.126 -89.020  1.00  0.00              
ATOM   1081 1HD2 LEU A  77      -5.518  39.799 -90.429  1.00  0.00              
ATOM   1082 2HD2 LEU A  77      -6.460  38.469 -91.147  1.00  0.00              
ATOM   1083 3HD2 LEU A  77      -7.158  40.103 -91.049  1.00  0.00              
ATOM   1084  N   LEU A  78     -11.746  38.572 -89.061  1.00  0.00              
ATOM   1085  CA  LEU A  78     -12.986  37.805 -89.089  1.00  0.00              
ATOM   1086  C   LEU A  78     -14.031  38.430 -90.005  1.00  0.00              
ATOM   1087  O   LEU A  78     -14.934  37.741 -90.481  1.00  0.00              
ATOM   1088  CB  LEU A  78     -13.568  37.693 -87.676  1.00  0.00              
ATOM   1089  CG  LEU A  78     -12.691  37.067 -86.588  1.00  0.00              
ATOM   1090  CD1 LEU A  78     -13.396  37.180 -85.243  1.00  0.00              
ATOM   1091  CD2 LEU A  78     -12.400  35.613 -86.923  1.00  0.00              
ATOM   1092  H   LEU A  78     -11.550  39.161 -88.264  1.00  0.00              
ATOM   1093  HA  LEU A  78     -12.792  36.812 -89.494  1.00  0.00              
ATOM   1094 1HB  LEU A  78     -13.706  38.751 -87.457  1.00  0.00              
ATOM   1095 2HB  LEU A  78     -14.536  37.193 -87.677  1.00  0.00              
ATOM   1096  HG  LEU A  78     -11.741  37.601 -86.591  1.00  0.00              
ATOM   1097 1HD1 LEU A  78     -12.773  36.735 -84.467  1.00  0.00              
ATOM   1098 2HD1 LEU A  78     -13.569  38.231 -85.010  1.00  0.00              
ATOM   1099 3HD1 LEU A  78     -14.350  36.656 -85.287  1.00  0.00              
ATOM   1100 1HD2 LEU A  78     -11.775  35.179 -86.142  1.00  0.00              
ATOM   1101 2HD2 LEU A  78     -13.337  35.060 -86.988  1.00  0.00              
ATOM   1102 3HD2 LEU A  78     -11.878  35.557 -87.878  1.00  0.00              
ATOM   1103  N   GLN A  79     -13.898  39.730 -90.255  1.00  0.00              
ATOM   1104  CA  GLN A  79     -14.850  40.458 -91.089  1.00  0.00              
ATOM   1105  C   GLN A  79     -16.276  40.035 -90.758  1.00  0.00              
ATOM   1106  O   GLN A  79     -16.997  39.497 -91.600  1.00  0.00              
ATOM   1107  CB  GLN A  79     -14.566  40.238 -92.578  1.00  0.00              
ATOM   1108  CG  GLN A  79     -13.402  41.067 -93.105  1.00  0.00              
ATOM   1109  CD  GLN A  79     -12.069  40.360 -92.979  1.00  0.00              
ATOM   1110  OE1 GLN A  79     -11.010  40.981 -93.076  1.00  0.00              
ATOM   1111  NE2 GLN A  79     -12.114  39.051 -92.782  1.00  0.00              
ATOM   1112  H   GLN A  79     -13.114  40.226 -89.855  1.00  0.00              
ATOM   1113  HA  GLN A  79     -14.776  41.525 -90.881  1.00  0.00              
ATOM   1114 1HB  GLN A  79     -14.357  39.176 -92.705  1.00  0.00              
ATOM   1115 2HB  GLN A  79     -15.480  40.494 -93.114  1.00  0.00              
ATOM   1116 1HG  GLN A  79     -13.421  41.560 -94.077  1.00  0.00              
ATOM   1117 2HG  GLN A  79     -13.467  41.818 -92.317  1.00  0.00              
ATOM   1118 1HE2 GLN A  79     -11.265  38.529 -92.691  1.00  0.00              
ATOM   1119 2HE2 GLN A  79     -12.996  38.584 -92.723  1.00  0.00              
ATOM   1120  N   ARG A  80     -16.663  40.282 -89.512  1.00  0.00              
ATOM   1121  CA  ARG A  80     -17.990  39.947 -89.014  1.00  0.00              
ATOM   1122  C   ARG A  80     -19.035  40.907 -89.569  1.00  0.00              
ATOM   1123  O   ARG A  80     -20.089  40.424 -90.033  1.00  0.00              
ATOM   1124  OXT ARG A  80     -18.833  42.090 -89.552  1.00  0.00              
ATOM   1125  CB  ARG A  80     -17.993  40.002 -87.487  1.00  0.00              
ATOM   1126  CG  ARG A  80     -17.056  38.999 -86.834  1.00  0.00              
ATOM   1127  CD  ARG A  80     -16.795  39.358 -85.383  1.00  0.00              
ATOM   1128  NE  ARG A  80     -16.051  40.609 -85.268  1.00  0.00              
ATOM   1129  CZ  ARG A  80     -15.731  41.188 -84.115  1.00  0.00              
ATOM   1130  NH1 ARG A  80     -16.089  40.629 -82.968  1.00  0.00              
ATOM   1131  NH2 ARG A  80     -15.052  42.326 -84.111  1.00  0.00              
ATOM   1132  H   ARG A  80     -16.001  40.722 -88.889  1.00  0.00              
ATOM   1133  HA  ARG A  80     -18.270  38.948 -89.351  1.00  0.00              
ATOM   1134 1HB  ARG A  80     -17.705  41.014 -87.204  1.00  0.00              
ATOM   1135 2HB  ARG A  80     -19.017  39.812 -87.164  1.00  0.00              
ATOM   1136 1HG  ARG A  80     -17.513  38.011 -86.889  1.00  0.00              
ATOM   1137 2HG  ARG A  80     -16.115  38.995 -87.385  1.00  0.00              
ATOM   1138 1HD  ARG A  80     -17.749  39.465 -84.868  1.00  0.00              
ATOM   1139 2HD  ARG A  80     -16.219  38.559 -84.919  1.00  0.00              
ATOM   1140  HE  ARG A  80     -15.678  41.206 -85.994  1.00  0.00              
ATOM   1141 1HH1 ARG A  80     -16.606  39.761 -82.972  1.00  0.00              
ATOM   1142 2HH1 ARG A  80     -15.844  41.073 -82.095  1.00  0.00              
ATOM   1143 1HH2 ARG A  80     -14.779  42.751 -84.987  1.00  0.00              
ATOM   1144 2HH2 ARG A  80     -14.811  42.764 -83.234  1.00  0.00              
ATOM   1145  N   LYS B  10      -3.840  17.349 -66.082  1.00  0.00              
ATOM   1146  CA  LYS B  10      -2.846  16.290 -66.223  1.00  0.00              
ATOM   1147  C   LYS B  10      -2.485  16.123 -67.699  1.00  0.00              
ATOM   1148  O   LYS B  10      -3.251  15.544 -68.470  1.00  0.00              
ATOM   1149  CB  LYS B  10      -3.411  14.984 -65.666  1.00  0.00              
ATOM   1150  CG  LYS B  10      -2.386  13.879 -65.503  1.00  0.00              
ATOM   1151  CD  LYS B  10      -1.311  14.273 -64.503  1.00  0.00              
ATOM   1152  CE  LYS B  10      -0.381  13.107 -64.228  1.00  0.00              
ATOM   1153  NZ  LYS B  10       0.194  12.567 -65.487  1.00  0.00              
ATOM   1154 1H   LYS B  10      -4.734  17.146 -65.683  1.00  0.00              
ATOM   1155 2H   LYS B  10      -3.635  18.156 -65.528  1.00  0.00              
ATOM   1156 3H   LYS B  10      -4.172  17.835 -66.891  1.00  0.00              
ATOM   1157  HA  LYS B  10      -1.936  16.565 -65.690  1.00  0.00              
ATOM   1158 1HB  LYS B  10      -3.854  15.214 -64.698  1.00  0.00              
ATOM   1159 2HB  LYS B  10      -4.192  14.655 -66.352  1.00  0.00              
ATOM   1160 1HG  LYS B  10      -2.898  12.981 -65.155  1.00  0.00              
ATOM   1161 2HG  LYS B  10      -1.930  13.683 -66.471  1.00  0.00              
ATOM   1162 1HD  LYS B  10      -0.745  15.109 -64.915  1.00  0.00              
ATOM   1163 2HD  LYS B  10      -1.795  14.584 -63.577  1.00  0.00              
ATOM   1164 1HE  LYS B  10       0.419  13.456 -63.576  1.00  0.00              
ATOM   1165 2HE  LYS B  10      -0.950  12.329 -63.720  1.00  0.00              
ATOM   1166 1HZ  LYS B  10       0.808  11.792 -65.272  1.00  0.00              
ATOM   1167 2HZ  LYS B  10      -0.552  12.246 -66.089  1.00  0.00              
ATOM   1168 3HZ  LYS B  10       0.717  13.290 -65.956  1.00  0.00              
ATOM   1169  N   ARG B  11      -1.315  16.624 -68.087  1.00  0.00              
ATOM   1170  CA  ARG B  11      -0.881  16.559 -69.477  1.00  0.00              
ATOM   1171  C   ARG B  11       0.610  16.293 -69.587  1.00  0.00              
ATOM   1172  O   ARG B  11       1.371  16.570 -68.661  1.00  0.00              
ATOM   1173  CB  ARG B  11      -1.210  17.881 -70.157  1.00  0.00              
ATOM   1174  CG  ARG B  11      -0.602  19.065 -69.428  1.00  0.00              
ATOM   1175  CD  ARG B  11      -1.227  20.371 -69.851  1.00  0.00              
ATOM   1176  NE  ARG B  11      -0.532  21.521 -69.276  1.00  0.00              
ATOM   1177  CZ  ARG B  11      -0.476  21.797 -67.977  1.00  0.00              
ATOM   1178  NH1 ARG B  11      -1.075  21.005 -67.098  1.00  0.00              
ATOM   1179  NH2 ARG B  11       0.179  22.871 -67.556  1.00  0.00              
ATOM   1180  H   ARG B  11      -0.714  17.059 -67.402  1.00  0.00              
ATOM   1181  HA  ARG B  11      -1.377  15.728 -69.980  1.00  0.00              
ATOM   1182 1HB  ARG B  11      -0.827  17.819 -71.176  1.00  0.00              
ATOM   1183 2HB  ARG B  11      -2.296  17.964 -70.182  1.00  0.00              
ATOM   1184 1HG  ARG B  11      -0.755  18.926 -68.356  1.00  0.00              
ATOM   1185 2HG  ARG B  11       0.466  19.092 -69.641  1.00  0.00              
ATOM   1186 1HD  ARG B  11      -1.186  20.446 -70.937  1.00  0.00              
ATOM   1187 2HD  ARG B  11      -2.266  20.389 -69.523  1.00  0.00              
ATOM   1188  HE  ARG B  11      -0.011  22.256 -69.736  1.00  0.00              
ATOM   1189 1HH1 ARG B  11      -1.575  20.189 -67.418  1.00  0.00              
ATOM   1190 2HH1 ARG B  11      -1.026  21.223 -66.113  1.00  0.00              
ATOM   1191 1HH2 ARG B  11       0.634  23.477 -68.226  1.00  0.00              
ATOM   1192 2HH2 ARG B  11       0.220  23.078 -66.569  1.00  0.00              
ATOM   1193  N   LEU B  12       1.011  15.757 -70.735  1.00  0.00              
ATOM   1194  CA  LEU B  12       2.404  15.442 -71.033  1.00  0.00              
ATOM   1195  C   LEU B  12       2.904  16.638 -71.832  1.00  0.00              
ATOM   1196  O   LEU B  12       2.443  16.876 -72.952  1.00  0.00              
ATOM   1197  CB  LEU B  12       2.449  14.164 -71.859  1.00  0.00              
ATOM   1198  CG  LEU B  12       3.778  13.456 -72.087  1.00  0.00              
ATOM   1199  CD1 LEU B  12       4.493  13.203 -70.767  1.00  0.00              
ATOM   1200  CD2 LEU B  12       3.492  12.148 -72.805  1.00  0.00              
ATOM   1201  H   LEU B  12       0.303  15.562 -71.429  1.00  0.00              
ATOM   1202  HA  LEU B  12       2.962  15.342 -70.103  1.00  0.00              
ATOM   1203 1HB  LEU B  12       1.825  13.526 -71.234  1.00  0.00              
ATOM   1204 2HB  LEU B  12       1.977  14.295 -72.832  1.00  0.00              
ATOM   1205  HG  LEU B  12       4.374  14.089 -72.744  1.00  0.00              
ATOM   1206 1HD1 LEU B  12       5.439  12.696 -70.957  1.00  0.00              
ATOM   1207 2HD1 LEU B  12       4.685  14.154 -70.270  1.00  0.00              
ATOM   1208 3HD1 LEU B  12       3.867  12.579 -70.130  1.00  0.00              
ATOM   1209 1HD2 LEU B  12       4.429  11.619 -72.983  1.00  0.00              
ATOM   1210 2HD2 LEU B  12       2.836  11.532 -72.190  1.00  0.00              
ATOM   1211 3HD2 LEU B  12       3.005  12.356 -73.758  1.00  0.00              
ATOM   1212  N   VAL B  13       3.871  17.360 -71.274  1.00  0.00              
ATOM   1213  CA  VAL B  13       4.351  18.598 -71.868  1.00  0.00              
ATOM   1214  C   VAL B  13       5.857  18.689 -72.069  1.00  0.00              
ATOM   1215  O   VAL B  13       6.641  18.184 -71.262  1.00  0.00              
ATOM   1216  CB  VAL B  13       3.928  19.796 -70.983  1.00  0.00              
ATOM   1217  CG1 VAL B  13       4.223  21.111 -71.684  1.00  0.00              
ATOM   1218  CG2 VAL B  13       2.457  19.685 -70.625  1.00  0.00              
ATOM   1219  H   VAL B  13       4.282  17.038 -70.408  1.00  0.00              
ATOM   1220  HA  VAL B  13       3.979  18.721 -72.886  1.00  0.00              
ATOM   1221  HB  VAL B  13       4.487  19.760 -70.048  1.00  0.00              
ATOM   1222 1HG1 VAL B  13       3.920  21.940 -71.046  1.00  0.00              
ATOM   1223 2HG1 VAL B  13       5.291  21.183 -71.888  1.00  0.00              
ATOM   1224 3HG1 VAL B  13       3.671  21.154 -72.623  1.00  0.00              
ATOM   1225 1HG2 VAL B  13       2.168  20.532 -70.003  1.00  0.00              
ATOM   1226 2HG2 VAL B  13       1.862  19.687 -71.539  1.00  0.00              
ATOM   1227 3HG2 VAL B  13       2.282  18.758 -70.079  1.00  0.00              
ATOM   1228  N   LYS B  14       6.245  19.368 -73.143  1.00  0.00              
ATOM   1229  CA  LYS B  14       7.646  19.605 -73.451  1.00  0.00              
ATOM   1230  C   LYS B  14       7.756  20.836 -74.336  1.00  0.00              
ATOM   1231  O   LYS B  14       6.911  21.067 -75.209  1.00  0.00              
ATOM   1232  CB  LYS B  14       8.277  18.407 -74.169  1.00  0.00              
ATOM   1233  CG  LYS B  14       9.747  18.627 -74.531  1.00  0.00              
ATOM   1234  CD  LYS B  14      10.384  17.377 -75.110  1.00  0.00              
ATOM   1235  CE  LYS B  14      11.788  17.663 -75.620  1.00  0.00              
ATOM   1236  NZ  LYS B  14      12.454  16.429 -76.109  1.00  0.00              
ATOM   1237  H   LYS B  14       5.537  19.730 -73.768  1.00  0.00              
ATOM   1238  HA  LYS B  14       8.198  19.802 -72.531  1.00  0.00              
ATOM   1239 1HB  LYS B  14       8.180  17.549 -73.503  1.00  0.00              
ATOM   1240 2HB  LYS B  14       7.692  18.232 -75.072  1.00  0.00              
ATOM   1241 1HG  LYS B  14       9.806  19.432 -75.264  1.00  0.00              
ATOM   1242 2HG  LYS B  14      10.285  18.918 -73.629  1.00  0.00              
ATOM   1243 1HD  LYS B  14      10.427  16.616 -74.330  1.00  0.00              
ATOM   1244 2HD  LYS B  14       9.765  17.020 -75.933  1.00  0.00              
ATOM   1245 1HE  LYS B  14      11.716  18.386 -76.430  1.00  0.00              
ATOM   1246 2HE  LYS B  14      12.368  18.094 -74.802  1.00  0.00              
ATOM   1247 1HZ  LYS B  14      13.383  16.654 -76.439  1.00  0.00              
ATOM   1248 2HZ  LYS B  14      12.519  15.759 -75.354  1.00  0.00              
ATOM   1249 3HZ  LYS B  14      11.916  16.031 -76.866  1.00  0.00              
ATOM   1250  N   THR B  15       8.781  21.641 -74.093  1.00  0.00              
ATOM   1251  CA  THR B  15       9.015  22.825 -74.900  1.00  0.00              
ATOM   1252  C   THR B  15      10.228  22.564 -75.777  1.00  0.00              
ATOM   1253  O   THR B  15      11.183  21.893 -75.365  1.00  0.00              
ATOM   1254  CB  THR B  15       9.274  24.068 -74.035  1.00  0.00              
ATOM   1255  OG1 THR B  15      10.414  23.843 -73.195  1.00  0.00              
ATOM   1256  CG2 THR B  15       8.058  24.378 -73.177  1.00  0.00              
ATOM   1257  H   THR B  15       9.413  21.429 -73.335  1.00  0.00              
ATOM   1258  HA  THR B  15       8.155  23.007 -75.545  1.00  0.00              
ATOM   1259  HB  THR B  15       9.487  24.916 -74.686  1.00  0.00              
ATOM   1260  HG1 THR B  15      10.764  24.686 -72.898  1.00  0.00              
ATOM   1261 1HG2 THR B  15       8.258  25.262 -72.570  1.00  0.00              
ATOM   1262 2HG2 THR B  15       7.198  24.566 -73.821  1.00  0.00              
ATOM   1263 3HG2 THR B  15       7.847  23.530 -72.527  1.00  0.00              
ATOM   1264  N   PHE B  16      10.170  23.074 -76.999  1.00  0.00              
ATOM   1265  CA  PHE B  16      11.239  22.924 -77.972  1.00  0.00              
ATOM   1266  C   PHE B  16      11.716  24.317 -78.348  1.00  0.00              
ATOM   1267  O   PHE B  16      10.908  25.189 -78.672  1.00  0.00              
ATOM   1268  CB  PHE B  16      10.721  22.187 -79.206  1.00  0.00              
ATOM   1269  CG  PHE B  16      10.248  20.788 -78.922  1.00  0.00              
ATOM   1270  CD1 PHE B  16       9.004  20.559 -78.333  1.00  0.00              
ATOM   1271  CD2 PHE B  16      11.054  19.698 -79.232  1.00  0.00              
ATOM   1272  CE1 PHE B  16       8.574  19.259 -78.058  1.00  0.00              
ATOM   1273  CE2 PHE B  16      10.630  18.396 -78.961  1.00  0.00              
ATOM   1274  CZ  PHE B  16       9.389  18.177 -78.374  1.00  0.00              
ATOM   1275  H   PHE B  16       9.338  23.589 -77.256  1.00  0.00              
ATOM   1276  HA  PHE B  16      12.071  22.377 -77.527  1.00  0.00              
ATOM   1277 1HB  PHE B  16       9.874  22.722 -79.636  1.00  0.00              
ATOM   1278 2HB  PHE B  16      11.511  22.103 -79.951  1.00  0.00              
ATOM   1279  HD1 PHE B  16       8.366  21.409 -78.088  1.00  0.00              
ATOM   1280  HD2 PHE B  16      12.028  19.869 -79.692  1.00  0.00              
ATOM   1281  HE1 PHE B  16       7.600  19.093 -77.599  1.00  0.00              
ATOM   1282  HE2 PHE B  16      11.272  17.550 -79.207  1.00  0.00              
ATOM   1283  HZ  PHE B  16       9.057  17.162 -78.160  1.00  0.00              
ATOM   1284  N   ALA B  17      13.029  24.525 -78.296  1.00  0.00              
ATOM   1285  CA  ALA B  17      13.620  25.821 -78.603  1.00  0.00              
ATOM   1286  C   ALA B  17      14.049  25.960 -80.055  1.00  0.00              
ATOM   1287  O   ALA B  17      14.501  25.002 -80.681  1.00  0.00              
ATOM   1288  CB  ALA B  17      14.813  26.072 -77.685  1.00  0.00              
ATOM   1289  H   ALA B  17      13.631  23.758 -78.031  1.00  0.00              
ATOM   1290  HA  ALA B  17      12.872  26.596 -78.435  1.00  0.00              
ATOM   1291 1HB  ALA B  17      15.253  27.042 -77.917  1.00  0.00              
ATOM   1292 2HB  ALA B  17      14.483  26.064 -76.647  1.00  0.00              
ATOM   1293 3HB  ALA B  17      15.557  25.291 -77.836  1.00  0.00              
ATOM   1294  N   PHE B  18      13.901  27.175 -80.582  1.00  0.00              
ATOM   1295  CA  PHE B  18      14.276  27.492 -81.954  1.00  0.00              
ATOM   1296  C   PHE B  18      14.904  28.881 -81.982  1.00  0.00              
ATOM   1297  O   PHE B  18      14.751  29.653 -81.041  1.00  0.00              
ATOM   1298  CB  PHE B  18      13.049  27.450 -82.868  1.00  0.00              
ATOM   1299  CG  PHE B  18      12.370  26.115 -82.891  1.00  0.00              
ATOM   1300  CD1 PHE B  18      11.393  25.799 -81.952  1.00  0.00              
ATOM   1301  CD2 PHE B  18      12.756  25.146 -83.811  1.00  0.00              
ATOM   1302  CE1 PHE B  18      10.813  24.532 -81.926  1.00  0.00              
ATOM   1303  CE2 PHE B  18      12.183  23.878 -83.791  1.00  0.00              
ATOM   1304  CZ  PHE B  18      11.210  23.572 -82.844  1.00  0.00              
ATOM   1305  H   PHE B  18      13.513  27.901 -79.998  1.00  0.00              
ATOM   1306  HA  PHE B  18      15.020  26.777 -82.309  1.00  0.00              
ATOM   1307 1HB  PHE B  18      12.306  28.174 -82.533  1.00  0.00              
ATOM   1308 2HB  PHE B  18      13.337  27.675 -83.893  1.00  0.00              
ATOM   1309  HD1 PHE B  18      11.082  26.555 -81.231  1.00  0.00              
ATOM   1310  HD2 PHE B  18      13.518  25.388 -84.552  1.00  0.00              
ATOM   1311  HE1 PHE B  18      10.052  24.297 -81.186  1.00  0.00              
ATOM   1312  HE2 PHE B  18      12.494  23.123 -84.513  1.00  0.00              
ATOM   1313  HZ  PHE B  18      10.764  22.579 -82.823  1.00  0.00              
ATOM   1314  N   PRO B  19      15.634  29.212 -83.060  1.00  0.00              
ATOM   1315  CA  PRO B  19      16.281  30.523 -83.172  1.00  0.00              
ATOM   1316  C   PRO B  19      15.343  31.676 -83.528  1.00  0.00              
ATOM   1317  O   PRO B  19      15.703  32.843 -83.373  1.00  0.00              
ATOM   1318  CB  PRO B  19      17.334  30.286 -84.249  1.00  0.00              
ATOM   1319  CG  PRO B  19      16.642  29.328 -85.160  1.00  0.00              
ATOM   1320  CD  PRO B  19      16.014  28.344 -84.191  1.00  0.00              
ATOM   1321  HA  PRO B  19      16.726  30.860 -82.224  1.00  0.00              
ATOM   1322 1HB  PRO B  19      17.608  31.221 -84.757  1.00  0.00              
ATOM   1323 2HB  PRO B  19      18.257  29.865 -83.824  1.00  0.00              
ATOM   1324 1HG  PRO B  19      15.891  29.842 -85.780  1.00  0.00              
ATOM   1325 2HG  PRO B  19      17.352  28.847 -85.845  1.00  0.00              
ATOM   1326 1HD  PRO B  19      15.138  27.835 -84.621  1.00  0.00              
ATOM   1327 2HD  PRO B  19      16.719  27.559 -83.879  1.00  0.00              
ATOM   1328  N   ASN B  20      14.144  31.351 -84.000  1.00  0.00              
ATOM   1329  CA  ASN B  20      13.182  32.375 -84.385  1.00  0.00              
ATOM   1330  C   ASN B  20      11.749  31.850 -84.328  1.00  0.00              
ATOM   1331  O   ASN B  20      11.480  30.814 -83.718  1.00  0.00              
ATOM   1332  CB  ASN B  20      13.489  32.865 -85.803  1.00  0.00              
ATOM   1333  CG  ASN B  20      13.617  31.728 -86.793  1.00  0.00              
ATOM   1334  OD1 ASN B  20      12.845  30.768 -86.753  1.00  0.00              
ATOM   1335  ND2 ASN B  20      14.584  31.831 -87.697  1.00  0.00              
ATOM   1336  H   ASN B  20      13.892  30.377 -84.094  1.00  0.00              
ATOM   1337  HA  ASN B  20      13.228  33.208 -83.682  1.00  0.00              
ATOM   1338 1HB  ASN B  20      12.923  33.686 -86.244  1.00  0.00              
ATOM   1339 2HB  ASN B  20      14.486  33.217 -85.532  1.00  0.00              
ATOM   1340 1HD2 ASN B  20      14.713  31.109 -88.376  1.00  0.00              
ATOM   1341 2HD2 ASN B  20      15.184  32.633 -87.697  1.00  0.00              
ATOM   1342  N   HIS B  21      10.831  32.576 -84.960  1.00  0.00              
ATOM   1343  CA  HIS B  21       9.425  32.191 -84.992  1.00  0.00              
ATOM   1344  C   HIS B  21       9.170  31.216 -86.138  1.00  0.00              
ATOM   1345  O   HIS B  21       8.462  30.224 -85.979  1.00  0.00              
ATOM   1346  CB  HIS B  21       8.524  33.422 -85.132  1.00  0.00              
ATOM   1347  CG  HIS B  21       7.063  33.113 -85.029  1.00  0.00              
ATOM   1348  ND1 HIS B  21       6.306  32.726 -86.115  1.00  0.00              
ATOM   1349  CD2 HIS B  21       6.219  33.134 -83.970  1.00  0.00              
ATOM   1350  CE1 HIS B  21       5.058  32.522 -85.728  1.00  0.00              
ATOM   1351  NE2 HIS B  21       4.980  32.763 -84.432  1.00  0.00              
ATOM   1352  H   HIS B  21      11.121  33.421 -85.433  1.00  0.00              
ATOM   1353  HA  HIS B  21       9.166  31.674 -84.069  1.00  0.00              
ATOM   1354 1HB  HIS B  21       8.746  34.143 -84.345  1.00  0.00              
ATOM   1355 2HB  HIS B  21       8.676  33.889 -86.105  1.00  0.00              
ATOM   1356  HD1 HIS B  21       6.646  32.541 -87.037  1.00  0.00              
ATOM   1357  HD2 HIS B  21       6.359  33.376 -82.917  1.00  0.00              
ATOM   1358  HE1 HIS B  21       4.299  32.207 -86.443  1.00  0.00              
ATOM   1359  N   ARG B  22       9.752  31.518 -87.296  1.00  0.00              
ATOM   1360  CA  ARG B  22       9.595  30.703 -88.495  1.00  0.00              
ATOM   1361  C   ARG B  22       9.873  29.216 -88.272  1.00  0.00              
ATOM   1362  O   ARG B  22       9.064  28.363 -88.644  1.00  0.00              
ATOM   1363  CB  ARG B  22      10.434  31.244 -89.643  1.00  0.00              
ATOM   1364  CG  ARG B  22      10.252  30.517 -90.966  1.00  0.00              
ATOM   1365  CD  ARG B  22      11.164  30.974 -92.046  1.00  0.00              
ATOM   1366  NE  ARG B  22      12.569  30.682 -91.813  1.00  0.00              
ATOM   1367  CZ  ARG B  22      13.140  29.475 -91.994  1.00  0.00              
ATOM   1368  NH1 ARG B  22      12.426  28.438 -92.372  1.00  0.00              
ATOM   1369  NH2 ARG B  22      14.434  29.355 -91.757  1.00  0.00              
ATOM   1370  H   ARG B  22      10.328  32.346 -87.336  1.00  0.00              
ATOM   1371  HA  ARG B  22       8.561  30.746 -88.838  1.00  0.00              
ATOM   1372 1HB  ARG B  22      10.163  32.292 -89.769  1.00  0.00              
ATOM   1373 2HB  ARG B  22      11.477  31.174 -89.336  1.00  0.00              
ATOM   1374 1HG  ARG B  22      10.430  29.453 -90.805  1.00  0.00              
ATOM   1375 2HG  ARG B  22       9.227  30.666 -91.305  1.00  0.00              
ATOM   1376 1HD  ARG B  22      10.880  30.487 -92.979  1.00  0.00              
ATOM   1377 2HD  ARG B  22      11.069  32.054 -92.156  1.00  0.00              
ATOM   1378  HE  ARG B  22      13.310  31.293 -91.497  1.00  0.00              
ATOM   1379 1HH1 ARG B  22      11.434  28.542 -92.532  1.00  0.00              
ATOM   1380 2HH1 ARG B  22      12.872  27.542 -92.502  1.00  0.00              
ATOM   1381 1HH2 ARG B  22      14.965  30.158 -91.449  1.00  0.00              
ATOM   1382 2HH2 ARG B  22      14.887  28.462 -91.884  1.00  0.00              
ATOM   1383  N   GLU B  23      11.015  28.913 -87.671  1.00  0.00              
ATOM   1384  CA  GLU B  23      11.379  27.524 -87.415  1.00  0.00              
ATOM   1385  C   GLU B  23      10.454  26.869 -86.393  1.00  0.00              
ATOM   1386  O   GLU B  23      10.196  25.665 -86.466  1.00  0.00              
ATOM   1387  CB  GLU B  23      12.834  27.423 -86.945  1.00  0.00              
ATOM   1388  CG  GLU B  23      13.856  27.822 -88.003  1.00  0.00              
ATOM   1389  CD  GLU B  23      15.255  27.330 -87.681  1.00  0.00              
ATOM   1390  OE1 GLU B  23      16.189  27.648 -88.449  1.00  0.00              
ATOM   1391  OE2 GLU B  23      15.423  26.621 -86.668  1.00  0.00              
ATOM   1392  H   GLU B  23      11.647  29.647 -87.384  1.00  0.00              
ATOM   1393  HA  GLU B  23      11.276  26.940 -88.330  1.00  0.00              
ATOM   1394 1HB  GLU B  23      12.934  28.075 -86.077  1.00  0.00              
ATOM   1395 2HB  GLU B  23      13.001  26.389 -86.644  1.00  0.00              
ATOM   1396 1HG  GLU B  23      13.593  27.489 -89.006  1.00  0.00              
ATOM   1397 2HG  GLU B  23      13.848  28.909 -87.969  1.00  0.00              
ATOM   1398  N   ALA B  24       9.964  27.662 -85.444  1.00  0.00              
ATOM   1399  CA  ALA B  24       9.048  27.152 -84.426  1.00  0.00              
ATOM   1400  C   ALA B  24       7.754  26.740 -85.122  1.00  0.00              
ATOM   1401  O   ALA B  24       7.215  25.662 -84.879  1.00  0.00              
ATOM   1402  CB  ALA B  24       8.770  28.228 -83.381  1.00  0.00              
ATOM   1403  H   ALA B  24      10.228  28.636 -85.424  1.00  0.00              
ATOM   1404  HA  ALA B  24       9.500  26.278 -83.956  1.00  0.00              
ATOM   1405 1HB  ALA B  24       8.087  27.835 -82.627  1.00  0.00              
ATOM   1406 2HB  ALA B  24       9.707  28.520 -82.903  1.00  0.00              
ATOM   1407 3HB  ALA B  24       8.320  29.095 -83.861  1.00  0.00              
ATOM   1408  N   GLY B  25       7.269  27.601 -86.011  1.00  0.00              
ATOM   1409  CA  GLY B  25       6.050  27.316 -86.751  1.00  0.00              
ATOM   1410  C   GLY B  25       6.247  26.096 -87.659  1.00  0.00              
ATOM   1411  O   GLY B  25       5.347  25.265 -87.788  1.00  0.00              
ATOM   1412  H   GLY B  25       7.755  28.470 -86.178  1.00  0.00              
ATOM   1413 1HA  GLY B  25       5.244  27.116 -86.046  1.00  0.00              
ATOM   1414 2HA  GLY B  25       5.793  28.182 -87.360  1.00  0.00              
ATOM   1415  N   ASP B  26       7.422  25.985 -88.282  1.00  0.00              
ATOM   1416  CA  ASP B  26       7.705  24.844 -89.151  1.00  0.00              
ATOM   1417  C   ASP B  26       7.574  23.542 -88.358  1.00  0.00              
ATOM   1418  O   ASP B  26       6.979  22.573 -88.826  1.00  0.00              
ATOM   1419  CB  ASP B  26       9.127  24.916 -89.731  1.00  0.00              
ATOM   1420  CG  ASP B  26       9.310  26.047 -90.735  1.00  0.00              
ATOM   1421  OD1 ASP B  26       8.314  26.479 -91.357  1.00  0.00              
ATOM   1422  OD2 ASP B  26      10.466  26.487 -90.908  1.00  0.00              
ATOM   1423  H   ASP B  26       8.129  26.695 -88.155  1.00  0.00              
ATOM   1424  HA  ASP B  26       6.976  24.807 -89.961  1.00  0.00              
ATOM   1425 1HB  ASP B  26       9.905  24.961 -88.970  1.00  0.00              
ATOM   1426 2HB  ASP B  26       9.172  23.955 -90.246  1.00  0.00              
ATOM   1427  N   PHE B  27       8.135  23.529 -87.154  1.00  0.00              
ATOM   1428  CA  PHE B  27       8.080  22.341 -86.311  1.00  0.00              
ATOM   1429  C   PHE B  27       6.643  22.041 -85.901  1.00  0.00              
ATOM   1430  O   PHE B  27       6.215  20.890 -85.905  1.00  0.00              
ATOM   1431  CB  PHE B  27       8.948  22.540 -85.072  1.00  0.00              
ATOM   1432  CG  PHE B  27       8.940  21.369 -84.133  1.00  0.00              
ATOM   1433  CD1 PHE B  27       9.507  20.156 -84.509  1.00  0.00              
ATOM   1434  CD2 PHE B  27       8.354  21.477 -82.877  1.00  0.00              
ATOM   1435  CE1 PHE B  27       9.491  19.062 -83.642  1.00  0.00              
ATOM   1436  CE2 PHE B  27       8.333  20.389 -82.005  1.00  0.00              
ATOM   1437  CZ  PHE B  27       8.902  19.182 -82.390  1.00  0.00              
ATOM   1438  H   PHE B  27       8.610  24.353 -86.812  1.00  0.00              
ATOM   1439  HA  PHE B  27       8.437  21.475 -86.869  1.00  0.00              
ATOM   1440 1HB  PHE B  27       9.986  22.700 -85.364  1.00  0.00              
ATOM   1441 2HB  PHE B  27       8.597  23.400 -84.503  1.00  0.00              
ATOM   1442  HD1 PHE B  27       9.969  20.065 -85.492  1.00  0.00              
ATOM   1443  HD2 PHE B  27       7.906  22.425 -82.577  1.00  0.00              
ATOM   1444  HE1 PHE B  27       9.940  18.119 -83.947  1.00  0.00              
ATOM   1445  HE2 PHE B  27       7.870  20.482 -81.022  1.00  0.00              
ATOM   1446  HZ  PHE B  27       8.887  18.332 -81.711  1.00  0.00              
ATOM   1447  N   MET B  28       5.895  23.084 -85.554  1.00  0.00              
ATOM   1448  CA  MET B  28       4.508  22.907 -85.157  1.00  0.00              
ATOM   1449  C   MET B  28       3.716  22.232 -86.272  1.00  0.00              
ATOM   1450  O   MET B  28       2.858  21.396 -86.015  1.00  0.00              
ATOM   1451  CB  MET B  28       3.884  24.253 -84.796  1.00  0.00              
ATOM   1452  CG  MET B  28       2.417  24.180 -84.394  1.00  0.00              
ATOM   1453  SD  MET B  28       1.315  24.015 -85.813  1.00  0.00              
ATOM   1454  CE  MET B  28       1.421  25.658 -86.517  1.00  0.00              
ATOM   1455  H   MET B  28       6.289  24.013 -85.567  1.00  0.00              
ATOM   1456  HA  MET B  28       4.451  22.253 -84.287  1.00  0.00              
ATOM   1457 1HB  MET B  28       4.466  24.662 -83.972  1.00  0.00              
ATOM   1458 2HB  MET B  28       3.988  24.897 -85.671  1.00  0.00              
ATOM   1459 1HG  MET B  28       2.287  23.320 -83.738  1.00  0.00              
ATOM   1460 2HG  MET B  28       2.168  25.092 -83.852  1.00  0.00              
ATOM   1461 1HE  MET B  28       0.792  25.715 -87.405  1.00  0.00              
ATOM   1462 2HE  MET B  28       1.082  26.391 -85.783  1.00  0.00              
ATOM   1463 3HE  MET B  28       2.455  25.870 -86.790  1.00  0.00              
ATOM   1464  N   ASN B  29       4.002  22.596 -87.517  1.00  0.00              
ATOM   1465  CA  ASN B  29       3.302  21.993 -88.644  1.00  0.00              
ATOM   1466  C   ASN B  29       3.621  20.510 -88.787  1.00  0.00              
ATOM   1467  O   ASN B  29       2.760  19.726 -89.180  1.00  0.00              
ATOM   1468  CB  ASN B  29       3.618  22.720 -89.938  1.00  0.00              
ATOM   1469  CG  ASN B  29       2.967  24.071 -90.048  1.00  0.00              
ATOM   1470  OD1 ASN B  29       1.979  24.364 -89.365  1.00  0.00              
ATOM   1471  ND2 ASN B  29       3.464  24.864 -90.963  1.00  0.00              
ATOM   1472  H   ASN B  29       4.709  23.294 -87.694  1.00  0.00              
ATOM   1473  HA  ASN B  29       2.224  22.053 -88.484  1.00  0.00              
ATOM   1474 1HB  ASN B  29       4.642  22.785 -90.306  1.00  0.00              
ATOM   1475 2HB  ASN B  29       3.058  22.010 -90.548  1.00  0.00              
ATOM   1476 1HD2 ASN B  29       3.081  25.779 -91.092  1.00  0.00              
ATOM   1477 2HD2 ASN B  29       4.226  24.556 -91.531  1.00  0.00              
ATOM   1478  N   ARG B  30       4.851  20.121 -88.464  1.00  0.00              
ATOM   1479  CA  ARG B  30       5.220  18.712 -88.539  1.00  0.00              
ATOM   1480  C   ARG B  30       4.488  17.945 -87.433  1.00  0.00              
ATOM   1481  O   ARG B  30       4.055  16.817 -87.643  1.00  0.00              
ATOM   1482  CB  ARG B  30       6.731  18.550 -88.394  1.00  0.00              
ATOM   1483  CG  ARG B  30       7.512  19.142 -89.562  1.00  0.00              
ATOM   1484  CD  ARG B  30       9.003  18.934 -89.391  1.00  0.00              
ATOM   1485  NE  ARG B  30       9.353  17.518 -89.406  1.00  0.00              
ATOM   1486  CZ  ARG B  30      10.505  17.030 -88.959  1.00  0.00              
ATOM   1487  NH1 ARG B  30      11.425  17.846 -88.456  1.00  0.00              
ATOM   1488  NH2 ARG B  30      10.737  15.726 -89.010  1.00  0.00              
ATOM   1489  H   ARG B  30       5.541  20.796 -88.166  1.00  0.00              
ATOM   1490  HA  ARG B  30       4.905  18.298 -89.498  1.00  0.00              
ATOM   1491 1HB  ARG B  30       7.015  19.043 -87.465  1.00  0.00              
ATOM   1492 2HB  ARG B  30       6.930  17.481 -88.314  1.00  0.00              
ATOM   1493 1HG  ARG B  30       7.181  18.656 -90.481  1.00  0.00              
ATOM   1494 2HG  ARG B  30       7.297  20.209 -89.616  1.00  0.00              
ATOM   1495 1HD  ARG B  30       9.525  19.433 -90.207  1.00  0.00              
ATOM   1496 2HD  ARG B  30       9.313  19.364 -88.441  1.00  0.00              
ATOM   1497  HE  ARG B  30       8.819  16.726 -89.734  1.00  0.00              
ATOM   1498 1HH1 ARG B  30      11.246  18.837 -88.413  1.00  0.00              
ATOM   1499 2HH1 ARG B  30      12.298  17.469 -88.118  1.00  0.00              
ATOM   1500 1HH2 ARG B  30      10.034  15.106 -89.390  1.00  0.00              
ATOM   1501 2HH2 ARG B  30      11.614  15.358 -88.669  1.00  0.00              
ATOM   1502  N   VAL B  31       4.353  18.556 -86.256  1.00  0.00              
ATOM   1503  CA  VAL B  31       3.640  17.910 -85.158  1.00  0.00              
ATOM   1504  C   VAL B  31       2.169  17.787 -85.572  1.00  0.00              
ATOM   1505  O   VAL B  31       1.511  16.796 -85.264  1.00  0.00              
ATOM   1506  CB  VAL B  31       3.758  18.717 -83.840  1.00  0.00              
ATOM   1507  CG1 VAL B  31       2.954  18.039 -82.734  1.00  0.00              
ATOM   1508  CG2 VAL B  31       5.217  18.824 -83.422  1.00  0.00              
ATOM   1509  H   VAL B  31       4.745  19.476 -86.114  1.00  0.00              
ATOM   1510  HA  VAL B  31       4.011  16.899 -84.984  1.00  0.00              
ATOM   1511  HB  VAL B  31       3.399  19.732 -84.013  1.00  0.00              
ATOM   1512 1HG1 VAL B  31       3.044  18.616 -81.811  1.00  0.00              
ATOM   1513 2HG1 VAL B  31       1.905  17.985 -83.025  1.00  0.00              
ATOM   1514 3HG1 VAL B  31       3.338  17.033 -82.569  1.00  0.00              
ATOM   1515 1HG2 VAL B  31       5.292  19.393 -82.496  1.00  0.00              
ATOM   1516 2HG2 VAL B  31       5.623  17.824 -83.267  1.00  0.00              
ATOM   1517 3HG2 VAL B  31       5.784  19.330 -84.204  1.00  0.00              
ATOM   1518  N   GLY B  32       1.664  18.790 -86.284  1.00  0.00              
ATOM   1519  CA  GLY B  32       0.285  18.747 -86.743  1.00  0.00              
ATOM   1520  C   GLY B  32       0.040  17.602 -87.718  1.00  0.00              
ATOM   1521  O   GLY B  32      -0.996  16.937 -87.655  1.00  0.00              
ATOM   1522  H   GLY B  32       2.234  19.592 -86.511  1.00  0.00              
ATOM   1523 1HA  GLY B  32      -0.373  18.617 -85.884  1.00  0.00              
ATOM   1524 2HA  GLY B  32       0.047  19.685 -87.244  1.00  0.00              
ATOM   1525  N   ALA B  33       0.988  17.364 -88.623  1.00  0.00              
ATOM   1526  CA  ALA B  33       0.857  16.279 -89.595  1.00  0.00              
ATOM   1527  C   ALA B  33       0.856  14.942 -88.865  1.00  0.00              
ATOM   1528  O   ALA B  33       0.104  14.028 -89.209  1.00  0.00              
ATOM   1529  CB  ALA B  33       2.001  16.331 -90.603  1.00  0.00              
ATOM   1530  H   ALA B  33       1.816  17.943 -88.638  1.00  0.00              
ATOM   1531  HA  ALA B  33      -0.095  16.389 -90.115  1.00  0.00              
ATOM   1532 1HB  ALA B  33       1.889  15.518 -91.319  1.00  0.00              
ATOM   1533 2HB  ALA B  33       1.981  17.285 -91.128  1.00  0.00              
ATOM   1534 3HB  ALA B  33       2.951  16.223 -90.080  1.00  0.00              
ATOM   1535  N   LEU B  34       1.707  14.837 -87.852  1.00  0.00              
ATOM   1536  CA  LEU B  34       1.802  13.632 -87.043  1.00  0.00              
ATOM   1537  C   LEU B  34       0.456  13.380 -86.359  1.00  0.00              
ATOM   1538  O   LEU B  34      -0.055  12.259 -86.351  1.00  0.00              
ATOM   1539  CB  LEU B  34       2.907  13.811 -85.998  1.00  0.00              
ATOM   1540  CG  LEU B  34       2.965  12.824 -84.833  1.00  0.00              
ATOM   1541  CD1 LEU B  34       3.202  11.416 -85.356  1.00  0.00              
ATOM   1542  CD2 LEU B  34       4.070  13.238 -83.871  1.00  0.00              
ATOM   1543  H   LEU B  34       2.308  15.621 -87.639  1.00  0.00              
ATOM   1544  HA  LEU B  34       2.013  12.777 -87.685  1.00  0.00              
ATOM   1545 1HB  LEU B  34       3.778  13.657 -86.635  1.00  0.00              
ATOM   1546 2HB  LEU B  34       2.925  14.823 -85.596  1.00  0.00              
ATOM   1547  HG  LEU B  34       2.016  12.893 -84.302  1.00  0.00              
ATOM   1548 1HD1 LEU B  34       3.241  10.720 -84.518  1.00  0.00              
ATOM   1549 2HD1 LEU B  34       2.387  11.134 -86.024  1.00  0.00              
ATOM   1550 3HD1 LEU B  34       4.145  11.383 -85.898  1.00  0.00              
ATOM   1551 1HD2 LEU B  34       4.111  12.534 -83.039  1.00  0.00              
ATOM   1552 2HD2 LEU B  34       5.027  13.238 -84.394  1.00  0.00              
ATOM   1553 3HD2 LEU B  34       3.866  14.238 -83.491  1.00  0.00              
ATOM   1554  N   ALA B  35      -0.116  14.439 -85.792  1.00  0.00              
ATOM   1555  CA  ALA B  35      -1.399  14.354 -85.105  1.00  0.00              
ATOM   1556  C   ALA B  35      -2.497  13.849 -86.040  1.00  0.00              
ATOM   1557  O   ALA B  35      -3.335  13.038 -85.648  1.00  0.00              
ATOM   1558  CB  ALA B  35      -1.777  15.709 -84.523  1.00  0.00              
ATOM   1559  H   ALA B  35       0.357  15.330 -85.842  1.00  0.00              
ATOM   1560  HA  ALA B  35      -1.313  13.635 -84.290  1.00  0.00              
ATOM   1561 1HB  ALA B  35      -2.736  15.630 -84.012  1.00  0.00              
ATOM   1562 2HB  ALA B  35      -1.012  16.026 -83.813  1.00  0.00              
ATOM   1563 3HB  ALA B  35      -1.854  16.440 -85.326  1.00  0.00              
ATOM   1564  N   GLU B  36      -2.486  14.337 -87.276  1.00  0.00              
ATOM   1565  CA  GLU B  36      -3.481  13.937 -88.264  1.00  0.00              
ATOM   1566  C   GLU B  36      -3.365  12.448 -88.583  1.00  0.00              
ATOM   1567  O   GLU B  36      -4.375  11.758 -88.735  1.00  0.00              
ATOM   1568  CB  GLU B  36      -3.332  14.764 -89.543  1.00  0.00              
ATOM   1569  CG  GLU B  36      -3.744  16.223 -89.399  1.00  0.00              
ATOM   1570  CD  GLU B  36      -3.455  16.998 -90.654  1.00  0.00              
ATOM   1571  OE1 GLU B  36      -2.892  16.434 -91.562  1.00  0.00              
ATOM   1572  OE2 GLU B  36      -3.895  18.119 -90.750  1.00  0.00              
ATOM   1573  H   GLU B  36      -1.772  15.002 -87.539  1.00  0.00              
ATOM   1574  HA  GLU B  36      -4.484  14.093 -87.864  1.00  0.00              
ATOM   1575 1HB  GLU B  36      -2.283  14.711 -89.835  1.00  0.00              
ATOM   1576 2HB  GLU B  36      -3.947  14.287 -90.305  1.00  0.00              
ATOM   1577 1HG  GLU B  36      -4.791  16.353 -89.126  1.00  0.00              
ATOM   1578 2HG  GLU B  36      -3.111  16.589 -88.592  1.00  0.00              
ATOM   1579  N   ARG B  37      -2.134  11.955 -88.681  1.00  0.00              
ATOM   1580  CA  ARG B  37      -1.893  10.547 -88.990  1.00  0.00              
ATOM   1581  C   ARG B  37      -2.323   9.605 -87.868  1.00  0.00              
ATOM   1582  O   ARG B  37      -2.855   8.523 -88.122  1.00  0.00              
ATOM   1583  CB  ARG B  37      -0.407  10.305 -89.280  1.00  0.00              
ATOM   1584  CG  ARG B  37       0.155  11.049 -90.478  1.00  0.00              
ATOM   1585  CD  ARG B  37       1.479  10.432 -90.923  1.00  0.00              
ATOM   1586  NE  ARG B  37       2.533  10.546 -89.915  1.00  0.00              
ATOM   1587  CZ  ARG B  37       3.234  11.651 -89.681  1.00  0.00              
ATOM   1588  NH1 ARG B  37       2.999  12.751 -90.385  1.00  0.00              
ATOM   1589  NH2 ARG B  37       4.175  11.657 -88.747  1.00  0.00              
ATOM   1590  H   ARG B  37      -1.346  12.568 -88.537  1.00  0.00              
ATOM   1591  HA  ARG B  37      -2.487  10.253 -89.856  1.00  0.00              
ATOM   1592 1HB  ARG B  37       0.145  10.603 -88.390  1.00  0.00              
ATOM   1593 2HB  ARG B  37      -0.285   9.235 -89.441  1.00  0.00              
ATOM   1594 1HG  ARG B  37      -0.570  10.994 -91.291  1.00  0.00              
ATOM   1595 2HG  ARG B  37       0.307  12.092 -90.198  1.00  0.00              
ATOM   1596 1HD  ARG B  37       1.324   9.375 -91.133  1.00  0.00              
ATOM   1597 2HD  ARG B  37       1.820  10.937 -91.826  1.00  0.00              
ATOM   1598  HE  ARG B  37       2.884   9.852 -89.269  1.00  0.00              
ATOM   1599 1HH1 ARG B  37       2.287  12.747 -91.100  1.00  0.00              
ATOM   1600 2HH1 ARG B  37       3.536  13.588 -90.203  1.00  0.00              
ATOM   1601 1HH2 ARG B  37       4.357  10.818 -88.213  1.00  0.00              
ATOM   1602 2HH2 ARG B  37       4.706  12.498 -88.574  1.00  0.00              
ATOM   1603  N   GLU B  38      -2.089  10.021 -86.627  1.00  0.00              
ATOM   1604  CA  GLU B  38      -2.416   9.202 -85.464  1.00  0.00              
ATOM   1605  C   GLU B  38      -3.791   9.457 -84.861  1.00  0.00              
ATOM   1606  O   GLU B  38      -4.168   8.823 -83.870  1.00  0.00              
ATOM   1607  CB  GLU B  38      -1.345   9.400 -84.392  1.00  0.00              
ATOM   1608  CG  GLU B  38       0.058   9.071 -84.871  1.00  0.00              
ATOM   1609  CD  GLU B  38       0.204   7.615 -85.271  1.00  0.00              
ATOM   1610  OE1 GLU B  38       1.223   7.269 -85.905  1.00  0.00              
ATOM   1611  OE2 GLU B  38      -0.698   6.817 -84.943  1.00  0.00              
ATOM   1612  H   GLU B  38      -1.672  10.930 -86.487  1.00  0.00              
ATOM   1613  HA  GLU B  38      -2.442   8.149 -85.748  1.00  0.00              
ATOM   1614 1HB  GLU B  38      -1.396  10.444 -84.079  1.00  0.00              
ATOM   1615 2HB  GLU B  38      -1.612   8.756 -83.552  1.00  0.00              
ATOM   1616 1HG  GLU B  38       0.392   9.696 -85.699  1.00  0.00              
ATOM   1617 2HG  GLU B  38       0.679   9.262 -83.999  1.00  0.00              
ATOM   1618  N   ASN B  39      -4.537  10.390 -85.442  1.00  0.00              
ATOM   1619  CA  ASN B  39      -5.868  10.714 -84.950  1.00  0.00              
ATOM   1620  C   ASN B  39      -5.884  11.152 -83.484  1.00  0.00              
ATOM   1621  O   ASN B  39      -6.823  10.849 -82.745  1.00  0.00              
ATOM   1622  CB  ASN B  39      -6.809   9.522 -85.141  1.00  0.00              
ATOM   1623  CG  ASN B  39      -7.010   9.172 -86.599  1.00  0.00              
ATOM   1624  OD1 ASN B  39      -7.373  10.026 -87.407  1.00  0.00              
ATOM   1625  ND2 ASN B  39      -6.779   7.912 -86.946  1.00  0.00              
ATOM   1626  H   ASN B  39      -4.174  10.882 -86.245  1.00  0.00              
ATOM   1627  HA  ASN B  39      -6.269  11.566 -85.503  1.00  0.00              
ATOM   1628 1HB  ASN B  39      -6.684   8.613 -84.550  1.00  0.00              
ATOM   1629 2HB  ASN B  39      -7.681  10.071 -84.783  1.00  0.00              
ATOM   1630 1HD2 ASN B  39      -6.896   7.625 -87.897  1.00  0.00              
ATOM   1631 2HD2 ASN B  39      -6.489   7.249 -86.255  1.00  0.00              
ATOM   1632  N   HIS B  40      -4.839  11.860 -83.066  1.00  0.00              
ATOM   1633  CA  HIS B  40      -4.757  12.362 -81.699  1.00  0.00              
ATOM   1634  C   HIS B  40      -4.053  13.702 -81.798  1.00  0.00              
ATOM   1635  O   HIS B  40      -2.931  13.793 -82.298  1.00  0.00              
ATOM   1636  CB  HIS B  40      -3.977  11.391 -80.810  1.00  0.00              
ATOM   1637  CG  HIS B  40      -4.135  11.662 -79.347  1.00  0.00              
ATOM   1638  ND1 HIS B  40      -5.367  11.719 -78.731  1.00  0.00              
ATOM   1639  CD2 HIS B  40      -3.219  11.896 -78.378  1.00  0.00              
ATOM   1640  CE1 HIS B  40      -5.203  11.976 -77.445  1.00  0.00              
ATOM   1641  NE2 HIS B  40      -3.909  12.086 -77.205  1.00  0.00              
ATOM   1642  H   HIS B  40      -4.087  12.059 -83.710  1.00  0.00              
ATOM   1643  HA  HIS B  40      -5.761  12.494 -81.297  1.00  0.00              
ATOM   1644 1HB  HIS B  40      -4.316  10.369 -80.979  1.00  0.00              
ATOM   1645 2HB  HIS B  40      -2.910  11.461 -81.026  1.00  0.00              
ATOM   1646  HD2 HIS B  40      -2.130  11.948 -78.386  1.00  0.00              
ATOM   1647  HE1 HIS B  40      -6.063  12.059 -76.783  1.00  0.00              
ATOM   1648  HE2 HIS B  40      -3.486  12.277 -76.308  1.00  0.00              
ATOM   1649  N   HIS B  41      -4.717  14.743 -81.311  1.00  0.00              
ATOM   1650  CA  HIS B  41      -4.186  16.088 -81.424  1.00  0.00              
ATOM   1651  C   HIS B  41      -3.725  16.737 -80.139  1.00  0.00              
ATOM   1652  O   HIS B  41      -4.346  16.594 -79.091  1.00  0.00              
ATOM   1653  CB  HIS B  41      -5.235  16.992 -82.079  1.00  0.00              
ATOM   1654  CG  HIS B  41      -5.355  16.800 -83.559  1.00  0.00              
ATOM   1655  ND1 HIS B  41      -4.800  17.675 -84.470  1.00  0.00              
ATOM   1656  CD2 HIS B  41      -5.965  15.835 -84.287  1.00  0.00              
ATOM   1657  CE1 HIS B  41      -5.064  17.255 -85.695  1.00  0.00              
ATOM   1658  NE2 HIS B  41      -5.769  16.142 -85.611  1.00  0.00              
ATOM   1659  H   HIS B  41      -5.605  14.602 -80.852  1.00  0.00              
ATOM   1660  HA  HIS B  41      -3.284  16.075 -82.036  1.00  0.00              
ATOM   1661 1HB  HIS B  41      -6.221  16.790 -81.659  1.00  0.00              
ATOM   1662 2HB  HIS B  41      -4.980  18.039 -81.920  1.00  0.00              
ATOM   1663  HD2 HIS B  41      -6.529  14.945 -84.011  1.00  0.00              
ATOM   1664  HE1 HIS B  41      -4.709  17.813 -86.561  1.00  0.00              
ATOM   1665  HE2 HIS B  41      -6.113  15.597 -86.389  1.00  0.00              
ATOM   1666  N   PRO B  42      -2.633  17.501 -80.220  1.00  0.00              
ATOM   1667  CA  PRO B  42      -2.070  18.188 -79.063  1.00  0.00              
ATOM   1668  C   PRO B  42      -2.598  19.603 -78.957  1.00  0.00              
ATOM   1669  O   PRO B  42      -3.420  20.048 -79.766  1.00  0.00              
ATOM   1670  CB  PRO B  42      -0.593  18.225 -79.406  1.00  0.00              
ATOM   1671  CG  PRO B  42      -0.650  18.594 -80.879  1.00  0.00              
ATOM   1672  CD  PRO B  42      -1.786  17.717 -81.414  1.00  0.00              
ATOM   1673  HA  PRO B  42      -2.342  17.711 -78.110  1.00  0.00              
ATOM   1674 1HB  PRO B  42      -0.058  18.967 -78.796  1.00  0.00              
ATOM   1675 2HB  PRO B  42      -0.114  17.252 -79.224  1.00  0.00              
ATOM   1676 1HG  PRO B  42      -0.856  19.666 -81.013  1.00  0.00              
ATOM   1677 2HG  PRO B  42       0.308  18.386 -81.380  1.00  0.00              
ATOM   1678 1HD  PRO B  42      -2.352  18.210 -82.218  1.00  0.00              
ATOM   1679 2HD  PRO B  42      -1.420  16.762 -81.821  1.00  0.00              
ATOM   1680  N   ARG B  43      -2.140  20.294 -77.921  1.00  0.00              
ATOM   1681  CA  ARG B  43      -2.405  21.713 -77.790  1.00  0.00              
ATOM   1682  C   ARG B  43      -0.994  22.248 -78.047  1.00  0.00              
ATOM   1683  O   ARG B  43      -0.038  21.880 -77.349  1.00  0.00              
ATOM   1684  CB  ARG B  43      -3.025  22.147 -76.470  1.00  0.00              
ATOM   1685  CG  ARG B  43      -3.247  23.644 -76.329  1.00  0.00              
ATOM   1686  CD  ARG B  43      -4.189  24.024 -75.245  1.00  0.00              
ATOM   1687  NE  ARG B  43      -3.669  23.833 -73.900  1.00  0.00              
ATOM   1688  CZ  ARG B  43      -4.375  24.039 -72.771  1.00  0.00              
ATOM   1689  NH1 ARG B  43      -5.614  24.475 -72.817  1.00  0.00              
ATOM   1690  NH2 ARG B  43      -3.779  23.812 -71.613  1.00  0.00              
ATOM   1691  H   ARG B  43      -1.596  19.829 -77.209  1.00  0.00              
ATOM   1692  HA  ARG B  43      -3.141  22.020 -78.534  1.00  0.00              
ATOM   1693 1HB  ARG B  43      -3.980  21.632 -76.383  1.00  0.00              
ATOM   1694 2HB  ARG B  43      -2.356  21.807 -75.678  1.00  0.00              
ATOM   1695 1HG  ARG B  43      -2.288  24.119 -76.122  1.00  0.00              
ATOM   1696 2HG  ARG B  43      -3.645  24.025 -77.270  1.00  0.00              
ATOM   1697 1HD  ARG B  43      -4.443  25.078 -75.350  1.00  0.00              
ATOM   1698 2HD  ARG B  43      -5.092  23.422 -75.334  1.00  0.00              
ATOM   1699  HE  ARG B  43      -2.751  23.534 -73.601  1.00  0.00              
ATOM   1700 1HH1 ARG B  43      -6.048  24.661 -73.709  1.00  0.00              
ATOM   1701 2HH1 ARG B  43      -6.125  24.623 -71.959  1.00  0.00              
ATOM   1702 1HH2 ARG B  43      -2.820  23.493 -71.596  1.00  0.00              
ATOM   1703 2HH2 ARG B  43      -4.285  23.958 -70.752  1.00  0.00              
ATOM   1704  N   ALA B  44      -0.863  23.073 -79.079  1.00  0.00              
ATOM   1705  CA  ALA B  44       0.423  23.645 -79.450  1.00  0.00              
ATOM   1706  C   ALA B  44       0.472  25.123 -79.148  1.00  0.00              
ATOM   1707  O   ALA B  44      -0.465  25.855 -79.466  1.00  0.00              
ATOM   1708  CB  ALA B  44       0.713  23.396 -80.923  1.00  0.00              
ATOM   1709  H   ALA B  44      -1.680  23.310 -79.621  1.00  0.00              
ATOM   1710  HA  ALA B  44       1.203  23.165 -78.857  1.00  0.00              
ATOM   1711 1HB  ALA B  44       1.678  23.834 -81.182  1.00  0.00              
ATOM   1712 2HB  ALA B  44       0.741  22.322 -81.112  1.00  0.00              
ATOM   1713 3HB  ALA B  44      -0.067  23.852 -81.529  1.00  0.00              
ATOM   1714  N   THR B  45       1.562  25.572 -78.546  1.00  0.00              
ATOM   1715  CA  THR B  45       1.725  26.993 -78.271  1.00  0.00              
ATOM   1716  C   THR B  45       2.984  27.414 -79.018  1.00  0.00              
ATOM   1717  O   THR B  45       4.080  26.927 -78.737  1.00  0.00              
ATOM   1718  CB  THR B  45       1.859  27.305 -76.769  1.00  0.00              
ATOM   1719  OG1 THR B  45       0.682  26.864 -76.080  1.00  0.00              
ATOM   1720  CG2 THR B  45       2.041  28.799 -76.549  1.00  0.00              
ATOM   1721  H   THR B  45       2.293  24.932 -78.269  1.00  0.00              
ATOM   1722  HA  THR B  45       0.864  27.543 -78.651  1.00  0.00              
ATOM   1723  HB  THR B  45       2.723  26.772 -76.372  1.00  0.00              
ATOM   1724  HG1 THR B  45       0.577  25.918 -76.201  1.00  0.00              
ATOM   1725 1HG2 THR B  45       2.135  29.000 -75.482  1.00  0.00              
ATOM   1726 2HG2 THR B  45       2.942  29.135 -77.063  1.00  0.00              
ATOM   1727 3HG2 THR B  45       1.178  29.332 -76.944  1.00  0.00              
ATOM   1728  N   VAL B  46       2.807  28.300 -79.992  1.00  0.00              
ATOM   1729  CA  VAL B  46       3.898  28.780 -80.820  1.00  0.00              
ATOM   1730  C   VAL B  46       4.189  30.244 -80.544  1.00  0.00              
ATOM   1731  O   VAL B  46       3.285  31.083 -80.539  1.00  0.00              
ATOM   1732  CB  VAL B  46       3.593  28.598 -82.319  1.00  0.00              
ATOM   1733  CG1 VAL B  46       4.731  29.151 -83.164  1.00  0.00              
ATOM   1734  CG2 VAL B  46       3.358  27.130 -82.640  1.00  0.00              
ATOM   1735  H   VAL B  46       1.873  28.649 -80.157  1.00  0.00              
ATOM   1736  HA  VAL B  46       4.829  28.260 -80.588  1.00  0.00              
ATOM   1737  HB  VAL B  46       2.671  29.127 -82.559  1.00  0.00              
ATOM   1738 1HG1 VAL B  46       4.499  29.014 -84.221  1.00  0.00              
ATOM   1739 2HG1 VAL B  46       4.856  30.213 -82.956  1.00  0.00              
ATOM   1740 3HG1 VAL B  46       5.653  28.622 -82.924  1.00  0.00              
ATOM   1741 1HG2 VAL B  46       3.143  27.019 -83.703  1.00  0.00              
ATOM   1742 2HG2 VAL B  46       4.250  26.555 -82.387  1.00  0.00              
ATOM   1743 3HG2 VAL B  46       2.512  26.761 -82.060  1.00  0.00              
ATOM   1744  N   GLU B  47       5.453  30.545 -80.298  1.00  0.00              
ATOM   1745  CA  GLU B  47       5.873  31.913 -80.053  1.00  0.00              
ATOM   1746  C   GLU B  47       7.297  32.044 -80.548  1.00  0.00              
ATOM   1747  O   GLU B  47       7.902  31.058 -80.961  1.00  0.00              
ATOM   1748  CB  GLU B  47       5.772  32.277 -78.570  1.00  0.00              
ATOM   1749  CG  GLU B  47       6.711  31.492 -77.665  1.00  0.00              
ATOM   1750  CD  GLU B  47       6.499  31.848 -76.219  1.00  0.00              
ATOM   1751  OE1 GLU B  47       6.692  32.988 -75.873  1.00  0.00              
ATOM   1752  OE2 GLU B  47       6.037  31.008 -75.483  1.00  0.00              
ATOM   1753  H   GLU B  47       6.142  29.806 -80.280  1.00  0.00              
ATOM   1754  HA  GLU B  47       5.239  32.601 -80.614  1.00  0.00              
ATOM   1755 1HB  GLU B  47       5.994  33.341 -78.488  1.00  0.00              
ATOM   1756 2HB  GLU B  47       4.741  32.096 -78.267  1.00  0.00              
ATOM   1757 1HG  GLU B  47       6.631  30.413 -77.788  1.00  0.00              
ATOM   1758 2HG  GLU B  47       7.701  31.820 -77.978  1.00  0.00              
ATOM   1759  N   PHE B  48       7.828  33.258 -80.536  1.00  0.00              
ATOM   1760  CA  PHE B  48       9.192  33.449 -80.989  1.00  0.00              
ATOM   1761  C   PHE B  48      10.143  32.524 -80.242  1.00  0.00              
ATOM   1762  O   PHE B  48      10.201  32.545 -79.015  1.00  0.00              
ATOM   1763  CB  PHE B  48       9.616  34.907 -80.809  1.00  0.00              
ATOM   1764  CG  PHE B  48      10.999  35.203 -81.316  1.00  0.00              
ATOM   1765  CD1 PHE B  48      11.241  35.341 -82.674  1.00  0.00              
ATOM   1766  CD2 PHE B  48      12.061  35.344 -80.435  1.00  0.00              
ATOM   1767  CE1 PHE B  48      12.513  35.613 -83.142  1.00  0.00              
ATOM   1768  CE2 PHE B  48      13.333  35.617 -80.899  1.00  0.00              
ATOM   1769  CZ  PHE B  48      13.559  35.751 -82.254  1.00  0.00              
ATOM   1770  H   PHE B  48       7.300  34.056 -80.216  1.00  0.00              
ATOM   1771  HA  PHE B  48       9.269  33.192 -82.047  1.00  0.00              
ATOM   1772 1HB  PHE B  48       8.938  35.565 -81.351  1.00  0.00              
ATOM   1773 2HB  PHE B  48       9.609  35.171 -79.752  1.00  0.00              
ATOM   1774  HD1 PHE B  48      10.414  35.232 -83.376  1.00  0.00              
ATOM   1775  HD2 PHE B  48      11.883  35.238 -79.365  1.00  0.00              
ATOM   1776  HE1 PHE B  48      12.689  35.718 -84.212  1.00  0.00              
ATOM   1777  HE2 PHE B  48      14.159  35.726 -80.196  1.00  0.00              
ATOM   1778  HZ  PHE B  48      14.562  35.964 -82.622  1.00  0.00              
ATOM   1779  N   GLY B  49      10.865  31.701 -80.998  1.00  0.00              
ATOM   1780  CA  GLY B  49      11.844  30.799 -80.418  1.00  0.00              
ATOM   1781  C   GLY B  49      11.375  29.594 -79.619  1.00  0.00              
ATOM   1782  O   GLY B  49      12.203  28.918 -79.006  1.00  0.00              
ATOM   1783  H   GLY B  49      10.730  31.705 -81.999  1.00  0.00              
ATOM   1784 1HA  GLY B  49      12.457  30.378 -81.215  1.00  0.00              
ATOM   1785 2HA  GLY B  49      12.478  31.356 -79.729  1.00  0.00              
ATOM   1786  N   ARG B  50      10.083  29.297 -79.612  1.00  0.00              
ATOM   1787  CA  ARG B  50       9.634  28.148 -78.846  1.00  0.00              
ATOM   1788  C   ARG B  50       8.292  27.579 -79.233  1.00  0.00              
ATOM   1789  O   ARG B  50       7.369  28.301 -79.610  1.00  0.00              
ATOM   1790  CB  ARG B  50       9.577  28.500 -77.362  1.00  0.00              
ATOM   1791  CG  ARG B  50       9.225  27.327 -76.437  1.00  0.00              
ATOM   1792  CD  ARG B  50       9.337  27.710 -74.964  1.00  0.00              
ATOM   1793  NE  ARG B  50       8.373  28.736 -74.576  1.00  0.00              
ATOM   1794  CZ  ARG B  50       8.231  29.197 -73.337  1.00  0.00              
ATOM   1795  NH1 ARG B  50       8.997  28.724 -72.361  1.00  0.00              
ATOM   1796  NH2 ARG B  50       7.326  30.127 -73.069  1.00  0.00              
ATOM   1797  H   ARG B  50       9.401  29.843 -80.121  1.00  0.00              
ATOM   1798  HA  ARG B  50      10.319  27.313 -78.997  1.00  0.00              
ATOM   1799 1HB  ARG B  50      10.556  28.893 -77.090  1.00  0.00              
ATOM   1800 2HB  ARG B  50       8.827  29.283 -77.250  1.00  0.00              
ATOM   1801 1HG  ARG B  50       8.203  27.013 -76.649  1.00  0.00              
ATOM   1802 2HG  ARG B  50       9.908  26.504 -76.646  1.00  0.00              
ATOM   1803 1HD  ARG B  50       9.162  26.825 -74.353  1.00  0.00              
ATOM   1804 2HD  ARG B  50      10.340  28.090 -74.773  1.00  0.00              
ATOM   1805  HE  ARG B  50       7.698  29.233 -75.142  1.00  0.00              
ATOM   1806 1HH1 ARG B  50       9.686  28.015 -72.565  1.00  0.00              
ATOM   1807 2HH1 ARG B  50       8.886  29.077 -71.422  1.00  0.00              
ATOM   1808 1HH2 ARG B  50       6.739  30.484 -73.810  1.00  0.00              
ATOM   1809 2HH2 ARG B  50       7.222  30.471 -72.125  1.00  0.00              
ATOM   1810  N   VAL B  51       8.202  26.259 -79.141  1.00  0.00              
ATOM   1811  CA  VAL B  51       6.956  25.560 -79.377  1.00  0.00              
ATOM   1812  C   VAL B  51       6.740  24.688 -78.154  1.00  0.00              
ATOM   1813  O   VAL B  51       7.627  23.925 -77.764  1.00  0.00              
ATOM   1814  CB  VAL B  51       6.995  24.619 -80.594  1.00  0.00              
ATOM   1815  CG1 VAL B  51       5.675  23.857 -80.686  1.00  0.00              
ATOM   1816  CG2 VAL B  51       7.240  25.404 -81.865  1.00  0.00              
ATOM   1817  H   VAL B  51       9.027  25.728 -78.900  1.00  0.00              
ATOM   1818  HA  VAL B  51       6.120  26.255 -79.458  1.00  0.00              
ATOM   1819  HB  VAL B  51       7.834  23.930 -80.480  1.00  0.00              
ATOM   1820 1HG1 VAL B  51       5.699  23.187 -81.548  1.00  0.00              
ATOM   1821 2HG1 VAL B  51       5.525  23.272 -79.780  1.00  0.00              
ATOM   1822 3HG1 VAL B  51       4.853  24.563 -80.802  1.00  0.00              
ATOM   1823 1HG2 VAL B  51       7.267  24.723 -82.715  1.00  0.00              
ATOM   1824 2HG2 VAL B  51       6.438  26.129 -82.004  1.00  0.00              
ATOM   1825 3HG2 VAL B  51       8.193  25.930 -81.792  1.00  0.00              
ATOM   1826  N   THR B  52       5.579  24.825 -77.528  1.00  0.00              
ATOM   1827  CA  THR B  52       5.234  23.990 -76.392  1.00  0.00              
ATOM   1828  C   THR B  52       4.218  22.991 -76.928  1.00  0.00              
ATOM   1829  O   THR B  52       3.252  23.368 -77.608  1.00  0.00              
ATOM   1830  CB  THR B  52       4.591  24.795 -75.251  1.00  0.00              
ATOM   1831  OG1 THR B  52       5.500  25.808 -74.809  1.00  0.00              
ATOM   1832  CG2 THR B  52       4.265  23.886 -74.071  1.00  0.00              
ATOM   1833  H   THR B  52       4.921  25.521 -77.846  1.00  0.00              
ATOM   1834  HA  THR B  52       6.123  23.471 -76.033  1.00  0.00              
ATOM   1835  HB  THR B  52       3.674  25.257 -75.617  1.00  0.00              
ATOM   1836  HG1 THR B  52       5.463  26.554 -75.413  1.00  0.00              
ATOM   1837 1HG2 THR B  52       3.811  24.474 -73.275  1.00  0.00              
ATOM   1838 2HG2 THR B  52       3.571  23.110 -74.391  1.00  0.00              
ATOM   1839 3HG2 THR B  52       5.183  23.427 -73.705  1.00  0.00              
ATOM   1840  N   VAL B  53       4.454  21.718 -76.650  1.00  0.00              
ATOM   1841  CA  VAL B  53       3.572  20.654 -77.102  1.00  0.00              
ATOM   1842  C   VAL B  53       2.981  19.978 -75.875  1.00  0.00              
ATOM   1843  O   VAL B  53       3.713  19.557 -74.979  1.00  0.00              
ATOM   1844  CB  VAL B  53       4.346  19.601 -77.940  1.00  0.00              
ATOM   1845  CG1 VAL B  53       3.383  18.544 -78.463  1.00  0.00              
ATOM   1846  CG2 VAL B  53       5.086  20.275 -79.092  1.00  0.00              
ATOM   1847  H   VAL B  53       5.274  21.481 -76.109  1.00  0.00              
ATOM   1848  HA  VAL B  53       2.736  21.050 -77.679  1.00  0.00              
ATOM   1849  HB  VAL B  53       5.101  19.132 -77.310  1.00  0.00              
ATOM   1850 1HG1 VAL B  53       3.933  17.809 -79.050  1.00  0.00              
ATOM   1851 2HG1 VAL B  53       2.898  18.048 -77.624  1.00  0.00              
ATOM   1852 3HG1 VAL B  53       2.629  19.018 -79.093  1.00  0.00              
ATOM   1853 1HG2 VAL B  53       5.623  19.526 -79.670  1.00  0.00              
ATOM   1854 2HG2 VAL B  53       4.368  20.784 -79.736  1.00  0.00              
ATOM   1855 3HG2 VAL B  53       5.794  21.003 -78.694  1.00  0.00              
ATOM   1856  N   GLU B  54       1.657  19.887 -75.841  1.00  0.00              
ATOM   1857  CA  GLU B  54       0.957  19.250 -74.731  1.00  0.00              
ATOM   1858  C   GLU B  54       0.071  18.139 -75.263  1.00  0.00              
ATOM   1859  O   GLU B  54      -0.713  18.350 -76.194  1.00  0.00              
ATOM   1860  CB  GLU B  54       0.125  20.268 -73.948  1.00  0.00              
ATOM   1861  CG  GLU B  54       0.906  21.485 -73.473  1.00  0.00              
ATOM   1862  CD  GLU B  54       0.023  22.443 -72.723  1.00  0.00              
ATOM   1863  OE1 GLU B  54      -0.974  22.853 -73.268  1.00  0.00              
ATOM   1864  OE2 GLU B  54       0.281  22.676 -71.566  1.00  0.00              
ATOM   1865  H   GLU B  54       1.120  20.268 -76.606  1.00  0.00              
ATOM   1866  HA  GLU B  54       1.679  18.799 -74.049  1.00  0.00              
ATOM   1867 1HB  GLU B  54      -0.684  20.590 -74.604  1.00  0.00              
ATOM   1868 2HB  GLU B  54      -0.290  19.745 -73.087  1.00  0.00              
ATOM   1869 1HG  GLU B  54       1.771  21.234 -72.859  1.00  0.00              
ATOM   1870 2HG  GLU B  54       1.243  21.951 -74.398  1.00  0.00              
ATOM   1871  N   TRP B  55       0.204  16.958 -74.668  1.00  0.00              
ATOM   1872  CA  TRP B  55      -0.588  15.798 -75.044  1.00  0.00              
ATOM   1873  C   TRP B  55      -1.384  15.281 -73.859  1.00  0.00              
ATOM   1874  O   TRP B  55      -0.838  15.086 -72.775  1.00  0.00              
ATOM   1875  CB  TRP B  55       0.293  14.631 -75.504  1.00  0.00              
ATOM   1876  CG  TRP B  55       1.144  14.869 -76.699  1.00  0.00              
ATOM   1877  CD1 TRP B  55       2.495  15.084 -76.715  1.00  0.00              
ATOM   1878  CD2 TRP B  55       0.718  14.892 -78.064  1.00  0.00              
ATOM   1879  NE1 TRP B  55       2.936  15.234 -78.007  1.00  0.00              
ATOM   1880  CE2 TRP B  55       1.866  15.124 -78.855  1.00  0.00              
ATOM   1881  CE3 TRP B  55      -0.522  14.738 -78.697  1.00  0.00              
ATOM   1882  CZ2 TRP B  55       1.810  15.206 -80.248  1.00  0.00              
ATOM   1883  CZ3 TRP B  55      -0.575  14.816 -80.086  1.00  0.00              
ATOM   1884  CH2 TRP B  55       0.585  15.052 -80.844  1.00  0.00              
ATOM   1885  H   TRP B  55       0.883  16.870 -73.925  1.00  0.00              
ATOM   1886  HA  TRP B  55      -1.309  16.075 -75.813  1.00  0.00              
ATOM   1887 1HB  TRP B  55       0.989  14.348 -74.713  1.00  0.00              
ATOM   1888 2HB  TRP B  55      -0.327  13.772 -75.765  1.00  0.00              
ATOM   1889  HD1 TRP B  55       3.003  15.103 -75.753  1.00  0.00              
ATOM   1890  HE1 TRP B  55       3.892  15.398 -78.286  1.00  0.00              
ATOM   1891  HE3 TRP B  55      -1.449  14.555 -78.154  1.00  0.00              
ATOM   1892  HZ2 TRP B  55       2.731  15.387 -80.803  1.00  0.00              
ATOM   1893  HZ3 TRP B  55      -1.543  14.691 -80.573  1.00  0.00              
ATOM   1894  HH2 TRP B  55       0.505  15.113 -81.929  1.00  0.00              
ATOM   1895  N   TRP B  56      -2.676  15.071 -74.061  1.00  0.00              
ATOM   1896  CA  TRP B  56      -3.504  14.457 -73.033  1.00  0.00              
ATOM   1897  C   TRP B  56      -4.754  13.916 -73.693  1.00  0.00              
ATOM   1898  O   TRP B  56      -5.053  14.230 -74.848  1.00  0.00              
ATOM   1899  CB  TRP B  56      -3.843  15.421 -71.880  1.00  0.00              
ATOM   1900  CG  TRP B  56      -4.924  16.416 -72.138  1.00  0.00              
ATOM   1901  CD1 TRP B  56      -6.260  16.266 -71.892  1.00  0.00              
ATOM   1902  CD2 TRP B  56      -4.753  17.742 -72.645  1.00  0.00              
ATOM   1903  NE1 TRP B  56      -6.932  17.422 -72.213  1.00  0.00              
ATOM   1904  CE2 TRP B  56      -6.031  18.345 -72.680  1.00  0.00              
ATOM   1905  CE3 TRP B  56      -3.643  18.482 -73.074  1.00  0.00              
ATOM   1906  CZ2 TRP B  56      -6.228  19.660 -73.124  1.00  0.00              
ATOM   1907  CZ3 TRP B  56      -3.838  19.788 -73.517  1.00  0.00              
ATOM   1908  CH2 TRP B  56      -5.122  20.361 -73.539  1.00  0.00              
ATOM   1909  H   TRP B  56      -3.101  15.340 -74.938  1.00  0.00              
ATOM   1910  HA  TRP B  56      -2.967  13.627 -72.573  1.00  0.00              
ATOM   1911 1HB  TRP B  56      -4.175  14.864 -71.006  1.00  0.00              
ATOM   1912 2HB  TRP B  56      -2.968  16.017 -71.620  1.00  0.00              
ATOM   1913  HD1 TRP B  56      -6.584  15.304 -71.501  1.00  0.00              
ATOM   1914  HE1 TRP B  56      -7.927  17.569 -72.123  1.00  0.00              
ATOM   1915  HE3 TRP B  56      -2.631  18.083 -73.074  1.00  0.00              
ATOM   1916  HZ2 TRP B  56      -7.237  20.069 -73.124  1.00  0.00              
ATOM   1917  HZ3 TRP B  56      -2.968  20.354 -73.848  1.00  0.00              
ATOM   1918  HH2 TRP B  56      -5.240  21.387 -73.892  1.00  0.00              
ATOM   1919  N   THR B  57      -5.455  13.058 -72.968  1.00  0.00              
ATOM   1920  CA  THR B  57      -6.678  12.457 -73.461  1.00  0.00              
ATOM   1921  C   THR B  57      -7.816  12.995 -72.606  1.00  0.00              
ATOM   1922  O   THR B  57      -7.922  12.683 -71.419  1.00  0.00              
ATOM   1923  CB  THR B  57      -6.598  10.928 -73.363  1.00  0.00              
ATOM   1924  OG1 THR B  57      -5.475  10.470 -74.130  1.00  0.00              
ATOM   1925  CG2 THR B  57      -7.865  10.288 -73.906  1.00  0.00              
ATOM   1926  H   THR B  57      -5.125  12.816 -72.046  1.00  0.00              
ATOM   1927  HA  THR B  57      -6.843  12.752 -74.497  1.00  0.00              
ATOM   1928  HB  THR B  57      -6.472  10.645 -72.317  1.00  0.00              
ATOM   1929  HG1 THR B  57      -4.671  10.590 -73.620  1.00  0.00              
ATOM   1930 1HG2 THR B  57      -7.788   9.204 -73.828  1.00  0.00              
ATOM   1931 2HG2 THR B  57      -8.724  10.635 -73.330  1.00  0.00              
ATOM   1932 3HG2 THR B  57      -7.993  10.568 -74.951  1.00  0.00              
ATOM   1933  N   HIS B  58      -8.651  13.822 -73.222  1.00  0.00              
ATOM   1934  CA  HIS B  58      -9.778  14.453 -72.544  1.00  0.00              
ATOM   1935  C   HIS B  58     -10.679  13.502 -71.768  1.00  0.00              
ATOM   1936  O   HIS B  58     -10.937  13.714 -70.584  1.00  0.00              
ATOM   1937  CB  HIS B  58     -10.626  15.223 -73.562  1.00  0.00              
ATOM   1938  CG  HIS B  58      -9.972  16.472 -74.067  1.00  0.00              
ATOM   1939  ND1 HIS B  58      -9.021  16.462 -75.066  1.00  0.00              
ATOM   1940  CD2 HIS B  58     -10.132  17.768 -73.712  1.00  0.00              
ATOM   1941  CE1 HIS B  58      -8.625  17.700 -75.304  1.00  0.00              
ATOM   1942  NE2 HIS B  58      -9.283  18.510 -74.495  1.00  0.00              
ATOM   1943  H   HIS B  58      -8.493  14.020 -74.201  1.00  0.00              
ATOM   1944  HA  HIS B  58      -9.409  15.145 -71.788  1.00  0.00              
ATOM   1945 1HB  HIS B  58     -10.822  14.599 -74.435  1.00  0.00              
ATOM   1946 2HB  HIS B  58     -11.571  15.525 -73.112  1.00  0.00              
ATOM   1947  HD1 HIS B  58      -8.729  15.666 -75.597  1.00  0.00              
ATOM   1948  HD2 HIS B  58     -10.766  18.261 -72.974  1.00  0.00              
ATOM   1949  HE1 HIS B  58      -7.872  17.906 -76.065  1.00  0.00              
ATOM   1950  N   SER B  59     -11.157  12.458 -72.434  1.00  0.00              
ATOM   1951  CA  SER B  59     -12.060  11.512 -71.799  1.00  0.00              
ATOM   1952  C   SER B  59     -11.480  10.891 -70.538  1.00  0.00              
ATOM   1953  O   SER B  59     -12.211  10.626 -69.579  1.00  0.00              
ATOM   1954  CB  SER B  59     -12.456  10.405 -72.783  1.00  0.00              
ATOM   1955  OG  SER B  59     -11.379   9.519 -73.031  1.00  0.00              
ATOM   1956  H   SER B  59     -10.894  12.314 -73.399  1.00  0.00              
ATOM   1957  HA  SER B  59     -13.036  11.938 -71.559  1.00  0.00              
ATOM   1958 1HB  SER B  59     -13.292   9.847 -72.360  1.00  0.00              
ATOM   1959 2HB  SER B  59     -12.765  10.865 -73.720  1.00  0.00              
ATOM   1960  HG  SER B  59     -11.721   8.691 -73.379  1.00  0.00              
ATOM   1961  N   ALA B  60     -10.171  10.667 -70.535  1.00  0.00              
ATOM   1962  CA  ALA B  60      -9.495  10.062 -69.395  1.00  0.00              
ATOM   1963  C   ALA B  60      -9.084  11.082 -68.341  1.00  0.00              
ATOM   1964  O   ALA B  60      -8.723  10.711 -67.221  1.00  0.00              
ATOM   1965  CB  ALA B  60      -8.269   9.295 -69.876  1.00  0.00              
ATOM   1966  H   ALA B  60      -9.630  10.924 -71.348  1.00  0.00              
ATOM   1967  HA  ALA B  60     -10.185   9.375 -68.904  1.00  0.00              
ATOM   1968 1HB  ALA B  60      -7.766   8.844 -69.022  1.00  0.00              
ATOM   1969 2HB  ALA B  60      -8.579   8.514 -70.570  1.00  0.00              
ATOM   1970 3HB  ALA B  60      -7.588   9.979 -70.380  1.00  0.00              
ATOM   1971  N   GLY B  61      -9.130  12.359 -68.699  1.00  0.00              
ATOM   1972  CA  GLY B  61      -8.746  13.402 -67.766  1.00  0.00              
ATOM   1973  C   GLY B  61      -7.271  13.324 -67.415  1.00  0.00              
ATOM   1974  O   GLY B  61      -6.871  13.668 -66.301  1.00  0.00              
ATOM   1975  H   GLY B  61      -9.433  12.617 -69.628  1.00  0.00              
ATOM   1976 1HA  GLY B  61      -8.949  14.374 -68.215  1.00  0.00              
ATOM   1977 2HA  GLY B  61      -9.331  13.296 -66.853  1.00  0.00              
ATOM   1978  N   GLY B  62      -6.456  12.874 -68.361  1.00  0.00              
ATOM   1979  CA  GLY B  62      -5.038  12.763 -68.093  1.00  0.00              
ATOM   1980  C   GLY B  62      -4.221  12.148 -69.208  1.00  0.00              
ATOM   1981  O   GLY B  62      -4.645  12.100 -70.367  1.00  0.00              
ATOM   1982  H   GLY B  62      -6.808  12.607 -69.269  1.00  0.00              
ATOM   1983 1HA  GLY B  62      -4.631  13.758 -67.911  1.00  0.00              
ATOM   1984 2HA  GLY B  62      -4.890  12.144 -67.209  1.00  0.00              
ATOM   1985  N   VAL B  63      -3.045  11.662 -68.836  1.00  0.00              
ATOM   1986  CA  VAL B  63      -2.101  11.068 -69.769  1.00  0.00              
ATOM   1987  C   VAL B  63      -2.302   9.566 -69.936  1.00  0.00              
ATOM   1988  O   VAL B  63      -2.390   8.826 -68.955  1.00  0.00              
ATOM   1989  CB  VAL B  63      -0.657  11.343 -69.300  1.00  0.00              
ATOM   1990  CG1 VAL B  63       0.341  10.727 -70.259  1.00  0.00              
ATOM   1991  CG2 VAL B  63      -0.430  12.845 -69.194  1.00  0.00              
ATOM   1992  H   VAL B  63      -2.803  11.712 -67.856  1.00  0.00              
ATOM   1993  HA  VAL B  63      -2.239  11.462 -70.777  1.00  0.00              
ATOM   1994  HB  VAL B  63      -0.522  10.926 -68.303  1.00  0.00              
ATOM   1995 1HG1 VAL B  63       1.354  10.932 -69.911  1.00  0.00              
ATOM   1996 2HG1 VAL B  63       0.185   9.649 -70.304  1.00  0.00              
ATOM   1997 3HG1 VAL B  63       0.206  11.157 -71.250  1.00  0.00              
ATOM   1998 1HG2 VAL B  63       0.591  13.037 -68.862  1.00  0.00              
ATOM   1999 2HG2 VAL B  63      -0.587  13.306 -70.171  1.00  0.00              
ATOM   2000 3HG2 VAL B  63      -1.130  13.270 -68.477  1.00  0.00              
ATOM   2001  N   THR B  64      -2.381   9.127 -71.188  1.00  0.00              
ATOM   2002  CA  THR B  64      -2.566   7.715 -71.504  1.00  0.00              
ATOM   2003  C   THR B  64      -1.412   7.223 -72.369  1.00  0.00              
ATOM   2004  O   THR B  64      -0.532   7.996 -72.748  1.00  0.00              
ATOM   2005  CB  THR B  64      -3.869   7.475 -72.281  1.00  0.00              
ATOM   2006  OG1 THR B  64      -3.772   8.095 -73.569  1.00  0.00              
ATOM   2007  CG2 THR B  64      -5.059   8.047 -71.520  1.00  0.00              
ATOM   2008  H   THR B  64      -2.307   9.795 -71.943  1.00  0.00              
ATOM   2009  HA  THR B  64      -2.557   7.127 -70.586  1.00  0.00              
ATOM   2010  HB  THR B  64      -4.008   6.402 -72.418  1.00  0.00              
ATOM   2011  HG1 THR B  64      -3.632   9.038 -73.460  1.00  0.00              
ATOM   2012 1HG2 THR B  64      -5.973   7.866 -72.086  1.00  0.00              
ATOM   2013 2HG2 THR B  64      -5.134   7.564 -70.546  1.00  0.00              
ATOM   2014 3HG2 THR B  64      -4.920   9.119 -71.385  1.00  0.00              
ATOM   2015  N   GLU B  65      -1.426   5.934 -72.688  1.00  0.00              
ATOM   2016  CA  GLU B  65      -0.377   5.351 -73.510  1.00  0.00              
ATOM   2017  C   GLU B  65      -0.290   6.046 -74.869  1.00  0.00              
ATOM   2018  O   GLU B  65       0.802   6.233 -75.408  1.00  0.00              
ATOM   2019  CB  GLU B  65      -0.636   3.853 -73.693  1.00  0.00              
ATOM   2020  CG  GLU B  65       0.600   3.040 -74.036  1.00  0.00              
ATOM   2021  CD  GLU B  65       1.729   3.244 -73.033  1.00  0.00              
ATOM   2022  OE1 GLU B  65       1.438   3.479 -71.843  1.00  0.00              
ATOM   2023  OE2 GLU B  65       2.907   3.154 -73.432  1.00  0.00              
ATOM   2024  H   GLU B  65      -2.178   5.346 -72.360  1.00  0.00              
ATOM   2025  HA  GLU B  65       0.591   5.491 -73.028  1.00  0.00              
ATOM   2026 1HB  GLU B  65      -1.063   3.488 -72.759  1.00  0.00              
ATOM   2027 2HB  GLU B  65      -1.370   3.752 -74.491  1.00  0.00              
ATOM   2028 1HG  GLU B  65       0.407   1.972 -74.128  1.00  0.00              
ATOM   2029 2HG  GLU B  65       0.909   3.438 -75.001  1.00  0.00              
ATOM   2030  N   LYS B  66      -1.433   6.437 -75.425  1.00  0.00              
ATOM   2031  CA  LYS B  66      -1.432   7.113 -76.718  1.00  0.00              
ATOM   2032  C   LYS B  66      -0.663   8.428 -76.629  1.00  0.00              
ATOM   2033  O   LYS B  66       0.054   8.801 -77.556  1.00  0.00              
ATOM   2034  CB  LYS B  66      -2.862   7.392 -77.181  1.00  0.00              
ATOM   2035  CG  LYS B  66      -2.958   8.005 -78.569  1.00  0.00              
ATOM   2036  CD  LYS B  66      -2.424   7.058 -79.629  1.00  0.00              
ATOM   2037  CE  LYS B  66      -2.674   7.604 -81.027  1.00  0.00              
ATOM   2038  NZ  LYS B  66      -2.188   6.668 -82.076  1.00  0.00              
ATOM   2039  H   LYS B  66      -2.311   6.269 -74.956  1.00  0.00              
ATOM   2040  HA  LYS B  66      -0.923   6.495 -77.458  1.00  0.00              
ATOM   2041 1HB  LYS B  66      -3.393   6.439 -77.165  1.00  0.00              
ATOM   2042 2HB  LYS B  66      -3.309   8.066 -76.450  1.00  0.00              
ATOM   2043 1HG  LYS B  66      -4.004   8.232 -78.775  1.00  0.00              
ATOM   2044 2HG  LYS B  66      -2.378   8.927 -78.579  1.00  0.00              
ATOM   2045 1HD  LYS B  66      -1.352   6.928 -79.472  1.00  0.00              
ATOM   2046 2HD  LYS B  66      -2.925   6.095 -79.520  1.00  0.00              
ATOM   2047 1HE  LYS B  66      -3.745   7.763 -81.146  1.00  0.00              
ATOM   2048 2HE  LYS B  66      -2.155   8.557 -81.118  1.00  0.00              
ATOM   2049 1HZ  LYS B  66      -2.369   7.062 -82.990  1.00  0.00              
ATOM   2050 2HZ  LYS B  66      -1.194   6.521 -81.964  1.00  0.00              
ATOM   2051 3HZ  LYS B  66      -2.670   5.784 -81.990  1.00  0.00              
ATOM   2052  N   ASP B  67      -0.822   9.136 -75.517  1.00  0.00              
ATOM   2053  CA  ASP B  67      -0.125  10.400 -75.333  1.00  0.00              
ATOM   2054  C   ASP B  67       1.381  10.181 -75.294  1.00  0.00              
ATOM   2055  O   ASP B  67       2.143  10.954 -75.872  1.00  0.00              
ATOM   2056  CB  ASP B  67      -0.614  11.067 -74.056  1.00  0.00              
ATOM   2057  CG  ASP B  67      -2.072  11.439 -74.145  1.00  0.00              
ATOM   2058  OD1 ASP B  67      -2.419  12.211 -75.060  1.00  0.00              
ATOM   2059  OD2 ASP B  67      -2.872  10.950 -73.317  1.00  0.00              
ATOM   2060  H   ASP B  67      -1.433   8.801 -74.786  1.00  0.00              
ATOM   2061  HA  ASP B  67      -0.327  11.060 -76.178  1.00  0.00              
ATOM   2062 1HB  ASP B  67      -0.412  10.485 -73.157  1.00  0.00              
ATOM   2063 2HB  ASP B  67       0.007  11.964 -74.059  1.00  0.00              
ATOM   2064  N   ARG B  68       1.814   9.123 -74.615  1.00  0.00              
ATOM   2065  CA  ARG B  68       3.237   8.827 -74.550  1.00  0.00              
ATOM   2066  C   ARG B  68       3.776   8.446 -75.920  1.00  0.00              
ATOM   2067  O   ARG B  68       4.912   8.783 -76.258  1.00  0.00              
ATOM   2068  CB  ARG B  68       3.497   7.733 -73.515  1.00  0.00              
ATOM   2069  CG  ARG B  68       3.316   8.208 -72.082  1.00  0.00              
ATOM   2070  CD  ARG B  68       3.745   7.151 -71.073  1.00  0.00              
ATOM   2071  NE  ARG B  68       2.698   6.167 -70.818  1.00  0.00              
ATOM   2072  CZ  ARG B  68       1.684   6.353 -69.977  1.00  0.00              
ATOM   2073  NH1 ARG B  68       1.580   7.493 -69.305  1.00  0.00              
ATOM   2074  NH2 ARG B  68       0.776   5.402 -69.809  1.00  0.00              
ATOM   2075  H   ARG B  68       1.162   8.514 -74.141  1.00  0.00              
ATOM   2076  HA  ARG B  68       3.784   9.715 -74.233  1.00  0.00              
ATOM   2077 1HB  ARG B  68       2.805   6.920 -73.731  1.00  0.00              
ATOM   2078 2HB  ARG B  68       4.521   7.389 -73.667  1.00  0.00              
ATOM   2079 1HG  ARG B  68       3.917   9.106 -71.936  1.00  0.00              
ATOM   2080 2HG  ARG B  68       2.262   8.445 -71.927  1.00  0.00              
ATOM   2081 1HD  ARG B  68       4.620   6.630 -71.458  1.00  0.00              
ATOM   2082 2HD  ARG B  68       3.995   7.641 -70.133  1.00  0.00              
ATOM   2083  HE  ARG B  68       2.575   5.241 -71.207  1.00  0.00              
ATOM   2084 1HH1 ARG B  68       2.271   8.218 -69.434  1.00  0.00              
ATOM   2085 2HH1 ARG B  68       0.808   7.630 -68.668  1.00  0.00              
ATOM   2086 1HH2 ARG B  68       0.857   4.535 -70.321  1.00  0.00              
ATOM   2087 2HH2 ARG B  68       0.009   5.547 -69.169  1.00  0.00              
ATOM   2088  N   GLU B  69       2.964   7.752 -76.710  1.00  0.00              
ATOM   2089  CA  GLU B  69       3.370   7.381 -78.056  1.00  0.00              
ATOM   2090  C   GLU B  69       3.548   8.656 -78.880  1.00  0.00              
ATOM   2091  O   GLU B  69       4.527   8.805 -79.605  1.00  0.00              
ATOM   2092  CB  GLU B  69       2.313   6.497 -78.716  1.00  0.00              
ATOM   2093  CG  GLU B  69       2.631   6.161 -80.161  1.00  0.00              
ATOM   2094  CD  GLU B  69       1.516   5.408 -80.856  1.00  0.00              
ATOM   2095  OE1 GLU B  69       1.714   5.018 -82.025  1.00  0.00              
ATOM   2096  OE2 GLU B  69       0.448   5.206 -80.243  1.00  0.00              
ATOM   2097  H   GLU B  69       2.051   7.478 -76.377  1.00  0.00              
ATOM   2098  HA  GLU B  69       4.329   6.863 -78.023  1.00  0.00              
ATOM   2099 1HB  GLU B  69       2.246   5.583 -78.127  1.00  0.00              
ATOM   2100 2HB  GLU B  69       1.366   7.036 -78.658  1.00  0.00              
ATOM   2101 1HG  GLU B  69       2.885   7.032 -80.764  1.00  0.00              
ATOM   2102 2HG  GLU B  69       3.500   5.507 -80.086  1.00  0.00              
ATOM   2103  N   MET B  70       2.594   9.578 -78.767  1.00  0.00              
ATOM   2104  CA  MET B  70       2.683  10.828 -79.513  1.00  0.00              
ATOM   2105  C   MET B  70       3.911  11.634 -79.098  1.00  0.00              
ATOM   2106  O   MET B  70       4.541  12.277 -79.933  1.00  0.00              
ATOM   2107  CB  MET B  70       1.412  11.664 -79.332  1.00  0.00              
ATOM   2108  CG  MET B  70       0.149  10.985 -79.852  1.00  0.00              
ATOM   2109  SD  MET B  70       0.269  10.379 -81.562  1.00  0.00              
ATOM   2110  CE  MET B  70       0.329  11.929 -82.465  1.00  0.00              
ATOM   2111  H   MET B  70       1.800   9.423 -78.163  1.00  0.00              
ATOM   2112  HA  MET B  70       2.795  10.618 -80.576  1.00  0.00              
ATOM   2113 1HB  MET B  70       1.313  11.862 -78.266  1.00  0.00              
ATOM   2114 2HB  MET B  70       1.571  12.603 -79.864  1.00  0.00              
ATOM   2115 1HG  MET B  70      -0.072  10.138 -79.204  1.00  0.00              
ATOM   2116 2HG  MET B  70      -0.668  11.705 -79.801  1.00  0.00              
ATOM   2117 1HE  MET B  70       0.402  11.726 -83.535  1.00  0.00              
ATOM   2118 2HE  MET B  70      -0.579  12.501 -82.268  1.00  0.00              
ATOM   2119 3HE  MET B  70       1.197  12.504 -82.145  1.00  0.00              
ATOM   2120  N   ALA B  71       4.246  11.601 -77.813  1.00  0.00              
ATOM   2121  CA  ALA B  71       5.417  12.318 -77.327  1.00  0.00              
ATOM   2122  C   ALA B  71       6.685  11.749 -77.973  1.00  0.00              
ATOM   2123  O   ALA B  71       7.556  12.489 -78.423  1.00  0.00              
ATOM   2124  CB  ALA B  71       5.504  12.206 -75.813  1.00  0.00              
ATOM   2125  H   ALA B  71       3.687  11.073 -77.161  1.00  0.00              
ATOM   2126  HA  ALA B  71       5.331  13.365 -77.618  1.00  0.00              
ATOM   2127 1HB  ALA B  71       6.381  12.746 -75.458  1.00  0.00              
ATOM   2128 2HB  ALA B  71       4.607  12.637 -75.365  1.00  0.00              
ATOM   2129 3HB  ALA B  71       5.584  11.158 -75.531  1.00  0.00              
ATOM   2130  N   ARG B  72       6.784  10.425 -78.025  1.00  0.00              
ATOM   2131  CA  ARG B  72       7.956   9.800 -78.623  1.00  0.00              
ATOM   2132  C   ARG B  72       8.037  10.089 -80.119  1.00  0.00              
ATOM   2133  O   ARG B  72       9.124  10.336 -80.653  1.00  0.00              
ATOM   2134  CB  ARG B  72       7.936   8.290 -78.379  1.00  0.00              
ATOM   2135  CG  ARG B  72       8.202   7.893 -76.941  1.00  0.00              
ATOM   2136  CD  ARG B  72       8.399   6.391 -76.827  1.00  0.00              
ATOM   2137  NE  ARG B  72       7.148   5.657 -76.958  1.00  0.00              
ATOM   2138  CZ  ARG B  72       6.277   5.496 -75.966  1.00  0.00              
ATOM   2139  NH1 ARG B  72       6.526   6.014 -74.767  1.00  0.00              
ATOM   2140  NH2 ARG B  72       5.164   4.816 -76.180  1.00  0.00              
ATOM   2141  H   ARG B  72       6.050   9.841 -77.652  1.00  0.00              
ATOM   2142  HA  ARG B  72       8.862  10.214 -78.179  1.00  0.00              
ATOM   2143 1HB  ARG B  72       6.953   7.931 -78.682  1.00  0.00              
ATOM   2144 2HB  ARG B  72       8.697   7.855 -79.024  1.00  0.00              
ATOM   2145 1HG  ARG B  72       9.097   8.410 -76.597  1.00  0.00              
ATOM   2146 2HG  ARG B  72       7.351   8.201 -76.332  1.00  0.00              
ATOM   2147 1HD  ARG B  72       9.079   6.064 -77.613  1.00  0.00              
ATOM   2148 2HD  ARG B  72       8.835   6.165 -75.855  1.00  0.00              
ATOM   2149  HE  ARG B  72       6.759   5.183 -77.764  1.00  0.00              
ATOM   2150 1HH1 ARG B  72       7.379   6.531 -74.611  1.00  0.00              
ATOM   2151 2HH1 ARG B  72       5.860   5.888 -74.018  1.00  0.00              
ATOM   2152 1HH2 ARG B  72       4.982   4.424 -77.094  1.00  0.00              
ATOM   2153 2HH2 ARG B  72       4.502   4.691 -75.430  1.00  0.00              
ATOM   2154  N   LEU B  73       6.892  10.076 -80.797  1.00  0.00              
ATOM   2155  CA  LEU B  73       6.877  10.352 -82.229  1.00  0.00              
ATOM   2156  C   LEU B  73       7.222  11.819 -82.482  1.00  0.00              
ATOM   2157  O   LEU B  73       7.810  12.153 -83.511  1.00  0.00              
ATOM   2158  CB  LEU B  73       5.509   9.998 -82.819  1.00  0.00              
ATOM   2159  CG  LEU B  73       5.200   8.494 -82.822  1.00  0.00              
ATOM   2160  CD1 LEU B  73       3.772   8.259 -83.274  1.00  0.00              
ATOM   2161  CD2 LEU B  73       6.183   7.767 -83.737  1.00  0.00              
ATOM   2162  H   LEU B  73       6.024   9.873 -80.326  1.00  0.00              
ATOM   2163  HA  LEU B  73       7.638   9.752 -82.725  1.00  0.00              
ATOM   2164 1HB  LEU B  73       4.869  10.518 -82.106  1.00  0.00              
ATOM   2165 2HB  LEU B  73       5.374  10.429 -83.810  1.00  0.00              
ATOM   2166  HG  LEU B  73       5.358   8.129 -81.808  1.00  0.00              
ATOM   2167 1HD1 LEU B  73       3.563   7.189 -83.273  1.00  0.00              
ATOM   2168 2HD1 LEU B  73       3.087   8.761 -82.592  1.00  0.00              
ATOM   2169 3HD1 LEU B  73       3.639   8.653 -84.280  1.00  0.00              
ATOM   2170 1HD2 LEU B  73       5.959   6.701 -83.735  1.00  0.00              
ATOM   2171 2HD2 LEU B  73       6.091   8.155 -84.752  1.00  0.00              
ATOM   2172 3HD2 LEU B  73       7.199   7.925 -83.377  1.00  0.00              
ATOM   2173  N   THR B  74       6.872  12.692 -81.537  1.00  0.00              
ATOM   2174  CA  THR B  74       7.183  14.112 -81.661  1.00  0.00              
ATOM   2175  C   THR B  74       8.701  14.297 -81.591  1.00  0.00              
ATOM   2176  O   THR B  74       9.290  15.009 -82.408  1.00  0.00              
ATOM   2177  CB  THR B  74       6.503  14.934 -80.539  1.00  0.00              
ATOM   2178  OG1 THR B  74       5.077  14.884 -80.701  1.00  0.00              
ATOM   2179  CG2 THR B  74       6.946  16.384 -80.592  1.00  0.00              
ATOM   2180  H   THR B  74       6.382  12.363 -80.716  1.00  0.00              
ATOM   2181  HA  THR B  74       6.847  14.479 -82.631  1.00  0.00              
ATOM   2182  HB  THR B  74       6.778  14.509 -79.574  1.00  0.00              
ATOM   2183  HG1 THR B  74       4.840  15.252 -81.555  1.00  0.00              
ATOM   2184 1HG2 THR B  74       6.457  16.942 -79.794  1.00  0.00              
ATOM   2185 2HG2 THR B  74       8.027  16.437 -80.465  1.00  0.00              
ATOM   2186 3HG2 THR B  74       6.671  16.812 -81.556  1.00  0.00              
ATOM   2187  N   ASP B  75       9.339  13.657 -80.618  1.00  0.00              
ATOM   2188  CA  ASP B  75      10.790  13.764 -80.496  1.00  0.00              
ATOM   2189  C   ASP B  75      11.495  13.199 -81.716  1.00  0.00              
ATOM   2190  O   ASP B  75      12.531  13.714 -82.137  1.00  0.00              
ATOM   2191  CB  ASP B  75      11.299  13.019 -79.263  1.00  0.00              
ATOM   2192  CG  ASP B  75      11.109  13.800 -77.989  1.00  0.00              
ATOM   2193  OD1 ASP B  75      11.064  15.045 -78.047  1.00  0.00              
ATOM   2194  OD2 ASP B  75      11.028  13.165 -76.918  1.00  0.00              
ATOM   2195  H   ASP B  75       8.829  13.091 -79.956  1.00  0.00              
ATOM   2196  HA  ASP B  75      11.079  14.814 -80.434  1.00  0.00              
ATOM   2197 1HB  ASP B  75      10.884  12.016 -79.160  1.00  0.00              
ATOM   2198 2HB  ASP B  75      12.360  12.950 -79.504  1.00  0.00              
ATOM   2199  N   ALA B  76      10.936  12.131 -82.270  1.00  0.00              
ATOM   2200  CA  ALA B  76      11.528  11.494 -83.437  1.00  0.00              
ATOM   2201  C   ALA B  76      11.636  12.461 -84.613  1.00  0.00              
ATOM   2202  O   ALA B  76      12.531  12.330 -85.451  1.00  0.00              
ATOM   2203  CB  ALA B  76      10.710  10.274 -83.828  1.00  0.00              
ATOM   2204  H   ALA B  76      10.086  11.749 -81.881  1.00  0.00              
ATOM   2205  HA  ALA B  76      12.542  11.181 -83.188  1.00  0.00              
ATOM   2206 1HB  ALA B  76      11.159   9.804 -84.703  1.00  0.00              
ATOM   2207 2HB  ALA B  76      10.695   9.565 -83.001  1.00  0.00              
ATOM   2208 3HB  ALA B  76       9.693  10.579 -84.064  1.00  0.00              
ATOM   2209  N   LEU B  77      10.732  13.435 -84.673  1.00  0.00              
ATOM   2210  CA  LEU B  77      10.734  14.427 -85.749  1.00  0.00              
ATOM   2211  C   LEU B  77      12.039  15.211 -85.786  1.00  0.00              
ATOM   2212  O   LEU B  77      12.432  15.730 -86.831  1.00  0.00              
ATOM   2213  CB  LEU B  77       9.577  15.410 -85.568  1.00  0.00              
ATOM   2214  CG  LEU B  77       8.146  14.872 -85.600  1.00  0.00              
ATOM   2215  CD1 LEU B  77       7.174  15.985 -85.221  1.00  0.00              
ATOM   2216  CD2 LEU B  77       7.831  14.332 -86.986  1.00  0.00              
ATOM   2217  H   LEU B  77      10.025  13.490 -83.956  1.00  0.00              
ATOM   2218  HA  LEU B  77      10.654  13.922 -86.711  1.00  0.00              
ATOM   2219 1HB  LEU B  77       9.798  15.761 -84.561  1.00  0.00              
ATOM   2220 2HB  LEU B  77       9.644  16.245 -86.266  1.00  0.00              
ATOM   2221  HG  LEU B  77       8.101  14.035 -84.901  1.00  0.00              
ATOM   2222 1HD1 LEU B  77       6.155  15.602 -85.243  1.00  0.00              
ATOM   2223 2HD1 LEU B  77       7.405  16.343 -84.217  1.00  0.00              
ATOM   2224 3HD1 LEU B  77       7.269  16.806 -85.931  1.00  0.00              
ATOM   2225 1HD2 LEU B  77       6.811  13.949 -87.003  1.00  0.00              
ATOM   2226 2HD2 LEU B  77       7.930  15.134 -87.718  1.00  0.00              
ATOM   2227 3HD2 LEU B  77       8.523  13.528 -87.232  1.00  0.00              
ATOM   2228  N   LEU B  78      12.705  15.306 -84.641  1.00  0.00              
ATOM   2229  CA  LEU B  78      13.959  16.044 -84.543  1.00  0.00              
ATOM   2230  C   LEU B  78      15.132  15.267 -85.127  1.00  0.00              
ATOM   2231  O   LEU B  78      16.139  15.858 -85.517  1.00  0.00              
ATOM   2232  CB  LEU B  78      14.262  16.374 -83.078  1.00  0.00              
ATOM   2233  CG  LEU B  78      13.219  17.177 -82.296  1.00  0.00              
ATOM   2234  CD1 LEU B  78      13.647  17.274 -80.837  1.00  0.00              
ATOM   2235  CD2 LEU B  78      13.062  18.562 -82.903  1.00  0.00              
ATOM   2236  H   LEU B  78      12.333  14.855 -83.817  1.00  0.00              
ATOM   2237  HA  LEU B  78      13.889  16.961 -85.128  1.00  0.00              
ATOM   2238 1HB  LEU B  78      14.309  15.364 -82.676  1.00  0.00              
ATOM   2239 2HB  LEU B  78      15.232  16.856 -82.966  1.00  0.00              
ATOM   2240  HG  LEU B  78      12.266  16.662 -82.403  1.00  0.00              
ATOM   2241 1HD1 LEU B  78      12.906  17.846 -80.278  1.00  0.00              
ATOM   2242 2HD1 LEU B  78      13.725  16.273 -80.414  1.00  0.00              
ATOM   2243 3HD1 LEU B  78      14.613  17.774 -80.774  1.00  0.00              
ATOM   2244 1HD2 LEU B  78      12.318  19.124 -82.339  1.00  0.00              
ATOM   2245 2HD2 LEU B  78      14.017  19.087 -82.868  1.00  0.00              
ATOM   2246 3HD2 LEU B  78      12.736  18.469 -83.940  1.00  0.00              
ATOM   2247  N   GLN B  79      14.994  13.944 -85.193  1.00  0.00              
ATOM   2248  CA  GLN B  79      16.057  13.080 -85.700  1.00  0.00              
ATOM   2249  C   GLN B  79      17.409  13.534 -85.164  1.00  0.00              
ATOM   2250  O   GLN B  79      18.301  13.921 -85.920  1.00  0.00              
ATOM   2251  CB  GLN B  79      16.075  13.061 -87.231  1.00  0.00              
ATOM   2252  CG  GLN B  79      15.000  12.172 -87.841  1.00  0.00              
ATOM   2253  CD  GLN B  79      13.698  12.906 -88.092  1.00  0.00              
ATOM   2254  OE1 GLN B  79      12.653  12.291 -88.298  1.00  0.00              
ATOM   2255  NE2 GLN B  79      13.761  14.229 -88.096  1.00  0.00              
ATOM   2256  H   GLN B  79      14.127  13.529 -84.883  1.00  0.00              
ATOM   2257  HA  GLN B  79      15.898  12.062 -85.347  1.00  0.00              
ATOM   2258 1HB  GLN B  79      15.941  14.091 -87.560  1.00  0.00              
ATOM   2259 2HB  GLN B  79      17.064  12.711 -87.530  1.00  0.00              
ATOM   2260 1HG  GLN B  79      15.183  11.529 -88.701  1.00  0.00              
ATOM   2261 2HG  GLN B  79      14.878  11.558 -86.949  1.00  0.00              
ATOM   2262 1HE2 GLN B  79      12.933  14.769 -88.257  1.00  0.00              
ATOM   2263 2HE2 GLN B  79      14.635  14.689 -87.938  1.00  0.00              
ATOM   2264  N   ARG B  80      17.537  13.486 -83.844  1.00  0.00              
ATOM   2265  CA  ARG B  80      18.758  13.881 -83.152  1.00  0.00              
ATOM   2266  C   ARG B  80      19.847  12.833 -83.333  1.00  0.00              
ATOM   2267  O   ARG B  80      20.990  13.221 -83.650  1.00  0.00              
ATOM   2268  OXT ARG B  80      19.594  11.671 -83.170  1.00  0.00              
ATOM   2269  CB  ARG B  80      18.463  14.073 -81.664  1.00  0.00              
ATOM   2270  CG  ARG B  80      17.463  15.179 -81.372  1.00  0.00              
ATOM   2271  CD  ARG B  80      16.911  15.061 -79.964  1.00  0.00              
ATOM   2272  NE  ARG B  80      16.106  13.854 -79.805  1.00  0.00              
ATOM   2273  CZ  ARG B  80      15.545  13.473 -78.661  1.00  0.00              
ATOM   2274  NH1 ARG B  80      15.699  14.205 -77.567  1.00  0.00              
ATOM   2275  NH2 ARG B  80      14.830  12.359 -78.615  1.00  0.00              
ATOM   2276  H   ARG B  80      16.749  13.161 -83.302  1.00  0.00              
ATOM   2277  HA  ARG B  80      19.141  14.809 -83.579  1.00  0.00              
ATOM   2278 1HB  ARG B  80      18.082  13.123 -81.289  1.00  0.00              
ATOM   2279 2HB  ARG B  80      19.413  14.300 -81.179  1.00  0.00              
ATOM   2280 1HG  ARG B  80      17.964  16.141 -81.489  1.00  0.00              
ATOM   2281 2HG  ARG B  80      16.646  15.107 -82.092  1.00  0.00              
ATOM   2282 1HD  ARG B  80      17.742  15.027 -79.261  1.00  0.00              
ATOM   2283 2HD  ARG B  80      16.292  15.933 -79.754  1.00  0.00              
ATOM   2284  HE  ARG B  80      15.853  13.153 -80.488  1.00  0.00              
ATOM   2285 1HH1 ARG B  80      16.244  15.054 -77.605  1.00  0.00              
ATOM   2286 2HH1 ARG B  80      15.271  13.912 -76.702  1.00  0.00              
ATOM   2287 1HH2 ARG B  80      14.713  11.801 -79.450  1.00  0.00              
ATOM   2288 2HH2 ARG B  80      14.406  12.071 -77.745  1.00  0.00              
TER                                                                             
# All scores below are weighted scores, not raw scores.
#BEGIN_POSE_ENERGIES_TABLE v4_redes8_4_take6_20_2dG_1.0Ent_BB_rpm_0042_0001.pdb
label fa_atr fa_rep fa_sol fa_intra_rep pro_close fa_pair hbond_sr_bb hbond_lr_bb hbond_bb_sc hbond_sc dslf_ss_dst dslf_cs_ang dslf_ss_dih dslf_ca_dih rama omega fa_dun p_aa_pp ref total
weights 0.8 0.44 0.65 0.004 1 0.49 0.585 1.17 1.17 1.1 0.5 2 5 5 0.2 0.5 0.56 0.32 1 NA
pose -568.745 68.0433 297.002 1.18104 0.735385 -13.8121 -43.6857 -43.456 -6.20468 -15.1539 0 0 0 0 -8.4835 2.80401 137.883 -12.6824 -32.94 -237.515
LYS_p:NtermProteinFull_1 -1.9229 0.292392 1.42897 0.0116452 0 -0.0011549 0 0 0 0 0 0 0 0 0 0.0166169 3.4109 0 -0.65 2.58647
ARG_2 -3.3488 1.18593 1.73959 0.0235367 0 -0.429935 0 0 0 -0.282952 0 0 0 0 -0.121155 0.00200723 3.87198 -0.0904795 -0.98 1.56973
LEU_3 -3.52752 0.250736 1.12944 0.00708569 0 0 0 0 0 0 0 0 0 0 -0.0536669 0.176345 1.84174 -0.114017 -0.1 -0.389855
VAL_4 -2.70159 1.70873 1.00183 0.013922 0 0 0 0 0 0 0 0 0 0 -0.148625 0.0441727 1.0746 -0.21988 0.29 1.06315
LYS_5 -3.78405 0.483723 2.35124 0.0060827 0 -0.166755 0 0 0 -0.349667 0 0 0 0 0.135504 0.0196419 1.32168 0.0042048 -0.65 -0.628393
THR_6 -2.47461 0.332042 1.14655 0.00349447 0 -0.0140883 0 0 0 0 0 0 0 0 -0.0309968 0.000107349 0.502633 -0.0162786 -0.27 -0.821145
PHE_7 -6.41057 0.650649 1.82884 0.0246274 0 0 0 0 0 0 0 0 0 0 -0.0979637 0.00914765 0.576848 -0.0609913 0.63 -2.84941
ALA_8 -1.54388 0.224587 0.631929 0.000718733 0 0 0 0 0 0 0 0 0 0 -0.114459 0.00281084 0 0.0162227 0.16 -0.622068
PHE_9 -6.4155 1.10811 1.65248 0.0233728 0.125861 0 0 0 0 0 0 0 0 0 -0.116689 0.000266304 0.701832 -0.231081 0.63 -2.52135
PRO_10 -1.74131 0.389353 0.907264 0.00228418 0.132264 0 0 0 0 0 0 0 0 0 -0.0785306 0.00287839 0.836001 -0.116846 0.02 0.353358
ASN_11 -4.75641 0.337231 3.14401 0.0120681 0 -0.0378923 0 0 -0.38301 0 0 0 0 0 0.509246 0.000371958 0.348139 -0.127682 -0.89 -1.84393
HIS_D_12 -4.6605 0.321689 2.01566 0.00441591 0 -4.37016e-05 0 0 0 0 0 0 0 0 0.0663022 0.00431006 1.24769 -0.0464961 0.56 -0.486973
ARG_13 -3.72543 0.233914 2.8652 0.0126647 0 -0.252599 0 0 0 -0.011722 0 0 0 0 0.0770201 0.000488 1.3585 -0.0835129 -0.98 -0.505488
GLU_14 -4.90182 0.367487 3.07147 0.00462705 0 -0.181292 0 0 -0.38301 0 0 0 0 0 -0.267281 0.0070026 1.77151 -0.141008 -0.81 -1.46233
ALA_15 -4.66159 0.683647 1.68889 0.000682535 0 0 0 0 0 0 0 0 0 0 -0.0919638 0.00246755 0 -0.126004 0.16 -2.34387
GLY_16 -3.0682 0.272357 1.70848 2.55126e-05 0 0 0 0 0 0 0 0 0 0 0.103756 0.00397734 0 0.276061 -0.17 -0.873541
ASP_17 -4.05906 0.291538 2.75736 0.00274939 0 -0.142734 0 0 0 -0.011722 0 0 0 0 -0.0460701 0.000588898 0.791105 0.0534292 -0.67 -1.03281
PHE_18 -6.56353 0.908304 1.48158 0.0238259 0 0 0 0 0 0 0 0 0 0 -0.0620143 0.00134158 0.508165 0.0462762 0.63 -3.02606
MET_19 -4.50827 0.737779 2.09342 0.0133391 0 0 0 0 0 0 0 0 0 0 -0.066031 0.0010864 2.42937 -0.0659643 -0.34 0.294733
ASN_20 -3.65413 0.295772 2.33738 0.00423066 0 -0.10234 0 0 0 0 0 0 0 0 -0.0390564 0.015176 0.320941 0.0808659 -0.89 -1.63116
ARG_21 -5.07626 0.621371 3.17861 0.0101063 0 -0.029839 0 0 -0.366061 0 0 0 0 0 -0.183053 0.0114956 1.68859 -0.0866025 -0.98 -1.21164
VAL_22 -4.49856 0.294493 1.41573 0.0105404 0 0 0 0 0 0 0 0 0 0 -0.0799129 0.00852887 0.377587 0.0618668 0.29 -2.11973
GLY_23 -2.85426 0.35995 1.53235 3.46626e-05 0 0 0 0 0 0 0 0 0 0 0.116666 0.0016501 0 0.27405 -0.17 -0.739552
ALA_24 -3.57721 0.434947 2.07256 0.000708809 0 0 0 0 0 0 0 0 0 0 -0.181696 0.00845615 0 -0.15362 0.16 -1.23586
LEU_25 -6.02652 0.686957 2.54272 0.00845778 0 0 0 0 0 0 0 0 0 0 -0.0558926 2.42934e-05 1.18637 -0.101682 -0.1 -1.85956
ALA_26 -4.9121 0.382693 2.07927 0.000733452 0 0 0 0 0 0 0 0 0 0 -0.133685 0.000106389 0 -0.15519 0.16 -2.57817
GLU_27 -3.17497 0.22778 1.84162 0.00534977 0 0.0188432 0 0 0 0 0 0 0 0 -0.225402 0.000895634 0.892587 -0.121431 -0.81 -1.34473
ARG_28 -3.90018 0.496012 2.74065 0.0110303 0 -0.0819521 0 0 0 0 0 0 0 0 -0.187082 0.0158029 1.89022 -0.0839971 -0.98 -0.0795023
GLU_29 -3.98984 0.455812 2.72613 0.00962902 0 -0.282726 0 0 -0.037956 -0.0409103 0 0 0 0 -0.170505 5.0016e-06 1.35613 -0.00778488 -0.81 -0.792013
ASN_30 -1.79337 0.126454 1.25947 0.005488 0 -0.0284104 0 0 0 0 0 0 0 0 -0.298796 0.0105904 0.821007 -0.509018 -0.89 -1.29658
HIS_31 -5.15829 0.489546 2.5941 0.00300369 0 -0.160392 0 0 -0.00911979 -0.192943 0 0 0 0 0.111608 0.0810853 2.75473 -0.25427 0.56 0.819046
HIS_32 -3.53246 0.260748 1.39031 0.00270468 0.0441285 0.0131698 0 0 0 0 0 0 0 0 -0.089713 0.000184898 1.05799 0.0145295 0.56 -0.2784
PRO_33 -3.164 0.809506 0.617113 0.0061376 0.0557663 0 0 0 0 0 0 0 0 0 0.454203 0.378788 0.63233 0.0577895 0.02 -0.132368
ARG_34 -4.899 0.199289 3.116 0.00763981 0 -0.621703 0 0 0 -0.549151 0 0 0 0 -0.00281577 0.00323777 2.22249 0.0682675 -0.98 -1.43575
ALA_35 -2.45147 0.115703 1.28448 0.000758507 0 0 0 0 0 0 0 0 0 0 0.120174 0.041855 0 0.175852 0.16 -0.55265
THR_36 -3.60538 0.452542 2.35577 0.00630753 0 -0.0683697 0 0 0 -0.544259 0 0 0 0 0.0604575 0.0107714 0.0314251 -0.0137254 -0.27 -1.58446
VAL_37 -3.52451 0.223888 1.1604 0.012629 0 0 0 0 0 0 0 0 0 0 -0.20513 0.0131465 0.0348142 -0.337729 0.29 -2.33249
GLU_38 -4.61868 0.575109 2.99543 0.00678111 0 -0.614681 0 0 0 -0.637126 0 0 0 0 0.269086 0.000709787 0.905732 0.260943 -0.81 -1.6667
PHE_39 -3.10841 0.305111 0.938797 0.0241649 0 0 0 0 0 0 0 0 0 0 -0.123379 0.022243 0.381434 0.0541003 0.63 -0.875944
GLY_40 -2.66454 0.219109 1.33451 2.47876e-05 0 0 0 0 0 0 0 0 0 0 -0.259269 7.96809e-05 0 -0.664486 -0.17 -2.20457
ARG_41 -4.80282 0.551586 2.99632 0.0118986 0 -0.371342 0 0 0 -0.60477 0 0 0 0 0.050324 0.115549 1.51636 -0.111813 -0.98 -1.62871
VAL_42 -4.73888 0.637724 1.47867 0.0133345 0 0 0 0 0 0 0 0 0 0 -0.180181 0.0574413 0.105909 -0.386208 0.29 -2.72219
THR_43 -3.46672 0.283007 1.98678 0.00552375 0 -0.0360847 0 0 0 0 0 0 0 0 -0.0219789 0.000123215 0.0810338 -0.0657435 -0.27 -1.50405
VAL_44 -3.84093 0.203281 1.31857 0.00980029 0 0 0 0 0 0 0 0 0 0 -0.213183 0.00202713 0.225288 -0.377569 0.29 -2.38271
GLU_45 -5.4277 0.476596 3.14244 0.00431327 0 -0.564439 0 0 0 -0.78616 0 0 0 0 0.0352813 0.005241 1.53302 0.12185 -0.81 -2.26956
TRP_46 -9.09248 1.03609 2.9053 0.0204857 0 0 0 0 0 -0.1176 0 0 0 0 -0.0184281 0.177361 1.22264 -0.0202973 0.91 -2.97693
TRP_47 -5.29077 0.189605 2.51799 0.0242494 0 0 0 0 -0.00911979 0 0 0 0 0 -0.0392796 0.000185128 1.38673 -0.241487 0.91 -0.551897
THR_48 -4.23813 0.203697 2.87544 0.00546352 0 -0.184941 0 0 0 -0.563386 0 0 0 0 0.0827297 0.0108608 0.0499528 0.101649 -0.27 -1.92667
HIS_D_49 -1.88138 0.314659 0.991836 0.00640968 0 0.0152017 0 0 0 0 0 0 0 0 0.141528 0.0180268 0.497073 0.0787586 0.56 0.742116
SER_50 -1.40031 0.137478 0.812087 0.00142461 0 -0.0151174 0 0 0 0 0 0 0 0 -0.117896 0.00305539 0.575995 0.0362808 -0.37 -0.337001
ALA_51 -1.93217 0.327379 0.836725 0.000965926 0 0 0 0 0 0 0 0 0 0 -0.196083 0.00128677 0 -0.0255385 0.16 -0.827432
GLY_52 -1.22845 0.127857 0.755871 2.41479e-05 0 0 0 0 0 0 0 0 0 0 -0.277275 0.00128756 0 -0.48934 -0.17 -1.28002
GLY_53 -2.42142 0.41474 1.3417 0.000134037 0 0 0 0 0 0 0 0 0 0 0.261636 0.0178472 0 -0.789496 -0.17 -1.34486
VAL_54 -3.16084 0.118969 1.60579 0.0130786 0 0 0 0 0 0 0 0 0 0 -0.214631 0.000380897 0.0821783 -0.194524 0.29 -1.4596
THR_55 -4.08588 0.272608 2.92841 0.00524788 0 -0.0733258 0 0 -0.698729 -0.440199 0 0 0 0 -0.087345 1.03139e-05 0.0435806 -0.412435 -0.27 -2.81806
GLU_56 -3.1043 0.215975 2.39471 0.00906283 0 -0.361307 0 0 0 -0.342929 0 0 0 0 -0.208264 0.00042861 2.79094 -0.110247 -0.81 0.474079
LYS_57 -4.67157 0.667532 3.29097 0.0083456 0 -0.611652 0 0 -0.124695 -0.0645543 0 0 0 0 -0.198783 0.000845571 1.75012 -0.0408264 -0.65 -0.644263
ASP_58 -7.31188 0.615185 5.00771 0.00301194 0 -0.3192 0 0 -0.61199 -1.19653 0 0 0 0 -0.111138 0.00620825 1.1889 0.0418407 -0.67 -3.35789
ARG_59 -6.03242 0.293976 4.03264 0.0108776 0 -0.265515 0 0 0 -0.341749 0 0 0 0 -0.222647 0.0219983 1.9929 -0.0915119 -0.98 -1.58145
GLU_60 -4.78292 0.339622 3.09335 0.00820215 0 -0.284276 0 0 0 -0.0236439 0 0 0 0 -0.186462 0.0001843 1.2905 -0.111435 -0.81 -1.46688
MET_61 -7.01111 1.14998 2.52005 0.00375536 0 0 0 0 0 0 0 0 0 0 -0.119701 0.00711289 1.32513 -0.10545 -0.34 -2.57023
ALA_62 -3.77343 0.324162 1.89878 0.000742023 0 0 0 0 0 0 0 0 0 0 -0.106028 7.19912e-08 0 -0.141948 0.16 -1.63772
ARG_63 -4.34764 0.255839 2.82891 0.0114749 0 -0.261458 0 0 0 -0.00117995 0 0 0 0 -0.196169 0.00134957 1.53548 -0.0807796 -0.98 -1.23417
LEU_64 -4.40431 0.382399 1.7908 0.00795172 0 0 0 0 0 0 0 0 0 0 -0.141151 0.0103732 0.166252 -0.095373 -0.1 -2.38306
THR_65 -4.8097 0.501464 2.56774 0.00907883 0 0.0247583 0 0 0 -0.1176 0 0 0 0 0.0136532 0.00428901 0.180942 0.071655 -0.27 -1.82372
ASP_66 -4.28601 0.463851 3.29653 0.0042482 0 -0.32689 0 0 0 -0.349667 0 0 0 0 -0.136514 0.00164799 1.03034 0.0185075 -0.67 -0.953958
ALA_67 -2.90294 0.651037 1.67115 0.000843289 0 0 0 0 0 0 0 0 0 0 -0.209615 0.000288666 0 -0.136984 0.16 -0.766222
LEU_68 -5.36272 1.30321 2.9775 0.00538101 0 0 0 0 -0.468447 0 0 0 0 0 -0.0793311 0.0025711 0.384261 0.00312174 -0.1 -1.33445
LEU_69 -3.76932 0.982982 1.72697 0.00567854 0 0 0 0 0 0 0 0 0 0 -0.167946 0.012263 0.379402 -0.0810795 -0.1 -1.01106
GLN_70 -2.97637 1.58223 2.67383 0.0440349 0 -0.029839 0 0 -0.102386 0 0 0 0 0 0.128931 5.93416e-06 5.44549 -0.21813 -0.97 5.57779
ARG_p:CtermProteinFull_71 -1.80549 0.106893 1.41776 0.0110796 0 -0.0634895 0 0 0 0 0 0 0 0 0 0 2.0536 0 -0.98 0.740345
LYS_p:NtermProteinFull_72 -1.92284 0.289887 1.42885 0.0116734 0 -0.00115254 0 0 0 0 0 0 0 0 0 0.0161239 3.40648 0 -0.65 2.57903
ARG_73 -3.34852 1.1867 1.73927 0.0234907 0 -0.429778 0 0 0 -0.282237 0 0 0 0 -0.120854 0.00197648 3.86154 -0.0903798 -0.98 1.56121
LEU_74 -3.52719 0.249563 1.12947 0.00708175 0 0 0 0 0 0 0 0 0 0 -0.0538938 0.177708 1.83835 -0.114187 -0.1 -0.393103
VAL_75 -2.70016 1.70589 1.00102 0.013846 0 0 0 0 0 0 0 0 0 0 -0.148192 0.0431394 1.06856 -0.220346 0.29 1.05375
LYS_76 -3.78287 0.483385 2.35115 0.00609822 0 -0.166891 0 0 0 -0.348756 0 0 0 0 0.136287 0.0197007 1.31553 0.00312452 -0.65 -0.633241
THR_77 -2.47426 0.331745 1.14649 0.00351286 0 -0.0141045 0 0 0 0 0 0 0 0 -0.0309429 1.22236e-05 0.500288 -0.0155942 -0.27 -0.822858
PHE_78 -6.40987 0.647588 1.82831 0.024624 0 0 0 0 0 0 0 0 0 0 -0.0984603 0.00883125 0.575658 -0.0614041 0.63 -2.85472
ALA_79 -1.54315 0.223734 0.631596 0.000718775 0 0 0 0 0 0 0 0 0 0 -0.112078 0.00304813 0 0.0180188 0.16 -0.618112
PHE_80 -6.41714 1.10898 1.64948 0.0233542 0.130848 0 0 0 0 0 0 0 0 0 -0.11667 0.000440916 0.70278 -0.231041 0.63 -2.51897
PRO_81 -1.92761 0.377702 1.04625 0.0022706 0.136631 0 0 0 0 0 0 0 0 0 -0.0789101 0.00310235 0.82769 -0.117945 0.02 0.289183
ASN_82 -4.72254 0.456866 3.21349 0.00887726 0 -0.0147405 0 0 -0.290895 0 0 0 0 0 0.507916 0.000275031 1.27921 -0.128626 -0.89 -0.580169
HIS_D_83 -4.2261 0.244807 1.85411 0.00439634 0 -4.90182e-05 0 0 0 0 0 0 0 0 0.067826 0.00409327 1.2411 -0.0461306 0.56 -0.295946
ARG_84 -3.58116 0.23225 2.73852 0.0126977 0 -0.252566 0 0 0 -0.0117833 0 0 0 0 0.0772219 0.000268903 1.35971 -0.0834051 -0.98 -0.488247
GLU_85 -4.97827 0.401386 3.17403 0.00460504 0 -0.16446 0 0 -0.290895 0 0 0 0 0 -0.266986 0.00674483 1.77304 -0.141148 -0.81 -1.29196
ALA_86 -4.66 0.682084 1.68734 0.000681302 0 0 0 0 0 0 0 0 0 0 -0.0919228 0.00233424 0 -0.126093 0.16 -2.34558
GLY_87 -3.0673 0.27233 1.70751 2.53713e-05 0 0 0 0 0 0 0 0 0 0 0.102921 0.00433683 0 0.276174 -0.17 -0.874008
ASP_88 -4.05879 0.290328 2.75705 0.00275028 0 -0.14057 0 0 0 -0.0117833 0 0 0 0 -0.04641 0.000539652 0.786775 0.0532512 -0.67 -1.03686
PHE_89 -6.56342 0.907715 1.48154 0.0237705 0 0 0 0 0 0 0 0 0 0 -0.0610196 0.00120915 0.511557 0.0450469 0.63 -3.0236
MET_90 -4.51318 0.737033 2.08793 0.013389 0 0 0 0 0 0 0 0 0 0 -0.065207 0.00152219 2.43213 -0.0653953 -0.34 0.288223
ASN_91 -3.65566 0.294973 2.34162 0.00424994 0 -0.102343 0 0 0 0 0 0 0 0 -0.0393926 0.0148065 0.32104 0.0806828 -0.89 -1.63003
ARG_92 -5.07577 0.62691 3.17754 0.0101139 0 -0.0298684 0 0 -0.366338 0 0 0 0 0 -0.182741 0.0115881 1.68684 -0.0868693 -0.98 -1.20859
VAL_93 -4.49859 0.294506 1.4161 0.0105446 0 0 0 0 0 0 0 0 0 0 -0.0798194 0.00737043 0.374053 0.0616362 0.29 -2.12419
GLY_94 -2.86361 0.36247 1.5331 3.41369e-05 0 0 0 0 0 0 0 0 0 0 0.116308 0.00223461 0 0.274131 -0.17 -0.745333
ALA_95 -3.57714 0.435391 2.07267 0.000706869 0 0 0 0 0 0 0 0 0 0 -0.180784 0.00795777 0 -0.153635 0.16 -1.23482
LEU_96 -6.02713 0.688308 2.54301 0.00845004 0 0 0 0 0 0 0 0 0 0 -0.0561284 2.46395e-05 1.18263 -0.101725 -0.1 -1.86256
ALA_97 -4.9094 0.380753 2.0783 0.000737598 0 0 0 0 0 0 0 0 0 0 -0.13512 5.62002e-05 0 -0.155409 0.16 -2.58008
GLU_98 -3.17501 0.228925 1.84549 0.00534647 0 0.0230891 0 0 0 0 0 0 0 0 -0.22528 0.000680973 0.892588 -0.121446 -0.81 -1.33562
ARG_99 -3.89973 0.496352 2.74057 0.0110228 0 -0.0819835 0 0 0 0 0 0 0 0 -0.187489 0.0153154 1.89565 -0.083938 -0.98 -0.0742302
GLU_100 -3.99005 0.456084 2.72617 0.00961446 0 -0.282703 0 0 -0.0378561 -0.0409502 0 0 0 0 -0.171191 4.84285e-05 1.35923 -0.00851776 -0.81 -0.790117
ASN_101 -1.7928 0.12674 1.25908 0.00546965 0 -0.0284011 0 0 0 0 0 0 0 0 -0.2992 0.011949 0.81511 -0.508209 -0.89 -1.30026
HIS_102 -5.15617 0.487288 2.59334 0.00299864 0 -0.160445 0 0 -0.00906063 -0.196912 0 0 0 0 0.110057 0.0777719 2.71831 -0.254808 0.56 0.772372
HIS_103 -3.8731 0.259606 1.48909 0.0026974 0.0489901 0.0131637 0 0 0 0 0 0 0 0 -0.090192 8.70545e-05 1.05794 0.0137151 0.56 -0.518005
PRO_104 -3.24884 0.806866 0.664002 0.00616033 0.0608957 0 0 0 0 0 0 0 0 0 0.457731 0.381667 0.622062 0.0613256 0.02 -0.168134
ARG_105 -5.07952 0.421662 3.23353 0.00764279 0 -0.629171 0 0 0 -0.540696 0 0 0 0 -0.0026775 0.00282214 2.22237 0.067986 -0.98 -1.27604
ALA_106 -2.60572 0.209187 1.36688 0.000763039 0 0 0 0 0 0 0 0 0 0 0.119469 0.0410291 0 0.175261 0.16 -0.533125
THR_107 -3.52457 0.330575 2.32132 0.00602235 0 -0.0672559 0 0 0 -0.544259 0 0 0 0 0.0611048 0.0113178 0.0315016 -0.0144108 -0.27 -1.65866
VAL_108 -3.44173 0.217667 1.13244 0.0126096 0 0 0 0 0 0 0 0 0 0 -0.20523 0.0133579 0.0346442 -0.337622 0.29 -2.28387
GLU_109 -4.3801 0.385629 2.83919 0.00677284 0 -0.574998 0 0 0 -0.651169 0 0 0 0 0.269448 0.00090706 0.906819 0.261114 -0.81 -1.74639
PHE_110 -2.94297 0.34619 0.930206 0.0251729 0 0 0 0 0 0 0 0 0 0 -0.123784 0.0232646 0.101642 0.0542681 0.63 -0.956008
GLY_111 -2.7036 0.219972 1.34357 2.46747e-05 0 0 0 0 0 0 0 0 0 0 -0.260423 0.000127576 0 -0.666346 -0.17 -2.23667
ARG_112 -4.75437 0.551335 2.94147 0.0119117 0 -0.362212 0 0 0 -0.605226 0 0 0 0 0.0507718 0.112836 1.51692 -0.111834 -0.98 -1.62839
VAL_113 -4.7388 0.637173 1.47848 0.0133348 0 0 0 0 0 0 0 0 0 0 -0.180064 0.06002 0.110167 -0.38605 0.29 -2.71574
THR_114 -3.4659 0.283142 1.98607 0.00553843 0 -0.038452 0 0 0 0 0 0 0 0 -0.0219608 0.000351252 0.0835251 -0.0654845 -0.27 -1.50317
VAL_115 -3.83998 0.203822 1.31878 0.00980898 0 0 0 0 0 0 0 0 0 0 -0.213214 0.0022295 0.220984 -0.378009 0.29 -2.38558
GLU_116 -5.43141 0.469417 3.14521 0.00432724 0 -0.575331 0 0 0 -0.790577 0 0 0 0 0.0355963 0.00605558 1.5351 0.122231 -0.81 -2.28938
TRP_117 -9.09221 1.03536 2.90534 0.0204845 0 0 0 0 0 -0.1173 0 0 0 0 -0.0183215 0.174727 1.21544 -0.0201908 0.91 -2.98667
TRP_118 -6.53897 0.229036 3.13656 0.024249 0 0 0 0 -0.00906063 0 0 0 0 0 -0.0398244 0.000199754 1.38419 -0.241808 0.91 -1.14543
THR_119 -4.337 0.204173 2.94246 0.00544124 0 -0.187612 0 0 0 -0.562409 0 0 0 0 0.081704 0.0102601 0.0489359 0.100193 -0.27 -1.96384
HIS_D_120 -3.00931 0.352437 1.60496 0.00267212 0 -0.0301482 0 0 0 0 0 0 0 0 0.141435 0.018889 1.8695 0.0782874 0.56 1.58872
SER_121 -1.19266 0.134472 0.746292 0.00142654 0 -0.0269717 0 0 0 0 0 0 0 0 -0.11831 0.00282865 0.573157 0.036555 -0.37 -0.213213
ALA_122 -1.93285 0.327704 0.837182 0.000965895 0 0 0 0 0 0 0 0 0 0 -0.196042 0.00138287 0 -0.0254674 0.16 -0.827123
GLY_123 -1.22868 0.127776 0.756008 2.3914e-05 0 0 0 0 0 0 0 0 0 0 -0.277205 0.00114245 0 -0.488675 -0.17 -1.27961
GLY_124 -2.42109 0.412151 1.34159 0.000133876 0 0 0 0 0 0 0 0 0 0 0.261782 0.0175284 0 -0.789514 -0.17 -1.34741
VAL_125 -3.16139 0.118695 1.60584 0.0131016 0 0 0 0 0 0 0 0 0 0 -0.215042 0.000464605 0.0827281 -0.195551 0.29 -1.46116
THR_126 -4.08634 0.272785 2.929 0.00528434 0 -0.0733174 0 0 -0.698447 -0.440968 0 0 0 0 -0.0874641 9.65539e-06 0.0440625 -0.411233 -0.27 -2.81663
GLU_127 -3.10358 0.216719 2.39431 0.00907198 0 -0.361336 0 0 0 -0.341917 0 0 0 0 -0.207558 0.000439272 2.78992 -0.109918 -0.81 0.47614
LYS_128 -4.67058 0.665127 3.29007 0.00836418 0 -0.611623 0 0 -0.124718 -0.0646058 0 0 0 0 -0.200007 0.000736725 1.75374 -0.0407669 -0.65 -0.64426
ASP_129 -7.31181 0.613673 5.00797 0.00300247 0 -0.319189 0 0 -0.611585 -1.20029 0 0 0 0 -0.110785 0.00713687 1.18579 0.0422708 -0.67 -3.36381
ARG_130 -6.03237 0.293515 4.03271 0.0108639 0 -0.265547 0 0 0 -0.340849 0 0 0 0 -0.222956 0.0236196 1.99006 -0.0913525 -0.98 -1.58231
GLU_131 -4.78307 0.339975 3.09319 0.00819967 0 -0.284207 0 0 0 -0.0236556 0 0 0 0 -0.185246 0.000205166 1.28989 -0.11114 -0.81 -1.46585
MET_132 -7.01025 1.14882 2.51957 0.00377311 0 0 0 0 0 0 0 0 0 0 -0.118571 0.00686216 1.32764 -0.104418 -0.34 -2.56657
ALA_133 -3.7739 0.324744 1.89916 0.000740023 0 0 0 0 0 0 0 0 0 0 -0.104788 5.10484e-06 0 -0.141966 0.16 -1.636
ARG_134 -4.34719 0.255331 2.82822 0.0115037 0 -0.261503 0 0 0 -0.00106726 0 0 0 0 -0.196817 0.00112023 1.53786 -0.0808288 -0.98 -1.23337
LEU_135 -4.4042 0.381953 1.79053 0.00795238 0 0 0 0 0 0 0 0 0 0 -0.141478 0.0121663 0.16464 -0.0949323 -0.1 -2.38337
THR_136 -4.80945 0.501513 2.56748 0.00907847 0 0.0247497 0 0 0 -0.1173 0 0 0 0 0.0135554 0.00501834 0.174862 0.0716864 -0.27 -1.82881
ASP_137 -4.28597 0.465276 3.29586 0.00421859 0 -0.326884 0 0 0 -0.348756 0 0 0 0 -0.135925 0.00156218 1.03207 0.018637 -0.67 -0.949913
ALA_138 -2.90301 0.649232 1.67089 0.000847534 0 0 0 0 0 0 0 0 0 0 -0.209588 0.000286646 0 -0.136831 0.16 -0.768172
LEU_139 -5.36262 1.30275 2.97698 0.00537445 0 0 0 0 -0.468819 0 0 0 0 0 -0.0797199 0.00289734 0.385004 0.00244165 -0.1 -1.33571
LEU_140 -3.76928 0.980607 1.72737 0.00570339 0 0 0 0 0 0 0 0 0 0 -0.167891 0.0125223 0.377618 -0.0812456 -0.1 -1.01459
GLN_141 -2.97592 1.58714 2.67373 0.0437974 0 -0.0298684 0 0 -0.102481 0 0 0 0 0 0.127896 1.06601e-07 5.44903 -0.218692 -0.97 5.58463
ARG_p:CtermProteinFull_142 -1.80475 0.106805 1.41708 0.0110721 0 -0.0636268 0 0 0 0 0 0 0 0 0 0 2.05579 0 -0.98 0.742372
#END_POSE_ENERGIES_TABLE v4_redes8_4_take6_20_2dG_1.0Ent_BB_rpm_0042_0001.pdb
