# Supplementary material for: A Generic Program for Multistate Protein Design
Source: PLoS One. 2011 Jul 6;6(7):e20937. doi: 10.1371/journal.pone.0020937 (PMC3130737; doi:10.1371/journal.pone.0020937)
Supplement: File S2 — Design models generated by this study for both the heterodimerization task and the orthogonal interface redesign task. (BZ2) [file pone.0020937.s002.bz2 › SupplementaryMaterials/select_heterodimer_designs/design5/v4_redes8_4_take6_20_2dG_1.0Ent_AB.pdb]

ATOM      1  N   LYS A  10       0.838  40.160 -67.579  1.00 23.61              
ATOM      2  CA  LYS A  10      -0.121  41.140 -68.077  1.00 19.49              
ATOM      3  C   LYS A  10      -0.185  41.060 -69.603  1.00 12.64              
ATOM      4  O   LYS A  10       0.710  41.544 -70.294  1.00 12.85              
ATOM      5  CB  LYS A  10       0.307  42.540 -67.641  1.00 27.71              
ATOM      6  CG  LYS A  10      -0.743  43.611 -67.857  1.00 35.53              
ATOM      7  CD  LYS A  10      -1.989  43.333 -67.034  1.00 43.10              
ATOM      8  CE  LYS A  10      -2.969  44.485 -67.134  1.00 44.49              
ATOM      9  NZ  LYS A  10      -3.291  44.798 -68.551  1.00 48.88              
ATOM     10 1H   LYS A  10       1.633  40.461 -67.052  1.00  0.00              
ATOM     11 2H   LYS A  10       0.538  39.441 -66.953  1.00  0.00              
ATOM     12 3H   LYS A  10       1.329  39.571 -68.220  1.00  0.00              
ATOM     13  HA  LYS A  10      -1.111  40.927 -67.671  1.00  0.00              
ATOM     14 1HB  LYS A  10       0.554  42.483 -66.581  1.00  0.00              
ATOM     15 2HB  LYS A  10       1.203  42.792 -68.208  1.00  0.00              
ATOM     16 1HG  LYS A  10      -0.321  44.574 -67.566  1.00  0.00              
ATOM     17 2HG  LYS A  10      -1.002  43.634 -68.915  1.00  0.00              
ATOM     18 1HD  LYS A  10      -2.454  42.419 -67.406  1.00  0.00              
ATOM     19 2HD  LYS A  10      -1.694  43.191 -65.994  1.00  0.00              
ATOM     20 1HE  LYS A  10      -3.878  44.208 -66.602  1.00  0.00              
ATOM     21 2HE  LYS A  10      -2.521  45.357 -66.657  1.00  0.00              
ATOM     22 1HZ  LYS A  10      -3.944  45.568 -68.586  1.00  0.00              
ATOM     23 2HZ  LYS A  10      -2.445  45.052 -69.041  1.00  0.00              
ATOM     24 3HZ  LYS A  10      -3.703  43.987 -68.989  1.00  0.00              
ATOM     25  N   ARG A  11      -1.250  40.455 -70.122  1.00 10.27              
ATOM     26  CA  ARG A  11      -1.403  40.283 -71.562  1.00 10.62              
ATOM     27  C   ARG A  11      -2.846  40.464 -71.999  1.00 10.19              
ATOM     28  O   ARG A  11      -3.772  40.302 -71.205  1.00  9.91              
ATOM     29  CB  ARG A  11      -0.930  38.887 -71.945  1.00 14.21              
ATOM     30  CG  ARG A  11      -1.656  37.807 -71.164  1.00 23.24              
ATOM     31  CD  ARG A  11      -0.945  36.478 -71.244  1.00 31.44              
ATOM     32  NE  ARG A  11      -1.725  35.402 -70.636  1.00 27.17              
ATOM     33  CZ  ARG A  11      -2.033  35.330 -69.346  1.00 37.04              
ATOM     34  NH1 ARG A  11      -1.629  36.274 -68.507  1.00 33.69              
ATOM     35  NH2 ARG A  11      -2.745  34.307 -68.891  1.00 39.44              
ATOM     36  H   ARG A  11      -1.970  40.106 -69.506  1.00  0.00              
ATOM     37  HA  ARG A  11      -0.762  40.991 -72.088  1.00  0.00              
ATOM     38 1HB  ARG A  11      -1.106  38.773 -73.014  1.00  0.00              
ATOM     39 2HB  ARG A  11       0.141  38.849 -71.747  1.00  0.00              
ATOM     40 1HG  ARG A  11      -1.719  38.116 -70.120  1.00  0.00              
ATOM     41 2HG  ARG A  11      -2.661  37.701 -71.573  1.00  0.00              
ATOM     42 1HD  ARG A  11      -0.769  36.233 -72.291  1.00  0.00              
ATOM     43 2HD  ARG A  11       0.009  36.555 -70.724  1.00  0.00              
ATOM     44  HE  ARG A  11      -2.137  34.583 -71.064  1.00  0.00              
ATOM     45 1HH1 ARG A  11      -1.085  37.052 -68.851  1.00  0.00              
ATOM     46 2HH1 ARG A  11      -1.868  36.211 -67.528  1.00  0.00              
ATOM     47 1HH2 ARG A  11      -3.051  33.585 -69.529  1.00  0.00              
ATOM     48 2HH2 ARG A  11      -2.977  34.254 -67.910  1.00  0.00              
ATOM     49  N   LEU A  12      -3.018  40.797 -73.274  1.00  8.68              
ATOM     50  CA  LEU A  12      -4.329  41.001 -73.881  1.00  8.99              
ATOM     51  C   LEU A  12      -4.649  39.675 -74.559  1.00 10.37              
ATOM     52  O   LEU A  12      -3.973  39.285 -75.516  1.00 12.43              
ATOM     53  CB  LEU A  12      -4.227  42.132 -74.896  1.00 12.34              
ATOM     54  CG  LEU A  12      -5.493  42.738 -75.487  1.00 12.53              
ATOM     55  CD1 LEU A  12      -6.456  43.161 -74.388  1.00 13.59              
ATOM     56  CD2 LEU A  12      -5.086  43.928 -76.337  1.00 13.32              
ATOM     57  H   LEU A  12      -2.190  40.912 -73.841  1.00  0.00              
ATOM     58  HA  LEU A  12      -5.051  41.265 -73.109  1.00  0.00              
ATOM     59 1HB  LEU A  12      -3.745  42.885 -74.274  1.00  0.00              
ATOM     60 2HB  LEU A  12      -3.570  41.872 -75.726  1.00  0.00              
ATOM     61  HG  LEU A  12      -5.940  41.985 -76.136  1.00  0.00              
ATOM     62 1HD1 LEU A  12      -7.353  43.591 -74.835  1.00  0.00              
ATOM     63 2HD1 LEU A  12      -6.731  42.292 -73.790  1.00  0.00              
ATOM     64 3HD1 LEU A  12      -5.977  43.904 -73.751  1.00  0.00              
ATOM     65 1HD2 LEU A  12      -5.975  44.383 -76.775  1.00  0.00              
ATOM     66 2HD2 LEU A  12      -4.571  44.661 -75.715  1.00  0.00              
ATOM     67 3HD2 LEU A  12      -4.419  43.596 -77.133  1.00  0.00              
ATOM     68  N   VAL A  13      -5.697  39.007 -74.088  1.00  8.86              
ATOM     69  CA  VAL A  13      -6.037  37.673 -74.557  1.00 10.60              
ATOM     70  C   VAL A  13      -7.471  37.486 -75.027  1.00  8.62              
ATOM     71  O   VAL A  13      -8.405  38.076 -74.479  1.00  9.56              
ATOM     72  CB  VAL A  13      -5.782  36.647 -73.425  1.00  9.31              
ATOM     73  CG1 VAL A  13      -5.917  35.227 -73.950  1.00 11.03              
ATOM     74  CG2 VAL A  13      -4.411  36.875 -72.814  1.00  6.90              
ATOM     75  H   VAL A  13      -6.274  39.442 -73.382  1.00  0.00              
ATOM     76  HA  VAL A  13      -5.454  37.402 -75.438  1.00  0.00              
ATOM     77  HB  VAL A  13      -6.515  36.803 -72.634  1.00  0.00              
ATOM     78 1HG1 VAL A  13      -5.735  34.521 -73.140  1.00  0.00              
ATOM     79 2HG1 VAL A  13      -6.923  35.078 -74.341  1.00  0.00              
ATOM     80 3HG1 VAL A  13      -5.190  35.062 -74.745  1.00  0.00              
ATOM     81 1HG2 VAL A  13      -4.241  36.150 -72.019  1.00  0.00              
ATOM     82 2HG2 VAL A  13      -3.647  36.757 -73.583  1.00  0.00              
ATOM     83 3HG2 VAL A  13      -4.359  37.883 -72.402  1.00  0.00              
ATOM     84  N   LYS A  14      -7.632  36.632 -76.033  1.00  8.72              
ATOM     85  CA  LYS A  14      -8.942  36.289 -76.562  1.00  9.55              
ATOM     86  C   LYS A  14      -8.859  34.932 -77.241  1.00  8.42              
ATOM     87  O   LYS A  14      -7.859  34.605 -77.887  1.00  9.06              
ATOM     88  CB  LYS A  14      -9.433  37.332 -77.571  1.00  8.78              
ATOM     89  CG  LYS A  14     -10.800  36.995 -78.169  1.00 10.33              
ATOM     90  CD  LYS A  14     -11.326  38.111 -79.054  1.00 10.80              
ATOM     91  CE  LYS A  14     -12.598  37.688 -79.772  1.00 13.11              
ATOM     92  NZ  LYS A  14     -13.170  38.803 -80.573  1.00 14.23              
ATOM     93  H   LYS A  14      -6.811  36.209 -76.441  1.00  0.00              
ATOM     94  HA  LYS A  14      -9.667  36.238 -75.749  1.00  0.00              
ATOM     95 1HB  LYS A  14      -9.480  38.287 -77.046  1.00  0.00              
ATOM     96 2HB  LYS A  14      -8.684  37.390 -78.361  1.00  0.00              
ATOM     97 1HG  LYS A  14     -10.704  36.084 -78.761  1.00  0.00              
ATOM     98 2HG  LYS A  14     -11.502  36.825 -77.354  1.00  0.00              
ATOM     99 1HD  LYS A  14     -11.530  38.982 -78.430  1.00  0.00              
ATOM    100 2HD  LYS A  14     -10.560  38.363 -79.788  1.00  0.00              
ATOM    101 1HE  LYS A  14     -12.359  36.852 -80.427  1.00  0.00              
ATOM    102 2HE  LYS A  14     -13.322  37.366 -79.023  1.00  0.00              
ATOM    103 1HZ  LYS A  14     -14.012  38.488 -81.035  1.00  0.00              
ATOM    104 2HZ  LYS A  14     -13.390  39.578 -79.963  1.00  0.00              
ATOM    105 3HZ  LYS A  14     -12.497  39.100 -81.265  1.00  0.00              
ATOM    106  N   THR A  15      -9.904  34.132 -77.074  1.00  9.22              
ATOM    107  CA  THR A  15      -9.960  32.827 -77.709  1.00 10.04              
ATOM    108  C   THR A  15     -10.979  32.896 -78.835  1.00  9.52              
ATOM    109  O   THR A  15     -12.004  33.580 -78.728  1.00 14.01              
ATOM    110  CB  THR A  15     -10.370  31.723 -76.721  1.00 12.91              
ATOM    111  OG1 THR A  15     -11.655  32.027 -76.164  1.00 19.02              
ATOM    112  CG2 THR A  15      -9.343  31.603 -75.608  1.00 12.72              
ATOM    113  H   THR A  15     -10.676  34.431 -76.496  1.00  0.00              
ATOM    114  HA  THR A  15      -8.983  32.575 -78.121  1.00  0.00              
ATOM    115  HB  THR A  15     -10.440  30.776 -77.256  1.00  0.00              
ATOM    116  HG1 THR A  15     -11.975  32.854 -76.532  1.00  0.00              
ATOM    117 1HG2 THR A  15      -9.647  30.817 -74.917  1.00  0.00              
ATOM    118 2HG2 THR A  15      -8.371  31.356 -76.035  1.00  0.00              
ATOM    119 3HG2 THR A  15      -9.275  32.550 -75.074  1.00  0.00              
ATOM    120  N   PHE A  16     -10.674  32.205 -79.924  1.00 10.03              
ATOM    121  CA  PHE A  16     -11.533  32.155 -81.095  1.00 10.93              
ATOM    122  C   PHE A  16     -11.910  30.701 -81.328  1.00 10.09              
ATOM    123  O   PHE A  16     -11.043  29.825 -81.345  1.00 11.16              
ATOM    124  CB  PHE A  16     -10.791  32.713 -82.309  1.00 10.38              
ATOM    125  CG  PHE A  16     -10.400  34.158 -82.168  1.00  9.31              
ATOM    126  CD1 PHE A  16      -9.299  34.530 -81.395  1.00  9.69              
ATOM    127  CD2 PHE A  16     -11.142  35.151 -82.799  1.00 10.21              
ATOM    128  CE1 PHE A  16      -8.947  35.875 -81.256  1.00 11.16              
ATOM    129  CE2 PHE A  16     -10.796  36.496 -82.665  1.00 11.35              
ATOM    130  CZ  PHE A  16      -9.697  36.857 -81.892  1.00 11.37              
ATOM    131  H   PHE A  16      -9.803  31.693 -79.930  1.00  0.00              
ATOM    132  HA  PHE A  16     -12.429  32.753 -80.923  1.00  0.00              
ATOM    133 1HB  PHE A  16      -9.870  32.155 -82.475  1.00  0.00              
ATOM    134 2HB  PHE A  16     -11.420  32.646 -83.196  1.00  0.00              
ATOM    135  HD1 PHE A  16      -8.712  33.757 -80.898  1.00  0.00              
ATOM    136  HD2 PHE A  16     -12.004  34.868 -83.405  1.00  0.00              
ATOM    137  HE1 PHE A  16      -8.085  36.152 -80.650  1.00  0.00              
ATOM    138  HE2 PHE A  16     -11.386  37.264 -83.164  1.00  0.00              
ATOM    139  HZ  PHE A  16      -9.426  37.906 -81.784  1.00  0.00              
ATOM    140  N   ALA A  17     -13.204  30.447 -81.495  1.00 11.89              
ATOM    141  CA  ALA A  17     -13.708  29.094 -81.698  1.00 12.47              
ATOM    142  C   ALA A  17     -13.840  28.712 -83.165  1.00 12.07              
ATOM    143  O   ALA A  17     -14.171  29.541 -84.011  1.00 14.38              
ATOM    144  CB  ALA A  17     -15.056  28.938 -81.000  1.00 16.39              
ATOM    145  H   ALA A  17     -13.856  31.218 -81.480  1.00  0.00              
ATOM    146  HA  ALA A  17     -13.000  28.388 -81.263  1.00  0.00              
ATOM    147 1HB  ALA A  17     -15.429  27.925 -81.154  1.00  0.00              
ATOM    148 2HB  ALA A  17     -14.937  29.122 -79.932  1.00  0.00              
ATOM    149 3HB  ALA A  17     -15.765  29.652 -81.415  1.00  0.00              
ATOM    150  N   PHE A  18     -13.578  27.439 -83.451  1.00 13.47              
ATOM    151  CA  PHE A  18     -13.670  26.896 -84.800  1.00 13.21              
ATOM    152  C   PHE A  18     -14.265  25.494 -84.724  1.00 14.19              
ATOM    153  O   PHE A  18     -14.290  24.885 -83.660  1.00 12.94              
ATOM    154  CB  PHE A  18     -12.287  26.848 -85.454  1.00 14.89              
ATOM    155  CG  PHE A  18     -11.634  28.191 -85.562  1.00 14.26              
ATOM    156  CD1 PHE A  18     -10.865  28.693 -84.515  1.00 13.55              
ATOM    157  CD2 PHE A  18     -11.842  28.988 -86.682  1.00 15.89              
ATOM    158  CE1 PHE A  18     -10.318  29.972 -84.582  1.00 15.00              
ATOM    159  CE2 PHE A  18     -11.300  30.268 -86.756  1.00 18.82              
ATOM    160  CZ  PHE A  18     -10.537  30.759 -85.701  1.00 15.48              
ATOM    161  H   PHE A  18     -13.304  26.830 -82.693  1.00  0.00              
ATOM    162  HA  PHE A  18     -14.321  27.525 -85.409  1.00  0.00              
ATOM    163 1HB  PHE A  18     -11.617  26.218 -84.870  1.00  0.00              
ATOM    164 2HB  PHE A  18     -12.365  26.453 -86.466  1.00  0.00              
ATOM    165  HD1 PHE A  18     -10.692  28.072 -83.636  1.00  0.00              
ATOM    166  HD2 PHE A  18     -12.441  28.601 -87.507  1.00  0.00              
ATOM    167  HE1 PHE A  18      -9.719  30.352 -83.755  1.00  0.00              
ATOM    168  HE2 PHE A  18     -11.472  30.886 -87.637  1.00  0.00              
ATOM    169  HZ  PHE A  18     -10.114  31.761 -85.755  1.00  0.00              
ATOM    170  N   PRO A  19     -14.763  24.968 -85.854  1.00 15.59              
ATOM    171  CA  PRO A  19     -15.360  23.628 -85.877  1.00 17.01              
ATOM    172  C   PRO A  19     -14.357  22.476 -85.855  1.00 17.90              
ATOM    173  O   PRO A  19     -14.726  21.333 -85.587  1.00 19.86              
ATOM    174  CB  PRO A  19     -16.182  23.649 -87.160  1.00 18.94              
ATOM    175  CG  PRO A  19     -15.335  24.482 -88.062  1.00 18.74              
ATOM    176  CD  PRO A  19     -14.923  25.632 -87.161  1.00 18.87              
ATOM    177  HA  PRO A  19     -15.971  23.419 -84.986  1.00  0.00              
ATOM    178 1HB  PRO A  19     -16.340  22.634 -87.554  1.00  0.00              
ATOM    179 2HB  PRO A  19     -17.176  24.090 -86.995  1.00  0.00              
ATOM    180 1HG  PRO A  19     -14.472  23.912 -88.436  1.00  0.00              
ATOM    181 2HG  PRO A  19     -15.903  24.820 -88.941  1.00  0.00              
ATOM    182 1HD  PRO A  19     -13.987  26.105 -87.492  1.00  0.00              
ATOM    183 2HD  PRO A  19     -15.686  26.424 -87.122  1.00  0.00              
ATOM    184  N   ASN A  20     -13.092  22.775 -86.133  1.00 15.93              
ATOM    185  CA  ASN A  20     -12.059  21.747 -86.155  1.00 14.05              
ATOM    186  C   ASN A  20     -10.673  22.335 -85.908  1.00 13.81              
ATOM    187  O   ASN A  20     -10.542  23.464 -85.434  1.00 15.02              
ATOM    188  CB  ASN A  20     -12.076  21.028 -87.507  1.00 17.19              
ATOM    189  CG  ASN A  20     -12.019  21.991 -88.674  1.00 16.84              
ATOM    190  OD1 ASN A  20     -11.284  22.978 -88.642  1.00 19.01              
ATOM    191  ND2 ASN A  20     -12.789  21.706 -89.718  1.00 23.90              
ATOM    192  H   ASN A  20     -12.838  23.732 -86.333  1.00  0.00              
ATOM    193  HA  ASN A  20     -12.252  21.012 -85.372  1.00  0.00              
ATOM    194 1HB  ASN A  20     -11.424  20.174 -87.693  1.00  0.00              
ATOM    195 2HB  ASN A  20     -13.102  20.681 -87.381  1.00  0.00              
ATOM    196 1HD2 ASN A  20     -12.790  22.308 -90.517  1.00  0.00              
ATOM    197 2HD2 ASN A  20     -13.367  20.890 -89.705  1.00  0.00              
ATOM    198  N   PHE A  21      -9.641  21.560 -86.227  1.00  0.00              
ATOM    199  CA  PHE A  21      -8.260  21.997 -86.049  1.00  0.00              
ATOM    200  C   PHE A  21      -7.795  22.791 -87.266  1.00  0.00              
ATOM    201  O   PHE A  21      -7.145  23.826 -87.135  1.00  0.00              
ATOM    202  CB  PHE A  21      -7.344  20.784 -85.866  1.00  0.00              
ATOM    203  CG  PHE A  21      -5.932  21.134 -85.473  1.00  0.00              
ATOM    204  CD1 PHE A  21      -5.579  21.244 -84.132  1.00  0.00              
ATOM    205  CD2 PHE A  21      -4.954  21.352 -86.440  1.00  0.00              
ATOM    206  CE1 PHE A  21      -4.275  21.566 -83.758  1.00  0.00              
ATOM    207  CE2 PHE A  21      -3.647  21.675 -86.075  1.00  0.00              
ATOM    208  CZ  PHE A  21      -3.309  21.781 -84.731  1.00  0.00              
ATOM    209  H   PHE A  21      -9.821  20.641 -86.604  1.00  0.00              
ATOM    210  HA  PHE A  21      -8.184  22.632 -85.165  1.00  0.00              
ATOM    211 1HB  PHE A  21      -7.732  20.136 -85.081  1.00  0.00              
ATOM    212 2HB  PHE A  21      -7.275  20.223 -86.797  1.00  0.00              
ATOM    213  HD1 PHE A  21      -6.336  21.074 -83.366  1.00  0.00              
ATOM    214  HD2 PHE A  21      -5.221  21.269 -87.494  1.00  0.00              
ATOM    215  HE1 PHE A  21      -4.016  21.648 -82.703  1.00  0.00              
ATOM    216  HE2 PHE A  21      -2.891  21.845 -86.841  1.00  0.00              
ATOM    217  HZ  PHE A  21      -2.290  22.033 -84.442  1.00  0.00              
ATOM    218  N   ARG A  22      -8.135  22.289 -88.450  1.00  0.00              
ATOM    219  CA  ARG A  22      -7.754  22.912 -89.712  1.00  0.00              
ATOM    220  C   ARG A  22      -8.088  24.402 -89.788  1.00  0.00              
ATOM    221  O   ARG A  22      -7.232  25.221 -90.130  1.00  0.00              
ATOM    222  CB  ARG A  22      -8.344  22.163 -90.898  1.00  0.00              
ATOM    223  CG  ARG A  22      -7.913  22.682 -92.261  1.00  0.00              
ATOM    224  CD  ARG A  22      -8.589  22.024 -93.408  1.00  0.00              
ATOM    225  NE  ARG A  22     -10.015  22.289 -93.501  1.00  0.00              
ATOM    226  CZ  ARG A  22     -10.552  23.428 -93.981  1.00  0.00              
ATOM    227  NH1 ARG A  22      -9.789  24.422 -94.377  1.00  0.00              
ATOM    228  NH2 ARG A  22     -11.869  23.528 -94.021  1.00  0.00              
ATOM    229  H   ARG A  22      -8.681  21.439 -88.466  1.00  0.00              
ATOM    230  HA  ARG A  22      -6.678  22.815 -89.861  1.00  0.00              
ATOM    231 1HB  ARG A  22      -8.042  21.121 -90.798  1.00  0.00              
ATOM    232 2HB  ARG A  22      -9.428  22.237 -90.813  1.00  0.00              
ATOM    233 1HG  ARG A  22      -8.131  23.749 -92.310  1.00  0.00              
ATOM    234 2HG  ARG A  22      -6.839  22.525 -92.367  1.00  0.00              
ATOM    235 1HD  ARG A  22      -8.132  22.370 -94.334  1.00  0.00              
ATOM    236 2HD  ARG A  22      -8.462  20.945 -93.322  1.00  0.00              
ATOM    237  HE  ARG A  22     -10.798  21.704 -93.239  1.00  0.00              
ATOM    238 1HH1 ARG A  22      -8.784  24.336 -94.323  1.00  0.00              
ATOM    239 2HH1 ARG A  22     -10.211  25.267 -94.734  1.00  0.00              
ATOM    240 1HH2 ARG A  22     -12.442  22.761 -93.695  1.00  0.00              
ATOM    241 2HH2 ARG A  22     -12.298  24.371 -94.375  1.00  0.00              
ATOM    242  N   GLU A  23      -9.331  24.746 -89.476  1.00 12.38              
ATOM    243  CA  GLU A  23      -9.754  26.140 -89.523  1.00 13.83              
ATOM    244  C   GLU A  23      -9.057  26.985 -88.461  1.00 11.71              
ATOM    245  O   GLU A  23      -8.803  28.173 -88.675  1.00 11.16              
ATOM    246  CB  GLU A  23     -11.274  26.249 -89.364  1.00 15.51              
ATOM    247  CG  GLU A  23     -12.062  25.648 -90.520  1.00 21.87              
ATOM    248  CD  GLU A  23     -13.503  26.122 -90.558  1.00 27.31              
ATOM    249  OE1 GLU A  23     -14.263  25.648 -91.428  1.00 35.95              
ATOM    250  OE2 GLU A  23     -13.876  26.972 -89.723  1.00 31.30              
ATOM    251  H   GLU A  23      -9.998  24.039 -89.202  1.00  0.00              
ATOM    252  HA  GLU A  23      -9.473  26.580 -90.481  1.00  0.00              
ATOM    253 1HB  GLU A  23     -11.535  25.737 -88.438  1.00  0.00              
ATOM    254 2HB  GLU A  23     -11.510  27.309 -89.272  1.00  0.00              
ATOM    255 1HG  GLU A  23     -11.611  25.832 -91.495  1.00  0.00              
ATOM    256 2HG  GLU A  23     -12.048  24.579 -90.311  1.00  0.00              
ATOM    257  N   ALA A  24      -8.753  26.372 -87.319  1.00  0.00              
ATOM    258  CA  ALA A  24      -8.062  27.073 -86.240  1.00  0.00              
ATOM    259  C   ALA A  24      -6.661  27.427 -86.731  1.00  0.00              
ATOM    260  O   ALA A  24      -6.193  28.552 -86.565  1.00  0.00              
ATOM    261  CB  ALA A  24      -7.984  26.186 -85.001  1.00  0.00              
ATOM    262  H   ALA A  24      -9.004  25.402 -87.194  1.00  0.00              
ATOM    263  HA  ALA A  24      -8.625  27.973 -85.991  1.00  0.00              
ATOM    264 1HB  ALA A  24      -7.467  26.721 -84.204  1.00  0.00              
ATOM    265 2HB  ALA A  24      -8.991  25.931 -84.672  1.00  0.00              
ATOM    266 3HB  ALA A  24      -7.438  25.275 -85.240  1.00  0.00              
ATOM    267  N   ARG A  25      -6.001  26.461 -87.359  1.00  0.00              
ATOM    268  CA  ARG A  25      -4.664  26.679 -87.887  1.00  0.00              
ATOM    269  C   ARG A  25      -4.692  27.733 -88.999  1.00  0.00              
ATOM    270  O   ARG A  25      -3.794  28.573 -89.084  1.00  0.00              
ATOM    271  CB  ARG A  25      -4.011  25.385 -88.349  1.00  0.00              
ATOM    272  CG  ARG A  25      -2.578  25.530 -88.835  1.00  0.00              
ATOM    273  CD  ARG A  25      -1.955  24.261 -89.294  1.00  0.00              
ATOM    274  NE  ARG A  25      -2.571  23.680 -90.476  1.00  0.00              
ATOM    275  CZ  ARG A  25      -2.364  24.109 -91.736  1.00  0.00              
ATOM    276  NH1 ARG A  25      -1.589  25.143 -91.981  1.00  0.00              
ATOM    277  NH2 ARG A  25      -2.979  23.477 -92.720  1.00  0.00              
ATOM    278  H   ARG A  25      -6.434  25.556 -87.474  1.00  0.00              
ATOM    279  HA  ARG A  25      -4.016  27.056 -87.096  1.00  0.00              
ATOM    280 1HB  ARG A  25      -4.036  24.697 -87.505  1.00  0.00              
ATOM    281 2HB  ARG A  25      -4.626  24.990 -89.158  1.00  0.00              
ATOM    282 1HG  ARG A  25      -2.564  26.231 -89.670  1.00  0.00              
ATOM    283 2HG  ARG A  25      -1.973  25.925 -88.018  1.00  0.00              
ATOM    284 1HD  ARG A  25      -0.908  24.446 -89.529  1.00  0.00              
ATOM    285 2HD  ARG A  25      -2.023  23.525 -88.494  1.00  0.00              
ATOM    286  HE  ARG A  25      -3.218  22.906 -90.551  1.00  0.00              
ATOM    287 1HH1 ARG A  25      -1.140  25.626 -91.216  1.00  0.00              
ATOM    288 2HH1 ARG A  25      -1.446  25.449 -92.932  1.00  0.00              
ATOM    289 1HH2 ARG A  25      -3.586  22.695 -92.513  1.00  0.00              
ATOM    290 2HH2 ARG A  25      -2.842  23.778 -93.673  1.00  0.00              
ATOM    291  N   ASP A  26      -5.722  27.695 -89.846  1.00 12.41              
ATOM    292  CA  ASP A  26      -5.842  28.674 -90.927  1.00 12.74              
ATOM    293  C   ASP A  26      -5.885  30.088 -90.343  1.00 11.07              
ATOM    294  O   ASP A  26      -5.221  30.998 -90.836  1.00 12.29              
ATOM    295  CB  ASP A  26      -7.120  28.451 -91.751  1.00 12.81              
ATOM    296  CG  ASP A  26      -7.088  27.171 -92.575  1.00 14.97              
ATOM    297  OD1 ASP A  26      -5.984  26.691 -92.916  1.00 17.04              
ATOM    298  OD2 ASP A  26      -8.182  26.660 -92.895  1.00 17.07              
ATOM    299  H   ASP A  26      -6.432  26.984 -89.745  1.00  0.00              
ATOM    300  HA  ASP A  26      -4.987  28.589 -91.598  1.00  0.00              
ATOM    301 1HB  ASP A  26      -8.033  28.492 -91.156  1.00  0.00              
ATOM    302 2HB  ASP A  26      -7.076  29.318 -92.411  1.00  0.00              
ATOM    303  N   PHE A  27      -6.673  30.264 -89.288  1.00 10.46              
ATOM    304  CA  PHE A  27      -6.799  31.569 -88.653  1.00 11.04              
ATOM    305  C   PHE A  27      -5.475  31.992 -88.026  1.00  9.55              
ATOM    306  O   PHE A  27      -5.069  33.146 -88.135  1.00  9.97              
ATOM    307  CB  PHE A  27      -7.893  31.528 -87.589  1.00 11.88              
ATOM    308  CG  PHE A  27      -8.083  32.830 -86.867  1.00 12.55              
ATOM    309  CD1 PHE A  27      -8.580  33.945 -87.534  1.00 15.94              
ATOM    310  CD2 PHE A  27      -7.755  32.945 -85.521  1.00 15.34              
ATOM    311  CE1 PHE A  27      -8.748  35.159 -86.868  1.00 20.37              
ATOM    312  CE2 PHE A  27      -7.920  34.156 -84.847  1.00 18.20              
ATOM    313  CZ  PHE A  27      -8.417  35.261 -85.524  1.00 19.15              
ATOM    314  H   PHE A  27      -7.195  29.484 -88.916  1.00  0.00              
ATOM    315  HA  PHE A  27      -7.061  32.320 -89.399  1.00  0.00              
ATOM    316 1HB  PHE A  27      -8.851  31.281 -88.045  1.00  0.00              
ATOM    317 2HB  PHE A  27      -7.650  30.784 -86.831  1.00  0.00              
ATOM    318  HD1 PHE A  27      -8.840  33.862 -88.590  1.00  0.00              
ATOM    319  HD2 PHE A  27      -7.364  32.075 -84.991  1.00  0.00              
ATOM    320  HE1 PHE A  27      -9.139  36.024 -87.403  1.00  0.00              
ATOM    321  HE2 PHE A  27      -7.659  34.236 -83.792  1.00  0.00              
ATOM    322  HZ  PHE A  27      -8.545  36.207 -85.000  1.00  0.00              
ATOM    323  N   ALA A  28      -4.798  31.050 -87.380  1.00  0.00              
ATOM    324  CA  ALA A  28      -3.519  31.346 -86.756  1.00  0.00              
ATOM    325  C   ALA A  28      -2.531  31.873 -87.792  1.00  0.00              
ATOM    326  O   ALA A  28      -1.750  32.774 -87.512  1.00  0.00              
ATOM    327  CB  ALA A  28      -2.966  30.110 -86.061  1.00  0.00              
ATOM    328  H   ALA A  28      -5.171  30.113 -87.318  1.00  0.00              
ATOM    329  HA  ALA A  28      -3.669  32.116 -85.999  1.00  0.00              
ATOM    330 1HB  ALA A  28      -2.007  30.350 -85.603  1.00  0.00              
ATOM    331 2HB  ALA A  28      -3.664  29.783 -85.290  1.00  0.00              
ATOM    332 3HB  ALA A  28      -2.830  29.313 -86.790  1.00  0.00              
ATOM    333  N   ASN A  29      -2.561  31.308 -88.994  1.00  0.00              
ATOM    334  CA  ASN A  29      -1.659  31.757 -90.046  1.00  0.00              
ATOM    335  C   ASN A  29      -1.962  33.186 -90.485  1.00  0.00              
ATOM    336  O   ASN A  29      -1.050  33.935 -90.825  1.00  0.00              
ATOM    337  CB  ASN A  29      -1.704  30.824 -91.242  1.00  0.00              
ATOM    338  CG  ASN A  29      -0.760  29.658 -91.136  1.00  0.00              
ATOM    339  OD1 ASN A  29       0.446  29.786 -91.374  1.00  0.00              
ATOM    340  ND2 ASN A  29      -1.315  28.506 -90.859  1.00  0.00              
ATOM    341  H   ASN A  29      -3.211  30.560 -89.189  1.00  0.00              
ATOM    342  HA  ASN A  29      -0.634  31.778 -89.671  1.00  0.00              
ATOM    343 1HB  ASN A  29      -2.657  30.477 -91.644  1.00  0.00              
ATOM    344 2HB  ASN A  29      -1.273  31.564 -91.916  1.00  0.00              
ATOM    345 1HD2 ASN A  29      -0.748  27.686 -90.773  1.00  0.00              
ATOM    346 2HD2 ASN A  29      -2.305  28.445 -90.734  1.00  0.00              
ATOM    347  N   ARG A  30      -3.236  33.565 -90.473  1.00 10.13              
ATOM    348  CA  ARG A  30      -3.601  34.928 -90.843  1.00 10.66              
ATOM    349  C   ARG A  30      -3.110  35.889 -89.755  1.00  7.66              
ATOM    350  O   ARG A  30      -2.657  36.988 -90.057  1.00  9.29              
ATOM    351  CB  ARG A  30      -5.112  35.045 -91.019  1.00 10.53              
ATOM    352  CG  ARG A  30      -5.639  34.246 -92.205  1.00 12.23              
ATOM    353  CD  ARG A  30      -7.137  34.413 -92.361  1.00 17.00              
ATOM    354  NE  ARG A  30      -7.496  35.792 -92.670  1.00 18.24              
ATOM    355  CZ  ARG A  30      -8.719  36.294 -92.538  1.00 18.39              
ATOM    356  NH1 ARG A  30      -9.709  35.528 -92.097  1.00 26.71              
ATOM    357  NH2 ARG A  30      -8.951  37.563 -92.842  1.00 21.52              
ATOM    358  H   ARG A  30      -3.963  32.916 -90.208  1.00  0.00              
ATOM    359  HA  ARG A  30      -3.162  35.178 -91.809  1.00  0.00              
ATOM    360 1HB  ARG A  30      -5.568  34.691 -90.096  1.00  0.00              
ATOM    361 2HB  ARG A  30      -5.335  36.104 -91.152  1.00  0.00              
ATOM    362 1HG  ARG A  30      -5.139  34.595 -93.109  1.00  0.00              
ATOM    363 2HG  ARG A  30      -5.405  33.193 -92.044  1.00  0.00              
ATOM    364 1HD  ARG A  30      -7.483  33.770 -93.170  1.00  0.00              
ATOM    365 2HD  ARG A  30      -7.624  34.122 -91.431  1.00  0.00              
ATOM    366  HE  ARG A  30      -6.917  36.547 -93.013  1.00  0.00              
ATOM    367 1HH1 ARG A  30      -9.530  34.562 -91.861  1.00  0.00              
ATOM    368 2HH1 ARG A  30     -10.637  35.914 -91.999  1.00  0.00              
ATOM    369 1HH2 ARG A  30      -8.195  38.146 -93.174  1.00  0.00              
ATOM    370 2HH2 ARG A  30      -9.881  37.941 -92.741  1.00  0.00              
ATOM    371  N   VAL A  31      -3.202  35.475 -88.491  1.00  8.75              
ATOM    372  CA  VAL A  31      -2.727  36.314 -87.395  1.00  8.95              
ATOM    373  C   VAL A  31      -1.205  36.436 -87.531  1.00  8.96              
ATOM    374  O   VAL A  31      -0.633  37.489 -87.267  1.00  9.86              
ATOM    375  CB  VAL A  31      -3.093  35.717 -86.011  1.00  8.47              
ATOM    376  CG1 VAL A  31      -2.531  36.594 -84.894  1.00 10.12              
ATOM    377  CG2 VAL A  31      -4.605  35.614 -85.871  1.00 11.68              
ATOM    378  H   VAL A  31      -3.603  34.572 -88.281  1.00  0.00              
ATOM    379  HA  VAL A  31      -3.143  37.320 -87.457  1.00  0.00              
ATOM    380  HB  VAL A  31      -2.695  34.704 -85.946  1.00  0.00              
ATOM    381 1HG1 VAL A  31      -2.794  36.165 -83.927  1.00  0.00              
ATOM    382 2HG1 VAL A  31      -1.446  36.647 -84.984  1.00  0.00              
ATOM    383 3HG1 VAL A  31      -2.952  37.596 -84.972  1.00  0.00              
ATOM    384 1HG2 VAL A  31      -4.853  35.193 -84.897  1.00  0.00              
ATOM    385 2HG2 VAL A  31      -5.046  36.607 -85.961  1.00  0.00              
ATOM    386 3HG2 VAL A  31      -5.000  34.968 -86.656  1.00  0.00              
ATOM    387  N   ARG A  32      -0.557  35.356 -87.962  1.00  0.00              
ATOM    388  CA  ARG A  32       0.885  35.387 -88.149  1.00  0.00              
ATOM    389  C   ARG A  32       1.304  36.376 -89.229  1.00  0.00              
ATOM    390  O   ARG A  32       2.297  37.087 -89.075  1.00  0.00              
ATOM    391  CB  ARG A  32       1.449  34.000 -88.422  1.00  0.00              
ATOM    392  CG  ARG A  32       2.927  33.970 -88.777  1.00  0.00              
ATOM    393  CD  ARG A  32       3.461  32.613 -89.062  1.00  0.00              
ATOM    394  NE  ARG A  32       2.897  31.981 -90.244  1.00  0.00              
ATOM    395  CZ  ARG A  32       3.256  32.268 -91.511  1.00  0.00              
ATOM    396  NH1 ARG A  32       4.147  33.201 -91.767  1.00  0.00              
ATOM    397  NH2 ARG A  32       2.671  31.604 -92.492  1.00  0.00              
ATOM    398  H   ARG A  32      -1.061  34.504 -88.163  1.00  0.00              
ATOM    399  HA  ARG A  32       1.369  35.724 -87.232  1.00  0.00              
ATOM    400 1HB  ARG A  32       1.283  33.407 -87.524  1.00  0.00              
ATOM    401 2HB  ARG A  32       0.874  33.580 -89.246  1.00  0.00              
ATOM    402 1HG  ARG A  32       3.084  34.585 -89.663  1.00  0.00              
ATOM    403 2HG  ARG A  32       3.493  34.385 -87.942  1.00  0.00              
ATOM    404 1HD  ARG A  32       4.538  32.680 -89.210  1.00  0.00              
ATOM    405 2HD  ARG A  32       3.250  31.964 -88.213  1.00  0.00              
ATOM    406  HE  ARG A  32       2.187  31.264 -90.315  1.00  0.00              
ATOM    407 1HH1 ARG A  32       4.572  33.712 -91.006  1.00  0.00              
ATOM    408 2HH1 ARG A  32       4.402  33.402 -92.723  1.00  0.00              
ATOM    409 1HH2 ARG A  32       1.975  30.902 -92.278  1.00  0.00              
ATOM    410 2HH2 ARG A  32       2.921  31.800 -93.450  1.00  0.00              
ATOM    411  N   ALA A  33       0.549  36.429 -90.325  1.00 11.61              
ATOM    412  CA  ALA A  33       0.857  37.353 -91.416  1.00 12.16              
ATOM    413  C   ALA A  33       0.698  38.787 -90.925  1.00 11.51              
ATOM    414  O   ALA A  33       1.491  39.668 -91.260  1.00 12.12              
ATOM    415  CB  ALA A  33      -0.066  37.097 -92.603  1.00 13.75              
ATOM    416  H   ALA A  33      -0.253  35.820 -90.407  1.00  0.00              
ATOM    417  HA  ALA A  33       1.887  37.188 -91.734  1.00  0.00              
ATOM    418 1HB  ALA A  33       0.176  37.792 -93.407  1.00  0.00              
ATOM    419 2HB  ALA A  33       0.069  36.074 -92.955  1.00  0.00              
ATOM    420 3HB  ALA A  33      -1.101  37.243 -92.297  1.00  0.00              
ATOM    421  N   LEU A  34      -0.338  39.012 -90.125  1.00 11.29              
ATOM    422  CA  LEU A  34      -0.605  40.323 -89.554  1.00 11.51              
ATOM    423  C   LEU A  34       0.577  40.736 -88.673  1.00  9.32              
ATOM    424  O   LEU A  34       1.063  41.867 -88.747  1.00 11.34              
ATOM    425  CB  LEU A  34      -1.892  40.262 -88.728  1.00 12.53              
ATOM    426  CG  LEU A  34      -2.190  41.414 -87.770  1.00 12.31              
ATOM    427  CD1 LEU A  34      -2.336  42.711 -88.547  1.00 14.65              
ATOM    428  CD2 LEU A  34      -3.459  41.107 -86.985  1.00 12.44              
ATOM    429  H   LEU A  34      -0.959  38.245 -89.908  1.00  0.00              
ATOM    430  HA  LEU A  34      -0.723  41.053 -90.354  1.00  0.00              
ATOM    431 1HB  LEU A  34      -2.622  40.276 -89.536  1.00  0.00              
ATOM    432 2HB  LEU A  34      -1.976  39.324 -88.179  1.00  0.00              
ATOM    433  HG  LEU A  34      -1.364  41.468 -87.061  1.00  0.00              
ATOM    434 1HD1 LEU A  34      -2.548  43.527 -87.857  1.00  0.00              
ATOM    435 2HD1 LEU A  34      -1.410  42.921 -89.082  1.00  0.00              
ATOM    436 3HD1 LEU A  34      -3.154  42.618 -89.260  1.00  0.00              
ATOM    437 1HD2 LEU A  34      -3.671  41.929 -86.301  1.00  0.00              
ATOM    438 2HD2 LEU A  34      -4.294  40.984 -87.675  1.00  0.00              
ATOM    439 3HD2 LEU A  34      -3.322  40.188 -86.415  1.00  0.00              
ATOM    440  N   ALA A  35       1.038  39.804 -87.844  1.00  0.00              
ATOM    441  CA  ALA A  35       2.160  40.050 -86.945  1.00  0.00              
ATOM    442  C   ALA A  35       3.413  40.451 -87.720  1.00  0.00              
ATOM    443  O   ALA A  35       4.149  41.348 -87.310  1.00  0.00              
ATOM    444  CB  ALA A  35       2.437  38.803 -86.110  1.00  0.00              
ATOM    445  H   ALA A  35       0.594  38.897 -87.840  1.00  0.00              
ATOM    446  HA  ALA A  35       1.899  40.871 -86.277  1.00  0.00              
ATOM    447 1HB  ALA A  35       3.276  38.994 -85.441  1.00  0.00              
ATOM    448 2HB  ALA A  35       1.553  38.555 -85.522  1.00  0.00              
ATOM    449 3HB  ALA A  35       2.681  37.971 -86.769  1.00  0.00              
ATOM    450  N   GLU A  36       3.653  39.776 -88.840  1.00  0.00              
ATOM    451  CA  GLU A  36       4.819  40.061 -89.669  1.00  0.00              
ATOM    452  C   GLU A  36       4.750  41.476 -90.240  1.00  0.00              
ATOM    453  O   GLU A  36       5.762  42.176 -90.304  1.00  0.00              
ATOM    454  CB  GLU A  36       4.934  39.039 -90.802  1.00  0.00              
ATOM    455  CG  GLU A  36       5.328  37.640 -90.349  1.00  0.00              
ATOM    456  CD  GLU A  36       5.301  36.667 -91.495  1.00  0.00              
ATOM    457  OE1 GLU A  36       4.921  37.058 -92.572  1.00  0.00              
ATOM    458  OE2 GLU A  36       5.765  35.564 -91.323  1.00  0.00              
ATOM    459  H   GLU A  36       3.013  39.048 -89.124  1.00  0.00              
ATOM    460  HA  GLU A  36       5.726  39.995 -89.067  1.00  0.00              
ATOM    461 1HB  GLU A  36       3.963  39.000 -91.296  1.00  0.00              
ATOM    462 2HB  GLU A  36       5.682  39.418 -91.499  1.00  0.00              
ATOM    463 1HG  GLU A  36       6.302  37.599 -89.862  1.00  0.00              
ATOM    464 2HG  GLU A  36       4.553  37.376 -89.631  1.00  0.00              
ATOM    465  N   ARG A  37       3.556  41.894 -90.651  1.00 15.76              
ATOM    466  CA  ARG A  37       3.364  43.224 -91.224  1.00 17.66              
ATOM    467  C   ARG A  37       3.553  44.347 -90.206  1.00 18.51              
ATOM    468  O   ARG A  37       4.112  45.398 -90.525  1.00 20.48              
ATOM    469  CB  ARG A  37       1.961  43.353 -91.830  1.00 21.55              
ATOM    470  CG  ARG A  37       1.656  42.408 -92.978  1.00 28.41              
ATOM    471  CD  ARG A  37       0.438  42.890 -93.762  1.00 33.15              
ATOM    472  NE  ARG A  37      -0.792  42.890 -92.972  1.00 32.61              
ATOM    473  CZ  ARG A  37      -1.512  41.804 -92.703  1.00 33.44              
ATOM    474  NH1 ARG A  37      -1.131  40.620 -93.162  1.00 29.78              
ATOM    475  NH2 ARG A  37      -2.619  41.903 -91.979  1.00 34.02              
ATOM    476  H   ARG A  37       2.762  41.276 -90.565  1.00  0.00              
ATOM    477  HA  ARG A  37       4.064  43.376 -92.046  1.00  0.00              
ATOM    478 1HB  ARG A  37       1.249  43.174 -91.026  1.00  0.00              
ATOM    479 2HB  ARG A  37       1.860  44.380 -92.182  1.00  0.00              
ATOM    480 1HG  ARG A  37       2.526  42.367 -93.634  1.00  0.00              
ATOM    481 2HG  ARG A  37       1.464  41.416 -92.568  1.00  0.00              
ATOM    482 1HD  ARG A  37       0.619  43.908 -94.106  1.00  0.00              
ATOM    483 2HD  ARG A  37       0.289  42.237 -94.621  1.00  0.00              
ATOM    484  HE  ARG A  37      -1.272  43.661 -92.526  1.00  0.00              
ATOM    485 1HH1 ARG A  37      -0.291  40.543 -93.717  1.00  0.00              
ATOM    486 2HH1 ARG A  37      -1.682  39.800 -92.954  1.00  0.00              
ATOM    487 1HH2 ARG A  37      -2.913  42.806 -91.633  1.00  0.00              
ATOM    488 2HH2 ARG A  37      -3.163  41.077 -91.778  1.00  0.00              
ATOM    489  N   GLU A  38       3.084  44.120 -88.983  1.00 14.28              
ATOM    490  CA  GLU A  38       3.165  45.123 -87.927  1.00 14.86              
ATOM    491  C   GLU A  38       4.398  45.024 -87.036  1.00 11.24              
ATOM    492  O   GLU A  38       4.564  45.822 -86.108  1.00 14.46              
ATOM    493  CB  GLU A  38       1.907  45.048 -87.062  1.00 15.73              
ATOM    494  CG  GLU A  38       0.622  45.238 -87.851  1.00 18.27              
ATOM    495  CD  GLU A  38       0.540  46.605 -88.500  1.00 24.94              
ATOM    496  OE1 GLU A  38      -0.338  46.804 -89.366  1.00 30.72              
ATOM    497  OE2 GLU A  38       1.351  47.483 -88.138  1.00 26.63              
ATOM    498  H   GLU A  38       2.659  43.226 -88.781  1.00  0.00              
ATOM    499  HA  GLU A  38       3.240  46.118 -88.367  1.00  0.00              
ATOM    500 1HB  GLU A  38       1.908  44.069 -86.583  1.00  0.00              
ATOM    501 2HB  GLU A  38       1.996  45.825 -86.302  1.00  0.00              
ATOM    502 1HG  GLU A  38       0.466  44.477 -88.615  1.00  0.00              
ATOM    503 2HG  GLU A  38      -0.157  45.157 -87.095  1.00  0.00              
ATOM    504  N   ASN A  39       5.254  44.047 -87.306  1.00 13.25              
ATOM    505  CA  ASN A  39       6.466  43.859 -86.520  1.00 13.01              
ATOM    506  C   ASN A  39       6.199  43.657 -85.028  1.00 11.14              
ATOM    507  O   ASN A  39       6.970  44.111 -84.180  1.00 14.12              
ATOM    508  CB  ASN A  39       7.412  45.048 -86.715  1.00 17.93              
ATOM    509  CG  ASN A  39       7.893  45.175 -88.145  1.00 22.32              
ATOM    510  OD1 ASN A  39       8.417  44.221 -88.720  1.00 23.33              
ATOM    511  ND2 ASN A  39       7.720  46.355 -88.727  1.00 28.24              
ATOM    512  H   ASN A  39       5.063  43.419 -88.073  1.00  0.00              
ATOM    513  HA  ASN A  39       6.983  42.956 -86.848  1.00  0.00              
ATOM    514 1HB  ASN A  39       7.163  46.031 -86.314  1.00  0.00              
ATOM    515 2HB  ASN A  39       8.202  44.600 -86.112  1.00  0.00              
ATOM    516 1HD2 ASN A  39       8.019  46.495 -89.672  1.00  0.00              
ATOM    517 2HD2 ASN A  39       7.291  47.103 -88.222  1.00  0.00              
ATOM    518  N   HIS A  40       5.101  42.977 -84.710  1.00 10.95              
ATOM    519  CA  HIS A  40       4.756  42.693 -83.323  1.00  9.25              
ATOM    520  C   HIS A  40       4.101  41.323 -83.337  1.00  9.34              
ATOM    521  O   HIS A  40       3.101  41.107 -84.024  1.00 10.08              
ATOM    522  CB  HIS A  40       3.804  43.753 -82.769  1.00 10.67              
ATOM    523  CG  HIS A  40       3.675  43.721 -81.278  1.00  9.71              
ATOM    524  ND1 HIS A  40       4.761  43.814 -80.435  1.00 13.94              
ATOM    525  CD2 HIS A  40       2.588  43.602 -80.479  1.00  9.70              
ATOM    526  CE1 HIS A  40       4.350  43.755 -79.181  1.00 13.98              
ATOM    527  NE2 HIS A  40       3.035  43.627 -79.180  1.00 10.44              
ATOM    528  H   HIS A  40       4.491  42.649 -85.446  1.00  0.00              
ATOM    529  HA  HIS A  40       5.660  42.687 -82.715  1.00  0.00              
ATOM    530 1HB  HIS A  40       4.158  44.751 -83.031  1.00  0.00              
ATOM    531 2HB  HIS A  40       2.803  43.606 -83.173  1.00  0.00              
ATOM    532  HD2 HIS A  40       1.523  43.501 -80.688  1.00  0.00              
ATOM    533  HE1 HIS A  40       5.064  43.812 -78.360  1.00  0.00              
ATOM    534  HE2 HIS A  40       2.446  43.558 -78.362  1.00  0.00              
ATOM    535  N   HIS A  41       4.668  40.401 -82.570  1.00  0.00              
ATOM    536  CA  HIS A  41       4.186  39.033 -82.566  1.00  0.00              
ATOM    537  C   HIS A  41       3.490  38.571 -81.307  1.00  0.00              
ATOM    538  O   HIS A  41       3.889  38.903 -80.194  1.00  0.00              
ATOM    539  CB  HIS A  41       5.354  38.085 -82.854  1.00  0.00              
ATOM    540  CG  HIS A  41       6.136  38.448 -84.078  1.00  0.00              
ATOM    541  ND1 HIS A  41       5.748  38.074 -85.348  1.00  0.00              
ATOM    542  CD2 HIS A  41       7.283  39.151 -84.228  1.00  0.00              
ATOM    543  CE1 HIS A  41       6.623  38.532 -86.225  1.00  0.00              
ATOM    544  NE2 HIS A  41       7.564  39.188 -85.571  1.00  0.00              
ATOM    545  H   HIS A  41       5.447  40.650 -81.978  1.00  0.00              
ATOM    546  HA  HIS A  41       3.402  38.919 -83.314  1.00  0.00              
ATOM    547 1HB  HIS A  41       6.059  38.091 -82.022  1.00  0.00              
ATOM    548 2HB  HIS A  41       4.985  37.071 -83.009  1.00  0.00              
ATOM    549  HD2 HIS A  41       7.950  39.641 -83.517  1.00  0.00              
ATOM    550  HE1 HIS A  41       6.493  38.341 -87.290  1.00  0.00              
ATOM    551  HE2 HIS A  41       8.364  39.646 -85.984  1.00  0.00              
ATOM    552  N   PRO A  42       2.444  37.758 -81.473  1.00  0.00              
ATOM    553  CA  PRO A  42       1.672  37.235 -80.350  1.00  0.00              
ATOM    554  C   PRO A  42       2.186  35.878 -79.918  1.00  0.00              
ATOM    555  O   PRO A  42       3.156  35.350 -80.471  1.00  0.00              
ATOM    556  CB  PRO A  42       0.293  37.082 -80.960  1.00  0.00              
ATOM    557  CG  PRO A  42       0.643  36.490 -82.317  1.00  0.00              
ATOM    558  CD  PRO A  42       1.852  37.323 -82.757  1.00  0.00              
ATOM    559  HA  PRO A  42       1.684  37.904 -79.477  1.00  0.00              
ATOM    560 1HB  PRO A  42      -0.344  36.421 -80.354  1.00  0.00              
ATOM    561 2HB  PRO A  42      -0.225  38.050 -81.034  1.00  0.00              
ATOM    562 1HG  PRO A  42       0.883  35.420 -82.234  1.00  0.00              
ATOM    563 2HG  PRO A  42      -0.200  36.577 -83.018  1.00  0.00              
ATOM    564 1HD  PRO A  42       2.570  36.735 -83.347  1.00  0.00              
ATOM    565 2HD  PRO A  42       1.560  38.186 -83.374  1.00  0.00              
ATOM    566  N   ARG A  43       1.540  35.338 -78.892  1.00  0.00              
ATOM    567  CA  ARG A  43       1.792  33.970 -78.486  1.00  0.00              
ATOM    568  C   ARG A  43       0.466  33.341 -78.920  1.00  0.00              
ATOM    569  O   ARG A  43      -0.614  33.770 -78.488  1.00  0.00              
ATOM    570  CB  ARG A  43       2.145  33.774 -77.019  1.00  0.00              
ATOM    571  CG  ARG A  43       2.556  32.359 -76.643  1.00  0.00              
ATOM    572  CD  ARG A  43       2.990  32.202 -75.232  1.00  0.00              
ATOM    573  NE  ARG A  43       1.916  32.298 -74.256  1.00  0.00              
ATOM    574  CZ  ARG A  43       2.090  32.263 -72.921  1.00  0.00              
ATOM    575  NH1 ARG A  43       3.284  32.095 -72.397  1.00  0.00              
ATOM    576  NH2 ARG A  43       1.023  32.376 -72.149  1.00  0.00              
ATOM    577  H   ARG A  43       0.861  35.885 -78.383  1.00  0.00              
ATOM    578  HA  ARG A  43       2.731  33.624 -78.919  1.00  0.00              
ATOM    579 1HB  ARG A  43       2.963  34.457 -76.795  1.00  0.00              
ATOM    580 2HB  ARG A  43       1.266  34.058 -76.440  1.00  0.00              
ATOM    581 1HG  ARG A  43       1.707  31.696 -76.809  1.00  0.00              
ATOM    582 2HG  ARG A  43       3.384  32.057 -77.286  1.00  0.00              
ATOM    583 1HD  ARG A  43       3.454  31.224 -75.111  1.00  0.00              
ATOM    584 2HD  ARG A  43       3.716  32.979 -74.996  1.00  0.00              
ATOM    585  HE  ARG A  43       0.921  32.402 -74.402  1.00  0.00              
ATOM    586 1HH1 ARG A  43       4.088  31.992 -73.001  1.00  0.00              
ATOM    587 2HH1 ARG A  43       3.393  32.071 -71.394  1.00  0.00              
ATOM    588 1HH2 ARG A  43       0.110  32.486 -72.568  1.00  0.00              
ATOM    589 2HH2 ARG A  43       1.125  32.351 -71.145  1.00  0.00              
ATOM    590  N   LEU A  44       0.550  32.360 -79.811  1.00  0.00              
ATOM    591  CA  LEU A  44      -0.631  31.683 -80.326  1.00  0.00              
ATOM    592  C   LEU A  44      -0.720  30.268 -79.805  1.00  0.00              
ATOM    593  O   LEU A  44       0.270  29.537 -79.815  1.00  0.00              
ATOM    594  CB  LEU A  44      -0.581  31.603 -81.848  1.00  0.00              
ATOM    595  CG  LEU A  44      -0.490  32.910 -82.624  1.00  0.00              
ATOM    596  CD1 LEU A  44      -0.300  32.615 -84.108  1.00  0.00              
ATOM    597  CD2 LEU A  44      -1.751  33.722 -82.393  1.00  0.00              
ATOM    598  H   LEU A  44       1.462  32.077 -80.140  1.00  0.00              
ATOM    599  HA  LEU A  44      -1.524  32.234 -80.033  1.00  0.00              
ATOM    600 1HB  LEU A  44       0.351  31.053 -81.966  1.00  0.00              
ATOM    601 2HB  LEU A  44      -1.405  31.012 -82.248  1.00  0.00              
ATOM    602  HG  LEU A  44       0.350  33.472 -82.214  1.00  0.00              
ATOM    603 1HD1 LEU A  44      -0.235  33.553 -84.660  1.00  0.00              
ATOM    604 2HD1 LEU A  44       0.619  32.046 -84.251  1.00  0.00              
ATOM    605 3HD1 LEU A  44      -1.147  32.036 -84.475  1.00  0.00              
ATOM    606 1HD2 LEU A  44      -1.687  34.659 -82.948  1.00  0.00              
ATOM    607 2HD2 LEU A  44      -2.617  33.155 -82.736  1.00  0.00              
ATOM    608 3HD2 LEU A  44      -1.856  33.937 -81.330  1.00  0.00              
ATOM    609  N   THR A  45      -1.903  29.872 -79.359  1.00  0.00              
ATOM    610  CA  THR A  45      -2.100  28.505 -78.896  1.00  0.00              
ATOM    611  C   THR A  45      -3.180  27.919 -79.794  1.00  0.00              
ATOM    612  O   THR A  45      -4.316  28.397 -79.812  1.00  0.00              
ATOM    613  CB  THR A  45      -2.525  28.424 -77.418  1.00  0.00              
ATOM    614  OG1 THR A  45      -1.514  29.017 -76.594  1.00  0.00              
ATOM    615  CG2 THR A  45      -2.730  26.975 -77.001  1.00  0.00              
ATOM    616  H   THR A  45      -2.681  30.516 -79.336  1.00  0.00              
ATOM    617  HA  THR A  45      -1.169  27.945 -78.991  1.00  0.00              
ATOM    618  HB  THR A  45      -3.457  28.974 -77.287  1.00  0.00              
ATOM    619  HG1 THR A  45      -1.607  29.972 -76.611  1.00  0.00              
ATOM    620 1HG2 THR A  45      -3.030  26.939 -75.954  1.00  0.00              
ATOM    621 2HG2 THR A  45      -3.506  26.525 -77.619  1.00  0.00              
ATOM    622 3HG2 THR A  45      -1.798  26.426 -77.131  1.00  0.00              
ATOM    623  N   ILE A  46      -2.804  26.901 -80.560  1.00  0.00              
ATOM    624  CA  ILE A  46      -3.706  26.251 -81.495  1.00  0.00              
ATOM    625  C   ILE A  46      -4.027  24.836 -81.048  1.00  0.00              
ATOM    626  O   ILE A  46      -3.132  24.048 -80.734  1.00  0.00              
ATOM    627  CB  ILE A  46      -3.115  26.210 -82.916  1.00  0.00              
ATOM    628  CG1 ILE A  46      -2.722  27.618 -83.371  1.00  0.00              
ATOM    629  CG2 ILE A  46      -4.109  25.592 -83.888  1.00  0.00              
ATOM    630  CD1 ILE A  46      -1.288  27.982 -83.060  1.00  0.00              
ATOM    631  H   ILE A  46      -1.852  26.571 -80.484  1.00  0.00              
ATOM    632  HA  ILE A  46      -4.659  26.778 -81.558  1.00  0.00              
ATOM    633  HB  ILE A  46      -2.201  25.617 -82.904  1.00  0.00              
ATOM    634 1HG1 ILE A  46      -2.884  27.669 -84.447  1.00  0.00              
ATOM    635 2HG1 ILE A  46      -3.390  28.319 -82.871  1.00  0.00              
ATOM    636 1HG2 ILE A  46      -3.675  25.571 -84.887  1.00  0.00              
ATOM    637 2HG2 ILE A  46      -4.341  24.575 -83.572  1.00  0.00              
ATOM    638 3HG2 ILE A  46      -5.023  26.185 -83.901  1.00  0.00              
ATOM    639 1HD1 ILE A  46      -1.083  28.993 -83.412  1.00  0.00              
ATOM    640 2HD1 ILE A  46      -1.124  27.933 -81.983  1.00  0.00              
ATOM    641 3HD1 ILE A  46      -0.618  27.283 -83.560  1.00  0.00              
ATOM    642  N   GLU A  47      -5.311  24.523 -81.005  1.00  0.00              
ATOM    643  CA  GLU A  47      -5.755  23.192 -80.628  1.00  0.00              
ATOM    644  C   GLU A  47      -7.052  22.925 -81.360  1.00  0.00              
ATOM    645  O   GLU A  47      -7.576  23.807 -82.035  1.00  0.00              
ATOM    646  CB  GLU A  47      -5.944  23.067 -79.115  1.00  0.00              
ATOM    647  CG  GLU A  47      -7.052  23.941 -78.545  1.00  0.00              
ATOM    648  CD  GLU A  47      -7.125  23.825 -77.048  1.00  0.00              
ATOM    649  OE1 GLU A  47      -7.369  22.744 -76.567  1.00  0.00              
ATOM    650  OE2 GLU A  47      -6.827  24.788 -76.382  1.00  0.00              
ATOM    651  H   GLU A  47      -6.000  25.224 -81.239  1.00  0.00              
ATOM    652  HA  GLU A  47      -5.008  22.455 -80.924  1.00  0.00              
ATOM    653 1HB  GLU A  47      -6.165  22.020 -78.907  1.00  0.00              
ATOM    654 2HB  GLU A  47      -4.995  23.337 -78.651  1.00  0.00              
ATOM    655 1HG  GLU A  47      -6.962  24.991 -78.822  1.00  0.00              
ATOM    656 2HG  GLU A  47      -7.958  23.527 -78.986  1.00  0.00              
ATOM    657  N   TRP A  48      -7.560  21.706 -81.255  1.00  0.00              
ATOM    658  CA  TRP A  48      -8.806  21.387 -81.926  1.00  0.00              
ATOM    659  C   TRP A  48      -9.896  22.375 -81.536  1.00  0.00              
ATOM    660  O   TRP A  48     -10.195  22.543 -80.356  1.00  0.00              
ATOM    661  CB  TRP A  48      -9.261  19.966 -81.583  1.00  0.00              
ATOM    662  CG  TRP A  48     -10.574  19.621 -82.221  1.00  0.00              
ATOM    663  CD1 TRP A  48     -11.822  19.927 -81.755  1.00  0.00              
ATOM    664  CD2 TRP A  48     -10.764  18.986 -83.490  1.00  0.00              
ATOM    665  NE1 TRP A  48     -12.777  19.524 -82.659  1.00  0.00              
ATOM    666  CE2 TRP A  48     -12.156  18.944 -83.733  1.00  0.00              
ATOM    667  CE3 TRP A  48      -9.894  18.451 -84.448  1.00  0.00              
ATOM    668  CZ2 TRP A  48     -12.697  18.387 -84.897  1.00  0.00              
ATOM    669  CZ3 TRP A  48     -10.433  17.896 -85.606  1.00  0.00              
ATOM    670  CH2 TRP A  48     -11.823  17.870 -85.818  1.00  0.00              
ATOM    671  H   TRP A  48      -7.095  20.991 -80.715  1.00  0.00              
ATOM    672  HA  TRP A  48      -8.672  21.454 -83.006  1.00  0.00              
ATOM    673 1HB  TRP A  48      -8.528  19.240 -81.935  1.00  0.00              
ATOM    674 2HB  TRP A  48      -9.386  19.862 -80.505  1.00  0.00              
ATOM    675  HD1 TRP A  48     -11.879  20.420 -80.786  1.00  0.00              
ATOM    676  HE1 TRP A  48     -13.775  19.636 -82.550  1.00  0.00              
ATOM    677  HE3 TRP A  48      -8.811  18.450 -84.331  1.00  0.00              
ATOM    678  HZ2 TRP A  48     -13.780  18.387 -85.027  1.00  0.00              
ATOM    679  HZ3 TRP A  48      -9.749  17.480 -86.346  1.00  0.00              
ATOM    680  HH2 TRP A  48     -12.212  17.428 -86.736  1.00  0.00              
ATOM    681  N   GLY A  49     -10.465  23.038 -82.539  1.00 10.97              
ATOM    682  CA  GLY A  49     -11.549  23.977 -82.311  1.00 12.49              
ATOM    683  C   GLY A  49     -11.263  25.310 -81.641  1.00 11.46              
ATOM    684  O   GLY A  49     -12.203  26.037 -81.316  1.00 12.63              
ATOM    685  H   GLY A  49     -10.136  22.886 -83.482  1.00  0.00              
ATOM    686 1HA  GLY A  49     -11.998  24.242 -83.268  1.00  0.00              
ATOM    687 2HA  GLY A  49     -12.300  23.507 -81.677  1.00  0.00              
ATOM    688  N   ARG A  50      -9.999  25.661 -81.433  1.00 10.31              
ATOM    689  CA  ARG A  50      -9.725  26.934 -80.790  1.00 10.46              
ATOM    690  C   ARG A  50      -8.340  27.493 -80.999  1.00  9.09              
ATOM    691  O   ARG A  50      -7.352  26.761 -81.069  1.00 10.51              
ATOM    692  CB  ARG A  50      -9.957  26.819 -79.287  1.00 14.76              
ATOM    693  CG  ARG A  50      -9.809  28.136 -78.512  1.00 19.26              
ATOM    694  CD  ARG A  50     -10.205  27.982 -77.046  1.00 26.40              
ATOM    695  NE  ARG A  50      -9.323  27.072 -76.320  1.00 34.92              
ATOM    696  CZ  ARG A  50      -9.424  26.816 -75.019  1.00 38.68              
ATOM    697  NH1 ARG A  50     -10.372  27.401 -74.299  1.00 39.97              
ATOM    698  NH2 ARG A  50      -8.576  25.980 -74.435  1.00 41.66              
ATOM    699  H   ARG A  50      -9.226  25.072 -81.707  1.00  0.00              
ATOM    700  HA  ARG A  50     -10.423  27.689 -81.153  1.00  0.00              
ATOM    701 1HB  ARG A  50     -10.965  26.431 -79.149  1.00  0.00              
ATOM    702 2HB  ARG A  50      -9.235  26.096 -78.908  1.00  0.00              
ATOM    703 1HG  ARG A  50      -8.769  28.458 -78.570  1.00  0.00              
ATOM    704 2HG  ARG A  50     -10.448  28.886 -78.979  1.00  0.00              
ATOM    705 1HD  ARG A  50     -10.164  28.958 -76.564  1.00  0.00              
ATOM    706 2HD  ARG A  50     -11.221  27.593 -76.993  1.00  0.00              
ATOM    707  HE  ARG A  50      -8.544  26.523 -76.658  1.00  0.00              
ATOM    708 1HH1 ARG A  50     -11.017  28.040 -74.742  1.00  0.00              
ATOM    709 2HH1 ARG A  50     -10.445  27.204 -73.311  1.00  0.00              
ATOM    710 1HH2 ARG A  50      -7.851  25.537 -74.982  1.00  0.00              
ATOM    711 2HH2 ARG A  50      -8.658  25.791 -73.447  1.00  0.00              
ATOM    712  N   VAL A  51      -8.286  28.813 -81.105  1.00  8.68              
ATOM    713  CA  VAL A  51      -7.026  29.521 -81.206  1.00  8.32              
ATOM    714  C   VAL A  51      -7.065  30.581 -80.121  1.00  8.33              
ATOM    715  O   VAL A  51      -8.021  31.356 -80.037  1.00 10.09              
ATOM    716  CB  VAL A  51      -6.837  30.259 -82.542  1.00  9.58              
ATOM    717  CG1 VAL A  51      -5.531  31.054 -82.501  1.00 11.97              
ATOM    718  CG2 VAL A  51      -6.816  29.274 -83.694  1.00 12.47              
ATOM    719  H   VAL A  51      -9.148  29.339 -81.116  1.00  0.00              
ATOM    720  HA  VAL A  51      -6.180  28.844 -81.085  1.00  0.00              
ATOM    721  HB  VAL A  51      -7.689  30.919 -82.705  1.00  0.00              
ATOM    722 1HG1 VAL A  51      -5.394  31.579 -83.447  1.00  0.00              
ATOM    723 2HG1 VAL A  51      -5.571  31.778 -81.688  1.00  0.00              
ATOM    724 3HG1 VAL A  51      -4.695  30.373 -82.341  1.00  0.00              
ATOM    725 1HG2 VAL A  51      -6.682  29.813 -84.632  1.00  0.00              
ATOM    726 2HG2 VAL A  51      -5.993  28.573 -83.557  1.00  0.00              
ATOM    727 3HG2 VAL A  51      -7.758  28.726 -83.722  1.00  0.00              
ATOM    728  N   THR A  52      -6.049  30.593 -79.270  1.00  8.06              
ATOM    729  CA  THR A  52      -5.946  31.609 -78.237  1.00  7.55              
ATOM    730  C   THR A  52      -4.855  32.555 -78.722  1.00  7.00              
ATOM    731  O   THR A  52      -3.770  32.120 -79.133  1.00  8.20              
ATOM    732  CB  THR A  52      -5.530  31.019 -76.880  1.00  8.79              
ATOM    733  OG1 THR A  52      -6.496  30.049 -76.464  1.00 11.70              
ATOM    734  CG2 THR A  52      -5.455  32.114 -75.821  1.00 10.72              
ATOM    735  H   THR A  52      -5.332  29.885 -79.337  1.00  0.00              
ATOM    736  HA  THR A  52      -6.907  32.108 -78.113  1.00  0.00              
ATOM    737  HB  THR A  52      -4.553  30.547 -76.983  1.00  0.00              
ATOM    738  HG1 THR A  52      -7.189  29.984 -77.126  1.00  0.00              
ATOM    739 1HG2 THR A  52      -5.159  31.677 -74.868  1.00  0.00              
ATOM    740 2HG2 THR A  52      -4.721  32.861 -76.122  1.00  0.00              
ATOM    741 3HG2 THR A  52      -6.431  32.585 -75.717  1.00  0.00              
ATOM    742  N   VAL A  53      -5.157  33.845 -78.704  1.00  7.29              
ATOM    743  CA  VAL A  53      -4.216  34.862 -79.141  1.00  7.01              
ATOM    744  C   VAL A  53      -3.886  35.746 -77.949  1.00  6.72              
ATOM    745  O   VAL A  53      -4.787  36.270 -77.291  1.00  7.39              
ATOM    746  CB  VAL A  53      -4.822  35.738 -80.272  1.00  7.01              
ATOM    747  CG1 VAL A  53      -3.787  36.741 -80.763  1.00  8.27              
ATOM    748  CG2 VAL A  53      -5.312  34.861 -81.421  1.00  7.87              
ATOM    749  H   VAL A  53      -6.070  34.127 -78.376  1.00  0.00              
ATOM    750  HA  VAL A  53      -3.288  34.416 -79.501  1.00  0.00              
ATOM    751  HB  VAL A  53      -5.692  36.266 -79.883  1.00  0.00              
ATOM    752 1HG1 VAL A  53      -4.220  37.352 -81.556  1.00  0.00              
ATOM    753 2HG1 VAL A  53      -3.482  37.383 -79.937  1.00  0.00              
ATOM    754 3HG1 VAL A  53      -2.919  36.208 -81.150  1.00  0.00              
ATOM    755 1HG2 VAL A  53      -5.734  35.489 -82.205  1.00  0.00              
ATOM    756 2HG2 VAL A  53      -4.475  34.290 -81.824  1.00  0.00              
ATOM    757 3HG2 VAL A  53      -6.077  34.175 -81.055  1.00  0.00              
ATOM    758  N   GLU A  54      -2.596  35.899 -77.676  1.00  6.62              
ATOM    759  CA  GLU A  54      -2.137  36.731 -76.569  1.00  7.14              
ATOM    760  C   GLU A  54      -1.176  37.783 -77.092  1.00  6.74              
ATOM    761  O   GLU A  54      -0.222  37.464 -77.809  1.00  7.83              
ATOM    762  CB  GLU A  54      -1.411  35.891 -75.519  1.00  7.65              
ATOM    763  CG  GLU A  54      -2.232  34.786 -74.899  1.00 10.07              
ATOM    764  CD  GLU A  54      -1.391  33.912 -73.999  1.00  9.81              
ATOM    765  OE1 GLU A  54      -1.139  34.299 -72.839  1.00 14.04              
ATOM    766  OE2 GLU A  54      -0.956  32.842 -74.460  1.00 10.68              
ATOM    767  H   GLU A  54      -1.914  35.426 -78.251  1.00  0.00              
ATOM    768  HA  GLU A  54      -2.990  37.216 -76.092  1.00  0.00              
ATOM    769 1HB  GLU A  54      -0.540  35.454 -76.008  1.00  0.00              
ATOM    770 2HB  GLU A  54      -1.084  36.574 -74.735  1.00  0.00              
ATOM    771 1HG  GLU A  54      -3.098  35.148 -74.345  1.00  0.00              
ATOM    772 2HG  GLU A  54      -2.568  34.205 -75.756  1.00  0.00              
ATOM    773  N   TRP A  55      -1.438  39.035 -76.731  1.00  6.79              
ATOM    774  CA  TRP A  55      -0.602  40.155 -77.130  1.00  7.32              
ATOM    775  C   TRP A  55      -0.061  40.884 -75.913  1.00  8.04              
ATOM    776  O   TRP A  55      -0.812  41.223 -75.000  1.00  8.18              
ATOM    777  CB  TRP A  55      -1.389  41.198 -77.933  1.00  8.29              
ATOM    778  CG  TRP A  55      -1.985  40.739 -79.215  1.00  7.36              
ATOM    779  CD1 TRP A  55      -3.303  40.467 -79.457  1.00  7.63              
ATOM    780  CD2 TRP A  55      -1.298  40.523 -80.451  1.00  6.84              
ATOM    781  NE1 TRP A  55      -3.479  40.099 -80.768  1.00  8.32              
ATOM    782  CE2 TRP A  55      -2.264  40.121 -81.400  1.00  7.39              
ATOM    783  CE3 TRP A  55       0.041  40.631 -80.850  1.00  7.91              
ATOM    784  CZ2 TRP A  55      -1.933  39.825 -82.725  1.00  8.93              
ATOM    785  CZ3 TRP A  55       0.368  40.339 -82.171  1.00  9.37              
ATOM    786  CH2 TRP A  55      -0.617  39.938 -83.090  1.00  9.69              
ATOM    787  H   TRP A  55      -2.251  39.208 -76.157  1.00  0.00              
ATOM    788  HA  TRP A  55       0.218  39.800 -77.755  1.00  0.00              
ATOM    789 1HB  TRP A  55      -2.230  41.569 -77.347  1.00  0.00              
ATOM    790 2HB  TRP A  55      -0.740  42.031 -78.205  1.00  0.00              
ATOM    791  HD1 TRP A  55      -3.990  40.575 -78.620  1.00  0.00              
ATOM    792  HE1 TRP A  55      -4.359  39.852 -81.197  1.00  0.00              
ATOM    793  HE3 TRP A  55       0.841  40.936 -80.176  1.00  0.00              
ATOM    794  HZ2 TRP A  55      -2.725  39.521 -83.410  1.00  0.00              
ATOM    795  HZ3 TRP A  55       1.411  40.429 -82.476  1.00  0.00              
ATOM    796  HH2 TRP A  55      -0.325  39.712 -84.116  1.00  0.00              
ATOM    797  N   TRP A  56       1.244  41.116 -75.894  1.00  8.08              
ATOM    798  CA  TRP A  56       1.845  41.919 -74.838  1.00  8.45              
ATOM    799  C   TRP A  56       3.194  42.403 -75.323  1.00  8.09              
ATOM    800  O   TRP A  56       3.718  41.926 -76.333  1.00  8.69              
ATOM    801  CB  TRP A  56       1.961  41.160 -73.502  1.00  9.65              
ATOM    802  CG  TRP A  56       3.083  40.186 -73.382  1.00 10.11              
ATOM    803  CD1 TRP A  56       4.343  40.430 -72.912  1.00 14.07              
ATOM    804  CD2 TRP A  56       3.032  38.791 -73.692  1.00 13.77              
ATOM    805  NE1 TRP A  56       5.079  39.268 -72.906  1.00 14.06              
ATOM    806  CE2 TRP A  56       4.298  38.247 -73.382  1.00 13.50              
ATOM    807  CE3 TRP A  56       2.037  37.946 -74.202  1.00 13.85              
ATOM    808  CZ2 TRP A  56       4.595  36.888 -73.564  1.00 14.46              
ATOM    809  CZ3 TRP A  56       2.331  36.597 -74.383  1.00 13.07              
ATOM    810  CH2 TRP A  56       3.600  36.082 -74.065  1.00 13.70              
ATOM    811  H   TRP A  56       1.835  40.734 -76.618  1.00  0.00              
ATOM    812  HA  TRP A  56       1.238  42.806 -74.657  1.00  0.00              
ATOM    813 1HB  TRP A  56       2.108  41.862 -72.681  1.00  0.00              
ATOM    814 2HB  TRP A  56       1.059  40.575 -73.323  1.00  0.00              
ATOM    815  HD1 TRP A  56       4.572  41.455 -72.625  1.00  0.00              
ATOM    816  HE1 TRP A  56       6.038  39.180 -72.602  1.00  0.00              
ATOM    817  HE3 TRP A  56       1.039  38.296 -74.463  1.00  0.00              
ATOM    818  HZ2 TRP A  56       5.590  36.527 -73.303  1.00  0.00              
ATOM    819  HZ3 TRP A  56       1.550  35.948 -74.779  1.00  0.00              
ATOM    820  HH2 TRP A  56       3.798  35.021 -74.220  1.00  0.00              
ATOM    821  N   THR A  57       3.728  43.393 -74.625  1.00  8.58              
ATOM    822  CA  THR A  57       5.016  43.962 -74.962  1.00  9.74              
ATOM    823  C   THR A  57       5.970  43.615 -73.829  1.00  9.09              
ATOM    824  O   THR A  57       5.836  44.111 -72.711  1.00 10.49              
ATOM    825  CB  THR A  57       4.901  45.484 -75.129  1.00 11.06              
ATOM    826  OG1 THR A  57       3.946  45.768 -76.162  1.00 14.06              
ATOM    827  CG2 THR A  57       6.242  46.085 -75.514  1.00 13.94              
ATOM    828  H   THR A  57       3.219  43.761 -73.834  1.00  0.00              
ATOM    829  HA  THR A  57       5.381  43.525 -75.892  1.00  0.00              
ATOM    830  HB  THR A  57       4.567  45.920 -74.187  1.00  0.00              
ATOM    831  HG1 THR A  57       3.599  44.944 -76.511  1.00  0.00              
ATOM    832 1HG2 THR A  57       6.137  47.164 -75.627  1.00  0.00              
ATOM    833 2HG2 THR A  57       6.974  45.870 -74.735  1.00  0.00              
ATOM    834 3HG2 THR A  57       6.576  45.652 -76.456  1.00  0.00              
ATOM    835  N   HIS A  58       6.920  42.737 -74.132  1.00 12.95              
ATOM    836  CA  HIS A  58       7.898  42.270 -73.156  1.00 15.64              
ATOM    837  C   HIS A  58       8.617  43.368 -72.385  1.00 12.45              
ATOM    838  O   HIS A  58       8.640  43.354 -71.154  1.00 13.42              
ATOM    839  CB  HIS A  58       8.949  41.391 -73.838  1.00 20.08              
ATOM    840  CG  HIS A  58      10.052  40.954 -72.924  1.00 26.32              
ATOM    841  ND1 HIS A  58       9.852  40.067 -71.887  1.00 29.42              
ATOM    842  CD2 HIS A  58      11.359  41.303 -72.871  1.00 29.08              
ATOM    843  CE1 HIS A  58      10.988  39.889 -71.237  1.00 28.37              
ATOM    844  NE2 HIS A  58      11.918  40.628 -71.814  1.00 31.99              
ATOM    845  H   HIS A  58       6.961  42.383 -75.077  1.00  0.00              
ATOM    846  HA  HIS A  58       7.396  41.686 -72.385  1.00  0.00              
ATOM    847 1HB  HIS A  58       8.486  40.482 -74.224  1.00  0.00              
ATOM    848 2HB  HIS A  58       9.419  41.935 -74.657  1.00  0.00              
ATOM    849  HD2 HIS A  58      11.971  41.971 -73.478  1.00  0.00              
ATOM    850  HE1 HIS A  58      11.037  39.219 -70.379  1.00  0.00              
ATOM    851  HE2 HIS A  58      12.885  40.692 -71.531  1.00  0.00              
ATOM    852  N   SER A  59       9.205  44.315 -73.106  1.00 13.81              
ATOM    853  CA  SER A  59       9.954  45.388 -72.468  1.00 11.90              
ATOM    854  C   SER A  59       9.129  46.171 -71.460  1.00 11.41              
ATOM    855  O   SER A  59       9.653  46.613 -70.434  1.00 13.39              
ATOM    856  CB  SER A  59      10.523  46.344 -73.523  1.00 13.87              
ATOM    857  OG  SER A  59       9.506  47.134 -74.113  1.00 13.20              
ATOM    858  H   SER A  59       9.135  44.296 -74.113  1.00  0.00              
ATOM    859  HA  SER A  59      10.865  45.046 -71.975  1.00  0.00              
ATOM    860 1HB  SER A  59      11.252  46.997 -73.044  1.00  0.00              
ATOM    861 2HB  SER A  59      11.016  45.757 -74.297  1.00  0.00              
ATOM    862  HG  SER A  59       8.658  46.905 -73.725  1.00  0.00              
ATOM    863  N   ALA A  60       7.842  46.336 -71.745  1.00 11.61              
ATOM    864  CA  ALA A  60       6.947  47.081 -70.870  1.00 12.55              
ATOM    865  C   ALA A  60       6.348  46.221 -69.764  1.00 12.45              
ATOM    866  O   ALA A  60       5.770  46.745 -68.810  1.00 15.46              
ATOM    867  CB  ALA A  60       5.832  47.710 -71.695  1.00 13.67              
ATOM    868  H   ALA A  60       7.475  45.932 -72.595  1.00  0.00              
ATOM    869  HA  ALA A  60       7.515  47.872 -70.381  1.00  0.00              
ATOM    870 1HB  ALA A  60       5.164  48.267 -71.038  1.00  0.00              
ATOM    871 2HB  ALA A  60       6.262  48.387 -72.433  1.00  0.00              
ATOM    872 3HB  ALA A  60       5.271  46.928 -72.204  1.00  0.00              
ATOM    873  N   GLY A  61       6.480  44.907 -69.897  1.00 13.34              
ATOM    874  CA  GLY A  61       5.932  44.006 -68.899  1.00 14.64              
ATOM    875  C   GLY A  61       4.417  44.073 -68.856  1.00 15.23              
ATOM    876  O   GLY A  61       3.808  43.890 -67.800  1.00 16.29              
ATOM    877  H   GLY A  61       6.964  44.521 -70.695  1.00  0.00              
ATOM    878 1HA  GLY A  61       6.232  42.985 -69.138  1.00  0.00              
ATOM    879 2HA  GLY A  61       6.323  44.279 -67.920  1.00  0.00              
ATOM    880  N   GLY A  62       3.798  44.335 -70.002  1.00 12.68              
ATOM    881  CA  GLY A  62       2.353  44.425 -70.034  1.00 13.15              
ATOM    882  C   GLY A  62       1.766  44.823 -71.370  1.00 10.96              
ATOM    883  O   GLY A  62       2.409  44.708 -72.418  1.00 10.29              
ATOM    884  H   GLY A  62       4.319  44.473 -70.856  1.00  0.00              
ATOM    885 1HA  GLY A  62       1.930  43.454 -69.775  1.00  0.00              
ATOM    886 2HA  GLY A  62       2.026  45.168 -69.307  1.00  0.00              
ATOM    887  N   VAL A  63       0.533  45.310 -71.314  1.00 10.87              
ATOM    888  CA  VAL A  63      -0.215  45.710 -72.495  1.00  9.70              
ATOM    889  C   VAL A  63      -0.002  47.174 -72.860  1.00 11.69              
ATOM    890  O   VAL A  63      -0.119  48.062 -72.011  1.00 12.78              
ATOM    891  CB  VAL A  63      -1.721  45.448 -72.274  1.00 10.74              
ATOM    892  CG1 VAL A  63      -2.517  45.864 -73.494  1.00 11.80              
ATOM    893  CG2 VAL A  63      -1.946  43.973 -71.974  1.00 11.49              
ATOM    894  H   VAL A  63       0.103  45.403 -70.405  1.00  0.00              
ATOM    895  HA  VAL A  63       0.123  45.170 -73.380  1.00  0.00              
ATOM    896  HB  VAL A  63      -2.054  46.010 -71.402  1.00  0.00              
ATOM    897 1HG1 VAL A  63      -3.576  45.672 -73.320  1.00  0.00              
ATOM    898 2HG1 VAL A  63      -2.367  46.927 -73.681  1.00  0.00              
ATOM    899 3HG1 VAL A  63      -2.183  45.292 -74.359  1.00  0.00              
ATOM    900 1HG2 VAL A  63      -3.009  43.791 -71.818  1.00  0.00              
ATOM    901 2HG2 VAL A  63      -1.594  43.374 -72.814  1.00  0.00              
ATOM    902 3HG2 VAL A  63      -1.395  43.696 -71.075  1.00  0.00              
ATOM    903  N   THR A  64       0.315  47.416 -74.127  1.00 10.18              
ATOM    904  CA  THR A  64       0.543  48.769 -74.624  1.00 10.55              
ATOM    905  C   THR A  64      -0.424  49.070 -75.763  1.00 10.45              
ATOM    906  O   THR A  64      -1.202  48.209 -76.175  1.00 10.71              
ATOM    907  CB  THR A  64       1.971  48.942 -75.164  1.00 11.13              
ATOM    908  OG1 THR A  64       2.137  48.125 -76.330  1.00 12.57              
ATOM    909  CG2 THR A  64       2.994  48.547 -74.106  1.00 14.50              
ATOM    910  H   THR A  64       0.400  46.637 -74.764  1.00  0.00              
ATOM    911  HA  THR A  64       0.385  49.489 -73.820  1.00  0.00              
ATOM    912  HB  THR A  64       2.121  49.985 -75.442  1.00  0.00              
ATOM    913  HG1 THR A  64       1.319  47.655 -76.510  1.00  0.00              
ATOM    914 1HG2 THR A  64       3.999  48.677 -74.507  1.00  0.00              
ATOM    915 2HG2 THR A  64       2.869  49.178 -73.226  1.00  0.00              
ATOM    916 3HG2 THR A  64       2.845  47.504 -73.829  1.00  0.00              
ATOM    917  N   GLU A  65      -0.362  50.292 -76.278  1.00 11.40              
ATOM    918  CA  GLU A  65      -1.236  50.695 -77.368  1.00 10.84              
ATOM    919  C   GLU A  65      -1.046  49.793 -78.589  1.00 10.26              
ATOM    920  O   GLU A  65      -2.008  49.479 -79.291  1.00 10.41              
ATOM    921  CB  GLU A  65      -0.964  52.156 -77.737  1.00 14.51              
ATOM    922  CG  GLU A  65      -2.119  52.851 -78.438  1.00 22.61              
ATOM    923  CD  GLU A  65      -3.419  52.757 -77.653  1.00 24.07              
ATOM    924  OE1 GLU A  65      -3.367  52.723 -76.406  1.00 25.09              
ATOM    925  OE2 GLU A  65      -4.497  52.732 -78.281  1.00 31.76              
ATOM    926  H   GLU A  65       0.303  50.957 -75.909  1.00  0.00              
ATOM    927  HA  GLU A  65      -2.278  50.594 -77.063  1.00  0.00              
ATOM    928 1HB  GLU A  65      -0.734  52.681 -76.810  1.00  0.00              
ATOM    929 2HB  GLU A  65      -0.088  52.163 -78.386  1.00  0.00              
ATOM    930 1HG  GLU A  65      -1.922  53.899 -78.663  1.00  0.00              
ATOM    931 2HG  GLU A  65      -2.226  52.295 -79.368  1.00  0.00              
ATOM    932  N   LYS A  66       0.189  49.371 -78.844  1.00 10.38              
ATOM    933  CA  LYS A  66       0.452  48.502 -79.987  1.00  9.51              
ATOM    934  C   LYS A  66      -0.304  47.185 -79.837  1.00  7.98              
ATOM    935  O   LYS A  66      -0.820  46.642 -80.813  1.00  8.78              
ATOM    936  CB  LYS A  66       1.949  48.218 -80.114  1.00 10.41              
ATOM    937  CG  LYS A  66       2.323  47.400 -81.340  1.00 12.25              
ATOM    938  CD  LYS A  66       1.998  48.147 -82.623  1.00 13.63              
ATOM    939  CE  LYS A  66       2.525  47.401 -83.839  1.00 16.67              
ATOM    940  NZ  LYS A  66       2.244  48.141 -85.100  1.00 26.79              
ATOM    941  H   LYS A  66       0.957  49.648 -78.249  1.00  0.00              
ATOM    942  HA  LYS A  66       0.112  48.985 -80.904  1.00  0.00              
ATOM    943 1HB  LYS A  66       2.455  49.183 -80.150  1.00  0.00              
ATOM    944 2HB  LYS A  66       2.251  47.684 -79.213  1.00  0.00              
ATOM    945 1HG  LYS A  66       3.392  47.189 -81.302  1.00  0.00              
ATOM    946 2HG  LYS A  66       1.768  46.463 -81.314  1.00  0.00              
ATOM    947 1HD  LYS A  66       0.915  48.253 -82.699  1.00  0.00              
ATOM    948 2HD  LYS A  66       2.455  49.135 -82.575  1.00  0.00              
ATOM    949 1HE  LYS A  66       3.600  47.272 -83.722  1.00  0.00              
ATOM    950 2HE  LYS A  66       2.045  46.423 -83.874  1.00  0.00              
ATOM    951 1HZ  LYS A  66       2.606  47.618 -85.885  1.00  0.00              
ATOM    952 2HZ  LYS A  66       1.246  48.260 -85.206  1.00  0.00              
ATOM    953 3HZ  LYS A  66       2.689  49.047 -85.065  1.00  0.00              
ATOM    954  N   ASP A  67      -0.358  46.666 -78.616  1.00  7.75              
ATOM    955  CA  ASP A  67      -1.063  45.418 -78.369  1.00  7.46              
ATOM    956  C   ASP A  67      -2.549  45.575 -78.656  1.00  8.01              
ATOM    957  O   ASP A  67      -3.173  44.689 -79.239  1.00  7.83              
ATOM    958  CB  ASP A  67      -0.827  44.979 -76.932  1.00  8.50              
ATOM    959  CG  ASP A  67       0.624  44.662 -76.676  1.00  9.02              
ATOM    960  OD1 ASP A  67       1.154  43.772 -77.371  1.00  8.77              
ATOM    961  OD2 ASP A  67       1.238  45.307 -75.799  1.00 10.57              
ATOM    962  H   ASP A  67       0.093  47.137 -77.845  1.00  0.00              
ATOM    963  HA  ASP A  67      -0.694  44.646 -79.044  1.00  0.00              
ATOM    964 1HB  ASP A  67      -1.210  45.684 -76.194  1.00  0.00              
ATOM    965 2HB  ASP A  67      -1.425  44.067 -76.910  1.00  0.00              
ATOM    966  N   ARG A  68      -3.120  46.706 -78.254  1.00  7.97              
ATOM    967  CA  ARG A  68      -4.532  46.946 -78.511  1.00  9.43              
ATOM    968  C   ARG A  68      -4.795  47.085 -80.003  1.00  8.58              
ATOM    969  O   ARG A  68      -5.838  46.652 -80.495  1.00  9.20              
ATOM    970  CB  ARG A  68      -5.004  48.175 -77.737  1.00  9.69              
ATOM    971  CG  ARG A  68      -5.103  47.938 -76.239  1.00 10.74              
ATOM    972  CD  ARG A  68      -5.734  49.119 -75.515  1.00 14.44              
ATOM    973  NE  ARG A  68      -4.771  50.176 -75.224  1.00 15.30              
ATOM    974  CZ  ARG A  68      -3.941  50.166 -74.185  1.00 19.67              
ATOM    975  NH1 ARG A  68      -3.957  49.151 -73.331  1.00 17.14              
ATOM    976  NH2 ARG A  68      -3.096  51.171 -74.000  1.00 21.18              
ATOM    977  H   ARG A  68      -2.582  47.409 -77.767  1.00  0.00              
ATOM    978  HA  ARG A  68      -5.122  46.106 -78.144  1.00  0.00              
ATOM    979 1HB  ARG A  68      -4.293  48.974 -77.943  1.00  0.00              
ATOM    980 2HB  ARG A  68      -5.981  48.447 -78.137  1.00  0.00              
ATOM    981 1HG  ARG A  68      -5.710  47.049 -76.068  1.00  0.00              
ATOM    982 2HG  ARG A  68      -4.098  47.773 -75.847  1.00  0.00              
ATOM    983 1HD  ARG A  68      -6.524  49.535 -76.139  1.00  0.00              
ATOM    984 2HD  ARG A  68      -6.159  48.771 -74.574  1.00  0.00              
ATOM    985  HE  ARG A  68      -4.584  51.034 -75.726  1.00  0.00              
ATOM    986 1HH1 ARG A  68      -4.601  48.385 -73.472  1.00  0.00              
ATOM    987 2HH1 ARG A  68      -3.325  49.148 -72.543  1.00  0.00              
ATOM    988 1HH2 ARG A  68      -3.085  51.944 -74.651  1.00  0.00              
ATOM    989 2HH2 ARG A  68      -2.468  51.160 -73.210  1.00  0.00              
ATOM    990  N   GLU A  69      -3.851  47.682 -80.723  1.00  9.07              
ATOM    991  CA  GLU A  69      -3.989  47.822 -82.164  1.00  9.41              
ATOM    992  C   GLU A  69      -3.985  46.428 -82.790  1.00  9.13              
ATOM    993  O   GLU A  69      -4.800  46.126 -83.658  1.00  9.77              
ATOM    994  CB  GLU A  69      -2.832  48.637 -82.742  1.00 10.71              
ATOM    995  CG  GLU A  69      -2.864  48.731 -84.256  1.00 17.86              
ATOM    996  CD  GLU A  69      -1.643  49.413 -84.835  1.00 24.64              
ATOM    997  OE1 GLU A  69      -1.610  49.608 -86.067  1.00 28.09              
ATOM    998  OE2 GLU A  69      -0.719  49.754 -84.068  1.00 28.99              
ATOM    999  H   GLU A  69      -3.025  48.045 -80.270  1.00  0.00              
ATOM   1000  HA  GLU A  69      -4.923  48.333 -82.398  1.00  0.00              
ATOM   1001 1HB  GLU A  69      -2.895  49.634 -82.305  1.00  0.00              
ATOM   1002 2HB  GLU A  69      -1.909  48.156 -82.417  1.00  0.00              
ATOM   1003 1HG  GLU A  69      -2.983  47.766 -84.748  1.00  0.00              
ATOM   1004 2HG  GLU A  69      -3.738  49.350 -84.456  1.00  0.00              
ATOM   1005  N   MET A  70      -3.062  45.576 -82.349  1.00  8.74              
ATOM   1006  CA  MET A  70      -2.987  44.223 -82.887  1.00  8.26              
ATOM   1007  C   MET A  70      -4.262  43.438 -82.592  1.00  7.45              
ATOM   1008  O   MET A  70      -4.709  42.648 -83.417  1.00  7.75              
ATOM   1009  CB  MET A  70      -1.766  43.481 -82.332  1.00  8.37              
ATOM   1010  CG  MET A  70      -0.434  44.125 -82.701  1.00  9.53              
ATOM   1011  SD  MET A  70      -0.221  44.453 -84.477  1.00 11.04              
ATOM   1012  CE  MET A  70      -0.083  42.779 -85.114  1.00 11.81              
ATOM   1013  H   MET A  70      -2.404  45.859 -81.637  1.00  0.00              
ATOM   1014  HA  MET A  70      -2.901  44.259 -83.973  1.00  0.00              
ATOM   1015 1HB  MET A  70      -1.876  43.455 -81.249  1.00  0.00              
ATOM   1016 2HB  MET A  70      -1.806  42.465 -82.726  1.00  0.00              
ATOM   1017 1HG  MET A  70      -0.355  45.072 -82.167  1.00  0.00              
ATOM   1018 2HG  MET A  70       0.366  43.458 -82.379  1.00  0.00              
ATOM   1019 1HE  MET A  70       0.052  42.810 -86.195  1.00  0.00              
ATOM   1020 2HE  MET A  70       0.774  42.284 -84.655  1.00  0.00              
ATOM   1021 3HE  MET A  70      -0.992  42.224 -84.878  1.00  0.00              
ATOM   1022  N   ALA A  71      -4.846  43.656 -81.419  1.00  7.25              
ATOM   1023  CA  ALA A  71      -6.081  42.973 -81.058  1.00  8.28              
ATOM   1024  C   ALA A  71      -7.203  43.381 -82.019  1.00  7.95              
ATOM   1025  O   ALA A  71      -7.959  42.541 -82.503  1.00  8.41              
ATOM   1026  CB  ALA A  71      -6.464  43.316 -79.627  1.00  8.51              
ATOM   1027  H   ALA A  71      -4.432  44.304 -80.764  1.00  0.00              
ATOM   1028  HA  ALA A  71      -5.920  41.897 -81.131  1.00  0.00              
ATOM   1029 1HB  ALA A  71      -7.388  42.801 -79.366  1.00  0.00              
ATOM   1030 2HB  ALA A  71      -5.669  43.000 -78.951  1.00  0.00              
ATOM   1031 3HB  ALA A  71      -6.611  44.391 -79.538  1.00  0.00              
ATOM   1032  N   ARG A  72      -7.305  44.674 -82.302  1.00  8.75              
ATOM   1033  CA  ARG A  72      -8.344  45.148 -83.207  1.00 10.82              
ATOM   1034  C   ARG A  72      -8.124  44.626 -84.625  1.00  9.64              
ATOM   1035  O   ARG A  72      -9.082  44.251 -85.311  1.00 10.99              
ATOM   1036  CB  ARG A  72      -8.390  46.676 -83.210  1.00 15.98              
ATOM   1037  CG  ARG A  72      -8.939  47.281 -81.933  1.00 18.40              
ATOM   1038  CD  ARG A  72      -9.174  48.772 -82.103  1.00 22.85              
ATOM   1039  NE  ARG A  72      -7.929  49.530 -82.107  1.00 27.71              
ATOM   1040  CZ  ARG A  72      -7.273  49.881 -81.006  1.00 24.84              
ATOM   1041  NH1 ARG A  72      -7.747  49.546 -79.809  1.00 27.69              
ATOM   1042  NH2 ARG A  72      -6.148  50.567 -81.107  1.00 26.13              
ATOM   1043  H   ARG A  72      -6.666  45.341 -81.894  1.00  0.00              
ATOM   1044  HA  ARG A  72      -9.321  44.814 -82.855  1.00  0.00              
ATOM   1045 1HB  ARG A  72      -7.371  47.025 -83.372  1.00  0.00              
ATOM   1046 2HB  ARG A  72      -9.014  46.973 -84.053  1.00  0.00              
ATOM   1047 1HG  ARG A  72      -9.879  46.785 -81.690  1.00  0.00              
ATOM   1048 2HG  ARG A  72      -8.220  47.109 -81.131  1.00  0.00              
ATOM   1049 1HD  ARG A  72      -9.688  48.944 -83.048  1.00  0.00              
ATOM   1050 2HD  ARG A  72      -9.795  49.128 -81.282  1.00  0.00              
ATOM   1051  HE  ARG A  72      -7.395  49.889 -82.888  1.00  0.00              
ATOM   1052 1HH1 ARG A  72      -8.608  49.023 -79.738  1.00  0.00              
ATOM   1053 2HH1 ARG A  72      -7.244  49.816 -78.976  1.00  0.00              
ATOM   1054 1HH2 ARG A  72      -5.794  50.820 -82.020  1.00  0.00              
ATOM   1055 2HH2 ARG A  72      -5.648  50.836 -80.273  1.00  0.00              
ATOM   1056  N   LEU A  73      -6.869  44.583 -85.063  1.00  8.78              
ATOM   1057  CA  LEU A  73      -6.567  44.088 -86.400  1.00 10.63              
ATOM   1058  C   LEU A  73      -6.839  42.586 -86.475  1.00  9.29              
ATOM   1059  O   LEU A  73      -7.209  42.071 -87.532  1.00 10.57              
ATOM   1060  CB  LEU A  73      -5.115  44.405 -86.765  1.00 11.44              
ATOM   1061  CG  LEU A  73      -4.829  45.902 -86.951  1.00 12.49              
ATOM   1062  CD1 LEU A  73      -3.344  46.127 -87.151  1.00 13.66              
ATOM   1063  CD2 LEU A  73      -5.621  46.435 -88.142  1.00 17.12              
ATOM   1064  H   LEU A  73      -6.112  44.894 -84.471  1.00  0.00              
ATOM   1065  HA  LEU A  73      -7.226  44.566 -87.124  1.00  0.00              
ATOM   1066 1HB  LEU A  73      -4.622  44.031 -85.869  1.00  0.00              
ATOM   1067 2HB  LEU A  73      -4.782  43.831 -87.629  1.00  0.00              
ATOM   1068  HG  LEU A  73      -5.189  46.414 -86.058  1.00  0.00              
ATOM   1069 1HD1 LEU A  73      -3.151  47.192 -87.282  1.00  0.00              
ATOM   1070 2HD1 LEU A  73      -2.800  45.766 -86.278  1.00  0.00              
ATOM   1071 3HD1 LEU A  73      -3.010  45.587 -88.036  1.00  0.00              
ATOM   1072 1HD2 LEU A  73      -5.415  47.498 -88.269  1.00  0.00              
ATOM   1073 2HD2 LEU A  73      -5.328  45.898 -89.044  1.00  0.00              
ATOM   1074 3HD2 LEU A  73      -6.687  46.292 -87.964  1.00  0.00              
ATOM   1075  N   THR A  74      -6.672  41.888 -85.353  1.00  9.07              
ATOM   1076  CA  THR A  74      -6.934  40.453 -85.304  1.00  8.88              
ATOM   1077  C   THR A  74      -8.434  40.215 -85.500  1.00  8.96              
ATOM   1078  O   THR A  74      -8.842  39.360 -86.289  1.00  9.81              
ATOM   1079  CB  THR A  74      -6.480  39.846 -83.954  1.00  7.82              
ATOM   1080  OG1 THR A  74      -5.051  39.932 -83.845  1.00  9.20              
ATOM   1081  CG2 THR A  74      -6.886  38.388 -83.858  1.00  9.54              
ATOM   1082  H   THR A  74      -6.357  42.360 -84.517  1.00  0.00              
ATOM   1083  HA  THR A  74      -6.400  39.953 -86.112  1.00  0.00              
ATOM   1084  HB  THR A  74      -6.944  40.404 -83.141  1.00  0.00              
ATOM   1085  HG1 THR A  74      -4.695  40.347 -84.634  1.00  0.00              
ATOM   1086 1HG2 THR A  74      -6.557  37.982 -82.901  1.00  0.00              
ATOM   1087 2HG2 THR A  74      -7.970  38.307 -83.935  1.00  0.00              
ATOM   1088 3HG2 THR A  74      -6.422  37.828 -84.669  1.00  0.00              
ATOM   1089  N   ASP A  75      -9.260  40.971 -84.784  1.00  9.24              
ATOM   1090  CA  ASP A  75     -10.706  40.821 -84.927  1.00  9.36              
ATOM   1091  C   ASP A  75     -11.162  41.159 -86.335  1.00  9.96              
ATOM   1092  O   ASP A  75     -12.089  40.540 -86.859  1.00 12.18              
ATOM   1093  CB  ASP A  75     -11.456  41.727 -83.952  1.00  9.68              
ATOM   1094  CG  ASP A  75     -11.512  41.162 -82.556  1.00 10.15              
ATOM   1095  OD1 ASP A  75     -11.440  39.926 -82.404  1.00 14.49              
ATOM   1096  OD2 ASP A  75     -11.651  41.958 -81.607  1.00 11.89              
ATOM   1097  H   ASP A  75      -8.898  41.655 -84.135  1.00  0.00              
ATOM   1098  HA  ASP A  75     -10.992  39.789 -84.723  1.00  0.00              
ATOM   1099 1HB  ASP A  75     -11.081  42.750 -83.934  1.00  0.00              
ATOM   1100 2HB  ASP A  75     -12.449  41.711 -84.401  1.00  0.00              
ATOM   1101  N   ALA A  76     -10.518  42.151 -86.936  1.00 11.21              
ATOM   1102  CA  ALA A  76     -10.876  42.572 -88.282  1.00 11.39              
ATOM   1103  C   ALA A  76     -10.738  41.429 -89.286  1.00 13.70              
ATOM   1104  O   ALA A  76     -11.451  41.390 -90.291  1.00 14.96              
ATOM   1105  CB  ALA A  76     -10.012  43.750 -88.700  1.00 15.05              
ATOM   1106  H   ALA A  76      -9.766  42.625 -86.456  1.00  0.00              
ATOM   1107  HA  ALA A  76     -11.921  42.882 -88.285  1.00  0.00              
ATOM   1108 1HB  ALA A  76     -10.285  44.060 -89.709  1.00  0.00              
ATOM   1109 2HB  ALA A  76     -10.169  44.580 -88.010  1.00  0.00              
ATOM   1110 3HB  ALA A  76      -8.964  43.456 -88.683  1.00  0.00              
ATOM   1111  N   LEU A  77      -9.828  40.499 -89.013  1.00 12.64              
ATOM   1112  CA  LEU A  77      -9.606  39.353 -89.895  1.00 15.68              
ATOM   1113  C   LEU A  77     -10.869  38.516 -90.056  1.00 18.15              
ATOM   1114  O   LEU A  77     -11.042  37.825 -91.060  1.00 20.98              
ATOM   1115  CB  LEU A  77      -8.496  38.459 -89.338  1.00 12.97              
ATOM   1116  CG  LEU A  77      -7.094  39.049 -89.180  1.00 13.22              
ATOM   1117  CD1 LEU A  77      -6.203  38.051 -88.447  1.00 14.79              
ATOM   1118  CD2 LEU A  77      -6.517  39.378 -90.548  1.00 16.13              
ATOM   1119  H   LEU A  77      -9.275  40.587 -88.173  1.00  0.00              
ATOM   1120  HA  LEU A  77      -9.312  39.705 -90.883  1.00  0.00              
ATOM   1121 1HB  LEU A  77      -8.907  38.261 -88.350  1.00  0.00              
ATOM   1122 2HB  LEU A  77      -8.415  37.524 -89.892  1.00  0.00              
ATOM   1123  HG  LEU A  77      -7.197  39.985 -88.630  1.00  0.00              
ATOM   1124 1HD1 LEU A  77      -5.203  38.470 -88.333  1.00  0.00              
ATOM   1125 2HD1 LEU A  77      -6.622  37.844 -87.462  1.00  0.00              
ATOM   1126 3HD1 LEU A  77      -6.145  37.126 -89.020  1.00  0.00              
ATOM   1127 1HD2 LEU A  77      -5.518  39.799 -90.429  1.00  0.00              
ATOM   1128 2HD2 LEU A  77      -6.460  38.469 -91.147  1.00  0.00              
ATOM   1129 3HD2 LEU A  77      -7.158  40.103 -91.049  1.00  0.00              
ATOM   1130  N   LEU A  78     -11.746  38.572 -89.061  1.00 17.15              
ATOM   1131  CA  LEU A  78     -12.986  37.805 -89.089  1.00 18.98              
ATOM   1132  C   LEU A  78     -14.031  38.430 -90.005  1.00 23.68              
ATOM   1133  O   LEU A  78     -14.934  37.741 -90.481  1.00 25.09              
ATOM   1134  CB  LEU A  78     -13.568  37.693 -87.676  1.00 20.15              
ATOM   1135  CG  LEU A  78     -12.691  37.067 -86.588  1.00 24.00              
ATOM   1136  CD1 LEU A  78     -13.396  37.180 -85.243  1.00 26.22              
ATOM   1137  CD2 LEU A  78     -12.400  35.613 -86.923  1.00 26.76              
ATOM   1138  H   LEU A  78     -11.550  39.161 -88.264  1.00  0.00              
ATOM   1139  HA  LEU A  78     -12.788  36.804 -89.471  1.00  0.00              
ATOM   1140 1HB  LEU A  78     -13.706  38.751 -87.457  1.00  0.00              
ATOM   1141 2HB  LEU A  78     -14.536  37.193 -87.677  1.00  0.00              
ATOM   1142  HG  LEU A  78     -11.741  37.601 -86.591  1.00  0.00              
ATOM   1143 1HD1 LEU A  78     -12.773  36.735 -84.467  1.00  0.00              
ATOM   1144 2HD1 LEU A  78     -13.569  38.231 -85.010  1.00  0.00              
ATOM   1145 3HD1 LEU A  78     -14.350  36.656 -85.287  1.00  0.00              
ATOM   1146 1HD2 LEU A  78     -11.775  35.179 -86.142  1.00  0.00              
ATOM   1147 2HD2 LEU A  78     -13.337  35.060 -86.988  1.00  0.00              
ATOM   1148 3HD2 LEU A  78     -11.878  35.557 -87.878  1.00  0.00              
ATOM   1149  N   GLN A  79     -13.898  39.730 -90.255  1.00 25.78              
ATOM   1150  CA  GLN A  79     -14.850  40.458 -91.089  1.00 34.77              
ATOM   1151  C   GLN A  79     -16.276  40.035 -90.758  1.00 34.65              
ATOM   1152  O   GLN A  79     -16.997  39.497 -91.600  1.00 34.19              
ATOM   1153  CB  GLN A  79     -14.566  40.238 -92.578  1.00 40.48              
ATOM   1154  CG  GLN A  79     -13.402  41.067 -93.105  1.00 48.02              
ATOM   1155  CD  GLN A  79     -12.069  40.360 -92.979  1.00 51.44              
ATOM   1156  OE1 GLN A  79     -11.010  40.981 -93.076  1.00 53.40              
ATOM   1157  NE2 GLN A  79     -12.114  39.051 -92.782  1.00 56.42              
ATOM   1158  H   GLN A  79     -13.114  40.226 -89.855  1.00  0.00              
ATOM   1159  HA  GLN A  79     -14.785  41.524 -90.872  1.00  0.00              
ATOM   1160 1HB  GLN A  79     -14.357  39.176 -92.705  1.00  0.00              
ATOM   1161 2HB  GLN A  79     -15.480  40.494 -93.114  1.00  0.00              
ATOM   1162 1HG  GLN A  79     -13.421  41.560 -94.077  1.00  0.00              
ATOM   1163 2HG  GLN A  79     -13.467  41.818 -92.317  1.00  0.00              
ATOM   1164 1HE2 GLN A  79     -11.265  38.529 -92.691  1.00  0.00              
ATOM   1165 2HE2 GLN A  79     -12.996  38.584 -92.723  1.00  0.00              
ATOM   1166  N   ARG A  80     -16.663  40.282 -89.512  1.00 34.39              
ATOM   1167  CA  ARG A  80     -17.990  39.947 -89.014  1.00 33.15              
ATOM   1168  C   ARG A  80     -19.035  40.907 -89.569  1.00 33.21              
ATOM   1169  O   ARG A  80     -20.089  40.424 -90.033  1.00 32.65              
ATOM   1170  OXT ARG A  80     -18.791  42.131 -89.522  1.00 37.67              
ATOM   1171  CB  ARG A  80     -17.993  40.002 -87.487  1.00 31.79              
ATOM   1172  CG  ARG A  80     -17.056  38.999 -86.834  1.00 28.44              
ATOM   1173  CD  ARG A  80     -16.795  39.358 -85.383  1.00 29.51              
ATOM   1174  NE  ARG A  80     -16.051  40.609 -85.268  1.00 22.61              
ATOM   1175  CZ  ARG A  80     -15.731  41.188 -84.115  1.00 22.15              
ATOM   1176  NH1 ARG A  80     -16.089  40.629 -82.968  1.00 27.52              
ATOM   1177  NH2 ARG A  80     -15.052  42.326 -84.111  1.00 22.08              
ATOM   1178  H   ARG A  80     -16.001  40.722 -88.889  1.00  0.00              
ATOM   1179  HA  ARG A  80     -18.240  38.922 -89.290  1.00  0.00              
ATOM   1180 1HB  ARG A  80     -17.705  41.014 -87.204  1.00  0.00              
ATOM   1181 2HB  ARG A  80     -19.017  39.812 -87.164  1.00  0.00              
ATOM   1182 1HG  ARG A  80     -17.513  38.011 -86.889  1.00  0.00              
ATOM   1183 2HG  ARG A  80     -16.115  38.995 -87.385  1.00  0.00              
ATOM   1184 1HD  ARG A  80     -17.749  39.465 -84.868  1.00  0.00              
ATOM   1185 2HD  ARG A  80     -16.219  38.559 -84.919  1.00  0.00              
ATOM   1186  HE  ARG A  80     -15.678  41.206 -85.994  1.00  0.00              
ATOM   1187 1HH1 ARG A  80     -16.606  39.761 -82.972  1.00  0.00              
ATOM   1188 2HH1 ARG A  80     -15.844  41.073 -82.095  1.00  0.00              
ATOM   1189 1HH2 ARG A  80     -14.779  42.751 -84.987  1.00  0.00              
ATOM   1190 2HH2 ARG A  80     -14.811  42.764 -83.234  1.00  0.00              
ATOM   1191  N   LYS B  10      -0.987  15.216 -67.748  1.00 23.61              
ATOM   1192  CA  LYS B  10      -0.020  14.242 -68.243  1.00 19.49              
ATOM   1193  C   LYS B  10       0.069  14.340 -69.766  1.00 12.64              
ATOM   1194  O   LYS B  10      -0.815  13.865 -70.478  1.00 12.85              
ATOM   1195  CB  LYS B  10      -0.455  12.837 -67.831  1.00 27.71              
ATOM   1196  CG  LYS B  10       0.598  11.768 -68.043  1.00 35.53              
ATOM   1197  CD  LYS B  10       1.830  12.035 -67.197  1.00 43.10              
ATOM   1198  CE  LYS B  10       2.812  10.884 -67.295  1.00 44.49              
ATOM   1199  NZ  LYS B  10       3.156  10.589 -68.710  1.00 48.88              
ATOM   1200 1H   LYS B  10      -1.790  14.909 -67.238  1.00  0.00              
ATOM   1201 2H   LYS B  10      -0.697  15.928 -67.109  1.00  0.00              
ATOM   1202 3H   LYS B  10      -1.467  15.813 -68.390  1.00  0.00              
ATOM   1203  HA  LYS B  10       0.963  14.449 -67.819  1.00  0.00              
ATOM   1204 1HB  LYS B  10      -0.719  12.881 -66.774  1.00  0.00              
ATOM   1205 2HB  LYS B  10      -1.342  12.592 -68.416  1.00  0.00              
ATOM   1206 1HG  LYS B  10       0.171  10.802 -67.771  1.00  0.00              
ATOM   1207 2HG  LYS B  10       0.874  11.758 -69.097  1.00  0.00              
ATOM   1208 1HD  LYS B  10       2.302  12.953 -67.550  1.00  0.00              
ATOM   1209 2HD  LYS B  10       1.519  12.165 -66.160  1.00  0.00              
ATOM   1210 1HE  LYS B  10       3.712  11.155 -66.745  1.00  0.00              
ATOM   1211 2HE  LYS B  10       2.356  10.007 -66.836  1.00  0.00              
ATOM   1212 1HZ  LYS B  10       3.810   9.819 -68.744  1.00  0.00              
ATOM   1213 2HZ  LYS B  10       2.318  10.341 -69.217  1.00  0.00              
ATOM   1214 3HZ  LYS B  10       3.576  11.405 -69.132  1.00  0.00              
ATOM   1215  N   ARG B  11       1.142  14.951 -70.261  1.00 10.27              
ATOM   1216  CA  ARG B  11       1.318  15.141 -71.696  1.00 10.62              
ATOM   1217  C   ARG B  11       2.768  14.965 -72.112  1.00 10.19              
ATOM   1218  O   ARG B  11       3.681  15.116 -71.301  1.00  9.91              
ATOM   1219  CB  ARG B  11       0.852  16.542 -72.069  1.00 14.21              
ATOM   1220  CG  ARG B  11       1.565  17.612 -71.264  1.00 23.24              
ATOM   1221  CD  ARG B  11       0.856  18.942 -71.339  1.00 31.44              
ATOM   1222  NE  ARG B  11       1.626  20.010 -70.705  1.00 27.17              
ATOM   1223  CZ  ARG B  11       1.914  20.066 -69.410  1.00 37.04              
ATOM   1224  NH1 ARG B  11       1.496  19.112 -68.589  1.00 33.69              
ATOM   1225  NH2 ARG B  11       2.618  21.083 -68.931  1.00 39.44              
ATOM   1226  H   ARG B  11       1.852  15.292 -69.629  1.00  0.00              
ATOM   1227  HA  ARG B  11       0.686  14.439 -72.241  1.00  0.00              
ATOM   1228 1HB  ARG B  11       1.045  16.668 -73.134  1.00  0.00              
ATOM   1229 2HB  ARG B  11      -0.222  16.577 -71.889  1.00  0.00              
ATOM   1230 1HG  ARG B  11       1.612  17.290 -70.223  1.00  0.00              
ATOM   1231 2HG  ARG B  11       2.577  17.722 -71.655  1.00  0.00              
ATOM   1232 1HD  ARG B  11       0.697  19.200 -72.386  1.00  0.00              
ATOM   1233 2HD  ARG B  11      -0.106  18.859 -70.835  1.00  0.00              
ATOM   1234  HE  ARG B  11       2.045  20.834 -71.116  1.00  0.00              
ATOM   1235 1HH1 ARG B  11       0.957  18.338 -68.951  1.00  0.00              
ATOM   1236 2HH1 ARG B  11       1.719  19.163 -67.605  1.00  0.00              
ATOM   1237 1HH2 ARG B  11       2.935  21.813 -69.555  1.00  0.00              
ATOM   1238 2HH2 ARG B  11       2.835  21.124 -67.946  1.00  0.00              
ATOM   1239  N   LEU B  12       2.961  14.647 -73.388  1.00  8.68              
ATOM   1240  CA  LEU B  12       4.281  14.450 -73.976  1.00  8.99              
ATOM   1241  C   LEU B  12       4.613  15.784 -74.632  1.00 10.37              
ATOM   1242  O   LEU B  12       3.952  16.186 -75.595  1.00 12.43              
ATOM   1243  CB  LEU B  12       4.195  13.331 -75.006  1.00 12.34              
ATOM   1244  CG  LEU B  12       5.471  12.732 -75.584  1.00 12.53              
ATOM   1245  CD1 LEU B  12       6.416  12.295 -74.475  1.00 13.59              
ATOM   1246  CD2 LEU B  12       5.077  11.553 -76.455  1.00 13.32              
ATOM   1247  H   LEU B  12       2.142  14.540 -73.969  1.00  0.00              
ATOM   1248  HA  LEU B  12       4.991  14.176 -73.196  1.00  0.00              
ATOM   1249 1HB  LEU B  12       3.704  12.571 -74.402  1.00  0.00              
ATOM   1250 2HB  LEU B  12       3.552  13.602 -75.843  1.00  0.00              
ATOM   1251  HG  LEU B  12       5.928  13.493 -76.217  1.00  0.00              
ATOM   1252 1HD1 LEU B  12       7.319  11.871 -74.912  1.00  0.00              
ATOM   1253 2HD1 LEU B  12       6.681  13.157 -73.862  1.00  0.00              
ATOM   1254 3HD1 LEU B  12       5.926  11.545 -73.855  1.00  0.00              
ATOM   1255 1HD2 LEU B  12       5.973  11.103 -76.884  1.00  0.00              
ATOM   1256 2HD2 LEU B  12       4.553  10.813 -75.851  1.00  0.00              
ATOM   1257 3HD2 LEU B  12       4.424  11.895 -77.258  1.00  0.00              
ATOM   1258  N   VAL B  13       5.653  16.446 -74.136  1.00  8.86              
ATOM   1259  CA  VAL B  13       6.001  17.785 -74.584  1.00 10.60              
ATOM   1260  C   VAL B  13       7.442  17.977 -75.028  1.00  8.62              
ATOM   1261  O   VAL B  13       8.367  17.380 -74.472  1.00  9.56              
ATOM   1262  CB  VAL B  13       5.728  18.797 -73.443  1.00  9.31              
ATOM   1263  CG1 VAL B  13       5.872  20.224 -73.949  1.00 11.03              
ATOM   1264  CG2 VAL B  13       4.347  18.563 -72.857  1.00  6.90              
ATOM   1265  H   VAL B  13       6.218  16.002 -73.427  1.00  0.00              
ATOM   1266  HA  VAL B  13       5.432  18.068 -75.470  1.00  0.00              
ATOM   1267  HB  VAL B  13       6.448  18.631 -72.642  1.00  0.00              
ATOM   1268 1HG1 VAL B  13       5.676  20.920 -73.133  1.00  0.00              
ATOM   1269 2HG1 VAL B  13       6.884  20.377 -74.322  1.00  0.00              
ATOM   1270 3HG1 VAL B  13       5.157  20.398 -74.753  1.00  0.00              
ATOM   1271 1HG2 VAL B  13       4.165  19.278 -72.056  1.00  0.00              
ATOM   1272 2HG2 VAL B  13       3.596  18.690 -73.637  1.00  0.00              
ATOM   1273 3HG2 VAL B  13       4.288  17.550 -72.458  1.00  0.00              
ATOM   1274  N   LYS B  14       7.620  18.843 -76.021  1.00  8.72              
ATOM   1275  CA  LYS B  14       8.938  19.192 -76.524  1.00  9.55              
ATOM   1276  C   LYS B  14       8.866  20.558 -77.188  1.00  8.42              
ATOM   1277  O   LYS B  14       7.877  20.893 -77.846  1.00  9.06              
ATOM   1278  CB  LYS B  14       9.445  18.162 -77.538  1.00  8.78              
ATOM   1279  CG  LYS B  14      10.822  18.505 -78.110  1.00 10.33              
ATOM   1280  CD  LYS B  14      11.362  17.400 -78.999  1.00 10.80              
ATOM   1281  CE  LYS B  14      12.645  17.831 -79.692  1.00 13.11              
ATOM   1282  NZ  LYS B  14      13.230  16.726 -80.497  1.00 14.23              
ATOM   1283  H   LYS B  14       6.805  19.272 -76.437  1.00  0.00              
ATOM   1284  HA  LYS B  14       9.650  19.233 -75.699  1.00  0.00              
ATOM   1285 1HB  LYS B  14       9.483  17.201 -77.024  1.00  0.00              
ATOM   1286 2HB  LYS B  14       8.709  18.114 -78.341  1.00  0.00              
ATOM   1287 1HG  LYS B  14      10.735  19.423 -78.692  1.00  0.00              
ATOM   1288 2HG  LYS B  14      11.511  18.665 -77.281  1.00  0.00              
ATOM   1289 1HD  LYS B  14      11.555  16.521 -78.383  1.00  0.00              
ATOM   1290 2HD  LYS B  14      10.608  17.157 -79.748  1.00  0.00              
ATOM   1291 1HE  LYS B  14      12.417  18.676 -80.340  1.00  0.00              
ATOM   1292 2HE  LYS B  14      13.357  18.143 -78.927  1.00  0.00              
ATOM   1293 1HZ  LYS B  14      14.079  17.046 -80.941  1.00  0.00              
ATOM   1294 2HZ  LYS B  14      13.440  15.943 -79.893  1.00  0.00              
ATOM   1295 3HZ  LYS B  14      12.568  16.438 -81.203  1.00  0.00              
ATOM   1296  N   THR B  15       9.909  21.355 -76.994  1.00  9.22              
ATOM   1297  CA  THR B  15       9.975  22.668 -77.612  1.00 10.04              
ATOM   1298  C   THR B  15      11.012  22.612 -78.722  1.00  9.52              
ATOM   1299  O   THR B  15      12.035  21.926 -78.607  1.00 14.01              
ATOM   1300  CB  THR B  15      10.370  23.759 -76.604  1.00 12.91              
ATOM   1301  OG1 THR B  15      11.645  23.448 -76.030  1.00 19.02              
ATOM   1302  CG2 THR B  15       9.325  23.866 -75.507  1.00 12.72              
ATOM   1303  H   THR B  15      10.672  21.048 -76.408  1.00  0.00              
ATOM   1304  HA  THR B  15       9.005  22.925 -78.037  1.00  0.00              
ATOM   1305  HB  THR B  15      10.448  24.713 -77.127  1.00  0.00              
ATOM   1306  HG1 THR B  15      11.971  22.625 -76.403  1.00  0.00              
ATOM   1307 1HG2 THR B  15       9.618  24.643 -74.801  1.00  0.00              
ATOM   1308 2HG2 THR B  15       8.360  24.119 -75.947  1.00  0.00              
ATOM   1309 3HG2 THR B  15       9.247  22.913 -74.985  1.00  0.00              
ATOM   1310  N   PHE B  16      10.725  23.316 -79.808  1.00 10.03              
ATOM   1311  CA  PHE B  16      11.603  23.380 -80.964  1.00 10.93              
ATOM   1312  C   PHE B  16      11.984  24.837 -81.173  1.00 10.09              
ATOM   1313  O   PHE B  16      11.118  25.713 -81.193  1.00 11.16              
ATOM   1314  CB  PHE B  16      10.881  22.837 -82.196  1.00 10.38              
ATOM   1315  CG  PHE B  16      10.487  21.391 -82.080  1.00  9.31              
ATOM   1316  CD1 PHE B  16       9.374  21.010 -81.329  1.00  9.69              
ATOM   1317  CD2 PHE B  16      11.239  20.406 -82.711  1.00 10.21              
ATOM   1318  CE1 PHE B  16       9.019  19.664 -81.212  1.00 11.16              
ATOM   1319  CE2 PHE B  16      10.890  19.059 -82.599  1.00 11.35              
ATOM   1320  CZ  PHE B  16       9.779  18.689 -81.848  1.00 11.37              
ATOM   1321  H   PHE B  16       9.855  23.828 -79.822  1.00  0.00              
ATOM   1322  HA  PHE B  16      12.496  22.779 -80.785  1.00  0.00              
ATOM   1323 1HB  PHE B  16       9.963  23.398 -82.371  1.00  0.00              
ATOM   1324 2HB  PHE B  16      11.524  22.916 -83.072  1.00  0.00              
ATOM   1325  HD1 PHE B  16       8.779  21.777 -80.832  1.00  0.00              
ATOM   1326  HD2 PHE B  16      12.110  20.696 -83.299  1.00  0.00              
ATOM   1327  HE1 PHE B  16       8.147  19.379 -80.623  1.00  0.00              
ATOM   1328  HE2 PHE B  16      11.488  18.297 -83.098  1.00  0.00              
ATOM   1329  HZ  PHE B  16       9.506  17.639 -81.757  1.00  0.00              
ATOM   1330  N   ALA B  17      13.281  25.092 -81.316  1.00 11.89              
ATOM   1331  CA  ALA B  17      13.788  26.448 -81.494  1.00 12.47              
ATOM   1332  C   ALA B  17      13.944  26.847 -82.954  1.00 12.07              
ATOM   1333  O   ALA B  17      14.288  26.029 -83.805  1.00 14.38              
ATOM   1334  CB  ALA B  17      15.125  26.594 -80.773  1.00 16.39              
ATOM   1335  H   ALA B  17      13.932  24.321 -81.300  1.00  0.00              
ATOM   1336  HA  ALA B  17      13.074  27.148 -81.062  1.00  0.00              
ATOM   1337 1HB  ALA B  17      15.501  27.609 -80.908  1.00  0.00              
ATOM   1338 2HB  ALA B  17      14.988  26.397 -79.709  1.00  0.00              
ATOM   1339 3HB  ALA B  17      15.840  25.885 -81.185  1.00  0.00              
ATOM   1340  N   PHE B  18      13.687  28.124 -83.229  1.00 13.47              
ATOM   1341  CA  PHE B  18      13.801  28.683 -84.569  1.00 13.21              
ATOM   1342  C   PHE B  18      14.395  30.084 -84.467  1.00 14.19              
ATOM   1343  O   PHE B  18      14.403  30.680 -83.395  1.00 12.94              
ATOM   1344  CB  PHE B  18      12.429  28.740 -85.245  1.00 14.89              
ATOM   1345  CG  PHE B  18      11.777  27.399 -85.380  1.00 14.26              
ATOM   1346  CD1 PHE B  18      10.991  26.884 -84.352  1.00 13.55              
ATOM   1347  CD2 PHE B  18      12.003  26.615 -86.506  1.00 15.89              
ATOM   1348  CE1 PHE B  18      10.445  25.606 -84.443  1.00 15.00              
ATOM   1349  CE2 PHE B  18      11.462  25.336 -86.604  1.00 18.82              
ATOM   1350  CZ  PHE B  18      10.682  24.833 -85.568  1.00 15.48              
ATOM   1351  H   PHE B  18      13.401  28.724 -82.468  1.00  0.00              
ATOM   1352  HA  PHE B  18      14.461  28.061 -85.175  1.00  0.00              
ATOM   1353 1HB  PHE B  18      11.750  29.363 -84.665  1.00  0.00              
ATOM   1354 2HB  PHE B  18      12.523  29.147 -86.251  1.00  0.00              
ATOM   1355  HD1 PHE B  18      10.805  27.495 -83.468  1.00  0.00              
ATOM   1356  HD2 PHE B  18      12.615  27.012 -87.317  1.00  0.00              
ATOM   1357  HE1 PHE B  18       9.832  25.217 -83.631  1.00  0.00              
ATOM   1358  HE2 PHE B  18      11.648  24.729 -87.490  1.00  0.00              
ATOM   1359  HZ  PHE B  18      10.260  23.832 -85.641  1.00  0.00              
ATOM   1360  N   PRO B  19      14.911  30.624 -85.582  1.00 15.59              
ATOM   1361  CA  PRO B  19      15.509  31.963 -85.579  1.00 17.01              
ATOM   1362  C   PRO B  19      14.506  33.116 -85.559  1.00 17.90              
ATOM   1363  O   PRO B  19      14.871  34.255 -85.271  1.00 19.86              
ATOM   1364  CB  PRO B  19      16.351  31.958 -86.849  1.00 18.94              
ATOM   1365  CG  PRO B  19      15.519  31.136 -87.774  1.00 18.74              
ATOM   1366  CD  PRO B  19      15.092  29.975 -86.894  1.00 18.87              
ATOM   1367  HA  PRO B  19      16.105  32.161 -84.676  1.00  0.00              
ATOM   1368 1HB  PRO B  19      16.516  32.977 -87.227  1.00  0.00              
ATOM   1369 2HB  PRO B  19      17.343  31.515 -86.673  1.00  0.00              
ATOM   1370 1HG  PRO B  19      14.662  31.711 -88.155  1.00  0.00              
ATOM   1371 2HG  PRO B  19      16.101  30.809 -88.648  1.00  0.00              
ATOM   1372 1HD  PRO B  19      14.161  29.507 -87.246  1.00  0.00              
ATOM   1373 2HD  PRO B  19      15.854  29.183 -86.852  1.00  0.00              
ATOM   1374  N   ASN B  20      13.245  32.820 -85.861  1.00 15.93              
ATOM   1375  CA  ASN B  20      12.213  33.849 -85.887  1.00 14.05              
ATOM   1376  C   ASN B  20      10.823  33.259 -85.670  1.00 13.81              
ATOM   1377  O   ASN B  20      10.684  32.124 -85.212  1.00 15.02              
ATOM   1378  CB  ASN B  20      12.252  34.585 -87.230  1.00 17.19              
ATOM   1379  CG  ASN B  20      12.214  33.636 -88.409  1.00 16.84              
ATOM   1380  OD1 ASN B  20      11.478  32.649 -88.401  1.00 19.01              
ATOM   1381  ND2 ASN B  20      13.001  33.933 -89.437  1.00 23.90              
ATOM   1382  H   ASN B  20      12.995  31.866 -86.077  1.00  0.00              
ATOM   1383  HA  ASN B  20      12.393  34.574 -85.092  1.00  0.00              
ATOM   1384 1HB  ASN B  20      11.603  35.441 -87.416  1.00  0.00              
ATOM   1385 2HB  ASN B  20      13.276  34.930 -87.083  1.00  0.00              
ATOM   1386 1HD2 ASN B  20      13.014  33.341 -90.243  1.00  0.00              
ATOM   1387 2HD2 ASN B  20      13.578  34.748 -89.405  1.00  0.00              
ATOM   1388  N   HIS B  21       9.797  34.038 -85.996  1.00  0.00              
ATOM   1389  CA  HIS B  21       8.413  33.599 -85.846  1.00  0.00              
ATOM   1390  C   HIS B  21       7.967  32.821 -87.080  1.00  0.00              
ATOM   1391  O   HIS B  21       7.315  31.784 -86.972  1.00  0.00              
ATOM   1392  CB  HIS B  21       7.483  34.793 -85.608  1.00  0.00              
ATOM   1393  CG  HIS B  21       6.079  34.403 -85.262  1.00  0.00              
ATOM   1394  ND1 HIS B  21       5.047  35.315 -85.204  1.00  0.00              
ATOM   1395  CD2 HIS B  21       5.538  33.200 -84.955  1.00  0.00              
ATOM   1396  CE1 HIS B  21       3.929  34.689 -84.877  1.00  0.00              
ATOM   1397  NE2 HIS B  21       4.201  33.406 -84.720  1.00  0.00              
ATOM   1398  H   HIS B  21       9.983  34.962 -86.359  1.00  0.00              
ATOM   1399  HA  HIS B  21       8.322  32.954 -84.971  1.00  0.00              
ATOM   1400 1HB  HIS B  21       7.851  35.398 -84.779  1.00  0.00              
ATOM   1401 2HB  HIS B  21       7.423  35.407 -86.507  1.00  0.00              
ATOM   1402  HD1 HIS B  21       5.098  36.283 -85.450  1.00  0.00              
ATOM   1403  HD2 HIS B  21       5.959  32.198 -84.874  1.00  0.00              
ATOM   1404  HE1 HIS B  21       2.993  35.239 -84.780  1.00  0.00              
ATOM   1405  N   ARG B  22       8.327  33.337 -88.252  1.00  0.00              
ATOM   1406  CA  ARG B  22       7.966  32.729 -89.527  1.00  0.00              
ATOM   1407  C   ARG B  22       8.301  31.240 -89.616  1.00  0.00              
ATOM   1408  O   ARG B  22       7.450  30.426 -89.982  1.00  0.00              
ATOM   1409  CB  ARG B  22       8.574  33.492 -90.694  1.00  0.00              
ATOM   1410  CG  ARG B  22       8.166  32.989 -92.070  1.00  0.00              
ATOM   1411  CD  ARG B  22       8.859  33.661 -93.198  1.00  0.00              
ATOM   1412  NE  ARG B  22      10.287  33.398 -93.271  1.00  0.00              
ATOM   1413  CZ  ARG B  22      10.833  32.266 -93.756  1.00  0.00              
ATOM   1414  NH1 ARG B  22      10.076  31.276 -94.176  1.00  0.00              
ATOM   1415  NH2 ARG B  22      12.150  32.166 -93.776  1.00  0.00              
ATOM   1416  H   ARG B  22       8.873  34.187 -88.248  1.00  0.00              
ATOM   1417  HA  ARG B  22       6.893  32.829 -89.693  1.00  0.00              
ATOM   1418 1HB  ARG B  22       8.271  34.532 -90.587  1.00  0.00              
ATOM   1419 2HB  ARG B  22       9.657  33.418 -90.593  1.00  0.00              
ATOM   1420 1HG  ARG B  22       8.385  31.923 -92.129  1.00  0.00              
ATOM   1421 2HG  ARG B  22       7.094  33.147 -92.191  1.00  0.00              
ATOM   1422 1HD  ARG B  22       8.417  33.325 -94.136  1.00  0.00              
ATOM   1423 2HD  ARG B  22       8.730  34.739 -93.102  1.00  0.00              
ATOM   1424  HE  ARG B  22      11.065  33.980 -92.990  1.00  0.00              
ATOM   1425 1HH1 ARG B  22       9.070  31.360 -94.138  1.00  0.00              
ATOM   1426 2HH1 ARG B  22      10.505  30.435 -94.536  1.00  0.00              
ATOM   1427 1HH2 ARG B  22      12.717  32.929 -93.433  1.00  0.00              
ATOM   1428 2HH2 ARG B  22      12.585  31.328 -94.134  1.00  0.00              
ATOM   1429  N   GLU B  23       9.538  30.892 -89.288  1.00 12.38              
ATOM   1430  CA  GLU B  23       9.962  29.499 -89.345  1.00 13.83              
ATOM   1431  C   GLU B  23       9.248  28.641 -88.305  1.00 11.71              
ATOM   1432  O   GLU B  23       8.997  27.456 -88.538  1.00 11.16              
ATOM   1433  CB  GLU B  23      11.479  29.387 -89.163  1.00 15.51              
ATOM   1434  CG  GLU B  23      12.286  30.002 -90.299  1.00 21.87              
ATOM   1435  CD  GLU B  23      13.727  29.528 -90.319  1.00 27.31              
ATOM   1436  OE1 GLU B  23      14.501  30.012 -91.171  1.00 35.95              
ATOM   1437  OE2 GLU B  23      14.086  28.667 -89.489  1.00 31.30              
ATOM   1438  H   GLU B  23      10.201  31.596 -88.995  1.00  0.00              
ATOM   1439  HA  GLU B  23       9.696  29.071 -90.313  1.00  0.00              
ATOM   1440 1HB  GLU B  23      11.725  29.888 -88.227  1.00  0.00              
ATOM   1441 2HB  GLU B  23      11.713  28.326 -89.080  1.00  0.00              
ATOM   1442 1HG  GLU B  23      11.850  29.830 -91.283  1.00  0.00              
ATOM   1443 2HG  GLU B  23      12.269  31.068 -90.077  1.00  0.00              
ATOM   1444  N   ALA B  24       8.925  29.240 -87.161  1.00  0.00              
ATOM   1445  CA  ALA B  24       8.217  28.526 -86.102  1.00  0.00              
ATOM   1446  C   ALA B  24       6.824  28.179 -86.620  1.00  0.00              
ATOM   1447  O   ALA B  24       6.353  27.052 -86.475  1.00  0.00              
ATOM   1448  CB  ALA B  24       8.119  29.398 -84.854  1.00  0.00              
ATOM   1449  H   ALA B  24       9.175  30.209 -87.020  1.00  0.00              
ATOM   1450  HA  ALA B  24       8.775  27.623 -85.855  1.00  0.00              
ATOM   1451 1HB  ALA B  24       7.589  28.854 -84.072  1.00  0.00              
ATOM   1452 2HB  ALA B  24       9.121  29.649 -84.505  1.00  0.00              
ATOM   1453 3HB  ALA B  24       7.577  30.312 -85.090  1.00  0.00              
ATOM   1454  N   GLY B  25       6.174  29.153 -87.246  1.00  0.00              
ATOM   1455  CA  GLY B  25       4.846  28.942 -87.799  1.00  0.00              
ATOM   1456  C   GLY B  25       4.892  27.901 -88.923  1.00  0.00              
ATOM   1457  O   GLY B  25       3.995  27.063 -89.033  1.00  0.00              
ATOM   1458  H   GLY B  25       6.609  30.059 -87.343  1.00  0.00              
ATOM   1459 1HA  GLY B  25       4.182  28.591 -87.008  1.00  0.00              
ATOM   1460 2HA  GLY B  25       4.471  29.885 -88.195  1.00  0.00              
ATOM   1461  N   ASP B  26       5.935  27.949 -89.753  1.00 12.41              
ATOM   1462  CA  ASP B  26       6.072  26.984 -90.843  1.00 12.74              
ATOM   1463  C   ASP B  26       6.106  25.563 -90.276  1.00 11.07              
ATOM   1464  O   ASP B  26       5.449  24.659 -90.791  1.00 12.29              
ATOM   1465  CB  ASP B  26       7.364  27.216 -91.644  1.00 12.81              
ATOM   1466  CG  ASP B  26       7.345  28.506 -92.452  1.00 14.97              
ATOM   1467  OD1 ASP B  26       6.247  28.991 -92.805  1.00 17.04              
ATOM   1468  OD2 ASP B  26       8.444  29.020 -92.749  1.00 17.07              
ATOM   1469  H   ASP B  26       6.644  28.659 -89.632  1.00  0.00              
ATOM   1470  HA  ASP B  26       5.228  27.077 -91.527  1.00  0.00              
ATOM   1471 1HB  ASP B  26       8.267  27.167 -91.035  1.00  0.00              
ATOM   1472 2HB  ASP B  26       7.330  26.358 -92.315  1.00  0.00              
ATOM   1473  N   PHE B  27       6.876  25.373 -89.211  1.00 10.46              
ATOM   1474  CA  PHE B  27       6.992  24.061 -88.590  1.00 11.04              
ATOM   1475  C   PHE B  27       5.658  23.631 -87.989  1.00  9.55              
ATOM   1476  O   PHE B  27       5.253  22.478 -88.119  1.00  9.97              
ATOM   1477  CB  PHE B  27       8.069  24.088 -87.508  1.00 11.88              
ATOM   1478  CG  PHE B  27       8.247  22.777 -86.799  1.00 12.55              
ATOM   1479  CD1 PHE B  27       8.754  21.670 -87.471  1.00 15.94              
ATOM   1480  CD2 PHE B  27       7.897  22.646 -85.460  1.00 15.34              
ATOM   1481  CE1 PHE B  27       8.911  20.448 -86.817  1.00 20.37              
ATOM   1482  CE2 PHE B  27       8.051  21.427 -84.798  1.00 18.20              
ATOM   1483  CZ  PHE B  27       8.558  20.330 -85.480  1.00 19.15              
ATOM   1484  H   PHE B  27       7.393  26.149 -88.821  1.00  0.00              
ATOM   1485  HA  PHE B  27       7.266  23.319 -89.341  1.00  0.00              
ATOM   1486 1HB  PHE B  27       9.034  24.340 -87.945  1.00  0.00              
ATOM   1487 2HB  PHE B  27       7.814  24.823 -86.745  1.00  0.00              
ATOM   1488  HD1 PHE B  27       9.031  21.766 -88.521  1.00  0.00              
ATOM   1489  HD2 PHE B  27       7.498  23.509 -84.926  1.00  0.00              
ATOM   1490  HE1 PHE B  27       9.310  19.590 -87.357  1.00  0.00              
ATOM   1491  HE2 PHE B  27       7.773  21.334 -83.748  1.00  0.00              
ATOM   1492  HZ  PHE B  27       8.678  19.377 -84.966  1.00  0.00              
ATOM   1493  N   MET B  28       4.971  24.565 -87.343  1.00  0.00              
ATOM   1494  CA  MET B  28       3.682  24.262 -86.743  1.00  0.00              
ATOM   1495  C   MET B  28       2.710  23.748 -87.802  1.00  0.00              
ATOM   1496  O   MET B  28       1.925  22.844 -87.545  1.00  0.00              
ATOM   1497  CB  MET B  28       3.115  25.500 -86.050  1.00  0.00              
ATOM   1498  CG  MET B  28       1.747  25.294 -85.414  1.00  0.00              
ATOM   1499  SD  MET B  28       0.397  25.474 -86.596  1.00  0.00              
ATOM   1500  CE  MET B  28       0.415  27.244 -86.865  1.00  0.00              
ATOM   1501  H   MET B  28       5.343  25.500 -87.263  1.00  0.00              
ATOM   1502  HA  MET B  28       3.820  23.483 -85.993  1.00  0.00              
ATOM   1503 1HB  MET B  28       3.832  25.790 -85.284  1.00  0.00              
ATOM   1504 2HB  MET B  28       3.050  26.284 -86.805  1.00  0.00              
ATOM   1505 1HG  MET B  28       1.718  24.292 -84.987  1.00  0.00              
ATOM   1506 2HG  MET B  28       1.628  26.032 -84.621  1.00  0.00              
ATOM   1507 1HE  MET B  28      -0.367  27.513 -87.575  1.00  0.00              
ATOM   1508 2HE  MET B  28       0.238  27.757 -85.918  1.00  0.00              
ATOM   1509 3HE  MET B  28       1.386  27.541 -87.263  1.00  0.00              
ATOM   1510  N   ASN B  29       2.760  24.328 -88.996  1.00  0.00              
ATOM   1511  CA  ASN B  29       1.875  23.892 -90.068  1.00  0.00              
ATOM   1512  C   ASN B  29       2.185  22.468 -90.519  1.00  0.00              
ATOM   1513  O   ASN B  29       1.278  21.724 -90.883  1.00  0.00              
ATOM   1514  CB  ASN B  29       1.940  24.839 -91.252  1.00  0.00              
ATOM   1515  CG  ASN B  29       1.261  26.159 -91.009  1.00  0.00              
ATOM   1516  OD1 ASN B  29       0.410  26.288 -90.121  1.00  0.00              
ATOM   1517  ND2 ASN B  29       1.572  27.116 -91.845  1.00  0.00              
ATOM   1518  H   ASN B  29       3.413  25.077 -89.172  1.00  0.00              
ATOM   1519  HA  ASN B  29       0.845  23.867 -89.710  1.00  0.00              
ATOM   1520 1HB  ASN B  29       2.879  25.012 -91.778  1.00  0.00              
ATOM   1521 2HB  ASN B  29       1.288  24.218 -91.866  1.00  0.00              
ATOM   1522 1HD2 ASN B  29       1.159  28.022 -91.743  1.00  0.00              
ATOM   1523 2HD2 ASN B  29       2.222  26.943 -92.584  1.00  0.00              
ATOM   1524  N   ARG B  30       3.458  22.089 -90.491  1.00 10.13              
ATOM   1525  CA  ARG B  30       3.829  20.730 -90.872  1.00 10.66              
ATOM   1526  C   ARG B  30       3.320  19.756 -89.804  1.00  7.66              
ATOM   1527  O   ARG B  30       2.872  18.661 -90.127  1.00  9.29              
ATOM   1528  CB  ARG B  30       5.343  20.615 -91.025  1.00 10.53              
ATOM   1529  CG  ARG B  30       5.889  21.428 -92.192  1.00 12.23              
ATOM   1530  CD  ARG B  30       7.389  21.262 -92.326  1.00 17.00              
ATOM   1531  NE  ARG B  30       7.753  19.887 -92.646  1.00 18.24              
ATOM   1532  CZ  ARG B  30       8.973  19.383 -92.501  1.00 18.39              
ATOM   1533  NH1 ARG B  30       9.956  20.143 -92.034  1.00 26.71              
ATOM   1534  NH2 ARG B  30       9.210  18.117 -92.816  1.00 21.52              
ATOM   1535  H   ARG B  30       4.181  22.734 -90.207  1.00  0.00              
ATOM   1536  HA  ARG B  30       3.405  20.492 -91.848  1.00  0.00              
ATOM   1537 1HB  ARG B  30       5.784  20.957 -90.090  1.00  0.00              
ATOM   1538 2HB  ARG B  30       5.568  19.557 -91.167  1.00  0.00              
ATOM   1539 1HG  ARG B  30       5.403  21.090 -93.108  1.00  0.00              
ATOM   1540 2HG  ARG B  30       5.653  22.479 -92.023  1.00  0.00              
ATOM   1541 1HD  ARG B  30       7.748  21.915 -93.121  1.00  0.00              
ATOM   1542 2HD  ARG B  30       7.861  21.542 -91.385  1.00  0.00              
ATOM   1543  HE  ARG B  30       7.179  19.136 -93.007  1.00  0.00              
ATOM   1544 1HH1 ARG B  30       9.774  21.106 -91.790  1.00  0.00              
ATOM   1545 2HH1 ARG B  30      10.882  19.755 -91.926  1.00  0.00              
ATOM   1546 1HH2 ARG B  30       8.459  17.539 -93.168  1.00  0.00              
ATOM   1547 2HH2 ARG B  30      10.138  17.738 -92.705  1.00  0.00              
ATOM   1548  N   VAL B  31       3.392  20.154 -88.534  1.00  8.75              
ATOM   1549  CA  VAL B  31       2.899  19.302 -87.456  1.00  8.95              
ATOM   1550  C   VAL B  31       1.379  19.183 -87.618  1.00  8.96              
ATOM   1551  O   VAL B  31       0.803  18.127 -87.376  1.00  9.86              
ATOM   1552  CB  VAL B  31       3.243  19.882 -86.059  1.00  8.47              
ATOM   1553  CG1 VAL B  31       2.663  18.992 -84.962  1.00 10.12              
ATOM   1554  CG2 VAL B  31       4.752  19.983 -85.893  1.00 11.68              
ATOM   1555  H   VAL B  31       3.790  21.054 -88.306  1.00  0.00              
ATOM   1556  HA  VAL B  31       3.315  18.297 -87.523  1.00  0.00              
ATOM   1557  HB  VAL B  31       2.844  20.894 -85.988  1.00  0.00              
ATOM   1558 1HG1 VAL B  31       2.910  19.409 -83.985  1.00  0.00              
ATOM   1559 2HG1 VAL B  31       1.579  18.941 -85.070  1.00  0.00              
ATOM   1560 3HG1 VAL B  31       3.084  17.991 -85.045  1.00  0.00              
ATOM   1561 1HG2 VAL B  31       4.985  20.392 -84.910  1.00  0.00              
ATOM   1562 2HG2 VAL B  31       5.195  18.991 -85.988  1.00  0.00              
ATOM   1563 3HG2 VAL B  31       5.160  20.638 -86.663  1.00  0.00              
ATOM   1564  N   GLY B  32       0.739  20.268 -88.046  1.00  0.00              
ATOM   1565  CA  GLY B  32      -0.700  20.240 -88.257  1.00  0.00              
ATOM   1566  C   GLY B  32      -1.102  19.264 -89.355  1.00  0.00              
ATOM   1567  O   GLY B  32      -2.097  18.552 -89.226  1.00  0.00              
ATOM   1568  H   GLY B  32       1.246  21.122 -88.229  1.00  0.00              
ATOM   1569 1HA  GLY B  32      -1.190  19.939 -87.330  1.00  0.00              
ATOM   1570 2HA  GLY B  32      -1.038  21.237 -88.538  1.00  0.00              
ATOM   1571  N   ALA B  33      -0.329  19.225 -90.439  1.00 11.61              
ATOM   1572  CA  ALA B  33      -0.620  18.314 -91.547  1.00 12.16              
ATOM   1573  C   ALA B  33      -0.469  16.874 -91.071  1.00 11.51              
ATOM   1574  O   ALA B  33      -1.257  15.998 -91.429  1.00 12.12              
ATOM   1575  CB  ALA B  33       0.322  18.584 -92.715  1.00 13.75              
ATOM   1576  H   ALA B  33       0.474  19.834 -90.501  1.00  0.00              
ATOM   1577  HA  ALA B  33      -1.644  18.483 -91.879  1.00  0.00              
ATOM   1578 1HB  ALA B  33       0.094  17.899 -93.531  1.00  0.00              
ATOM   1579 2HB  ALA B  33       0.193  19.611 -93.057  1.00  0.00              
ATOM   1580 3HB  ALA B  33       1.352  18.434 -92.394  1.00  0.00              
ATOM   1581  N   LEU B  34       0.554  16.639 -90.257  1.00 11.29              
ATOM   1582  CA  LEU B  34       0.811  15.321 -89.698  1.00 11.51              
ATOM   1583  C   LEU B  34      -0.385  14.898 -88.841  1.00  9.32              
ATOM   1584  O   LEU B  34      -0.870  13.768 -88.937  1.00 11.34              
ATOM   1585  CB  LEU B  34       2.085  15.371 -88.850  1.00 12.53              
ATOM   1586  CG  LEU B  34       2.367  14.208 -87.902  1.00 12.31              
ATOM   1587  CD1 LEU B  34       2.525  12.920 -88.692  1.00 14.65              
ATOM   1588  CD2 LEU B  34       3.623  14.504 -87.093  1.00 12.44              
ATOM   1589  H   LEU B  34       1.171  17.403 -90.021  1.00  0.00              
ATOM   1590  HA  LEU B  34       0.942  14.601 -90.505  1.00  0.00              
ATOM   1591 1HB  LEU B  34       2.827  15.367 -89.646  1.00  0.00              
ATOM   1592 2HB  LEU B  34       2.160  16.303 -88.289  1.00  0.00              
ATOM   1593  HG  LEU B  34       1.529  14.146 -87.207  1.00  0.00              
ATOM   1594 1HD1 LEU B  34       2.726  12.095 -88.008  1.00  0.00              
ATOM   1595 2HD1 LEU B  34       1.608  12.717 -89.244  1.00  0.00              
ATOM   1596 3HD1 LEU B  34       3.355  13.022 -89.390  1.00  0.00              
ATOM   1597 1HD2 LEU B  34       3.824  13.674 -86.415  1.00  0.00              
ATOM   1598 2HD2 LEU B  34       4.469  14.635 -87.768  1.00  0.00              
ATOM   1599 3HD2 LEU B  34       3.477  15.416 -86.514  1.00  0.00              
ATOM   1600  N   ALA B  35      -0.859  15.820 -88.008  1.00  0.00              
ATOM   1601  CA  ALA B  35      -1.996  15.563 -87.130  1.00  0.00              
ATOM   1602  C   ALA B  35      -3.236  15.172 -87.930  1.00  0.00              
ATOM   1603  O   ALA B  35      -3.979  14.271 -87.543  1.00  0.00              
ATOM   1604  CB  ALA B  35      -2.286  16.800 -86.285  1.00  0.00              
ATOM   1605  H   ALA B  35      -0.415  16.726 -87.986  1.00  0.00              
ATOM   1606  HA  ALA B  35      -1.746  14.734 -86.468  1.00  0.00              
ATOM   1607 1HB  ALA B  35      -3.135  16.602 -85.632  1.00  0.00              
ATOM   1608 2HB  ALA B  35      -1.412  17.041 -85.680  1.00  0.00              
ATOM   1609 3HB  ALA B  35      -2.519  17.640 -86.937  1.00  0.00              
ATOM   1610  N   GLU B  36      -3.458  15.861 -89.046  1.00  0.00              
ATOM   1611  CA  GLU B  36      -4.610  15.587 -89.897  1.00  0.00              
ATOM   1612  C   GLU B  36      -4.532  14.179 -90.484  1.00  0.00              
ATOM   1613  O   GLU B  36      -5.543  13.480 -90.573  1.00  0.00              
ATOM   1614  CB  GLU B  36      -4.707  16.623 -91.019  1.00  0.00              
ATOM   1615  CG  GLU B  36      -5.107  18.016 -90.555  1.00  0.00              
ATOM   1616  CD  GLU B  36      -5.062  19.003 -91.689  1.00  0.00              
ATOM   1617  OE1 GLU B  36      -4.664  18.625 -92.765  1.00  0.00              
ATOM   1618  OE2 GLU B  36      -5.528  20.103 -91.511  1.00  0.00              
ATOM   1619  H   GLU B  36      -2.813  16.592 -89.311  1.00  0.00              
ATOM   1620  HA  GLU B  36      -5.527  15.646 -89.309  1.00  0.00              
ATOM   1621 1HB  GLU B  36      -3.728  16.667 -91.497  1.00  0.00              
ATOM   1622 2HB  GLU B  36      -5.444  16.252 -91.732  1.00  0.00              
ATOM   1623 1HG  GLU B  36      -6.089  18.051 -90.084  1.00  0.00              
ATOM   1624 2HG  GLU B  36      -4.344  18.271 -89.821  1.00  0.00              
ATOM   1625  N   ARG B  37      -3.332  13.765 -90.881  1.00 15.76              
ATOM   1626  CA  ARG B  37      -3.131  12.442 -91.467  1.00 17.66              
ATOM   1627  C   ARG B  37      -3.337  11.307 -90.466  1.00 18.51              
ATOM   1628  O   ARG B  37      -3.891  10.260 -90.807  1.00 20.48              
ATOM   1629  CB  ARG B  37      -1.718  12.320 -92.052  1.00 21.55              
ATOM   1630  CG  ARG B  37      -1.395  13.279 -93.183  1.00 28.41              
ATOM   1631  CD  ARG B  37      -0.164  12.806 -93.953  1.00 33.15              
ATOM   1632  NE  ARG B  37       1.053  12.796 -93.143  1.00 32.61              
ATOM   1633  CZ  ARG B  37       1.769  13.878 -92.849  1.00 33.44              
ATOM   1634  NH1 ARG B  37       1.395  15.068 -93.300  1.00 29.78              
ATOM   1635  NH2 ARG B  37       2.864  13.770 -92.109  1.00 34.02              
ATOM   1636  H   ARG B  37      -2.539  14.382 -90.774  1.00  0.00              
ATOM   1637  HA  ARG B  37      -3.818  12.300 -92.302  1.00  0.00              
ATOM   1638 1HB  ARG B  37      -1.020  12.489 -91.234  1.00  0.00              
ATOM   1639 2HB  ARG B  37      -1.612  11.298 -92.414  1.00  0.00              
ATOM   1640 1HG  ARG B  37      -2.253  13.328 -93.853  1.00  0.00              
ATOM   1641 2HG  ARG B  37      -1.209  14.266 -92.758  1.00  0.00              
ATOM   1642 1HD  ARG B  37      -0.340  11.793 -94.313  1.00  0.00              
ATOM   1643 2HD  ARG B  37      -0.001  13.469 -94.801  1.00  0.00              
ATOM   1644  HE  ARG B  37       1.525  12.019 -92.699  1.00  0.00              
ATOM   1645 1HH1 ARG B  37       0.564  15.152 -93.868  1.00  0.00              
ATOM   1646 2HH1 ARG B  37       1.944  15.885 -93.073  1.00  0.00              
ATOM   1647 1HH2 ARG B  37       3.152  12.863 -91.769  1.00  0.00              
ATOM   1648 2HH2 ARG B  37       3.404  14.593 -91.889  1.00  0.00              
ATOM   1649  N   GLU B  38      -2.887  11.519 -89.233  1.00 14.28              
ATOM   1650  CA  GLU B  38      -2.986  10.503 -88.190  1.00 14.86              
ATOM   1651  C   GLU B  38      -4.233  10.592 -87.318  1.00 11.24              
ATOM   1652  O   GLU B  38      -4.414   9.782 -86.403  1.00 14.46              
ATOM   1653  CB  GLU B  38      -1.742  10.567 -87.304  1.00 15.73              
ATOM   1654  CG  GLU B  38      -0.444  10.386 -88.075  1.00 18.27              
ATOM   1655  CD  GLU B  38      -0.352   9.027 -88.739  1.00 24.94              
ATOM   1656  OE1 GLU B  38       0.540   8.838 -89.593  1.00 30.72              
ATOM   1657  OE2 GLU B  38      -1.169   8.145 -88.401  1.00 26.63              
ATOM   1658  H   GLU B  38      -2.466  12.410 -89.013  1.00  0.00              
ATOM   1659  HA  GLU B  38      -3.053   9.514 -88.644  1.00  0.00              
ATOM   1660 1HB  GLU B  38      -1.750  11.540 -86.814  1.00  0.00              
ATOM   1661 2HB  GLU B  38      -1.843   9.781 -86.556  1.00  0.00              
ATOM   1662 1HG  GLU B  38      -0.276  11.156 -88.827  1.00  0.00              
ATOM   1663 2HG  GLU B  38       0.323  10.458 -87.305  1.00  0.00              
ATOM   1664  N   ASN B  39      -5.084  11.572 -87.590  1.00 13.25              
ATOM   1665  CA  ASN B  39      -6.309  11.751 -86.822  1.00 13.01              
ATOM   1666  C   ASN B  39      -6.066  11.935 -85.323  1.00 11.14              
ATOM   1667  O   ASN B  39      -6.851  11.471 -84.493  1.00 14.12              
ATOM   1668  CB  ASN B  39      -7.252  10.565 -87.046  1.00 17.93              
ATOM   1669  CG  ASN B  39      -7.710  10.456 -88.485  1.00 22.32              
ATOM   1670  OD1 ASN B  39      -8.224  11.417 -89.057  1.00 23.33              
ATOM   1671  ND2 ASN B  39      -7.527   9.283 -89.079  1.00 28.24              
ATOM   1672  H   ASN B  39      -4.880  12.210 -88.347  1.00  0.00              
ATOM   1673  HA  ASN B  39      -6.820  12.658 -87.147  1.00  0.00              
ATOM   1674 1HB  ASN B  39      -7.009   9.577 -86.654  1.00  0.00              
ATOM   1675 2HB  ASN B  39      -8.051  11.006 -86.451  1.00  0.00              
ATOM   1676 1HD2 ASN B  39      -7.811   9.155 -90.030  1.00  0.00              
ATOM   1677 2HD2 ASN B  39      -7.107   8.528 -88.576  1.00  0.00              
ATOM   1678  N   HIS B  40      -4.973  12.610 -84.979  1.00 10.95              
ATOM   1679  CA  HIS B  40      -4.650  12.877 -83.583  1.00  9.25              
ATOM   1680  C   HIS B  40      -3.995  14.247 -83.570  1.00  9.34              
ATOM   1681  O   HIS B  40      -2.984  14.471 -84.238  1.00 10.08              
ATOM   1682  CB  HIS B  40      -3.708  11.810 -83.027  1.00 10.67              
ATOM   1683  CG  HIS B  40      -3.603  11.824 -81.534  1.00  9.71              
ATOM   1684  ND1 HIS B  40      -4.702  11.721 -80.710  1.00 13.94              
ATOM   1685  CD2 HIS B  40      -2.529  11.933 -80.716  1.00  9.70              
ATOM   1686  CE1 HIS B  40      -4.312  11.765 -79.449  1.00 13.98              
ATOM   1687  NE2 HIS B  40      -2.997  11.892 -79.425  1.00 10.44              
ATOM   1688  H   HIS B  40      -4.351  12.947 -85.701  1.00  0.00              
ATOM   1689  HA  HIS B  40      -5.564  12.877 -82.990  1.00  0.00              
ATOM   1690 1HB  HIS B  40      -4.058  10.816 -83.307  1.00  0.00              
ATOM   1691 2HB  HIS B  40      -2.700  11.961 -83.413  1.00  0.00              
ATOM   1692  HD2 HIS B  40      -1.460  12.036 -80.907  1.00  0.00              
ATOM   1693  HE1 HIS B  40      -5.039  11.697 -78.640  1.00  0.00              
ATOM   1694  HE2 HIS B  40      -2.421  11.951 -78.597  1.00  0.00              
ATOM   1695  N   HIS B  41      -4.574  15.160 -82.801  1.00  0.00              
ATOM   1696  CA  HIS B  41      -4.092  16.528 -82.773  1.00  0.00              
ATOM   1697  C   HIS B  41      -3.416  16.974 -81.497  1.00  0.00              
ATOM   1698  O   HIS B  41      -3.833  16.628 -80.395  1.00  0.00              
ATOM   1699  CB  HIS B  41      -5.255  17.480 -83.068  1.00  0.00              
ATOM   1700  CG  HIS B  41      -5.831  17.318 -84.441  1.00  0.00              
ATOM   1701  ND1 HIS B  41      -5.283  17.923 -85.553  1.00  0.00              
ATOM   1702  CD2 HIS B  41      -6.905  16.622 -84.881  1.00  0.00              
ATOM   1703  CE1 HIS B  41      -5.996  17.605 -86.619  1.00  0.00              
ATOM   1704  NE2 HIS B  41      -6.985  16.817 -86.238  1.00  0.00              
ATOM   1705  H   HIS B  41      -5.363  14.904 -82.225  1.00  0.00              
ATOM   1706  HA  HIS B  41      -3.296  16.651 -83.507  1.00  0.00              
ATOM   1707 1HB  HIS B  41      -6.071  17.306 -82.366  1.00  0.00              
ATOM   1708 2HB  HIS B  41      -4.922  18.514 -82.989  1.00  0.00              
ATOM   1709  HD2 HIS B  41      -7.640  15.996 -84.375  1.00  0.00              
ATOM   1710  HE1 HIS B  41      -5.723  17.985 -87.603  1.00  0.00              
ATOM   1711  HE2 HIS B  41      -7.691  16.418 -86.840  1.00  0.00              
ATOM   1712  N   PRO B  42      -2.367  17.788 -81.636  1.00  0.00              
ATOM   1713  CA  PRO B  42      -1.614  18.297 -80.495  1.00  0.00              
ATOM   1714  C   PRO B  42      -2.134  19.649 -80.054  1.00  0.00              
ATOM   1715  O   PRO B  42      -3.095  20.184 -80.616  1.00  0.00              
ATOM   1716  CB  PRO B  42      -0.225  18.457 -81.080  1.00  0.00              
ATOM   1717  CG  PRO B  42      -0.553  19.066 -82.435  1.00  0.00              
ATOM   1718  CD  PRO B  42      -1.755  18.239 -82.905  1.00  0.00              
ATOM   1719  HA  PRO B  42      -1.640  17.618 -79.630  1.00  0.00              
ATOM   1720 1HB  PRO B  42       0.403  19.110 -80.456  1.00  0.00              
ATOM   1721 2HB  PRO B  42       0.294  17.490 -81.158  1.00  0.00              
ATOM   1722 1HG  PRO B  42      -0.794  20.135 -82.343  1.00  0.00              
ATOM   1723 2HG  PRO B  42       0.301  18.987 -83.124  1.00  0.00              
ATOM   1724 1HD  PRO B  42      -2.463  18.835 -83.500  1.00  0.00              
ATOM   1725 2HD  PRO B  42      -1.453  17.383 -83.527  1.00  0.00              
ATOM   1726  N   ARG B  43      -1.505  20.176 -79.012  1.00  0.00              
ATOM   1727  CA  ARG B  43      -1.763  21.539 -78.593  1.00  0.00              
ATOM   1728  C   ARG B  43      -0.430  22.173 -78.998  1.00  0.00              
ATOM   1729  O   ARG B  43       0.643  21.738 -78.554  1.00  0.00              
ATOM   1730  CB  ARG B  43      -2.140  21.717 -77.130  1.00  0.00              
ATOM   1731  CG  ARG B  43      -2.556  23.128 -76.743  1.00  0.00              
ATOM   1732  CD  ARG B  43      -3.013  23.268 -75.337  1.00  0.00              
ATOM   1733  NE  ARG B  43      -1.955  23.159 -74.346  1.00  0.00              
ATOM   1734  CZ  ARG B  43      -2.150  23.179 -73.013  1.00  0.00              
ATOM   1735  NH1 ARG B  43      -3.353  23.340 -72.507  1.00  0.00              
ATOM   1736  NH2 ARG B  43      -1.096  23.056 -72.225  1.00  0.00              
ATOM   1737  H   ARG B  43      -0.834  19.623 -78.498  1.00  0.00              
ATOM   1738  HA  ARG B  43      -2.695  21.891 -79.037  1.00  0.00              
ATOM   1739 1HB  ARG B  43      -2.961  21.032 -76.927  1.00  0.00              
ATOM   1740 2HB  ARG B  43      -1.270  21.426 -76.540  1.00  0.00              
ATOM   1741 1HG  ARG B  43      -1.704  23.793 -76.887  1.00  0.00              
ATOM   1742 2HG  ARG B  43      -3.373  23.438 -77.395  1.00  0.00              
ATOM   1743 1HD  ARG B  43      -3.478  24.245 -75.212  1.00  0.00              
ATOM   1744 2HD  ARG B  43      -3.743  22.488 -75.123  1.00  0.00              
ATOM   1745  HE  ARG B  43      -0.957  23.057 -74.476  1.00  0.00              
ATOM   1746 1HH1 ARG B  43      -4.146  23.451 -73.122  1.00  0.00              
ATOM   1747 2HH1 ARG B  43      -3.478  23.352 -71.505  1.00  0.00              
ATOM   1748 1HH2 ARG B  43      -0.176  22.950 -72.631  1.00  0.00              
ATOM   1749 2HH2 ARG B  43      -1.214  23.068 -71.223  1.00  0.00              
ATOM   1750  N   ALA B  44      -0.499  23.165 -79.878  1.00  0.00              
ATOM   1751  CA  ALA B  44       0.690  23.848 -80.365  1.00  0.00              
ATOM   1752  C   ALA B  44       0.771  25.256 -79.826  1.00  0.00              
ATOM   1753  O   ALA B  44      -0.219  25.988 -79.843  1.00  0.00              
ATOM   1754  CB  ALA B  44       0.712  23.862 -81.887  1.00  0.00              
ATOM   1755  H   ALA B  44      -1.406  23.452 -80.218  1.00  0.00              
ATOM   1756  HA  ALA B  44       1.578  23.293 -80.065  1.00  0.00              
ATOM   1757 1HB  ALA B  44       1.606  24.380 -82.232  1.00  0.00              
ATOM   1758 2HB  ALA B  44       0.720  22.838 -82.260  1.00  0.00              
ATOM   1759 3HB  ALA B  44      -0.172  24.377 -82.258  1.00  0.00              
ATOM   1760  N   THR B  45       1.947  25.646 -79.356  1.00  0.00              
ATOM   1761  CA  THR B  45       2.137  27.007 -78.873  1.00  0.00              
ATOM   1762  C   THR B  45       3.231  27.604 -79.746  1.00  0.00              
ATOM   1763  O   THR B  45       4.367  27.125 -79.752  1.00  0.00              
ATOM   1764  CB  THR B  45       2.538  27.070 -77.388  1.00  0.00              
ATOM   1765  OG1 THR B  45       1.513  26.468 -76.587  1.00  0.00              
ATOM   1766  CG2 THR B  45       2.736  28.513 -76.950  1.00  0.00              
ATOM   1767  H   THR B  45       2.724  25.001 -79.328  1.00  0.00              
ATOM   1768  HA  THR B  45       1.207  27.568 -78.977  1.00  0.00              
ATOM   1769  HB  THR B  45       3.467  26.518 -77.248  1.00  0.00              
ATOM   1770  HG1 THR B  45       0.688  26.941 -76.715  1.00  0.00              
ATOM   1771 1HG2 THR B  45       3.019  28.537 -75.898  1.00  0.00              
ATOM   1772 2HG2 THR B  45       3.523  28.971 -77.549  1.00  0.00              
ATOM   1773 3HG2 THR B  45       1.807  29.065 -77.088  1.00  0.00              
ATOM   1774  N   VAL B  46       2.868  28.631 -80.506  1.00  0.00              
ATOM   1775  CA  VAL B  46       3.785  29.292 -81.418  1.00  0.00              
ATOM   1776  C   VAL B  46       4.099  30.701 -80.949  1.00  0.00              
ATOM   1777  O   VAL B  46       3.199  31.486 -80.640  1.00  0.00              
ATOM   1778  CB  VAL B  46       3.216  29.351 -82.848  1.00  0.00              
ATOM   1779  CG1 VAL B  46       4.174  30.089 -83.772  1.00  0.00              
ATOM   1780  CG2 VAL B  46       2.947  27.949 -83.373  1.00  0.00              
ATOM   1781  H   VAL B  46       1.915  28.960 -80.442  1.00  0.00              
ATOM   1782  HA  VAL B  46       4.739  28.766 -81.472  1.00  0.00              
ATOM   1783  HB  VAL B  46       2.259  29.871 -82.828  1.00  0.00              
ATOM   1784 1HG1 VAL B  46       3.756  30.122 -84.779  1.00  0.00              
ATOM   1785 2HG1 VAL B  46       4.320  31.106 -83.408  1.00  0.00              
ATOM   1786 3HG1 VAL B  46       5.132  29.569 -83.794  1.00  0.00              
ATOM   1787 1HG2 VAL B  46       2.545  28.010 -84.384  1.00  0.00              
ATOM   1788 2HG2 VAL B  46       3.877  27.381 -83.385  1.00  0.00              
ATOM   1789 3HG2 VAL B  46       2.225  27.451 -82.726  1.00  0.00              
ATOM   1790  N   GLU B  47       5.382  31.013 -80.881  1.00  0.00              
ATOM   1791  CA  GLU B  47       5.820  32.339 -80.481  1.00  0.00              
ATOM   1792  C   GLU B  47       7.129  32.615 -81.188  1.00  0.00              
ATOM   1793  O   GLU B  47       7.664  31.741 -81.866  1.00  0.00              
ATOM   1794  CB  GLU B  47       5.985  32.446 -78.963  1.00  0.00              
ATOM   1795  CG  GLU B  47       7.083  31.564 -78.387  1.00  0.00              
ATOM   1796  CD  GLU B  47       7.132  31.663 -76.887  1.00  0.00              
ATOM   1797  OE1 GLU B  47       7.368  32.737 -76.389  1.00  0.00              
ATOM   1798  OE2 GLU B  47       6.824  30.691 -76.238  1.00  0.00              
ATOM   1799  H   GLU B  47       6.075  30.315 -81.113  1.00  0.00              
ATOM   1800  HA  GLU B  47       5.078  33.080 -80.780  1.00  0.00              
ATOM   1801 1HB  GLU B  47       6.203  33.490 -78.739  1.00  0.00              
ATOM   1802 2HB  GLU B  47       5.028  32.170 -78.519  1.00  0.00              
ATOM   1803 1HG  GLU B  47       6.998  30.518 -78.678  1.00  0.00              
ATOM   1804 2HG  GLU B  47       7.996  31.984 -78.808  1.00  0.00              
ATOM   1805  N   PHE B  48       7.636  33.832 -81.060  1.00  0.00              
ATOM   1806  CA  PHE B  48       8.892  34.159 -81.707  1.00  0.00              
ATOM   1807  C   PHE B  48       9.976  33.166 -81.312  1.00  0.00              
ATOM   1808  O   PHE B  48      10.255  32.983 -80.129  1.00  0.00              
ATOM   1809  CB  PHE B  48       9.321  35.584 -81.353  1.00  0.00              
ATOM   1810  CG  PHE B  48      10.451  36.104 -82.196  1.00  0.00              
ATOM   1811  CD1 PHE B  48      10.225  36.535 -83.494  1.00  0.00              
ATOM   1812  CD2 PHE B  48      11.742  36.162 -81.692  1.00  0.00              
ATOM   1813  CE1 PHE B  48      11.263  37.013 -84.271  1.00  0.00              
ATOM   1814  CE2 PHE B  48      12.782  36.640 -82.466  1.00  0.00              
ATOM   1815  CZ  PHE B  48      12.542  37.066 -83.757  1.00  0.00              
ATOM   1816  H   PHE B  48       7.162  34.541 -80.519  1.00  0.00              
ATOM   1817  HA  PHE B  48       8.776  34.105 -82.790  1.00  0.00              
ATOM   1818 1HB  PHE B  48       8.488  36.272 -81.490  1.00  0.00              
ATOM   1819 2HB  PHE B  48       9.660  35.626 -80.318  1.00  0.00              
ATOM   1820  HD1 PHE B  48       9.214  36.494 -83.900  1.00  0.00              
ATOM   1821  HD2 PHE B  48      11.931  35.825 -80.673  1.00  0.00              
ATOM   1822  HE1 PHE B  48      11.072  37.349 -85.290  1.00  0.00              
ATOM   1823  HE2 PHE B  48      13.791  36.681 -82.058  1.00  0.00              
ATOM   1824  HZ  PHE B  48      13.361  37.442 -84.368  1.00  0.00              
ATOM   1825  N   GLY B  49      10.561  32.515 -82.313  1.00 10.97              
ATOM   1826  CA  GLY B  49      11.641  31.573 -82.079  1.00 12.49              
ATOM   1827  C   GLY B  49      11.343  30.232 -81.431  1.00 11.46              
ATOM   1828  O   GLY B  49      12.278  29.500 -81.099  1.00 12.63              
ATOM   1829  H   GLY B  49      10.247  32.679 -83.259  1.00  0.00              
ATOM   1830 1HA  GLY B  49      12.105  31.319 -83.033  1.00  0.00              
ATOM   1831 2HA  GLY B  49      12.381  32.034 -81.428  1.00  0.00              
ATOM   1832  N   ARG B  50      10.076  29.879 -81.247  1.00 10.31              
ATOM   1833  CA  ARG B  50       9.792  28.598 -80.624  1.00 10.46              
ATOM   1834  C   ARG B  50       8.410  28.042 -80.863  1.00  9.09              
ATOM   1835  O   ARG B  50       7.423  28.775 -80.940  1.00 10.51              
ATOM   1836  CB  ARG B  50       9.999  28.694 -79.117  1.00 14.76              
ATOM   1837  CG  ARG B  50       9.838  27.368 -78.360  1.00 19.26              
ATOM   1838  CD  ARG B  50      10.211  27.504 -76.886  1.00 26.40              
ATOM   1839  NE  ARG B  50       9.317  28.406 -76.164  1.00 34.92              
ATOM   1840  CZ  ARG B  50       9.397  28.646 -74.858  1.00 38.68              
ATOM   1841  NH1 ARG B  50      10.333  28.051 -74.130  1.00 39.97              
ATOM   1842  NH2 ARG B  50       8.540  29.475 -74.278  1.00 41.66              
ATOM   1843  H   ARG B  50       9.308  30.471 -81.527  1.00  0.00              
ATOM   1844  HA  ARG B  50      10.495  27.848 -80.985  1.00  0.00              
ATOM   1845 1HB  ARG B  50      11.005  29.081 -78.958  1.00  0.00              
ATOM   1846 2HB  ARG B  50       9.271  29.413 -78.741  1.00  0.00              
ATOM   1847 1HG  ARG B  50       8.799  27.047 -78.439  1.00  0.00              
ATOM   1848 2HG  ARG B  50      10.485  26.623 -78.826  1.00  0.00              
ATOM   1849 1HD  ARG B  50      10.162  26.522 -76.417  1.00  0.00              
ATOM   1850 2HD  ARG B  50      11.226  27.892 -76.812  1.00  0.00              
ATOM   1851  HE  ARG B  50       8.544  28.959 -76.508  1.00  0.00              
ATOM   1852 1HH1 ARG B  50      10.985  27.417 -74.570  1.00  0.00              
ATOM   1853 2HH1 ARG B  50      10.391  28.236 -73.139  1.00  0.00              
ATOM   1854 1HH2 ARG B  50       7.824  29.925 -74.831  1.00  0.00              
ATOM   1855 2HH2 ARG B  50       8.606  29.652 -73.286  1.00  0.00              
ATOM   1856  N   VAL B  51       8.357  26.724 -80.986  1.00  8.68              
ATOM   1857  CA  VAL B  51       7.099  26.017 -81.116  1.00  8.32              
ATOM   1858  C   VAL B  51       7.120  24.944 -80.043  1.00  8.33              
ATOM   1859  O   VAL B  51       8.075  24.168 -79.953  1.00 10.09              
ATOM   1860  CB  VAL B  51       6.931  25.296 -82.463  1.00  9.58              
ATOM   1861  CG1 VAL B  51       5.625  24.501 -82.453  1.00 11.97              
ATOM   1862  CG2 VAL B  51       6.929  26.295 -83.603  1.00 12.47              
ATOM   1863  H   VAL B  51       9.219  26.197 -80.989  1.00  0.00              
ATOM   1864  HA  VAL B  51       6.251  26.693 -81.000  1.00  0.00              
ATOM   1865  HB  VAL B  51       7.786  24.637 -82.621  1.00  0.00              
ATOM   1866 1HG1 VAL B  51       5.503  23.988 -83.408  1.00  0.00              
ATOM   1867 2HG1 VAL B  51       5.652  23.767 -81.648  1.00  0.00              
ATOM   1868 3HG1 VAL B  51       4.787  25.180 -82.298  1.00  0.00              
ATOM   1869 1HG2 VAL B  51       6.811  25.768 -84.550  1.00  0.00              
ATOM   1870 2HG2 VAL B  51       6.104  26.995 -83.471  1.00  0.00              
ATOM   1871 3HG2 VAL B  51       7.872  26.842 -83.610  1.00  0.00              
ATOM   1872  N   THR B  52       6.091  24.922 -79.209  1.00  8.06              
ATOM   1873  CA  THR B  52       5.971  23.894 -78.190  1.00  7.55              
ATOM   1874  C   THR B  52       4.887  22.954 -78.704  1.00  7.00              
ATOM   1875  O   THR B  52       3.809  23.395 -79.127  1.00  8.20              
ATOM   1876  CB  THR B  52       5.533  24.467 -76.833  1.00  8.79              
ATOM   1877  OG1 THR B  52       6.492  25.432 -76.390  1.00 11.70              
ATOM   1878  CG2 THR B  52       5.441  23.359 -75.789  1.00 10.72              
ATOM   1879  H   THR B  52       5.374  25.631 -79.279  1.00  0.00              
ATOM   1880  HA  THR B  52       6.930  23.393 -78.057  1.00  0.00              
ATOM   1881  HB  THR B  52       4.558  24.941 -76.946  1.00  0.00              
ATOM   1882  HG1 THR B  52       7.195  25.505 -77.039  1.00  0.00              
ATOM   1883 1HG2 THR B  52       5.129  23.785 -74.835  1.00  0.00              
ATOM   1884 2HG2 THR B  52       4.712  22.616 -76.111  1.00  0.00              
ATOM   1885 3HG2 THR B  52       6.415  22.887 -75.674  1.00  0.00              
ATOM   1886  N   VAL B  53       5.189  21.664 -78.697  1.00  7.29              
ATOM   1887  CA  VAL B  53       4.255  20.653 -79.162  1.00  7.01              
ATOM   1888  C   VAL B  53       3.905  19.754 -77.986  1.00  6.72              
ATOM   1889  O   VAL B  53       4.795  19.222 -77.320  1.00  7.39              
ATOM   1890  CB  VAL B  53       4.879  19.790 -80.293  1.00  7.01              
ATOM   1891  CG1 VAL B  53       3.852  18.794 -80.813  1.00  8.27              
ATOM   1892  CG2 VAL B  53       5.387  20.681 -81.423  1.00  7.87              
ATOM   1893  H   VAL B  53       6.096  21.377 -78.358  1.00  0.00              
ATOM   1894  HA  VAL B  53       3.333  21.104 -79.531  1.00  0.00              
ATOM   1895  HB  VAL B  53       5.743  19.257 -79.897  1.00  0.00              
ATOM   1896 1HG1 VAL B  53       4.297  18.193 -81.606  1.00  0.00              
ATOM   1897 2HG1 VAL B  53       3.533  18.142 -80.000  1.00  0.00              
ATOM   1898 3HG1 VAL B  53       2.990  19.332 -81.207  1.00  0.00              
ATOM   1899 1HG2 VAL B  53       5.822  20.062 -82.208  1.00  0.00              
ATOM   1900 2HG2 VAL B  53       4.557  21.257 -81.833  1.00  0.00              
ATOM   1901 3HG2 VAL B  53       6.146  21.362 -81.037  1.00  0.00              
ATOM   1902  N   GLU B  54       2.611  19.599 -77.736  1.00  6.62              
ATOM   1903  CA  GLU B  54       2.134  18.753 -76.647  1.00  7.14              
ATOM   1904  C   GLU B  54       1.181  17.708 -77.198  1.00  6.74              
ATOM   1905  O   GLU B  54       0.239  18.036 -77.926  1.00  7.83              
ATOM   1906  CB  GLU B  54       1.391  19.581 -75.598  1.00  7.65              
ATOM   1907  CG  GLU B  54       2.202  20.678 -74.952  1.00 10.07              
ATOM   1908  CD  GLU B  54       1.347  21.541 -74.055  1.00  9.81              
ATOM   1909  OE1 GLU B  54       1.076  21.140 -72.904  1.00 14.04              
ATOM   1910  OE2 GLU B  54       0.920  22.617 -74.510  1.00 10.68              
ATOM   1911  H   GLU B  54       1.939  20.079 -78.316  1.00  0.00              
ATOM   1912  HA  GLU B  54       2.979  18.262 -76.162  1.00  0.00              
ATOM   1913 1HB  GLU B  54       0.528  20.024 -76.095  1.00  0.00              
ATOM   1914 2HB  GLU B  54       1.052  18.889 -74.828  1.00  0.00              
ATOM   1915 1HG  GLU B  54       3.059  20.309 -74.388  1.00  0.00              
ATOM   1916 2HG  GLU B  54       2.553  21.269 -75.796  1.00  0.00              
ATOM   1917  N   TRP B  55       1.437  16.452 -76.848  1.00  6.79              
ATOM   1918  CA  TRP B  55       0.607  15.337 -77.274  1.00  7.32              
ATOM   1919  C   TRP B  55       0.047  14.594 -76.075  1.00  8.04              
ATOM   1920  O   TRP B  55       0.783  14.243 -75.154  1.00  8.18              
ATOM   1921  CB  TRP B  55       1.407  14.304 -78.077  1.00  8.29              
ATOM   1922  CG  TRP B  55       2.024  14.778 -79.343  1.00  7.36              
ATOM   1923  CD1 TRP B  55       3.346  15.052 -79.561  1.00  7.63              
ATOM   1924  CD2 TRP B  55       1.357  15.009 -80.588  1.00  6.84              
ATOM   1925  NE1 TRP B  55       3.543  15.436 -80.864  1.00  8.32              
ATOM   1926  CE2 TRP B  55       2.338  15.423 -81.516  1.00  7.39              
ATOM   1927  CE3 TRP B  55       0.025  14.907 -81.010  1.00  7.91              
ATOM   1928  CZ2 TRP B  55       2.029  15.735 -82.842  1.00  8.93              
ATOM   1929  CZ3 TRP B  55      -0.281  15.215 -82.332  1.00  9.37              
ATOM   1930  CH2 TRP B  55       0.719  15.627 -83.230  1.00  9.69              
ATOM   1931  H   TRP B  55       2.241  16.272 -76.263  1.00  0.00              
ATOM   1932  HA  TRP B  55      -0.202  15.700 -77.908  1.00  0.00              
ATOM   1933 1HB  TRP B  55       2.239  13.925 -77.483  1.00  0.00              
ATOM   1934 2HB  TRP B  55       0.763  13.475 -78.369  1.00  0.00              
ATOM   1935  HD1 TRP B  55       4.019  14.934 -78.714  1.00  0.00              
ATOM   1936  HE1 TRP B  55       4.430  15.688 -81.275  1.00  0.00              
ATOM   1937  HE3 TRP B  55      -0.786  14.594 -80.352  1.00  0.00              
ATOM   1938  HZ2 TRP B  55       2.832  16.047 -83.511  1.00  0.00              
ATOM   1939  HZ3 TRP B  55      -1.319  15.129 -82.655  1.00  0.00              
ATOM   1940  HH2 TRP B  55       0.443  15.866 -84.257  1.00  0.00              
ATOM   1941  N   TRP B  56      -1.258  14.362 -76.080  1.00  8.08              
ATOM   1942  CA  TRP B  56      -1.877  13.546 -75.044  1.00  8.45              
ATOM   1943  C   TRP B  56      -3.218  13.069 -75.556  1.00  8.09              
ATOM   1944  O   TRP B  56      -3.725  13.558 -76.569  1.00  8.69              
ATOM   1945  CB  TRP B  56      -2.014  14.289 -73.701  1.00  9.65              
ATOM   1946  CG  TRP B  56      -3.138  15.262 -73.587  1.00 10.11              
ATOM   1947  CD1 TRP B  56      -4.405  15.013 -73.140  1.00 14.07              
ATOM   1948  CD2 TRP B  56      -3.081  16.661 -73.879  1.00 13.77              
ATOM   1949  NE1 TRP B  56      -5.141  16.175 -73.132  1.00 14.06              
ATOM   1950  CE2 TRP B  56      -4.352  17.201 -73.583  1.00 13.50              
ATOM   1951  CE3 TRP B  56      -2.078  17.511 -74.362  1.00 13.85              
ATOM   1952  CZ2 TRP B  56      -4.646  18.563 -73.753  1.00 14.46              
ATOM   1953  CZ3 TRP B  56      -2.369  18.863 -74.532  1.00 13.07              
ATOM   1954  CH2 TRP B  56      -3.643  19.374 -74.228  1.00 13.70              
ATOM   1955  H   TRP B  56      -1.838  14.753 -76.809  1.00  0.00              
ATOM   1956  HA  TRP B  56      -1.273  12.657 -74.864  1.00  0.00              
ATOM   1957 1HB  TRP B  56      -2.174  13.578 -72.890  1.00  0.00              
ATOM   1958 2HB  TRP B  56      -1.115  14.871 -73.500  1.00  0.00              
ATOM   1959  HD1 TRP B  56      -4.639  13.985 -72.870  1.00  0.00              
ATOM   1960  HE1 TRP B  56      -6.105  16.259 -72.842  1.00  0.00              
ATOM   1961  HE3 TRP B  56      -1.076  17.164 -74.611  1.00  0.00              
ATOM   1962  HZ2 TRP B  56      -5.645  18.921 -73.503  1.00  0.00              
ATOM   1963  HZ3 TRP B  56      -1.581  19.516 -74.907  1.00  0.00              
ATOM   1964  HH2 TRP B  56      -3.838  20.437 -74.373  1.00  0.00              
ATOM   1965  N   THR B  57      -3.763  12.071 -74.879  1.00  8.58              
ATOM   1966  CA  THR B  57      -5.046  11.506 -75.244  1.00  9.74              
ATOM   1967  C   THR B  57      -6.018  11.840 -74.122  1.00  9.09              
ATOM   1968  O   THR B  57      -5.902  11.330 -73.008  1.00 10.49              
ATOM   1969  CB  THR B  57      -4.928   9.986 -75.428  1.00 11.06              
ATOM   1970  OG1 THR B  57      -3.957   9.715 -76.448  1.00 14.06              
ATOM   1971  CG2 THR B  57      -6.263   9.391 -75.842  1.00 13.94              
ATOM   1972  H   THR B  57      -3.268  11.693 -74.084  1.00  0.00              
ATOM   1973  HA  THR B  57      -5.395  11.955 -76.174  1.00  0.00              
ATOM   1974  HB  THR B  57      -4.610   9.539 -74.486  1.00  0.00              
ATOM   1975  HG1 THR B  57      -3.604  10.543 -76.782  1.00  0.00              
ATOM   1976 1HG2 THR B  57      -6.157   8.313 -75.966  1.00  0.00              
ATOM   1977 2HG2 THR B  57      -7.007   9.597 -75.072  1.00  0.00              
ATOM   1978 3HG2 THR B  57      -6.582   9.835 -76.783  1.00  0.00              
ATOM   1979  N   HIS B  58      -6.963  12.722 -74.430  1.00 12.95              
ATOM   1980  CA  HIS B  58      -7.956  13.177 -73.464  1.00 15.64              
ATOM   1981  C   HIS B  58      -8.688  12.070 -72.718  1.00 12.45              
ATOM   1982  O   HIS B  58      -8.731  12.069 -71.488  1.00 13.42              
ATOM   1983  CB  HIS B  58      -8.996  14.065 -74.152  1.00 20.08              
ATOM   1984  CG  HIS B  58     -10.113  14.491 -73.251  1.00 26.32              
ATOM   1985  ND1 HIS B  58      -9.930  15.366 -72.200  1.00 29.42              
ATOM   1986  CD2 HIS B  58     -11.421  14.142 -73.223  1.00 29.08              
ATOM   1987  CE1 HIS B  58     -11.076  15.536 -71.566  1.00 28.37              
ATOM   1988  NE2 HIS B  58     -11.997  14.805 -72.167  1.00 31.99              
ATOM   1989  H   HIS B  58      -6.988  13.087 -75.371  1.00  0.00              
ATOM   1990  HA  HIS B  58      -7.466  13.751 -72.678  1.00  0.00              
ATOM   1991 1HB  HIS B  58      -8.527  14.978 -74.520  1.00  0.00              
ATOM   1992 2HB  HIS B  58      -9.452  13.531 -74.985  1.00  0.00              
ATOM   1993  HD2 HIS B  58     -12.024  13.482 -73.848  1.00  0.00              
ATOM   1994  HE1 HIS B  58     -11.139  16.196 -70.701  1.00  0.00              
ATOM   1995  HE2 HIS B  58     -12.969  14.737 -71.900  1.00  0.00              
ATOM   1996  N   SER B  59      -9.264  11.133 -73.460  1.00 13.81              
ATOM   1997  CA  SER B  59     -10.024  10.052 -72.848  1.00 11.90              
ATOM   1998  C   SER B  59      -9.215   9.257 -71.836  1.00 11.41              
ATOM   1999  O   SER B  59      -9.756   8.802 -70.824  1.00 13.39              
ATOM   2000  CB  SER B  59     -10.576   9.109 -73.923  1.00 13.87              
ATOM   2001  OG  SER B  59      -9.550   8.326 -74.506  1.00 13.20              
ATOM   2002  H   SER B  59      -9.178  11.164 -74.466  1.00  0.00              
ATOM   2003  HA  SER B  59     -10.943  10.388 -72.366  1.00  0.00              
ATOM   2004 1HB  SER B  59     -11.313   8.451 -73.464  1.00  0.00              
ATOM   2005 2HB  SER B  59     -11.056   9.706 -74.698  1.00  0.00              
ATOM   2006  HG  SER B  59      -8.708   8.550 -74.102  1.00  0.00              
ATOM   2007  N   ALA B  60      -7.924   9.094 -72.102  1.00 11.61              
ATOM   2008  CA  ALA B  60      -7.043   8.338 -71.222  1.00 12.55              
ATOM   2009  C   ALA B  60      -6.462   9.185 -70.096  1.00 12.45              
ATOM   2010  O   ALA B  60      -5.900   8.649 -69.139  1.00 15.46              
ATOM   2011  CB  ALA B  60      -5.915   7.719 -72.037  1.00 13.67              
ATOM   2012  H   ALA B  60      -7.543   9.509 -72.941  1.00  0.00              
ATOM   2013  HA  ALA B  60      -7.619   7.542 -70.751  1.00  0.00              
ATOM   2014 1HB  ALA B  60      -5.258   7.154 -71.375  1.00  0.00              
ATOM   2015 2HB  ALA B  60      -6.334   7.051 -72.789  1.00  0.00              
ATOM   2016 3HB  ALA B  60      -5.345   8.507 -72.526  1.00  0.00              
ATOM   2017  N   GLY B  61      -6.592  10.500 -70.215  1.00 13.34              
ATOM   2018  CA  GLY B  61      -6.060  11.389 -69.197  1.00 14.64              
ATOM   2019  C   GLY B  61      -4.545  11.321 -69.131  1.00 15.23              
ATOM   2020  O   GLY B  61      -3.954  11.490 -68.063  1.00 16.29              
ATOM   2021  H   GLY B  61      -7.062  10.896 -71.016  1.00  0.00              
ATOM   2022 1HA  GLY B  61      -6.355  12.412 -69.428  1.00  0.00              
ATOM   2023 2HA  GLY B  61      -6.467  11.104 -68.228  1.00  0.00              
ATOM   2024  N   GLY B  62      -3.908  11.072 -70.270  1.00 12.68              
ATOM   2025  CA  GLY B  62      -2.463  10.982 -70.280  1.00 13.15              
ATOM   2026  C   GLY B  62      -1.854  10.600 -71.611  1.00 10.96              
ATOM   2027  O   GLY B  62      -2.480  10.728 -72.667  1.00 10.29              
ATOM   2028  H   GLY B  62      -4.415  10.944 -71.134  1.00  0.00              
ATOM   2029 1HA  GLY B  62      -2.044  11.949 -70.002  1.00  0.00              
ATOM   2030 2HA  GLY B  62      -2.148  10.230 -69.557  1.00  0.00              
ATOM   2031  N   VAL B  63      -0.623  10.112 -71.541  1.00 10.87              
ATOM   2032  CA  VAL B  63       0.144   9.726 -72.714  1.00  9.70              
ATOM   2033  C   VAL B  63      -0.063   8.267 -73.100  1.00 11.69              
ATOM   2034  O   VAL B  63       0.040   7.368 -72.261  1.00 12.78              
ATOM   2035  CB  VAL B  63       1.647   9.985 -72.466  1.00 10.74              
ATOM   2036  CG1 VAL B  63       2.462   9.583 -73.678  1.00 11.80              
ATOM   2037  CG2 VAL B  63       1.867  11.456 -72.144  1.00 11.49              
ATOM   2038  H   VAL B  63      -0.208  10.008 -70.626  1.00  0.00              
ATOM   2039  HA  VAL B  63      -0.179  10.277 -73.598  1.00  0.00              
ATOM   2040  HB  VAL B  63       1.965   9.412 -71.595  1.00  0.00              
ATOM   2041 1HG1 VAL B  63       3.518   9.772 -73.484  1.00  0.00              
ATOM   2042 2HG1 VAL B  63       2.315   8.523 -73.880  1.00  0.00              
ATOM   2043 3HG1 VAL B  63       2.142  10.167 -74.541  1.00  0.00              
ATOM   2044 1HG2 VAL B  63       2.927  11.636 -71.969  1.00  0.00              
ATOM   2045 2HG2 VAL B  63       1.529  12.065 -72.983  1.00  0.00              
ATOM   2046 3HG2 VAL B  63       1.302  11.722 -71.251  1.00  0.00              
ATOM   2047  N   THR B  64      -0.360   8.040 -74.375  1.00 10.18              
ATOM   2048  CA  THR B  64      -0.580   6.694 -74.892  1.00 10.55              
ATOM   2049  C   THR B  64       0.405   6.406 -76.019  1.00 10.45              
ATOM   2050  O   THR B  64       1.190   7.272 -76.408  1.00 10.71              
ATOM   2051  CB  THR B  64      -1.999   6.528 -75.457  1.00 11.13              
ATOM   2052  OG1 THR B  64      -2.146   7.359 -76.616  1.00 12.57              
ATOM   2053  CG2 THR B  64      -3.039   6.910 -74.411  1.00 14.50              
ATOM   2054  H   THR B  64      -0.434   8.827 -75.004  1.00  0.00              
ATOM   2055  HA  THR B  64      -0.435   5.964 -74.095  1.00  0.00              
ATOM   2056  HB  THR B  64      -2.145   5.488 -75.750  1.00  0.00              
ATOM   2057  HG1 THR B  64      -1.325   7.831 -76.777  1.00  0.00              
ATOM   2058 1HG2 THR B  64      -4.037   6.786 -74.830  1.00  0.00              
ATOM   2059 2HG2 THR B  64      -2.928   6.269 -73.537  1.00  0.00              
ATOM   2060 3HG2 THR B  64      -2.894   7.950 -74.119  1.00  0.00              
ATOM   2061  N   GLU B  65       0.351   5.191 -76.550  1.00 11.40              
ATOM   2062  CA  GLU B  65       1.243   4.801 -77.631  1.00 10.84              
ATOM   2063  C   GLU B  65       1.073   5.718 -78.843  1.00 10.26              
ATOM   2064  O   GLU B  65       2.046   6.040 -79.526  1.00 10.41              
ATOM   2065  CB  GLU B  65       0.976   3.344 -78.022  1.00 14.51              
ATOM   2066  CG  GLU B  65       2.142   2.657 -78.713  1.00 22.61              
ATOM   2067  CD  GLU B  65       3.430   2.741 -77.906  1.00 24.07              
ATOM   2068  OE1 GLU B  65       3.358   2.760 -76.659  1.00 25.09              
ATOM   2069  OE2 GLU B  65       4.518   2.773 -78.516  1.00 31.76              
ATOM   2070  H   GLU B  65      -0.319   4.522 -76.200  1.00  0.00              
ATOM   2071  HA  GLU B  65       2.280   4.897 -77.308  1.00  0.00              
ATOM   2072 1HB  GLU B  65       0.731   2.808 -77.105  1.00  0.00              
ATOM   2073 2HB  GLU B  65       0.111   3.345 -78.685  1.00  0.00              
ATOM   2074 1HG  GLU B  65       1.949   1.613 -78.954  1.00  0.00              
ATOM   2075 2HG  GLU B  65       2.265   3.225 -79.634  1.00  0.00              
ATOM   2076  N   LYS B  66      -0.158   6.143 -79.113  1.00 10.38              
ATOM   2077  CA  LYS B  66      -0.402   7.026 -80.250  1.00  9.51              
ATOM   2078  C   LYS B  66       0.352   8.341 -80.071  1.00  7.98              
ATOM   2079  O   LYS B  66       0.883   8.896 -81.032  1.00  8.78              
ATOM   2080  CB  LYS B  66      -1.897   7.312 -80.397  1.00 10.41              
ATOM   2081  CG  LYS B  66      -2.251   8.145 -81.619  1.00 12.25              
ATOM   2082  CD  LYS B  66      -1.905   7.414 -82.906  1.00 13.63              
ATOM   2083  CE  LYS B  66      -2.412   8.175 -84.121  1.00 16.67              
ATOM   2084  NZ  LYS B  66      -2.111   7.450 -85.386  1.00 26.79              
ATOM   2085  H   LYS B  66      -0.935   5.860 -78.534  1.00  0.00              
ATOM   2086  HA  LYS B  66      -0.047   6.554 -81.166  1.00  0.00              
ATOM   2087 1HB  LYS B  66      -2.403   6.348 -80.453  1.00  0.00              
ATOM   2088 2HB  LYS B  66      -2.213   7.835 -79.495  1.00  0.00              
ATOM   2089 1HG  LYS B  66      -3.321   8.356 -81.596  1.00  0.00              
ATOM   2090 2HG  LYS B  66      -1.696   9.082 -81.573  1.00  0.00              
ATOM   2091 1HD  LYS B  66      -0.821   7.309 -82.965  1.00  0.00              
ATOM   2092 2HD  LYS B  66      -2.363   6.425 -82.877  1.00  0.00              
ATOM   2093 1HE  LYS B  66      -3.489   8.303 -84.019  1.00  0.00              
ATOM   2094 2HE  LYS B  66      -1.931   9.153 -84.136  1.00  0.00              
ATOM   2095 1HZ  LYS B  66      -2.461   7.983 -86.170  1.00  0.00              
ATOM   2096 2HZ  LYS B  66      -1.112   7.332 -85.477  1.00  0.00              
ATOM   2097 3HZ  LYS B  66      -2.557   6.544 -85.369  1.00  0.00              
ATOM   2098  N   ASP B  67       0.386   8.845 -78.843  1.00  7.75              
ATOM   2099  CA  ASP B  67       1.087  10.089 -78.570  1.00  7.46              
ATOM   2100  C   ASP B  67       2.578   9.935 -78.835  1.00  8.01              
ATOM   2101  O   ASP B  67       3.211  10.828 -79.397  1.00  7.83              
ATOM   2102  CB  ASP B  67       0.828  10.511 -77.131  1.00  8.50              
ATOM   2103  CG  ASP B  67      -0.627  10.825 -76.895  1.00  9.02              
ATOM   2104  OD1 ASP B  67      -1.145  11.724 -77.588  1.00  8.77              
ATOM   2105  OD2 ASP B  67      -1.255  10.170 -76.036  1.00 10.57              
ATOM   2106  H   ASP B  67      -0.078   8.365 -78.085  1.00  0.00              
ATOM   2107  HA  ASP B  67       0.729  10.870 -79.241  1.00  0.00              
ATOM   2108 1HB  ASP B  67       1.199   9.797 -76.396  1.00  0.00              
ATOM   2109 2HB  ASP B  67       1.425  11.422 -77.088  1.00  0.00              
ATOM   2110  N   ARG B  68       3.142   8.799 -78.437  1.00  7.97              
ATOM   2111  CA  ARG B  68       4.558   8.562 -78.674  1.00  9.43              
ATOM   2112  C   ARG B  68       4.845   8.441 -80.163  1.00  8.58              
ATOM   2113  O   ARG B  68       5.896   8.880 -80.633  1.00  9.20              
ATOM   2114  CB  ARG B  68       5.017   7.323 -77.908  1.00  9.69              
ATOM   2115  CG  ARG B  68       5.092   7.542 -76.406  1.00 10.74              
ATOM   2116  CD  ARG B  68       5.711   6.352 -75.686  1.00 14.44              
ATOM   2117  NE  ARG B  68       4.743   5.292 -75.424  1.00 15.30              
ATOM   2118  CZ  ARG B  68       3.896   5.289 -74.398  1.00 19.67              
ATOM   2119  NH1 ARG B  68       3.899   6.294 -73.532  1.00 17.14              
ATOM   2120  NH2 ARG B  68       3.048   4.283 -74.239  1.00 21.18              
ATOM   2121  H   ARG B  68       2.596   8.091 -77.968  1.00  0.00              
ATOM   2122  HA  ARG B  68       5.142   9.397 -78.287  1.00  0.00              
ATOM   2123 1HB  ARG B  68       4.309   6.528 -78.135  1.00  0.00              
ATOM   2124 2HB  ARG B  68       6.000   7.056 -78.295  1.00  0.00              
ATOM   2125 1HG  ARG B  68       5.696   8.429 -76.214  1.00  0.00              
ATOM   2126 2HG  ARG B  68       4.081   7.702 -76.029  1.00  0.00              
ATOM   2127 1HD  ARG B  68       6.511   5.943 -76.302  1.00  0.00              
ATOM   2128 2HD  ARG B  68       6.121   6.688 -74.734  1.00  0.00              
ATOM   2129  HE  ARG B  68       4.564   4.440 -75.939  1.00  0.00              
ATOM   2130 1HH1 ARG B  68       4.545   7.061 -73.653  1.00  0.00              
ATOM   2131 2HH1 ARG B  68       3.254   6.288 -72.754  1.00  0.00              
ATOM   2132 1HH2 ARG B  68       3.047   3.518 -74.900  1.00  0.00              
ATOM   2133 2HH2 ARG B  68       2.408   4.284 -73.459  1.00  0.00              
ATOM   2134  N   GLU B  69       3.912   7.853 -80.906  1.00  9.07              
ATOM   2135  CA  GLU B  69       4.074   7.731 -82.346  1.00  9.41              
ATOM   2136  C   GLU B  69       4.080   9.132 -82.955  1.00  9.13              
ATOM   2137  O   GLU B  69       4.909   9.445 -83.806  1.00  9.77              
ATOM   2138  CB  GLU B  69       2.926   6.923 -82.953  1.00 10.71              
ATOM   2139  CG  GLU B  69       2.982   6.848 -84.467  1.00 17.86              
ATOM   2140  CD  GLU B  69       1.771   6.174 -85.074  1.00 24.64              
ATOM   2141  OE1 GLU B  69       1.758   5.994 -86.309  1.00 28.09              
ATOM   2142  OE2 GLU B  69       0.834   5.824 -84.326  1.00 28.99              
ATOM   2143  H   GLU B  69       3.079   7.485 -80.471  1.00  0.00              
ATOM   2144  HA  GLU B  69       5.011   7.222 -82.571  1.00  0.00              
ATOM   2145 1HB  GLU B  69       2.982   5.921 -82.527  1.00  0.00              
ATOM   2146 2HB  GLU B  69       1.998   7.401 -82.637  1.00  0.00              
ATOM   2147 1HG  GLU B  69       3.110   7.819 -84.945  1.00  0.00              
ATOM   2148 2HG  GLU B  69       3.859   6.231 -84.660  1.00  0.00              
ATOM   2149  N   MET B  70       3.150   9.979 -82.519  1.00  8.74              
ATOM   2150  CA  MET B  70       3.084  11.339 -83.041  1.00  8.26              
ATOM   2151  C   MET B  70       4.355  12.120 -82.716  1.00  7.45              
ATOM   2152  O   MET B  70       4.815  12.919 -83.524  1.00  7.75              
ATOM   2153  CB  MET B  70       1.855  12.074 -82.497  1.00  8.37              
ATOM   2154  CG  MET B  70       0.529  11.436 -82.895  1.00  9.53              
ATOM   2155  SD  MET B  70       0.344  11.129 -84.678  1.00 11.04              
ATOM   2156  CE  MET B  70       0.217  12.811 -85.297  1.00 11.81              
ATOM   2157  H   MET B  70       2.481   9.687 -81.821  1.00  0.00              
ATOM   2158  HA  MET B  70       3.016  11.316 -84.129  1.00  0.00              
ATOM   2159 1HB  MET B  70       1.947  12.087 -81.412  1.00  0.00              
ATOM   2160 2HB  MET B  70       1.901  13.095 -82.878  1.00  0.00              
ATOM   2161 1HG  MET B  70       0.441  10.483 -82.375  1.00  0.00              
ATOM   2162 2HG  MET B  70      -0.276  12.099 -82.578  1.00  0.00              
ATOM   2163 1HE  MET B  70       0.099  12.793 -86.381  1.00  0.00              
ATOM   2164 2HE  MET B  70      -0.647  13.301 -84.845  1.00  0.00              
ATOM   2165 3HE  MET B  70       1.122  13.363 -85.040  1.00  0.00              
ATOM   2166  N   ALA B  71       4.919  11.887 -81.536  1.00  7.25              
ATOM   2167  CA  ALA B  71       6.149  12.565 -81.147  1.00  8.28              
ATOM   2168  C   ALA B  71       7.286  12.168 -82.095  1.00  7.95              
ATOM   2169  O   ALA B  71       8.050  13.014 -82.556  1.00  8.41              
ATOM   2170  CB  ALA B  71       6.508  12.204 -79.715  1.00  8.51              
ATOM   2171  H   ALA B  71       4.495  11.231 -80.896  1.00  0.00              
ATOM   2172  HA  ALA B  71       5.989  13.642 -81.209  1.00  0.00              
ATOM   2173 1HB  ALA B  71       7.429  12.716 -79.432  1.00  0.00              
ATOM   2174 2HB  ALA B  71       5.703  12.513 -79.048  1.00  0.00              
ATOM   2175 3HB  ALA B  71       6.653  11.128 -79.636  1.00  0.00              
ATOM   2176  N   ARG B  72       7.392  10.879 -82.392  1.00  8.75              
ATOM   2177  CA  ARG B  72       8.446  10.415 -83.286  1.00 10.82              
ATOM   2178  C   ARG B  72       8.249  10.955 -84.701  1.00  9.64              
ATOM   2179  O   ARG B  72       9.218  11.338 -85.366  1.00 10.99              
ATOM   2180  CB  ARG B  72       8.491   8.888 -83.307  1.00 15.98              
ATOM   2181  CG  ARG B  72       9.019   8.267 -82.029  1.00 18.40              
ATOM   2182  CD  ARG B  72       9.257   6.778 -82.213  1.00 22.85              
ATOM   2183  NE  ARG B  72       8.012   6.021 -82.246  1.00 27.71              
ATOM   2184  CZ  ARG B  72       7.338   5.656 -81.160  1.00 24.84              
ATOM   2185  NH1 ARG B  72       7.793   5.977 -79.952  1.00 27.69              
ATOM   2186  NH2 ARG B  72       6.215   4.972 -81.288  1.00 26.13              
ATOM   2187  H   ARG B  72       6.746  10.207 -82.003  1.00  0.00              
ATOM   2188  HA  ARG B  72       9.416  10.745 -82.914  1.00  0.00              
ATOM   2189 1HB  ARG B  72       7.475   8.541 -83.490  1.00  0.00              
ATOM   2190 2HB  ARG B  72       9.129   8.600 -84.143  1.00  0.00              
ATOM   2191 1HG  ARG B  72       9.955   8.760 -81.764  1.00  0.00              
ATOM   2192 2HG  ARG B  72       8.287   8.429 -81.237  1.00  0.00              
ATOM   2193 1HD  ARG B  72       9.786   6.617 -83.152  1.00  0.00              
ATOM   2194 2HD  ARG B  72       9.864   6.411 -81.386  1.00  0.00              
ATOM   2195  HE  ARG B  72       7.491   5.672 -83.040  1.00  0.00              
ATOM   2196 1HH1 ARG B  72       8.653   6.499 -79.861  1.00  0.00              
ATOM   2197 2HH1 ARG B  72       7.276   5.696 -79.131  1.00  0.00              
ATOM   2198 1HH2 ARG B  72       5.876   4.731 -82.209  1.00  0.00              
ATOM   2199 2HH2 ARG B  72       5.701   4.693 -80.465  1.00  0.00              
ATOM   2200  N   LEU B  73       7.001  11.004 -85.158  1.00  8.78              
ATOM   2201  CA  LEU B  73       6.721  11.515 -86.494  1.00 10.63              
ATOM   2202  C   LEU B  73       6.994  13.018 -86.546  1.00  9.29              
ATOM   2203  O   LEU B  73       7.381  13.546 -87.591  1.00 10.57              
ATOM   2204  CB  LEU B  73       5.275  11.203 -86.886  1.00 11.44              
ATOM   2205  CG  LEU B  73       4.991   9.709 -87.095  1.00 12.49              
ATOM   2206  CD1 LEU B  73       3.510   9.487 -87.322  1.00 13.66              
ATOM   2207  CD2 LEU B  73       5.802   9.190 -88.280  1.00 17.12              
ATOM   2208  H   LEU B  73       6.234  10.686 -84.582  1.00  0.00              
ATOM   2209  HA  LEU B  73       7.391  11.045 -87.213  1.00  0.00              
ATOM   2210 1HB  LEU B  73       4.767  11.566 -85.994  1.00  0.00              
ATOM   2211 2HB  LEU B  73       4.955  11.788 -87.749  1.00  0.00              
ATOM   2212  HG  LEU B  73       5.336   9.186 -86.203  1.00  0.00              
ATOM   2213 1HD1 LEU B  73       3.319   8.424 -87.469  1.00  0.00              
ATOM   2214 2HD1 LEU B  73       2.952   9.838 -86.453  1.00  0.00              
ATOM   2215 3HD1 LEU B  73       3.191  10.038 -88.206  1.00  0.00              
ATOM   2216 1HD2 LEU B  73       5.598   8.128 -88.423  1.00  0.00              
ATOM   2217 2HD2 LEU B  73       5.524   9.739 -89.180  1.00  0.00              
ATOM   2218 3HD2 LEU B  73       6.865   9.331 -88.083  1.00  0.00              
ATOM   2219  N   THR B  74       6.809  13.702 -85.419  1.00  9.07              
ATOM   2220  CA  THR B  74       7.071  15.136 -85.348  1.00  8.88              
ATOM   2221  C   THR B  74       8.574  15.376 -85.517  1.00  8.96              
ATOM   2222  O   THR B  74       8.995  16.240 -86.288  1.00  9.81              
ATOM   2223  CB  THR B  74       6.595  15.727 -83.998  1.00  7.82              
ATOM   2224  OG1 THR B  74       5.164  15.640 -83.913  1.00  9.20              
ATOM   2225  CG2 THR B  74       7.000  17.184 -83.878  1.00  9.54              
ATOM   2226  H   THR B  74       6.481  13.221 -84.594  1.00  0.00              
ATOM   2227  HA  THR B  74       6.550  15.647 -86.158  1.00  0.00              
ATOM   2228  HB  THR B  74       7.045  15.159 -83.184  1.00  0.00              
ATOM   2229  HG1 THR B  74       4.821  15.235 -84.713  1.00  0.00              
ATOM   2230 1HG2 THR B  74       6.656  17.578 -82.922  1.00  0.00              
ATOM   2231 2HG2 THR B  74       8.085  17.265 -83.936  1.00  0.00              
ATOM   2232 3HG2 THR B  74       6.549  17.754 -84.689  1.00  0.00              
ATOM   2233  N   ASP B  75       9.388  14.611 -84.797  1.00  9.24              
ATOM   2234  CA  ASP B  75      10.836  14.762 -84.914  1.00  9.36              
ATOM   2235  C   ASP B  75      11.315  14.441 -86.319  1.00  9.96              
ATOM   2236  O   ASP B  75      12.250  15.066 -86.820  1.00 12.18              
ATOM   2237  CB  ASP B  75      11.570  13.844 -83.939  1.00  9.68              
ATOM   2238  CG  ASP B  75      11.604  14.392 -82.535  1.00 10.15              
ATOM   2239  OD1 ASP B  75      11.529  15.626 -82.369  1.00 14.49              
ATOM   2240  OD2 ASP B  75      11.727  13.584 -81.594  1.00 11.89              
ATOM   2241  H   ASP B  75       9.015  13.919 -84.162  1.00  0.00              
ATOM   2242  HA  ASP B  75      11.119  15.792 -84.693  1.00  0.00              
ATOM   2243 1HB  ASP B  75      11.194  12.820 -83.939  1.00  0.00              
ATOM   2244 2HB  ASP B  75      12.570  13.865 -84.372  1.00  0.00              
ATOM   2245  N   ALA B  76      10.680  13.457 -86.942  1.00 11.21              
ATOM   2246  CA  ALA B  76      11.060  13.052 -88.287  1.00 11.39              
ATOM   2247  C   ALA B  76      10.938  14.207 -89.279  1.00 13.70              
ATOM   2248  O   ALA B  76      11.667  14.258 -90.272  1.00 14.96              
ATOM   2249  CB  ALA B  76      10.202  11.880 -88.734  1.00 15.05              
ATOM   2250  H   ALA B  76       9.921  12.977 -86.480  1.00  0.00              
ATOM   2251  HA  ALA B  76      12.105  12.741 -88.277  1.00  0.00              
ATOM   2252 1HB  ALA B  76      10.492  11.582 -89.741  1.00  0.00              
ATOM   2253 2HB  ALA B  76      10.348  11.042 -88.052  1.00  0.00              
ATOM   2254 3HB  ALA B  76       9.154  12.174 -88.730  1.00  0.00              
ATOM   2255  N   LEU B  77      10.024  15.134 -89.010  1.00 12.64              
ATOM   2256  CA  LEU B  77       9.817  16.291 -89.881  1.00 15.68              
ATOM   2257  C   LEU B  77      11.082  17.130 -90.012  1.00 18.15              
ATOM   2258  O   LEU B  77      11.272  17.833 -91.004  1.00 20.98              
ATOM   2259  CB  LEU B  77       8.698  17.179 -89.331  1.00 12.97              
ATOM   2260  CG  LEU B  77       7.294  16.587 -89.203  1.00 13.22              
ATOM   2261  CD1 LEU B  77       6.391  17.577 -88.473  1.00 14.79              
ATOM   2262  CD2 LEU B  77       6.739  16.275 -90.584  1.00 16.13              
ATOM   2263  H   LEU B  77       9.458  15.036 -88.180  1.00  0.00              
ATOM   2264  HA  LEU B  77       9.538  15.952 -90.878  1.00  0.00              
ATOM   2265 1HB  LEU B  77       9.094  17.365 -88.334  1.00  0.00              
ATOM   2266 2HB  LEU B  77       8.626  18.121 -89.875  1.00  0.00              
ATOM   2267  HG  LEU B  77       7.387  15.645 -88.663  1.00  0.00              
ATOM   2268 1HD1 LEU B  77       5.389  17.157 -88.380  1.00  0.00              
ATOM   2269 2HD1 LEU B  77       6.795  17.772 -87.479  1.00  0.00              
ATOM   2270 3HD1 LEU B  77       6.343  18.509 -89.035  1.00  0.00              
ATOM   2271 1HD2 LEU B  77       5.738  15.854 -90.487  1.00  0.00              
ATOM   2272 2HD2 LEU B  77       6.691  17.192 -91.173  1.00  0.00              
ATOM   2273 3HD2 LEU B  77       7.388  15.556 -91.084  1.00  0.00              
ATOM   2274  N   LEU B  78      11.943  17.061 -89.003  1.00 17.15              
ATOM   2275  CA  LEU B  78      13.184  17.828 -89.002  1.00 18.98              
ATOM   2276  C   LEU B  78      14.243  17.214 -89.908  1.00 23.68              
ATOM   2277  O   LEU B  78      15.154  17.908 -90.361  1.00 25.09              
ATOM   2278  CB  LEU B  78      13.743  17.922 -87.578  1.00 20.15              
ATOM   2279  CG  LEU B  78      12.848  18.535 -86.497  1.00 24.00              
ATOM   2280  CD1 LEU B  78      13.532  18.406 -85.142  1.00 26.22              
ATOM   2281  CD2 LEU B  78      12.563  19.993 -86.819  1.00 26.76              
ATOM   2282  H   LEU B  78      11.734  16.463 -88.217  1.00  0.00              
ATOM   2283  HA  LEU B  78      12.992  18.833 -89.374  1.00  0.00              
ATOM   2284 1HB  LEU B  78      13.877  16.862 -87.370  1.00  0.00              
ATOM   2285 2HB  LEU B  78      14.711  18.422 -87.557  1.00  0.00              
ATOM   2286  HG  LEU B  78      11.898  18.001 -86.522  1.00  0.00              
ATOM   2287 1HD1 LEU B  78      12.897  18.841 -84.371  1.00  0.00              
ATOM   2288 2HD1 LEU B  78      13.701  17.352 -84.919  1.00  0.00              
ATOM   2289 3HD1 LEU B  78      14.486  18.930 -85.165  1.00  0.00              
ATOM   2290 1HD2 LEU B  78      11.926  20.419 -86.043  1.00  0.00              
ATOM   2291 2HD2 LEU B  78      13.501  20.547 -86.863  1.00  0.00              
ATOM   2292 3HD2 LEU B  78      12.057  20.062 -87.782  1.00  0.00              
ATOM   2293  N   GLN B  79      14.114  15.917 -90.176  1.00 25.78              
ATOM   2294  CA  GLN B  79      15.079  15.199 -91.004  1.00 34.77              
ATOM   2295  C   GLN B  79      16.500  15.617 -90.645  1.00 34.65              
ATOM   2296  O   GLN B  79      17.234  16.165 -91.468  1.00 34.19              
ATOM   2297  CB  GLN B  79      14.819  15.437 -92.494  1.00 40.48              
ATOM   2298  CG  GLN B  79      13.664  14.615 -93.050  1.00 48.02              
ATOM   2299  CD  GLN B  79      12.329  15.321 -92.937  1.00 51.44              
ATOM   2300  OE1 GLN B  79      11.272  14.702 -93.059  1.00 53.40              
ATOM   2301  NE2 GLN B  79      12.371  16.627 -92.723  1.00 56.42              
ATOM   2302  H   GLN B  79      13.324  15.416 -89.795  1.00  0.00              
ATOM   2303  HA  GLN B  79      15.010  14.130 -90.801  1.00  0.00              
ATOM   2304 1HB  GLN B  79      14.613  16.501 -92.612  1.00  0.00              
ATOM   2305 2HB  GLN B  79      15.742  15.187 -93.018  1.00  0.00              
ATOM   2306 1HG  GLN B  79      13.698  14.134 -94.027  1.00  0.00              
ATOM   2307 2HG  GLN B  79      13.716  13.854 -92.271  1.00  0.00              
ATOM   2308 1HE2 GLN B  79      11.521  17.149 -92.640  1.00  0.00              
ATOM   2309 2HE2 GLN B  79      13.252  17.093 -92.645  1.00  0.00              
ATOM   2310  N   ARG B  80      16.866  15.355 -89.396  1.00 34.39              
ATOM   2311  CA  ARG B  80      18.185  15.683 -88.872  1.00 33.15              
ATOM   2312  C   ARG B  80      19.239  14.729 -89.422  1.00 33.21              
ATOM   2313  O   ARG B  80      20.300  15.217 -89.863  1.00 32.65              
ATOM   2314  OXT ARG B  80      18.994  13.505 -89.394  1.00 37.67              
ATOM   2315  CB  ARG B  80      18.164  15.609 -87.346  1.00 31.79              
ATOM   2316  CG  ARG B  80      17.216  16.605 -86.696  1.00 28.44              
ATOM   2317  CD  ARG B  80      16.932  16.228 -85.254  1.00 29.51              
ATOM   2318  NE  ARG B  80      16.186  14.976 -85.166  1.00 22.61              
ATOM   2319  CZ  ARG B  80      15.847  14.383 -84.026  1.00 22.15              
ATOM   2320  NH1 ARG B  80      16.187  14.928 -82.867  1.00 27.52              
ATOM   2321  NH2 ARG B  80      15.168  13.245 -84.047  1.00 22.08              
ATOM   2322  H   ARG B  80      16.194  14.907 -88.789  1.00  0.00              
ATOM   2323  HA  ARG B  80      18.440  16.711 -89.131  1.00  0.00              
ATOM   2324 1HB  ARG B  80      17.871  14.594 -87.081  1.00  0.00              
ATOM   2325 2HB  ARG B  80      19.182  15.794 -87.005  1.00  0.00              
ATOM   2326 1HG  ARG B  80      17.674  17.593 -86.732  1.00  0.00              
ATOM   2327 2HG  ARG B  80      16.284  16.616 -87.262  1.00  0.00              
ATOM   2328 1HD  ARG B  80      17.877  16.115 -84.725  1.00  0.00              
ATOM   2329 2HD  ARG B  80      16.348  17.022 -84.789  1.00  0.00              
ATOM   2330  HE  ARG B  80      15.825  14.388 -85.906  1.00  0.00              
ATOM   2331 1HH1 ARG B  80      16.703  15.796 -82.851  1.00  0.00              
ATOM   2332 2HH1 ARG B  80      15.927  14.473 -82.003  1.00  0.00              
ATOM   2333 1HH2 ARG B  80      14.909  12.831 -84.932  1.00  0.00              
ATOM   2334 2HH2 ARG B  80      14.913  12.797 -83.179  1.00  0.00              
TER                                                                             
# All scores below are weighted scores, not raw scores.
#BEGIN_POSE_ENERGIES_TABLE msd_output_1_AB_1.pdb
label fa_atr fa_rep fa_sol fa_intra_rep pro_close fa_pair hbond_sr_bb hbond_lr_bb hbond_bb_sc hbond_sc dslf_ss_dst dslf_cs_ang dslf_ss_dih dslf_ca_dih rama omega fa_dun p_aa_pp ref total
weights 0.8 0.44 0.65 0.004 1 0.49 0.585 1.17 1.17 1.1 0.5 2 5 5 0.2 0.5 0.56 0.32 1 NA
pose -589.88 74.6796 307.41 1.25462 0.723371 -17.7957 -43.6822 -44.0238 -5.71625 -15.1135 0 0 0 0 -9.4106 2.8008 142.973 -13.6737 -34.02 -243.475
LYS_p:NtermProteinFull_1 -1.9229 0.293988 1.42897 0.0118914 0 -0.0011549 0 0 0 0 0 0 0 0 0 0.0166169 3.4109 0 -0.65 2.58832
ARG_2 -3.37122 2.39424 1.75914 0.0235375 0 -0.425716 0 0 0 -0.128982 0 0 0 0 -0.121155 0.00200723 3.87198 -0.0904795 -0.98 2.93336
LEU_3 -3.5262 0.243131 1.12903 0.0073866 0 0 0 -1.54943 0 0 0 0 0 0 -0.0536669 0.176345 1.84174 -0.114017 -0.1 -1.94566
VAL_4 -2.61764 1.76355 0.928457 0.0139525 0 0 0 0 0 0 0 0 0 0 -0.148625 0.0441727 1.0746 -0.21988 0.29 1.12859
LYS_5 -3.78342 0.483095 2.35077 0.00609192 0 -0.166755 0 -1.41494 0 -0.349667 0 0 0 0 0.135504 0.0196419 1.32168 0.0042048 -0.65 -2.0438
THR_6 -2.47461 0.332995 1.14655 0.00547765 0 -0.0140883 0 0 0 0 0 0 0 0 -0.0309968 0.000107349 0.502633 -0.0162786 -0.27 -0.818209
PHE_7 -6.41057 0.645783 1.82884 0.0246511 0 0 0 -1.5678 0 0 0 0 0 0 -0.0979637 0.00914765 0.576848 -0.0609913 0.63 -4.42206
ALA_8 -1.54388 0.224587 0.631929 0.000718733 0 0 0 0 0 0 0 0 0 0 -0.114459 0.00281084 0 0.0162227 0.16 -0.622069
PHE_9 -6.41726 1.11354 1.6513 0.0233901 0.125861 0 0 -0.403821 0 0 0 0 0 0 -0.116689 0.000266304 0.701832 -0.231081 0.63 -2.92267
PRO_10 -2.02795 0.376267 1.13158 0.00228764 0.132264 0 0 0 0 0 0 0 0 0 -0.0785306 0.00287839 0.836001 -0.116846 0.02 0.277951
ASN_11 -5.23174 0.475174 3.31709 0.00884826 0 -0.113454 0 0 -0.32017 0 0 0 0 0 0.509246 0.000371958 1.27065 -0.127682 -0.89 -1.10166
PHE_12 -6.77214 0.525244 2.13502 0.0241307 0 0 -0.388702 0 0 0 0 0 0 0 0.0598856 0.00431006 1.1202 0.00151907 0.63 -2.66053
ARG_13 -4.11899 0.233394 3.2103 0.0126714 0 -0.765365 -0.41431 0 0 -0.014448 0 0 0 0 0.0770201 0.000488 1.3585 -0.0835129 -0.98 -1.48426
GLU_14 -4.99721 0.400876 3.17863 0.00462281 0 -0.277005 -0.406064 0 -0.32017 0 0 0 0 0 -0.267281 0.0070026 1.77151 -0.141008 -0.81 -1.85611
ALA_15 -4.71702 0.689592 1.70247 0.000674983 0 0 -0.434998 0 0 0 0 0 0 0 -0.0919638 0.00246755 0 -0.126004 0.16 -2.81477
ARG_16 -5.99227 0.740198 4.18855 0.0114941 0 -0.567268 -0.791355 0 0 -0.420295 0 0 0 0 -0.192812 0.00397734 1.64584 -0.0786748 -0.98 -2.43261
ASP_17 -4.22783 0.291524 2.95712 0.00285606 0 -0.555969 -0.59759 0 0 -0.014448 0 0 0 0 -0.0460701 0.000588898 0.791105 0.0534292 -0.67 -2.01528
PHE_18 -6.56421 0.908275 1.47904 0.0238379 0 0 -0.836506 0 0 0 0 0 0 0 -0.0620143 0.00134158 0.508165 0.0462762 0.63 -3.8658
ALA_19 -3.99009 0.262709 1.5046 0.000723292 0 0 -0.816284 0 0 0 0 0 0 0 -0.158363 0.0010864 0 -0.16232 0.16 -3.19794
ASN_20 -4.94032 0.383633 4.13839 0.00481292 0 -0.28503 -0.775625 0 0 -1.49379 0 0 0 0 -0.0390564 0.015176 1.72171 0.0808659 -0.89 -2.07923
ARG_21 -5.1154 0.620986 3.19021 0.0101698 0 -0.029839 -0.587467 0 -0.336179 0 0 0 0 0 -0.183053 0.0114956 1.68859 -0.0866025 -0.98 -1.79708
VAL_22 -4.81813 0.330274 1.34917 0.0105503 0 0 -0.852894 0 0 0 0 0 0 0 -0.0799129 0.00852887 0.377587 0.0618668 0.29 -3.32296
ARG_23 -5.74903 0.382107 3.89829 0.0144428 0 -0.675632 -0.777988 0 0 -0.604292 0 0 0 0 -0.179518 0.0016501 1.89117 -0.0768353 -0.98 -2.85564
ALA_24 -3.71373 0.434894 2.13614 0.000703421 0 0 -0.725401 0 0 0 0 0 0 0 -0.181696 0.00845615 0 -0.15362 0.16 -2.03425
LEU_25 -6.03056 0.705037 2.54579 0.008477 0 0 -0.801004 0 0 0 0 0 0 0 -0.0558926 2.42934e-05 1.18637 -0.101682 -0.1 -2.64344
ALA_26 -4.86012 0.382082 2.05368 0.000758532 0 0 -0.539282 -0.329933 0 0 0 0 0 0 -0.133685 0.000106389 0 -0.15519 0.16 -3.42158
GLU_27 -3.84649 0.231103 2.57488 0.00536362 0 -0.426727 -0.402009 0 0 -0.157337 0 0 0 0 -0.225402 0.000895634 0.892587 -0.121431 -0.81 -2.28457
ARG_28 -3.90034 0.505453 2.74076 0.0110583 0 -0.0819521 -0.352429 0 0 0 0 0 0 0 -0.187082 0.0158029 1.89022 -0.0839971 -0.98 -0.422498
GLU_29 -3.98984 0.45589 2.72613 0.00956409 0 -0.282726 -0.40241 0 -0.0364068 -0.0392405 0 0 0 0 -0.170505 5.0016e-06 1.35613 -0.00778488 -0.81 -1.19119
ASN_30 -1.87058 0.126822 1.3118 0.0055051 0 -0.0351095 -0.116545 0 0 0 0 0 0 0 -0.298796 0.0105904 0.821007 -0.509018 -0.89 -1.44432
HIS_31 -5.30713 0.480371 2.65593 0.00304664 0 -0.160392 0 -0.329933 -0.00940039 -0.198702 0 0 0 0 0.111608 0.0810853 2.75473 -0.25427 0.56 0.386934
HIS_32 -4.44562 0.318854 1.75588 0.00390485 0.0441285 0.00121519 0 0 0 -0.541735 0 0 0 0 -0.089713 0.000184898 0.777073 0.0145295 0.56 -1.6013
PRO_33 -3.71994 0.916379 0.699048 0.0061376 0.0557663 0 0 0 0 0 0 0 0 0 0.454203 0.378788 0.63233 0.0577895 0.02 -0.499495
ARG_34 -4.65103 0.150157 2.86567 0.00751292 0 -0.476262 0 -1.26389 0 -0.560248 0 0 0 0 -0.00281577 0.00323777 1.66249 0.0682675 -0.98 -3.17691
LEU_35 -4.44596 0.266045 1.2847 0.0065985 0 0 0 -1.70265 0 0 0 0 0 0 -0.0874763 0.041855 0.300383 -0.135738 -0.1 -4.57224
THR_36 -3.26898 0.270701 2.11426 0.00590702 0 -0.0865185 0 -1.55085 0 0 0 0 0 0 0.0604575 0.0107714 0.0314279 -0.0137254 -0.27 -2.69655
ILE_37 -4.65003 0.0908697 1.07662 0.0175784 0 0 0 -1.69966 0 0 0 0 0 0 -0.207351 0.0131465 2.289 -0.342953 0.24 -3.17277
GLU_38 -4.04619 0.338807 2.36562 0.00677936 0 -0.473027 -0.652026 0 0 -0.604789 0 0 0 0 0.269086 0.000709787 0.90574 0.260943 -0.81 -2.43835
TRP_39 -4.6094 0.580171 1.48305 0.0289909 0 0 0 0 0 0 0 0 0 0 -0.143957 0.022243 0.853744 0.132657 0.91 -0.742502
GLY_40 -2.76053 0.234919 1.39963 2.47876e-05 0 0 0 -0.403821 0 0 0 0 0 0 -0.259269 7.96809e-05 0 -0.664486 -0.17 -2.62345
ARG_41 -4.64098 0.548612 2.81173 0.0119305 0 -0.248705 -0.652026 0 0 -0.604789 0 0 0 0 0.050324 0.115549 1.51636 -0.111813 -0.98 -2.18381
VAL_42 -4.77257 0.610794 1.46834 0.0134595 0 0 0 -1.5678 0 0 0 0 0 0 -0.180181 0.0574413 0.105909 -0.386208 0.29 -4.36082
THR_43 -3.51695 0.28084 2.0352 0.00629299 0 -0.0495863 0 -1.55085 0 0 0 0 0 0 -0.0219789 0.000123215 0.0810338 -0.0657435 -0.27 -3.07161
VAL_44 -4.0908 0.229262 1.23756 0.00984296 0 0 0 -1.41494 0 0 0 0 0 0 -0.213183 0.00202713 0.225288 -0.377569 0.29 -4.10252
GLU_45 -5.63795 1.81834 3.40663 0.00364756 0 -0.592995 0 -1.26389 0 -0.68923 0 0 0 0 0.0352813 0.005241 2.20638 0.12185 -0.81 -1.39669
TRP_46 -9.09169 1.03572 2.90584 0.0205253 0 0 0 -1.54943 0 -0.105298 0 0 0 0 -0.0184281 0.177361 1.22264 -0.0202973 0.91 -4.51305
TRP_47 -5.10534 0.201486 2.35742 0.0242486 0 0 0 0 -0.00940039 0 0 0 0 0 -0.0392796 0.000185128 1.38673 -0.241487 0.91 -0.515445
THR_48 -4.23926 0.196189 2.87485 0.0064364 0 -0.184941 -0.186983 -1.22446 0 -0.0307269 0 0 0 0 0.0827297 0.0108608 0.0499528 0.101649 -0.27 -2.8137
HIS_49 -1.87385 0.314639 0.99407 0.00667795 0 0.0157597 -0.215006 0 0 0 0 0 0 0 0.141528 0.0180268 0.588073 0.0787586 0.56 0.628677
SER_50 -1.40652 0.307934 0.821374 0.00404632 0 -0.0145594 0 0 0 0 0 0 0 0 -0.117896 0.00305539 0.575995 0.0362808 -0.37 -0.160289
ALA_51 -1.93235 0.497803 0.836853 0.000964642 0 0 -0.0391562 0 0 0 0 0 0 0 -0.196083 0.00128677 0 -0.0255385 0.16 -0.696221
GLY_52 -1.2285 0.127857 0.755914 2.41479e-05 0 0 -0.362832 0 0 0 0 0 0 0 -0.277275 0.00128756 0 -0.48934 -0.17 -1.64287
GLY_53 -2.42142 0.414755 1.3417 0.000134037 0 0 0 -1.22446 0 0 0 0 0 0 0.261636 0.0178472 0 -0.789496 -0.17 -2.56931
VAL_54 -3.16084 0.118789 1.60579 0.0130764 0 0 0 0 0 0 0 0 0 0 -0.214631 0.000380897 0.0821783 -0.194524 0.29 -1.45978
THR_55 -4.08588 0.271977 2.92841 0.00891332 0 -0.0733258 -0.325342 0 -0.61199 -0.0699438 0 0 0 0 -0.087345 1.03139e-05 0.0435806 -0.412435 -0.27 -2.68338
GLU_56 -3.1043 0.215941 2.39471 0.00913805 0 -0.361307 -0.416531 0 0 -0.342929 0 0 0 0 -0.208264 0.00042861 2.79094 -0.110247 -0.81 0.0575884
LYS_57 -4.67157 0.667507 3.29097 0.0084625 0 -0.611652 -0.431056 0 -0.0364068 -0.0628844 0 0 0 0 -0.198783 0.000845571 1.75012 -0.0408264 -0.65 -0.985269
ASP_58 -7.31188 0.613703 5.00771 0.00300698 0 -0.3192 -0.421162 0 -0.61199 -0.299373 0 0 0 0 -0.111138 0.00620825 1.1889 0.0418407 -0.67 -2.88338
ARG_59 -6.03242 0.294944 4.03264 0.0109131 0 -0.265515 -0.722528 0 0 -0.341749 0 0 0 0 -0.222647 0.0219983 1.9929 -0.0915119 -0.98 -2.30297
GLU_60 -4.78292 0.34007 3.09335 0.00820261 0 -0.284276 -0.850159 0 0 -0.0236439 0 0 0 0 -0.186462 0.0001843 1.2905 -0.111435 -0.81 -2.31659
MET_61 -7.01001 1.15007 2.5205 0.00371389 0 0 -0.770511 0 0 0 0 0 0 0 -0.119701 0.00711289 1.32513 -0.10545 -0.34 -3.33914
ALA_62 -3.77343 0.323914 1.89878 0.000735271 0 0 -0.825218 0 0 0 0 0 0 0 -0.106028 7.19912e-08 0 -0.141948 0.16 -2.46319
ARG_63 -4.34764 0.256187 2.82891 0.0115343 0 -0.261458 -0.789235 0 0 -0.00117995 0 0 0 0 -0.196169 0.00134957 1.53548 -0.0807796 -0.98 -2.02299
LEU_64 -4.40431 0.382403 1.7908 0.00786109 0 0 -0.49366 0 0 0 0 0 0 0 -0.141151 0.0103732 0.166252 -0.095373 -0.1 -2.87681
THR_65 -4.8097 0.509769 2.56774 0.00937204 0 0.0247583 -0.458869 0 0 -0.105298 0 0 0 0 0.0136532 0.00428901 0.180942 0.071655 -0.27 -2.26169
ASP_66 -4.28601 0.463785 3.29653 0.00449526 0 -0.32689 -0.769346 0 0 -0.349667 0 0 0 0 -0.136514 0.00164799 1.03034 0.0185075 -0.67 -1.72312
ALA_67 -2.90294 0.651036 1.67115 0.000841566 0 0 -0.645335 0 0 0 0 0 0 0 -0.209615 0.000288666 0 -0.136984 0.16 -1.41156
LEU_68 -5.36272 1.30281 2.9775 0.00552184 0 0 -0.179446 0 -0.432359 0 0 0 0 0 -0.0793311 0.0025711 0.384261 0.00312174 -0.1 -1.47807
LEU_69 -3.76931 0.982771 1.72694 0.00577823 0 0 -0.344073 0 0 0 0 0 0 0 -0.167946 0.012263 0.379402 -0.0810795 -0.1 -1.35526
GLN_70 -2.97553 1.58202 2.6734 0.0439009 0 -0.029839 -0.274503 0 -0.0961803 0 0 0 0 0 0.128931 5.93416e-06 5.44549 -0.21813 -0.97 5.30956
ARG_p:CtermProteinFull_71 -1.80465 0.106683 1.4173 0.01111 0 -0.0634895 0 0 0 0 0 0 0 0 0 0 2.0536 0 -0.98 0.740555
LYS_p:NtermProteinFull_72 -1.92271 0.293843 1.42876 0.0119066 0 -0.00115305 0 0 0 0 0 0 0 0 0 0.0176109 3.41176 0 -0.65 2.59001
ARG_73 -3.37118 2.39633 1.75909 0.0235159 0 -0.425701 0 0 0 -0.128846 0 0 0 0 -0.121427 0.00196852 3.87889 -0.0905285 -0.98 2.94212
LEU_74 -3.52587 0.242786 1.129 0.00738736 0 0 0 -1.54974 0 0 0 0 0 0 -0.0537741 0.174199 1.83263 -0.11403 -0.1 -1.9574
VAL_75 -2.6172 1.76199 0.928149 0.0139435 0 0 0 0 0 0 0 0 0 0 -0.148648 0.044622 1.07549 -0.219707 0.29 1.12864
LYS_76 -3.78364 0.482014 2.35072 0.00607692 0 -0.16675 0 -1.41487 0 -0.350034 0 0 0 0 0.135291 0.019328 1.32476 0.00447122 -0.65 -2.04263
THR_77 -2.47454 0.333163 1.14645 0.00548053 0 -0.01409 0 0 0 0 0 0 0 0 -0.031029 0.000145924 0.503557 -0.0165567 -0.27 -0.817426
PHE_78 -6.41047 0.64361 1.82859 0.0246563 0 0 0 -1.56812 0 0 0 0 0 0 -0.0982543 0.00926557 0.579602 -0.0612134 0.63 -4.42233
ALA_79 -1.54365 0.224248 0.631975 0.000719008 0 0 0 0 0 0 0 0 0 0 -0.113756 0.00283901 0 0.0167608 0.16 -0.620866
PHE_80 -6.41604 1.11309 1.64884 0.0233887 0.128099 0 0 -0.403093 0 0 0 0 0 0 -0.11659 0.00038505 0.70371 -0.231179 0.63 -2.91939
PRO_81 -1.8987 0.376735 1.03767 0.00228574 0.136432 0 0 0 0 0 0 0 0 0 -0.0782173 0.00287477 0.827361 -0.116404 0.02 0.310035
ASN_82 -4.78272 0.348696 3.20734 0.00885868 0 -0.118359 0 0 -0.319928 0 0 0 0 0 0.510512 0.000406886 1.27237 -0.128167 -0.89 -0.891002
HIS_D_83 -5.99055 0.441004 2.66662 0.00881351 0 -0.0124201 -0.388341 0 0 -0.541735 0 0 0 0 0.0653909 0.00396898 1.69112 -0.0467514 0.56 -1.54288
ARG_84 -4.2232 0.23316 3.36636 0.0126976 0 -0.771508 -0.414233 0 0 -0.0150955 0 0 0 0 0.0751607 0.000468253 1.35931 -0.0836624 -0.98 -1.44054
GLU_85 -4.97766 0.400341 3.17364 0.00462326 0 -0.276985 -0.406239 0 -0.319928 0 0 0 0 0 -0.267279 0.00683668 1.76899 -0.141011 -0.81 -1.84467
ALA_86 -4.71188 0.688681 1.68251 0.000675118 0 0 -0.435082 0 0 0 0 0 0 0 -0.091169 0.00279569 0 -0.125114 0.16 -2.82858
GLY_87 -3.28112 0.274706 1.84108 2.54336e-05 0 0 -0.790557 0 0 0 0 0 0 0 0.104934 0.00370939 0 0.275895 -0.17 -1.74133
ASP_88 -4.15722 0.291417 2.91918 0.00285986 0 -0.587119 -0.597694 0 0 -0.0150955 0 0 0 0 -0.0463864 0.000528493 0.793226 0.0533174 -0.67 -2.01299
PHE_89 -6.56235 0.907698 1.48091 0.0238515 0 0 -0.836647 0 0 0 0 0 0 0 -0.0620082 0.00138861 0.5084 0.0464157 0.63 -3.86234
MET_90 -5.11567 0.430815 2.21157 0.00972168 0 0 -0.816101 0 0 0 0 0 0 0 -0.0664032 0.00117129 2.1513 -0.0661942 -0.34 -1.59978
ASN_91 -5.50767 0.820628 4.61447 0.00418644 0 -0.224292 -0.774936 0 0 -1.46713 0 0 0 0 -0.0389487 0.0146318 0.320974 0.080978 -0.89 -3.04711
ARG_92 -5.07605 0.621333 3.17876 0.0101644 0 -0.0298614 -0.58722 0 -0.366145 0 0 0 0 0 -0.18279 0.0114905 1.68961 -0.0864788 -0.98 -1.79719
VAL_93 -4.49976 0.294585 1.41624 0.0105354 0 0 -0.853083 0 0 0 0 0 0 0 -0.0799822 0.00886042 0.378428 0.0620386 0.29 -2.97214
GLY_94 -3.14243 0.366126 1.62985 3.46077e-05 0 0 -0.777564 0 0 0 0 0 0 0 0.117338 0.00147897 0 0.273929 -0.17 -1.70124
ALA_95 -3.61723 0.434874 2.1026 0.000705395 0 0 -0.725021 0 0 0 0 0 0 0 -0.181959 0.00858344 0 -0.153672 0.16 -1.97112
LEU_96 -6.02673 0.705672 2.54305 0.0084826 0 0 -0.800326 0 0 0 0 0 0 0 -0.0561739 3.23001e-05 1.18673 -0.101736 -0.1 -2.641
ALA_97 -4.89954 0.477326 2.04823 0.000758245 0 0 -0.53934 -0.329726 0 0 0 0 0 0 -0.133716 0.000124407 0 -0.155219 0.16 -3.3711
GLU_98 -3.55702 0.230594 2.29084 0.00536653 0 -0.388585 -0.401697 0 0 0 0 0 0 0 -0.22523 0.000900677 0.892689 -0.121373 -0.81 -2.08351
ARG_99 -3.89988 0.505512 2.74065 0.0110628 0 -0.0819596 -0.352301 0 0 0 0 0 0 0 -0.1868 0.0153844 1.89002 -0.083846 -0.98 -0.422159
GLU_100 -3.98959 0.456103 2.72593 0.00956472 0 -0.282673 -0.402071 0 -0.0380702 -0.0408156 0 0 0 0 -0.170407 2.15993e-05 1.35718 -0.00769287 -0.81 -1.19253
ASN_101 -1.81398 0.126685 1.28157 0.00550574 0 -0.0320672 -0.116312 0 0 0 0 0 0 0 -0.298831 0.0104079 0.821446 -0.508863 -0.89 -1.41444
HIS_102 -5.22906 0.478368 2.62309 0.00304765 0 -0.160359 0 -0.329726 -0.00945911 -0.199432 0 0 0 0 0.111017 0.0812106 2.75239 -0.254661 0.56 0.426425
HIS_103 -4.98759 0.599943 1.71246 0.00269873 0.0452451 0.00734878 0 0 0 0 0 0 0 0 -0.089532 0.000105016 0.498139 0.0147739 0.56 -1.63641
PRO_104 -3.59929 0.821481 0.710976 0.00614224 0.0555747 0 0 0 0 0 0 0 0 0 0.45189 0.378431 0.636624 0.0555191 0.02 -0.462652
ARG_105 -4.46439 0.151277 2.80076 0.0075286 0 -0.476589 0 -1.26325 0 -0.560779 0 0 0 0 -0.00274 0.00304531 1.6626 0.0682323 -0.98 -3.05431
ALA_106 -2.72441 0.125173 1.32359 0.000760258 0 0 0 -1.69966 0 0 0 0 0 0 0.12024 0.0410941 0 0.175888 0.16 -2.47732
THR_107 -3.08755 0.260261 2.06522 0.00612399 0 -0.0865786 0 -1.55101 0 0 0 0 0 0 0.0607585 0.0108186 0.0314003 -0.0130249 -0.27 -2.57358
VAL_108 -3.85189 0.302175 1.19894 0.0126869 0 0 0 -1.70265 0 0 0 0 0 0 -0.205176 0.0132372 0.0347167 -0.337639 0.29 -4.2456
GLU_109 -3.91576 0.27851 2.38637 0.00680321 0 -0.472688 -0.651929 0 0 -0.604799 0 0 0 0 0.270296 0.000538469 0.906222 0.261317 -0.81 -2.34512
PHE_110 -3.38027 0.310406 1.03859 0.0241663 0 0 0 0 0 0 0 0 0 0 -0.123585 0.0218842 0.381214 0.0541842 0.63 -1.04342
GLY_111 -2.66364 0.219923 1.33405 2.47463e-05 0 0 0 -0.403093 0 0 0 0 0 0 -0.259372 0.000131489 0 -0.665461 -0.17 -2.60743
ARG_112 -4.64053 0.547559 2.8144 0.011926 0 -0.248757 -0.651929 0 0 -0.604799 0 0 0 0 0.0496233 0.117214 1.51671 -0.112047 -0.98 -2.18062
VAL_113 -4.73888 0.612262 1.47876 0.0134963 0 0 0 -1.56812 0 0 0 0 0 0 -0.180422 0.0572939 0.10481 -0.386461 0.29 -4.31726
THR_114 -3.45176 0.281002 1.99666 0.00630519 0 -0.0495958 0 -1.55101 0 0 0 0 0 0 -0.0219861 0.000185808 0.0810113 -0.0657557 -0.27 -3.04494
VAL_115 -3.82847 0.200092 1.31242 0.00985909 0 0 0 -1.41487 0 0 0 0 0 0 -0.213294 0.00217177 0.224918 -0.377683 0.29 -3.79486
GLU_116 -5.62426 1.81918 3.39627 0.00364756 0 -0.592975 0 -1.26325 0 -0.689624 0 0 0 0 0.0351152 0.00515888 2.20474 0.12175 -0.81 -1.39425
TRP_117 -9.09144 1.03478 2.90593 0.0205533 0 0 0 -1.54974 0 -0.107595 0 0 0 0 -0.0186429 0.179136 1.22626 -0.0207281 0.91 -4.51148
TRP_118 -5.10546 0.201233 2.35771 0.0242476 0 0 0 0 -0.00945911 0 0 0 0 0 -0.0389106 0.000108336 1.39282 -0.241176 0.91 -0.508892
THR_119 -4.23901 0.196162 2.87464 0.00643347 0 -0.184901 -0.187491 -1.22465 0 -0.0306652 0 0 0 0 0.0826619 0.0106106 0.050153 0.10154 -0.27 -2.81452
HIS_120 -1.87373 0.314788 0.993935 0.00668184 0 0.015759 -0.214555 0 0 0 0 0 0 0 0.140471 0.0178767 0.587317 0.0784861 0.56 0.627025
SER_121 -1.40655 0.308388 0.821318 0.00404203 0 -0.0145438 0 0 0 0 0 0 0 0 -0.117375 0.00330511 0.57906 0.0372508 -0.37 -0.155106
ALA_122 -1.93228 0.497717 0.836817 0.000962995 0 0 -0.0393288 0 0 0 0 0 0 0 -0.196547 0.00130235 0 -0.0261459 0.16 -0.697502
GLY_123 -1.22848 0.127877 0.755878 2.41201e-05 0 0 -0.362718 0 0 0 0 0 0 0 -0.277299 0.00129093 0 -0.489711 -0.17 -1.64314
GLY_124 -2.4214 0.414748 1.34154 0.000134215 0 0 0 -1.22465 0 0 0 0 0 0 0.262509 0.0176703 0 -0.789397 -0.17 -2.56885
VAL_125 -3.16128 0.118755 1.60602 0.013071 0 0 0 0 0 0 0 0 0 0 -0.214745 0.000371334 0.0817194 -0.194853 0.29 -1.46094
THR_126 -4.08576 0.272097 2.92832 0.00892155 0 -0.0733384 -0.32484 0 -0.611826 -0.0699481 0 0 0 0 -0.0870396 1.56043e-05 0.0438281 -0.41232 -0.27 -2.68188
GLU_127 -3.10428 0.216331 2.39455 0.00911591 0 -0.361349 -0.416574 0 0 -0.343259 0 0 0 0 -0.20814 0.000333587 2.79082 -0.110222 -0.81 0.0573289
LYS_128 -4.67142 0.665941 3.29102 0.00844291 0 -0.611652 -0.431074 0 -0.0380702 -0.0645158 0 0 0 0 -0.198771 0.000821736 1.7509 -0.0408337 -0.65 -0.989213
ASP_129 -7.31209 0.61379 5.00782 0.00300765 0 -0.319191 -0.42079 0 -0.611826 -0.300046 0 0 0 0 -0.110943 0.00611143 1.19049 0.0419079 -0.67 -2.88176
ARG_130 -6.03166 0.294642 4.03223 0.0109243 0 -0.265512 -0.722184 0 0 -0.342045 0 0 0 0 -0.222922 0.0221089 1.98915 -0.091583 -0.98 -2.30685
GLU_131 -4.7831 0.339976 3.09366 0.00821698 0 -0.284229 -0.850102 0 0 -0.0237001 0 0 0 0 -0.18695 0.000288425 1.29319 -0.111583 -0.81 -2.31433
MET_132 -7.00991 1.14817 2.52063 0.00371156 0 0 -0.770694 0 0 0 0 0 0 0 -0.118915 0.00726488 1.33037 -0.104736 -0.34 -3.33411
ALA_133 -3.77356 0.323629 1.8989 0.000735715 0 0 -0.825068 0 0 0 0 0 0 0 -0.105885 3.96799e-06 0 -0.141978 0.16 -2.46322
ARG_134 -4.34759 0.25615 2.82878 0.0115513 0 -0.261492 -0.789755 0 0 -0.00121373 0 0 0 0 -0.196143 0.0010987 1.53336 -0.0807539 -0.98 -2.02602
LEU_135 -4.40457 0.383219 1.79113 0.00786821 0 0 -0.493512 0 0 0 0 0 0 0 -0.141216 0.0110655 0.16576 -0.0953277 -0.1 -2.87559
THR_136 -4.81005 0.510292 2.5678 0.00935244 0 0.024751 -0.458978 0 0 -0.107595 0 0 0 0 0.0137743 0.0041025 0.177897 0.0717979 -0.27 -2.26685
ASP_137 -4.28606 0.463266 3.2966 0.00450327 0 -0.326908 -0.769106 0 0 -0.350034 0 0 0 0 -0.136581 0.00177445 1.02973 0.018466 -0.67 -1.72435
ALA_138 -2.90317 0.650232 1.67098 0.000842851 0 0 -0.645608 0 0 0 0 0 0 0 -0.210352 0.000417784 0 -0.136804 0.16 -1.41347
LEU_139 -5.36287 1.30293 2.97766 0.00552604 0 0 -0.179344 0 -0.468516 0 0 0 0 0 -0.0787923 0.00235237 0.386497 0.00351351 -0.1 -1.51104
LEU_140 -3.7695 0.981841 1.72701 0.00578329 0 0 -0.343764 0 0 0 0 0 0 0 -0.167945 0.0116957 0.378514 -0.0810431 -0.1 -1.35742
GLN_141 -2.97536 1.58203 2.67324 0.0438547 0 -0.0298614 -0.274262 0 -0.10237 0 0 0 0 0 0.12713 8.47951e-06 5.44999 -0.21871 -0.97 5.3057
ARG_p:CtermProteinFull_142 -1.80482 0.106923 1.41724 0.0110992 0 -0.0634936 0 0 0 0 0 0 0 0 0 0 2.05491 0 -0.98 0.741864
#END_POSE_ENERGIES_TABLE msd_output_1_AB_1.pdb
