# Supplementary material for: A Generic Program for Multistate Protein Design
Source: PLoS One. 2011 Jul 6;6(7):e20937. doi: 10.1371/journal.pone.0020937 (PMC3130737; doi:10.1371/journal.pone.0020937)
Supplement: File S2 — Design models generated by this study for both the heterodimerization task and the orthogonal interface redesign task. (BZ2) [file pone.0020937.s002.bz2 › SupplementaryMaterials/select_heterodimer_designs/design5/v4_redes8_4_take6_20_2dG_1.0Ent_BB.pdb]

ATOM      1  N   LYS A  10       0.838  40.160 -67.579  1.00 23.61              
ATOM      2  CA  LYS A  10      -0.121  41.140 -68.077  1.00 19.49              
ATOM      3  C   LYS A  10      -0.185  41.060 -69.603  1.00 12.64              
ATOM      4  O   LYS A  10       0.710  41.544 -70.294  1.00 12.85              
ATOM      5  CB  LYS A  10       0.307  42.540 -67.641  1.00 27.71              
ATOM      6  CG  LYS A  10      -0.743  43.611 -67.857  1.00 35.53              
ATOM      7  CD  LYS A  10      -1.989  43.333 -67.034  1.00 43.10              
ATOM      8  CE  LYS A  10      -2.969  44.485 -67.134  1.00 44.49              
ATOM      9  NZ  LYS A  10      -3.291  44.798 -68.551  1.00 48.88              
ATOM     10 1H   LYS A  10       1.633  40.461 -67.052  1.00  0.00              
ATOM     11 2H   LYS A  10       0.538  39.441 -66.953  1.00  0.00              
ATOM     12 3H   LYS A  10       1.329  39.571 -68.220  1.00  0.00              
ATOM     13  HA  LYS A  10      -1.111  40.927 -67.671  1.00  0.00              
ATOM     14 1HB  LYS A  10       0.554  42.483 -66.581  1.00  0.00              
ATOM     15 2HB  LYS A  10       1.203  42.792 -68.208  1.00  0.00              
ATOM     16 1HG  LYS A  10      -0.321  44.574 -67.566  1.00  0.00              
ATOM     17 2HG  LYS A  10      -1.002  43.634 -68.915  1.00  0.00              
ATOM     18 1HD  LYS A  10      -2.454  42.419 -67.406  1.00  0.00              
ATOM     19 2HD  LYS A  10      -1.694  43.191 -65.994  1.00  0.00              
ATOM     20 1HE  LYS A  10      -3.878  44.208 -66.602  1.00  0.00              
ATOM     21 2HE  LYS A  10      -2.521  45.357 -66.657  1.00  0.00              
ATOM     22 1HZ  LYS A  10      -3.944  45.568 -68.586  1.00  0.00              
ATOM     23 2HZ  LYS A  10      -2.445  45.052 -69.041  1.00  0.00              
ATOM     24 3HZ  LYS A  10      -3.703  43.987 -68.989  1.00  0.00              
ATOM     25  N   ARG A  11      -1.250  40.455 -70.122  1.00 10.27              
ATOM     26  CA  ARG A  11      -1.403  40.283 -71.562  1.00 10.62              
ATOM     27  C   ARG A  11      -2.846  40.464 -71.999  1.00 10.19              
ATOM     28  O   ARG A  11      -3.772  40.302 -71.205  1.00  9.91              
ATOM     29  CB  ARG A  11      -0.930  38.887 -71.945  1.00 14.21              
ATOM     30  CG  ARG A  11      -1.656  37.807 -71.164  1.00 23.24              
ATOM     31  CD  ARG A  11      -0.945  36.478 -71.244  1.00 31.44              
ATOM     32  NE  ARG A  11      -1.725  35.402 -70.636  1.00 27.17              
ATOM     33  CZ  ARG A  11      -2.033  35.330 -69.346  1.00 37.04              
ATOM     34  NH1 ARG A  11      -1.629  36.274 -68.507  1.00 33.69              
ATOM     35  NH2 ARG A  11      -2.745  34.307 -68.891  1.00 39.44              
ATOM     36  H   ARG A  11      -1.970  40.106 -69.506  1.00  0.00              
ATOM     37  HA  ARG A  11      -0.762  40.991 -72.088  1.00  0.00              
ATOM     38 1HB  ARG A  11      -1.106  38.773 -73.014  1.00  0.00              
ATOM     39 2HB  ARG A  11       0.141  38.849 -71.747  1.00  0.00              
ATOM     40 1HG  ARG A  11      -1.719  38.116 -70.120  1.00  0.00              
ATOM     41 2HG  ARG A  11      -2.661  37.701 -71.573  1.00  0.00              
ATOM     42 1HD  ARG A  11      -0.769  36.233 -72.291  1.00  0.00              
ATOM     43 2HD  ARG A  11       0.009  36.555 -70.724  1.00  0.00              
ATOM     44  HE  ARG A  11      -2.137  34.583 -71.064  1.00  0.00              
ATOM     45 1HH1 ARG A  11      -1.085  37.052 -68.851  1.00  0.00              
ATOM     46 2HH1 ARG A  11      -1.868  36.211 -67.528  1.00  0.00              
ATOM     47 1HH2 ARG A  11      -3.051  33.585 -69.529  1.00  0.00              
ATOM     48 2HH2 ARG A  11      -2.977  34.254 -67.910  1.00  0.00              
ATOM     49  N   LEU A  12      -3.018  40.797 -73.274  1.00  8.68              
ATOM     50  CA  LEU A  12      -4.329  41.001 -73.881  1.00  8.99              
ATOM     51  C   LEU A  12      -4.649  39.675 -74.559  1.00 10.37              
ATOM     52  O   LEU A  12      -3.973  39.285 -75.516  1.00 12.43              
ATOM     53  CB  LEU A  12      -4.227  42.132 -74.896  1.00 12.34              
ATOM     54  CG  LEU A  12      -5.493  42.738 -75.487  1.00 12.53              
ATOM     55  CD1 LEU A  12      -6.456  43.161 -74.388  1.00 13.59              
ATOM     56  CD2 LEU A  12      -5.086  43.928 -76.337  1.00 13.32              
ATOM     57  H   LEU A  12      -2.190  40.912 -73.841  1.00  0.00              
ATOM     58  HA  LEU A  12      -5.051  41.265 -73.109  1.00  0.00              
ATOM     59 1HB  LEU A  12      -3.745  42.885 -74.274  1.00  0.00              
ATOM     60 2HB  LEU A  12      -3.570  41.872 -75.726  1.00  0.00              
ATOM     61  HG  LEU A  12      -5.940  41.985 -76.136  1.00  0.00              
ATOM     62 1HD1 LEU A  12      -7.353  43.591 -74.835  1.00  0.00              
ATOM     63 2HD1 LEU A  12      -6.731  42.292 -73.790  1.00  0.00              
ATOM     64 3HD1 LEU A  12      -5.977  43.904 -73.751  1.00  0.00              
ATOM     65 1HD2 LEU A  12      -5.975  44.383 -76.775  1.00  0.00              
ATOM     66 2HD2 LEU A  12      -4.571  44.661 -75.715  1.00  0.00              
ATOM     67 3HD2 LEU A  12      -4.419  43.596 -77.133  1.00  0.00              
ATOM     68  N   VAL A  13      -5.697  39.007 -74.088  1.00  8.86              
ATOM     69  CA  VAL A  13      -6.037  37.673 -74.557  1.00 10.60              
ATOM     70  C   VAL A  13      -7.471  37.486 -75.027  1.00  8.62              
ATOM     71  O   VAL A  13      -8.405  38.076 -74.479  1.00  9.56              
ATOM     72  CB  VAL A  13      -5.782  36.647 -73.425  1.00  9.31              
ATOM     73  CG1 VAL A  13      -5.917  35.227 -73.950  1.00 11.03              
ATOM     74  CG2 VAL A  13      -4.411  36.875 -72.814  1.00  6.90              
ATOM     75  H   VAL A  13      -6.274  39.442 -73.382  1.00  0.00              
ATOM     76  HA  VAL A  13      -5.454  37.402 -75.438  1.00  0.00              
ATOM     77  HB  VAL A  13      -6.515  36.803 -72.634  1.00  0.00              
ATOM     78 1HG1 VAL A  13      -5.735  34.521 -73.140  1.00  0.00              
ATOM     79 2HG1 VAL A  13      -6.923  35.078 -74.341  1.00  0.00              
ATOM     80 3HG1 VAL A  13      -5.190  35.062 -74.745  1.00  0.00              
ATOM     81 1HG2 VAL A  13      -4.241  36.150 -72.019  1.00  0.00              
ATOM     82 2HG2 VAL A  13      -3.647  36.757 -73.583  1.00  0.00              
ATOM     83 3HG2 VAL A  13      -4.359  37.883 -72.402  1.00  0.00              
ATOM     84  N   LYS A  14      -7.632  36.632 -76.033  1.00  8.72              
ATOM     85  CA  LYS A  14      -8.942  36.289 -76.562  1.00  9.55              
ATOM     86  C   LYS A  14      -8.859  34.932 -77.241  1.00  8.42              
ATOM     87  O   LYS A  14      -7.859  34.605 -77.887  1.00  9.06              
ATOM     88  CB  LYS A  14      -9.433  37.332 -77.571  1.00  8.78              
ATOM     89  CG  LYS A  14     -10.800  36.995 -78.169  1.00 10.33              
ATOM     90  CD  LYS A  14     -11.326  38.111 -79.054  1.00 10.80              
ATOM     91  CE  LYS A  14     -12.598  37.688 -79.772  1.00 13.11              
ATOM     92  NZ  LYS A  14     -13.170  38.803 -80.573  1.00 14.23              
ATOM     93  H   LYS A  14      -6.811  36.209 -76.441  1.00  0.00              
ATOM     94  HA  LYS A  14      -9.667  36.238 -75.749  1.00  0.00              
ATOM     95 1HB  LYS A  14      -9.480  38.287 -77.046  1.00  0.00              
ATOM     96 2HB  LYS A  14      -8.684  37.390 -78.361  1.00  0.00              
ATOM     97 1HG  LYS A  14     -10.704  36.084 -78.761  1.00  0.00              
ATOM     98 2HG  LYS A  14     -11.502  36.825 -77.354  1.00  0.00              
ATOM     99 1HD  LYS A  14     -11.530  38.982 -78.430  1.00  0.00              
ATOM    100 2HD  LYS A  14     -10.560  38.363 -79.788  1.00  0.00              
ATOM    101 1HE  LYS A  14     -12.359  36.852 -80.427  1.00  0.00              
ATOM    102 2HE  LYS A  14     -13.322  37.366 -79.023  1.00  0.00              
ATOM    103 1HZ  LYS A  14     -14.012  38.488 -81.035  1.00  0.00              
ATOM    104 2HZ  LYS A  14     -13.390  39.578 -79.963  1.00  0.00              
ATOM    105 3HZ  LYS A  14     -12.497  39.100 -81.265  1.00  0.00              
ATOM    106  N   THR A  15      -9.904  34.132 -77.074  1.00  9.22              
ATOM    107  CA  THR A  15      -9.960  32.827 -77.709  1.00 10.04              
ATOM    108  C   THR A  15     -10.979  32.896 -78.835  1.00  9.52              
ATOM    109  O   THR A  15     -12.004  33.580 -78.728  1.00 14.01              
ATOM    110  CB  THR A  15     -10.370  31.723 -76.721  1.00 12.91              
ATOM    111  OG1 THR A  15     -11.655  32.027 -76.164  1.00 19.02              
ATOM    112  CG2 THR A  15      -9.343  31.603 -75.608  1.00 12.72              
ATOM    113  H   THR A  15     -10.676  34.431 -76.496  1.00  0.00              
ATOM    114  HA  THR A  15      -8.983  32.575 -78.121  1.00  0.00              
ATOM    115  HB  THR A  15     -10.440  30.776 -77.256  1.00  0.00              
ATOM    116  HG1 THR A  15     -11.975  32.854 -76.532  1.00  0.00              
ATOM    117 1HG2 THR A  15      -9.647  30.817 -74.917  1.00  0.00              
ATOM    118 2HG2 THR A  15      -8.371  31.356 -76.035  1.00  0.00              
ATOM    119 3HG2 THR A  15      -9.275  32.550 -75.074  1.00  0.00              
ATOM    120  N   PHE A  16     -10.674  32.205 -79.924  1.00 10.03              
ATOM    121  CA  PHE A  16     -11.533  32.155 -81.095  1.00 10.93              
ATOM    122  C   PHE A  16     -11.910  30.701 -81.328  1.00 10.09              
ATOM    123  O   PHE A  16     -11.043  29.825 -81.345  1.00 11.16              
ATOM    124  CB  PHE A  16     -10.791  32.713 -82.309  1.00 10.38              
ATOM    125  CG  PHE A  16     -10.400  34.158 -82.168  1.00  9.31              
ATOM    126  CD1 PHE A  16      -9.299  34.530 -81.395  1.00  9.69              
ATOM    127  CD2 PHE A  16     -11.142  35.151 -82.799  1.00 10.21              
ATOM    128  CE1 PHE A  16      -8.947  35.875 -81.256  1.00 11.16              
ATOM    129  CE2 PHE A  16     -10.796  36.496 -82.665  1.00 11.35              
ATOM    130  CZ  PHE A  16      -9.697  36.857 -81.892  1.00 11.37              
ATOM    131  H   PHE A  16      -9.803  31.693 -79.930  1.00  0.00              
ATOM    132  HA  PHE A  16     -12.429  32.753 -80.923  1.00  0.00              
ATOM    133 1HB  PHE A  16      -9.870  32.155 -82.475  1.00  0.00              
ATOM    134 2HB  PHE A  16     -11.420  32.646 -83.196  1.00  0.00              
ATOM    135  HD1 PHE A  16      -8.712  33.757 -80.898  1.00  0.00              
ATOM    136  HD2 PHE A  16     -12.004  34.868 -83.405  1.00  0.00              
ATOM    137  HE1 PHE A  16      -8.085  36.152 -80.650  1.00  0.00              
ATOM    138  HE2 PHE A  16     -11.386  37.264 -83.164  1.00  0.00              
ATOM    139  HZ  PHE A  16      -9.426  37.906 -81.784  1.00  0.00              
ATOM    140  N   ALA A  17     -13.204  30.447 -81.495  1.00 11.89              
ATOM    141  CA  ALA A  17     -13.708  29.094 -81.698  1.00 12.47              
ATOM    142  C   ALA A  17     -13.840  28.712 -83.165  1.00 12.07              
ATOM    143  O   ALA A  17     -14.171  29.541 -84.011  1.00 14.38              
ATOM    144  CB  ALA A  17     -15.056  28.938 -81.000  1.00 16.39              
ATOM    145  H   ALA A  17     -13.856  31.218 -81.480  1.00  0.00              
ATOM    146  HA  ALA A  17     -13.000  28.388 -81.263  1.00  0.00              
ATOM    147 1HB  ALA A  17     -15.429  27.925 -81.154  1.00  0.00              
ATOM    148 2HB  ALA A  17     -14.937  29.122 -79.932  1.00  0.00              
ATOM    149 3HB  ALA A  17     -15.765  29.652 -81.415  1.00  0.00              
ATOM    150  N   PHE A  18     -13.578  27.439 -83.451  1.00 13.47              
ATOM    151  CA  PHE A  18     -13.670  26.896 -84.800  1.00 13.21              
ATOM    152  C   PHE A  18     -14.265  25.494 -84.724  1.00 14.19              
ATOM    153  O   PHE A  18     -14.290  24.885 -83.660  1.00 12.94              
ATOM    154  CB  PHE A  18     -12.287  26.848 -85.454  1.00 14.89              
ATOM    155  CG  PHE A  18     -11.634  28.191 -85.562  1.00 14.26              
ATOM    156  CD1 PHE A  18     -10.865  28.693 -84.515  1.00 13.55              
ATOM    157  CD2 PHE A  18     -11.842  28.988 -86.682  1.00 15.89              
ATOM    158  CE1 PHE A  18     -10.318  29.972 -84.582  1.00 15.00              
ATOM    159  CE2 PHE A  18     -11.300  30.268 -86.756  1.00 18.82              
ATOM    160  CZ  PHE A  18     -10.537  30.759 -85.701  1.00 15.48              
ATOM    161  H   PHE A  18     -13.304  26.830 -82.693  1.00  0.00              
ATOM    162  HA  PHE A  18     -14.321  27.525 -85.409  1.00  0.00              
ATOM    163 1HB  PHE A  18     -11.617  26.218 -84.870  1.00  0.00              
ATOM    164 2HB  PHE A  18     -12.365  26.453 -86.466  1.00  0.00              
ATOM    165  HD1 PHE A  18     -10.692  28.072 -83.636  1.00  0.00              
ATOM    166  HD2 PHE A  18     -12.441  28.601 -87.507  1.00  0.00              
ATOM    167  HE1 PHE A  18      -9.719  30.352 -83.755  1.00  0.00              
ATOM    168  HE2 PHE A  18     -11.472  30.886 -87.637  1.00  0.00              
ATOM    169  HZ  PHE A  18     -10.114  31.761 -85.755  1.00  0.00              
ATOM    170  N   PRO A  19     -14.763  24.968 -85.854  1.00 15.59              
ATOM    171  CA  PRO A  19     -15.360  23.628 -85.877  1.00 17.01              
ATOM    172  C   PRO A  19     -14.357  22.476 -85.855  1.00 17.90              
ATOM    173  O   PRO A  19     -14.726  21.333 -85.587  1.00 19.86              
ATOM    174  CB  PRO A  19     -16.182  23.649 -87.160  1.00 18.94              
ATOM    175  CG  PRO A  19     -15.335  24.482 -88.062  1.00 18.74              
ATOM    176  CD  PRO A  19     -14.923  25.632 -87.161  1.00 18.87              
ATOM    177  HA  PRO A  19     -15.971  23.419 -84.986  1.00  0.00              
ATOM    178 1HB  PRO A  19     -16.340  22.634 -87.554  1.00  0.00              
ATOM    179 2HB  PRO A  19     -17.176  24.090 -86.995  1.00  0.00              
ATOM    180 1HG  PRO A  19     -14.472  23.912 -88.436  1.00  0.00              
ATOM    181 2HG  PRO A  19     -15.903  24.820 -88.941  1.00  0.00              
ATOM    182 1HD  PRO A  19     -13.987  26.105 -87.492  1.00  0.00              
ATOM    183 2HD  PRO A  19     -15.686  26.424 -87.122  1.00  0.00              
ATOM    184  N   ASN A  20     -13.092  22.775 -86.133  1.00  0.00              
ATOM    185  CA  ASN A  20     -12.059  21.747 -86.155  1.00  0.00              
ATOM    186  C   ASN A  20     -10.673  22.335 -85.908  1.00  0.00              
ATOM    187  O   ASN A  20     -10.542  23.464 -85.434  1.00  0.00              
ATOM    188  CB  ASN A  20     -12.075  20.979 -87.464  1.00  0.00              
ATOM    189  CG  ASN A  20     -11.746  21.821 -88.664  1.00  0.00              
ATOM    190  OD1 ASN A  20     -11.289  22.963 -88.540  1.00  0.00              
ATOM    191  ND2 ASN A  20     -12.052  21.297 -89.824  1.00  0.00              
ATOM    192  H   ASN A  20     -12.838  23.732 -86.333  1.00  0.00              
ATOM    193  HA  ASN A  20     -12.252  21.012 -85.372  1.00  0.00              
ATOM    194 1HB  ASN A  20     -11.569  20.016 -87.552  1.00  0.00              
ATOM    195 2HB  ASN A  20     -13.153  20.820 -87.431  1.00  0.00              
ATOM    196 1HD2 ASN A  20     -11.861  21.801 -90.666  1.00  0.00              
ATOM    197 2HD2 ASN A  20     -12.476  20.392 -89.867  1.00  0.00              
ATOM    198  N   HIS A  21      -9.641  21.560 -86.227  1.00  0.00              
ATOM    199  CA  HIS A  21      -8.260  21.997 -86.049  1.00  0.00              
ATOM    200  C   HIS A  21      -7.795  22.791 -87.266  1.00  0.00              
ATOM    201  O   HIS A  21      -7.145  23.826 -87.135  1.00  0.00              
ATOM    202  CB  HIS A  21      -7.333  20.800 -85.812  1.00  0.00              
ATOM    203  CG  HIS A  21      -5.925  21.186 -85.481  1.00  0.00              
ATOM    204  ND1 HIS A  21      -4.974  21.429 -86.449  1.00  0.00              
ATOM    205  CD2 HIS A  21      -5.307  21.370 -84.291  1.00  0.00              
ATOM    206  CE1 HIS A  21      -3.830  21.747 -85.867  1.00  0.00              
ATOM    207  NE2 HIS A  21      -4.006  21.718 -84.559  1.00  0.00              
ATOM    208  H   HIS A  21      -9.821  20.641 -86.604  1.00  0.00              
ATOM    209  HA  HIS A  21      -8.184  22.632 -85.165  1.00  0.00              
ATOM    210 1HB  HIS A  21      -7.697  20.202 -84.975  1.00  0.00              
ATOM    211 2HB  HIS A  21      -7.285  20.180 -86.707  1.00  0.00              
ATOM    212  HD1 HIS A  21      -5.127  21.450 -87.437  1.00  0.00              
ATOM    213  HD2 HIS A  21      -5.649  21.291 -83.259  1.00  0.00              
ATOM    214  HE1 HIS A  21      -2.948  21.977 -86.465  1.00  0.00              
ATOM    215  N   ARG A  22      -8.135  22.289 -88.450  1.00  0.00              
ATOM    216  CA  ARG A  22      -7.754  22.912 -89.712  1.00  0.00              
ATOM    217  C   ARG A  22      -8.088  24.402 -89.788  1.00  0.00              
ATOM    218  O   ARG A  22      -7.232  25.221 -90.130  1.00  0.00              
ATOM    219  CB  ARG A  22      -8.344  22.163 -90.898  1.00  0.00              
ATOM    220  CG  ARG A  22      -7.913  22.682 -92.261  1.00  0.00              
ATOM    221  CD  ARG A  22      -8.589  22.024 -93.408  1.00  0.00              
ATOM    222  NE  ARG A  22     -10.015  22.289 -93.501  1.00  0.00              
ATOM    223  CZ  ARG A  22     -10.552  23.428 -93.981  1.00  0.00              
ATOM    224  NH1 ARG A  22      -9.789  24.422 -94.377  1.00  0.00              
ATOM    225  NH2 ARG A  22     -11.869  23.528 -94.021  1.00  0.00              
ATOM    226  H   ARG A  22      -8.681  21.439 -88.466  1.00  0.00              
ATOM    227  HA  ARG A  22      -6.678  22.815 -89.861  1.00  0.00              
ATOM    228 1HB  ARG A  22      -8.042  21.121 -90.798  1.00  0.00              
ATOM    229 2HB  ARG A  22      -9.428  22.237 -90.813  1.00  0.00              
ATOM    230 1HG  ARG A  22      -8.131  23.749 -92.310  1.00  0.00              
ATOM    231 2HG  ARG A  22      -6.839  22.525 -92.367  1.00  0.00              
ATOM    232 1HD  ARG A  22      -8.132  22.370 -94.334  1.00  0.00              
ATOM    233 2HD  ARG A  22      -8.462  20.945 -93.322  1.00  0.00              
ATOM    234  HE  ARG A  22     -10.798  21.704 -93.239  1.00  0.00              
ATOM    235 1HH1 ARG A  22      -8.784  24.336 -94.323  1.00  0.00              
ATOM    236 2HH1 ARG A  22     -10.211  25.267 -94.734  1.00  0.00              
ATOM    237 1HH2 ARG A  22     -12.442  22.761 -93.695  1.00  0.00              
ATOM    238 2HH2 ARG A  22     -12.298  24.371 -94.375  1.00  0.00              
ATOM    239  N   GLU A  23      -9.331  24.746 -89.476  1.00 12.38              
ATOM    240  CA  GLU A  23      -9.754  26.140 -89.523  1.00 13.83              
ATOM    241  C   GLU A  23      -9.057  26.985 -88.461  1.00 11.71              
ATOM    242  O   GLU A  23      -8.803  28.173 -88.675  1.00 11.16              
ATOM    243  CB  GLU A  23     -11.274  26.249 -89.364  1.00 15.51              
ATOM    244  CG  GLU A  23     -12.062  25.648 -90.520  1.00 21.87              
ATOM    245  CD  GLU A  23     -13.503  26.122 -90.558  1.00 27.31              
ATOM    246  OE1 GLU A  23     -14.263  25.648 -91.428  1.00 35.95              
ATOM    247  OE2 GLU A  23     -13.876  26.972 -89.723  1.00 31.30              
ATOM    248  H   GLU A  23      -9.998  24.039 -89.202  1.00  0.00              
ATOM    249  HA  GLU A  23      -9.473  26.580 -90.481  1.00  0.00              
ATOM    250 1HB  GLU A  23     -11.535  25.737 -88.438  1.00  0.00              
ATOM    251 2HB  GLU A  23     -11.510  27.309 -89.272  1.00  0.00              
ATOM    252 1HG  GLU A  23     -11.611  25.832 -91.495  1.00  0.00              
ATOM    253 2HG  GLU A  23     -12.048  24.579 -90.311  1.00  0.00              
ATOM    254  N   ALA A  24      -8.753  26.372 -87.319  1.00  0.00              
ATOM    255  CA  ALA A  24      -8.062  27.073 -86.240  1.00  0.00              
ATOM    256  C   ALA A  24      -6.661  27.427 -86.731  1.00  0.00              
ATOM    257  O   ALA A  24      -6.193  28.552 -86.565  1.00  0.00              
ATOM    258  CB  ALA A  24      -7.984  26.186 -85.001  1.00  0.00              
ATOM    259  H   ALA A  24      -9.004  25.402 -87.194  1.00  0.00              
ATOM    260  HA  ALA A  24      -8.625  27.973 -85.991  1.00  0.00              
ATOM    261 1HB  ALA A  24      -7.467  26.721 -84.204  1.00  0.00              
ATOM    262 2HB  ALA A  24      -8.991  25.931 -84.672  1.00  0.00              
ATOM    263 3HB  ALA A  24      -7.438  25.275 -85.240  1.00  0.00              
ATOM    264  N   GLY A  25      -6.001  26.461 -87.359  1.00  0.00              
ATOM    265  CA  GLY A  25      -4.664  26.679 -87.887  1.00  0.00              
ATOM    266  C   GLY A  25      -4.692  27.733 -88.999  1.00  0.00              
ATOM    267  O   GLY A  25      -3.794  28.573 -89.084  1.00  0.00              
ATOM    268  H   GLY A  25      -6.434  25.556 -87.474  1.00  0.00              
ATOM    269 1HA  GLY A  25      -4.014  27.021 -87.081  1.00  0.00              
ATOM    270 2HA  GLY A  25      -4.282  25.741 -88.287  1.00  0.00              
ATOM    271  N   ASP A  26      -5.722  27.695 -89.846  1.00 12.41              
ATOM    272  CA  ASP A  26      -5.842  28.674 -90.927  1.00 12.74              
ATOM    273  C   ASP A  26      -5.885  30.088 -90.343  1.00 11.07              
ATOM    274  O   ASP A  26      -5.221  30.998 -90.836  1.00 12.29              
ATOM    275  CB  ASP A  26      -7.120  28.451 -91.751  1.00 12.81              
ATOM    276  CG  ASP A  26      -7.088  27.171 -92.575  1.00 14.97              
ATOM    277  OD1 ASP A  26      -5.984  26.691 -92.916  1.00 17.04              
ATOM    278  OD2 ASP A  26      -8.182  26.660 -92.895  1.00 17.07              
ATOM    279  H   ASP A  26      -6.432  26.984 -89.745  1.00  0.00              
ATOM    280  HA  ASP A  26      -4.987  28.589 -91.598  1.00  0.00              
ATOM    281 1HB  ASP A  26      -8.033  28.492 -91.156  1.00  0.00              
ATOM    282 2HB  ASP A  26      -7.076  29.318 -92.411  1.00  0.00              
ATOM    283  N   PHE A  27      -6.673  30.264 -89.288  1.00 10.46              
ATOM    284  CA  PHE A  27      -6.799  31.569 -88.653  1.00 11.04              
ATOM    285  C   PHE A  27      -5.475  31.992 -88.026  1.00  9.55              
ATOM    286  O   PHE A  27      -5.069  33.146 -88.135  1.00  9.97              
ATOM    287  CB  PHE A  27      -7.893  31.528 -87.589  1.00 11.88              
ATOM    288  CG  PHE A  27      -8.083  32.830 -86.867  1.00 12.55              
ATOM    289  CD1 PHE A  27      -8.580  33.945 -87.534  1.00 15.94              
ATOM    290  CD2 PHE A  27      -7.755  32.945 -85.521  1.00 15.34              
ATOM    291  CE1 PHE A  27      -8.748  35.159 -86.868  1.00 20.37              
ATOM    292  CE2 PHE A  27      -7.920  34.156 -84.847  1.00 18.20              
ATOM    293  CZ  PHE A  27      -8.417  35.261 -85.524  1.00 19.15              
ATOM    294  H   PHE A  27      -7.195  29.484 -88.916  1.00  0.00              
ATOM    295  HA  PHE A  27      -7.061  32.320 -89.399  1.00  0.00              
ATOM    296 1HB  PHE A  27      -8.851  31.281 -88.045  1.00  0.00              
ATOM    297 2HB  PHE A  27      -7.650  30.784 -86.831  1.00  0.00              
ATOM    298  HD1 PHE A  27      -8.840  33.862 -88.590  1.00  0.00              
ATOM    299  HD2 PHE A  27      -7.364  32.075 -84.991  1.00  0.00              
ATOM    300  HE1 PHE A  27      -9.139  36.024 -87.403  1.00  0.00              
ATOM    301  HE2 PHE A  27      -7.659  34.236 -83.792  1.00  0.00              
ATOM    302  HZ  PHE A  27      -8.545  36.207 -85.000  1.00  0.00              
ATOM    303  N   MET A  28      -4.798  31.050 -87.380  1.00  0.00              
ATOM    304  CA  MET A  28      -3.519  31.346 -86.756  1.00  0.00              
ATOM    305  C   MET A  28      -2.531  31.873 -87.792  1.00  0.00              
ATOM    306  O   MET A  28      -1.750  32.774 -87.512  1.00  0.00              
ATOM    307  CB  MET A  28      -2.962  30.100 -86.070  1.00  0.00              
ATOM    308  CG  MET A  28      -1.561  30.268 -85.500  1.00  0.00              
ATOM    309  SD  MET A  28      -0.273  30.026 -86.740  1.00  0.00              
ATOM    310  CE  MET A  28      -0.362  28.253 -86.978  1.00  0.00              
ATOM    311  H   MET A  28      -5.171  30.113 -87.318  1.00  0.00              
ATOM    312  HA  MET A  28      -3.669  32.116 -85.999  1.00  0.00              
ATOM    313 1HB  MET A  28      -3.653  29.845 -85.267  1.00  0.00              
ATOM    314 2HB  MET A  28      -2.958  29.303 -86.813  1.00  0.00              
ATOM    315 1HG  MET A  28      -1.479  31.275 -85.091  1.00  0.00              
ATOM    316 2HG  MET A  28      -1.430  29.539 -84.701  1.00  0.00              
ATOM    317 1HE  MET A  28       0.376  27.948 -87.719  1.00  0.00              
ATOM    318 2HE  MET A  28      -0.159  27.748 -86.033  1.00  0.00              
ATOM    319 3HE  MET A  28      -1.360  27.983 -87.327  1.00  0.00              
ATOM    320  N   ASN A  29      -2.561  31.308 -88.994  1.00  0.00              
ATOM    321  CA  ASN A  29      -1.659  31.757 -90.046  1.00  0.00              
ATOM    322  C   ASN A  29      -1.962  33.186 -90.485  1.00  0.00              
ATOM    323  O   ASN A  29      -1.050  33.935 -90.825  1.00  0.00              
ATOM    324  CB  ASN A  29      -1.704  30.824 -91.242  1.00  0.00              
ATOM    325  CG  ASN A  29      -1.029  29.502 -91.004  1.00  0.00              
ATOM    326  OD1 ASN A  29      -0.193  29.362 -90.104  1.00  0.00              
ATOM    327  ND2 ASN A  29      -1.326  28.554 -91.856  1.00  0.00              
ATOM    328  H   ASN A  29      -3.211  30.560 -89.189  1.00  0.00              
ATOM    329  HA  ASN A  29      -0.634  31.778 -89.671  1.00  0.00              
ATOM    330 1HB  ASN A  29      -2.635  30.657 -91.786  1.00  0.00              
ATOM    331 2HB  ASN A  29      -1.043  31.453 -91.838  1.00  0.00              
ATOM    332 1HD2 ASN A  29      -0.914  27.648 -91.759  1.00  0.00              
ATOM    333 2HD2 ASN A  29      -1.964  28.736 -92.603  1.00  0.00              
ATOM    334  N   ARG A  30      -3.236  33.565 -90.473  1.00 10.13              
ATOM    335  CA  ARG A  30      -3.601  34.928 -90.843  1.00 10.66              
ATOM    336  C   ARG A  30      -3.110  35.889 -89.755  1.00  7.66              
ATOM    337  O   ARG A  30      -2.657  36.988 -90.057  1.00  9.29              
ATOM    338  CB  ARG A  30      -5.112  35.045 -91.019  1.00 10.53              
ATOM    339  CG  ARG A  30      -5.639  34.246 -92.205  1.00 12.23              
ATOM    340  CD  ARG A  30      -7.137  34.413 -92.361  1.00 17.00              
ATOM    341  NE  ARG A  30      -7.496  35.792 -92.670  1.00 18.24              
ATOM    342  CZ  ARG A  30      -8.719  36.294 -92.538  1.00 18.39              
ATOM    343  NH1 ARG A  30      -9.709  35.528 -92.097  1.00 26.71              
ATOM    344  NH2 ARG A  30      -8.951  37.563 -92.842  1.00 21.52              
ATOM    345  H   ARG A  30      -3.963  32.916 -90.208  1.00  0.00              
ATOM    346  HA  ARG A  30      -3.162  35.178 -91.809  1.00  0.00              
ATOM    347 1HB  ARG A  30      -5.568  34.691 -90.096  1.00  0.00              
ATOM    348 2HB  ARG A  30      -5.335  36.104 -91.152  1.00  0.00              
ATOM    349 1HG  ARG A  30      -5.139  34.595 -93.109  1.00  0.00              
ATOM    350 2HG  ARG A  30      -5.405  33.193 -92.044  1.00  0.00              
ATOM    351 1HD  ARG A  30      -7.483  33.770 -93.170  1.00  0.00              
ATOM    352 2HD  ARG A  30      -7.624  34.122 -91.431  1.00  0.00              
ATOM    353  HE  ARG A  30      -6.917  36.547 -93.013  1.00  0.00              
ATOM    354 1HH1 ARG A  30      -9.530  34.562 -91.861  1.00  0.00              
ATOM    355 2HH1 ARG A  30     -10.637  35.914 -91.999  1.00  0.00              
ATOM    356 1HH2 ARG A  30      -8.195  38.146 -93.174  1.00  0.00              
ATOM    357 2HH2 ARG A  30      -9.881  37.941 -92.741  1.00  0.00              
ATOM    358  N   VAL A  31      -3.202  35.475 -88.491  1.00  8.75              
ATOM    359  CA  VAL A  31      -2.727  36.314 -87.395  1.00  8.95              
ATOM    360  C   VAL A  31      -1.205  36.436 -87.531  1.00  8.96              
ATOM    361  O   VAL A  31      -0.633  37.489 -87.267  1.00  9.86              
ATOM    362  CB  VAL A  31      -3.093  35.717 -86.011  1.00  8.47              
ATOM    363  CG1 VAL A  31      -2.531  36.594 -84.894  1.00 10.12              
ATOM    364  CG2 VAL A  31      -4.605  35.614 -85.871  1.00 11.68              
ATOM    365  H   VAL A  31      -3.603  34.572 -88.281  1.00  0.00              
ATOM    366  HA  VAL A  31      -3.143  37.320 -87.457  1.00  0.00              
ATOM    367  HB  VAL A  31      -2.695  34.704 -85.946  1.00  0.00              
ATOM    368 1HG1 VAL A  31      -2.794  36.165 -83.927  1.00  0.00              
ATOM    369 2HG1 VAL A  31      -1.446  36.647 -84.984  1.00  0.00              
ATOM    370 3HG1 VAL A  31      -2.952  37.596 -84.972  1.00  0.00              
ATOM    371 1HG2 VAL A  31      -4.853  35.193 -84.897  1.00  0.00              
ATOM    372 2HG2 VAL A  31      -5.046  36.607 -85.961  1.00  0.00              
ATOM    373 3HG2 VAL A  31      -5.000  34.968 -86.656  1.00  0.00              
ATOM    374  N   GLY A  32      -0.557  35.356 -87.962  1.00  0.00              
ATOM    375  CA  GLY A  32       0.885  35.387 -88.149  1.00  0.00              
ATOM    376  C   GLY A  32       1.304  36.376 -89.229  1.00  0.00              
ATOM    377  O   GLY A  32       2.297  37.087 -89.075  1.00  0.00              
ATOM    378  H   GLY A  32      -1.061  34.504 -88.163  1.00  0.00              
ATOM    379 1HA  GLY A  32       1.360  35.677 -87.211  1.00  0.00              
ATOM    380 2HA  GLY A  32       1.228  34.394 -88.437  1.00  0.00              
ATOM    381  N   ALA A  33       0.549  36.429 -90.325  1.00 11.61              
ATOM    382  CA  ALA A  33       0.857  37.353 -91.416  1.00 12.16              
ATOM    383  C   ALA A  33       0.698  38.787 -90.925  1.00 11.51              
ATOM    384  O   ALA A  33       1.491  39.668 -91.260  1.00 12.12              
ATOM    385  CB  ALA A  33      -0.066  37.097 -92.603  1.00 13.75              
ATOM    386  H   ALA A  33      -0.253  35.820 -90.407  1.00  0.00              
ATOM    387  HA  ALA A  33       1.887  37.188 -91.734  1.00  0.00              
ATOM    388 1HB  ALA A  33       0.176  37.792 -93.407  1.00  0.00              
ATOM    389 2HB  ALA A  33       0.069  36.074 -92.955  1.00  0.00              
ATOM    390 3HB  ALA A  33      -1.101  37.243 -92.297  1.00  0.00              
ATOM    391  N   LEU A  34      -0.338  39.012 -90.125  1.00 11.29              
ATOM    392  CA  LEU A  34      -0.605  40.323 -89.554  1.00 11.51              
ATOM    393  C   LEU A  34       0.577  40.736 -88.673  1.00  9.32              
ATOM    394  O   LEU A  34       1.063  41.867 -88.747  1.00 11.34              
ATOM    395  CB  LEU A  34      -1.892  40.262 -88.728  1.00 12.53              
ATOM    396  CG  LEU A  34      -2.190  41.414 -87.770  1.00 12.31              
ATOM    397  CD1 LEU A  34      -2.336  42.711 -88.547  1.00 14.65              
ATOM    398  CD2 LEU A  34      -3.459  41.107 -86.985  1.00 12.44              
ATOM    399  H   LEU A  34      -0.959  38.245 -89.908  1.00  0.00              
ATOM    400  HA  LEU A  34      -0.723  41.053 -90.354  1.00  0.00              
ATOM    401 1HB  LEU A  34      -2.622  40.276 -89.536  1.00  0.00              
ATOM    402 2HB  LEU A  34      -1.976  39.324 -88.179  1.00  0.00              
ATOM    403  HG  LEU A  34      -1.364  41.468 -87.061  1.00  0.00              
ATOM    404 1HD1 LEU A  34      -2.548  43.527 -87.857  1.00  0.00              
ATOM    405 2HD1 LEU A  34      -1.410  42.921 -89.082  1.00  0.00              
ATOM    406 3HD1 LEU A  34      -3.154  42.618 -89.260  1.00  0.00              
ATOM    407 1HD2 LEU A  34      -3.671  41.929 -86.301  1.00  0.00              
ATOM    408 2HD2 LEU A  34      -4.294  40.984 -87.675  1.00  0.00              
ATOM    409 3HD2 LEU A  34      -3.322  40.188 -86.415  1.00  0.00              
ATOM    410  N   ALA A  35       1.038  39.804 -87.844  1.00  0.00              
ATOM    411  CA  ALA A  35       2.160  40.050 -86.945  1.00  0.00              
ATOM    412  C   ALA A  35       3.413  40.451 -87.720  1.00  0.00              
ATOM    413  O   ALA A  35       4.149  41.348 -87.310  1.00  0.00              
ATOM    414  CB  ALA A  35       2.431  38.821 -86.090  1.00  0.00              
ATOM    415  H   ALA A  35       0.594  38.897 -87.840  1.00  0.00              
ATOM    416  HA  ALA A  35       1.899  40.871 -86.277  1.00  0.00              
ATOM    417 1HB  ALA A  35       3.270  39.020 -85.423  1.00  0.00              
ATOM    418 2HB  ALA A  35       1.546  38.585 -85.499  1.00  0.00              
ATOM    419 3HB  ALA A  35       2.674  37.977 -86.734  1.00  0.00              
ATOM    420  N   GLU A  36       3.653  39.776 -88.840  1.00  0.00              
ATOM    421  CA  GLU A  36       4.819  40.061 -89.669  1.00  0.00              
ATOM    422  C   GLU A  36       4.750  41.476 -90.240  1.00  0.00              
ATOM    423  O   GLU A  36       5.762  42.176 -90.304  1.00  0.00              
ATOM    424  CB  GLU A  36       4.934  39.039 -90.802  1.00  0.00              
ATOM    425  CG  GLU A  36       5.328  37.640 -90.349  1.00  0.00              
ATOM    426  CD  GLU A  36       5.301  36.667 -91.495  1.00  0.00              
ATOM    427  OE1 GLU A  36       4.921  37.058 -92.572  1.00  0.00              
ATOM    428  OE2 GLU A  36       5.765  35.564 -91.323  1.00  0.00              
ATOM    429  H   GLU A  36       3.013  39.048 -89.124  1.00  0.00              
ATOM    430  HA  GLU A  36       5.726  39.995 -89.067  1.00  0.00              
ATOM    431 1HB  GLU A  36       3.963  39.000 -91.296  1.00  0.00              
ATOM    432 2HB  GLU A  36       5.682  39.418 -91.499  1.00  0.00              
ATOM    433 1HG  GLU A  36       6.302  37.599 -89.862  1.00  0.00              
ATOM    434 2HG  GLU A  36       4.553  37.376 -89.631  1.00  0.00              
ATOM    435  N   ARG A  37       3.556  41.894 -90.651  1.00 15.76              
ATOM    436  CA  ARG A  37       3.364  43.224 -91.224  1.00 17.66              
ATOM    437  C   ARG A  37       3.553  44.347 -90.206  1.00 18.51              
ATOM    438  O   ARG A  37       4.112  45.398 -90.525  1.00 20.48              
ATOM    439  CB  ARG A  37       1.961  43.353 -91.830  1.00 21.55              
ATOM    440  CG  ARG A  37       1.656  42.408 -92.978  1.00 28.41              
ATOM    441  CD  ARG A  37       0.438  42.890 -93.762  1.00 33.15              
ATOM    442  NE  ARG A  37      -0.792  42.890 -92.972  1.00 32.61              
ATOM    443  CZ  ARG A  37      -1.512  41.804 -92.703  1.00 33.44              
ATOM    444  NH1 ARG A  37      -1.131  40.620 -93.162  1.00 29.78              
ATOM    445  NH2 ARG A  37      -2.619  41.903 -91.979  1.00 34.02              
ATOM    446  H   ARG A  37       2.762  41.276 -90.565  1.00  0.00              
ATOM    447  HA  ARG A  37       4.064  43.376 -92.046  1.00  0.00              
ATOM    448 1HB  ARG A  37       1.249  43.174 -91.026  1.00  0.00              
ATOM    449 2HB  ARG A  37       1.860  44.380 -92.182  1.00  0.00              
ATOM    450 1HG  ARG A  37       2.526  42.367 -93.634  1.00  0.00              
ATOM    451 2HG  ARG A  37       1.464  41.416 -92.568  1.00  0.00              
ATOM    452 1HD  ARG A  37       0.619  43.908 -94.106  1.00  0.00              
ATOM    453 2HD  ARG A  37       0.289  42.237 -94.621  1.00  0.00              
ATOM    454  HE  ARG A  37      -1.272  43.661 -92.526  1.00  0.00              
ATOM    455 1HH1 ARG A  37      -0.291  40.543 -93.717  1.00  0.00              
ATOM    456 2HH1 ARG A  37      -1.682  39.800 -92.954  1.00  0.00              
ATOM    457 1HH2 ARG A  37      -2.913  42.806 -91.633  1.00  0.00              
ATOM    458 2HH2 ARG A  37      -3.163  41.077 -91.778  1.00  0.00              
ATOM    459  N   GLU A  38       3.084  44.120 -88.983  1.00 14.28              
ATOM    460  CA  GLU A  38       3.165  45.123 -87.927  1.00 14.86              
ATOM    461  C   GLU A  38       4.398  45.024 -87.036  1.00 11.24              
ATOM    462  O   GLU A  38       4.564  45.822 -86.108  1.00 14.46              
ATOM    463  CB  GLU A  38       1.907  45.048 -87.062  1.00 15.73              
ATOM    464  CG  GLU A  38       0.622  45.238 -87.851  1.00 18.27              
ATOM    465  CD  GLU A  38       0.540  46.605 -88.500  1.00 24.94              
ATOM    466  OE1 GLU A  38      -0.338  46.804 -89.366  1.00 30.72              
ATOM    467  OE2 GLU A  38       1.351  47.483 -88.138  1.00 26.63              
ATOM    468  H   GLU A  38       2.659  43.226 -88.781  1.00  0.00              
ATOM    469  HA  GLU A  38       3.240  46.118 -88.367  1.00  0.00              
ATOM    470 1HB  GLU A  38       1.908  44.069 -86.583  1.00  0.00              
ATOM    471 2HB  GLU A  38       1.996  45.825 -86.302  1.00  0.00              
ATOM    472 1HG  GLU A  38       0.466  44.477 -88.615  1.00  0.00              
ATOM    473 2HG  GLU A  38      -0.157  45.157 -87.095  1.00  0.00              
ATOM    474  N   ASN A  39       5.254  44.047 -87.306  1.00 13.25              
ATOM    475  CA  ASN A  39       6.466  43.859 -86.520  1.00 13.01              
ATOM    476  C   ASN A  39       6.199  43.657 -85.028  1.00 11.14              
ATOM    477  O   ASN A  39       6.970  44.111 -84.180  1.00 14.12              
ATOM    478  CB  ASN A  39       7.412  45.048 -86.715  1.00 17.93              
ATOM    479  CG  ASN A  39       7.893  45.175 -88.145  1.00 22.32              
ATOM    480  OD1 ASN A  39       8.417  44.221 -88.720  1.00 23.33              
ATOM    481  ND2 ASN A  39       7.720  46.355 -88.727  1.00 28.24              
ATOM    482  H   ASN A  39       5.063  43.419 -88.073  1.00  0.00              
ATOM    483  HA  ASN A  39       6.983  42.956 -86.848  1.00  0.00              
ATOM    484 1HB  ASN A  39       7.163  46.031 -86.314  1.00  0.00              
ATOM    485 2HB  ASN A  39       8.202  44.600 -86.112  1.00  0.00              
ATOM    486 1HD2 ASN A  39       8.019  46.495 -89.672  1.00  0.00              
ATOM    487 2HD2 ASN A  39       7.291  47.103 -88.222  1.00  0.00              
ATOM    488  N   HIS A  40       5.101  42.977 -84.710  1.00 10.95              
ATOM    489  CA  HIS A  40       4.756  42.693 -83.323  1.00  9.25              
ATOM    490  C   HIS A  40       4.101  41.323 -83.337  1.00  9.34              
ATOM    491  O   HIS A  40       3.101  41.107 -84.024  1.00 10.08              
ATOM    492  CB  HIS A  40       3.804  43.753 -82.769  1.00 10.67              
ATOM    493  CG  HIS A  40       3.675  43.721 -81.278  1.00  9.71              
ATOM    494  ND1 HIS A  40       4.761  43.814 -80.435  1.00 13.94              
ATOM    495  CD2 HIS A  40       2.588  43.602 -80.479  1.00  9.70              
ATOM    496  CE1 HIS A  40       4.350  43.755 -79.181  1.00 13.98              
ATOM    497  NE2 HIS A  40       3.035  43.627 -79.180  1.00 10.44              
ATOM    498  H   HIS A  40       4.491  42.649 -85.446  1.00  0.00              
ATOM    499  HA  HIS A  40       5.660  42.687 -82.715  1.00  0.00              
ATOM    500 1HB  HIS A  40       4.158  44.751 -83.031  1.00  0.00              
ATOM    501 2HB  HIS A  40       2.803  43.606 -83.173  1.00  0.00              
ATOM    502  HD2 HIS A  40       1.523  43.501 -80.688  1.00  0.00              
ATOM    503  HE1 HIS A  40       5.064  43.812 -78.360  1.00  0.00              
ATOM    504  HE2 HIS A  40       2.446  43.558 -78.362  1.00  0.00              
ATOM    505  N   HIS A  41       4.668  40.401 -82.570  1.00  0.00              
ATOM    506  CA  HIS A  41       4.186  39.033 -82.566  1.00  0.00              
ATOM    507  C   HIS A  41       3.490  38.571 -81.307  1.00  0.00              
ATOM    508  O   HIS A  41       3.889  38.903 -80.194  1.00  0.00              
ATOM    509  CB  HIS A  41       5.354  38.085 -82.854  1.00  0.00              
ATOM    510  CG  HIS A  41       5.761  38.052 -84.295  1.00  0.00              
ATOM    511  ND1 HIS A  41       5.408  37.025 -85.144  1.00  0.00              
ATOM    512  CD2 HIS A  41       6.491  38.919 -85.035  1.00  0.00              
ATOM    513  CE1 HIS A  41       5.903  37.262 -86.347  1.00  0.00              
ATOM    514  NE2 HIS A  41       6.564  38.405 -86.306  1.00  0.00              
ATOM    515  H   HIS A  41       5.447  40.650 -81.978  1.00  0.00              
ATOM    516  HA  HIS A  41       3.402  38.919 -83.314  1.00  0.00              
ATOM    517 1HB  HIS A  41       6.235  38.390 -82.289  1.00  0.00              
ATOM    518 2HB  HIS A  41       5.085  37.064 -82.583  1.00  0.00              
ATOM    519  HD2 HIS A  41       6.979  39.865 -84.800  1.00  0.00              
ATOM    520  HE1 HIS A  41       5.733  36.563 -87.165  1.00  0.00              
ATOM    521  HE2 HIS A  41       7.048  38.838 -87.080  1.00  0.00              
ATOM    522  N   PRO A  42       2.444  37.758 -81.473  1.00  0.00              
ATOM    523  CA  PRO A  42       1.672  37.235 -80.350  1.00  0.00              
ATOM    524  C   PRO A  42       2.186  35.878 -79.918  1.00  0.00              
ATOM    525  O   PRO A  42       3.156  35.350 -80.471  1.00  0.00              
ATOM    526  CB  PRO A  42       0.293  37.082 -80.960  1.00  0.00              
ATOM    527  CG  PRO A  42       0.643  36.490 -82.317  1.00  0.00              
ATOM    528  CD  PRO A  42       1.852  37.323 -82.757  1.00  0.00              
ATOM    529  HA  PRO A  42       1.684  37.904 -79.477  1.00  0.00              
ATOM    530 1HB  PRO A  42      -0.344  36.421 -80.354  1.00  0.00              
ATOM    531 2HB  PRO A  42      -0.225  38.050 -81.034  1.00  0.00              
ATOM    532 1HG  PRO A  42       0.883  35.420 -82.234  1.00  0.00              
ATOM    533 2HG  PRO A  42      -0.200  36.577 -83.018  1.00  0.00              
ATOM    534 1HD  PRO A  42       2.570  36.735 -83.347  1.00  0.00              
ATOM    535 2HD  PRO A  42       1.560  38.186 -83.374  1.00  0.00              
ATOM    536  N   ARG A  43       1.540  35.338 -78.892  1.00  0.00              
ATOM    537  CA  ARG A  43       1.792  33.970 -78.486  1.00  0.00              
ATOM    538  C   ARG A  43       0.466  33.341 -78.920  1.00  0.00              
ATOM    539  O   ARG A  43      -0.614  33.770 -78.488  1.00  0.00              
ATOM    540  CB  ARG A  43       2.145  33.774 -77.019  1.00  0.00              
ATOM    541  CG  ARG A  43       2.354  32.328 -76.599  1.00  0.00              
ATOM    542  CD  ARG A  43       3.070  32.163 -75.308  1.00  0.00              
ATOM    543  NE  ARG A  43       2.293  32.536 -74.137  1.00  0.00              
ATOM    544  CZ  ARG A  43       2.766  32.540 -72.875  1.00  0.00              
ATOM    545  NH1 ARG A  43       3.995  32.156 -72.611  1.00  0.00              
ATOM    546  NH2 ARG A  43       1.952  32.917 -71.904  1.00  0.00              
ATOM    547  H   ARG A  43       0.861  35.885 -78.383  1.00  0.00              
ATOM    548  HA  ARG A  43       2.731  33.624 -78.919  1.00  0.00              
ATOM    549 1HB  ARG A  43       3.058  34.338 -76.834  1.00  0.00              
ATOM    550 2HB  ARG A  43       1.330  34.202 -76.436  1.00  0.00              
ATOM    551 1HG  ARG A  43       1.379  31.849 -76.506  1.00  0.00              
ATOM    552 2HG  ARG A  43       2.935  31.823 -77.372  1.00  0.00              
ATOM    553 1HD  ARG A  43       3.353  31.117 -75.191  1.00  0.00              
ATOM    554 2HD  ARG A  43       3.965  32.783 -75.318  1.00  0.00              
ATOM    555  HE  ARG A  43       1.330  32.838 -74.071  1.00  0.00              
ATOM    556 1HH1 ARG A  43       4.599  31.853 -73.362  1.00  0.00              
ATOM    557 2HH1 ARG A  43       4.330  32.165 -71.658  1.00  0.00              
ATOM    558 1HH2 ARG A  43       1.004  33.192 -72.123  1.00  0.00              
ATOM    559 2HH2 ARG A  43       2.280  32.928 -70.950  1.00  0.00              
ATOM    560  N   ALA A  44       0.550  32.360 -79.811  1.00  0.00              
ATOM    561  CA  ALA A  44      -0.631  31.683 -80.326  1.00  0.00              
ATOM    562  C   ALA A  44      -0.720  30.268 -79.805  1.00  0.00              
ATOM    563  O   ALA A  44       0.270  29.537 -79.815  1.00  0.00              
ATOM    564  CB  ALA A  44      -0.628  31.688 -81.848  1.00  0.00              
ATOM    565  H   ALA A  44       1.462  32.077 -80.140  1.00  0.00              
ATOM    566  HA  ALA A  44      -1.524  32.234 -80.033  1.00  0.00              
ATOM    567 1HB  ALA A  44      -1.516  31.173 -82.214  1.00  0.00              
ATOM    568 2HB  ALA A  44      -0.630  32.716 -82.209  1.00  0.00              
ATOM    569 3HB  ALA A  44       0.262  31.177 -82.211  1.00  0.00              
ATOM    570  N   THR A  45      -1.903  29.872 -79.359  1.00  0.00              
ATOM    571  CA  THR A  45      -2.100  28.505 -78.896  1.00  0.00              
ATOM    572  C   THR A  45      -3.180  27.919 -79.794  1.00  0.00              
ATOM    573  O   THR A  45      -4.316  28.397 -79.812  1.00  0.00              
ATOM    574  CB  THR A  45      -2.525  28.424 -77.418  1.00  0.00              
ATOM    575  OG1 THR A  45      -1.514  29.017 -76.594  1.00  0.00              
ATOM    576  CG2 THR A  45      -2.730  26.975 -77.001  1.00  0.00              
ATOM    577  H   THR A  45      -2.681  30.516 -79.336  1.00  0.00              
ATOM    578  HA  THR A  45      -1.169  27.945 -78.991  1.00  0.00              
ATOM    579  HB  THR A  45      -3.457  28.974 -77.287  1.00  0.00              
ATOM    580  HG1 THR A  45      -0.798  28.389 -76.465  1.00  0.00              
ATOM    581 1HG2 THR A  45      -3.030  26.939 -75.954  1.00  0.00              
ATOM    582 2HG2 THR A  45      -3.506  26.525 -77.619  1.00  0.00              
ATOM    583 3HG2 THR A  45      -1.798  26.426 -77.131  1.00  0.00              
ATOM    584  N   VAL A  46      -2.804  26.901 -80.560  1.00  0.00              
ATOM    585  CA  VAL A  46      -3.706  26.251 -81.495  1.00  0.00              
ATOM    586  C   VAL A  46      -4.027  24.836 -81.048  1.00  0.00              
ATOM    587  O   VAL A  46      -3.132  24.048 -80.734  1.00  0.00              
ATOM    588  CB  VAL A  46      -3.115  26.210 -82.917  1.00  0.00              
ATOM    589  CG1 VAL A  46      -4.057  25.483 -83.864  1.00  0.00              
ATOM    590  CG2 VAL A  46      -2.837  27.618 -83.420  1.00  0.00              
ATOM    591  H   VAL A  46      -1.852  26.571 -80.484  1.00  0.00              
ATOM    592  HA  VAL A  46      -4.670  26.759 -81.535  1.00  0.00              
ATOM    593  HB  VAL A  46      -2.157  25.690 -82.887  1.00  0.00              
ATOM    594 1HG1 VAL A  46      -3.623  25.462 -84.865  1.00  0.00              
ATOM    595 2HG1 VAL A  46      -4.209  24.462 -83.515  1.00  0.00              
ATOM    596 3HG1 VAL A  46      -5.014  26.003 -83.896  1.00  0.00              
ATOM    597 1HG2 VAL A  46      -2.419  27.570 -84.425  1.00  0.00              
ATOM    598 2HG2 VAL A  46      -3.767  28.186 -83.440  1.00  0.00              
ATOM    599 3HG2 VAL A  46      -2.126  28.109 -82.755  1.00  0.00              
ATOM    600  N   GLU A  47      -5.311  24.523 -81.005  1.00  0.00              
ATOM    601  CA  GLU A  47      -5.755  23.192 -80.628  1.00  0.00              
ATOM    602  C   GLU A  47      -7.052  22.925 -81.360  1.00  0.00              
ATOM    603  O   GLU A  47      -7.576  23.807 -82.035  1.00  0.00              
ATOM    604  CB  GLU A  47      -5.944  23.067 -79.115  1.00  0.00              
ATOM    605  CG  GLU A  47      -7.052  23.941 -78.545  1.00  0.00              
ATOM    606  CD  GLU A  47      -7.125  23.825 -77.048  1.00  0.00              
ATOM    607  OE1 GLU A  47      -7.369  22.744 -76.567  1.00  0.00              
ATOM    608  OE2 GLU A  47      -6.827  24.788 -76.382  1.00  0.00              
ATOM    609  H   GLU A  47      -6.000  25.224 -81.239  1.00  0.00              
ATOM    610  HA  GLU A  47      -5.008  22.455 -80.924  1.00  0.00              
ATOM    611 1HB  GLU A  47      -6.165  22.020 -78.907  1.00  0.00              
ATOM    612 2HB  GLU A  47      -4.995  23.337 -78.651  1.00  0.00              
ATOM    613 1HG  GLU A  47      -6.962  24.991 -78.822  1.00  0.00              
ATOM    614 2HG  GLU A  47      -7.958  23.527 -78.986  1.00  0.00              
ATOM    615  N   PHE A  48      -7.560  21.706 -81.255  1.00  0.00              
ATOM    616  CA  PHE A  48      -8.806  21.387 -81.926  1.00  0.00              
ATOM    617  C   PHE A  48      -9.896  22.375 -81.536  1.00  0.00              
ATOM    618  O   PHE A  48     -10.195  22.543 -80.356  1.00  0.00              
ATOM    619  CB  PHE A  48      -9.241  19.958 -81.596  1.00  0.00              
ATOM    620  CG  PHE A  48     -10.494  19.527 -82.305  1.00  0.00              
ATOM    621  CD1 PHE A  48     -10.462  19.168 -83.644  1.00  0.00              
ATOM    622  CD2 PHE A  48     -11.707  19.481 -81.634  1.00  0.00              
ATOM    623  CE1 PHE A  48     -11.614  18.772 -84.297  1.00  0.00              
ATOM    624  CE2 PHE A  48     -12.859  19.084 -82.283  1.00  0.00              
ATOM    625  CZ  PHE A  48     -12.812  18.729 -83.617  1.00  0.00              
ATOM    626  H   PHE A  48      -7.095  20.991 -80.715  1.00  0.00              
ATOM    627  HA  PHE A  48      -8.672  21.454 -83.006  1.00  0.00              
ATOM    628 1HB  PHE A  48      -8.462  19.253 -81.884  1.00  0.00              
ATOM    629 2HB  PHE A  48      -9.439  19.864 -80.529  1.00  0.00              
ATOM    630  HD1 PHE A  48      -9.514  19.201 -84.181  1.00  0.00              
ATOM    631  HD2 PHE A  48     -11.744  19.761 -80.581  1.00  0.00              
ATOM    632  HE1 PHE A  48     -11.575  18.493 -85.349  1.00  0.00              
ATOM    633  HE2 PHE A  48     -13.806  19.051 -81.744  1.00  0.00              
ATOM    634  HZ  PHE A  48     -13.721  18.418 -84.131  1.00  0.00              
ATOM    635  N   GLY A  49     -10.465  23.038 -82.539  1.00 10.97              
ATOM    636  CA  GLY A  49     -11.549  23.977 -82.311  1.00 12.49              
ATOM    637  C   GLY A  49     -11.263  25.310 -81.641  1.00 11.46              
ATOM    638  O   GLY A  49     -12.203  26.037 -81.316  1.00 12.63              
ATOM    639  H   GLY A  49     -10.136  22.886 -83.482  1.00  0.00              
ATOM    640 1HA  GLY A  49     -11.998  24.242 -83.268  1.00  0.00              
ATOM    641 2HA  GLY A  49     -12.300  23.507 -81.677  1.00  0.00              
ATOM    642  N   ARG A  50      -9.999  25.661 -81.433  1.00 10.31              
ATOM    643  CA  ARG A  50      -9.725  26.934 -80.790  1.00 10.46              
ATOM    644  C   ARG A  50      -8.340  27.493 -80.999  1.00  9.09              
ATOM    645  O   ARG A  50      -7.352  26.761 -81.069  1.00 10.51              
ATOM    646  CB  ARG A  50      -9.957  26.819 -79.287  1.00 14.76              
ATOM    647  CG  ARG A  50      -9.809  28.136 -78.512  1.00 19.26              
ATOM    648  CD  ARG A  50     -10.205  27.982 -77.046  1.00 26.40              
ATOM    649  NE  ARG A  50      -9.323  27.072 -76.320  1.00 34.92              
ATOM    650  CZ  ARG A  50      -9.424  26.816 -75.019  1.00 38.68              
ATOM    651  NH1 ARG A  50     -10.372  27.401 -74.299  1.00 39.97              
ATOM    652  NH2 ARG A  50      -8.576  25.980 -74.435  1.00 41.66              
ATOM    653  H   ARG A  50      -9.226  25.072 -81.707  1.00  0.00              
ATOM    654  HA  ARG A  50     -10.423  27.689 -81.153  1.00  0.00              
ATOM    655 1HB  ARG A  50     -10.965  26.431 -79.149  1.00  0.00              
ATOM    656 2HB  ARG A  50      -9.235  26.096 -78.908  1.00  0.00              
ATOM    657 1HG  ARG A  50      -8.769  28.458 -78.570  1.00  0.00              
ATOM    658 2HG  ARG A  50     -10.448  28.886 -78.979  1.00  0.00              
ATOM    659 1HD  ARG A  50     -10.164  28.958 -76.564  1.00  0.00              
ATOM    660 2HD  ARG A  50     -11.221  27.593 -76.993  1.00  0.00              
ATOM    661  HE  ARG A  50      -8.544  26.523 -76.658  1.00  0.00              
ATOM    662 1HH1 ARG A  50     -11.017  28.040 -74.742  1.00  0.00              
ATOM    663 2HH1 ARG A  50     -10.445  27.204 -73.311  1.00  0.00              
ATOM    664 1HH2 ARG A  50      -7.851  25.537 -74.982  1.00  0.00              
ATOM    665 2HH2 ARG A  50      -8.658  25.791 -73.447  1.00  0.00              
ATOM    666  N   VAL A  51      -8.286  28.813 -81.105  1.00  8.68              
ATOM    667  CA  VAL A  51      -7.026  29.521 -81.206  1.00  8.32              
ATOM    668  C   VAL A  51      -7.065  30.581 -80.121  1.00  8.33              
ATOM    669  O   VAL A  51      -8.021  31.356 -80.037  1.00 10.09              
ATOM    670  CB  VAL A  51      -6.837  30.259 -82.542  1.00  9.58              
ATOM    671  CG1 VAL A  51      -5.531  31.054 -82.501  1.00 11.97              
ATOM    672  CG2 VAL A  51      -6.816  29.274 -83.694  1.00 12.47              
ATOM    673  H   VAL A  51      -9.148  29.339 -81.116  1.00  0.00              
ATOM    674  HA  VAL A  51      -6.180  28.844 -81.085  1.00  0.00              
ATOM    675  HB  VAL A  51      -7.689  30.919 -82.705  1.00  0.00              
ATOM    676 1HG1 VAL A  51      -5.394  31.579 -83.447  1.00  0.00              
ATOM    677 2HG1 VAL A  51      -5.571  31.778 -81.688  1.00  0.00              
ATOM    678 3HG1 VAL A  51      -4.695  30.373 -82.341  1.00  0.00              
ATOM    679 1HG2 VAL A  51      -6.682  29.813 -84.632  1.00  0.00              
ATOM    680 2HG2 VAL A  51      -5.993  28.573 -83.557  1.00  0.00              
ATOM    681 3HG2 VAL A  51      -7.758  28.726 -83.722  1.00  0.00              
ATOM    682  N   THR A  52      -6.049  30.593 -79.270  1.00  8.06              
ATOM    683  CA  THR A  52      -5.946  31.609 -78.237  1.00  7.55              
ATOM    684  C   THR A  52      -4.855  32.555 -78.722  1.00  7.00              
ATOM    685  O   THR A  52      -3.770  32.120 -79.133  1.00  8.20              
ATOM    686  CB  THR A  52      -5.530  31.019 -76.880  1.00  8.79              
ATOM    687  OG1 THR A  52      -6.496  30.049 -76.464  1.00 11.70              
ATOM    688  CG2 THR A  52      -5.455  32.114 -75.821  1.00 10.72              
ATOM    689  H   THR A  52      -5.332  29.885 -79.337  1.00  0.00              
ATOM    690  HA  THR A  52      -6.907  32.108 -78.113  1.00  0.00              
ATOM    691  HB  THR A  52      -4.553  30.547 -76.983  1.00  0.00              
ATOM    692  HG1 THR A  52      -7.189  29.984 -77.126  1.00  0.00              
ATOM    693 1HG2 THR A  52      -5.159  31.677 -74.868  1.00  0.00              
ATOM    694 2HG2 THR A  52      -4.721  32.861 -76.122  1.00  0.00              
ATOM    695 3HG2 THR A  52      -6.431  32.585 -75.717  1.00  0.00              
ATOM    696  N   VAL A  53      -5.157  33.845 -78.704  1.00  7.29              
ATOM    697  CA  VAL A  53      -4.216  34.862 -79.141  1.00  7.01              
ATOM    698  C   VAL A  53      -3.886  35.746 -77.949  1.00  6.72              
ATOM    699  O   VAL A  53      -4.787  36.270 -77.291  1.00  7.39              
ATOM    700  CB  VAL A  53      -4.822  35.738 -80.272  1.00  7.01              
ATOM    701  CG1 VAL A  53      -3.787  36.741 -80.763  1.00  8.27              
ATOM    702  CG2 VAL A  53      -5.312  34.861 -81.421  1.00  7.87              
ATOM    703  H   VAL A  53      -6.070  34.127 -78.376  1.00  0.00              
ATOM    704  HA  VAL A  53      -3.288  34.416 -79.501  1.00  0.00              
ATOM    705  HB  VAL A  53      -5.692  36.266 -79.883  1.00  0.00              
ATOM    706 1HG1 VAL A  53      -4.220  37.352 -81.556  1.00  0.00              
ATOM    707 2HG1 VAL A  53      -3.482  37.383 -79.937  1.00  0.00              
ATOM    708 3HG1 VAL A  53      -2.919  36.208 -81.150  1.00  0.00              
ATOM    709 1HG2 VAL A  53      -5.734  35.489 -82.205  1.00  0.00              
ATOM    710 2HG2 VAL A  53      -4.475  34.290 -81.824  1.00  0.00              
ATOM    711 3HG2 VAL A  53      -6.077  34.175 -81.055  1.00  0.00              
ATOM    712  N   GLU A  54      -2.596  35.899 -77.676  1.00  6.62              
ATOM    713  CA  GLU A  54      -2.137  36.731 -76.569  1.00  7.14              
ATOM    714  C   GLU A  54      -1.176  37.783 -77.092  1.00  6.74              
ATOM    715  O   GLU A  54      -0.222  37.464 -77.809  1.00  7.83              
ATOM    716  CB  GLU A  54      -1.411  35.891 -75.519  1.00  7.65              
ATOM    717  CG  GLU A  54      -2.232  34.786 -74.899  1.00 10.07              
ATOM    718  CD  GLU A  54      -1.391  33.912 -73.999  1.00  9.81              
ATOM    719  OE1 GLU A  54      -1.139  34.299 -72.839  1.00 14.04              
ATOM    720  OE2 GLU A  54      -0.956  32.842 -74.460  1.00 10.68              
ATOM    721  H   GLU A  54      -1.914  35.426 -78.251  1.00  0.00              
ATOM    722  HA  GLU A  54      -2.990  37.216 -76.092  1.00  0.00              
ATOM    723 1HB  GLU A  54      -0.540  35.454 -76.008  1.00  0.00              
ATOM    724 2HB  GLU A  54      -1.084  36.574 -74.735  1.00  0.00              
ATOM    725 1HG  GLU A  54      -3.098  35.148 -74.345  1.00  0.00              
ATOM    726 2HG  GLU A  54      -2.568  34.205 -75.756  1.00  0.00              
ATOM    727  N   TRP A  55      -1.438  39.035 -76.731  1.00  6.79              
ATOM    728  CA  TRP A  55      -0.602  40.155 -77.130  1.00  7.32              
ATOM    729  C   TRP A  55      -0.061  40.884 -75.913  1.00  8.04              
ATOM    730  O   TRP A  55      -0.812  41.223 -75.000  1.00  8.18              
ATOM    731  CB  TRP A  55      -1.389  41.198 -77.933  1.00  8.29              
ATOM    732  CG  TRP A  55      -1.985  40.739 -79.215  1.00  7.36              
ATOM    733  CD1 TRP A  55      -3.303  40.467 -79.457  1.00  7.63              
ATOM    734  CD2 TRP A  55      -1.298  40.523 -80.451  1.00  6.84              
ATOM    735  NE1 TRP A  55      -3.479  40.099 -80.768  1.00  8.32              
ATOM    736  CE2 TRP A  55      -2.264  40.121 -81.400  1.00  7.39              
ATOM    737  CE3 TRP A  55       0.041  40.631 -80.850  1.00  7.91              
ATOM    738  CZ2 TRP A  55      -1.933  39.825 -82.725  1.00  8.93              
ATOM    739  CZ3 TRP A  55       0.368  40.339 -82.171  1.00  9.37              
ATOM    740  CH2 TRP A  55      -0.617  39.938 -83.090  1.00  9.69              
ATOM    741  H   TRP A  55      -2.251  39.208 -76.157  1.00  0.00              
ATOM    742  HA  TRP A  55       0.218  39.800 -77.755  1.00  0.00              
ATOM    743 1HB  TRP A  55      -2.230  41.569 -77.347  1.00  0.00              
ATOM    744 2HB  TRP A  55      -0.740  42.031 -78.205  1.00  0.00              
ATOM    745  HD1 TRP A  55      -3.990  40.575 -78.620  1.00  0.00              
ATOM    746  HE1 TRP A  55      -4.359  39.852 -81.197  1.00  0.00              
ATOM    747  HE3 TRP A  55       0.841  40.936 -80.176  1.00  0.00              
ATOM    748  HZ2 TRP A  55      -2.725  39.521 -83.410  1.00  0.00              
ATOM    749  HZ3 TRP A  55       1.411  40.429 -82.476  1.00  0.00              
ATOM    750  HH2 TRP A  55      -0.325  39.712 -84.116  1.00  0.00              
ATOM    751  N   TRP A  56       1.244  41.116 -75.894  1.00  8.08              
ATOM    752  CA  TRP A  56       1.845  41.919 -74.838  1.00  8.45              
ATOM    753  C   TRP A  56       3.194  42.403 -75.323  1.00  8.09              
ATOM    754  O   TRP A  56       3.718  41.926 -76.333  1.00  8.69              
ATOM    755  CB  TRP A  56       1.961  41.160 -73.502  1.00  9.65              
ATOM    756  CG  TRP A  56       3.083  40.186 -73.382  1.00 10.11              
ATOM    757  CD1 TRP A  56       4.343  40.430 -72.912  1.00 14.07              
ATOM    758  CD2 TRP A  56       3.032  38.791 -73.692  1.00 13.77              
ATOM    759  NE1 TRP A  56       5.079  39.268 -72.906  1.00 14.06              
ATOM    760  CE2 TRP A  56       4.298  38.247 -73.382  1.00 13.50              
ATOM    761  CE3 TRP A  56       2.037  37.946 -74.202  1.00 13.85              
ATOM    762  CZ2 TRP A  56       4.595  36.888 -73.564  1.00 14.46              
ATOM    763  CZ3 TRP A  56       2.331  36.597 -74.383  1.00 13.07              
ATOM    764  CH2 TRP A  56       3.600  36.082 -74.065  1.00 13.70              
ATOM    765  H   TRP A  56       1.835  40.734 -76.618  1.00  0.00              
ATOM    766  HA  TRP A  56       1.238  42.806 -74.657  1.00  0.00              
ATOM    767 1HB  TRP A  56       2.108  41.862 -72.681  1.00  0.00              
ATOM    768 2HB  TRP A  56       1.059  40.575 -73.323  1.00  0.00              
ATOM    769  HD1 TRP A  56       4.572  41.455 -72.625  1.00  0.00              
ATOM    770  HE1 TRP A  56       6.038  39.180 -72.602  1.00  0.00              
ATOM    771  HE3 TRP A  56       1.039  38.296 -74.463  1.00  0.00              
ATOM    772  HZ2 TRP A  56       5.590  36.527 -73.303  1.00  0.00              
ATOM    773  HZ3 TRP A  56       1.550  35.948 -74.779  1.00  0.00              
ATOM    774  HH2 TRP A  56       3.798  35.021 -74.220  1.00  0.00              
ATOM    775  N   THR A  57       3.728  43.393 -74.625  1.00  8.58              
ATOM    776  CA  THR A  57       5.016  43.962 -74.962  1.00  9.74              
ATOM    777  C   THR A  57       5.970  43.615 -73.829  1.00  9.09              
ATOM    778  O   THR A  57       5.836  44.111 -72.711  1.00 10.49              
ATOM    779  CB  THR A  57       4.901  45.484 -75.129  1.00 11.06              
ATOM    780  OG1 THR A  57       3.946  45.768 -76.162  1.00 14.06              
ATOM    781  CG2 THR A  57       6.242  46.085 -75.514  1.00 13.94              
ATOM    782  H   THR A  57       3.219  43.761 -73.834  1.00  0.00              
ATOM    783  HA  THR A  57       5.381  43.525 -75.892  1.00  0.00              
ATOM    784  HB  THR A  57       4.567  45.920 -74.187  1.00  0.00              
ATOM    785  HG1 THR A  57       3.599  44.944 -76.511  1.00  0.00              
ATOM    786 1HG2 THR A  57       6.137  47.164 -75.627  1.00  0.00              
ATOM    787 2HG2 THR A  57       6.974  45.870 -74.735  1.00  0.00              
ATOM    788 3HG2 THR A  57       6.576  45.652 -76.456  1.00  0.00              
ATOM    789  N   HIS A  58       6.920  42.737 -74.132  1.00 12.95              
ATOM    790  CA  HIS A  58       7.898  42.270 -73.156  1.00 15.64              
ATOM    791  C   HIS A  58       8.617  43.368 -72.385  1.00 12.45              
ATOM    792  O   HIS A  58       8.640  43.354 -71.154  1.00 13.42              
ATOM    793  CB  HIS A  58       8.949  41.391 -73.838  1.00 20.08              
ATOM    794  CG  HIS A  58      10.052  40.954 -72.924  1.00 26.32              
ATOM    795  ND1 HIS A  58       9.852  40.067 -71.887  1.00 29.42              
ATOM    796  CD2 HIS A  58      11.359  41.303 -72.871  1.00 29.08              
ATOM    797  CE1 HIS A  58      10.988  39.889 -71.237  1.00 28.37              
ATOM    798  NE2 HIS A  58      11.918  40.628 -71.814  1.00 31.99              
ATOM    799  H   HIS A  58       6.961  42.383 -75.077  1.00  0.00              
ATOM    800  HA  HIS A  58       7.396  41.686 -72.385  1.00  0.00              
ATOM    801 1HB  HIS A  58       8.486  40.482 -74.224  1.00  0.00              
ATOM    802 2HB  HIS A  58       9.419  41.935 -74.657  1.00  0.00              
ATOM    803  HD2 HIS A  58      11.971  41.971 -73.478  1.00  0.00              
ATOM    804  HE1 HIS A  58      11.037  39.219 -70.379  1.00  0.00              
ATOM    805  HE2 HIS A  58      12.885  40.692 -71.531  1.00  0.00              
ATOM    806  N   SER A  59       9.205  44.315 -73.106  1.00 13.81              
ATOM    807  CA  SER A  59       9.954  45.388 -72.468  1.00 11.90              
ATOM    808  C   SER A  59       9.129  46.171 -71.460  1.00 11.41              
ATOM    809  O   SER A  59       9.653  46.613 -70.434  1.00 13.39              
ATOM    810  CB  SER A  59      10.523  46.344 -73.523  1.00 13.87              
ATOM    811  OG  SER A  59       9.506  47.134 -74.113  1.00 13.20              
ATOM    812  H   SER A  59       9.135  44.296 -74.113  1.00  0.00              
ATOM    813  HA  SER A  59      10.865  45.046 -71.975  1.00  0.00              
ATOM    814 1HB  SER A  59      11.252  46.997 -73.044  1.00  0.00              
ATOM    815 2HB  SER A  59      11.016  45.757 -74.297  1.00  0.00              
ATOM    816  HG  SER A  59       8.658  46.905 -73.725  1.00  0.00              
ATOM    817  N   ALA A  60       7.842  46.336 -71.745  1.00 11.61              
ATOM    818  CA  ALA A  60       6.947  47.081 -70.870  1.00 12.55              
ATOM    819  C   ALA A  60       6.348  46.221 -69.764  1.00 12.45              
ATOM    820  O   ALA A  60       5.770  46.745 -68.810  1.00 15.46              
ATOM    821  CB  ALA A  60       5.832  47.710 -71.695  1.00 13.67              
ATOM    822  H   ALA A  60       7.475  45.932 -72.595  1.00  0.00              
ATOM    823  HA  ALA A  60       7.515  47.872 -70.381  1.00  0.00              
ATOM    824 1HB  ALA A  60       5.164  48.267 -71.038  1.00  0.00              
ATOM    825 2HB  ALA A  60       6.262  48.387 -72.433  1.00  0.00              
ATOM    826 3HB  ALA A  60       5.271  46.928 -72.204  1.00  0.00              
ATOM    827  N   GLY A  61       6.480  44.907 -69.897  1.00 13.34              
ATOM    828  CA  GLY A  61       5.932  44.006 -68.899  1.00 14.64              
ATOM    829  C   GLY A  61       4.417  44.073 -68.856  1.00 15.23              
ATOM    830  O   GLY A  61       3.808  43.890 -67.800  1.00 16.29              
ATOM    831  H   GLY A  61       6.964  44.521 -70.695  1.00  0.00              
ATOM    832 1HA  GLY A  61       6.232  42.985 -69.138  1.00  0.00              
ATOM    833 2HA  GLY A  61       6.323  44.279 -67.920  1.00  0.00              
ATOM    834  N   GLY A  62       3.798  44.335 -70.002  1.00 12.68              
ATOM    835  CA  GLY A  62       2.353  44.425 -70.034  1.00 13.15              
ATOM    836  C   GLY A  62       1.766  44.823 -71.370  1.00 10.96              
ATOM    837  O   GLY A  62       2.409  44.708 -72.418  1.00 10.29              
ATOM    838  H   GLY A  62       4.319  44.473 -70.856  1.00  0.00              
ATOM    839 1HA  GLY A  62       1.930  43.454 -69.775  1.00  0.00              
ATOM    840 2HA  GLY A  62       2.026  45.168 -69.307  1.00  0.00              
ATOM    841  N   VAL A  63       0.533  45.310 -71.314  1.00 10.87              
ATOM    842  CA  VAL A  63      -0.215  45.710 -72.495  1.00  9.70              
ATOM    843  C   VAL A  63      -0.002  47.174 -72.860  1.00 11.69              
ATOM    844  O   VAL A  63      -0.119  48.062 -72.011  1.00 12.78              
ATOM    845  CB  VAL A  63      -1.721  45.448 -72.274  1.00 10.74              
ATOM    846  CG1 VAL A  63      -2.517  45.864 -73.494  1.00 11.80              
ATOM    847  CG2 VAL A  63      -1.946  43.973 -71.974  1.00 11.49              
ATOM    848  H   VAL A  63       0.103  45.403 -70.405  1.00  0.00              
ATOM    849  HA  VAL A  63       0.123  45.170 -73.380  1.00  0.00              
ATOM    850  HB  VAL A  63      -2.054  46.010 -71.402  1.00  0.00              
ATOM    851 1HG1 VAL A  63      -3.576  45.672 -73.320  1.00  0.00              
ATOM    852 2HG1 VAL A  63      -2.367  46.927 -73.681  1.00  0.00              
ATOM    853 3HG1 VAL A  63      -2.183  45.292 -74.359  1.00  0.00              
ATOM    854 1HG2 VAL A  63      -3.009  43.791 -71.818  1.00  0.00              
ATOM    855 2HG2 VAL A  63      -1.594  43.374 -72.814  1.00  0.00              
ATOM    856 3HG2 VAL A  63      -1.395  43.696 -71.075  1.00  0.00              
ATOM    857  N   THR A  64       0.315  47.416 -74.127  1.00 10.18              
ATOM    858  CA  THR A  64       0.543  48.769 -74.624  1.00 10.55              
ATOM    859  C   THR A  64      -0.424  49.070 -75.763  1.00 10.45              
ATOM    860  O   THR A  64      -1.202  48.209 -76.175  1.00 10.71              
ATOM    861  CB  THR A  64       1.971  48.942 -75.164  1.00 11.13              
ATOM    862  OG1 THR A  64       2.137  48.125 -76.330  1.00 12.57              
ATOM    863  CG2 THR A  64       2.994  48.547 -74.106  1.00 14.50              
ATOM    864  H   THR A  64       0.400  46.637 -74.764  1.00  0.00              
ATOM    865  HA  THR A  64       0.385  49.489 -73.820  1.00  0.00              
ATOM    866  HB  THR A  64       2.121  49.985 -75.442  1.00  0.00              
ATOM    867  HG1 THR A  64       1.319  47.655 -76.510  1.00  0.00              
ATOM    868 1HG2 THR A  64       3.999  48.677 -74.507  1.00  0.00              
ATOM    869 2HG2 THR A  64       2.869  49.178 -73.226  1.00  0.00              
ATOM    870 3HG2 THR A  64       2.845  47.504 -73.829  1.00  0.00              
ATOM    871  N   GLU A  65      -0.362  50.292 -76.278  1.00 11.40              
ATOM    872  CA  GLU A  65      -1.236  50.695 -77.368  1.00 10.84              
ATOM    873  C   GLU A  65      -1.046  49.793 -78.589  1.00 10.26              
ATOM    874  O   GLU A  65      -2.008  49.479 -79.291  1.00 10.41              
ATOM    875  CB  GLU A  65      -0.964  52.156 -77.737  1.00 14.51              
ATOM    876  CG  GLU A  65      -2.119  52.851 -78.438  1.00 22.61              
ATOM    877  CD  GLU A  65      -3.419  52.757 -77.653  1.00 24.07              
ATOM    878  OE1 GLU A  65      -3.367  52.723 -76.406  1.00 25.09              
ATOM    879  OE2 GLU A  65      -4.497  52.732 -78.281  1.00 31.76              
ATOM    880  H   GLU A  65       0.303  50.957 -75.909  1.00  0.00              
ATOM    881  HA  GLU A  65      -2.278  50.594 -77.063  1.00  0.00              
ATOM    882 1HB  GLU A  65      -0.734  52.681 -76.810  1.00  0.00              
ATOM    883 2HB  GLU A  65      -0.088  52.163 -78.386  1.00  0.00              
ATOM    884 1HG  GLU A  65      -1.922  53.899 -78.663  1.00  0.00              
ATOM    885 2HG  GLU A  65      -2.226  52.295 -79.368  1.00  0.00              
ATOM    886  N   LYS A  66       0.189  49.371 -78.844  1.00 10.38              
ATOM    887  CA  LYS A  66       0.452  48.502 -79.987  1.00  9.51              
ATOM    888  C   LYS A  66      -0.304  47.185 -79.837  1.00  7.98              
ATOM    889  O   LYS A  66      -0.820  46.642 -80.813  1.00  8.78              
ATOM    890  CB  LYS A  66       1.949  48.218 -80.114  1.00 10.41              
ATOM    891  CG  LYS A  66       2.323  47.400 -81.340  1.00 12.25              
ATOM    892  CD  LYS A  66       1.998  48.147 -82.623  1.00 13.63              
ATOM    893  CE  LYS A  66       2.525  47.401 -83.839  1.00 16.67              
ATOM    894  NZ  LYS A  66       2.244  48.141 -85.100  1.00 26.79              
ATOM    895  H   LYS A  66       0.957  49.648 -78.249  1.00  0.00              
ATOM    896  HA  LYS A  66       0.112  48.985 -80.904  1.00  0.00              
ATOM    897 1HB  LYS A  66       2.455  49.183 -80.150  1.00  0.00              
ATOM    898 2HB  LYS A  66       2.251  47.684 -79.213  1.00  0.00              
ATOM    899 1HG  LYS A  66       3.392  47.189 -81.302  1.00  0.00              
ATOM    900 2HG  LYS A  66       1.768  46.463 -81.314  1.00  0.00              
ATOM    901 1HD  LYS A  66       0.915  48.253 -82.699  1.00  0.00              
ATOM    902 2HD  LYS A  66       2.455  49.135 -82.575  1.00  0.00              
ATOM    903 1HE  LYS A  66       3.600  47.272 -83.722  1.00  0.00              
ATOM    904 2HE  LYS A  66       2.045  46.423 -83.874  1.00  0.00              
ATOM    905 1HZ  LYS A  66       2.606  47.618 -85.885  1.00  0.00              
ATOM    906 2HZ  LYS A  66       1.246  48.260 -85.206  1.00  0.00              
ATOM    907 3HZ  LYS A  66       2.689  49.047 -85.065  1.00  0.00              
ATOM    908  N   ASP A  67      -0.358  46.666 -78.616  1.00  7.75              
ATOM    909  CA  ASP A  67      -1.063  45.418 -78.369  1.00  7.46              
ATOM    910  C   ASP A  67      -2.549  45.575 -78.656  1.00  8.01              
ATOM    911  O   ASP A  67      -3.173  44.689 -79.239  1.00  7.83              
ATOM    912  CB  ASP A  67      -0.827  44.979 -76.932  1.00  8.50              
ATOM    913  CG  ASP A  67       0.624  44.662 -76.676  1.00  9.02              
ATOM    914  OD1 ASP A  67       1.154  43.772 -77.371  1.00  8.77              
ATOM    915  OD2 ASP A  67       1.238  45.307 -75.799  1.00 10.57              
ATOM    916  H   ASP A  67       0.093  47.137 -77.845  1.00  0.00              
ATOM    917  HA  ASP A  67      -0.694  44.646 -79.044  1.00  0.00              
ATOM    918 1HB  ASP A  67      -1.210  45.684 -76.194  1.00  0.00              
ATOM    919 2HB  ASP A  67      -1.425  44.067 -76.910  1.00  0.00              
ATOM    920  N   ARG A  68      -3.120  46.706 -78.254  1.00  7.97              
ATOM    921  CA  ARG A  68      -4.532  46.946 -78.511  1.00  9.43              
ATOM    922  C   ARG A  68      -4.795  47.085 -80.003  1.00  8.58              
ATOM    923  O   ARG A  68      -5.838  46.652 -80.495  1.00  9.20              
ATOM    924  CB  ARG A  68      -5.004  48.175 -77.737  1.00  9.69              
ATOM    925  CG  ARG A  68      -5.103  47.938 -76.239  1.00 10.74              
ATOM    926  CD  ARG A  68      -5.734  49.119 -75.515  1.00 14.44              
ATOM    927  NE  ARG A  68      -4.771  50.176 -75.224  1.00 15.30              
ATOM    928  CZ  ARG A  68      -3.941  50.166 -74.185  1.00 19.67              
ATOM    929  NH1 ARG A  68      -3.957  49.151 -73.331  1.00 17.14              
ATOM    930  NH2 ARG A  68      -3.096  51.171 -74.000  1.00 21.18              
ATOM    931  H   ARG A  68      -2.582  47.409 -77.767  1.00  0.00              
ATOM    932  HA  ARG A  68      -5.122  46.106 -78.144  1.00  0.00              
ATOM    933 1HB  ARG A  68      -4.293  48.974 -77.943  1.00  0.00              
ATOM    934 2HB  ARG A  68      -5.981  48.447 -78.137  1.00  0.00              
ATOM    935 1HG  ARG A  68      -5.710  47.049 -76.068  1.00  0.00              
ATOM    936 2HG  ARG A  68      -4.098  47.773 -75.847  1.00  0.00              
ATOM    937 1HD  ARG A  68      -6.524  49.535 -76.139  1.00  0.00              
ATOM    938 2HD  ARG A  68      -6.159  48.771 -74.574  1.00  0.00              
ATOM    939  HE  ARG A  68      -4.584  51.034 -75.726  1.00  0.00              
ATOM    940 1HH1 ARG A  68      -4.601  48.385 -73.472  1.00  0.00              
ATOM    941 2HH1 ARG A  68      -3.325  49.148 -72.543  1.00  0.00              
ATOM    942 1HH2 ARG A  68      -3.085  51.944 -74.651  1.00  0.00              
ATOM    943 2HH2 ARG A  68      -2.468  51.160 -73.210  1.00  0.00              
ATOM    944  N   GLU A  69      -3.851  47.682 -80.723  1.00  9.07              
ATOM    945  CA  GLU A  69      -3.989  47.822 -82.164  1.00  9.41              
ATOM    946  C   GLU A  69      -3.985  46.428 -82.790  1.00  9.13              
ATOM    947  O   GLU A  69      -4.800  46.126 -83.658  1.00  9.77              
ATOM    948  CB  GLU A  69      -2.832  48.637 -82.742  1.00 10.71              
ATOM    949  CG  GLU A  69      -2.864  48.731 -84.256  1.00 17.86              
ATOM    950  CD  GLU A  69      -1.643  49.413 -84.835  1.00 24.64              
ATOM    951  OE1 GLU A  69      -1.610  49.608 -86.067  1.00 28.09              
ATOM    952  OE2 GLU A  69      -0.719  49.754 -84.068  1.00 28.99              
ATOM    953  H   GLU A  69      -3.025  48.045 -80.270  1.00  0.00              
ATOM    954  HA  GLU A  69      -4.923  48.333 -82.398  1.00  0.00              
ATOM    955 1HB  GLU A  69      -2.895  49.634 -82.305  1.00  0.00              
ATOM    956 2HB  GLU A  69      -1.909  48.156 -82.417  1.00  0.00              
ATOM    957 1HG  GLU A  69      -2.983  47.766 -84.748  1.00  0.00              
ATOM    958 2HG  GLU A  69      -3.738  49.350 -84.456  1.00  0.00              
ATOM    959  N   MET A  70      -3.062  45.576 -82.349  1.00  8.74              
ATOM    960  CA  MET A  70      -2.987  44.223 -82.887  1.00  8.26              
ATOM    961  C   MET A  70      -4.262  43.438 -82.592  1.00  7.45              
ATOM    962  O   MET A  70      -4.709  42.648 -83.417  1.00  7.75              
ATOM    963  CB  MET A  70      -1.766  43.481 -82.332  1.00  8.37              
ATOM    964  CG  MET A  70      -0.434  44.125 -82.701  1.00  9.53              
ATOM    965  SD  MET A  70      -0.221  44.453 -84.477  1.00 11.04              
ATOM    966  CE  MET A  70      -0.083  42.779 -85.114  1.00 11.81              
ATOM    967  H   MET A  70      -2.404  45.859 -81.637  1.00  0.00              
ATOM    968  HA  MET A  70      -2.901  44.259 -83.973  1.00  0.00              
ATOM    969 1HB  MET A  70      -1.876  43.455 -81.249  1.00  0.00              
ATOM    970 2HB  MET A  70      -1.806  42.465 -82.726  1.00  0.00              
ATOM    971 1HG  MET A  70      -0.355  45.072 -82.167  1.00  0.00              
ATOM    972 2HG  MET A  70       0.366  43.458 -82.379  1.00  0.00              
ATOM    973 1HE  MET A  70       0.052  42.810 -86.195  1.00  0.00              
ATOM    974 2HE  MET A  70       0.774  42.284 -84.655  1.00  0.00              
ATOM    975 3HE  MET A  70      -0.992  42.224 -84.878  1.00  0.00              
ATOM    976  N   ALA A  71      -4.846  43.656 -81.419  1.00  7.25              
ATOM    977  CA  ALA A  71      -6.081  42.973 -81.058  1.00  8.28              
ATOM    978  C   ALA A  71      -7.203  43.381 -82.019  1.00  7.95              
ATOM    979  O   ALA A  71      -7.959  42.541 -82.503  1.00  8.41              
ATOM    980  CB  ALA A  71      -6.464  43.316 -79.627  1.00  8.51              
ATOM    981  H   ALA A  71      -4.432  44.304 -80.764  1.00  0.00              
ATOM    982  HA  ALA A  71      -5.920  41.897 -81.131  1.00  0.00              
ATOM    983 1HB  ALA A  71      -7.388  42.801 -79.366  1.00  0.00              
ATOM    984 2HB  ALA A  71      -5.669  43.000 -78.951  1.00  0.00              
ATOM    985 3HB  ALA A  71      -6.611  44.391 -79.538  1.00  0.00              
ATOM    986  N   ARG A  72      -7.305  44.674 -82.302  1.00  8.75              
ATOM    987  CA  ARG A  72      -8.344  45.148 -83.207  1.00 10.82              
ATOM    988  C   ARG A  72      -8.124  44.626 -84.625  1.00  9.64              
ATOM    989  O   ARG A  72      -9.082  44.251 -85.311  1.00 10.99              
ATOM    990  CB  ARG A  72      -8.390  46.676 -83.210  1.00 15.98              
ATOM    991  CG  ARG A  72      -8.939  47.281 -81.933  1.00 18.40              
ATOM    992  CD  ARG A  72      -9.174  48.772 -82.103  1.00 22.85              
ATOM    993  NE  ARG A  72      -7.929  49.530 -82.107  1.00 27.71              
ATOM    994  CZ  ARG A  72      -7.273  49.881 -81.006  1.00 24.84              
ATOM    995  NH1 ARG A  72      -7.747  49.546 -79.809  1.00 27.69              
ATOM    996  NH2 ARG A  72      -6.148  50.567 -81.107  1.00 26.13              
ATOM    997  H   ARG A  72      -6.666  45.341 -81.894  1.00  0.00              
ATOM    998  HA  ARG A  72      -9.321  44.814 -82.855  1.00  0.00              
ATOM    999 1HB  ARG A  72      -7.371  47.025 -83.372  1.00  0.00              
ATOM   1000 2HB  ARG A  72      -9.014  46.973 -84.053  1.00  0.00              
ATOM   1001 1HG  ARG A  72      -9.879  46.785 -81.690  1.00  0.00              
ATOM   1002 2HG  ARG A  72      -8.220  47.109 -81.131  1.00  0.00              
ATOM   1003 1HD  ARG A  72      -9.688  48.944 -83.048  1.00  0.00              
ATOM   1004 2HD  ARG A  72      -9.795  49.128 -81.282  1.00  0.00              
ATOM   1005  HE  ARG A  72      -7.395  49.889 -82.888  1.00  0.00              
ATOM   1006 1HH1 ARG A  72      -8.608  49.023 -79.738  1.00  0.00              
ATOM   1007 2HH1 ARG A  72      -7.244  49.816 -78.976  1.00  0.00              
ATOM   1008 1HH2 ARG A  72      -5.794  50.820 -82.020  1.00  0.00              
ATOM   1009 2HH2 ARG A  72      -5.648  50.836 -80.273  1.00  0.00              
ATOM   1010  N   LEU A  73      -6.869  44.583 -85.063  1.00  8.78              
ATOM   1011  CA  LEU A  73      -6.567  44.088 -86.400  1.00 10.63              
ATOM   1012  C   LEU A  73      -6.839  42.586 -86.475  1.00  9.29              
ATOM   1013  O   LEU A  73      -7.209  42.071 -87.532  1.00 10.57              
ATOM   1014  CB  LEU A  73      -5.115  44.405 -86.765  1.00 11.44              
ATOM   1015  CG  LEU A  73      -4.829  45.902 -86.951  1.00 12.49              
ATOM   1016  CD1 LEU A  73      -3.344  46.127 -87.151  1.00 13.66              
ATOM   1017  CD2 LEU A  73      -5.621  46.435 -88.142  1.00 17.12              
ATOM   1018  H   LEU A  73      -6.112  44.894 -84.471  1.00  0.00              
ATOM   1019  HA  LEU A  73      -7.226  44.566 -87.124  1.00  0.00              
ATOM   1020 1HB  LEU A  73      -4.622  44.031 -85.869  1.00  0.00              
ATOM   1021 2HB  LEU A  73      -4.782  43.831 -87.629  1.00  0.00              
ATOM   1022  HG  LEU A  73      -5.189  46.414 -86.058  1.00  0.00              
ATOM   1023 1HD1 LEU A  73      -3.151  47.192 -87.282  1.00  0.00              
ATOM   1024 2HD1 LEU A  73      -2.800  45.766 -86.278  1.00  0.00              
ATOM   1025 3HD1 LEU A  73      -3.010  45.587 -88.036  1.00  0.00              
ATOM   1026 1HD2 LEU A  73      -5.415  47.498 -88.269  1.00  0.00              
ATOM   1027 2HD2 LEU A  73      -5.328  45.898 -89.044  1.00  0.00              
ATOM   1028 3HD2 LEU A  73      -6.687  46.292 -87.964  1.00  0.00              
ATOM   1029  N   THR A  74      -6.672  41.888 -85.353  1.00  9.07              
ATOM   1030  CA  THR A  74      -6.934  40.453 -85.304  1.00  8.88              
ATOM   1031  C   THR A  74      -8.434  40.215 -85.500  1.00  8.96              
ATOM   1032  O   THR A  74      -8.842  39.360 -86.289  1.00  9.81              
ATOM   1033  CB  THR A  74      -6.480  39.846 -83.954  1.00  7.82              
ATOM   1034  OG1 THR A  74      -5.051  39.932 -83.845  1.00  9.20              
ATOM   1035  CG2 THR A  74      -6.886  38.388 -83.858  1.00  9.54              
ATOM   1036  H   THR A  74      -6.357  42.360 -84.517  1.00  0.00              
ATOM   1037  HA  THR A  74      -6.400  39.953 -86.112  1.00  0.00              
ATOM   1038  HB  THR A  74      -6.944  40.404 -83.141  1.00  0.00              
ATOM   1039  HG1 THR A  74      -4.695  40.347 -84.634  1.00  0.00              
ATOM   1040 1HG2 THR A  74      -6.557  37.982 -82.901  1.00  0.00              
ATOM   1041 2HG2 THR A  74      -7.970  38.307 -83.935  1.00  0.00              
ATOM   1042 3HG2 THR A  74      -6.422  37.828 -84.669  1.00  0.00              
ATOM   1043  N   ASP A  75      -9.260  40.971 -84.784  1.00  9.24              
ATOM   1044  CA  ASP A  75     -10.706  40.821 -84.927  1.00  9.36              
ATOM   1045  C   ASP A  75     -11.162  41.159 -86.335  1.00  9.96              
ATOM   1046  O   ASP A  75     -12.089  40.540 -86.859  1.00 12.18              
ATOM   1047  CB  ASP A  75     -11.456  41.727 -83.952  1.00  9.68              
ATOM   1048  CG  ASP A  75     -11.512  41.162 -82.556  1.00 10.15              
ATOM   1049  OD1 ASP A  75     -11.440  39.926 -82.404  1.00 14.49              
ATOM   1050  OD2 ASP A  75     -11.651  41.958 -81.607  1.00 11.89              
ATOM   1051  H   ASP A  75      -8.898  41.655 -84.135  1.00  0.00              
ATOM   1052  HA  ASP A  75     -10.992  39.789 -84.723  1.00  0.00              
ATOM   1053 1HB  ASP A  75     -11.081  42.750 -83.934  1.00  0.00              
ATOM   1054 2HB  ASP A  75     -12.449  41.711 -84.401  1.00  0.00              
ATOM   1055  N   ALA A  76     -10.518  42.151 -86.936  1.00 11.21              
ATOM   1056  CA  ALA A  76     -10.876  42.572 -88.282  1.00 11.39              
ATOM   1057  C   ALA A  76     -10.738  41.429 -89.286  1.00 13.70              
ATOM   1058  O   ALA A  76     -11.451  41.390 -90.291  1.00 14.96              
ATOM   1059  CB  ALA A  76     -10.012  43.750 -88.700  1.00 15.05              
ATOM   1060  H   ALA A  76      -9.766  42.625 -86.456  1.00  0.00              
ATOM   1061  HA  ALA A  76     -11.921  42.882 -88.285  1.00  0.00              
ATOM   1062 1HB  ALA A  76     -10.285  44.060 -89.709  1.00  0.00              
ATOM   1063 2HB  ALA A  76     -10.169  44.580 -88.010  1.00  0.00              
ATOM   1064 3HB  ALA A  76      -8.964  43.456 -88.683  1.00  0.00              
ATOM   1065  N   LEU A  77      -9.828  40.499 -89.013  1.00 12.64              
ATOM   1066  CA  LEU A  77      -9.606  39.353 -89.895  1.00 15.68              
ATOM   1067  C   LEU A  77     -10.869  38.516 -90.056  1.00 18.15              
ATOM   1068  O   LEU A  77     -11.042  37.825 -91.060  1.00 20.98              
ATOM   1069  CB  LEU A  77      -8.496  38.459 -89.338  1.00 12.97              
ATOM   1070  CG  LEU A  77      -7.094  39.049 -89.180  1.00 13.22              
ATOM   1071  CD1 LEU A  77      -6.203  38.051 -88.447  1.00 14.79              
ATOM   1072  CD2 LEU A  77      -6.517  39.378 -90.548  1.00 16.13              
ATOM   1073  H   LEU A  77      -9.275  40.587 -88.173  1.00  0.00              
ATOM   1074  HA  LEU A  77      -9.312  39.705 -90.883  1.00  0.00              
ATOM   1075 1HB  LEU A  77      -8.907  38.261 -88.350  1.00  0.00              
ATOM   1076 2HB  LEU A  77      -8.415  37.524 -89.892  1.00  0.00              
ATOM   1077  HG  LEU A  77      -7.197  39.985 -88.630  1.00  0.00              
ATOM   1078 1HD1 LEU A  77      -5.203  38.470 -88.333  1.00  0.00              
ATOM   1079 2HD1 LEU A  77      -6.622  37.844 -87.462  1.00  0.00              
ATOM   1080 3HD1 LEU A  77      -6.145  37.126 -89.020  1.00  0.00              
ATOM   1081 1HD2 LEU A  77      -5.518  39.799 -90.429  1.00  0.00              
ATOM   1082 2HD2 LEU A  77      -6.460  38.469 -91.147  1.00  0.00              
ATOM   1083 3HD2 LEU A  77      -7.158  40.103 -91.049  1.00  0.00              
ATOM   1084  N   LEU A  78     -11.746  38.572 -89.061  1.00 17.15              
ATOM   1085  CA  LEU A  78     -12.986  37.805 -89.089  1.00 18.98              
ATOM   1086  C   LEU A  78     -14.031  38.430 -90.005  1.00 23.68              
ATOM   1087  O   LEU A  78     -14.934  37.741 -90.481  1.00 25.09              
ATOM   1088  CB  LEU A  78     -13.568  37.693 -87.676  1.00 20.15              
ATOM   1089  CG  LEU A  78     -12.691  37.067 -86.588  1.00 24.00              
ATOM   1090  CD1 LEU A  78     -13.396  37.180 -85.243  1.00 26.22              
ATOM   1091  CD2 LEU A  78     -12.400  35.613 -86.923  1.00 26.76              
ATOM   1092  H   LEU A  78     -11.550  39.161 -88.264  1.00  0.00              
ATOM   1093  HA  LEU A  78     -12.788  36.804 -89.471  1.00  0.00              
ATOM   1094 1HB  LEU A  78     -13.706  38.751 -87.457  1.00  0.00              
ATOM   1095 2HB  LEU A  78     -14.536  37.193 -87.677  1.00  0.00              
ATOM   1096  HG  LEU A  78     -11.741  37.601 -86.591  1.00  0.00              
ATOM   1097 1HD1 LEU A  78     -12.773  36.735 -84.467  1.00  0.00              
ATOM   1098 2HD1 LEU A  78     -13.569  38.231 -85.010  1.00  0.00              
ATOM   1099 3HD1 LEU A  78     -14.350  36.656 -85.287  1.00  0.00              
ATOM   1100 1HD2 LEU A  78     -11.775  35.179 -86.142  1.00  0.00              
ATOM   1101 2HD2 LEU A  78     -13.337  35.060 -86.988  1.00  0.00              
ATOM   1102 3HD2 LEU A  78     -11.878  35.557 -87.878  1.00  0.00              
ATOM   1103  N   GLN A  79     -13.898  39.730 -90.255  1.00 25.78              
ATOM   1104  CA  GLN A  79     -14.850  40.458 -91.089  1.00 34.77              
ATOM   1105  C   GLN A  79     -16.276  40.035 -90.758  1.00 34.65              
ATOM   1106  O   GLN A  79     -16.997  39.497 -91.600  1.00 34.19              
ATOM   1107  CB  GLN A  79     -14.566  40.238 -92.578  1.00 40.48              
ATOM   1108  CG  GLN A  79     -13.402  41.067 -93.105  1.00 48.02              
ATOM   1109  CD  GLN A  79     -12.069  40.360 -92.979  1.00 51.44              
ATOM   1110  OE1 GLN A  79     -11.010  40.981 -93.076  1.00 53.40              
ATOM   1111  NE2 GLN A  79     -12.114  39.051 -92.782  1.00 56.42              
ATOM   1112  H   GLN A  79     -13.114  40.226 -89.855  1.00  0.00              
ATOM   1113  HA  GLN A  79     -14.785  41.524 -90.872  1.00  0.00              
ATOM   1114 1HB  GLN A  79     -14.357  39.176 -92.705  1.00  0.00              
ATOM   1115 2HB  GLN A  79     -15.480  40.494 -93.114  1.00  0.00              
ATOM   1116 1HG  GLN A  79     -13.421  41.560 -94.077  1.00  0.00              
ATOM   1117 2HG  GLN A  79     -13.467  41.818 -92.317  1.00  0.00              
ATOM   1118 1HE2 GLN A  79     -11.265  38.529 -92.691  1.00  0.00              
ATOM   1119 2HE2 GLN A  79     -12.996  38.584 -92.723  1.00  0.00              
ATOM   1120  N   ARG A  80     -16.663  40.282 -89.512  1.00 34.39              
ATOM   1121  CA  ARG A  80     -17.990  39.947 -89.014  1.00 33.15              
ATOM   1122  C   ARG A  80     -19.035  40.907 -89.569  1.00 33.21              
ATOM   1123  O   ARG A  80     -20.089  40.424 -90.033  1.00 32.65              
ATOM   1124  OXT ARG A  80     -18.791  42.131 -89.522  1.00 37.67              
ATOM   1125  CB  ARG A  80     -17.993  40.002 -87.487  1.00 31.79              
ATOM   1126  CG  ARG A  80     -17.056  38.999 -86.834  1.00 28.44              
ATOM   1127  CD  ARG A  80     -16.795  39.358 -85.383  1.00 29.51              
ATOM   1128  NE  ARG A  80     -16.051  40.609 -85.268  1.00 22.61              
ATOM   1129  CZ  ARG A  80     -15.731  41.188 -84.115  1.00 22.15              
ATOM   1130  NH1 ARG A  80     -16.089  40.629 -82.968  1.00 27.52              
ATOM   1131  NH2 ARG A  80     -15.052  42.326 -84.111  1.00 22.08              
ATOM   1132  H   ARG A  80     -16.001  40.722 -88.889  1.00  0.00              
ATOM   1133  HA  ARG A  80     -18.240  38.922 -89.290  1.00  0.00              
ATOM   1134 1HB  ARG A  80     -17.705  41.014 -87.204  1.00  0.00              
ATOM   1135 2HB  ARG A  80     -19.017  39.812 -87.164  1.00  0.00              
ATOM   1136 1HG  ARG A  80     -17.513  38.011 -86.889  1.00  0.00              
ATOM   1137 2HG  ARG A  80     -16.115  38.995 -87.385  1.00  0.00              
ATOM   1138 1HD  ARG A  80     -17.749  39.465 -84.868  1.00  0.00              
ATOM   1139 2HD  ARG A  80     -16.219  38.559 -84.919  1.00  0.00              
ATOM   1140  HE  ARG A  80     -15.678  41.206 -85.994  1.00  0.00              
ATOM   1141 1HH1 ARG A  80     -16.606  39.761 -82.972  1.00  0.00              
ATOM   1142 2HH1 ARG A  80     -15.844  41.073 -82.095  1.00  0.00              
ATOM   1143 1HH2 ARG A  80     -14.779  42.751 -84.987  1.00  0.00              
ATOM   1144 2HH2 ARG A  80     -14.811  42.764 -83.234  1.00  0.00              
ATOM   1145  N   LYS B  10      -4.347  16.539 -67.405  1.00 23.61              
ATOM   1146  CA  LYS B  10      -3.314  15.517 -67.537  1.00 19.49              
ATOM   1147  C   LYS B  10      -2.820  15.475 -68.983  1.00 12.64              
ATOM   1148  O   LYS B  10      -3.498  14.941 -69.861  1.00 12.85              
ATOM   1149  CB  LYS B  10      -3.886  14.159 -67.134  1.00 27.71              
ATOM   1150  CG  LYS B  10      -2.847  13.068 -66.964  1.00 35.53              
ATOM   1151  CD  LYS B  10      -1.876  13.406 -65.845  1.00 43.10              
ATOM   1152  CE  LYS B  10      -0.940  12.243 -65.577  1.00 44.49              
ATOM   1153  NZ  LYS B  10      -0.241  11.817 -66.817  1.00 48.88              
ATOM   1154 1H   LYS B  10      -5.266  16.286 -67.103  1.00  0.00              
ATOM   1155 2H   LYS B  10      -4.216  17.304 -66.775  1.00  0.00              
ATOM   1156 3H   LYS B  10      -4.621  17.077 -68.201  1.00  0.00              
ATOM   1157  HA  LYS B  10      -2.473  15.758 -66.883  1.00  0.00              
ATOM   1158 1HB  LYS B  10      -4.419  14.302 -66.195  1.00  0.00              
ATOM   1159 2HB  LYS B  10      -4.594  13.867 -67.910  1.00  0.00              
ATOM   1160 1HG  LYS B  10      -3.361  12.134 -66.733  1.00  0.00              
ATOM   1161 2HG  LYS B  10      -2.303  12.959 -67.900  1.00  0.00              
ATOM   1162 1HD  LYS B  10      -1.301  14.284 -66.139  1.00  0.00              
ATOM   1163 2HD  LYS B  10      -2.448  13.632 -64.945  1.00  0.00              
ATOM   1164 1HE  LYS B  10      -0.211  12.558 -64.832  1.00  0.00              
ATOM   1165 2HE  LYS B  10      -1.528  11.415 -65.183  1.00  0.00              
ATOM   1166 1HZ  LYS B  10       0.374  11.042 -66.608  1.00  0.00              
ATOM   1167 2HZ  LYS B  10      -0.922  11.528 -67.506  1.00  0.00              
ATOM   1168 3HZ  LYS B  10       0.299  12.587 -67.181  1.00  0.00              
ATOM   1169  N   ARG B  11      -1.636  16.031 -69.225  1.00 10.27              
ATOM   1170  CA  ARG B  11      -1.080  16.085 -70.571  1.00 10.62              
ATOM   1171  C   ARG B  11       0.422  15.863 -70.567  1.00 10.19              
ATOM   1172  O   ARG B  11       1.091  16.083 -69.558  1.00  9.91              
ATOM   1173  CB  ARG B  11      -1.387  17.449 -71.175  1.00 14.21              
ATOM   1174  CG  ARG B  11      -0.881  18.585 -70.306  1.00 23.24              
ATOM   1175  CD  ARG B  11      -1.504  19.906 -70.683  1.00 31.44              
ATOM   1176  NE  ARG B  11      -0.897  21.023 -69.962  1.00 27.17              
ATOM   1177  CZ  ARG B  11      -0.963  21.197 -68.646  1.00 37.04              
ATOM   1178  NH1 ARG B  11      -1.613  20.325 -67.887  1.00 33.69              
ATOM   1179  NH2 ARG B  11      -0.379  22.249 -68.087  1.00 39.44              
ATOM   1180  H   ARG B  11      -1.110  16.424 -68.458  1.00  0.00              
ATOM   1181  HA  ARG B  11      -1.566  15.341 -71.202  1.00  0.00              
ATOM   1182 1HB  ARG B  11      -0.915  17.476 -72.157  1.00  0.00              
ATOM   1183 2HB  ARG B  11      -2.469  17.509 -71.291  1.00  0.00              
ATOM   1184 1HG  ARG B  11      -1.123  18.359 -69.266  1.00  0.00              
ATOM   1185 2HG  ARG B  11       0.201  18.653 -70.420  1.00  0.00              
ATOM   1186 1HD  ARG B  11      -1.371  20.067 -71.752  1.00  0.00              
ATOM   1187 2HD  ARG B  11      -2.568  19.875 -70.449  1.00  0.00              
ATOM   1188  HE  ARG B  11      -0.359  21.803 -70.316  1.00  0.00              
ATOM   1189 1HH1 ARG B  11      -2.059  19.525 -68.312  1.00  0.00              
ATOM   1190 2HH1 ARG B  11      -1.657  20.466 -66.888  1.00  0.00              
ATOM   1191 1HH2 ARG B  11       0.114  22.916 -68.665  1.00  0.00              
ATOM   1192 2HH2 ARG B  11      -0.431  22.379 -67.087  1.00  0.00              
ATOM   1193  N   LEU B  12       0.938  15.428 -71.712  1.00  8.68              
ATOM   1194  CA  LEU B  12       2.360  15.169 -71.907  1.00  8.99              
ATOM   1195  C   LEU B  12       2.893  16.435 -72.565  1.00 10.37              
ATOM   1196  O   LEU B  12       2.525  16.750 -73.700  1.00 12.43              
ATOM   1197  CB  LEU B  12       2.515  13.961 -72.821  1.00 12.34              
ATOM   1198  CG  LEU B  12       3.879  13.303 -72.982  1.00 12.53              
ATOM   1199  CD1 LEU B  12       4.483  12.964 -71.627  1.00 13.59              
ATOM   1200  CD2 LEU B  12       3.696  12.050 -73.821  1.00 13.32              
ATOM   1201  H   LEU B  12       0.299  15.272 -72.480  1.00  0.00              
ATOM   1202  HA  LEU B  12       2.827  14.965 -70.944  1.00  0.00              
ATOM   1203 1HB  LEU B  12       1.858  13.262 -72.305  1.00  0.00              
ATOM   1204 2HB  LEU B  12       2.127  14.157 -73.820  1.00  0.00              
ATOM   1205  HG  LEU B  12       4.512  14.000 -73.533  1.00  0.00              
ATOM   1206 1HD1 LEU B  12       5.457  12.495 -71.769  1.00  0.00              
ATOM   1207 2HD1 LEU B  12       4.603  13.877 -71.043  1.00  0.00              
ATOM   1208 3HD1 LEU B  12       3.823  12.278 -71.098  1.00  0.00              
ATOM   1209 1HD2 LEU B  12       4.660  11.558 -73.954  1.00  0.00              
ATOM   1210 2HD2 LEU B  12       3.007  11.373 -73.316  1.00  0.00              
ATOM   1211 3HD2 LEU B  12       3.289  12.321 -74.795  1.00  0.00              
ATOM   1212  N   VAL B  13       3.785  17.133 -71.869  1.00  8.86              
ATOM   1213  CA  VAL B  13       4.279  18.424 -72.321  1.00 10.60              
ATOM   1214  C   VAL B  13       5.793  18.565 -72.379  1.00  8.62              
ATOM   1215  O   VAL B  13       6.518  18.016 -71.546  1.00  9.56              
ATOM   1216  CB  VAL B  13       3.745  19.539 -71.389  1.00  9.31              
ATOM   1217  CG1 VAL B  13       4.061  20.911 -71.958  1.00 11.03              
ATOM   1218  CG2 VAL B  13       2.252  19.367 -71.174  1.00  6.90              
ATOM   1219  H   VAL B  13       4.128  16.753 -70.997  1.00  0.00              
ATOM   1220  HA  VAL B  13       3.976  18.626 -73.348  1.00  0.00              
ATOM   1221  HB  VAL B  13       4.220  19.442 -70.413  1.00  0.00              
ATOM   1222 1HG1 VAL B  13       3.679  21.680 -71.288  1.00  0.00              
ATOM   1223 2HG1 VAL B  13       5.140  21.023 -72.059  1.00  0.00              
ATOM   1224 3HG1 VAL B  13       3.592  21.015 -72.937  1.00  0.00              
ATOM   1225 1HG2 VAL B  13       1.885  20.155 -70.517  1.00  0.00              
ATOM   1226 2HG2 VAL B  13       1.739  19.427 -72.134  1.00  0.00              
ATOM   1227 3HG2 VAL B  13       2.057  18.396 -70.718  1.00  0.00              
ATOM   1228  N   LYS B  14       6.254  19.335 -73.359  1.00  8.72              
ATOM   1229  CA  LYS B  14       7.669  19.627 -73.521  1.00  9.55              
ATOM   1230  C   LYS B  14       7.819  20.926 -74.296  1.00  8.42              
ATOM   1231  O   LYS B  14       7.048  21.205 -75.221  1.00  9.06              
ATOM   1232  CB  LYS B  14       8.395  18.504 -74.269  1.00  8.78              
ATOM   1233  CG  LYS B  14       9.884  18.785 -74.480  1.00 10.33              
ATOM   1234  CD  LYS B  14      10.606  17.599 -75.093  1.00 10.80              
ATOM   1235  CE  LYS B  14      12.040  17.956 -75.452  1.00 13.11              
ATOM   1236  NZ  LYS B  14      12.783  16.779 -75.972  1.00 14.23              
ATOM   1237  H   LYS B  14       5.593  19.728 -74.015  1.00  0.00              
ATOM   1238  HA  LYS B  14       8.137  19.740 -72.542  1.00  0.00              
ATOM   1239 1HB  LYS B  14       8.266  17.594 -73.682  1.00  0.00              
ATOM   1240 2HB  LYS B  14       7.897  18.387 -75.231  1.00  0.00              
ATOM   1241 1HG  LYS B  14       9.983  19.646 -75.141  1.00  0.00              
ATOM   1242 2HG  LYS B  14      10.332  19.016 -73.514  1.00  0.00              
ATOM   1243 1HD  LYS B  14      10.603  16.780 -74.373  1.00  0.00              
ATOM   1244 2HD  LYS B  14      10.072  17.294 -75.993  1.00  0.00              
ATOM   1245 1HE  LYS B  14      12.018  18.738 -76.208  1.00  0.00              
ATOM   1246 2HE  LYS B  14      12.533  18.334 -74.555  1.00  0.00              
ATOM   1247 1HZ  LYS B  14      13.730  17.051 -76.199  1.00  0.00              
ATOM   1248 2HZ  LYS B  14      12.801  16.054 -75.267  1.00  0.00              
ATOM   1249 3HZ  LYS B  14      12.325  16.430 -76.802  1.00  0.00              
ATOM   1250  N   THR B  15       8.795  21.732 -73.901  1.00  9.22              
ATOM   1251  CA  THR B  15       9.063  22.981 -74.591  1.00 10.04              
ATOM   1252  C   THR B  15      10.356  22.817 -75.374  1.00  9.52              
ATOM   1253  O   THR B  15      11.290  22.138 -74.930  1.00 14.01              
ATOM   1254  CB  THR B  15       9.209  24.158 -73.614  1.00 12.91              
ATOM   1255  OG1 THR B  15      10.277  23.893 -72.695  1.00 19.02              
ATOM   1256  CG2 THR B  15       7.914  24.372 -72.848  1.00 12.72              
ATOM   1257  H   THR B  15       9.364  21.476 -73.108  1.00  0.00              
ATOM   1258  HA  THR B  15       8.250  23.205 -75.280  1.00  0.00              
ATOM   1259  HB  THR B  15       9.453  25.059 -74.177  1.00  0.00              
ATOM   1260  HG1 THR B  15      10.665  23.038 -72.894  1.00  0.00              
ATOM   1261 1HG2 THR B  15       8.034  25.209 -72.160  1.00  0.00              
ATOM   1262 2HG2 THR B  15       7.108  24.590 -73.550  1.00  0.00              
ATOM   1263 3HG2 THR B  15       7.672  23.471 -72.286  1.00  0.00              
ATOM   1264  N   PHE B  16      10.390  23.420 -76.553  1.00 10.03              
ATOM   1265  CA  PHE B  16      11.544  23.372 -77.435  1.00 10.93              
ATOM   1266  C   PHE B  16      12.011  24.800 -77.660  1.00 10.09              
ATOM   1267  O   PHE B  16      11.209  25.677 -77.987  1.00 11.16              
ATOM   1268  CB  PHE B  16      11.158  22.722 -78.763  1.00 10.38              
ATOM   1269  CG  PHE B  16      10.704  21.295 -78.630  1.00  9.31              
ATOM   1270  CD1 PHE B  16       9.420  20.992 -78.175  1.00  9.69              
ATOM   1271  CD2 PHE B  16      11.566  20.251 -78.949  1.00 10.21              
ATOM   1272  CE1 PHE B  16       9.006  19.665 -78.039  1.00 11.16              
ATOM   1273  CE2 PHE B  16      11.158  18.923 -78.817  1.00 11.35              
ATOM   1274  CZ  PHE B  16       9.878  18.630 -78.362  1.00 11.37              
ATOM   1275  H   PHE B  16       9.569  23.935 -76.844  1.00  0.00              
ATOM   1276  HA  PHE B  16      12.339  22.785 -76.973  1.00  0.00              
ATOM   1277 1HB  PHE B  16      10.337  23.270 -79.225  1.00  0.00              
ATOM   1278 2HB  PHE B  16      12.013  22.715 -79.439  1.00  0.00              
ATOM   1279  HD1 PHE B  16       8.738  21.806 -77.923  1.00  0.00              
ATOM   1280  HD2 PHE B  16      12.571  20.480 -79.306  1.00  0.00              
ATOM   1281  HE1 PHE B  16       8.001  19.442 -77.683  1.00  0.00              
ATOM   1282  HE2 PHE B  16      11.844  18.114 -79.069  1.00  0.00              
ATOM   1283  HZ  PHE B  16       9.558  17.594 -78.257  1.00  0.00              
ATOM   1284  N   ALA B  17      13.307  25.033 -77.474  1.00 11.89              
ATOM   1285  CA  ALA B  17      13.885  26.363 -77.627  1.00 12.47              
ATOM   1286  C   ALA B  17      14.435  26.625 -79.020  1.00 12.07              
ATOM   1287  O   ALA B  17      14.968  25.730 -79.674  1.00 14.38              
ATOM   1288  CB  ALA B  17      14.985  26.568 -76.590  1.00 16.39              
ATOM   1289  H   ALA B  17      13.906  24.262 -77.216  1.00  0.00              
ATOM   1290  HA  ALA B  17      13.102  27.105 -77.464  1.00  0.00              
ATOM   1291 1HB  ALA B  17      15.414  27.563 -76.707  1.00  0.00              
ATOM   1292 2HB  ALA B  17      14.565  26.470 -75.589  1.00  0.00              
ATOM   1293 3HB  ALA B  17      15.762  25.818 -76.732  1.00  0.00              
ATOM   1294  N   PHE B  18      14.298  27.874 -79.464  1.00 13.47              
ATOM   1295  CA  PHE B  18      14.782  28.306 -80.769  1.00 13.21              
ATOM   1296  C   PHE B  18      15.369  29.707 -80.634  1.00 14.19              
ATOM   1297  O   PHE B  18      15.111  30.399 -79.655  1.00 12.94              
ATOM   1298  CB  PHE B  18      13.641  28.309 -81.790  1.00 14.89              
ATOM   1299  CG  PHE B  18      13.007  26.964 -81.975  1.00 14.26              
ATOM   1300  CD1 PHE B  18      11.961  26.553 -81.154  1.00 13.55              
ATOM   1301  CD2 PHE B  18      13.500  26.080 -82.928  1.00 15.89              
ATOM   1302  CE1 PHE B  18      11.419  25.275 -81.277  1.00 15.00              
ATOM   1303  CE2 PHE B  18      12.966  24.801 -83.056  1.00 18.82              
ATOM   1304  CZ  PHE B  18      11.923  24.400 -82.226  1.00 15.48              
ATOM   1305  H   PHE B  18      13.839  28.543 -78.863  1.00  0.00              
ATOM   1306  HA  PHE B  18      15.560  27.627 -81.121  1.00  0.00              
ATOM   1307 1HB  PHE B  18      12.851  28.987 -81.468  1.00  0.00              
ATOM   1308 2HB  PHE B  18      14.011  28.620 -82.764  1.00  0.00              
ATOM   1309  HD1 PHE B  18      11.566  27.243 -80.409  1.00  0.00              
ATOM   1310  HD2 PHE B  18      14.317  26.396 -83.577  1.00  0.00              
ATOM   1311  HE1 PHE B  18      10.603  24.966 -80.628  1.00  0.00              
ATOM   1312  HE2 PHE B  18      13.361  24.113 -83.803  1.00  0.00              
ATOM   1313  HZ  PHE B  18      11.506  23.398 -82.321  1.00  0.00              
ATOM   1314  N   PRO B  19      16.180  30.138 -81.614  1.00 15.59              
ATOM   1315  CA  PRO B  19      16.795  31.468 -81.567  1.00 17.01              
ATOM   1316  C   PRO B  19      15.859  32.624 -81.917  1.00 17.90              
ATOM   1317  O   PRO B  19      16.169  33.783 -81.642  1.00 19.86              
ATOM   1318  CB  PRO B  19      17.945  31.341 -82.560  1.00 18.94              
ATOM   1319  CG  PRO B  19      17.364  30.442 -83.600  1.00 18.74              
ATOM   1320  CD  PRO B  19      16.683  29.371 -82.769  1.00 18.87              
ATOM   1321  HA  PRO B  19      17.137  31.746 -80.559  1.00  0.00              
ATOM   1322 1HB  PRO B  19      18.235  32.319 -82.969  1.00  0.00              
ATOM   1323 2HB  PRO B  19      18.840  30.909 -82.088  1.00  0.00              
ATOM   1324 1HG  PRO B  19      16.656  30.986 -84.244  1.00  0.00              
ATOM   1325 2HG  PRO B  19      18.146  30.032 -84.254  1.00  0.00              
ATOM   1326 1HD  PRO B  19      15.864  28.877 -83.314  1.00  0.00              
ATOM   1327 2HD  PRO B  19      17.381  28.580 -82.456  1.00  0.00              
ATOM   1328  N   ASN B  20      14.716  32.310 -82.518  1.00 15.93              
ATOM   1329  CA  ASN B  20      13.761  33.339 -82.908  1.00 14.05              
ATOM   1330  C   ASN B  20      12.345  32.779 -83.020  1.00 13.81              
ATOM   1331  O   ASN B  20      12.054  31.692 -82.518  1.00 15.02              
ATOM   1332  CB  ASN B  20      14.177  33.946 -84.251  1.00 17.19              
ATOM   1333  CG  ASN B  20      14.424  32.894 -85.310  1.00 16.84              
ATOM   1334  OD1 ASN B  20      13.681  31.916 -85.413  1.00 19.01              
ATOM   1335  ND2 ASN B  20      15.463  33.089 -86.113  1.00 23.90              
ATOM   1336  H   ASN B  20      14.502  31.341 -82.708  1.00  0.00              
ATOM   1337  HA  ASN B  20      13.745  34.133 -82.160  1.00  0.00              
ATOM   1338 1HB  ASN B  20      13.627  34.786 -84.678  1.00  0.00              
ATOM   1339 2HB  ASN B  20      15.135  34.298 -83.866  1.00  0.00              
ATOM   1340 1HD2 ASN B  20      15.673  32.426 -86.831  1.00  0.00              
ATOM   1341 2HD2 ASN B  20      16.037  33.902 -85.998  1.00  0.00              
ATOM   1342  N   HIS B  21      11.465  33.532 -83.675  1.00  0.00              
ATOM   1343  CA  HIS B  21      10.079  33.118 -83.862  1.00  0.00              
ATOM   1344  C   HIS B  21       9.954  32.231 -85.097  1.00  0.00              
ATOM   1345  O   HIS B  21       9.265  31.214 -85.078  1.00  0.00              
ATOM   1346  CB  HIS B  21       9.157  34.335 -83.988  1.00  0.00              
ATOM   1347  CG  HIS B  21       7.702  33.984 -84.040  1.00  0.00              
ATOM   1348  ND1 HIS B  21       7.055  33.668 -85.216  1.00  0.00              
ATOM   1349  CD2 HIS B  21       6.769  33.902 -83.062  1.00  0.00              
ATOM   1350  CE1 HIS B  21       5.785  33.404 -84.958  1.00  0.00              
ATOM   1351  NE2 HIS B  21       5.587  33.539 -83.660  1.00  0.00              
ATOM   1352  H   HIS B  21      11.770  34.417 -84.054  1.00  0.00              
ATOM   1353  HA  HIS B  21       9.740  32.556 -82.991  1.00  0.00              
ATOM   1354 1HB  HIS B  21       9.287  34.996 -83.131  1.00  0.00              
ATOM   1355 2HB  HIS B  21       9.379  34.881 -84.904  1.00  0.00              
ATOM   1356  HD1 HIS B  21       7.480  33.565 -86.115  1.00  0.00              
ATOM   1357  HD2 HIS B  21       6.809  34.063 -81.985  1.00  0.00              
ATOM   1358  HE1 HIS B  21       5.102  33.129 -85.761  1.00  0.00              
ATOM   1359  N   ARG B  22      10.626  32.636 -86.172  1.00  0.00              
ATOM   1360  CA  ARG B  22      10.599  31.915 -87.439  1.00  0.00              
ATOM   1361  C   ARG B  22      10.900  30.422 -87.306  1.00  0.00              
ATOM   1362  O   ARG B  22      10.153  29.582 -87.813  1.00  0.00              
ATOM   1363  CB  ARG B  22      11.519  32.564 -88.463  1.00  0.00              
ATOM   1364  CG  ARG B  22      11.476  31.939 -89.848  1.00  0.00              
ATOM   1365  CD  ARG B  22      12.465  32.500 -90.804  1.00  0.00              
ATOM   1366  NE  ARG B  22      13.852  32.222 -90.469  1.00  0.00              
ATOM   1367  CZ  ARG B  22      14.471  31.046 -90.690  1.00  0.00              
ATOM   1368  NH1 ARG B  22      13.824  30.027 -91.209  1.00  0.00              
ATOM   1369  NH2 ARG B  22      15.743  30.936 -90.347  1.00  0.00              
ATOM   1370  H   ARG B  22      11.179  33.478 -86.097  1.00  0.00              
ATOM   1371  HA  ARG B  22       9.612  32.005 -87.893  1.00  0.00              
ATOM   1372 1HB  ARG B  22      11.230  33.612 -88.531  1.00  0.00              
ATOM   1373 2HB  ARG B  22      12.533  32.492 -88.069  1.00  0.00              
ATOM   1374 1HG  ARG B  22      11.670  30.871 -89.753  1.00  0.00              
ATOM   1375 2HG  ARG B  22      10.480  32.092 -90.266  1.00  0.00              
ATOM   1376 1HD  ARG B  22      12.278  32.083 -91.793  1.00  0.00              
ATOM   1377 2HD  ARG B  22      12.348  33.583 -90.839  1.00  0.00              
ATOM   1378  HE  ARG B  22      14.545  32.822 -90.041  1.00  0.00              
ATOM   1379 1HH1 ARG B  22      12.847  30.121 -91.449  1.00  0.00              
ATOM   1380 2HH1 ARG B  22      14.306  29.154 -91.367  1.00  0.00              
ATOM   1381 1HH2 ARG B  22      16.221  31.724 -89.932  1.00  0.00              
ATOM   1382 2HH2 ARG B  22      16.231  30.066 -90.501  1.00  0.00              
ATOM   1383  N   GLU B  23      11.994  30.098 -86.630  1.00 12.38              
ATOM   1384  CA  GLU B  23      12.375  28.702 -86.449  1.00 13.83              
ATOM   1385  C   GLU B  23      11.384  27.948 -85.567  1.00 11.71              
ATOM   1386  O   GLU B  23      11.169  26.748 -85.754  1.00 11.16              
ATOM   1387  CB  GLU B  23      13.785  28.597 -85.860  1.00 15.51              
ATOM   1388  CG  GLU B  23      14.884  29.101 -86.788  1.00 21.87              
ATOM   1389  CD  GLU B  23      16.263  28.617 -86.381  1.00 27.31              
ATOM   1390  OE1 GLU B  23      17.251  29.016 -87.035  1.00 35.95              
ATOM   1391  OE2 GLU B  23      16.363  27.835 -85.414  1.00 31.30              
ATOM   1392  H   GLU B  23      12.576  30.821 -86.232  1.00  0.00              
ATOM   1393  HA  GLU B  23      12.363  28.188 -87.411  1.00  0.00              
ATOM   1394 1HB  GLU B  23      13.790  29.181 -84.939  1.00  0.00              
ATOM   1395 2HB  GLU B  23      13.956  27.547 -85.625  1.00  0.00              
ATOM   1396 1HG  GLU B  23      14.720  28.842 -87.833  1.00  0.00              
ATOM   1397 2HG  GLU B  23      14.841  30.182 -86.672  1.00  0.00              
ATOM   1398  N   ALA B  24      10.789  28.652 -84.608  1.00  0.00              
ATOM   1399  CA  ALA B  24       9.803  28.043 -83.718  1.00  0.00              
ATOM   1400  C   ALA B  24       8.588  27.658 -84.557  1.00  0.00              
ATOM   1401  O   ALA B  24       8.061  26.552 -84.446  1.00  0.00              
ATOM   1402  CB  ALA B  24       9.403  29.027 -82.623  1.00  0.00              
ATOM   1403  H   ALA B  24      11.021  29.628 -84.490  1.00  0.00              
ATOM   1404  HA  ALA B  24      10.249  27.164 -83.254  1.00  0.00              
ATOM   1405 1HB  ALA B  24       8.668  28.561 -81.966  1.00  0.00              
ATOM   1406 2HB  ALA B  24      10.285  29.302 -82.042  1.00  0.00              
ATOM   1407 3HB  ALA B  24       8.971  29.919 -83.074  1.00  0.00              
ATOM   1408  N   GLY B  25       8.157  28.575 -85.417  1.00  0.00              
ATOM   1409  CA  GLY B  25       7.017  28.322 -86.283  1.00  0.00              
ATOM   1410  C   GLY B  25       7.328  27.182 -87.260  1.00  0.00              
ATOM   1411  O   GLY B  25       6.468  26.343 -87.532  1.00  0.00              
ATOM   1412  H   GLY B  25       8.630  29.465 -85.473  1.00  0.00              
ATOM   1413 1HA  GLY B  25       6.158  28.049 -85.670  1.00  0.00              
ATOM   1414 2HA  GLY B  25       6.788  29.227 -86.844  1.00  0.00              
ATOM   1415  N   ASP B  26       8.556  27.147 -87.782  1.00 12.41              
ATOM   1416  CA  ASP B  26       8.948  26.084 -88.707  1.00 12.74              
ATOM   1417  C   ASP B  26       8.786  24.721 -88.030  1.00 11.07              
ATOM   1418  O   ASP B  26       8.263  23.779 -88.622  1.00 12.29              
ATOM   1419  CB  ASP B  26      10.412  26.234 -89.150  1.00 12.81              
ATOM   1420  CG  ASP B  26      10.649  27.444 -90.044  1.00 14.97              
ATOM   1421  OD1 ASP B  26       9.699  27.901 -90.718  1.00 17.04              
ATOM   1422  OD2 ASP B  26      11.802  27.922 -90.079  1.00 17.07              
ATOM   1423  H   ASP B  26       9.228  27.860 -87.538  1.00  0.00              
ATOM   1424  HA  ASP B  26       8.319  26.119 -89.597  1.00  0.00              
ATOM   1425 1HB  ASP B  26      11.119  26.236 -88.321  1.00  0.00              
ATOM   1426 2HB  ASP B  26      10.531  25.317 -89.730  1.00  0.00              
ATOM   1427  N   PHE B  27       9.240  24.626 -86.785  1.00 10.46              
ATOM   1428  CA  PHE B  27       9.146  23.375 -86.044  1.00 11.04              
ATOM   1429  C   PHE B  27       7.688  23.011 -85.788  1.00  9.55              
ATOM   1430  O   PHE B  27       7.297  21.854 -85.919  1.00  9.97              
ATOM   1431  CB  PHE B  27       9.896  23.495 -84.720  1.00 11.88              
ATOM   1432  CG  PHE B  27       9.841  22.254 -83.878  1.00 12.55              
ATOM   1433  CD1 PHE B  27      10.474  21.088 -84.293  1.00 15.94              
ATOM   1434  CD2 PHE B  27       9.144  22.250 -82.675  1.00 15.34              
ATOM   1435  CE1 PHE B  27      10.414  19.929 -83.517  1.00 20.37              
ATOM   1436  CE2 PHE B  27       9.079  21.096 -81.894  1.00 18.20              
ATOM   1437  CZ  PHE B  27       9.715  19.937 -82.317  1.00 19.15              
ATOM   1438  H   PHE B  27       9.658  25.431 -86.340  1.00  0.00              
ATOM   1439  HA  PHE B  27       9.587  22.566 -86.628  1.00  0.00              
ATOM   1440 1HB  PHE B  27      10.951  23.701 -84.905  1.00  0.00              
ATOM   1441 2HB  PHE B  27       9.471  24.300 -84.121  1.00  0.00              
ATOM   1442  HD1 PHE B  27      11.023  21.085 -85.235  1.00  0.00              
ATOM   1443  HD2 PHE B  27       8.644  23.161 -82.345  1.00  0.00              
ATOM   1444  HE1 PHE B  27      10.916  19.023 -83.852  1.00  0.00              
ATOM   1445  HE2 PHE B  27       8.529  21.101 -80.952  1.00  0.00              
ATOM   1446  HZ  PHE B  27       9.665  19.036 -81.709  1.00  0.00              
ATOM   1447  N   MET B  28       6.882  24.006 -85.431  1.00  0.00              
ATOM   1448  CA  MET B  28       5.472  23.767 -85.175  1.00  0.00              
ATOM   1449  C   MET B  28       4.801  23.164 -86.405  1.00  0.00              
ATOM   1450  O   MET B  28       3.949  22.291 -86.290  1.00  0.00              
ATOM   1451  CB  MET B  28       4.779  25.066 -84.770  1.00  0.00              
ATOM   1452  CG  MET B  28       3.270  24.952 -84.610  1.00  0.00              
ATOM   1453  SD  MET B  28       2.391  25.102 -86.178  1.00  0.00              
ATOM   1454  CE  MET B  28       2.593  26.849 -86.513  1.00  0.00              
ATOM   1455  H   MET B  28       7.248  24.942 -85.338  1.00  0.00              
ATOM   1456  HA  MET B  28       5.382  23.058 -84.350  1.00  0.00              
ATOM   1457 1HB  MET B  28       5.222  25.381 -83.826  1.00  0.00              
ATOM   1458 2HB  MET B  28       5.007  25.802 -85.542  1.00  0.00              
ATOM   1459 1HG  MET B  28       3.048  23.982 -84.166  1.00  0.00              
ATOM   1460 2HG  MET B  28       2.939  25.743 -83.937  1.00  0.00              
ATOM   1461 1HE  MET B  28       2.102  27.098 -87.454  1.00  0.00              
ATOM   1462 2HE  MET B  28       2.146  27.429 -85.705  1.00  0.00              
ATOM   1463 3HE  MET B  28       3.655  27.085 -86.585  1.00  0.00              
ATOM   1464  N   ASN B  29       5.184  23.631 -87.588  1.00  0.00              
ATOM   1465  CA  ASN B  29       4.603  23.103 -88.815  1.00  0.00              
ATOM   1466  C   ASN B  29       4.977  21.643 -89.042  1.00  0.00              
ATOM   1467  O   ASN B  29       4.178  20.873 -89.569  1.00  0.00              
ATOM   1468  CB  ASN B  29       5.008  23.937 -90.017  1.00  0.00              
ATOM   1469  CG  ASN B  29       4.330  25.277 -90.080  1.00  0.00              
ATOM   1470  OD1 ASN B  29       3.278  25.493 -89.467  1.00  0.00              
ATOM   1471  ND2 ASN B  29       4.881  26.151 -90.883  1.00  0.00              
ATOM   1472  H   ASN B  29       5.883  24.357 -87.647  1.00  0.00              
ATOM   1473  HA  ASN B  29       3.514  23.118 -88.746  1.00  0.00              
ATOM   1474 1HB  ASN B  29       6.059  24.055 -90.285  1.00  0.00              
ATOM   1475 2HB  ASN B  29       4.525  23.265 -90.726  1.00  0.00              
ATOM   1476 1HD2 ASN B  29       4.483  27.065 -90.975  1.00  0.00              
ATOM   1477 2HD2 ASN B  29       5.698  25.907 -91.403  1.00  0.00              
ATOM   1478  N   ARG B  30       6.185  21.258 -88.641  1.00 10.13              
ATOM   1479  CA  ARG B  30       6.601  19.868 -88.790  1.00 10.66              
ATOM   1480  C   ARG B  30       5.798  19.000 -87.815  1.00  7.66              
ATOM   1481  O   ARG B  30       5.419  17.883 -88.149  1.00  9.29              
ATOM   1482  CB  ARG B  30       8.098  19.730 -88.522  1.00 10.53              
ATOM   1483  CG  ARG B  30       8.960  20.429 -89.567  1.00 12.23              
ATOM   1484  CD  ARG B  30      10.436  20.242 -89.280  1.00 17.00              
ATOM   1485  NE  ARG B  30      10.828  18.840 -89.371  1.00 18.24              
ATOM   1486  CZ  ARG B  30      11.950  18.345 -88.861  1.00 18.39              
ATOM   1487  NH1 ARG B  30      12.798  19.139 -88.217  1.00 26.71              
ATOM   1488  NH2 ARG B  30      12.224  17.054 -88.991  1.00 21.52              
ATOM   1489  H   ARG B  30       6.826  21.923 -88.231  1.00  0.00              
ATOM   1490  HA  ARG B  30       6.446  19.545 -89.819  1.00  0.00              
ATOM   1491 1HB  ARG B  30       8.285  20.154 -87.537  1.00  0.00              
ATOM   1492 2HB  ARG B  30       8.320  18.662 -88.507  1.00  0.00              
ATOM   1493 1HG  ARG B  30       8.725  20.010 -90.547  1.00  0.00              
ATOM   1494 2HG  ARG B  30       8.719  21.492 -89.559  1.00  0.00              
ATOM   1495 1HD  ARG B  30      11.012  20.816 -90.005  1.00  0.00              
ATOM   1496 2HD  ARG B  30      10.649  20.603 -88.276  1.00  0.00              
ATOM   1497  HE  ARG B  30      10.348  18.064 -89.805  1.00  0.00              
ATOM   1498 1HH1 ARG B  30      12.587  20.120 -88.115  1.00  0.00              
ATOM   1499 2HH1 ARG B  30      13.649  18.757 -87.832  1.00  0.00              
ATOM   1500 1HH2 ARG B  30      11.576  16.450 -89.478  1.00  0.00              
ATOM   1501 2HH2 ARG B  30      13.078  16.681 -88.602  1.00  0.00              
ATOM   1502  N   VAL B  31       5.542  19.514 -86.612  1.00  8.75              
ATOM   1503  CA  VAL B  31       4.755  18.767 -85.635  1.00  8.95              
ATOM   1504  C   VAL B  31       3.331  18.644 -86.187  1.00  8.96              
ATOM   1505  O   VAL B  31       2.678  17.617 -86.016  1.00  9.86              
ATOM   1506  CB  VAL B  31       4.734  19.471 -84.254  1.00  8.47              
ATOM   1507  CG1 VAL B  31       3.856  18.690 -83.279  1.00 10.12              
ATOM   1508  CG2 VAL B  31       6.147  19.577 -83.700  1.00 11.68              
ATOM   1509  H   VAL B  31       5.893  20.428 -86.366  1.00  0.00              
ATOM   1510  HA  VAL B  31       5.144  17.758 -85.502  1.00  0.00              
ATOM   1511  HB  VAL B  31       4.361  20.488 -84.380  1.00  0.00              
ATOM   1512 1HG1 VAL B  31       3.848  19.194 -82.311  1.00  0.00              
ATOM   1513 2HG1 VAL B  31       2.839  18.635 -83.667  1.00  0.00              
ATOM   1514 3HG1 VAL B  31       4.254  17.683 -83.158  1.00  0.00              
ATOM   1515 1HG2 VAL B  31       6.123  20.073 -82.730  1.00  0.00              
ATOM   1516 2HG2 VAL B  31       6.567  18.578 -83.586  1.00  0.00              
ATOM   1517 3HG2 VAL B  31       6.765  20.156 -84.387  1.00  0.00              
ATOM   1518  N   GLY B  32       2.860  19.688 -86.863  1.00  0.00              
ATOM   1519  CA  GLY B  32       1.529  19.650 -87.446  1.00  0.00              
ATOM   1520  C   GLY B  32       1.404  18.580 -88.523  1.00  0.00              
ATOM   1521  O   GLY B  32       0.387  17.889 -88.604  1.00  0.00              
ATOM   1522  H   GLY B  32       3.424  20.518 -86.976  1.00  0.00              
ATOM   1523 1HA  GLY B  32       0.802  19.438 -86.661  1.00  0.00              
ATOM   1524 2HA  GLY B  32       1.308  20.619 -87.893  1.00  0.00              
ATOM   1525  N   ALA B  33       2.434  18.435 -89.355  1.00 11.61              
ATOM   1526  CA  ALA B  33       2.421  17.428 -90.415  1.00 12.16              
ATOM   1527  C   ALA B  33       2.396  16.038 -89.792  1.00 11.51              
ATOM   1528  O   ALA B  33       1.704  15.137 -90.271  1.00 12.12              
ATOM   1529  CB  ALA B  33       3.647  17.585 -91.309  1.00 13.75              
ATOM   1530  H   ALA B  33       3.243  19.032 -89.252  1.00  0.00              
ATOM   1531  HA  ALA B  33       1.527  17.574 -91.024  1.00  0.00              
ATOM   1532 1HB  ALA B  33       3.622  16.828 -92.093  1.00  0.00              
ATOM   1533 2HB  ALA B  33       3.645  18.576 -91.760  1.00  0.00              
ATOM   1534 3HB  ALA B  33       4.550  17.457 -90.713  1.00  0.00              
ATOM   1535  N   LEU B  34       3.157  15.873 -88.718  1.00 11.29              
ATOM   1536  CA  LEU B  34       3.217  14.610 -87.998  1.00 11.51              
ATOM   1537  C   LEU B  34       1.824  14.275 -87.459  1.00  9.32              
ATOM   1538  O   LEU B  34       1.348  13.145 -87.582  1.00 11.34              
ATOM   1539  CB  LEU B  34       4.220  14.731 -86.848  1.00 12.53              
ATOM   1540  CG  LEU B  34       4.205  13.657 -85.761  1.00 12.31              
ATOM   1541  CD1 LEU B  34       4.528  12.301 -86.366  1.00 14.65              
ATOM   1542  CD2 LEU B  34       5.209  14.019 -84.675  1.00 12.44              
ATOM   1543  H   LEU B  34       3.714  16.651 -88.393  1.00  0.00              
ATOM   1544  HA  LEU B  34       3.535  13.817 -88.675  1.00  0.00              
ATOM   1545 1HB  LEU B  34       5.148  14.648 -87.414  1.00  0.00              
ATOM   1546 2HB  LEU B  34       4.173  15.709 -86.370  1.00  0.00              
ATOM   1547  HG  LEU B  34       3.212  13.663 -85.313  1.00  0.00              
ATOM   1548 1HD1 LEU B  34       4.515  11.542 -85.584  1.00  0.00              
ATOM   1549 2HD1 LEU B  34       3.784  12.054 -87.124  1.00  0.00              
ATOM   1550 3HD1 LEU B  34       5.516  12.332 -86.823  1.00  0.00              
ATOM   1551 1HD2 LEU B  34       5.198  13.253 -83.899  1.00  0.00              
ATOM   1552 2HD2 LEU B  34       6.208  14.082 -85.108  1.00  0.00              
ATOM   1553 3HD2 LEU B  34       4.943  14.982 -84.239  1.00  0.00              
ATOM   1554  N   ALA B  35       1.174  15.273 -86.866  1.00  0.00              
ATOM   1555  CA  ALA B  35      -0.162  15.105 -86.305  1.00  0.00              
ATOM   1556  C   ALA B  35      -1.158  14.650 -87.371  1.00  0.00              
ATOM   1557  O   ALA B  35      -2.003  13.792 -87.118  1.00  0.00              
ATOM   1558  CB  ALA B  35      -0.629  16.401 -85.658  1.00  0.00              
ATOM   1559  H   ALA B  35       1.623  16.175 -86.805  1.00  0.00              
ATOM   1560  HA  ALA B  35      -0.122  14.338 -85.531  1.00  0.00              
ATOM   1561 1HB  ALA B  35      -1.626  16.260 -85.242  1.00  0.00              
ATOM   1562 2HB  ALA B  35       0.061  16.678 -84.860  1.00  0.00              
ATOM   1563 3HB  ALA B  35      -0.657  17.191 -86.406  1.00  0.00              
ATOM   1564  N   GLU B  36      -1.053  15.234 -88.560  1.00  0.00              
ATOM   1565  CA  GLU B  36      -1.946  14.890 -89.661  1.00  0.00              
ATOM   1566  C   GLU B  36      -1.758  13.434 -90.081  1.00  0.00              
ATOM   1567  O   GLU B  36      -2.730  12.735 -90.375  1.00  0.00              
ATOM   1568  CB  GLU B  36      -1.710  15.819 -90.854  1.00  0.00              
ATOM   1569  CG  GLU B  36      -2.176  17.252 -90.637  1.00  0.00              
ATOM   1570  CD  GLU B  36      -1.801  18.130 -91.798  1.00  0.00              
ATOM   1571  OE1 GLU B  36      -1.144  17.652 -92.692  1.00  0.00              
ATOM   1572  OE2 GLU B  36      -2.264  19.245 -91.848  1.00  0.00              
ATOM   1573  H   GLU B  36      -0.339  15.934 -88.706  1.00  0.00              
ATOM   1574  HA  GLU B  36      -2.984  15.008 -89.347  1.00  0.00              
ATOM   1575 1HB  GLU B  36      -0.638  15.813 -91.055  1.00  0.00              
ATOM   1576 2HB  GLU B  36      -2.242  15.389 -91.703  1.00  0.00              
ATOM   1577 1HG  GLU B  36      -3.246  17.336 -90.450  1.00  0.00              
ATOM   1578 2HG  GLU B  36      -1.627  17.568 -89.751  1.00  0.00              
ATOM   1579  N   ARG B  37      -0.509  12.978 -90.105  1.00 15.76              
ATOM   1580  CA  ARG B  37      -0.201  11.605 -90.498  1.00 17.66              
ATOM   1581  C   ARG B  37      -0.699  10.568 -89.494  1.00 18.51              
ATOM   1582  O   ARG B  37      -1.175   9.498 -89.877  1.00 20.48              
ATOM   1583  CB  ARG B  37       1.312  11.420 -90.671  1.00 21.55              
ATOM   1584  CG  ARG B  37       1.954  12.269 -91.754  1.00 28.41              
ATOM   1585  CD  ARG B  37       3.330  11.719 -92.124  1.00 33.15              
ATOM   1586  NE  ARG B  37       4.287  11.777 -91.020  1.00 32.61              
ATOM   1587  CZ  ARG B  37       4.932  12.876 -90.641  1.00 33.44              
ATOM   1588  NH1 ARG B  37       4.728  14.022 -91.277  1.00 29.78              
ATOM   1589  NH2 ARG B  37       5.787  12.830 -89.628  1.00 34.02              
ATOM   1590  H   ARG B  37       0.245  13.596 -89.845  1.00  0.00              
ATOM   1591  HA  ARG B  37      -0.645  11.391 -91.471  1.00  0.00              
ATOM   1592 1HB  ARG B  37       1.774  11.660 -89.715  1.00  0.00              
ATOM   1593 2HB  ARG B  37       1.479  10.369 -90.902  1.00  0.00              
ATOM   1594 1HG  ARG B  37       1.305  12.261 -92.630  1.00  0.00              
ATOM   1595 2HG  ARG B  37       2.050  13.290 -91.383  1.00  0.00              
ATOM   1596 1HD  ARG B  37       3.225  10.678 -92.427  1.00  0.00              
ATOM   1597 2HD  ARG B  37       3.733  12.301 -92.952  1.00  0.00              
ATOM   1598  HE  ARG B  37       4.601  11.042 -90.400  1.00  0.00              
ATOM   1599 1HH1 ARG B  37       4.081  14.058 -92.051  1.00  0.00              
ATOM   1600 2HH1 ARG B  37       5.221  14.854 -90.984  1.00  0.00              
ATOM   1601 1HH2 ARG B  37       5.947  11.956 -89.146  1.00  0.00              
ATOM   1602 2HH2 ARG B  37       6.276  13.666 -89.345  1.00  0.00              
ATOM   1603  N   GLU B  38      -0.587  10.890 -88.209  1.00 14.28              
ATOM   1604  CA  GLU B  38      -0.990   9.975 -87.146  1.00 14.86              
ATOM   1605  C   GLU B  38      -2.420  10.151 -86.651  1.00 11.24              
ATOM   1606  O   GLU B  38      -2.863   9.432 -85.749  1.00 14.46              
ATOM   1607  CB  GLU B  38      -0.024  10.113 -85.970  1.00 15.73              
ATOM   1608  CG  GLU B  38       1.425   9.854 -86.346  1.00 18.27              
ATOM   1609  CD  GLU B  38       1.648   8.438 -86.841  1.00 24.94              
ATOM   1610  OE1 GLU B  38       2.729   8.166 -87.405  1.00 30.72              
ATOM   1611  OE2 GLU B  38       0.745   7.596 -86.657  1.00 26.63              
ATOM   1612  H   GLU B  38      -0.211  11.795 -87.963  1.00  0.00              
ATOM   1613  HA  GLU B  38      -0.965   8.948 -87.513  1.00  0.00              
ATOM   1614 1HB  GLU B  38      -0.133  11.127 -85.585  1.00  0.00              
ATOM   1615 2HB  GLU B  38      -0.344   9.399 -85.209  1.00  0.00              
ATOM   1616 1HG  GLU B  38       1.811  10.550 -87.090  1.00  0.00              
ATOM   1617 2HG  GLU B  38       1.961   9.990 -85.409  1.00  0.00              
ATOM   1618  N   ASN B  39      -3.139  11.109 -87.224  1.00 13.25              
ATOM   1619  CA  ASN B  39      -4.517  11.364 -86.830  1.00 13.01              
ATOM   1620  C   ASN B  39      -4.675  11.684 -85.342  1.00 11.14              
ATOM   1621  O   ASN B  39      -5.666  11.303 -84.715  1.00 14.12              
ATOM   1622  CB  ASN B  39      -5.402  10.169 -87.195  1.00 17.93              
ATOM   1623  CG  ASN B  39      -5.465   9.930 -88.687  1.00 22.32              
ATOM   1624  OD1 ASN B  39      -5.780  10.837 -89.457  1.00 23.33              
ATOM   1625  ND2 ASN B  39      -5.167   8.707 -89.107  1.00 28.24              
ATOM   1626  H   ASN B  39      -2.722  11.671 -87.951  1.00  0.00              
ATOM   1627  HA  ASN B  39      -4.895  12.241 -87.357  1.00  0.00              
ATOM   1628 1HB  ASN B  39      -5.303   9.220 -86.666  1.00  0.00              
ATOM   1629 2HB  ASN B  39      -6.318  10.668 -86.875  1.00  0.00              
ATOM   1630 1HD2 ASN B  39      -5.192   8.493 -90.084  1.00  0.00              
ATOM   1631 2HD2 ASN B  39      -4.919   7.999 -88.446  1.00  0.00              
ATOM   1632  N   HIS B  40      -3.692  12.381 -84.779  1.00 10.95              
ATOM   1633  CA  HIS B  40      -3.745  12.775 -83.376  1.00  9.25              
ATOM   1634  C   HIS B  40      -3.075  14.135 -83.309  1.00  9.34              
ATOM   1635  O   HIS B  40      -1.916  14.290 -83.698  1.00 10.08              
ATOM   1636  CB  HIS B  40      -3.017  11.756 -82.497  1.00 10.67              
ATOM   1637  CG  HIS B  40      -3.311  11.907 -81.038  1.00  9.71              
ATOM   1638  ND1 HIS B  40      -4.593  11.887 -80.532  1.00 13.94              
ATOM   1639  CD2 HIS B  40      -2.490  12.085 -79.976  1.00  9.70              
ATOM   1640  CE1 HIS B  40      -4.550  12.046 -79.221  1.00 13.98              
ATOM   1641  NE2 HIS B  40      -3.286  12.166 -78.858  1.00 10.44              
ATOM   1642  H   HIS B  40      -2.892  12.647 -85.336  1.00  0.00              
ATOM   1643  HA  HIS B  40      -4.782  12.833 -83.051  1.00  0.00              
ATOM   1644 1HB  HIS B  40      -3.310  10.743 -82.774  1.00  0.00              
ATOM   1645 2HB  HIS B  40      -1.938  11.866 -82.611  1.00  0.00              
ATOM   1646  HD2 HIS B  40      -1.407  12.162 -79.882  1.00  0.00              
ATOM   1647  HE1 HIS B  40      -5.467  12.057 -78.634  1.00  0.00              
ATOM   1648  HE2 HIS B  40      -2.949  12.296 -77.915  1.00  0.00              
ATOM   1649  N   HIS B  41      -3.809  15.119 -82.805  1.00  0.00              
ATOM   1650  CA  HIS B  41      -3.310  16.480 -82.767  1.00  0.00              
ATOM   1651  C   HIS B  41      -2.983  17.037 -81.400  1.00  0.00              
ATOM   1652  O   HIS B  41      -3.689  16.798 -80.426  1.00  0.00              
ATOM   1653  CB  HIS B  41      -4.324  17.408 -83.444  1.00  0.00              
ATOM   1654  CG  HIS B  41      -4.519  17.126 -84.901  1.00  0.00              
ATOM   1655  ND1 HIS B  41      -3.947  17.897 -85.891  1.00  0.00              
ATOM   1656  CD2 HIS B  41      -5.222  16.159 -85.536  1.00  0.00              
ATOM   1657  CE1 HIS B  41      -4.290  17.415 -87.073  1.00  0.00              
ATOM   1658  NE2 HIS B  41      -5.063  16.361 -86.884  1.00  0.00              
ATOM   1659  H   HIS B  41      -4.729  14.922 -82.440  1.00  0.00              
ATOM   1660  HA  HIS B  41      -2.345  16.529 -83.270  1.00  0.00              
ATOM   1661 1HB  HIS B  41      -5.302  17.305 -82.973  1.00  0.00              
ATOM   1662 2HB  HIS B  41      -3.993  18.444 -83.368  1.00  0.00              
ATOM   1663  HD2 HIS B  41      -5.832  15.330 -85.176  1.00  0.00              
ATOM   1664  HE1 HIS B  41      -3.936  17.888 -87.989  1.00  0.00              
ATOM   1665  HE2 HIS B  41      -5.476  15.791 -87.609  1.00  0.00              
ATOM   1666  N   PRO B  42      -1.911  17.829 -81.325  1.00  0.00              
ATOM   1667  CA  PRO B  42      -1.472  18.436 -80.073  1.00  0.00              
ATOM   1668  C   PRO B  42      -2.049  19.826 -79.907  1.00  0.00              
ATOM   1669  O   PRO B  42      -2.810  20.314 -80.750  1.00  0.00              
ATOM   1670  CB  PRO B  42       0.027  18.533 -80.278  1.00  0.00              
ATOM   1671  CG  PRO B  42       0.089  19.015 -81.718  1.00  0.00              
ATOM   1672  CD  PRO B  42      -0.970  18.157 -82.418  1.00  0.00              
ATOM   1673  HA  PRO B  42      -1.748  17.839 -79.191  1.00  0.00              
ATOM   1674 1HB  PRO B  42       0.485  19.237 -79.568  1.00  0.00              
ATOM   1675 2HB  PRO B  42       0.517  17.560 -80.129  1.00  0.00              
ATOM   1676 1HG  PRO B  42      -0.136  20.090 -81.788  1.00  0.00              
ATOM   1677 2HG  PRO B  42       1.093  18.869 -82.145  1.00  0.00              
ATOM   1678 1HD  PRO B  42      -1.477  18.699 -83.230  1.00  0.00              
ATOM   1679 2HD  PRO B  42      -0.541  17.246 -82.862  1.00  0.00              
ATOM   1680  N   ARG B  43      -1.704  20.443 -78.784  1.00  0.00              
ATOM   1681  CA  ARG B  43      -2.022  21.841 -78.570  1.00  0.00              
ATOM   1682  C   ARG B  43      -0.610  22.427 -78.658  1.00  0.00              
ATOM   1683  O   ARG B  43       0.292  22.027 -77.907  1.00  0.00              
ATOM   1684  CB  ARG B  43      -2.617  22.132 -77.196  1.00  0.00              
ATOM   1685  CG  ARG B  43      -2.830  23.637 -76.981  1.00  0.00              
ATOM   1686  CD  ARG B  43      -3.794  23.924 -75.848  1.00  0.00              
ATOM   1687  NE  ARG B  43      -3.284  23.470 -74.563  1.00  0.00              
ATOM   1688  CZ  ARG B  43      -4.000  23.465 -73.441  1.00  0.00              
ATOM   1689  NH1 ARG B  43      -5.258  23.888 -73.454  1.00  0.00              
ATOM   1690  NH2 ARG B  43      -3.456  23.040 -72.311  1.00  0.00              
ATOM   1691  H   ARG B  43      -1.211  19.936 -78.064  1.00  0.00              
ATOM   1692  HA  ARG B  43      -2.791  22.156 -79.276  1.00  0.00              
ATOM   1693 1HB  ARG B  43      -3.564  21.595 -77.139  1.00  0.00              
ATOM   1694 2HB  ARG B  43      -1.926  21.728 -76.457  1.00  0.00              
ATOM   1695 1HG  ARG B  43      -1.867  24.093 -76.752  1.00  0.00              
ATOM   1696 2HG  ARG B  43      -3.225  24.066 -77.904  1.00  0.00              
ATOM   1697 1HD  ARG B  43      -3.966  24.999 -75.794  1.00  0.00              
ATOM   1698 2HD  ARG B  43      -4.738  23.416 -76.048  1.00  0.00              
ATOM   1699  HE  ARG B  43      -2.372  23.108 -74.322  1.00  0.00              
ATOM   1700 1HH1 ARG B  43      -5.670  24.215 -74.316  1.00  0.00              
ATOM   1701 2HH1 ARG B  43      -5.797  23.884 -72.600  1.00  0.00              
ATOM   1702 1HH2 ARG B  43      -2.497  22.720 -72.305  1.00  0.00              
ATOM   1703 2HH2 ARG B  43      -4.000  23.038 -71.461  1.00  0.00              
ATOM   1704  N   ALA B  44      -0.413  23.333 -79.608  1.00  0.00              
ATOM   1705  CA  ALA B  44       0.883  23.961 -79.817  1.00  0.00              
ATOM   1706  C   ALA B  44       0.861  25.412 -79.400  1.00  0.00              
ATOM   1707  O   ALA B  44      -0.066  26.145 -79.744  1.00  0.00              
ATOM   1708  CB  ALA B  44       1.308  23.835 -81.273  1.00  0.00              
ATOM   1709  H   ALA B  44      -1.187  23.593 -80.201  1.00  0.00              
ATOM   1710  HA  ALA B  44       1.642  23.430 -79.243  1.00  0.00              
ATOM   1711 1HB  ALA B  44       2.278  24.314 -81.410  1.00  0.00              
ATOM   1712 2HB  ALA B  44       1.384  22.781 -81.540  1.00  0.00              
ATOM   1713 3HB  ALA B  44       0.571  24.320 -81.910  1.00  0.00              
ATOM   1714  N   THR B  45       1.881  25.836 -78.670  1.00  0.00              
ATOM   1715  CA  THR B  45       1.977  27.235 -78.274  1.00  0.00              
ATOM   1716  C   THR B  45       3.283  27.742 -78.871  1.00  0.00              
ATOM   1717  O   THR B  45       4.364  27.259 -78.531  1.00  0.00              
ATOM   1718  CB  THR B  45       1.970  27.432 -76.747  1.00  0.00              
ATOM   1719  OG1 THR B  45       0.751  26.911 -76.201  1.00  0.00              
ATOM   1720  CG2 THR B  45       2.088  28.908 -76.398  1.00  0.00              
ATOM   1721  H   THR B  45       2.603  25.193 -78.379  1.00  0.00              
ATOM   1722  HA  THR B  45       1.127  27.790 -78.670  1.00  0.00              
ATOM   1723  HB  THR B  45       2.812  26.889 -76.316  1.00  0.00              
ATOM   1724  HG1 THR B  45       0.685  25.975 -76.403  1.00  0.00              
ATOM   1725 1HG2 THR B  45       2.082  29.026 -75.315  1.00  0.00              
ATOM   1726 2HG2 THR B  45       3.020  29.303 -76.803  1.00  0.00              
ATOM   1727 3HG2 THR B  45       1.247  29.450 -76.828  1.00  0.00              
ATOM   1728  N   VAL B  46       3.166  28.697 -79.787  1.00  0.00              
ATOM   1729  CA  VAL B  46       4.311  29.265 -80.474  1.00  0.00              
ATOM   1730  C   VAL B  46       4.533  30.710 -80.063  1.00  0.00              
ATOM   1731  O   VAL B  46       3.608  31.525 -80.075  1.00  0.00              
ATOM   1732  CB  VAL B  46       4.144  29.195 -82.004  1.00  0.00              
ATOM   1733  CG1 VAL B  46       5.335  29.838 -82.699  1.00  0.00              
ATOM   1734  CG2 VAL B  46       3.981  27.752 -82.456  1.00  0.00              
ATOM   1735  H   VAL B  46       2.240  29.037 -80.008  1.00  0.00              
ATOM   1736  HA  VAL B  46       5.233  28.751 -80.200  1.00  0.00              
ATOM   1737  HB  VAL B  46       3.231  29.720 -82.285  1.00  0.00              
ATOM   1738 1HG1 VAL B  46       5.200  29.780 -83.780  1.00  0.00              
ATOM   1739 2HG1 VAL B  46       5.410  30.883 -82.400  1.00  0.00              
ATOM   1740 3HG1 VAL B  46       6.247  29.313 -82.419  1.00  0.00              
ATOM   1741 1HG2 VAL B  46       3.864  27.720 -83.539  1.00  0.00              
ATOM   1742 2HG2 VAL B  46       4.864  27.179 -82.169  1.00  0.00              
ATOM   1743 3HG2 VAL B  46       3.099  27.319 -81.984  1.00  0.00              
ATOM   1744  N   GLU B  47       5.761  31.019 -79.682  1.00  0.00              
ATOM   1745  CA  GLU B  47       6.118  32.373 -79.297  1.00  0.00              
ATOM   1746  C   GLU B  47       7.575  32.574 -79.651  1.00  0.00              
ATOM   1747  O   GLU B  47       8.243  31.638 -80.082  1.00  0.00              
ATOM   1748  CB  GLU B  47       5.877  32.618 -77.806  1.00  0.00              
ATOM   1749  CG  GLU B  47       6.756  31.786 -76.882  1.00  0.00              
ATOM   1750  CD  GLU B  47       6.583  32.198 -75.447  1.00  0.00              
ATOM   1751  OE1 GLU B  47       6.870  33.328 -75.134  1.00  0.00              
ATOM   1752  OE2 GLU B  47       6.060  31.419 -74.685  1.00  0.00              
ATOM   1753  H   GLU B  47       6.468  30.297 -79.659  1.00  0.00              
ATOM   1754  HA  GLU B  47       5.505  33.088 -79.847  1.00  0.00              
ATOM   1755 1HB  GLU B  47       6.061  33.677 -77.623  1.00  0.00              
ATOM   1756 2HB  GLU B  47       4.829  32.391 -77.610  1.00  0.00              
ATOM   1757 1HG  GLU B  47       6.588  30.713 -76.974  1.00  0.00              
ATOM   1758 2HG  GLU B  47       7.767  32.023 -77.209  1.00  0.00              
ATOM   1759  N   PHE B  48       8.067  33.795 -79.498  1.00  0.00              
ATOM   1760  CA  PHE B  48       9.459  34.052 -79.812  1.00  0.00              
ATOM   1761  C   PHE B  48      10.368  33.093 -79.055  1.00  0.00              
ATOM   1762  O   PHE B  48      10.318  33.019 -77.830  1.00  0.00              
ATOM   1763  CB  PHE B  48       9.823  35.501 -79.483  1.00  0.00              
ATOM   1764  CG  PHE B  48      11.235  35.867 -79.840  1.00  0.00              
ATOM   1765  CD1 PHE B  48      11.591  36.116 -81.157  1.00  0.00              
ATOM   1766  CD2 PHE B  48      12.211  35.962 -78.860  1.00  0.00              
ATOM   1767  CE1 PHE B  48      12.890  36.453 -81.486  1.00  0.00              
ATOM   1768  CE2 PHE B  48      13.511  36.300 -79.186  1.00  0.00              
ATOM   1769  CZ  PHE B  48      13.850  36.545 -80.501  1.00  0.00              
ATOM   1770  H   PHE B  48       7.489  34.553 -79.167  1.00  0.00              
ATOM   1771  HA  PHE B  48       9.632  33.900 -80.876  1.00  0.00              
ATOM   1772 1HB  PHE B  48       9.176  36.184 -80.032  1.00  0.00              
ATOM   1773 2HB  PHE B  48       9.715  35.681 -78.415  1.00  0.00              
ATOM   1774  HD1 PHE B  48      10.832  36.045 -81.936  1.00  0.00              
ATOM   1775  HD2 PHE B  48      11.943  35.768 -77.821  1.00  0.00              
ATOM   1776  HE1 PHE B  48      13.156  36.646 -82.525  1.00  0.00              
ATOM   1777  HE2 PHE B  48      14.268  36.372 -78.405  1.00  0.00              
ATOM   1778  HZ  PHE B  48      14.875  36.809 -80.760  1.00  0.00              
ATOM   1779  N   GLY B  49      11.177  32.349 -79.804  1.00 10.97              
ATOM   1780  CA  GLY B  49      12.128  31.426 -79.209  1.00 12.49              
ATOM   1781  C   GLY B  49      11.627  30.152 -78.549  1.00 11.46              
ATOM   1782  O   GLY B  49      12.417  29.449 -77.918  1.00 12.63              
ATOM   1783  H   GLY B  49      11.131  32.428 -80.810  1.00  0.00              
ATOM   1784 1HA  GLY B  49      12.820  31.083 -79.978  1.00  0.00              
ATOM   1785 2HA  GLY B  49      12.682  31.941 -78.426  1.00  0.00              
ATOM   1786  N   ARG B  50      10.348  29.826 -78.681  1.00 10.31              
ATOM   1787  CA  ARG B  50       9.868  28.610 -78.048  1.00 10.46              
ATOM   1788  C   ARG B  50       8.583  28.043 -78.596  1.00  9.09              
ATOM   1789  O   ARG B  50       7.675  28.772 -78.998  1.00 10.51              
ATOM   1790  CB  ARG B  50       9.671  28.843 -76.553  1.00 14.76              
ATOM   1791  CG  ARG B  50       9.274  27.593 -75.755  1.00 19.26              
ATOM   1792  CD  ARG B  50       9.245  27.862 -74.253  1.00 26.40              
ATOM   1793  NE  ARG B  50       8.221  28.832 -73.876  1.00 34.92              
ATOM   1794  CZ  ARG B  50       7.958  29.191 -72.623  1.00 38.68              
ATOM   1795  NH1 ARG B  50       8.649  28.660 -71.622  1.00 39.97              
ATOM   1796  NH2 ARG B  50       7.005  30.076 -72.367  1.00 41.66              
ATOM   1797  H   ARG B  50       9.698  30.395 -79.206  1.00  0.00              
ATOM   1798  HA  ARG B  50      10.619  27.824 -78.140  1.00  0.00              
ATOM   1799 1HB  ARG B  50      10.610  29.236 -76.165  1.00  0.00              
ATOM   1800 2HB  ARG B  50       8.891  29.598 -76.449  1.00  0.00              
ATOM   1801 1HG  ARG B  50       8.284  27.274 -76.081  1.00  0.00              
ATOM   1802 2HG  ARG B  50       9.997  26.805 -75.964  1.00  0.00              
ATOM   1803 1HD  ARG B  50       9.044  26.928 -73.730  1.00  0.00              
ATOM   1804 2HD  ARG B  50      10.216  28.248 -73.945  1.00  0.00              
ATOM   1805  HE  ARG B  50       7.584  29.357 -74.461  1.00  0.00              
ATOM   1806 1HH1 ARG B  50       9.374  27.985 -71.816  1.00  0.00              
ATOM   1807 2HH1 ARG B  50       8.446  28.936 -70.672  1.00  0.00              
ATOM   1808 1HH2 ARG B  50       6.475  30.477 -73.129  1.00  0.00              
ATOM   1809 2HH2 ARG B  50       6.809  30.342 -71.413  1.00  0.00              
ATOM   1810  N   VAL B  51       8.524  26.719 -78.614  1.00  8.68              
ATOM   1811  CA  VAL B  51       7.325  26.012 -79.013  1.00  8.32              
ATOM   1812  C   VAL B  51       7.028  25.042 -77.885  1.00  8.33              
ATOM   1813  O   VAL B  51       7.900  24.271 -77.476  1.00 10.09              
ATOM   1814  CB  VAL B  51       7.498  25.171 -80.290  1.00  9.58              
ATOM   1815  CG1 VAL B  51       6.214  24.389 -80.558  1.00 11.97              
ATOM   1816  CG2 VAL B  51       7.830  26.059 -81.470  1.00 12.47              
ATOM   1817  H   VAL B  51       9.340  26.189 -78.341  1.00  0.00              
ATOM   1818  HA  VAL B  51       6.498  26.701 -79.188  1.00  0.00              
ATOM   1819  HB  VAL B  51       8.344  24.494 -80.154  1.00  0.00              
ATOM   1820 1HG1 VAL B  51       6.333  23.789 -81.463  1.00  0.00              
ATOM   1821 2HG1 VAL B  51       6.003  23.731 -79.716  1.00  0.00              
ATOM   1822 3HG1 VAL B  51       5.385  25.083 -80.693  1.00  0.00              
ATOM   1823 1HG2 VAL B  51       7.951  25.448 -82.364  1.00  0.00              
ATOM   1824 2HG2 VAL B  51       7.022  26.774 -81.625  1.00  0.00              
ATOM   1825 3HG2 VAL B  51       8.757  26.599 -81.272  1.00  0.00              
ATOM   1826  N   THR B  52       5.813  25.103 -77.357  1.00  8.06              
ATOM   1827  CA  THR B  52       5.395  24.174 -76.323  1.00  7.55              
ATOM   1828  C   THR B  52       4.460  23.197 -77.023  1.00  7.00              
ATOM   1829  O   THR B  52       3.546  23.604 -77.756  1.00  8.20              
ATOM   1830  CB  THR B  52       4.631  24.872 -75.186  1.00  8.79              
ATOM   1831  OG1 THR B  52       5.467  25.867 -74.589  1.00 11.70              
ATOM   1832  CG2 THR B  52       4.230  23.866 -74.113  1.00 10.72              
ATOM   1833  H   THR B  52       5.165  25.807 -77.678  1.00  0.00              
ATOM   1834  HA  THR B  52       6.268  23.681 -75.894  1.00  0.00              
ATOM   1835  HB  THR B  52       3.736  25.340 -75.597  1.00  0.00              
ATOM   1836  HG1 THR B  52       6.319  25.875 -75.032  1.00  0.00              
ATOM   1837 1HG2 THR B  52       3.691  24.379 -73.318  1.00  0.00              
ATOM   1838 2HG2 THR B  52       3.590  23.102 -74.552  1.00  0.00              
ATOM   1839 3HG2 THR B  52       5.125  23.400 -73.702  1.00  0.00              
ATOM   1840  N   VAL B  53       4.708  21.912 -76.823  1.00  7.29              
ATOM   1841  CA  VAL B  53       3.901  20.867 -77.432  1.00  7.01              
ATOM   1842  C   VAL B  53       3.225  20.083 -76.318  1.00  6.72              
ATOM   1843  O   VAL B  53       3.888  19.610 -75.394  1.00  7.39              
ATOM   1844  CB  VAL B  53       4.776  19.901 -78.275  1.00  7.01              
ATOM   1845  CG1 VAL B  53       3.894  18.867 -78.961  1.00  8.27              
ATOM   1846  CG2 VAL B  53       5.594  20.680 -79.301  1.00  7.87              
ATOM   1847  H   VAL B  53       5.484  21.652 -76.230  1.00  0.00              
ATOM   1848  HA  VAL B  53       3.125  21.289 -78.071  1.00  0.00              
ATOM   1849  HB  VAL B  53       5.486  19.401 -77.617  1.00  0.00              
ATOM   1850 1HG1 VAL B  53       4.515  18.193 -79.551  1.00  0.00              
ATOM   1851 2HG1 VAL B  53       3.352  18.295 -78.209  1.00  0.00              
ATOM   1852 3HG1 VAL B  53       3.185  19.372 -79.618  1.00  0.00              
ATOM   1853 1HG2 VAL B  53       6.201  19.991 -79.884  1.00  0.00              
ATOM   1854 2HG2 VAL B  53       4.920  21.222 -79.966  1.00  0.00              
ATOM   1855 3HG2 VAL B  53       6.243  21.390 -78.787  1.00  0.00              
ATOM   1856  N   GLU B  54       1.906  19.960 -76.410  1.00  6.62              
ATOM   1857  CA  GLU B  54       1.131  19.222 -75.419  1.00  7.14              
ATOM   1858  C   GLU B  54       0.328  18.136 -76.111  1.00  6.74              
ATOM   1859  O   GLU B  54      -0.377  18.402 -77.090  1.00  7.83              
ATOM   1860  CB  GLU B  54       0.162  20.147 -74.683  1.00  7.65              
ATOM   1861  CG  GLU B  54       0.806  21.293 -73.941  1.00 10.07              
ATOM   1862  CD  GLU B  54      -0.230  22.241 -73.384  1.00  9.81              
ATOM   1863  OE1 GLU B  54      -0.809  21.949 -72.317  1.00 14.04              
ATOM   1864  OE2 GLU B  54      -0.487  23.273 -74.028  1.00 10.68              
ATOM   1865  H   GLU B  54       1.427  20.388 -77.188  1.00  0.00              
ATOM   1866  HA  GLU B  54       1.802  18.772 -74.684  1.00  0.00              
ATOM   1867 1HB  GLU B  54      -0.524  20.548 -75.430  1.00  0.00              
ATOM   1868 2HB  GLU B  54      -0.391  19.530 -73.974  1.00  0.00              
ATOM   1869 1HG  GLU B  54       1.470  20.972 -73.139  1.00  0.00              
ATOM   1870 2HG  GLU B  54       1.386  21.802 -74.710  1.00  0.00              
ATOM   1871  N   TRP B  55       0.443  16.916 -75.598  1.00  6.79              
ATOM   1872  CA  TRP B  55      -0.278  15.771 -76.131  1.00  7.32              
ATOM   1873  C   TRP B  55      -1.159  15.145 -75.065  1.00  8.04              
ATOM   1874  O   TRP B  55      -0.705  14.877 -73.955  1.00  8.18              
ATOM   1875  CB  TRP B  55       0.674  14.664 -76.598  1.00  8.29              
ATOM   1876  CG  TRP B  55       1.619  15.015 -77.690  1.00  7.36              
ATOM   1877  CD1 TRP B  55       2.959  15.261 -77.569  1.00  7.63              
ATOM   1878  CD2 TRP B  55       1.314  15.135 -79.082  1.00  6.84              
ATOM   1879  NE1 TRP B  55       3.507  15.522 -78.801  1.00  8.32              
ATOM   1880  CE2 TRP B  55       2.519  15.455 -79.747  1.00  7.39              
ATOM   1881  CE3 TRP B  55       0.139  15.003 -79.834  1.00  7.91              
ATOM   1882  CZ2 TRP B  55       2.583  15.645 -81.129  1.00  8.93              
ATOM   1883  CZ3 TRP B  55       0.206  15.189 -81.212  1.00  9.37              
ATOM   1884  CH2 TRP B  55       1.420  15.510 -81.843  1.00  9.69              
ATOM   1885  H   TRP B  55       1.057  16.785 -74.806  1.00  0.00              
ATOM   1886  HA  TRP B  55      -0.878  16.080 -76.987  1.00  0.00              
ATOM   1887 1HB  TRP B  55       1.306  14.336 -75.772  1.00  0.00              
ATOM   1888 2HB  TRP B  55       0.105  13.815 -76.979  1.00  0.00              
ATOM   1889  HD1 TRP B  55       3.380  15.216 -76.567  1.00  0.00              
ATOM   1890  HE1 TRP B  55       4.479  15.729 -78.980  1.00  0.00              
ATOM   1891  HE3 TRP B  55      -0.826  14.757 -79.392  1.00  0.00              
ATOM   1892  HZ2 TRP B  55       3.543  15.890 -81.584  1.00  0.00              
ATOM   1893  HZ3 TRP B  55      -0.712  15.081 -81.792  1.00  0.00              
ATOM   1894  HH2 TRP B  55       1.434  15.655 -82.923  1.00  0.00              
ATOM   1895  N   TRP B  56      -2.422  14.922 -75.398  1.00  8.08              
ATOM   1896  CA  TRP B  56      -3.318  14.210 -74.498  1.00  8.45              
ATOM   1897  C   TRP B  56      -4.489  13.695 -75.307  1.00  8.09              
ATOM   1898  O   TRP B  56      -4.695  14.092 -76.457  1.00  8.69              
ATOM   1899  CB  TRP B  56      -3.785  15.073 -73.310  1.00  9.65              
ATOM   1900  CG  TRP B  56      -4.868  16.060 -73.587  1.00 10.11              
ATOM   1901  CD1 TRP B  56      -6.216  15.861 -73.474  1.00 14.07              
ATOM   1902  CD2 TRP B  56      -4.693  17.426 -73.974  1.00 13.77              
ATOM   1903  NE1 TRP B  56      -6.891  17.023 -73.765  1.00 14.06              
ATOM   1904  CE2 TRP B  56      -5.980  18.000 -74.077  1.00 13.50              
ATOM   1905  CE3 TRP B  56      -3.572  18.222 -74.244  1.00 13.85              
ATOM   1906  CZ2 TRP B  56      -6.176  19.341 -74.436  1.00 14.46              
ATOM   1907  CZ3 TRP B  56      -3.766  19.554 -74.602  1.00 13.07              
ATOM   1908  CH2 TRP B  56      -5.059  20.098 -74.695  1.00 13.70              
ATOM   1909  H   TRP B  56      -2.776  15.249 -76.286  1.00  0.00              
ATOM   1910  HA  TRP B  56      -2.811  13.337 -74.087  1.00  0.00              
ATOM   1911 1HB  TRP B  56      -4.176  14.441 -72.514  1.00  0.00              
ATOM   1912 2HB  TRP B  56      -2.954  15.666 -72.928  1.00  0.00              
ATOM   1913  HD1 TRP B  56      -6.544  14.864 -73.188  1.00  0.00              
ATOM   1914  HE1 TRP B  56      -7.894  17.140 -73.753  1.00  0.00              
ATOM   1915  HE3 TRP B  56      -2.552  17.847 -74.184  1.00  0.00              
ATOM   1916  HZ2 TRP B  56      -7.193  19.726 -74.495  1.00  0.00              
ATOM   1917  HZ3 TRP B  56      -2.887  20.164 -74.809  1.00  0.00              
ATOM   1918  HH2 TRP B  56      -5.176  21.145 -74.978  1.00  0.00              
ATOM   1919  N   THR B  57      -5.225  12.767 -74.715  1.00  8.58              
ATOM   1920  CA  THR B  57      -6.382  12.179 -75.360  1.00  9.74              
ATOM   1921  C   THR B  57      -7.606  12.622 -74.572  1.00  9.09              
ATOM   1922  O   THR B  57      -7.806  12.215 -73.427  1.00 10.49              
ATOM   1923  CB  THR B  57      -6.266  10.649 -75.372  1.00 11.06              
ATOM   1924  OG1 THR B  57      -5.067  10.278 -76.068  1.00 14.06              
ATOM   1925  CG2 THR B  57      -7.461  10.025 -76.074  1.00 13.94              
ATOM   1926  H   THR B  57      -4.970  12.461 -73.788  1.00  0.00              
ATOM   1927  HA  THR B  57      -6.458  12.542 -76.385  1.00  0.00              
ATOM   1928  HB  THR B  57      -6.223  10.288 -74.344  1.00  0.00              
ATOM   1929  HG1 THR B  57      -4.613  11.070 -76.365  1.00  0.00              
ATOM   1930 1HG2 THR B  57      -7.359   8.940 -76.072  1.00  0.00              
ATOM   1931 2HG2 THR B  57      -8.377  10.306 -75.553  1.00  0.00              
ATOM   1932 3HG2 THR B  57      -7.505  10.384 -77.102  1.00  0.00              
ATOM   1933  N   HIS B  58      -8.408  13.476 -75.196  1.00  0.00              
ATOM   1934  CA  HIS B  58      -9.608  14.026 -74.575  1.00  0.00              
ATOM   1935  C   HIS B  58     -10.545  12.997 -73.958  1.00  0.00              
ATOM   1936  O   HIS B  58     -10.912  13.109 -72.789  1.00  0.00              
ATOM   1937  CB  HIS B  58     -10.386  14.852 -75.605  1.00  0.00              
ATOM   1938  CG  HIS B  58     -11.680  15.396 -75.085  1.00  0.00              
ATOM   1939  ND1 HIS B  58     -11.743  16.482 -74.236  1.00  0.00              
ATOM   1940  CD2 HIS B  58     -12.959  15.006 -75.292  1.00  0.00              
ATOM   1941  CE1 HIS B  58     -13.008  16.736 -73.946  1.00  0.00              
ATOM   1942  NE2 HIS B  58     -13.764  15.854 -74.573  1.00  0.00              
ATOM   1943  H   HIS B  58      -8.171  13.754 -76.138  1.00  0.00              
ATOM   1944  HA  HIS B  58      -9.327  14.666 -73.740  1.00  0.00              
ATOM   1945 1HB  HIS B  58      -9.792  15.710 -75.923  1.00  0.00              
ATOM   1946 2HB  HIS B  58     -10.630  14.239 -76.471  1.00  0.00              
ATOM   1947  HD1 HIS B  58     -10.974  17.052 -73.947  1.00  0.00              
ATOM   1948  HD2 HIS B  58     -13.401  14.203 -75.881  1.00  0.00              
ATOM   1949  HE1 HIS B  58     -13.270  17.562 -73.285  1.00  0.00              
ATOM   1950  N   SER B  59     -10.932  11.998 -74.742  1.00 13.81              
ATOM   1951  CA  SER B  59     -11.859  10.984 -74.264  1.00 11.90              
ATOM   1952  C   SER B  59     -11.373  10.279 -73.007  1.00 11.41              
ATOM   1953  O   SER B  59     -12.177   9.923 -72.141  1.00 13.39              
ATOM   1954  CB  SER B  59     -12.134   9.949 -75.361  1.00 13.87              
ATOM   1955  OG  SER B  59     -11.014   9.110 -75.579  1.00 13.20              
ATOM   1956  H   SER B  59     -10.581  11.936 -75.687  1.00  0.00              
ATOM   1957  HA  SER B  59     -12.862  11.369 -74.075  1.00  0.00              
ATOM   1958 1HB  SER B  59     -12.987   9.341 -75.059  1.00  0.00              
ATOM   1959 2HB  SER B  59     -12.373  10.475 -76.284  1.00  0.00              
ATOM   1960  HG  SER B  59     -10.304   9.364 -74.984  1.00  0.00              
ATOM   1961  N   ALA B  60     -10.063  10.086 -72.904  1.00 11.61              
ATOM   1962  CA  ALA B  60      -9.472   9.408 -71.758  1.00 12.55              
ATOM   1963  C   ALA B  60      -9.185  10.351 -70.596  1.00 12.45              
ATOM   1964  O   ALA B  60      -8.913   9.902 -69.480  1.00 15.46              
ATOM   1965  CB  ALA B  60      -8.187   8.709 -72.184  1.00 13.67              
ATOM   1966  H   ALA B  60      -9.461  10.418 -73.643  1.00  0.00              
ATOM   1967  HA  ALA B  60     -10.176   8.663 -71.391  1.00  0.00              
ATOM   1968 1HB  ALA B  60      -7.747   8.204 -71.325  1.00  0.00              
ATOM   1969 2HB  ALA B  60      -8.411   7.979 -72.960  1.00  0.00              
ATOM   1970 3HB  ALA B  60      -7.485   9.446 -72.571  1.00  0.00              
ATOM   1971  N   GLY B  61      -9.238  11.651 -70.859  1.00 13.34              
ATOM   1972  CA  GLY B  61      -8.968  12.626 -69.818  1.00 14.64              
ATOM   1973  C   GLY B  61      -7.528  12.554 -69.343  1.00 15.23              
ATOM   1974  O   GLY B  61      -7.237  12.818 -68.175  1.00 16.29              
ATOM   1975  H   GLY B  61      -9.466  11.974 -71.789  1.00  0.00              
ATOM   1976 1HA  GLY B  61      -9.160  13.626 -70.208  1.00  0.00              
ATOM   1977 2HA  GLY B  61      -9.626  12.434 -68.971  1.00  0.00              
ATOM   1978  N   GLY B  62      -6.620  12.198 -70.244  1.00 12.68              
ATOM   1979  CA  GLY B  62      -5.228  12.099 -69.859  1.00 13.15              
ATOM   1980  C   GLY B  62      -4.299  11.592 -70.940  1.00 10.96              
ATOM   1981  O   GLY B  62      -4.618  11.626 -72.133  1.00 10.29              
ATOM   1982  H   GLY B  62      -6.883  11.996 -71.198  1.00  0.00              
ATOM   1983 1HA  GLY B  62      -4.868  13.085 -69.565  1.00  0.00              
ATOM   1984 2HA  GLY B  62      -5.139  11.415 -69.016  1.00  0.00              
ATOM   1985  N   VAL B  63      -3.146  11.105 -70.502  1.00 10.87              
ATOM   1986  CA  VAL B  63      -2.107  10.608 -71.390  1.00  9.70              
ATOM   1987  C   VAL B  63      -2.248   9.120 -71.688  1.00 11.69              
ATOM   1988  O   VAL B  63      -2.400   8.303 -70.778  1.00 12.78              
ATOM   1989  CB  VAL B  63      -0.718  10.878 -70.773  1.00 10.74              
ATOM   1990  CG1 VAL B  63       0.378  10.362 -71.683  1.00 11.80              
ATOM   1991  CG2 VAL B  63      -0.546  12.372 -70.533  1.00 11.49              
ATOM   1992  H   VAL B  63      -2.992  11.083 -69.504  1.00  0.00              
ATOM   1993  HA  VAL B  63      -2.167  11.076 -72.372  1.00  0.00              
ATOM   1994  HB  VAL B  63      -0.659  10.387 -69.803  1.00  0.00              
ATOM   1995 1HG1 VAL B  63       1.350  10.562 -71.231  1.00  0.00              
ATOM   1996 2HG1 VAL B  63       0.258   9.288 -71.824  1.00  0.00              
ATOM   1997 3HG1 VAL B  63       0.317  10.865 -72.647  1.00  0.00              
ATOM   1998 1HG2 VAL B  63       0.436  12.560 -70.097  1.00  0.00              
ATOM   1999 2HG2 VAL B  63      -0.630  12.904 -71.482  1.00  0.00              
ATOM   2000 3HG2 VAL B  63      -1.318  12.723 -69.851  1.00  0.00              
ATOM   2001  N   THR B  64      -2.204   8.779 -72.972  1.00 10.18              
ATOM   2002  CA  THR B  64      -2.319   7.392 -73.410  1.00 10.55              
ATOM   2003  C   THR B  64      -1.079   6.996 -74.203  1.00 10.45              
ATOM   2004  O   THR B  64      -0.193   7.816 -74.442  1.00 10.71              
ATOM   2005  CB  THR B  64      -3.541   7.184 -74.317  1.00 11.13              
ATOM   2006  OG1 THR B  64      -3.350   7.906 -75.540  1.00 12.57              
ATOM   2007  CG2 THR B  64      -4.810   7.668 -73.624  1.00 14.50              
ATOM   2008  H   THR B  64      -2.084   9.505 -73.664  1.00  0.00              
ATOM   2009  HA  THR B  64      -2.413   6.738 -72.541  1.00  0.00              
ATOM   2010  HB  THR B  64      -3.636   6.123 -74.547  1.00  0.00              
ATOM   2011  HG1 THR B  64      -2.502   8.355 -75.517  1.00  0.00              
ATOM   2012 1HG2 THR B  64      -5.665   7.511 -74.282  1.00  0.00              
ATOM   2013 2HG2 THR B  64      -4.955   7.108 -72.700  1.00  0.00              
ATOM   2014 3HG2 THR B  64      -4.715   8.729 -73.396  1.00  0.00              
ATOM   2015  N   GLU B  65      -1.027   5.736 -74.620  1.00 11.40              
ATOM   2016  CA  GLU B  65       0.106   5.243 -75.386  1.00 10.84              
ATOM   2017  C   GLU B  65       0.292   6.045 -76.675  1.00 10.26              
ATOM   2018  O   GLU B  65       1.421   6.298 -77.098  1.00 10.41              
ATOM   2019  CB  GLU B  65      -0.091   3.759 -75.706  1.00 14.51              
ATOM   2020  CG  GLU B  65       1.194   3.004 -75.997  1.00 22.61              
ATOM   2021  CD  GLU B  65       2.224   3.154 -74.885  1.00 24.07              
ATOM   2022  OE1 GLU B  65       1.823   3.288 -73.711  1.00 25.09              
ATOM   2023  OE2 GLU B  65       3.435   3.122 -75.182  1.00 31.76              
ATOM   2024  H   GLU B  65      -1.787   5.107 -74.406  1.00  0.00              
ATOM   2025  HA  GLU B  65       1.022   5.363 -74.806  1.00  0.00              
ATOM   2026 1HB  GLU B  65      -0.587   3.312 -74.844  1.00  0.00              
ATOM   2027 2HB  GLU B  65      -0.749   3.704 -76.572  1.00  0.00              
ATOM   2028 1HG  GLU B  65       1.041   1.942 -76.188  1.00  0.00              
ATOM   2029 2HG  GLU B  65       1.574   3.483 -76.898  1.00  0.00              
ATOM   2030  N   LYS B  66      -0.809   6.452 -77.300  1.00 10.38              
ATOM   2031  CA  LYS B  66      -0.715   7.228 -78.532  1.00  9.51              
ATOM   2032  C   LYS B  66       0.004   8.549 -78.274  1.00  7.98              
ATOM   2033  O   LYS B  66       0.788   9.010 -79.102  1.00  8.78              
ATOM   2034  CB  LYS B  66      -2.107   7.510 -79.099  1.00 10.41              
ATOM   2035  CG  LYS B  66      -2.099   8.228 -80.439  1.00 12.25              
ATOM   2036  CD  LYS B  66      -1.446   7.379 -81.516  1.00 13.63              
ATOM   2037  CE  LYS B  66      -1.589   8.028 -82.885  1.00 16.67              
ATOM   2038  NZ  LYS B  66      -0.985   7.189 -83.955  1.00 26.79              
ATOM   2039  H   LYS B  66      -1.720   6.228 -76.926  1.00  0.00              
ATOM   2040  HA  LYS B  66      -0.145   6.672 -79.277  1.00  0.00              
ATOM   2041 1HB  LYS B  66      -2.609   6.547 -79.203  1.00  0.00              
ATOM   2042 2HB  LYS B  66      -2.636   8.114 -78.362  1.00  0.00              
ATOM   2043 1HG  LYS B  66      -3.129   8.447 -80.720  1.00  0.00              
ATOM   2044 2HG  LYS B  66      -1.548   9.161 -80.327  1.00  0.00              
ATOM   2045 1HD  LYS B  66      -0.389   7.262 -81.274  1.00  0.00              
ATOM   2046 2HD  LYS B  66      -1.926   6.400 -81.526  1.00  0.00              
ATOM   2047 1HE  LYS B  66      -2.650   8.171 -83.087  1.00  0.00              
ATOM   2048 2HE  LYS B  66      -1.092   8.997 -82.856  1.00  0.00              
ATOM   2049 1HZ  LYS B  66      -1.097   7.649 -84.848  1.00  0.00              
ATOM   2050 2HZ  LYS B  66      -0.001   7.056 -83.766  1.00  0.00              
ATOM   2051 3HZ  LYS B  66      -1.447   6.290 -83.980  1.00  0.00              
ATOM   2052  N   ASP B  67      -0.273   9.163 -77.131  1.00  7.75              
ATOM   2053  CA  ASP B  67       0.368  10.425 -76.789  1.00  7.46              
ATOM   2054  C   ASP B  67       1.870  10.237 -76.632  1.00  8.01              
ATOM   2055  O   ASP B  67       2.657  11.070 -77.079  1.00  7.83              
ATOM   2056  CB  ASP B  67      -0.251  10.978 -75.514  1.00  8.50              
ATOM   2057  CG  ASP B  67      -1.706  11.322 -75.704  1.00  9.02              
ATOM   2058  OD1 ASP B  67      -1.994  12.156 -76.585  1.00  8.77              
ATOM   2059  OD2 ASP B  67      -2.560  10.752 -74.991  1.00 10.57              
ATOM   2060  H   ASP B  67      -0.935   8.758 -76.485  1.00  0.00              
ATOM   2061  HA  ASP B  67       0.225  11.141 -77.597  1.00  0.00              
ATOM   2062 1HB  ASP B  67      -0.111  10.332 -74.647  1.00  0.00              
ATOM   2063 2HB  ASP B  67       0.341  11.886 -75.393  1.00  0.00              
ATOM   2064  N   ARG B  68       2.273   9.139 -76.000  1.00  7.97              
ATOM   2065  CA  ARG B  68       3.693   8.871 -75.830  1.00  9.43              
ATOM   2066  C   ARG B  68       4.361   8.612 -77.171  1.00  8.58              
ATOM   2067  O   ARG B  68       5.512   9.000 -77.379  1.00  9.20              
ATOM   2068  CB  ARG B  68       3.894   7.706 -74.862  1.00  9.69              
ATOM   2069  CG  ARG B  68       3.574   8.062 -73.419  1.00 10.74              
ATOM   2070  CD  ARG B  68       3.944   6.939 -72.460  1.00 14.44              
ATOM   2071  NE  ARG B  68       2.908   5.915 -72.375  1.00 15.30              
ATOM   2072  CZ  ARG B  68       1.820   6.011 -71.617  1.00 19.67              
ATOM   2073  NH1 ARG B  68       1.623   7.092 -70.872  1.00 17.14              
ATOM   2074  NH2 ARG B  68       0.929   5.029 -71.604  1.00 21.18              
ATOM   2075  H   ARG B  68       1.601   8.480 -75.634  1.00  0.00              
ATOM   2076  HA  ARG B  68       4.179   9.736 -75.375  1.00  0.00              
ATOM   2077 1HB  ARG B  68       3.248   6.897 -75.201  1.00  0.00              
ATOM   2078 2HB  ARG B  68       4.937   7.398 -74.948  1.00  0.00              
ATOM   2079 1HG  ARG B  68       4.133   8.959 -73.152  1.00  0.00              
ATOM   2080 2HG  ARG B  68       2.504   8.262 -73.342  1.00  0.00              
ATOM   2081 1HD  ARG B  68       4.865   6.470 -72.803  1.00  0.00              
ATOM   2082 2HD  ARG B  68       4.096   7.359 -71.466  1.00  0.00              
ATOM   2083  HE  ARG B  68       2.847   5.020 -72.843  1.00  0.00              
ATOM   2084 1HH1 ARG B  68       2.301   7.840 -70.883  1.00  0.00              
ATOM   2085 2HH1 ARG B  68       0.795   7.161 -70.298  1.00  0.00              
ATOM   2086 1HH2 ARG B  68       1.080   4.207 -72.171  1.00  0.00              
ATOM   2087 2HH2 ARG B  68       0.105   5.106 -71.026  1.00  0.00              
ATOM   2088  N   GLU B  69       3.642   7.964 -78.081  1.00  9.07              
ATOM   2089  CA  GLU B  69       4.176   7.709 -79.410  1.00  9.41              
ATOM   2090  C   GLU B  69       4.387   9.049 -80.115  1.00  9.13              
ATOM   2091  O   GLU B  69       5.421   9.276 -80.736  1.00  9.77              
ATOM   2092  CB  GLU B  69       3.207   6.856 -80.228  1.00 10.71              
ATOM   2093  CG  GLU B  69       3.660   6.642 -81.660  1.00 17.86              
ATOM   2094  CD  GLU B  69       2.633   5.921 -82.507  1.00 24.64              
ATOM   2095  OE1 GLU B  69       2.944   5.628 -83.680  1.00 28.09              
ATOM   2096  OE2 GLU B  69       1.522   5.647 -82.010  1.00 28.99              
ATOM   2097  H   GLU B  69       2.712   7.644 -77.854  1.00  0.00              
ATOM   2098  HA  GLU B  69       5.123   7.176 -79.331  1.00  0.00              
ATOM   2099 1HB  GLU B  69       3.116   5.897 -79.718  1.00  0.00              
ATOM   2100 2HB  GLU B  69       2.243   7.367 -80.214  1.00  0.00              
ATOM   2101 1HG  GLU B  69       3.940   7.563 -82.169  1.00  0.00              
ATOM   2102 2HG  GLU B  69       4.538   6.004 -81.557  1.00  0.00              
ATOM   2103  N   MET B  70       3.400   9.937 -80.018  1.00  8.74              
ATOM   2104  CA  MET B  70       3.517  11.243 -80.655  1.00  8.26              
ATOM   2105  C   MET B  70       4.680  12.042 -80.072  1.00  7.45              
ATOM   2106  O   MET B  70       5.361  12.763 -80.795  1.00  7.75              
ATOM   2107  CB  MET B  70       2.211  12.034 -80.526  1.00  8.37              
ATOM   2108  CG  MET B  70       1.019  11.369 -81.207  1.00  9.53              
ATOM   2109  SD  MET B  70       1.306  10.902 -82.941  1.00 11.04              
ATOM   2110  CE  MET B  70       1.399  12.519 -83.714  1.00 11.81              
ATOM   2111  H   MET B  70       2.561   9.717 -79.501  1.00  0.00              
ATOM   2112  HA  MET B  70       3.740  11.122 -81.716  1.00  0.00              
ATOM   2113 1HB  MET B  70       2.013  12.145 -79.461  1.00  0.00              
ATOM   2114 2HB  MET B  70       2.388  13.015 -80.968  1.00  0.00              
ATOM   2115 1HG  MET B  70       0.767  10.469 -80.648  1.00  0.00              
ATOM   2116 2HG  MET B  70       0.180  12.064 -81.175  1.00  0.00              
ATOM   2117 1HE  MET B  70       1.572  12.403 -84.785  1.00  0.00              
ATOM   2118 2HE  MET B  70       0.461  13.054 -83.556  1.00  0.00              
ATOM   2119 3HE  MET B  70       2.219  13.087 -83.274  1.00  0.00              
ATOM   2120  N   ALA B  71       4.902  11.916 -78.768  1.00  7.25              
ATOM   2121  CA  ALA B  71       6.004  12.619 -78.126  1.00  8.28              
ATOM   2122  C   ALA B  71       7.340  12.131 -78.697  1.00  7.95              
ATOM   2123  O   ALA B  71       8.225  12.924 -79.009  1.00  8.41              
ATOM   2124  CB  ALA B  71       5.961  12.390 -76.623  1.00  8.51              
ATOM   2125  H   ALA B  71       4.304  11.325 -78.211  1.00  0.00              
ATOM   2126  HA  ALA B  71       5.901  13.688 -78.322  1.00  0.00              
ATOM   2127 1HB  ALA B  71       6.788  12.920 -76.151  1.00  0.00              
ATOM   2128 2HB  ALA B  71       5.016  12.764 -76.226  1.00  0.00              
ATOM   2129 3HB  ALA B  71       6.047  11.325 -76.416  1.00  0.00              
ATOM   2130  N   ARG B  72       7.482  10.818 -78.841  1.00  8.75              
ATOM   2131  CA  ARG B  72       8.720  10.268 -79.377  1.00 10.82              
ATOM   2132  C   ARG B  72       8.923  10.676 -80.834  1.00  9.64              
ATOM   2133  O   ARG B  72      10.045  10.989 -81.248  1.00 10.99              
ATOM   2134  CB  ARG B  72       8.723   8.744 -79.252  1.00 15.98              
ATOM   2135  CG  ARG B  72       8.874   8.241 -77.831  1.00 18.40              
ATOM   2136  CD  ARG B  72       9.105   6.740 -77.814  1.00 22.85              
ATOM   2137  NE  ARG B  72       7.892   5.990 -78.113  1.00 27.71              
ATOM   2138  CZ  ARG B  72       6.943   5.732 -77.218  1.00 24.84              
ATOM   2139  NH1 ARG B  72       7.070   6.159 -75.965  1.00 27.69              
ATOM   2140  NH2 ARG B  72       5.873   5.046 -77.582  1.00 26.13              
ATOM   2141  H   ARG B  72       6.736  10.190 -78.581  1.00  0.00              
ATOM   2142  HA  ARG B  72       9.568  10.624 -78.789  1.00  0.00              
ATOM   2143 1HB  ARG B  72       7.782   8.388 -79.669  1.00  0.00              
ATOM   2144 2HB  ARG B  72       9.551   8.378 -79.858  1.00  0.00              
ATOM   2145 1HG  ARG B  72       9.720   8.750 -77.369  1.00  0.00              
ATOM   2146 2HG  ARG B  72       7.964   8.481 -77.279  1.00  0.00              
ATOM   2147 1HD  ARG B  72       9.860   6.491 -78.559  1.00  0.00              
ATOM   2148 2HD  ARG B  72       9.460   6.448 -76.827  1.00  0.00              
ATOM   2149  HE  ARG B  72       7.590   5.572 -78.984  1.00  0.00              
ATOM   2150 1HH1 ARG B  72       7.891   6.682 -75.694  1.00  0.00              
ATOM   2151 2HH1 ARG B  72       6.345   5.960 -75.291  1.00  0.00              
ATOM   2152 1HH2 ARG B  72       5.784   4.723 -78.536  1.00  0.00              
ATOM   2153 2HH2 ARG B  72       5.152   4.847 -76.906  1.00  0.00              
ATOM   2154  N   LEU B  73       7.843  10.690 -81.611  1.00  8.78              
ATOM   2155  CA  LEU B  73       7.945  11.078 -83.013  1.00 10.63              
ATOM   2156  C   LEU B  73       8.268  12.567 -83.121  1.00  9.29              
ATOM   2157  O   LEU B  73       8.933  12.995 -84.065  1.00 10.57              
ATOM   2158  CB  LEU B  73       6.645  10.740 -83.749  1.00 11.44              
ATOM   2159  CG  LEU B  73       6.382   9.235 -83.894  1.00 12.49              
ATOM   2160  CD1 LEU B  73       5.007   9.003 -84.489  1.00 13.66              
ATOM   2161  CD2 LEU B  73       7.463   8.604 -84.770  1.00 17.12              
ATOM   2162  H   LEU B  73       6.943  10.431 -81.236  1.00  0.00              
ATOM   2163  HA  LEU B  73       8.767  10.540 -83.482  1.00  0.00              
ATOM   2164 1HB  LEU B  73       5.930  11.188 -83.058  1.00  0.00              
ATOM   2165 2HB  LEU B  73       6.585  11.245 -84.712  1.00  0.00              
ATOM   2166  HG  LEU B  73       6.462   8.795 -82.901  1.00  0.00              
ATOM   2167 1HD1 LEU B  73       4.830   7.932 -84.588  1.00  0.00              
ATOM   2168 2HD1 LEU B  73       4.250   9.435 -83.835  1.00  0.00              
ATOM   2169 3HD1 LEU B  73       4.951   9.472 -85.470  1.00  0.00              
ATOM   2170 1HD2 LEU B  73       7.271   7.536 -84.869  1.00  0.00              
ATOM   2171 2HD2 LEU B  73       7.449   9.069 -85.756  1.00  0.00              
ATOM   2172 3HD2 LEU B  73       8.438   8.756 -84.309  1.00  0.00              
ATOM   2173  N   THR B  74       7.811  13.355 -82.148  1.00  9.07              
ATOM   2174  CA  THR B  74       8.089  14.787 -82.135  1.00  8.88              
ATOM   2175  C   THR B  74       9.589  15.001 -81.915  1.00  8.96              
ATOM   2176  O   THR B  74      10.226  15.788 -82.619  1.00  9.81              
ATOM   2177  CB  THR B  74       7.289  15.503 -81.019  1.00  7.82              
ATOM   2178  OG1 THR B  74       5.885  15.433 -81.311  1.00  9.20              
ATOM   2179  CG2 THR B  74       7.692  16.962 -80.921  1.00  9.54              
ATOM   2180  H   THR B  74       7.260  12.952 -81.401  1.00  0.00              
ATOM   2181  HA  THR B  74       7.817  15.224 -83.096  1.00  0.00              
ATOM   2182  HB  THR B  74       7.491  15.010 -80.068  1.00  0.00              
ATOM   2183  HG1 THR B  74       5.755  14.958 -82.135  1.00  0.00              
ATOM   2184 1HG2 THR B  74       7.119  17.445 -80.130  1.00  0.00              
ATOM   2185 2HG2 THR B  74       8.756  17.030 -80.694  1.00  0.00              
ATOM   2186 3HG2 THR B  74       7.490  17.458 -81.870  1.00  0.00              
ATOM   2187  N   ASP B  75      10.158  14.301 -80.940  1.00  9.24              
ATOM   2188  CA  ASP B  75      11.589  14.431 -80.681  1.00  9.36              
ATOM   2189  C   ASP B  75      12.414  13.979 -81.872  1.00  9.96              
ATOM   2190  O   ASP B  75      13.468  14.549 -82.158  1.00 12.18              
ATOM   2191  CB  ASP B  75      12.010  13.603 -79.468  1.00  9.68              
ATOM   2192  CG  ASP B  75      11.686  14.277 -78.160  1.00 10.15              
ATOM   2193  OD1 ASP B  75      11.609  15.521 -78.127  1.00 14.49              
ATOM   2194  OD2 ASP B  75      11.530  13.558 -77.152  1.00 11.89              
ATOM   2195  H   ASP B  75       9.609  13.673 -80.372  1.00  0.00              
ATOM   2196  HA  ASP B  75      11.835  15.474 -80.483  1.00  0.00              
ATOM   2197 1HB  ASP B  75      11.617  12.586 -79.479  1.00  0.00              
ATOM   2198 2HB  ASP B  75      13.089  13.577 -79.617  1.00  0.00              
ATOM   2199  N   ALA B  76      11.938  12.946 -82.554  1.00 11.21              
ATOM   2200  CA  ALA B  76      12.649  12.416 -83.709  1.00 11.39              
ATOM   2201  C   ALA B  76      12.830  13.475 -84.793  1.00 13.70              
ATOM   2202  O   ALA B  76      13.799  13.431 -85.555  1.00 14.96              
ATOM   2203  CB  ALA B  76      11.904  11.213 -84.263  1.00 15.05              
ATOM   2204  H   ALA B  76      11.069  12.515 -82.273  1.00  0.00              
ATOM   2205  HA  ALA B  76      13.643  12.102 -83.393  1.00  0.00              
ATOM   2206 1HB  ALA B  76      12.442  10.823 -85.128  1.00  0.00              
ATOM   2207 2HB  ALA B  76      11.838  10.441 -83.497  1.00  0.00              
ATOM   2208 3HB  ALA B  76      10.903  11.512 -84.565  1.00  0.00              
ATOM   2209  N   LEU B  77      11.907  14.430 -84.859  1.00 12.64              
ATOM   2210  CA  LEU B  77      11.974  15.503 -85.852  1.00 15.68              
ATOM   2211  C   LEU B  77      13.253  16.317 -85.712  1.00 18.15              
ATOM   2212  O   LEU B  77      13.721  16.925 -86.675  1.00 20.98              
ATOM   2213  CB  LEU B  77      10.777  16.443 -85.701  1.00 12.97              
ATOM   2214  CG  LEU B  77       9.371  15.876 -85.902  1.00 13.22              
ATOM   2215  CD1 LEU B  77       8.337  16.934 -85.528  1.00 14.79              
ATOM   2216  CD2 LEU B  77       9.194  15.440 -87.348  1.00 16.13              
ATOM   2217  H   LEU B  77      11.138  14.412 -84.206  1.00  0.00              
ATOM   2218  HA  LEU B  77      11.960  15.075 -86.854  1.00  0.00              
ATOM   2219 1HB  LEU B  77      10.898  16.718 -84.654  1.00  0.00              
ATOM   2220 2HB  LEU B  77      10.880  17.331 -86.324  1.00  0.00              
ATOM   2221  HG  LEU B  77       9.289  14.986 -85.276  1.00  0.00              
ATOM   2222 1HD1 LEU B  77       7.335  16.531 -85.670  1.00  0.00              
ATOM   2223 2HD1 LEU B  77       8.468  17.217 -84.483  1.00  0.00              
ATOM   2224 3HD1 LEU B  77       8.469  17.810 -86.162  1.00  0.00              
ATOM   2225 1HD2 LEU B  77       8.191  15.036 -87.485  1.00  0.00              
ATOM   2226 2HD2 LEU B  77       9.333  16.299 -88.005  1.00  0.00              
ATOM   2227 3HD2 LEU B  77       9.929  14.674 -87.591  1.00  0.00              
ATOM   2228  N   LEU B  78      13.813  16.337 -84.508  1.00 17.15              
ATOM   2229  CA  LEU B  78      15.031  17.093 -84.242  1.00 18.98              
ATOM   2230  C   LEU B  78      16.274  16.391 -84.776  1.00 23.68              
ATOM   2231  O   LEU B  78      17.293  17.034 -85.028  1.00 25.09              
ATOM   2232  CB  LEU B  78      15.195  17.314 -82.735  1.00 20.15              
ATOM   2233  CG  LEU B  78      14.064  18.029 -81.990  1.00 24.00              
ATOM   2234  CD1 LEU B  78      14.360  18.021 -80.496  1.00 26.22              
ATOM   2235  CD2 LEU B  78      13.920  19.453 -82.501  1.00 26.76              
ATOM   2236  H   LEU B  78      13.384  15.814 -83.757  1.00  0.00              
ATOM   2237  HA  LEU B  78      14.976  18.061 -84.739  1.00  0.00              
ATOM   2238 1HB  LEU B  78      15.236  16.276 -82.408  1.00  0.00              
ATOM   2239 2HB  LEU B  78      16.137  17.807 -82.500  1.00  0.00              
ATOM   2240  HG  LEU B  78      13.140  17.502 -82.221  1.00  0.00              
ATOM   2241 1HD1 LEU B  78      13.556  18.530 -79.963  1.00  0.00              
ATOM   2242 2HD1 LEU B  78      14.430  16.991 -80.145  1.00  0.00              
ATOM   2243 3HD1 LEU B  78      15.301  18.536 -80.308  1.00  0.00              
ATOM   2244 1HD2 LEU B  78      13.113  19.952 -81.965  1.00  0.00              
ATOM   2245 2HD2 LEU B  78      14.853  19.995 -82.341  1.00  0.00              
ATOM   2246 3HD2 LEU B  78      13.689  19.435 -83.567  1.00  0.00              
ATOM   2247  N   GLN B  79      16.181  15.075 -84.955  1.00 25.78              
ATOM   2248  CA  GLN B  79      17.309  14.278 -85.429  1.00 34.77              
ATOM   2249  C   GLN B  79      18.595  14.719 -84.741  1.00 34.65              
ATOM   2250  O   GLN B  79      19.538  15.184 -85.382  1.00 34.19              
ATOM   2251  CB  GLN B  79      17.462  14.379 -86.949  1.00 40.48              
ATOM   2252  CG  GLN B  79      16.471  13.517 -87.719  1.00 48.02              
ATOM   2253  CD  GLN B  79      15.175  14.239 -88.029  1.00 51.44              
ATOM   2254  OE1 GLN B  79      14.171  13.618 -88.374  1.00 53.40              
ATOM   2255  NE2 GLN B  79      15.199  15.559 -87.926  1.00 56.42              
ATOM   2256  H   GLN B  79      15.303  14.617 -84.756  1.00  0.00              
ATOM   2257  HA  GLN B  79      17.155  13.234 -85.159  1.00  0.00              
ATOM   2258 1HB  GLN B  79      17.327  15.429 -87.209  1.00  0.00              
ATOM   2259 2HB  GLN B  79      18.483  14.077 -87.184  1.00  0.00              
ATOM   2260 1HG  GLN B  79      16.748  12.948 -88.606  1.00  0.00              
ATOM   2261 2HG  GLN B  79      16.290  12.832 -86.891  1.00  0.00              
ATOM   2262 1HE2 GLN B  79      14.373  16.091 -88.119  1.00  0.00              
ATOM   2263 2HE2 GLN B  79      16.042  16.025 -87.656  1.00  0.00              
ATOM   2264  N   ARG B  80      18.608  14.570 -83.422  1.00 34.39              
ATOM   2265  CA  ARG B  80      19.752  14.937 -82.595  1.00 33.15              
ATOM   2266  C   ARG B  80      20.883  13.931 -82.757  1.00 33.21              
ATOM   2267  O   ARG B  80      22.038  14.369 -82.940  1.00 32.65              
ATOM   2268  OXT ARG B  80      20.602  12.715 -82.689  1.00 37.67              
ATOM   2269  CB  ARG B  80      19.322  15.004 -81.130  1.00 31.79              
ATOM   2270  CG  ARG B  80      18.268  16.061 -80.845  1.00 28.44              
ATOM   2271  CD  ARG B  80      17.599  15.820 -79.505  1.00 29.51              
ATOM   2272  NE  ARG B  80      16.819  14.587 -79.511  1.00 22.61              
ATOM   2273  CZ  ARG B  80      16.171  14.104 -78.455  1.00 22.15              
ATOM   2274  NH1 ARG B  80      16.207  14.751 -77.299  1.00 27.52              
ATOM   2275  NH2 ARG B  80      15.488  12.974 -78.558  1.00 22.08              
ATOM   2276  H   ARG B  80      17.786  14.185 -82.979  1.00  0.00              
ATOM   2277  HA  ARG B  80      20.097  15.935 -82.866  1.00  0.00              
ATOM   2278 1HB  ARG B  80      18.938  14.019 -80.864  1.00  0.00              
ATOM   2279 2HB  ARG B  80      20.219  15.214 -80.545  1.00  0.00              
ATOM   2280 1HG  ARG B  80      18.749  17.040 -80.843  1.00  0.00              
ATOM   2281 2HG  ARG B  80      17.520  16.027 -81.638  1.00  0.00              
ATOM   2282 1HD  ARG B  80      18.366  15.750 -78.735  1.00  0.00              
ATOM   2283 2HD  ARG B  80      16.938  16.659 -79.285  1.00  0.00              
ATOM   2284  HE  ARG B  80      16.648  13.936 -80.266  1.00  0.00              
ATOM   2285 1HH1 ARG B  80      16.728  15.613 -77.223  1.00  0.00              
ATOM   2286 2HH1 ARG B  80      15.714  14.381 -76.500  1.00  0.00              
ATOM   2287 1HH2 ARG B  80      15.461  12.481 -79.440  1.00  0.00              
ATOM   2288 2HH2 ARG B  80      14.998  12.609 -77.754  1.00  0.00              
TER                                                                             
# All scores below are weighted scores, not raw scores.
#BEGIN_POSE_ENERGIES_TABLE msd_output_1_BB_44.pdb
label fa_atr fa_rep fa_sol fa_intra_rep pro_close fa_pair hbond_sr_bb hbond_lr_bb hbond_bb_sc hbond_sc dslf_ss_dst dslf_cs_ang dslf_ss_dih dslf_ca_dih rama omega fa_dun p_aa_pp ref total
weights 0.8 0.44 0.65 0.004 1 0.49 0.585 1.17 1.17 1.1 0.5 2 5 5 0.2 0.5 0.56 0.32 1 NA
pose -569.75 74.9333 297.815 1.20988 0.728717 -14.036 -43.6857 -43.1729 -5.88585 -12.2528 0 0 0 0 -8.48242 2.79953 137.975 -12.6798 -32.94 -227.424
LYS_p:NtermProteinFull_1 -1.9229 0.293988 1.42897 0.0118914 0 -0.0011549 0 0 0 0 0 0 0 0 0 0.0166169 3.4109 0 -0.65 2.58832
ARG_2 -3.33728 2.39424 1.72443 0.0235375 0 -0.412987 0 0 0 -0.128982 0 0 0 0 -0.121155 0.00200723 3.87198 -0.0904795 -0.98 2.94532
LEU_3 -3.5262 0.243131 1.12903 0.0073866 0 0 0 -1.54943 0 0 0 0 0 0 -0.0536669 0.176345 1.84174 -0.114017 -0.1 -1.94566
VAL_4 -2.61764 1.76355 0.928457 0.0139525 0 0 0 0 0 0 0 0 0 0 -0.148625 0.0441727 1.0746 -0.21988 0.29 1.12859
LYS_5 -3.78342 0.483095 2.35077 0.00609192 0 -0.166755 0 -1.41494 0 -0.349667 0 0 0 0 0.135504 0.0196419 1.32168 0.0042048 -0.65 -2.0438
THR_6 -2.47461 0.332995 1.14655 0.00547765 0 -0.0140883 0 0 0 0 0 0 0 0 -0.0309968 0.000107349 0.502633 -0.0162786 -0.27 -0.818209
PHE_7 -6.41057 0.645783 1.82884 0.0246511 0 0 0 -1.5678 0 0 0 0 0 0 -0.0979637 0.00914765 0.576848 -0.0609913 0.63 -4.42206
ALA_8 -1.54388 0.224587 0.631929 0.000718733 0 0 0 0 0 0 0 0 0 0 -0.114459 0.00281084 0 0.0162227 0.16 -0.622069
PHE_9 -6.4155 1.11354 1.65248 0.0233901 0.125861 0 0 -0.403821 0 0 0 0 0 0 -0.116689 0.000266304 0.701832 -0.231081 0.63 -2.91972
PRO_10 -1.76976 0.389113 0.916172 0.00228764 0.132264 0 0 0 0 0 0 0 0 0 -0.0785306 0.00287839 0.836001 -0.116846 0.02 0.333581
ASN_11 -4.70353 0.446882 3.15255 0.0120716 0 -0.0378946 0 0 -0.38301 0 0 0 0 0 0.509246 0.000371958 0.348139 -0.127682 -0.89 -1.67285
HIS_D_12 -4.89468 0.252542 2.10472 0.00443518 0 -0.00899845 -0.388702 0 0 0 0 0 0 0 0.0663022 0.00431006 1.24769 -0.0464961 0.56 -1.09888
ARG_13 -3.72546 0.233939 2.86522 0.0126714 0 -0.252599 -0.41431 0 0 -0.0122672 0 0 0 0 0.0770201 0.000488 1.3585 -0.0835129 -0.98 -0.920318
GLU_14 -4.90182 0.367448 3.07146 0.00462281 0 -0.181292 -0.406064 0 -0.38301 0 0 0 0 0 -0.267281 0.0070026 1.77151 -0.141008 -0.81 -1.86844
ALA_15 -4.66179 0.689468 1.68911 0.000674983 0 0 -0.434998 0 0 0 0 0 0 0 -0.0919638 0.00246755 0 -0.126004 0.16 -2.77304
GLY_16 -3.10144 0.273673 1.71421 2.55126e-05 0 0 -0.791355 0 0 0 0 0 0 0 0.103756 0.00397734 0 0.276061 -0.17 -1.69109
ASP_17 -4.05906 0.291511 2.75736 0.00285606 0 -0.142734 -0.59759 0 0 -0.0122672 0 0 0 0 -0.0460701 0.000588898 0.791105 0.0534292 -0.67 -1.63087
PHE_18 -6.56289 0.908275 1.48108 0.0238379 0 0 -0.836506 0 0 0 0 0 0 0 -0.0620143 0.00134158 0.508165 0.0462762 0.63 -3.86243
MET_19 -4.61032 0.733322 2.12898 0.0109299 0 0 -0.816284 0 0 0 0 0 0 0 -0.066031 0.0010864 2.42731 -0.0659643 -0.34 -0.596968
ASN_20 -3.66115 0.27165 2.36539 0.00419395 0 -0.100372 -0.775625 0 0 0 0 0 0 0 -0.0390564 0.015176 0.320941 0.0808659 -0.89 -2.40798
ARG_21 -5.07609 0.620986 3.17849 0.0101698 0 -0.029839 -0.587467 0 -0.366061 0 0 0 0 0 -0.183053 0.0114956 1.68859 -0.0866025 -0.98 -1.79937
VAL_22 -4.49826 0.294472 1.41575 0.0105503 0 0 -0.852894 0 0 0 0 0 0 0 -0.0799129 0.00852887 0.377587 0.0618668 0.29 -2.97231
GLY_23 -2.84444 0.359898 1.52766 3.46626e-05 0 0 -0.777988 0 0 0 0 0 0 0 0.116666 0.0016501 0 0.27405 -0.17 -1.51247
ALA_24 -3.57721 0.434894 2.07256 0.000703421 0 0 -0.725401 0 0 0 0 0 0 0 -0.181696 0.00845615 0 -0.15362 0.16 -1.96132
LEU_25 -6.02652 0.705037 2.54272 0.008477 0 0 -0.801004 0 0 0 0 0 0 0 -0.0558926 2.42934e-05 1.18637 -0.101682 -0.1 -2.64247
ALA_26 -4.91214 0.379124 2.07934 0.000728159 0 0 -0.539282 -0.329933 0 0 0 0 0 0 -0.133685 0.000106389 0 -0.15519 0.16 -3.45093
GLU_27 -3.17495 0.227612 1.84155 0.00536362 0 0.0131664 -0.402009 0 0 0 0 0 0 0 -0.225402 0.000895634 0.892587 -0.121431 -0.81 -1.75262
ARG_28 -3.90018 0.505453 2.74065 0.0110583 0 -0.0819521 -0.352429 0 0 0 0 0 0 0 -0.187082 0.0158029 1.89022 -0.0839971 -0.98 -0.422463
GLU_29 -3.98984 0.45589 2.72613 0.00956409 0 -0.282726 -0.40241 0 -0.037956 -0.0409103 0 0 0 0 -0.170505 5.0016e-06 1.35613 -0.00778488 -0.81 -1.19441
ASN_30 -1.79337 0.126822 1.25949 0.0055051 0 -0.0284104 -0.116545 0 0 0 0 0 0 0 -0.298796 0.0105904 0.821007 -0.509018 -0.89 -1.41273
HIS_31 -5.15835 0.490717 2.59415 0.00304664 0 -0.160392 0 -0.329933 -0.00911979 -0.192943 0 0 0 0 0.111608 0.0810853 2.75473 -0.25427 0.56 0.49032
HIS_32 -4.04012 0.275164 1.57824 0.00266318 0.0441285 0.0131664 0 0 0 0 0 0 0 0 -0.089713 0.000184898 1.05816 0.0145295 0.56 -0.583598
PRO_33 -3.23373 0.826295 0.657734 0.0061376 0.0557663 0 0 0 0 0 0 0 0 0 0.454203 0.378788 0.63233 0.0577895 0.02 -0.14469
ARG_34 -5.40263 0.444347 3.4116 0.00772979 0 -0.670039 0 -1.26389 0 -0.689156 0 0 0 0 -0.00281577 0.00323777 2.22432 0.0682675 -0.98 -2.84903
ALA_35 -2.33572 0.177026 1.23485 0.000758507 0 0 0 -1.38705 0 0 0 0 0 0 0.120174 0.041855 0 0.175852 0.16 -1.81226
THR_36 -3.53779 0.647674 2.36512 0.00632497 0 -0.0685627 0 -1.55085 0 -0.54884 0 0 0 0 0.0604575 0.0107714 0.0314279 -0.0137254 -0.27 -2.86799
VAL_37 -3.60832 0.196078 1.19379 0.0126249 0 0 0 -1.58593 0 0 0 0 0 0 -0.20513 0.0131465 0.0348168 -0.337729 0.29 -3.99666
GLU_38 -4.68732 0.500506 3.01658 0.00677936 0 -0.642478 -0.652026 0 0 -0.727384 0 0 0 0 0.269086 0.000709787 0.90574 0.260943 -0.81 -2.55886
PHE_39 -2.94859 0.347242 0.931693 0.0252131 0 0 0 0 0 0 0 0 0 0 -0.123379 0.022243 0.101435 0.0541003 0.63 -0.960043
GLY_40 -2.70357 0.221382 1.34353 2.47876e-05 0 0 0 -0.403821 0 0 0 0 0 0 -0.259269 7.96809e-05 0 -0.664486 -0.17 -2.63614
ARG_41 -4.7309 0.548674 2.91713 0.0119305 0 -0.35614 -0.652026 0 0 -0.62601 0 0 0 0 0.050324 0.115549 1.51636 -0.111813 -0.98 -2.29693
VAL_42 -4.73405 0.612787 1.48004 0.0134595 0 0 0 -1.5678 0 0 0 0 0 0 -0.180181 0.0574413 0.105909 -0.386208 0.29 -4.30861
THR_43 -3.4512 0.28084 1.99655 0.00629299 0 -0.0407318 0 -1.55085 0 0 0 0 0 0 -0.0219789 0.000123215 0.0810338 -0.0657435 -0.27 -3.03567
VAL_44 -3.82877 0.200139 1.31245 0.00984296 0 0 0 -1.41494 0 0 0 0 0 0 -0.213183 0.00202713 0.225288 -0.377569 0.29 -3.79471
GLU_45 -5.40078 1.72964 3.14115 0.00364756 0 -0.588425 0 -1.26389 0 -0.333506 0 0 0 0 0.0352813 0.005241 2.20638 0.12185 -0.81 -1.15342
TRP_46 -9.09403 1.03572 2.90545 0.0205253 0 0 0 -1.54943 0 -0.107898 0 0 0 0 -0.0184281 0.177361 1.22264 -0.0202973 0.91 -4.51838
TRP_47 -5.34664 0.200965 2.5557 0.0242486 0 0 0 0 -0.00911979 0 0 0 0 0 -0.0392796 0.000185128 1.38673 -0.241487 0.91 -0.558705
THR_48 -4.23926 0.196189 2.87485 0.0064364 0 -0.184941 -0.186983 -1.22446 0 -0.0307269 0 0 0 0 0.0827297 0.0108608 0.0499528 0.101649 -0.27 -2.8137
HIS_49 -1.87385 0.314639 0.99407 0.00667795 0 0.0157597 -0.215006 0 0 0 0 0 0 0 0.141528 0.0180268 0.588073 0.0787586 0.56 0.628677
SER_50 -1.40652 0.307934 0.821374 0.00404632 0 -0.0145594 0 0 0 0 0 0 0 0 -0.117896 0.00305539 0.575995 0.0362808 -0.37 -0.160289
ALA_51 -1.93235 0.497803 0.836853 0.000964642 0 0 -0.0391562 0 0 0 0 0 0 0 -0.196083 0.00128677 0 -0.0255385 0.16 -0.696221
GLY_52 -1.2285 0.127857 0.755914 2.41479e-05 0 0 -0.362832 0 0 0 0 0 0 0 -0.277275 0.00128756 0 -0.48934 -0.17 -1.64287
GLY_53 -2.42142 0.414755 1.3417 0.000134037 0 0 0 -1.22446 0 0 0 0 0 0 0.261636 0.0178472 0 -0.789496 -0.17 -2.56931
VAL_54 -3.16084 0.118789 1.60579 0.0130764 0 0 0 0 0 0 0 0 0 0 -0.214631 0.000380897 0.0821783 -0.194524 0.29 -1.45978
THR_55 -4.08588 0.271977 2.92841 0.00891332 0 -0.0733258 -0.325342 0 -0.61199 -0.0699438 0 0 0 0 -0.087345 1.03139e-05 0.0435806 -0.412435 -0.27 -2.68338
GLU_56 -3.1043 0.215941 2.39471 0.00913805 0 -0.361307 -0.416531 0 0 -0.342929 0 0 0 0 -0.208264 0.00042861 2.79094 -0.110247 -0.81 0.0575884
LYS_57 -4.67157 0.667507 3.29097 0.0084625 0 -0.611652 -0.431056 0 -0.037956 -0.0645543 0 0 0 0 -0.198783 0.000845571 1.75012 -0.0408264 -0.65 -0.988488
ASP_58 -7.31188 0.613703 5.00771 0.00300698 0 -0.3192 -0.421162 0 -0.61199 -0.293613 0 0 0 0 -0.111138 0.00620825 1.1889 0.0418407 -0.67 -2.87762
ARG_59 -6.03242 0.294944 4.03264 0.0109131 0 -0.265515 -0.722528 0 0 -0.341749 0 0 0 0 -0.222647 0.0219983 1.9929 -0.0915119 -0.98 -2.30297
GLU_60 -4.78292 0.34007 3.09335 0.00820261 0 -0.284276 -0.850159 0 0 -0.0236439 0 0 0 0 -0.186462 0.0001843 1.2905 -0.111435 -0.81 -2.31659
MET_61 -7.01111 1.15007 2.52005 0.00371389 0 0 -0.770511 0 0 0 0 0 0 0 -0.119701 0.00711289 1.32513 -0.10545 -0.34 -3.34069
ALA_62 -3.77343 0.323914 1.89878 0.000735271 0 0 -0.825218 0 0 0 0 0 0 0 -0.106028 7.19912e-08 0 -0.141948 0.16 -2.46319
ARG_63 -4.34764 0.256187 2.82891 0.0115343 0 -0.261458 -0.789235 0 0 -0.00117995 0 0 0 0 -0.196169 0.00134957 1.53548 -0.0807796 -0.98 -2.02299
LEU_64 -4.40431 0.382403 1.7908 0.00786109 0 0 -0.49366 0 0 0 0 0 0 0 -0.141151 0.0103732 0.166252 -0.095373 -0.1 -2.87681
THR_65 -4.8097 0.509769 2.56774 0.00937204 0 0.0247583 -0.458869 0 0 -0.107898 0 0 0 0 0.0136532 0.00428901 0.180942 0.071655 -0.27 -2.26429
ASP_66 -4.28601 0.463785 3.29653 0.00449526 0 -0.32689 -0.769346 0 0 -0.349667 0 0 0 0 -0.136514 0.00164799 1.03034 0.0185075 -0.67 -1.72312
ALA_67 -2.90294 0.651036 1.67115 0.000841566 0 0 -0.645335 0 0 0 0 0 0 0 -0.209615 0.000288666 0 -0.136984 0.16 -1.41156
LEU_68 -5.36272 1.30281 2.9775 0.00552184 0 0 -0.179446 0 -0.468447 0 0 0 0 0 -0.0793311 0.0025711 0.384261 0.00312174 -0.1 -1.51416
LEU_69 -3.76931 0.982771 1.72694 0.00577823 0 0 -0.344073 0 0 0 0 0 0 0 -0.167946 0.012263 0.379402 -0.0810795 -0.1 -1.35526
GLN_70 -2.97553 1.58202 2.6734 0.0439009 0 -0.029839 -0.274503 0 -0.102386 0 0 0 0 0 0.128931 5.93416e-06 5.44549 -0.21813 -0.97 5.30336
ARG_p:CtermProteinFull_71 -1.80465 0.106683 1.4173 0.01111 0 -0.0634895 0 0 0 0 0 0 0 0 0 0 2.0536 0 -0.98 0.740555
LYS_p:NtermProteinFull_72 -1.92272 0.292082 1.42864 0.0118834 0 -0.00115197 0 0 0 0 0 0 0 0 0 0.0157687 3.40731 0 -0.65 2.58181
ARG_73 -3.45714 2.39786 1.8347 0.023519 0 -0.431395 0 0 0 -0.128882 0 0 0 0 -0.120782 0.00177397 3.86748 -0.0904952 -0.98 2.91664
LEU_74 -3.52627 0.242781 1.12893 0.00736289 0 0 0 -1.5499 0 0 0 0 0 0 -0.0537224 0.177991 1.84572 -0.114074 -0.1 -1.94118
VAL_75 -2.61748 1.76431 0.928643 0.0139081 0 0 0 0 0 0 0 0 0 0 -0.148414 0.0429874 1.07105 -0.220172 0.29 1.12483
LYS_76 -3.78272 0.483134 2.35072 0.00610883 0 -0.166827 0 -1.41475 0 -0.349184 0 0 0 0 0.136173 0.0195273 1.31791 0.00329018 -0.65 -2.04662
THR_77 -2.47433 0.332505 1.14646 0.00549664 0 -0.0140833 0 0 0 0 0 0 0 0 -0.0309882 4.1089e-05 0.499342 -0.0155045 -0.27 -0.821063
PHE_78 -6.41011 0.645132 1.82842 0.0246329 0 0 0 -1.56624 0 0 0 0 0 0 -0.0979045 0.0092266 0.573853 -0.0609438 0.63 -4.42394
ALA_79 -1.54323 0.223614 0.631585 0.000719135 0 0 0 0 0 0 0 0 0 0 -0.112878 0.00302409 0 0.0174789 0.16 -0.619682
PHE_80 -6.4171 1.11329 1.64927 0.0233784 0.12785 0 0 -0.403918 0 0 0 0 0 0 -0.116593 0.000382365 0.701893 -0.231068 0.63 -2.92261
PRO_81 -1.92753 0.376575 1.04623 0.0022812 0.133025 0 0 0 0 0 0 0 0 0 -0.0785225 0.00264823 0.825614 -0.117594 0.02 0.282731
ASN_82 -4.72265 0.460542 3.21368 0.00886778 0 -0.0147424 0 0 -0.305289 0 0 0 0 0 0.50915 0.000288318 1.27693 -0.128347 -0.89 -0.59156
HIS_D_83 -4.77557 0.245626 2.06664 0.00442871 0 -0.00572068 -0.389439 0 0 0 0 0 0 0 0.0673693 0.00402461 1.24303 -0.0462403 0.56 -1.02585
ARG_84 -3.58067 0.231941 2.73824 0.012714 0 -0.252555 -0.414363 0 0 -0.0122616 0 0 0 0 0.0779549 0.000268784 1.35916 -0.0833639 -0.98 -0.902937
GLU_85 -4.97742 0.400449 3.17371 0.00459813 0 -0.164444 -0.405927 0 -0.305289 0 0 0 0 0 -0.267121 0.00670448 1.77457 -0.141079 -0.81 -1.71125
ALA_86 -4.66033 0.687264 1.68754 0.000673375 0 0 -0.434836 0 0 0 0 0 0 0 -0.0912485 0.00232194 0 -0.125513 0.16 -2.77413
GLY_87 -3.10079 0.273401 1.71338 2.52334e-05 0 0 -0.792026 0 0 0 0 0 0 0 0.10356 0.00447673 0 0.276087 -0.17 -1.69188
ASP_88 -4.05808 0.290745 2.75637 0.00285446 0 -0.140552 -0.596648 0 0 -0.0122616 0 0 0 0 -0.045942 0.000570096 0.787055 0.0533533 -0.67 -1.63253
PHE_89 -6.56253 0.907506 1.48101 0.0237945 0 0 -0.836207 0 0 0 0 0 0 0 -0.0613231 0.00138874 0.512633 0.0453647 0.63 -3.85837
MET_90 -4.61047 0.732623 2.12963 0.0109485 0 0 -0.816398 0 0 0 0 0 0 0 -0.065222 0.00137914 2.43291 -0.0654013 -0.34 -0.590005
ASN_91 -3.6603 0.271586 2.36408 0.00421179 0 -0.100349 -0.775707 0 0 0 0 0 0 0 -0.0395197 0.0148627 0.320997 0.0805322 -0.89 -2.40961
ARG_92 -5.07588 0.62493 3.1776 0.0101659 0 -0.0298748 -0.586493 0 -0.366249 0 0 0 0 0 -0.183068 0.0116028 1.68596 -0.087006 -0.98 -1.79831
VAL_93 -4.49851 0.294609 1.41634 0.0105624 0 0 -0.852793 0 0 0 0 0 0 0 -0.0797864 0.00773379 0.37148 0.0616509 0.29 -2.97871
GLY_94 -2.81955 0.362185 1.51063 3.41447e-05 0 0 -0.778038 0 0 0 0 0 0 0 0.116711 0.00198803 0 0.274054 -0.17 -1.50198
ALA_95 -3.57743 0.435086 2.07265 0.000702923 0 0 -0.72544 0 0 0 0 0 0 0 -0.181235 0.00767705 0 -0.153666 0.16 -1.96166
LEU_96 -6.02713 0.706511 2.54323 0.00846127 0 0 -0.801235 0 0 0 0 0 0 0 -0.0559329 1.39083e-05 1.18501 -0.101805 -0.1 -2.64288
ALA_97 -4.83956 0.362147 2.03872 0.000730992 0 0 -0.538718 -0.333632 0 0 0 0 0 0 -0.134735 9.14269e-05 0 -0.155402 0.16 -3.44035
GLU_98 -3.08936 0.228453 1.77303 0.0053582 0 0.0119634 -0.402691 0 0 0 0 0 0 0 -0.225885 0.000740857 0.892195 -0.121657 -0.81 -1.73785
ARG_99 -3.89993 0.505839 2.7407 0.0110675 0 -0.0819698 -0.35232 0 0 0 0 0 0 0 -0.18737 0.0150092 1.89085 -0.0841224 -0.98 -0.422239
GLU_100 -3.99026 0.456474 2.72647 0.00955375 0 -0.282739 -0.402349 0 -0.0379188 -0.0409195 0 0 0 0 -0.171042 2.62088e-05 1.35919 -0.00836065 -0.81 -1.19187
ASN_101 -1.84251 0.127002 1.29375 0.00548172 0 -0.0318642 -0.117099 0 0 0 0 0 0 0 -0.299012 0.0118615 0.818805 -0.508574 -0.89 -1.43217
HIS_102 -5.23144 0.496596 2.62714 0.00304419 0 -0.160415 0 -0.333632 -0.00908086 -0.197037 0 0 0 0 0.110093 0.0773675 2.72207 -0.254676 0.56 0.410033
HIS_103 -3.95635 0.264419 1.4909 0.00373098 0.0492002 0.00753839 0 0 0 0 0 0 0 0 -0.0900401 0.000105629 0.776482 0.0140156 0.56 -0.880003
PRO_104 -3.27377 0.821269 0.684824 0.00615107 0.0606215 0 0 0 0 0 0 0 0 0 0.454274 0.380683 0.622477 0.0588387 0.02 -0.164632
ARG_105 -5.92156 0.786674 3.83978 0.0108489 0 -0.696187 0 -1.26253 0 -1.12271 0 0 0 0 -0.00273882 0.00288418 2.5177 0.0679945 -0.98 -2.75984
ALA_106 -2.43979 0.193837 1.28277 0.000761598 0 0 0 -1.58593 0 0 0 0 0 0 0.119355 0.0413182 0 0.174912 0.16 -2.05276
THR_107 -3.502 0.44015 2.35074 0.0060492 0 -0.0729917 0 -1.55179 0 -0.54884 0 0 0 0 0.0612022 0.010882 0.0314947 -0.013999 -0.27 -3.0591
VAL_108 -3.48418 0.167472 1.12671 0.0126342 0 0 0 -1.38705 0 0 0 0 0 0 -0.2052 0.0131388 0.0346885 -0.337623 0.29 -3.76941
GLU_109 -4.59716 0.544343 2.97502 0.00850693 0 -0.617803 -0.652157 0 0 -1.02175 0 0 0 0 0.272075 0.000715797 1.18786 0.261955 -0.81 -2.44839
PHE_110 -2.97619 0.349705 0.96658 0.0252245 0 0 0 0 0 0 0 0 0 0 -0.125726 0.0228696 0.102681 0.0551009 0.63 -0.949757
GLY_111 -2.70335 0.221212 1.34346 2.48908e-05 0 0 0 -0.403918 0 0 0 0 0 0 -0.26035 8.62633e-05 0 -0.665678 -0.17 -2.63851
ARG_112 -4.74883 0.548828 2.93552 0.0119517 0 -0.364715 -0.652157 0 0 -0.537113 0 0 0 0 0.0509555 0.113979 1.51692 -0.111812 -0.98 -2.21646
VAL_113 -4.73364 0.611648 1.47978 0.0134901 0 0 0 -1.56624 0 0 0 0 0 0 -0.180349 0.0581727 0.107959 -0.386323 0.29 -4.30551
THR_114 -3.44818 0.280633 1.98824 0.00630421 0 -0.0317559 0 -1.55179 0 0 0 0 0 0 -0.0219602 0.000307964 0.0833576 -0.0654905 -0.27 -3.03033
VAL_115 -3.82813 0.200382 1.31288 0.00986357 0 0 0 -1.41475 0 0 0 0 0 0 -0.21326 0.00216233 0.221009 -0.378153 0.29 -3.79799
GLU_116 -5.76473 1.89739 3.49709 0.00365222 0 -0.637835 0 -1.26253 0 -1.15022 0 0 0 0 0.035386 0.00560717 2.20736 0.122093 -0.81 -1.85674
TRP_117 -9.09422 1.03407 2.90558 0.0205201 0 0 0 -1.5499 0 -0.107702 0 0 0 0 -0.0183664 0.176743 1.21822 -0.0202189 0.91 -4.52528
TRP_118 -5.48156 0.20542 2.64427 0.0242657 0 0 0 0 -0.00908086 0 0 0 0 0 -0.0394601 0.000171921 1.38296 -0.241621 0.91 -0.604643
THR_119 -4.23882 0.196609 2.87661 0.00640982 0 -0.184952 -0.187741 -1.22557 0 -0.031238 0 0 0 0 0.0817321 0.0105929 0.0489709 0.100238 -0.27 -2.81716
HIS_D_120 -1.8815 0.315065 0.992044 0.0064152 0 0.0152295 -0.214965 0 0 0 0 0 0 0 0.140543 0.0183067 0.497083 0.078024 0.56 0.526245
SER_121 -1.40109 0.309197 0.812501 0.00405315 0 -0.0151188 0 0 0 0 0 0 0 0 -0.118211 0.00318837 0.571996 0.0362112 -0.37 -0.167277
ALA_122 -1.93279 0.499688 0.837226 0.000965302 0 0 -0.0391264 0 0 0 0 0 0 0 -0.195541 0.00139574 0 -0.0247682 0.16 -0.692949
GLY_123 -1.22858 0.128312 0.755998 2.43075e-05 0 0 -0.36358 0 0 0 0 0 0 0 -0.276999 0.000997353 0 -0.487397 -0.17 -1.64122
GLY_124 -2.42104 0.413126 1.34165 0.000133843 0 0 0 -1.22557 0 0 0 0 0 0 0.262374 0.0179521 0 -0.789493 -0.17 -2.57087
VAL_125 -3.16119 0.118642 1.60561 0.0130996 0 0 0 0 0 0 0 0 0 0 -0.214789 0.00042946 0.0817215 -0.195459 0.29 -1.46193
THR_126 -4.0865 0.27189 2.92902 0.00893459 0 -0.0733291 -0.325501 0 -0.611747 -0.0698857 0 0 0 0 -0.0870368 6.83033e-06 0.0435695 -0.411295 -0.27 -2.68188
GLU_127 -3.1039 0.216768 2.39465 0.00914159 0 -0.361349 -0.416298 0 0 -0.341932 0 0 0 0 -0.207266 0.000500216 2.7921 -0.109836 -0.81 0.0625804
LYS_128 -4.67141 0.665402 3.29085 0.00847234 0 -0.611686 -0.431063 0 -0.0379188 -0.0645617 0 0 0 0 -0.199295 0.000730331 1.75298 -0.0408084 -0.65 -0.988316
ASP_129 -7.31224 0.613321 5.00816 0.00299183 0 -0.31919 -0.421295 0 -0.611747 -0.298161 0 0 0 0 -0.11073 0.0067443 1.18709 0.0422363 -0.67 -2.88283
ARG_130 -6.03271 0.295437 4.03308 0.0108975 0 -0.265586 -0.722562 0 0 -0.340838 0 0 0 0 -0.222777 0.0226566 1.99673 -0.0912575 -0.98 -2.29694
GLU_131 -4.78302 0.340443 3.09308 0.00819398 0 -0.284219 -0.850014 0 0 -0.0236422 0 0 0 0 -0.185775 0.000234837 1.29127 -0.111276 -0.81 -2.31472
MET_132 -7.0104 1.14954 2.51986 0.00372199 0 0 -0.769474 0 0 0 0 0 0 0 -0.1181 0.00679923 1.32825 -0.103995 -0.34 -3.3338
ALA_133 -3.77342 0.324023 1.89886 0.000734861 0 0 -0.82469 0 0 0 0 0 0 0 -0.105454 1.59923e-06 0 -0.14206 0.16 -2.462
ARG_134 -4.34703 0.256259 2.82836 0.0115444 0 -0.261513 -0.788854 0 0 -0.00109409 0 0 0 0 -0.196343 0.00123231 1.53422 -0.0807176 -0.98 -2.02394
LEU_135 -4.40354 0.381759 1.79025 0.00786017 0 0 -0.493511 0 0 0 0 0 0 0 -0.141308 0.0112672 0.165545 -0.0951346 -0.1 -2.87681
THR_136 -4.80942 0.509733 2.56744 0.00937759 0 0.0247513 -0.457744 0 0 -0.107702 0 0 0 0 0.0134682 0.00542203 0.173737 0.0716451 -0.27 -2.26929
ASP_137 -4.28574 0.464782 3.29588 0.00448006 0 -0.326898 -0.769126 0 0 -0.349184 0 0 0 0 -0.136436 0.00148259 1.02961 0.0183895 -0.67 -1.72276
ALA_138 -2.90324 0.649009 1.67112 0.000847005 0 0 -0.645097 0 0 0 0 0 0 0 -0.210153 0.000251355 0 -0.136534 0.16 -1.4138
LEU_139 -5.3626 1.30559 2.97732 0.00551243 0 0 -0.179129 0 -0.468367 0 0 0 0 0 -0.0805978 0.00274915 0.384434 0.0020597 -0.1 -1.51303
LEU_140 -3.7692 0.980874 1.7273 0.00579859 0 0 -0.344139 0 0 0 0 0 0 0 -0.168023 0.0122767 0.379806 -0.0810755 -0.1 -1.35638
GLN_141 -2.97552 1.58908 2.67378 0.0436428 0 -0.0298748 -0.274897 0 -0.102119 0 0 0 0 0 0.128497 2.43263e-07 5.44488 -0.218363 -0.97 5.30912
ARG_p:CtermProteinFull_142 -1.80405 0.10686 1.41678 0.0111024 0 -0.0635743 0 0 0 0 0 0 0 0 0 0 2.05138 0 -0.98 0.738493
#END_POSE_ENERGIES_TABLE msd_output_1_BB_44.pdb
