# Supplementary material for: A Generic Program for Multistate Protein Design
Source: PLoS One. 2011 Jul 6;6(7):e20937. doi: 10.1371/journal.pone.0020937 (PMC3130737; doi:10.1371/journal.pone.0020937)
Supplement: File S2 — Design models generated by this study for both the heterodimerization task and the orthogonal interface redesign task. (BZ2) [file pone.0020937.s002.bz2 › SupplementaryMaterials/select_heterodimer_designs/design4/repacked_v2_redes8_4_take2_31_AA.pdb]

ATOM      1  N   LYS A  10       0.838  40.160 -67.579  1.00  0.00              
ATOM      2  CA  LYS A  10      -0.121  41.140 -68.077  1.00  0.00              
ATOM      3  C   LYS A  10      -0.185  41.060 -69.603  1.00  0.00              
ATOM      4  O   LYS A  10       0.710  41.544 -70.294  1.00  0.00              
ATOM      5  CB  LYS A  10       0.307  42.540 -67.641  1.00  0.00              
ATOM      6  CG  LYS A  10      -0.743  43.611 -67.857  1.00  0.00              
ATOM      7  CD  LYS A  10      -1.989  43.333 -67.034  1.00  0.00              
ATOM      8  CE  LYS A  10      -2.969  44.485 -67.134  1.00  0.00              
ATOM      9  NZ  LYS A  10      -3.291  44.798 -68.551  1.00  0.00              
ATOM     10 1H   LYS A  10       1.633  40.461 -67.052  1.00  0.00              
ATOM     11 2H   LYS A  10       0.538  39.441 -66.953  1.00  0.00              
ATOM     12 3H   LYS A  10       1.329  39.571 -68.220  1.00  0.00              
ATOM     13  HA  LYS A  10      -1.116  40.911 -67.693  1.00  0.00              
ATOM     14 1HB  LYS A  10       0.554  42.483 -66.581  1.00  0.00              
ATOM     15 2HB  LYS A  10       1.203  42.792 -68.208  1.00  0.00              
ATOM     16 1HG  LYS A  10      -0.321  44.574 -67.566  1.00  0.00              
ATOM     17 2HG  LYS A  10      -1.002  43.634 -68.915  1.00  0.00              
ATOM     18 1HD  LYS A  10      -2.454  42.419 -67.406  1.00  0.00              
ATOM     19 2HD  LYS A  10      -1.694  43.191 -65.994  1.00  0.00              
ATOM     20 1HE  LYS A  10      -3.878  44.208 -66.602  1.00  0.00              
ATOM     21 2HE  LYS A  10      -2.521  45.357 -66.657  1.00  0.00              
ATOM     22 1HZ  LYS A  10      -3.944  45.568 -68.586  1.00  0.00              
ATOM     23 2HZ  LYS A  10      -2.445  45.052 -69.041  1.00  0.00              
ATOM     24 3HZ  LYS A  10      -3.703  43.987 -68.989  1.00  0.00              
ATOM     25  N   ARG A  11      -1.250  40.455 -70.122  1.00  0.00              
ATOM     26  CA  ARG A  11      -1.403  40.283 -71.562  1.00  0.00              
ATOM     27  C   ARG A  11      -2.846  40.464 -71.999  1.00  0.00              
ATOM     28  O   ARG A  11      -3.772  40.302 -71.205  1.00  0.00              
ATOM     29  CB  ARG A  11      -0.930  38.887 -71.945  1.00  0.00              
ATOM     30  CG  ARG A  11      -1.656  37.807 -71.164  1.00  0.00              
ATOM     31  CD  ARG A  11      -0.945  36.478 -71.244  1.00  0.00              
ATOM     32  NE  ARG A  11      -1.725  35.402 -70.636  1.00  0.00              
ATOM     33  CZ  ARG A  11      -2.033  35.330 -69.346  1.00  0.00              
ATOM     34  NH1 ARG A  11      -1.629  36.274 -68.507  1.00  0.00              
ATOM     35  NH2 ARG A  11      -2.745  34.307 -68.891  1.00  0.00              
ATOM     36  H   ARG A  11      -1.970  40.106 -69.506  1.00  0.00              
ATOM     37  HA  ARG A  11      -0.827  41.045 -72.088  1.00  0.00              
ATOM     38 1HB  ARG A  11      -1.106  38.773 -73.014  1.00  0.00              
ATOM     39 2HB  ARG A  11       0.141  38.849 -71.747  1.00  0.00              
ATOM     40 1HG  ARG A  11      -1.719  38.116 -70.120  1.00  0.00              
ATOM     41 2HG  ARG A  11      -2.661  37.701 -71.573  1.00  0.00              
ATOM     42 1HD  ARG A  11      -0.769  36.233 -72.291  1.00  0.00              
ATOM     43 2HD  ARG A  11       0.009  36.555 -70.724  1.00  0.00              
ATOM     44  HE  ARG A  11      -2.137  34.583 -71.064  1.00  0.00              
ATOM     45 1HH1 ARG A  11      -1.085  37.052 -68.851  1.00  0.00              
ATOM     46 2HH1 ARG A  11      -1.868  36.211 -67.528  1.00  0.00              
ATOM     47 1HH2 ARG A  11      -3.051  33.585 -69.529  1.00  0.00              
ATOM     48 2HH2 ARG A  11      -2.977  34.254 -67.910  1.00  0.00              
ATOM     49  N   LEU A  12      -3.018  40.797 -73.274  1.00  0.00              
ATOM     50  CA  LEU A  12      -4.329  41.001 -73.881  1.00  0.00              
ATOM     51  C   LEU A  12      -4.649  39.675 -74.559  1.00  0.00              
ATOM     52  O   LEU A  12      -3.973  39.285 -75.516  1.00  0.00              
ATOM     53  CB  LEU A  12      -4.227  42.132 -74.896  1.00  0.00              
ATOM     54  CG  LEU A  12      -5.493  42.738 -75.487  1.00  0.00              
ATOM     55  CD1 LEU A  12      -6.456  43.161 -74.388  1.00  0.00              
ATOM     56  CD2 LEU A  12      -5.086  43.928 -76.337  1.00  0.00              
ATOM     57  H   LEU A  12      -2.190  40.912 -73.841  1.00  0.00              
ATOM     58  HA  LEU A  12      -5.061  41.221 -73.104  1.00  0.00              
ATOM     59 1HB  LEU A  12      -3.745  42.885 -74.274  1.00  0.00              
ATOM     60 2HB  LEU A  12      -3.570  41.872 -75.726  1.00  0.00              
ATOM     61  HG  LEU A  12      -5.940  41.985 -76.136  1.00  0.00              
ATOM     62 1HD1 LEU A  12      -7.353  43.591 -74.835  1.00  0.00              
ATOM     63 2HD1 LEU A  12      -6.731  42.292 -73.790  1.00  0.00              
ATOM     64 3HD1 LEU A  12      -5.977  43.904 -73.751  1.00  0.00              
ATOM     65 1HD2 LEU A  12      -5.975  44.383 -76.775  1.00  0.00              
ATOM     66 2HD2 LEU A  12      -4.571  44.661 -75.715  1.00  0.00              
ATOM     67 3HD2 LEU A  12      -4.419  43.596 -77.133  1.00  0.00              
ATOM     68  N   VAL A  13      -5.697  39.007 -74.088  1.00  0.00              
ATOM     69  CA  VAL A  13      -6.037  37.673 -74.557  1.00  0.00              
ATOM     70  C   VAL A  13      -7.471  37.486 -75.027  1.00  0.00              
ATOM     71  O   VAL A  13      -8.405  38.076 -74.479  1.00  0.00              
ATOM     72  CB  VAL A  13      -5.782  36.647 -73.425  1.00  0.00              
ATOM     73  CG1 VAL A  13      -5.917  35.227 -73.950  1.00  0.00              
ATOM     74  CG2 VAL A  13      -4.411  36.875 -72.814  1.00  0.00              
ATOM     75  H   VAL A  13      -6.274  39.442 -73.382  1.00  0.00              
ATOM     76  HA  VAL A  13      -5.470  37.410 -75.451  1.00  0.00              
ATOM     77  HB  VAL A  13      -6.515  36.803 -72.634  1.00  0.00              
ATOM     78 1HG1 VAL A  13      -5.735  34.521 -73.140  1.00  0.00              
ATOM     79 2HG1 VAL A  13      -6.923  35.078 -74.341  1.00  0.00              
ATOM     80 3HG1 VAL A  13      -5.190  35.062 -74.745  1.00  0.00              
ATOM     81 1HG2 VAL A  13      -4.241  36.150 -72.019  1.00  0.00              
ATOM     82 2HG2 VAL A  13      -3.647  36.757 -73.583  1.00  0.00              
ATOM     83 3HG2 VAL A  13      -4.359  37.883 -72.402  1.00  0.00              
ATOM     84  N   LYS A  14      -7.632  36.632 -76.033  1.00  0.00              
ATOM     85  CA  LYS A  14      -8.942  36.289 -76.562  1.00  0.00              
ATOM     86  C   LYS A  14      -8.859  34.932 -77.241  1.00  0.00              
ATOM     87  O   LYS A  14      -7.859  34.605 -77.887  1.00  0.00              
ATOM     88  CB  LYS A  14      -9.433  37.332 -77.571  1.00  0.00              
ATOM     89  CG  LYS A  14     -10.800  36.995 -78.169  1.00  0.00              
ATOM     90  CD  LYS A  14     -11.326  38.111 -79.054  1.00  0.00              
ATOM     91  CE  LYS A  14     -12.598  37.688 -79.772  1.00  0.00              
ATOM     92  NZ  LYS A  14     -13.170  38.803 -80.573  1.00  0.00              
ATOM     93  H   LYS A  14      -6.811  36.209 -76.441  1.00  0.00              
ATOM     94  HA  LYS A  14      -9.661  36.214 -75.746  1.00  0.00              
ATOM     95 1HB  LYS A  14      -9.480  38.287 -77.046  1.00  0.00              
ATOM     96 2HB  LYS A  14      -8.684  37.390 -78.361  1.00  0.00              
ATOM     97 1HG  LYS A  14     -10.704  36.084 -78.761  1.00  0.00              
ATOM     98 2HG  LYS A  14     -11.502  36.825 -77.354  1.00  0.00              
ATOM     99 1HD  LYS A  14     -11.530  38.982 -78.430  1.00  0.00              
ATOM    100 2HD  LYS A  14     -10.560  38.363 -79.788  1.00  0.00              
ATOM    101 1HE  LYS A  14     -12.359  36.852 -80.427  1.00  0.00              
ATOM    102 2HE  LYS A  14     -13.322  37.366 -79.023  1.00  0.00              
ATOM    103 1HZ  LYS A  14     -14.012  38.488 -81.035  1.00  0.00              
ATOM    104 2HZ  LYS A  14     -13.390  39.578 -79.963  1.00  0.00              
ATOM    105 3HZ  LYS A  14     -12.497  39.100 -81.265  1.00  0.00              
ATOM    106  N   THR A  15      -9.904  34.132 -77.074  1.00  0.00              
ATOM    107  CA  THR A  15      -9.960  32.827 -77.709  1.00  0.00              
ATOM    108  C   THR A  15     -10.979  32.896 -78.835  1.00  0.00              
ATOM    109  O   THR A  15     -12.004  33.580 -78.728  1.00  0.00              
ATOM    110  CB  THR A  15     -10.370  31.723 -76.721  1.00  0.00              
ATOM    111  OG1 THR A  15     -11.655  32.027 -76.164  1.00  0.00              
ATOM    112  CG2 THR A  15      -9.343  31.603 -75.608  1.00  0.00              
ATOM    113  H   THR A  15     -10.676  34.431 -76.496  1.00  0.00              
ATOM    114  HA  THR A  15      -8.988  32.583 -78.138  1.00  0.00              
ATOM    115  HB  THR A  15     -10.440  30.776 -77.256  1.00  0.00              
ATOM    116  HG1 THR A  15     -12.046  31.226 -75.808  1.00  0.00              
ATOM    117 1HG2 THR A  15      -9.647  30.817 -74.917  1.00  0.00              
ATOM    118 2HG2 THR A  15      -8.371  31.356 -76.035  1.00  0.00              
ATOM    119 3HG2 THR A  15      -9.275  32.550 -75.074  1.00  0.00              
ATOM    120  N   PHE A  16     -10.674  32.205 -79.924  1.00  0.00              
ATOM    121  CA  PHE A  16     -11.533  32.155 -81.095  1.00  0.00              
ATOM    122  C   PHE A  16     -11.910  30.701 -81.328  1.00  0.00              
ATOM    123  O   PHE A  16     -11.043  29.825 -81.345  1.00  0.00              
ATOM    124  CB  PHE A  16     -10.791  32.713 -82.309  1.00  0.00              
ATOM    125  CG  PHE A  16     -10.400  34.158 -82.168  1.00  0.00              
ATOM    126  CD1 PHE A  16      -9.299  34.530 -81.395  1.00  0.00              
ATOM    127  CD2 PHE A  16     -11.142  35.151 -82.799  1.00  0.00              
ATOM    128  CE1 PHE A  16      -8.947  35.875 -81.256  1.00  0.00              
ATOM    129  CE2 PHE A  16     -10.796  36.496 -82.665  1.00  0.00              
ATOM    130  CZ  PHE A  16      -9.697  36.857 -81.892  1.00  0.00              
ATOM    131  H   PHE A  16      -9.803  31.693 -79.930  1.00  0.00              
ATOM    132  HA  PHE A  16     -12.443  32.728 -80.911  1.00  0.00              
ATOM    133 1HB  PHE A  16      -9.870  32.155 -82.475  1.00  0.00              
ATOM    134 2HB  PHE A  16     -11.420  32.646 -83.196  1.00  0.00              
ATOM    135  HD1 PHE A  16      -8.712  33.757 -80.898  1.00  0.00              
ATOM    136  HD2 PHE A  16     -12.004  34.868 -83.405  1.00  0.00              
ATOM    137  HE1 PHE A  16      -8.085  36.152 -80.650  1.00  0.00              
ATOM    138  HE2 PHE A  16     -11.386  37.264 -83.164  1.00  0.00              
ATOM    139  HZ  PHE A  16      -9.426  37.906 -81.784  1.00  0.00              
ATOM    140  N   ALA A  17     -13.204  30.447 -81.495  1.00  0.00              
ATOM    141  CA  ALA A  17     -13.708  29.094 -81.698  1.00  0.00              
ATOM    142  C   ALA A  17     -13.840  28.712 -83.165  1.00  0.00              
ATOM    143  O   ALA A  17     -14.171  29.541 -84.011  1.00  0.00              
ATOM    144  CB  ALA A  17     -15.056  28.938 -81.000  1.00  0.00              
ATOM    145  H   ALA A  17     -13.856  31.218 -81.480  1.00  0.00              
ATOM    146  HA  ALA A  17     -12.998  28.388 -81.267  1.00  0.00              
ATOM    147 1HB  ALA A  17     -15.429  27.925 -81.154  1.00  0.00              
ATOM    148 2HB  ALA A  17     -14.937  29.122 -79.932  1.00  0.00              
ATOM    149 3HB  ALA A  17     -15.765  29.652 -81.415  1.00  0.00              
ATOM    150  N   PHE A  18     -13.578  27.439 -83.451  1.00  0.00              
ATOM    151  CA  PHE A  18     -13.670  26.896 -84.800  1.00  0.00              
ATOM    152  C   PHE A  18     -14.265  25.494 -84.724  1.00  0.00              
ATOM    153  O   PHE A  18     -14.290  24.885 -83.660  1.00  0.00              
ATOM    154  CB  PHE A  18     -12.287  26.848 -85.454  1.00  0.00              
ATOM    155  CG  PHE A  18     -11.634  28.191 -85.562  1.00  0.00              
ATOM    156  CD1 PHE A  18     -10.865  28.693 -84.515  1.00  0.00              
ATOM    157  CD2 PHE A  18     -11.842  28.988 -86.682  1.00  0.00              
ATOM    158  CE1 PHE A  18     -10.318  29.972 -84.582  1.00  0.00              
ATOM    159  CE2 PHE A  18     -11.300  30.268 -86.756  1.00  0.00              
ATOM    160  CZ  PHE A  18     -10.537  30.759 -85.701  1.00  0.00              
ATOM    161  H   PHE A  18     -13.304  26.830 -82.693  1.00  0.00              
ATOM    162  HA  PHE A  18     -14.337  27.514 -85.403  1.00  0.00              
ATOM    163 1HB  PHE A  18     -11.617  26.218 -84.870  1.00  0.00              
ATOM    164 2HB  PHE A  18     -12.365  26.453 -86.466  1.00  0.00              
ATOM    165  HD1 PHE A  18     -10.692  28.072 -83.636  1.00  0.00              
ATOM    166  HD2 PHE A  18     -12.441  28.601 -87.507  1.00  0.00              
ATOM    167  HE1 PHE A  18      -9.719  30.352 -83.755  1.00  0.00              
ATOM    168  HE2 PHE A  18     -11.472  30.886 -87.637  1.00  0.00              
ATOM    169  HZ  PHE A  18     -10.114  31.761 -85.755  1.00  0.00              
ATOM    170  N   PRO A  19     -14.763  24.968 -85.854  1.00  0.00              
ATOM    171  CA  PRO A  19     -15.360  23.628 -85.877  1.00  0.00              
ATOM    172  C   PRO A  19     -14.357  22.476 -85.855  1.00  0.00              
ATOM    173  O   PRO A  19     -14.726  21.333 -85.587  1.00  0.00              
ATOM    174  CB  PRO A  19     -16.182  23.649 -87.160  1.00  0.00              
ATOM    175  CG  PRO A  19     -15.335  24.482 -88.062  1.00  0.00              
ATOM    176  CD  PRO A  19     -14.923  25.632 -87.161  1.00  0.00              
ATOM    177  HA  PRO A  19     -15.981  23.424 -84.992  1.00  0.00              
ATOM    178 1HB  PRO A  19     -16.340  22.634 -87.554  1.00  0.00              
ATOM    179 2HB  PRO A  19     -17.176  24.090 -86.995  1.00  0.00              
ATOM    180 1HG  PRO A  19     -14.472  23.912 -88.436  1.00  0.00              
ATOM    181 2HG  PRO A  19     -15.903  24.820 -88.941  1.00  0.00              
ATOM    182 1HD  PRO A  19     -13.987  26.105 -87.492  1.00  0.00              
ATOM    183 2HD  PRO A  19     -15.686  26.424 -87.122  1.00  0.00              
ATOM    184  N   ASN A  20     -13.092  22.775 -86.133  1.00  0.00              
ATOM    185  CA  ASN A  20     -12.059  21.747 -86.155  1.00  0.00              
ATOM    186  C   ASN A  20     -10.673  22.335 -85.908  1.00  0.00              
ATOM    187  O   ASN A  20     -10.542  23.464 -85.434  1.00  0.00              
ATOM    188  CB  ASN A  20     -12.075  20.979 -87.464  1.00  0.00              
ATOM    189  CG  ASN A  20     -11.746  21.821 -88.664  1.00  0.00              
ATOM    190  OD1 ASN A  20     -11.289  22.963 -88.540  1.00  0.00              
ATOM    191  ND2 ASN A  20     -12.052  21.297 -89.824  1.00  0.00              
ATOM    192  H   ASN A  20     -12.838  23.732 -86.333  1.00  0.00              
ATOM    193  HA  ASN A  20     -12.232  21.031 -85.350  1.00  0.00              
ATOM    194 1HB  ASN A  20     -11.569  20.016 -87.552  1.00  0.00              
ATOM    195 2HB  ASN A  20     -13.153  20.820 -87.431  1.00  0.00              
ATOM    196 1HD2 ASN A  20     -11.861  21.801 -90.666  1.00  0.00              
ATOM    197 2HD2 ASN A  20     -12.476  20.392 -89.867  1.00  0.00              
ATOM    198  N   HIS A  21      -9.641  21.560 -86.227  1.00  0.00              
ATOM    199  CA  HIS A  21      -8.260  21.997 -86.049  1.00  0.00              
ATOM    200  C   HIS A  21      -7.795  22.791 -87.266  1.00  0.00              
ATOM    201  O   HIS A  21      -7.145  23.826 -87.135  1.00  0.00              
ATOM    202  CB  HIS A  21      -7.333  20.800 -85.812  1.00  0.00              
ATOM    203  CG  HIS A  21      -5.925  21.186 -85.481  1.00  0.00              
ATOM    204  ND1 HIS A  21      -4.974  21.429 -86.449  1.00  0.00              
ATOM    205  CD2 HIS A  21      -5.307  21.370 -84.291  1.00  0.00              
ATOM    206  CE1 HIS A  21      -3.830  21.747 -85.867  1.00  0.00              
ATOM    207  NE2 HIS A  21      -4.006  21.718 -84.559  1.00  0.00              
ATOM    208  H   HIS A  21      -9.821  20.641 -86.604  1.00  0.00              
ATOM    209  HA  HIS A  21      -8.194  22.662 -85.189  1.00  0.00              
ATOM    210 1HB  HIS A  21      -7.697  20.202 -84.975  1.00  0.00              
ATOM    211 2HB  HIS A  21      -7.285  20.180 -86.707  1.00  0.00              
ATOM    212  HD2 HIS A  21      -5.649  21.291 -83.259  1.00  0.00              
ATOM    213  HE1 HIS A  21      -2.948  21.977 -86.465  1.00  0.00              
ATOM    214  HE2 HIS A  21      -3.304  21.917 -83.861  1.00  0.00              
ATOM    215  N   ARG A  22      -8.135  22.289 -88.450  1.00  0.00              
ATOM    216  CA  ARG A  22      -7.754  22.912 -89.712  1.00  0.00              
ATOM    217  C   ARG A  22      -8.088  24.402 -89.788  1.00  0.00              
ATOM    218  O   ARG A  22      -7.232  25.221 -90.130  1.00  0.00              
ATOM    219  CB  ARG A  22      -8.344  22.163 -90.898  1.00  0.00              
ATOM    220  CG  ARG A  22      -7.913  22.682 -92.261  1.00  0.00              
ATOM    221  CD  ARG A  22      -8.589  22.024 -93.408  1.00  0.00              
ATOM    222  NE  ARG A  22     -10.015  22.289 -93.501  1.00  0.00              
ATOM    223  CZ  ARG A  22     -10.552  23.428 -93.981  1.00  0.00              
ATOM    224  NH1 ARG A  22      -9.789  24.422 -94.377  1.00  0.00              
ATOM    225  NH2 ARG A  22     -11.869  23.528 -94.021  1.00  0.00              
ATOM    226  H   ARG A  22      -8.681  21.439 -88.466  1.00  0.00              
ATOM    227  HA  ARG A  22      -6.672  22.861 -89.837  1.00  0.00              
ATOM    228 1HB  ARG A  22      -8.042  21.121 -90.798  1.00  0.00              
ATOM    229 2HB  ARG A  22      -9.428  22.237 -90.813  1.00  0.00              
ATOM    230 1HG  ARG A  22      -8.131  23.749 -92.310  1.00  0.00              
ATOM    231 2HG  ARG A  22      -6.839  22.525 -92.367  1.00  0.00              
ATOM    232 1HD  ARG A  22      -8.132  22.370 -94.334  1.00  0.00              
ATOM    233 2HD  ARG A  22      -8.462  20.945 -93.322  1.00  0.00              
ATOM    234  HE  ARG A  22     -10.798  21.704 -93.239  1.00  0.00              
ATOM    235 1HH1 ARG A  22      -8.784  24.336 -94.323  1.00  0.00              
ATOM    236 2HH1 ARG A  22     -10.211  25.267 -94.734  1.00  0.00              
ATOM    237 1HH2 ARG A  22     -12.442  22.761 -93.695  1.00  0.00              
ATOM    238 2HH2 ARG A  22     -12.298  24.371 -94.375  1.00  0.00              
ATOM    239  N   GLU A  23      -9.331  24.746 -89.476  1.00  0.00              
ATOM    240  CA  GLU A  23      -9.754  26.140 -89.523  1.00  0.00              
ATOM    241  C   GLU A  23      -9.057  26.985 -88.461  1.00  0.00              
ATOM    242  O   GLU A  23      -8.803  28.173 -88.675  1.00  0.00              
ATOM    243  CB  GLU A  23     -11.274  26.249 -89.364  1.00  0.00              
ATOM    244  CG  GLU A  23     -12.062  25.648 -90.520  1.00  0.00              
ATOM    245  CD  GLU A  23     -13.503  26.122 -90.558  1.00  0.00              
ATOM    246  OE1 GLU A  23     -14.263  25.648 -91.428  1.00  0.00              
ATOM    247  OE2 GLU A  23     -13.876  26.972 -89.723  1.00  0.00              
ATOM    248  H   GLU A  23      -9.998  24.039 -89.202  1.00  0.00              
ATOM    249  HA  GLU A  23      -9.479  26.578 -90.483  1.00  0.00              
ATOM    250 1HB  GLU A  23     -11.535  25.737 -88.438  1.00  0.00              
ATOM    251 2HB  GLU A  23     -11.510  27.309 -89.272  1.00  0.00              
ATOM    252 1HG  GLU A  23     -11.611  25.832 -91.495  1.00  0.00              
ATOM    253 2HG  GLU A  23     -12.048  24.579 -90.311  1.00  0.00              
ATOM    254  N   ALA A  24      -8.753  26.372 -87.319  1.00  0.00              
ATOM    255  CA  ALA A  24      -8.062  27.073 -86.240  1.00  0.00              
ATOM    256  C   ALA A  24      -6.661  27.427 -86.731  1.00  0.00              
ATOM    257  O   ALA A  24      -6.193  28.552 -86.565  1.00  0.00              
ATOM    258  CB  ALA A  24      -7.984  26.186 -85.001  1.00  0.00              
ATOM    259  H   ALA A  24      -9.004  25.402 -87.194  1.00  0.00              
ATOM    260  HA  ALA A  24      -8.607  27.989 -86.013  1.00  0.00              
ATOM    261 1HB  ALA A  24      -7.467  26.721 -84.204  1.00  0.00              
ATOM    262 2HB  ALA A  24      -8.991  25.931 -84.672  1.00  0.00              
ATOM    263 3HB  ALA A  24      -7.438  25.275 -85.240  1.00  0.00              
ATOM    264  N   GLY A  25      -6.001  26.461 -87.359  1.00  0.00              
ATOM    265  CA  GLY A  25      -4.664  26.679 -87.887  1.00  0.00              
ATOM    266  C   GLY A  25      -4.692  27.733 -88.999  1.00  0.00              
ATOM    267  O   GLY A  25      -3.794  28.573 -89.084  1.00  0.00              
ATOM    268  H   GLY A  25      -6.434  25.556 -87.474  1.00  0.00              
ATOM    269 1HA  GLY A  25      -4.014  27.021 -87.081  1.00  0.00              
ATOM    270 2HA  GLY A  25      -4.282  25.741 -88.287  1.00  0.00              
ATOM    271  N   ASP A  26      -5.722  27.695 -89.846  1.00  0.00              
ATOM    272  CA  ASP A  26      -5.842  28.674 -90.927  1.00  0.00              
ATOM    273  C   ASP A  26      -5.885  30.088 -90.343  1.00  0.00              
ATOM    274  O   ASP A  26      -5.221  30.998 -90.836  1.00  0.00              
ATOM    275  CB  ASP A  26      -7.090  28.405 -91.771  1.00  0.00              
ATOM    276  CG  ASP A  26      -6.990  27.180 -92.670  1.00  0.00              
ATOM    277  OD1 ASP A  26      -5.907  26.670 -92.827  1.00  0.00              
ATOM    278  OD2 ASP A  26      -8.013  26.673 -93.064  1.00  0.00              
ATOM    279  H   ASP A  26      -6.432  26.984 -89.745  1.00  0.00              
ATOM    280  HA  ASP A  26      -4.968  28.616 -91.576  1.00  0.00              
ATOM    281 1HB  ASP A  26      -8.008  28.351 -91.184  1.00  0.00              
ATOM    282 2HB  ASP A  26      -7.104  29.306 -92.385  1.00  0.00              
ATOM    283  N   PHE A  27      -6.673  30.264 -89.288  1.00  0.00              
ATOM    284  CA  PHE A  27      -6.799  31.569 -88.653  1.00  0.00              
ATOM    285  C   PHE A  27      -5.475  31.992 -88.026  1.00  0.00              
ATOM    286  O   PHE A  27      -5.069  33.146 -88.135  1.00  0.00              
ATOM    287  CB  PHE A  27      -7.904  31.547 -87.595  1.00  0.00              
ATOM    288  CG  PHE A  27      -8.096  32.861 -86.892  1.00  0.00              
ATOM    289  CD1 PHE A  27      -8.788  33.896 -87.503  1.00  0.00              
ATOM    290  CD2 PHE A  27      -7.584  33.065 -85.620  1.00  0.00              
ATOM    291  CE1 PHE A  27      -8.965  35.105 -86.857  1.00  0.00              
ATOM    292  CE2 PHE A  27      -7.760  34.271 -84.971  1.00  0.00              
ATOM    293  CZ  PHE A  27      -8.451  35.293 -85.591  1.00  0.00              
ATOM    294  H   PHE A  27      -7.195  29.484 -88.916  1.00  0.00              
ATOM    295  HA  PHE A  27      -7.049  32.322 -89.401  1.00  0.00              
ATOM    296 1HB  PHE A  27      -8.859  31.298 -88.056  1.00  0.00              
ATOM    297 2HB  PHE A  27      -7.671  30.813 -86.825  1.00  0.00              
ATOM    298  HD1 PHE A  27      -9.195  33.747 -88.503  1.00  0.00              
ATOM    299  HD2 PHE A  27      -7.037  32.258 -85.130  1.00  0.00              
ATOM    300  HE1 PHE A  27      -9.511  35.910 -87.348  1.00  0.00              
ATOM    301  HE2 PHE A  27      -7.353  34.418 -83.971  1.00  0.00              
ATOM    302  HZ  PHE A  27      -8.589  36.246 -85.082  1.00  0.00              
ATOM    303  N   MET A  28      -4.798  31.050 -87.380  1.00  0.00              
ATOM    304  CA  MET A  28      -3.519  31.346 -86.756  1.00  0.00              
ATOM    305  C   MET A  28      -2.531  31.873 -87.792  1.00  0.00              
ATOM    306  O   MET A  28      -1.750  32.774 -87.512  1.00  0.00              
ATOM    307  CB  MET A  28      -2.962  30.100 -86.070  1.00  0.00              
ATOM    308  CG  MET A  28      -1.605  30.298 -85.409  1.00  0.00              
ATOM    309  SD  MET A  28      -0.236  30.134 -86.572  1.00  0.00              
ATOM    310  CE  MET A  28      -0.248  28.368 -86.863  1.00  0.00              
ATOM    311  H   MET A  28      -5.171  30.113 -87.318  1.00  0.00              
ATOM    312  HA  MET A  28      -3.643  32.129 -86.008  1.00  0.00              
ATOM    313 1HB  MET A  28      -3.691  29.800 -85.319  1.00  0.00              
ATOM    314 2HB  MET A  28      -2.885  29.325 -86.833  1.00  0.00              
ATOM    315 1HG  MET A  28      -1.584  31.295 -84.969  1.00  0.00              
ATOM    316 2HG  MET A  28      -1.498  29.551 -84.623  1.00  0.00              
ATOM    317 1HE  MET A  28       0.545  28.108 -87.564  1.00  0.00              
ATOM    318 2HE  MET A  28      -0.086  27.843 -85.920  1.00  0.00              
ATOM    319 3HE  MET A  28      -1.212  28.075 -87.280  1.00  0.00              
ATOM    320  N   ASN A  29      -2.561  31.308 -88.994  1.00  0.00              
ATOM    321  CA  ASN A  29      -1.659  31.757 -90.046  1.00  0.00              
ATOM    322  C   ASN A  29      -1.962  33.186 -90.485  1.00  0.00              
ATOM    323  O   ASN A  29      -1.050  33.935 -90.825  1.00  0.00              
ATOM    324  CB  ASN A  29      -1.704  30.824 -91.242  1.00  0.00              
ATOM    325  CG  ASN A  29      -1.029  29.502 -91.004  1.00  0.00              
ATOM    326  OD1 ASN A  29      -0.193  29.362 -90.104  1.00  0.00              
ATOM    327  ND2 ASN A  29      -1.326  28.554 -91.856  1.00  0.00              
ATOM    328  H   ASN A  29      -3.211  30.560 -89.189  1.00  0.00              
ATOM    329  HA  ASN A  29      -0.633  31.769 -89.674  1.00  0.00              
ATOM    330 1HB  ASN A  29      -2.635  30.657 -91.786  1.00  0.00              
ATOM    331 2HB  ASN A  29      -1.043  31.453 -91.838  1.00  0.00              
ATOM    332 1HD2 ASN A  29      -0.914  27.648 -91.759  1.00  0.00              
ATOM    333 2HD2 ASN A  29      -1.964  28.736 -92.603  1.00  0.00              
ATOM    334  N   ARG A  30      -3.236  33.565 -90.473  1.00  0.00              
ATOM    335  CA  ARG A  30      -3.601  34.928 -90.843  1.00  0.00              
ATOM    336  C   ARG A  30      -3.110  35.889 -89.755  1.00  0.00              
ATOM    337  O   ARG A  30      -2.657  36.988 -90.057  1.00  0.00              
ATOM    338  CB  ARG A  30      -5.112  35.045 -91.019  1.00  0.00              
ATOM    339  CG  ARG A  30      -5.639  34.246 -92.205  1.00  0.00              
ATOM    340  CD  ARG A  30      -7.137  34.413 -92.361  1.00  0.00              
ATOM    341  NE  ARG A  30      -7.496  35.792 -92.670  1.00  0.00              
ATOM    342  CZ  ARG A  30      -8.719  36.294 -92.538  1.00  0.00              
ATOM    343  NH1 ARG A  30      -9.709  35.528 -92.097  1.00  0.00              
ATOM    344  NH2 ARG A  30      -8.951  37.563 -92.842  1.00  0.00              
ATOM    345  H   ARG A  30      -3.963  32.916 -90.208  1.00  0.00              
ATOM    346  HA  ARG A  30      -3.109  35.201 -91.777  1.00  0.00              
ATOM    347 1HB  ARG A  30      -5.568  34.691 -90.096  1.00  0.00              
ATOM    348 2HB  ARG A  30      -5.335  36.104 -91.152  1.00  0.00              
ATOM    349 1HG  ARG A  30      -5.139  34.595 -93.109  1.00  0.00              
ATOM    350 2HG  ARG A  30      -5.405  33.193 -92.044  1.00  0.00              
ATOM    351 1HD  ARG A  30      -7.483  33.770 -93.170  1.00  0.00              
ATOM    352 2HD  ARG A  30      -7.624  34.122 -91.431  1.00  0.00              
ATOM    353  HE  ARG A  30      -6.917  36.547 -93.013  1.00  0.00              
ATOM    354 1HH1 ARG A  30      -9.530  34.562 -91.861  1.00  0.00              
ATOM    355 2HH1 ARG A  30     -10.637  35.914 -91.999  1.00  0.00              
ATOM    356 1HH2 ARG A  30      -8.195  38.146 -93.174  1.00  0.00              
ATOM    357 2HH2 ARG A  30      -9.881  37.941 -92.741  1.00  0.00              
ATOM    358  N   VAL A  31      -3.202  35.475 -88.491  1.00  0.00              
ATOM    359  CA  VAL A  31      -2.727  36.314 -87.395  1.00  0.00              
ATOM    360  C   VAL A  31      -1.205  36.436 -87.531  1.00  0.00              
ATOM    361  O   VAL A  31      -0.633  37.489 -87.267  1.00  0.00              
ATOM    362  CB  VAL A  31      -3.091  35.738 -86.014  1.00  0.00              
ATOM    363  CG1 VAL A  31      -2.416  36.537 -84.909  1.00  0.00              
ATOM    364  CG2 VAL A  31      -4.599  35.732 -85.819  1.00  0.00              
ATOM    365  H   VAL A  31      -3.603  34.572 -88.281  1.00  0.00              
ATOM    366  HA  VAL A  31      -3.138  37.322 -87.461  1.00  0.00              
ATOM    367  HB  VAL A  31      -2.761  34.700 -85.965  1.00  0.00              
ATOM    368 1HG1 VAL A  31      -2.684  36.116 -83.939  1.00  0.00              
ATOM    369 2HG1 VAL A  31      -1.334  36.493 -85.037  1.00  0.00              
ATOM    370 3HG1 VAL A  31      -2.746  37.575 -84.957  1.00  0.00              
ATOM    371 1HG2 VAL A  31      -4.839  35.322 -84.839  1.00  0.00              
ATOM    372 2HG2 VAL A  31      -4.978  36.752 -85.889  1.00  0.00              
ATOM    373 3HG2 VAL A  31      -5.064  35.119 -86.592  1.00  0.00              
ATOM    374  N   GLY A  32      -0.557  35.356 -87.962  1.00  0.00              
ATOM    375  CA  GLY A  32       0.885  35.387 -88.149  1.00  0.00              
ATOM    376  C   GLY A  32       1.304  36.376 -89.229  1.00  0.00              
ATOM    377  O   GLY A  32       2.297  37.087 -89.075  1.00  0.00              
ATOM    378  H   GLY A  32      -1.061  34.504 -88.163  1.00  0.00              
ATOM    379 1HA  GLY A  32       1.360  35.677 -87.211  1.00  0.00              
ATOM    380 2HA  GLY A  32       1.228  34.394 -88.437  1.00  0.00              
ATOM    381  N   ALA A  33       0.549  36.429 -90.325  1.00  0.00              
ATOM    382  CA  ALA A  33       0.857  37.353 -91.416  1.00  0.00              
ATOM    383  C   ALA A  33       0.698  38.787 -90.925  1.00  0.00              
ATOM    384  O   ALA A  33       1.491  39.668 -91.260  1.00  0.00              
ATOM    385  CB  ALA A  33      -0.066  37.097 -92.603  1.00  0.00              
ATOM    386  H   ALA A  33      -0.253  35.820 -90.407  1.00  0.00              
ATOM    387  HA  ALA A  33       1.894  37.204 -91.718  1.00  0.00              
ATOM    388 1HB  ALA A  33       0.176  37.792 -93.407  1.00  0.00              
ATOM    389 2HB  ALA A  33       0.069  36.074 -92.955  1.00  0.00              
ATOM    390 3HB  ALA A  33      -1.101  37.243 -92.297  1.00  0.00              
ATOM    391  N   LEU A  34      -0.338  39.012 -90.125  1.00  0.00              
ATOM    392  CA  LEU A  34      -0.605  40.323 -89.554  1.00  0.00              
ATOM    393  C   LEU A  34       0.577  40.736 -88.673  1.00  0.00              
ATOM    394  O   LEU A  34       1.063  41.867 -88.747  1.00  0.00              
ATOM    395  CB  LEU A  34      -1.892  40.262 -88.728  1.00  0.00              
ATOM    396  CG  LEU A  34      -2.190  41.414 -87.770  1.00  0.00              
ATOM    397  CD1 LEU A  34      -2.336  42.711 -88.547  1.00  0.00              
ATOM    398  CD2 LEU A  34      -3.459  41.107 -86.985  1.00  0.00              
ATOM    399  H   LEU A  34      -0.959  38.245 -89.908  1.00  0.00              
ATOM    400  HA  LEU A  34      -0.695  41.058 -90.353  1.00  0.00              
ATOM    401 1HB  LEU A  34      -2.622  40.276 -89.536  1.00  0.00              
ATOM    402 2HB  LEU A  34      -1.976  39.324 -88.179  1.00  0.00              
ATOM    403  HG  LEU A  34      -1.364  41.468 -87.061  1.00  0.00              
ATOM    404 1HD1 LEU A  34      -2.548  43.527 -87.857  1.00  0.00              
ATOM    405 2HD1 LEU A  34      -1.410  42.921 -89.082  1.00  0.00              
ATOM    406 3HD1 LEU A  34      -3.154  42.618 -89.260  1.00  0.00              
ATOM    407 1HD2 LEU A  34      -3.671  41.929 -86.301  1.00  0.00              
ATOM    408 2HD2 LEU A  34      -4.294  40.984 -87.675  1.00  0.00              
ATOM    409 3HD2 LEU A  34      -3.322  40.188 -86.415  1.00  0.00              
ATOM    410  N   ALA A  35       1.038  39.804 -87.844  1.00  0.00              
ATOM    411  CA  ALA A  35       2.160  40.050 -86.945  1.00  0.00              
ATOM    412  C   ALA A  35       3.413  40.451 -87.720  1.00  0.00              
ATOM    413  O   ALA A  35       4.149  41.348 -87.310  1.00  0.00              
ATOM    414  CB  ALA A  35       2.431  38.821 -86.090  1.00  0.00              
ATOM    415  H   ALA A  35       0.594  38.897 -87.840  1.00  0.00              
ATOM    416  HA  ALA A  35       1.906  40.882 -86.288  1.00  0.00              
ATOM    417 1HB  ALA A  35       3.270  39.020 -85.423  1.00  0.00              
ATOM    418 2HB  ALA A  35       1.546  38.585 -85.499  1.00  0.00              
ATOM    419 3HB  ALA A  35       2.674  37.977 -86.734  1.00  0.00              
ATOM    420  N   GLU A  36       3.653  39.776 -88.840  1.00  0.00              
ATOM    421  CA  GLU A  36       4.819  40.061 -89.669  1.00  0.00              
ATOM    422  C   GLU A  36       4.750  41.476 -90.240  1.00  0.00              
ATOM    423  O   GLU A  36       5.762  42.176 -90.304  1.00  0.00              
ATOM    424  CB  GLU A  36       4.934  39.039 -90.802  1.00  0.00              
ATOM    425  CG  GLU A  36       5.328  37.640 -90.349  1.00  0.00              
ATOM    426  CD  GLU A  36       5.301  36.667 -91.495  1.00  0.00              
ATOM    427  OE1 GLU A  36       4.921  37.058 -92.572  1.00  0.00              
ATOM    428  OE2 GLU A  36       5.765  35.564 -91.323  1.00  0.00              
ATOM    429  H   GLU A  36       3.013  39.048 -89.124  1.00  0.00              
ATOM    430  HA  GLU A  36       5.724  40.013 -89.063  1.00  0.00              
ATOM    431 1HB  GLU A  36       3.963  39.000 -91.296  1.00  0.00              
ATOM    432 2HB  GLU A  36       5.682  39.418 -91.499  1.00  0.00              
ATOM    433 1HG  GLU A  36       6.302  37.599 -89.862  1.00  0.00              
ATOM    434 2HG  GLU A  36       4.553  37.376 -89.631  1.00  0.00              
ATOM    435  N   ARG A  37       3.556  41.894 -90.651  1.00  0.00              
ATOM    436  CA  ARG A  37       3.364  43.224 -91.224  1.00  0.00              
ATOM    437  C   ARG A  37       3.553  44.347 -90.206  1.00  0.00              
ATOM    438  O   ARG A  37       4.112  45.398 -90.525  1.00  0.00              
ATOM    439  CB  ARG A  37       1.961  43.353 -91.830  1.00  0.00              
ATOM    440  CG  ARG A  37       1.656  42.408 -92.978  1.00  0.00              
ATOM    441  CD  ARG A  37       0.438  42.890 -93.762  1.00  0.00              
ATOM    442  NE  ARG A  37      -0.792  42.890 -92.972  1.00  0.00              
ATOM    443  CZ  ARG A  37      -1.512  41.804 -92.703  1.00  0.00              
ATOM    444  NH1 ARG A  37      -1.131  40.620 -93.162  1.00  0.00              
ATOM    445  NH2 ARG A  37      -2.619  41.903 -91.979  1.00  0.00              
ATOM    446  H   ARG A  37       2.762  41.276 -90.565  1.00  0.00              
ATOM    447  HA  ARG A  37       4.113  43.405 -91.996  1.00  0.00              
ATOM    448 1HB  ARG A  37       1.249  43.174 -91.026  1.00  0.00              
ATOM    449 2HB  ARG A  37       1.860  44.380 -92.182  1.00  0.00              
ATOM    450 1HG  ARG A  37       2.526  42.367 -93.634  1.00  0.00              
ATOM    451 2HG  ARG A  37       1.464  41.416 -92.568  1.00  0.00              
ATOM    452 1HD  ARG A  37       0.619  43.908 -94.106  1.00  0.00              
ATOM    453 2HD  ARG A  37       0.289  42.237 -94.621  1.00  0.00              
ATOM    454  HE  ARG A  37      -1.272  43.661 -92.526  1.00  0.00              
ATOM    455 1HH1 ARG A  37      -0.291  40.543 -93.717  1.00  0.00              
ATOM    456 2HH1 ARG A  37      -1.682  39.800 -92.954  1.00  0.00              
ATOM    457 1HH2 ARG A  37      -2.913  42.806 -91.633  1.00  0.00              
ATOM    458 2HH2 ARG A  37      -3.163  41.077 -91.778  1.00  0.00              
ATOM    459  N   GLU A  38       3.084  44.120 -88.983  1.00  0.00              
ATOM    460  CA  GLU A  38       3.165  45.123 -87.927  1.00  0.00              
ATOM    461  C   GLU A  38       4.398  45.024 -87.036  1.00  0.00              
ATOM    462  O   GLU A  38       4.564  45.822 -86.108  1.00  0.00              
ATOM    463  CB  GLU A  38       1.907  45.048 -87.062  1.00  0.00              
ATOM    464  CG  GLU A  38       0.622  45.238 -87.851  1.00  0.00              
ATOM    465  CD  GLU A  38       0.540  46.605 -88.500  1.00  0.00              
ATOM    466  OE1 GLU A  38      -0.338  46.804 -89.366  1.00  0.00              
ATOM    467  OE2 GLU A  38       1.351  47.483 -88.138  1.00  0.00              
ATOM    468  H   GLU A  38       2.659  43.226 -88.781  1.00  0.00              
ATOM    469  HA  GLU A  38       3.235  46.118 -88.367  1.00  0.00              
ATOM    470 1HB  GLU A  38       1.908  44.069 -86.583  1.00  0.00              
ATOM    471 2HB  GLU A  38       1.996  45.825 -86.302  1.00  0.00              
ATOM    472 1HG  GLU A  38       0.466  44.477 -88.615  1.00  0.00              
ATOM    473 2HG  GLU A  38      -0.157  45.157 -87.095  1.00  0.00              
ATOM    474  N   ASN A  39       5.254  44.047 -87.306  1.00  0.00              
ATOM    475  CA  ASN A  39       6.466  43.859 -86.520  1.00  0.00              
ATOM    476  C   ASN A  39       6.199  43.657 -85.028  1.00  0.00              
ATOM    477  O   ASN A  39       6.970  44.111 -84.180  1.00  0.00              
ATOM    478  CB  ASN A  39       7.412  45.048 -86.715  1.00  0.00              
ATOM    479  CG  ASN A  39       7.893  45.175 -88.145  1.00  0.00              
ATOM    480  OD1 ASN A  39       8.417  44.221 -88.720  1.00  0.00              
ATOM    481  ND2 ASN A  39       7.720  46.355 -88.727  1.00  0.00              
ATOM    482  H   ASN A  39       5.063  43.419 -88.073  1.00  0.00              
ATOM    483  HA  ASN A  39       6.977  42.950 -86.840  1.00  0.00              
ATOM    484 1HB  ASN A  39       7.163  46.031 -86.314  1.00  0.00              
ATOM    485 2HB  ASN A  39       8.202  44.600 -86.112  1.00  0.00              
ATOM    486 1HD2 ASN A  39       8.019  46.495 -89.672  1.00  0.00              
ATOM    487 2HD2 ASN A  39       7.291  47.103 -88.222  1.00  0.00              
ATOM    488  N   HIS A  40       5.101  42.977 -84.710  1.00  0.00              
ATOM    489  CA  HIS A  40       4.756  42.693 -83.323  1.00  0.00              
ATOM    490  C   HIS A  40       4.101  41.323 -83.337  1.00  0.00              
ATOM    491  O   HIS A  40       3.101  41.107 -84.024  1.00  0.00              
ATOM    492  CB  HIS A  40       3.804  43.753 -82.769  1.00  0.00              
ATOM    493  CG  HIS A  40       3.675  43.721 -81.278  1.00  0.00              
ATOM    494  ND1 HIS A  40       4.761  43.814 -80.435  1.00  0.00              
ATOM    495  CD2 HIS A  40       2.588  43.602 -80.479  1.00  0.00              
ATOM    496  CE1 HIS A  40       4.350  43.755 -79.181  1.00  0.00              
ATOM    497  NE2 HIS A  40       3.035  43.627 -79.180  1.00  0.00              
ATOM    498  H   HIS A  40       4.491  42.649 -85.446  1.00  0.00              
ATOM    499  HA  HIS A  40       5.662  42.668 -82.718  1.00  0.00              
ATOM    500 1HB  HIS A  40       4.158  44.751 -83.031  1.00  0.00              
ATOM    501 2HB  HIS A  40       2.803  43.606 -83.173  1.00  0.00              
ATOM    502  HD2 HIS A  40       1.523  43.501 -80.688  1.00  0.00              
ATOM    503  HE1 HIS A  40       5.064  43.812 -78.360  1.00  0.00              
ATOM    504  HE2 HIS A  40       2.446  43.558 -78.362  1.00  0.00              
ATOM    505  N   HIS A  41       4.668  40.401 -82.570  1.00  0.00              
ATOM    506  CA  HIS A  41       4.186  39.033 -82.566  1.00  0.00              
ATOM    507  C   HIS A  41       3.490  38.571 -81.307  1.00  0.00              
ATOM    508  O   HIS A  41       3.889  38.903 -80.194  1.00  0.00              
ATOM    509  CB  HIS A  41       5.354  38.085 -82.854  1.00  0.00              
ATOM    510  CG  HIS A  41       5.952  38.263 -84.216  1.00  0.00              
ATOM    511  ND1 HIS A  41       5.422  37.672 -85.343  1.00  0.00              
ATOM    512  CD2 HIS A  41       7.033  38.965 -84.630  1.00  0.00              
ATOM    513  CE1 HIS A  41       6.153  38.003 -86.394  1.00  0.00              
ATOM    514  NE2 HIS A  41       7.135  38.786 -85.988  1.00  0.00              
ATOM    515  H   HIS A  41       5.447  40.650 -81.978  1.00  0.00              
ATOM    516  HA  HIS A  41       3.423  38.911 -83.334  1.00  0.00              
ATOM    517 1HB  HIS A  41       6.159  38.250 -82.137  1.00  0.00              
ATOM    518 2HB  HIS A  41       5.021  37.049 -82.793  1.00  0.00              
ATOM    519  HD2 HIS A  41       7.759  39.585 -84.104  1.00  0.00              
ATOM    520  HE1 HIS A  41       5.896  37.635 -87.387  1.00  0.00              
ATOM    521  HE2 HIS A  41       7.851  39.193 -86.573  1.00  0.00              
ATOM    522  N   PRO A  42       2.444  37.758 -81.473  1.00  0.00              
ATOM    523  CA  PRO A  42       1.672  37.235 -80.350  1.00  0.00              
ATOM    524  C   PRO A  42       2.186  35.878 -79.918  1.00  0.00              
ATOM    525  O   PRO A  42       3.156  35.350 -80.471  1.00  0.00              
ATOM    526  CB  PRO A  42       0.293  37.082 -80.960  1.00  0.00              
ATOM    527  CG  PRO A  42       0.643  36.490 -82.317  1.00  0.00              
ATOM    528  CD  PRO A  42       1.852  37.323 -82.757  1.00  0.00              
ATOM    529  HA  PRO A  42       1.745  37.866 -79.452  1.00  0.00              
ATOM    530 1HB  PRO A  42      -0.344  36.421 -80.354  1.00  0.00              
ATOM    531 2HB  PRO A  42      -0.225  38.050 -81.034  1.00  0.00              
ATOM    532 1HG  PRO A  42       0.883  35.420 -82.234  1.00  0.00              
ATOM    533 2HG  PRO A  42      -0.200  36.577 -83.018  1.00  0.00              
ATOM    534 1HD  PRO A  42       2.570  36.735 -83.347  1.00  0.00              
ATOM    535 2HD  PRO A  42       1.560  38.186 -83.374  1.00  0.00              
ATOM    536  N   ARG A  43       1.540  35.338 -78.892  1.00  0.00              
ATOM    537  CA  ARG A  43       1.792  33.970 -78.486  1.00  0.00              
ATOM    538  C   ARG A  43       0.466  33.341 -78.920  1.00  0.00              
ATOM    539  O   ARG A  43      -0.614  33.770 -78.488  1.00  0.00              
ATOM    540  CB  ARG A  43       2.145  33.774 -77.019  1.00  0.00              
ATOM    541  CG  ARG A  43       2.556  32.359 -76.643  1.00  0.00              
ATOM    542  CD  ARG A  43       2.990  32.202 -75.232  1.00  0.00              
ATOM    543  NE  ARG A  43       1.916  32.298 -74.256  1.00  0.00              
ATOM    544  CZ  ARG A  43       2.090  32.263 -72.921  1.00  0.00              
ATOM    545  NH1 ARG A  43       3.284  32.095 -72.397  1.00  0.00              
ATOM    546  NH2 ARG A  43       1.023  32.376 -72.149  1.00  0.00              
ATOM    547  H   ARG A  43       0.861  35.885 -78.383  1.00  0.00              
ATOM    548  HA  ARG A  43       2.664  33.583 -79.015  1.00  0.00              
ATOM    549 1HB  ARG A  43       2.963  34.457 -76.795  1.00  0.00              
ATOM    550 2HB  ARG A  43       1.266  34.058 -76.440  1.00  0.00              
ATOM    551 1HG  ARG A  43       1.707  31.696 -76.809  1.00  0.00              
ATOM    552 2HG  ARG A  43       3.384  32.057 -77.286  1.00  0.00              
ATOM    553 1HD  ARG A  43       3.454  31.224 -75.111  1.00  0.00              
ATOM    554 2HD  ARG A  43       3.716  32.979 -74.996  1.00  0.00              
ATOM    555  HE  ARG A  43       0.921  32.402 -74.402  1.00  0.00              
ATOM    556 1HH1 ARG A  43       4.088  31.992 -73.001  1.00  0.00              
ATOM    557 2HH1 ARG A  43       3.393  32.071 -71.394  1.00  0.00              
ATOM    558 1HH2 ARG A  43       0.110  32.486 -72.568  1.00  0.00              
ATOM    559 2HH2 ARG A  43       1.125  32.351 -71.145  1.00  0.00              
ATOM    560  N   THR A  44       0.550  32.360 -79.811  1.00  0.00              
ATOM    561  CA  THR A  44      -0.631  31.683 -80.326  1.00  0.00              
ATOM    562  C   THR A  44      -0.720  30.268 -79.805  1.00  0.00              
ATOM    563  O   THR A  44       0.270  29.537 -79.815  1.00  0.00              
ATOM    564  CB  THR A  44      -0.642  31.650 -81.866  1.00  0.00              
ATOM    565  OG1 THR A  44       0.528  30.969 -82.339  1.00  0.00              
ATOM    566  CG2 THR A  44      -0.665  33.062 -82.430  1.00  0.00              
ATOM    567  H   THR A  44       1.462  32.077 -80.140  1.00  0.00              
ATOM    568  HA  THR A  44      -1.530  32.196 -79.983  1.00  0.00              
ATOM    569  HB  THR A  44      -1.527  31.110 -82.202  1.00  0.00              
ATOM    570  HG1 THR A  44       0.689  31.211 -83.255  1.00  0.00              
ATOM    571 1HG2 THR A  44      -0.673  33.018 -83.518  1.00  0.00              
ATOM    572 2HG2 THR A  44      -1.560  33.578 -82.080  1.00  0.00              
ATOM    573 3HG2 THR A  44       0.219  33.602 -82.094  1.00  0.00              
ATOM    574  N   THR A  45      -1.903  29.872 -79.359  1.00  0.00              
ATOM    575  CA  THR A  45      -2.100  28.505 -78.896  1.00  0.00              
ATOM    576  C   THR A  45      -3.180  27.919 -79.794  1.00  0.00              
ATOM    577  O   THR A  45      -4.316  28.397 -79.812  1.00  0.00              
ATOM    578  CB  THR A  45      -2.525  28.424 -77.418  1.00  0.00              
ATOM    579  OG1 THR A  45      -1.462  28.903 -76.585  1.00  0.00              
ATOM    580  CG2 THR A  45      -2.857  26.989 -77.037  1.00  0.00              
ATOM    581  H   THR A  45      -2.681  30.516 -79.336  1.00  0.00              
ATOM    582  HA  THR A  45      -1.174  27.940 -79.009  1.00  0.00              
ATOM    583  HB  THR A  45      -3.404  29.051 -77.267  1.00  0.00              
ATOM    584  HG1 THR A  45      -0.680  28.362 -76.723  1.00  0.00              
ATOM    585 1HG2 THR A  45      -3.155  26.952 -75.989  1.00  0.00              
ATOM    586 2HG2 THR A  45      -3.673  26.626 -77.661  1.00  0.00              
ATOM    587 3HG2 THR A  45      -1.979  26.362 -77.186  1.00  0.00              
ATOM    588  N   VAL A  46      -2.804  26.901 -80.560  1.00  0.00              
ATOM    589  CA  VAL A  46      -3.706  26.251 -81.495  1.00  0.00              
ATOM    590  C   VAL A  46      -4.027  24.836 -81.048  1.00  0.00              
ATOM    591  O   VAL A  46      -3.132  24.048 -80.734  1.00  0.00              
ATOM    592  CB  VAL A  46      -3.115  26.210 -82.917  1.00  0.00              
ATOM    593  CG1 VAL A  46      -4.057  25.483 -83.864  1.00  0.00              
ATOM    594  CG2 VAL A  46      -2.837  27.618 -83.420  1.00  0.00              
ATOM    595  H   VAL A  46      -1.852  26.571 -80.484  1.00  0.00              
ATOM    596  HA  VAL A  46      -4.670  26.759 -81.535  1.00  0.00              
ATOM    597  HB  VAL A  46      -2.157  25.690 -82.887  1.00  0.00              
ATOM    598 1HG1 VAL A  46      -3.623  25.462 -84.865  1.00  0.00              
ATOM    599 2HG1 VAL A  46      -4.209  24.462 -83.515  1.00  0.00              
ATOM    600 3HG1 VAL A  46      -5.014  26.003 -83.896  1.00  0.00              
ATOM    601 1HG2 VAL A  46      -2.419  27.570 -84.425  1.00  0.00              
ATOM    602 2HG2 VAL A  46      -3.767  28.186 -83.440  1.00  0.00              
ATOM    603 3HG2 VAL A  46      -2.126  28.109 -82.755  1.00  0.00              
ATOM    604  N   GLU A  47      -5.311  24.523 -81.005  1.00  0.00              
ATOM    605  CA  GLU A  47      -5.755  23.192 -80.628  1.00  0.00              
ATOM    606  C   GLU A  47      -7.052  22.925 -81.360  1.00  0.00              
ATOM    607  O   GLU A  47      -7.576  23.807 -82.035  1.00  0.00              
ATOM    608  CB  GLU A  47      -5.944  23.067 -79.115  1.00  0.00              
ATOM    609  CG  GLU A  47      -7.052  23.941 -78.545  1.00  0.00              
ATOM    610  CD  GLU A  47      -7.125  23.825 -77.048  1.00  0.00              
ATOM    611  OE1 GLU A  47      -7.369  22.744 -76.567  1.00  0.00              
ATOM    612  OE2 GLU A  47      -6.827  24.788 -76.382  1.00  0.00              
ATOM    613  H   GLU A  47      -6.000  25.224 -81.239  1.00  0.00              
ATOM    614  HA  GLU A  47      -5.015  22.454 -80.938  1.00  0.00              
ATOM    615 1HB  GLU A  47      -6.165  22.020 -78.907  1.00  0.00              
ATOM    616 2HB  GLU A  47      -4.995  23.337 -78.651  1.00  0.00              
ATOM    617 1HG  GLU A  47      -6.962  24.991 -78.822  1.00  0.00              
ATOM    618 2HG  GLU A  47      -7.958  23.527 -78.986  1.00  0.00              
ATOM    619  N   PHE A  48      -7.560  21.706 -81.255  1.00  0.00              
ATOM    620  CA  PHE A  48      -8.806  21.387 -81.926  1.00  0.00              
ATOM    621  C   PHE A  48      -9.896  22.375 -81.536  1.00  0.00              
ATOM    622  O   PHE A  48     -10.195  22.543 -80.356  1.00  0.00              
ATOM    623  CB  PHE A  48      -9.241  19.958 -81.596  1.00  0.00              
ATOM    624  CG  PHE A  48     -10.357  19.449 -82.463  1.00  0.00              
ATOM    625  CD1 PHE A  48     -10.111  19.034 -83.763  1.00  0.00              
ATOM    626  CD2 PHE A  48     -11.656  19.385 -81.981  1.00  0.00              
ATOM    627  CE1 PHE A  48     -11.137  18.565 -84.562  1.00  0.00              
ATOM    628  CE2 PHE A  48     -12.683  18.917 -82.777  1.00  0.00              
ATOM    629  CZ  PHE A  48     -12.423  18.507 -84.069  1.00  0.00              
ATOM    630  H   PHE A  48      -7.095  20.991 -80.715  1.00  0.00              
ATOM    631  HA  PHE A  48      -8.677  21.471 -83.006  1.00  0.00              
ATOM    632 1HB  PHE A  48      -8.406  19.271 -81.728  1.00  0.00              
ATOM    633 2HB  PHE A  48      -9.596  19.903 -80.568  1.00  0.00              
ATOM    634  HD1 PHE A  48      -9.093  19.079 -84.153  1.00  0.00              
ATOM    635  HD2 PHE A  48     -11.862  19.710 -80.961  1.00  0.00              
ATOM    636  HE1 PHE A  48     -10.929  18.242 -85.582  1.00  0.00              
ATOM    637  HE2 PHE A  48     -13.700  18.871 -82.386  1.00  0.00              
ATOM    638  HZ  PHE A  48     -13.232  18.139 -84.698  1.00  0.00              
ATOM    639  N   GLY A  49     -10.465  23.038 -82.539  1.00  0.00              
ATOM    640  CA  GLY A  49     -11.549  23.977 -82.311  1.00  0.00              
ATOM    641  C   GLY A  49     -11.263  25.310 -81.641  1.00  0.00              
ATOM    642  O   GLY A  49     -12.203  26.037 -81.316  1.00  0.00              
ATOM    643  H   GLY A  49     -10.136  22.886 -83.482  1.00  0.00              
ATOM    644 1HA  GLY A  49     -11.998  24.242 -83.268  1.00  0.00              
ATOM    645 2HA  GLY A  49     -12.300  23.507 -81.677  1.00  0.00              
ATOM    646  N   ARG A  50      -9.999  25.661 -81.433  1.00  0.00              
ATOM    647  CA  ARG A  50      -9.725  26.934 -80.790  1.00  0.00              
ATOM    648  C   ARG A  50      -8.340  27.493 -80.999  1.00  0.00              
ATOM    649  O   ARG A  50      -7.352  26.761 -81.069  1.00  0.00              
ATOM    650  CB  ARG A  50      -9.957  26.819 -79.287  1.00  0.00              
ATOM    651  CG  ARG A  50      -9.809  28.136 -78.512  1.00  0.00              
ATOM    652  CD  ARG A  50     -10.205  27.982 -77.046  1.00  0.00              
ATOM    653  NE  ARG A  50      -9.323  27.072 -76.320  1.00  0.00              
ATOM    654  CZ  ARG A  50      -9.424  26.816 -75.019  1.00  0.00              
ATOM    655  NH1 ARG A  50     -10.372  27.401 -74.299  1.00  0.00              
ATOM    656  NH2 ARG A  50      -8.576  25.980 -74.435  1.00  0.00              
ATOM    657  H   ARG A  50      -9.226  25.072 -81.707  1.00  0.00              
ATOM    658  HA  ARG A  50     -10.378  27.704 -81.203  1.00  0.00              
ATOM    659 1HB  ARG A  50     -10.965  26.431 -79.149  1.00  0.00              
ATOM    660 2HB  ARG A  50      -9.235  26.096 -78.908  1.00  0.00              
ATOM    661 1HG  ARG A  50      -8.769  28.458 -78.570  1.00  0.00              
ATOM    662 2HG  ARG A  50     -10.448  28.886 -78.979  1.00  0.00              
ATOM    663 1HD  ARG A  50     -10.164  28.958 -76.564  1.00  0.00              
ATOM    664 2HD  ARG A  50     -11.221  27.593 -76.993  1.00  0.00              
ATOM    665  HE  ARG A  50      -8.544  26.523 -76.658  1.00  0.00              
ATOM    666 1HH1 ARG A  50     -11.017  28.040 -74.742  1.00  0.00              
ATOM    667 2HH1 ARG A  50     -10.445  27.204 -73.311  1.00  0.00              
ATOM    668 1HH2 ARG A  50      -7.851  25.537 -74.982  1.00  0.00              
ATOM    669 2HH2 ARG A  50      -8.658  25.791 -73.447  1.00  0.00              
ATOM    670  N   VAL A  51      -8.286  28.813 -81.105  1.00  0.00              
ATOM    671  CA  VAL A  51      -7.026  29.521 -81.206  1.00  0.00              
ATOM    672  C   VAL A  51      -7.065  30.581 -80.121  1.00  0.00              
ATOM    673  O   VAL A  51      -8.021  31.356 -80.037  1.00  0.00              
ATOM    674  CB  VAL A  51      -6.837  30.259 -82.542  1.00  0.00              
ATOM    675  CG1 VAL A  51      -5.531  31.054 -82.501  1.00  0.00              
ATOM    676  CG2 VAL A  51      -6.816  29.274 -83.694  1.00  0.00              
ATOM    677  H   VAL A  51      -9.148  29.339 -81.116  1.00  0.00              
ATOM    678  HA  VAL A  51      -6.182  28.858 -81.011  1.00  0.00              
ATOM    679  HB  VAL A  51      -7.689  30.919 -82.705  1.00  0.00              
ATOM    680 1HG1 VAL A  51      -5.394  31.579 -83.447  1.00  0.00              
ATOM    681 2HG1 VAL A  51      -5.571  31.778 -81.688  1.00  0.00              
ATOM    682 3HG1 VAL A  51      -4.695  30.373 -82.341  1.00  0.00              
ATOM    683 1HG2 VAL A  51      -6.682  29.813 -84.632  1.00  0.00              
ATOM    684 2HG2 VAL A  51      -5.993  28.573 -83.557  1.00  0.00              
ATOM    685 3HG2 VAL A  51      -7.758  28.726 -83.722  1.00  0.00              
ATOM    686  N   THR A  52      -6.049  30.593 -79.270  1.00  0.00              
ATOM    687  CA  THR A  52      -5.946  31.609 -78.237  1.00  0.00              
ATOM    688  C   THR A  52      -4.855  32.555 -78.722  1.00  0.00              
ATOM    689  O   THR A  52      -3.770  32.120 -79.133  1.00  0.00              
ATOM    690  CB  THR A  52      -5.530  31.019 -76.880  1.00  0.00              
ATOM    691  OG1 THR A  52      -6.496  30.049 -76.464  1.00  0.00              
ATOM    692  CG2 THR A  52      -5.455  32.114 -75.821  1.00  0.00              
ATOM    693  H   THR A  52      -5.332  29.885 -79.337  1.00  0.00              
ATOM    694  HA  THR A  52      -6.894  32.139 -78.145  1.00  0.00              
ATOM    695  HB  THR A  52      -4.553  30.547 -76.983  1.00  0.00              
ATOM    696  HG1 THR A  52      -6.334  29.220 -76.921  1.00  0.00              
ATOM    697 1HG2 THR A  52      -5.159  31.677 -74.868  1.00  0.00              
ATOM    698 2HG2 THR A  52      -4.721  32.861 -76.122  1.00  0.00              
ATOM    699 3HG2 THR A  52      -6.431  32.585 -75.717  1.00  0.00              
ATOM    700  N   VAL A  53      -5.157  33.845 -78.704  1.00  0.00              
ATOM    701  CA  VAL A  53      -4.216  34.862 -79.141  1.00  0.00              
ATOM    702  C   VAL A  53      -3.886  35.746 -77.949  1.00  0.00              
ATOM    703  O   VAL A  53      -4.787  36.270 -77.291  1.00  0.00              
ATOM    704  CB  VAL A  53      -4.822  35.738 -80.272  1.00  0.00              
ATOM    705  CG1 VAL A  53      -3.787  36.741 -80.763  1.00  0.00              
ATOM    706  CG2 VAL A  53      -5.312  34.861 -81.421  1.00  0.00              
ATOM    707  H   VAL A  53      -6.070  34.127 -78.376  1.00  0.00              
ATOM    708  HA  VAL A  53      -3.277  34.417 -79.473  1.00  0.00              
ATOM    709  HB  VAL A  53      -5.692  36.266 -79.883  1.00  0.00              
ATOM    710 1HG1 VAL A  53      -4.220  37.352 -81.556  1.00  0.00              
ATOM    711 2HG1 VAL A  53      -3.482  37.383 -79.937  1.00  0.00              
ATOM    712 3HG1 VAL A  53      -2.919  36.208 -81.150  1.00  0.00              
ATOM    713 1HG2 VAL A  53      -5.734  35.489 -82.205  1.00  0.00              
ATOM    714 2HG2 VAL A  53      -4.475  34.290 -81.824  1.00  0.00              
ATOM    715 3HG2 VAL A  53      -6.077  34.175 -81.055  1.00  0.00              
ATOM    716  N   GLU A  54      -2.596  35.899 -77.676  1.00  0.00              
ATOM    717  CA  GLU A  54      -2.137  36.731 -76.569  1.00  0.00              
ATOM    718  C   GLU A  54      -1.176  37.783 -77.092  1.00  0.00              
ATOM    719  O   GLU A  54      -0.222  37.464 -77.809  1.00  0.00              
ATOM    720  CB  GLU A  54      -1.465  35.884 -75.486  1.00  0.00              
ATOM    721  CG  GLU A  54      -2.310  34.724 -74.980  1.00  0.00              
ATOM    722  CD  GLU A  54      -1.581  33.934 -73.929  1.00  0.00              
ATOM    723  OE1 GLU A  54      -0.492  33.487 -74.198  1.00  0.00              
ATOM    724  OE2 GLU A  54      -2.061  33.873 -72.822  1.00  0.00              
ATOM    725  H   GLU A  54      -1.914  35.426 -78.251  1.00  0.00              
ATOM    726  HA  GLU A  54      -2.985  37.251 -76.121  1.00  0.00              
ATOM    727 1HB  GLU A  54      -0.538  35.499 -75.912  1.00  0.00              
ATOM    728 2HB  GLU A  54      -1.234  36.553 -74.656  1.00  0.00              
ATOM    729 1HG  GLU A  54      -3.282  35.031 -74.594  1.00  0.00              
ATOM    730 2HG  GLU A  54      -2.451  34.105 -75.866  1.00  0.00              
ATOM    731  N   TRP A  55      -1.438  39.035 -76.731  1.00  0.00              
ATOM    732  CA  TRP A  55      -0.602  40.155 -77.130  1.00  0.00              
ATOM    733  C   TRP A  55      -0.061  40.884 -75.913  1.00  0.00              
ATOM    734  O   TRP A  55      -0.812  41.223 -75.000  1.00  0.00              
ATOM    735  CB  TRP A  55      -1.389  41.198 -77.933  1.00  0.00              
ATOM    736  CG  TRP A  55      -1.985  40.739 -79.215  1.00  0.00              
ATOM    737  CD1 TRP A  55      -3.303  40.467 -79.457  1.00  0.00              
ATOM    738  CD2 TRP A  55      -1.298  40.523 -80.451  1.00  0.00              
ATOM    739  NE1 TRP A  55      -3.479  40.099 -80.768  1.00  0.00              
ATOM    740  CE2 TRP A  55      -2.264  40.121 -81.400  1.00  0.00              
ATOM    741  CE3 TRP A  55       0.041  40.631 -80.850  1.00  0.00              
ATOM    742  CZ2 TRP A  55      -1.933  39.825 -82.725  1.00  0.00              
ATOM    743  CZ3 TRP A  55       0.368  40.339 -82.171  1.00  0.00              
ATOM    744  CH2 TRP A  55      -0.617  39.938 -83.090  1.00  0.00              
ATOM    745  H   TRP A  55      -2.251  39.208 -76.157  1.00  0.00              
ATOM    746  HA  TRP A  55       0.259  39.792 -77.691  1.00  0.00              
ATOM    747 1HB  TRP A  55      -2.230  41.569 -77.347  1.00  0.00              
ATOM    748 2HB  TRP A  55      -0.740  42.031 -78.205  1.00  0.00              
ATOM    749  HD1 TRP A  55      -3.990  40.575 -78.620  1.00  0.00              
ATOM    750  HE1 TRP A  55      -4.359  39.852 -81.197  1.00  0.00              
ATOM    751  HE3 TRP A  55       0.841  40.936 -80.176  1.00  0.00              
ATOM    752  HZ2 TRP A  55      -2.725  39.521 -83.410  1.00  0.00              
ATOM    753  HZ3 TRP A  55       1.411  40.429 -82.476  1.00  0.00              
ATOM    754  HH2 TRP A  55      -0.325  39.712 -84.116  1.00  0.00              
ATOM    755  N   TRP A  56       1.244  41.116 -75.894  1.00  0.00              
ATOM    756  CA  TRP A  56       1.845  41.919 -74.838  1.00  0.00              
ATOM    757  C   TRP A  56       3.194  42.403 -75.323  1.00  0.00              
ATOM    758  O   TRP A  56       3.718  41.926 -76.333  1.00  0.00              
ATOM    759  CB  TRP A  56       1.961  41.160 -73.502  1.00  0.00              
ATOM    760  CG  TRP A  56       3.083  40.186 -73.382  1.00  0.00              
ATOM    761  CD1 TRP A  56       4.343  40.430 -72.912  1.00  0.00              
ATOM    762  CD2 TRP A  56       3.032  38.791 -73.692  1.00  0.00              
ATOM    763  NE1 TRP A  56       5.079  39.268 -72.906  1.00  0.00              
ATOM    764  CE2 TRP A  56       4.298  38.247 -73.382  1.00  0.00              
ATOM    765  CE3 TRP A  56       2.037  37.946 -74.202  1.00  0.00              
ATOM    766  CZ2 TRP A  56       4.595  36.888 -73.564  1.00  0.00              
ATOM    767  CZ3 TRP A  56       2.331  36.597 -74.383  1.00  0.00              
ATOM    768  CH2 TRP A  56       3.600  36.082 -74.065  1.00  0.00              
ATOM    769  H   TRP A  56       1.835  40.734 -76.618  1.00  0.00              
ATOM    770  HA  TRP A  56       1.218  42.786 -74.631  1.00  0.00              
ATOM    771 1HB  TRP A  56       2.108  41.862 -72.681  1.00  0.00              
ATOM    772 2HB  TRP A  56       1.059  40.575 -73.323  1.00  0.00              
ATOM    773  HD1 TRP A  56       4.572  41.455 -72.625  1.00  0.00              
ATOM    774  HE1 TRP A  56       6.038  39.180 -72.602  1.00  0.00              
ATOM    775  HE3 TRP A  56       1.039  38.296 -74.463  1.00  0.00              
ATOM    776  HZ2 TRP A  56       5.590  36.527 -73.303  1.00  0.00              
ATOM    777  HZ3 TRP A  56       1.550  35.948 -74.779  1.00  0.00              
ATOM    778  HH2 TRP A  56       3.798  35.021 -74.220  1.00  0.00              
ATOM    779  N   THR A  57       3.728  43.393 -74.625  1.00  0.00              
ATOM    780  CA  THR A  57       5.016  43.962 -74.962  1.00  0.00              
ATOM    781  C   THR A  57       5.970  43.615 -73.829  1.00  0.00              
ATOM    782  O   THR A  57       5.836  44.111 -72.711  1.00  0.00              
ATOM    783  CB  THR A  57       4.901  45.484 -75.129  1.00  0.00              
ATOM    784  OG1 THR A  57       3.946  45.768 -76.162  1.00  0.00              
ATOM    785  CG2 THR A  57       6.242  46.085 -75.514  1.00  0.00              
ATOM    786  H   THR A  57       3.219  43.761 -73.834  1.00  0.00              
ATOM    787  HA  THR A  57       5.386  43.516 -75.886  1.00  0.00              
ATOM    788  HB  THR A  57       4.567  45.920 -74.187  1.00  0.00              
ATOM    789  HG1 THR A  57       3.058  45.694 -75.805  1.00  0.00              
ATOM    790 1HG2 THR A  57       6.137  47.164 -75.627  1.00  0.00              
ATOM    791 2HG2 THR A  57       6.974  45.870 -74.735  1.00  0.00              
ATOM    792 3HG2 THR A  57       6.576  45.652 -76.456  1.00  0.00              
ATOM    793  N   HIS A  58       6.920  42.737 -74.132  1.00  0.00              
ATOM    794  CA  HIS A  58       7.898  42.270 -73.156  1.00  0.00              
ATOM    795  C   HIS A  58       8.617  43.368 -72.385  1.00  0.00              
ATOM    796  O   HIS A  58       8.640  43.354 -71.154  1.00  0.00              
ATOM    797  CB  HIS A  58       8.949  41.391 -73.838  1.00  0.00              
ATOM    798  CG  HIS A  58      10.052  40.954 -72.924  1.00  0.00              
ATOM    799  ND1 HIS A  58       9.852  40.067 -71.887  1.00  0.00              
ATOM    800  CD2 HIS A  58      11.359  41.303 -72.871  1.00  0.00              
ATOM    801  CE1 HIS A  58      10.988  39.889 -71.237  1.00  0.00              
ATOM    802  NE2 HIS A  58      11.918  40.628 -71.814  1.00  0.00              
ATOM    803  H   HIS A  58       6.961  42.383 -75.077  1.00  0.00              
ATOM    804  HA  HIS A  58       7.395  41.689 -72.383  1.00  0.00              
ATOM    805 1HB  HIS A  58       8.486  40.482 -74.224  1.00  0.00              
ATOM    806 2HB  HIS A  58       9.419  41.935 -74.657  1.00  0.00              
ATOM    807  HD1 HIS A  58       9.010  39.563 -71.694  1.00  0.00              
ATOM    808  HD2 HIS A  58      11.971  41.971 -73.478  1.00  0.00              
ATOM    809  HE1 HIS A  58      11.037  39.219 -70.379  1.00  0.00              
ATOM    810  N   SER A  59       9.205  44.315 -73.106  1.00  0.00              
ATOM    811  CA  SER A  59       9.954  45.388 -72.468  1.00  0.00              
ATOM    812  C   SER A  59       9.129  46.171 -71.460  1.00  0.00              
ATOM    813  O   SER A  59       9.653  46.613 -70.434  1.00  0.00              
ATOM    814  CB  SER A  59      10.523  46.344 -73.523  1.00  0.00              
ATOM    815  OG  SER A  59       9.506  47.134 -74.113  1.00  0.00              
ATOM    816  H   SER A  59       9.135  44.296 -74.113  1.00  0.00              
ATOM    817  HA  SER A  59      10.868  45.047 -71.979  1.00  0.00              
ATOM    818 1HB  SER A  59      11.252  46.997 -73.044  1.00  0.00              
ATOM    819 2HB  SER A  59      11.016  45.757 -74.297  1.00  0.00              
ATOM    820  HG  SER A  59       9.895  47.720 -74.767  1.00  0.00              
ATOM    821  N   ALA A  60       7.842  46.336 -71.745  1.00  0.00              
ATOM    822  CA  ALA A  60       6.947  47.081 -70.870  1.00  0.00              
ATOM    823  C   ALA A  60       6.348  46.221 -69.764  1.00  0.00              
ATOM    824  O   ALA A  60       5.770  46.745 -68.810  1.00  0.00              
ATOM    825  CB  ALA A  60       5.832  47.710 -71.695  1.00  0.00              
ATOM    826  H   ALA A  60       7.475  45.932 -72.595  1.00  0.00              
ATOM    827  HA  ALA A  60       7.517  47.865 -70.372  1.00  0.00              
ATOM    828 1HB  ALA A  60       5.164  48.267 -71.038  1.00  0.00              
ATOM    829 2HB  ALA A  60       6.262  48.387 -72.433  1.00  0.00              
ATOM    830 3HB  ALA A  60       5.271  46.928 -72.204  1.00  0.00              
ATOM    831  N   GLY A  61       6.480  44.907 -69.897  1.00  0.00              
ATOM    832  CA  GLY A  61       5.932  44.006 -68.899  1.00  0.00              
ATOM    833  C   GLY A  61       4.417  44.073 -68.856  1.00  0.00              
ATOM    834  O   GLY A  61       3.808  43.890 -67.800  1.00  0.00              
ATOM    835  H   GLY A  61       6.964  44.521 -70.695  1.00  0.00              
ATOM    836 1HA  GLY A  61       6.232  42.985 -69.138  1.00  0.00              
ATOM    837 2HA  GLY A  61       6.323  44.279 -67.920  1.00  0.00              
ATOM    838  N   GLY A  62       3.798  44.335 -70.002  1.00  0.00              
ATOM    839  CA  GLY A  62       2.353  44.425 -70.034  1.00  0.00              
ATOM    840  C   GLY A  62       1.766  44.823 -71.370  1.00  0.00              
ATOM    841  O   GLY A  62       2.409  44.708 -72.418  1.00  0.00              
ATOM    842  H   GLY A  62       4.319  44.473 -70.856  1.00  0.00              
ATOM    843 1HA  GLY A  62       1.930  43.454 -69.775  1.00  0.00              
ATOM    844 2HA  GLY A  62       2.026  45.168 -69.307  1.00  0.00              
ATOM    845  N   VAL A  63       0.533  45.310 -71.314  1.00  0.00              
ATOM    846  CA  VAL A  63      -0.215  45.710 -72.495  1.00  0.00              
ATOM    847  C   VAL A  63      -0.002  47.174 -72.860  1.00  0.00              
ATOM    848  O   VAL A  63      -0.119  48.062 -72.011  1.00  0.00              
ATOM    849  CB  VAL A  63      -1.721  45.448 -72.274  1.00  0.00              
ATOM    850  CG1 VAL A  63      -2.517  45.864 -73.494  1.00  0.00              
ATOM    851  CG2 VAL A  63      -1.946  43.973 -71.974  1.00  0.00              
ATOM    852  H   VAL A  63       0.103  45.403 -70.405  1.00  0.00              
ATOM    853  HA  VAL A  63       0.122  45.169 -73.380  1.00  0.00              
ATOM    854  HB  VAL A  63      -2.054  46.010 -71.402  1.00  0.00              
ATOM    855 1HG1 VAL A  63      -3.576  45.672 -73.320  1.00  0.00              
ATOM    856 2HG1 VAL A  63      -2.367  46.927 -73.681  1.00  0.00              
ATOM    857 3HG1 VAL A  63      -2.183  45.292 -74.359  1.00  0.00              
ATOM    858 1HG2 VAL A  63      -3.009  43.791 -71.818  1.00  0.00              
ATOM    859 2HG2 VAL A  63      -1.594  43.374 -72.814  1.00  0.00              
ATOM    860 3HG2 VAL A  63      -1.395  43.696 -71.075  1.00  0.00              
ATOM    861  N   THR A  64       0.315  47.416 -74.127  1.00  0.00              
ATOM    862  CA  THR A  64       0.543  48.769 -74.624  1.00  0.00              
ATOM    863  C   THR A  64      -0.424  49.070 -75.763  1.00  0.00              
ATOM    864  O   THR A  64      -1.202  48.209 -76.175  1.00  0.00              
ATOM    865  CB  THR A  64       1.971  48.942 -75.164  1.00  0.00              
ATOM    866  OG1 THR A  64       2.137  48.125 -76.330  1.00  0.00              
ATOM    867  CG2 THR A  64       2.994  48.547 -74.106  1.00  0.00              
ATOM    868  H   THR A  64       0.400  46.637 -74.764  1.00  0.00              
ATOM    869  HA  THR A  64       0.346  49.491 -73.831  1.00  0.00              
ATOM    870  HB  THR A  64       2.121  49.985 -75.442  1.00  0.00              
ATOM    871  HG1 THR A  64       1.989  47.205 -76.099  1.00  0.00              
ATOM    872 1HG2 THR A  64       3.999  48.677 -74.507  1.00  0.00              
ATOM    873 2HG2 THR A  64       2.869  49.178 -73.226  1.00  0.00              
ATOM    874 3HG2 THR A  64       2.845  47.504 -73.829  1.00  0.00              
ATOM    875  N   GLU A  65      -0.362  50.292 -76.278  1.00  0.00              
ATOM    876  CA  GLU A  65      -1.236  50.695 -77.368  1.00  0.00              
ATOM    877  C   GLU A  65      -1.046  49.793 -78.589  1.00  0.00              
ATOM    878  O   GLU A  65      -2.008  49.479 -79.291  1.00  0.00              
ATOM    879  CB  GLU A  65      -0.964  52.156 -77.737  1.00  0.00              
ATOM    880  CG  GLU A  65      -2.119  52.851 -78.438  1.00  0.00              
ATOM    881  CD  GLU A  65      -3.419  52.757 -77.653  1.00  0.00              
ATOM    882  OE1 GLU A  65      -3.367  52.723 -76.406  1.00  0.00              
ATOM    883  OE2 GLU A  65      -4.497  52.732 -78.281  1.00  0.00              
ATOM    884  H   GLU A  65       0.303  50.957 -75.909  1.00  0.00              
ATOM    885  HA  GLU A  65      -2.278  50.590 -77.065  1.00  0.00              
ATOM    886 1HB  GLU A  65      -0.734  52.681 -76.810  1.00  0.00              
ATOM    887 2HB  GLU A  65      -0.088  52.163 -78.386  1.00  0.00              
ATOM    888 1HG  GLU A  65      -1.922  53.899 -78.663  1.00  0.00              
ATOM    889 2HG  GLU A  65      -2.226  52.295 -79.368  1.00  0.00              
ATOM    890  N   LYS A  66       0.189  49.371 -78.844  1.00  0.00              
ATOM    891  CA  LYS A  66       0.452  48.502 -79.987  1.00  0.00              
ATOM    892  C   LYS A  66      -0.304  47.185 -79.837  1.00  0.00              
ATOM    893  O   LYS A  66      -0.820  46.642 -80.813  1.00  0.00              
ATOM    894  CB  LYS A  66       1.949  48.218 -80.114  1.00  0.00              
ATOM    895  CG  LYS A  66       2.323  47.400 -81.340  1.00  0.00              
ATOM    896  CD  LYS A  66       1.998  48.147 -82.623  1.00  0.00              
ATOM    897  CE  LYS A  66       2.525  47.401 -83.839  1.00  0.00              
ATOM    898  NZ  LYS A  66       2.244  48.141 -85.100  1.00  0.00              
ATOM    899  H   LYS A  66       0.957  49.648 -78.249  1.00  0.00              
ATOM    900  HA  LYS A  66       0.092  48.976 -80.901  1.00  0.00              
ATOM    901 1HB  LYS A  66       2.455  49.183 -80.150  1.00  0.00              
ATOM    902 2HB  LYS A  66       2.251  47.684 -79.213  1.00  0.00              
ATOM    903 1HG  LYS A  66       3.392  47.189 -81.302  1.00  0.00              
ATOM    904 2HG  LYS A  66       1.768  46.463 -81.314  1.00  0.00              
ATOM    905 1HD  LYS A  66       0.915  48.253 -82.699  1.00  0.00              
ATOM    906 2HD  LYS A  66       2.455  49.135 -82.575  1.00  0.00              
ATOM    907 1HE  LYS A  66       3.600  47.272 -83.722  1.00  0.00              
ATOM    908 2HE  LYS A  66       2.045  46.423 -83.874  1.00  0.00              
ATOM    909 1HZ  LYS A  66       2.606  47.618 -85.885  1.00  0.00              
ATOM    910 2HZ  LYS A  66       1.246  48.260 -85.206  1.00  0.00              
ATOM    911 3HZ  LYS A  66       2.689  49.047 -85.065  1.00  0.00              
ATOM    912  N   ASP A  67      -0.358  46.666 -78.616  1.00  0.00              
ATOM    913  CA  ASP A  67      -1.063  45.418 -78.369  1.00  0.00              
ATOM    914  C   ASP A  67      -2.549  45.575 -78.656  1.00  0.00              
ATOM    915  O   ASP A  67      -3.173  44.689 -79.239  1.00  0.00              
ATOM    916  CB  ASP A  67      -0.827  44.979 -76.932  1.00  0.00              
ATOM    917  CG  ASP A  67       0.624  44.662 -76.676  1.00  0.00              
ATOM    918  OD1 ASP A  67       1.154  43.772 -77.371  1.00  0.00              
ATOM    919  OD2 ASP A  67       1.238  45.307 -75.799  1.00  0.00              
ATOM    920  H   ASP A  67       0.093  47.137 -77.845  1.00  0.00              
ATOM    921  HA  ASP A  67      -0.691  44.645 -79.042  1.00  0.00              
ATOM    922 1HB  ASP A  67      -1.210  45.684 -76.194  1.00  0.00              
ATOM    923 2HB  ASP A  67      -1.425  44.067 -76.910  1.00  0.00              
ATOM    924  N   ARG A  68      -3.120  46.706 -78.254  1.00  0.00              
ATOM    925  CA  ARG A  68      -4.532  46.946 -78.511  1.00  0.00              
ATOM    926  C   ARG A  68      -4.795  47.085 -80.003  1.00  0.00              
ATOM    927  O   ARG A  68      -5.838  46.652 -80.495  1.00  0.00              
ATOM    928  CB  ARG A  68      -5.004  48.175 -77.737  1.00  0.00              
ATOM    929  CG  ARG A  68      -5.103  47.938 -76.239  1.00  0.00              
ATOM    930  CD  ARG A  68      -5.734  49.119 -75.515  1.00  0.00              
ATOM    931  NE  ARG A  68      -4.771  50.176 -75.224  1.00  0.00              
ATOM    932  CZ  ARG A  68      -3.941  50.166 -74.185  1.00  0.00              
ATOM    933  NH1 ARG A  68      -3.957  49.151 -73.331  1.00  0.00              
ATOM    934  NH2 ARG A  68      -3.096  51.171 -74.000  1.00  0.00              
ATOM    935  H   ARG A  68      -2.582  47.409 -77.767  1.00  0.00              
ATOM    936  HA  ARG A  68      -5.120  46.095 -78.166  1.00  0.00              
ATOM    937 1HB  ARG A  68      -4.293  48.974 -77.943  1.00  0.00              
ATOM    938 2HB  ARG A  68      -5.981  48.447 -78.137  1.00  0.00              
ATOM    939 1HG  ARG A  68      -5.710  47.049 -76.068  1.00  0.00              
ATOM    940 2HG  ARG A  68      -4.098  47.773 -75.847  1.00  0.00              
ATOM    941 1HD  ARG A  68      -6.524  49.535 -76.139  1.00  0.00              
ATOM    942 2HD  ARG A  68      -6.159  48.771 -74.574  1.00  0.00              
ATOM    943  HE  ARG A  68      -4.584  51.034 -75.726  1.00  0.00              
ATOM    944 1HH1 ARG A  68      -4.601  48.385 -73.472  1.00  0.00              
ATOM    945 2HH1 ARG A  68      -3.325  49.148 -72.543  1.00  0.00              
ATOM    946 1HH2 ARG A  68      -3.085  51.944 -74.651  1.00  0.00              
ATOM    947 2HH2 ARG A  68      -2.468  51.160 -73.210  1.00  0.00              
ATOM    948  N   GLU A  69      -3.851  47.682 -80.723  1.00  0.00              
ATOM    949  CA  GLU A  69      -3.989  47.822 -82.164  1.00  0.00              
ATOM    950  C   GLU A  69      -3.985  46.428 -82.790  1.00  0.00              
ATOM    951  O   GLU A  69      -4.800  46.126 -83.658  1.00  0.00              
ATOM    952  CB  GLU A  69      -2.832  48.637 -82.742  1.00  0.00              
ATOM    953  CG  GLU A  69      -2.864  48.731 -84.256  1.00  0.00              
ATOM    954  CD  GLU A  69      -1.643  49.413 -84.835  1.00  0.00              
ATOM    955  OE1 GLU A  69      -1.610  49.608 -86.067  1.00  0.00              
ATOM    956  OE2 GLU A  69      -0.719  49.754 -84.068  1.00  0.00              
ATOM    957  H   GLU A  69      -3.025  48.045 -80.270  1.00  0.00              
ATOM    958  HA  GLU A  69      -4.942  48.297 -82.400  1.00  0.00              
ATOM    959 1HB  GLU A  69      -2.895  49.634 -82.305  1.00  0.00              
ATOM    960 2HB  GLU A  69      -1.909  48.156 -82.417  1.00  0.00              
ATOM    961 1HG  GLU A  69      -2.983  47.766 -84.748  1.00  0.00              
ATOM    962 2HG  GLU A  69      -3.738  49.350 -84.456  1.00  0.00              
ATOM    963  N   MET A  70      -3.062  45.576 -82.349  1.00  0.00              
ATOM    964  CA  MET A  70      -2.987  44.223 -82.887  1.00  0.00              
ATOM    965  C   MET A  70      -4.262  43.438 -82.592  1.00  0.00              
ATOM    966  O   MET A  70      -4.709  42.648 -83.417  1.00  0.00              
ATOM    967  CB  MET A  70      -1.766  43.481 -82.332  1.00  0.00              
ATOM    968  CG  MET A  70      -0.434  44.125 -82.701  1.00  0.00              
ATOM    969  SD  MET A  70      -0.221  44.453 -84.477  1.00  0.00              
ATOM    970  CE  MET A  70      -0.083  42.779 -85.114  1.00  0.00              
ATOM    971  H   MET A  70      -2.404  45.859 -81.637  1.00  0.00              
ATOM    972  HA  MET A  70      -2.891  44.259 -83.972  1.00  0.00              
ATOM    973 1HB  MET A  70      -1.876  43.455 -81.249  1.00  0.00              
ATOM    974 2HB  MET A  70      -1.806  42.465 -82.726  1.00  0.00              
ATOM    975 1HG  MET A  70      -0.355  45.072 -82.167  1.00  0.00              
ATOM    976 2HG  MET A  70       0.366  43.458 -82.379  1.00  0.00              
ATOM    977 1HE  MET A  70       0.052  42.810 -86.195  1.00  0.00              
ATOM    978 2HE  MET A  70       0.774  42.284 -84.655  1.00  0.00              
ATOM    979 3HE  MET A  70      -0.992  42.224 -84.878  1.00  0.00              
ATOM    980  N   ALA A  71      -4.846  43.656 -81.419  1.00  0.00              
ATOM    981  CA  ALA A  71      -6.081  42.973 -81.058  1.00  0.00              
ATOM    982  C   ALA A  71      -7.203  43.381 -82.019  1.00  0.00              
ATOM    983  O   ALA A  71      -7.959  42.541 -82.503  1.00  0.00              
ATOM    984  CB  ALA A  71      -6.464  43.316 -79.627  1.00  0.00              
ATOM    985  H   ALA A  71      -4.432  44.304 -80.764  1.00  0.00              
ATOM    986  HA  ALA A  71      -5.927  41.898 -81.155  1.00  0.00              
ATOM    987 1HB  ALA A  71      -7.388  42.801 -79.366  1.00  0.00              
ATOM    988 2HB  ALA A  71      -5.669  43.000 -78.951  1.00  0.00              
ATOM    989 3HB  ALA A  71      -6.611  44.391 -79.538  1.00  0.00              
ATOM    990  N   ARG A  72      -7.305  44.674 -82.302  1.00  0.00              
ATOM    991  CA  ARG A  72      -8.344  45.148 -83.207  1.00  0.00              
ATOM    992  C   ARG A  72      -8.124  44.626 -84.625  1.00  0.00              
ATOM    993  O   ARG A  72      -9.082  44.251 -85.311  1.00  0.00              
ATOM    994  CB  ARG A  72      -8.390  46.676 -83.210  1.00  0.00              
ATOM    995  CG  ARG A  72      -8.939  47.281 -81.933  1.00  0.00              
ATOM    996  CD  ARG A  72      -9.174  48.772 -82.103  1.00  0.00              
ATOM    997  NE  ARG A  72      -7.929  49.530 -82.107  1.00  0.00              
ATOM    998  CZ  ARG A  72      -7.273  49.881 -81.006  1.00  0.00              
ATOM    999  NH1 ARG A  72      -7.747  49.546 -79.809  1.00  0.00              
ATOM   1000  NH2 ARG A  72      -6.148  50.567 -81.107  1.00  0.00              
ATOM   1001  H   ARG A  72      -6.666  45.341 -81.894  1.00  0.00              
ATOM   1002  HA  ARG A  72      -9.315  44.769 -82.885  1.00  0.00              
ATOM   1003 1HB  ARG A  72      -7.371  47.025 -83.372  1.00  0.00              
ATOM   1004 2HB  ARG A  72      -9.014  46.973 -84.053  1.00  0.00              
ATOM   1005 1HG  ARG A  72      -9.879  46.785 -81.690  1.00  0.00              
ATOM   1006 2HG  ARG A  72      -8.220  47.109 -81.131  1.00  0.00              
ATOM   1007 1HD  ARG A  72      -9.688  48.944 -83.048  1.00  0.00              
ATOM   1008 2HD  ARG A  72      -9.795  49.128 -81.282  1.00  0.00              
ATOM   1009  HE  ARG A  72      -7.395  49.889 -82.888  1.00  0.00              
ATOM   1010 1HH1 ARG A  72      -8.608  49.023 -79.738  1.00  0.00              
ATOM   1011 2HH1 ARG A  72      -7.244  49.816 -78.976  1.00  0.00              
ATOM   1012 1HH2 ARG A  72      -5.794  50.820 -82.020  1.00  0.00              
ATOM   1013 2HH2 ARG A  72      -5.648  50.836 -80.273  1.00  0.00              
ATOM   1014  N   LEU A  73      -6.869  44.583 -85.063  1.00  0.00              
ATOM   1015  CA  LEU A  73      -6.567  44.088 -86.400  1.00  0.00              
ATOM   1016  C   LEU A  73      -6.839  42.586 -86.475  1.00  0.00              
ATOM   1017  O   LEU A  73      -7.209  42.071 -87.532  1.00  0.00              
ATOM   1018  CB  LEU A  73      -5.115  44.405 -86.765  1.00  0.00              
ATOM   1019  CG  LEU A  73      -4.829  45.902 -86.951  1.00  0.00              
ATOM   1020  CD1 LEU A  73      -3.344  46.127 -87.151  1.00  0.00              
ATOM   1021  CD2 LEU A  73      -5.621  46.435 -88.142  1.00  0.00              
ATOM   1022  H   LEU A  73      -6.112  44.894 -84.471  1.00  0.00              
ATOM   1023  HA  LEU A  73      -7.222  44.570 -87.124  1.00  0.00              
ATOM   1024 1HB  LEU A  73      -4.622  44.031 -85.869  1.00  0.00              
ATOM   1025 2HB  LEU A  73      -4.782  43.831 -87.629  1.00  0.00              
ATOM   1026  HG  LEU A  73      -5.189  46.414 -86.058  1.00  0.00              
ATOM   1027 1HD1 LEU A  73      -3.151  47.192 -87.282  1.00  0.00              
ATOM   1028 2HD1 LEU A  73      -2.800  45.766 -86.278  1.00  0.00              
ATOM   1029 3HD1 LEU A  73      -3.010  45.587 -88.036  1.00  0.00              
ATOM   1030 1HD2 LEU A  73      -5.415  47.498 -88.269  1.00  0.00              
ATOM   1031 2HD2 LEU A  73      -5.328  45.898 -89.044  1.00  0.00              
ATOM   1032 3HD2 LEU A  73      -6.687  46.292 -87.964  1.00  0.00              
ATOM   1033  N   THR A  74      -6.672  41.888 -85.353  1.00  0.00              
ATOM   1034  CA  THR A  74      -6.934  40.453 -85.304  1.00  0.00              
ATOM   1035  C   THR A  74      -8.434  40.215 -85.500  1.00  0.00              
ATOM   1036  O   THR A  74      -8.842  39.360 -86.289  1.00  0.00              
ATOM   1037  CB  THR A  74      -6.480  39.846 -83.954  1.00  0.00              
ATOM   1038  OG1 THR A  74      -5.051  39.932 -83.845  1.00  0.00              
ATOM   1039  CG2 THR A  74      -6.886  38.388 -83.858  1.00  0.00              
ATOM   1040  H   THR A  74      -6.357  42.360 -84.517  1.00  0.00              
ATOM   1041  HA  THR A  74      -6.408  39.954 -86.118  1.00  0.00              
ATOM   1042  HB  THR A  74      -6.944  40.404 -83.141  1.00  0.00              
ATOM   1043  HG1 THR A  74      -4.646  39.446 -84.567  1.00  0.00              
ATOM   1044 1HG2 THR A  74      -6.557  37.982 -82.901  1.00  0.00              
ATOM   1045 2HG2 THR A  74      -7.970  38.307 -83.935  1.00  0.00              
ATOM   1046 3HG2 THR A  74      -6.422  37.828 -84.669  1.00  0.00              
ATOM   1047  N   ASP A  75      -9.260  40.971 -84.784  1.00  0.00              
ATOM   1048  CA  ASP A  75     -10.706  40.821 -84.927  1.00  0.00              
ATOM   1049  C   ASP A  75     -11.162  41.159 -86.335  1.00  0.00              
ATOM   1050  O   ASP A  75     -12.089  40.540 -86.859  1.00  0.00              
ATOM   1051  CB  ASP A  75     -11.456  41.727 -83.952  1.00  0.00              
ATOM   1052  CG  ASP A  75     -11.512  41.162 -82.556  1.00  0.00              
ATOM   1053  OD1 ASP A  75     -11.440  39.926 -82.404  1.00  0.00              
ATOM   1054  OD2 ASP A  75     -11.651  41.958 -81.607  1.00  0.00              
ATOM   1055  H   ASP A  75      -8.898  41.655 -84.135  1.00  0.00              
ATOM   1056  HA  ASP A  75     -10.989  39.782 -84.752  1.00  0.00              
ATOM   1057 1HB  ASP A  75     -11.081  42.750 -83.934  1.00  0.00              
ATOM   1058 2HB  ASP A  75     -12.449  41.711 -84.401  1.00  0.00              
ATOM   1059  N   ALA A  76     -10.518  42.151 -86.936  1.00  0.00              
ATOM   1060  CA  ALA A  76     -10.876  42.572 -88.282  1.00  0.00              
ATOM   1061  C   ALA A  76     -10.738  41.429 -89.286  1.00  0.00              
ATOM   1062  O   ALA A  76     -11.451  41.390 -90.291  1.00  0.00              
ATOM   1063  CB  ALA A  76     -10.012  43.750 -88.700  1.00  0.00              
ATOM   1064  H   ALA A  76      -9.766  42.625 -86.456  1.00  0.00              
ATOM   1065  HA  ALA A  76     -11.923  42.875 -88.287  1.00  0.00              
ATOM   1066 1HB  ALA A  76     -10.285  44.060 -89.709  1.00  0.00              
ATOM   1067 2HB  ALA A  76     -10.169  44.580 -88.010  1.00  0.00              
ATOM   1068 3HB  ALA A  76      -8.964  43.456 -88.683  1.00  0.00              
ATOM   1069  N   LEU A  77      -9.828  40.499 -89.013  1.00  0.00              
ATOM   1070  CA  LEU A  77      -9.606  39.353 -89.895  1.00  0.00              
ATOM   1071  C   LEU A  77     -10.869  38.516 -90.056  1.00  0.00              
ATOM   1072  O   LEU A  77     -11.042  37.825 -91.060  1.00  0.00              
ATOM   1073  CB  LEU A  77      -8.496  38.459 -89.338  1.00  0.00              
ATOM   1074  CG  LEU A  77      -7.094  39.049 -89.180  1.00  0.00              
ATOM   1075  CD1 LEU A  77      -6.203  38.051 -88.447  1.00  0.00              
ATOM   1076  CD2 LEU A  77      -6.517  39.378 -90.548  1.00  0.00              
ATOM   1077  H   LEU A  77      -9.275  40.587 -88.173  1.00  0.00              
ATOM   1078  HA  LEU A  77      -9.344  39.705 -90.892  1.00  0.00              
ATOM   1079 1HB  LEU A  77      -8.907  38.261 -88.350  1.00  0.00              
ATOM   1080 2HB  LEU A  77      -8.415  37.524 -89.892  1.00  0.00              
ATOM   1081  HG  LEU A  77      -7.197  39.985 -88.630  1.00  0.00              
ATOM   1082 1HD1 LEU A  77      -5.203  38.470 -88.333  1.00  0.00              
ATOM   1083 2HD1 LEU A  77      -6.622  37.844 -87.462  1.00  0.00              
ATOM   1084 3HD1 LEU A  77      -6.145  37.126 -89.020  1.00  0.00              
ATOM   1085 1HD2 LEU A  77      -5.518  39.799 -90.429  1.00  0.00              
ATOM   1086 2HD2 LEU A  77      -6.460  38.469 -91.147  1.00  0.00              
ATOM   1087 3HD2 LEU A  77      -7.158  40.103 -91.049  1.00  0.00              
ATOM   1088  N   LEU A  78     -11.746  38.572 -89.061  1.00  0.00              
ATOM   1089  CA  LEU A  78     -12.986  37.805 -89.089  1.00  0.00              
ATOM   1090  C   LEU A  78     -14.031  38.430 -90.005  1.00  0.00              
ATOM   1091  O   LEU A  78     -14.934  37.741 -90.481  1.00  0.00              
ATOM   1092  CB  LEU A  78     -13.568  37.693 -87.676  1.00  0.00              
ATOM   1093  CG  LEU A  78     -12.691  37.067 -86.588  1.00  0.00              
ATOM   1094  CD1 LEU A  78     -13.396  37.180 -85.243  1.00  0.00              
ATOM   1095  CD2 LEU A  78     -12.400  35.613 -86.923  1.00  0.00              
ATOM   1096  H   LEU A  78     -11.550  39.161 -88.264  1.00  0.00              
ATOM   1097  HA  LEU A  78     -12.792  36.812 -89.494  1.00  0.00              
ATOM   1098 1HB  LEU A  78     -13.706  38.751 -87.457  1.00  0.00              
ATOM   1099 2HB  LEU A  78     -14.536  37.193 -87.677  1.00  0.00              
ATOM   1100  HG  LEU A  78     -11.741  37.601 -86.591  1.00  0.00              
ATOM   1101 1HD1 LEU A  78     -12.773  36.735 -84.467  1.00  0.00              
ATOM   1102 2HD1 LEU A  78     -13.569  38.231 -85.010  1.00  0.00              
ATOM   1103 3HD1 LEU A  78     -14.350  36.656 -85.287  1.00  0.00              
ATOM   1104 1HD2 LEU A  78     -11.775  35.179 -86.142  1.00  0.00              
ATOM   1105 2HD2 LEU A  78     -13.337  35.060 -86.988  1.00  0.00              
ATOM   1106 3HD2 LEU A  78     -11.878  35.557 -87.878  1.00  0.00              
ATOM   1107  N   GLN A  79     -13.898  39.730 -90.255  1.00  0.00              
ATOM   1108  CA  GLN A  79     -14.850  40.458 -91.089  1.00  0.00              
ATOM   1109  C   GLN A  79     -16.276  40.035 -90.758  1.00  0.00              
ATOM   1110  O   GLN A  79     -16.997  39.497 -91.600  1.00  0.00              
ATOM   1111  CB  GLN A  79     -14.566  40.238 -92.578  1.00  0.00              
ATOM   1112  CG  GLN A  79     -13.402  41.067 -93.105  1.00  0.00              
ATOM   1113  CD  GLN A  79     -12.069  40.360 -92.979  1.00  0.00              
ATOM   1114  OE1 GLN A  79     -11.010  40.981 -93.076  1.00  0.00              
ATOM   1115  NE2 GLN A  79     -12.114  39.051 -92.782  1.00  0.00              
ATOM   1116  H   GLN A  79     -13.114  40.226 -89.855  1.00  0.00              
ATOM   1117  HA  GLN A  79     -14.776  41.525 -90.881  1.00  0.00              
ATOM   1118 1HB  GLN A  79     -14.357  39.176 -92.705  1.00  0.00              
ATOM   1119 2HB  GLN A  79     -15.480  40.494 -93.114  1.00  0.00              
ATOM   1120 1HG  GLN A  79     -13.421  41.560 -94.077  1.00  0.00              
ATOM   1121 2HG  GLN A  79     -13.467  41.818 -92.317  1.00  0.00              
ATOM   1122 1HE2 GLN A  79     -11.265  38.529 -92.691  1.00  0.00              
ATOM   1123 2HE2 GLN A  79     -12.996  38.584 -92.723  1.00  0.00              
ATOM   1124  N   ARG A  80     -16.663  40.282 -89.512  1.00  0.00              
ATOM   1125  CA  ARG A  80     -17.990  39.947 -89.014  1.00  0.00              
ATOM   1126  C   ARG A  80     -19.035  40.907 -89.569  1.00  0.00              
ATOM   1127  O   ARG A  80     -20.089  40.424 -90.033  1.00  0.00              
ATOM   1128  OXT ARG A  80     -18.833  42.090 -89.552  1.00  0.00              
ATOM   1129  CB  ARG A  80     -17.993  40.002 -87.487  1.00  0.00              
ATOM   1130  CG  ARG A  80     -17.056  38.999 -86.834  1.00  0.00              
ATOM   1131  CD  ARG A  80     -16.795  39.358 -85.383  1.00  0.00              
ATOM   1132  NE  ARG A  80     -16.051  40.609 -85.268  1.00  0.00              
ATOM   1133  CZ  ARG A  80     -15.731  41.188 -84.115  1.00  0.00              
ATOM   1134  NH1 ARG A  80     -16.089  40.629 -82.968  1.00  0.00              
ATOM   1135  NH2 ARG A  80     -15.052  42.326 -84.111  1.00  0.00              
ATOM   1136  H   ARG A  80     -16.001  40.722 -88.889  1.00  0.00              
ATOM   1137  HA  ARG A  80     -18.270  38.948 -89.351  1.00  0.00              
ATOM   1138 1HB  ARG A  80     -17.705  41.014 -87.204  1.00  0.00              
ATOM   1139 2HB  ARG A  80     -19.017  39.812 -87.164  1.00  0.00              
ATOM   1140 1HG  ARG A  80     -17.513  38.011 -86.889  1.00  0.00              
ATOM   1141 2HG  ARG A  80     -16.115  38.995 -87.385  1.00  0.00              
ATOM   1142 1HD  ARG A  80     -17.749  39.465 -84.868  1.00  0.00              
ATOM   1143 2HD  ARG A  80     -16.219  38.559 -84.919  1.00  0.00              
ATOM   1144  HE  ARG A  80     -15.678  41.206 -85.994  1.00  0.00              
ATOM   1145 1HH1 ARG A  80     -16.606  39.761 -82.972  1.00  0.00              
ATOM   1146 2HH1 ARG A  80     -15.844  41.073 -82.095  1.00  0.00              
ATOM   1147 1HH2 ARG A  80     -14.779  42.751 -84.987  1.00  0.00              
ATOM   1148 2HH2 ARG A  80     -14.811  42.764 -83.234  1.00  0.00              
ATOM   1149  N   LYS B  10      -8.567   8.793 -71.593  1.00  0.00              
ATOM   1150  CA  LYS B  10      -7.580   7.835 -72.081  1.00  0.00              
ATOM   1151  C   LYS B  10      -7.022   8.317 -73.421  1.00  0.00              
ATOM   1152  O   LYS B  10      -7.684   8.203 -74.452  1.00  0.00              
ATOM   1153  CB  LYS B  10      -8.236   6.466 -72.245  1.00  0.00              
ATOM   1154  CG  LYS B  10      -7.261   5.330 -72.481  1.00  0.00              
ATOM   1155  CD  LYS B  10      -6.328   5.151 -71.295  1.00  0.00              
ATOM   1156  CE  LYS B  10      -5.464   3.919 -71.471  1.00  0.00              
ATOM   1157  NZ  LYS B  10      -4.729   3.954 -72.762  1.00  0.00              
ATOM   1158 1H   LYS B  10      -9.510   8.502 -71.434  1.00  0.00              
ATOM   1159 2H   LYS B  10      -8.428   9.251 -70.715  1.00  0.00              
ATOM   1160 3H   LYS B  10      -8.777   9.611 -72.128  1.00  0.00              
ATOM   1161  HA  LYS B  10      -6.747   7.774 -71.380  1.00  0.00              
ATOM   1162 1HB  LYS B  10      -8.805   6.273 -71.337  1.00  0.00              
ATOM   1163 2HB  LYS B  10      -8.919   6.537 -73.092  1.00  0.00              
ATOM   1164 1HG  LYS B  10      -7.831   4.412 -72.638  1.00  0.00              
ATOM   1165 2HG  LYS B  10      -6.678   5.552 -73.374  1.00  0.00              
ATOM   1166 1HD  LYS B  10      -5.697   6.038 -71.214  1.00  0.00              
ATOM   1167 2HD  LYS B  10      -6.930   5.053 -70.392  1.00  0.00              
ATOM   1168 1HE  LYS B  10      -4.755   3.878 -70.645  1.00  0.00              
ATOM   1169 2HE  LYS B  10      -6.109   3.041 -71.438  1.00  0.00              
ATOM   1170 1HZ  LYS B  10      -4.163   3.122 -72.851  1.00  0.00              
ATOM   1171 2HZ  LYS B  10      -5.390   3.994 -73.525  1.00  0.00              
ATOM   1172 3HZ  LYS B  10      -4.134   4.770 -72.788  1.00  0.00              
ATOM   1173  N   ARG B  11      -5.802   8.847 -73.401  1.00  0.00              
ATOM   1174  CA  ARG B  11      -5.181   9.377 -74.609  1.00  0.00              
ATOM   1175  C   ARG B  11      -3.693   9.074 -74.654  1.00  0.00              
ATOM   1176  O   ARG B  11      -3.062   8.850 -73.622  1.00  0.00              
ATOM   1177  CB  ARG B  11      -5.392  10.884 -74.652  1.00  0.00              
ATOM   1178  CG  ARG B  11      -4.873  11.567 -73.400  1.00  0.00              
ATOM   1179  CD  ARG B  11      -5.411  12.969 -73.257  1.00  0.00              
ATOM   1180  NE  ARG B  11      -4.785  13.686 -72.148  1.00  0.00              
ATOM   1181  CZ  ARG B  11      -4.903  13.348 -70.869  1.00  0.00              
ATOM   1182  NH1 ARG B  11      -5.630  12.295 -70.519  1.00  0.00              
ATOM   1183  NH2 ARG B  11      -4.296  14.068 -69.935  1.00  0.00              
ATOM   1184  H   ARG B  11      -5.293   8.884 -72.529  1.00  0.00              
ATOM   1185  HA  ARG B  11      -5.616   8.899 -75.488  1.00  0.00              
ATOM   1186 1HB  ARG B  11      -4.873  11.253 -75.536  1.00  0.00              
ATOM   1187 2HB  ARG B  11      -6.463  11.052 -74.764  1.00  0.00              
ATOM   1188 1HG  ARG B  11      -5.173  10.978 -72.533  1.00  0.00              
ATOM   1189 2HG  ARG B  11      -3.784  11.604 -73.454  1.00  0.00              
ATOM   1190 1HD  ARG B  11      -5.220  13.518 -74.179  1.00  0.00              
ATOM   1191 2HD  ARG B  11      -6.485  12.919 -73.079  1.00  0.00              
ATOM   1192  HE  ARG B  11      -4.193  14.506 -72.162  1.00  0.00              
ATOM   1193 1HH1 ARG B  11      -6.095  11.748 -71.228  1.00  0.00              
ATOM   1194 2HH1 ARG B  11      -5.715  12.046 -69.544  1.00  0.00              
ATOM   1195 1HH2 ARG B  11      -3.744  14.873 -70.200  1.00  0.00              
ATOM   1196 2HH2 ARG B  11      -4.388  13.810 -68.962  1.00  0.00              
ATOM   1197  N   LEU B  12      -3.147   9.079 -75.866  1.00  0.00              
ATOM   1198  CA  LEU B  12      -1.731   8.824 -76.110  1.00  0.00              
ATOM   1199  C   LEU B  12      -1.106  10.209 -76.218  1.00  0.00              
ATOM   1200  O   LEU B  12      -1.404  10.956 -77.155  1.00  0.00              
ATOM   1201  CB  LEU B  12      -1.592   8.049 -77.414  1.00  0.00              
ATOM   1202  CG  LEU B  12      -0.256   7.417 -77.781  1.00  0.00              
ATOM   1203  CD1 LEU B  12       0.266   6.550 -76.646  1.00  0.00              
ATOM   1204  CD2 LEU B  12      -0.462   6.594 -79.040  1.00  0.00              
ATOM   1205  H   LEU B  12      -3.756   9.268 -76.650  1.00  0.00              
ATOM   1206  HA  LEU B  12      -1.309   8.276 -75.269  1.00  0.00              
ATOM   1207 1HB  LEU B  12      -2.307   7.250 -77.222  1.00  0.00              
ATOM   1208 2HB  LEU B  12      -1.923   8.635 -78.270  1.00  0.00              
ATOM   1209  HG  LEU B  12       0.435   8.230 -78.008  1.00  0.00              
ATOM   1210 1HD1 LEU B  12       1.222   6.110 -76.933  1.00  0.00              
ATOM   1211 2HD1 LEU B  12       0.402   7.161 -75.754  1.00  0.00              
ATOM   1212 3HD1 LEU B  12      -0.451   5.756 -76.437  1.00  0.00              
ATOM   1213 1HD2 LEU B  12       0.481   6.130 -79.329  1.00  0.00              
ATOM   1214 2HD2 LEU B  12      -1.206   5.820 -78.852  1.00  0.00              
ATOM   1215 3HD2 LEU B  12      -0.808   7.242 -79.847  1.00  0.00              
ATOM   1216  N   VAL B  13      -0.215  10.530 -75.286  1.00  0.00              
ATOM   1217  CA  VAL B  13       0.363  11.862 -75.197  1.00  0.00              
ATOM   1218  C   VAL B  13       1.882  11.918 -75.159  1.00  0.00              
ATOM   1219  O   VAL B  13       2.540  11.048 -74.584  1.00  0.00              
ATOM   1220  CB  VAL B  13      -0.159  12.567 -73.920  1.00  0.00              
ATOM   1221  CG1 VAL B  13       0.250  14.031 -73.913  1.00  0.00              
ATOM   1222  CG2 VAL B  13      -1.668  12.422 -73.825  1.00  0.00              
ATOM   1223  H   VAL B  13       0.067   9.825 -74.620  1.00  0.00              
ATOM   1224  HA  VAL B  13       0.137  12.452 -76.085  1.00  0.00              
ATOM   1225  HB  VAL B  13       0.265  12.076 -73.046  1.00  0.00              
ATOM   1226 1HG1 VAL B  13      -0.125  14.509 -73.009  1.00  0.00              
ATOM   1227 2HG1 VAL B  13       1.337  14.104 -73.937  1.00  0.00              
ATOM   1228 3HG1 VAL B  13      -0.166  14.530 -74.787  1.00  0.00              
ATOM   1229 1HG2 VAL B  13      -2.026  12.920 -72.926  1.00  0.00              
ATOM   1230 2HG2 VAL B  13      -2.132  12.876 -74.702  1.00  0.00              
ATOM   1231 3HG2 VAL B  13      -1.930  11.365 -73.783  1.00  0.00              
ATOM   1232  N   LYS B  14       2.426  12.973 -75.757  1.00  0.00              
ATOM   1233  CA  LYS B  14       3.860  13.215 -75.759  1.00  0.00              
ATOM   1234  C   LYS B  14       4.108  14.699 -75.972  1.00  0.00              
ATOM   1235  O   LYS B  14       3.399  15.358 -76.738  1.00  0.00              
ATOM   1236  CB  LYS B  14       4.564  12.418 -76.862  1.00  0.00              
ATOM   1237  CG  LYS B  14       6.073  12.664 -76.912  1.00  0.00              
ATOM   1238  CD  LYS B  14       6.765  11.759 -77.916  1.00  0.00              
ATOM   1239  CE  LYS B  14       8.230  12.135 -78.075  1.00  0.00              
ATOM   1240  NZ  LYS B  14       8.937  11.200 -78.989  1.00  0.00              
ATOM   1241  H   LYS B  14       1.817  13.627 -76.227  1.00  0.00              
ATOM   1242  HA  LYS B  14       4.282  12.939 -74.792  1.00  0.00              
ATOM   1243 1HB  LYS B  14       4.363  11.363 -76.673  1.00  0.00              
ATOM   1244 2HB  LYS B  14       4.107  12.710 -77.809  1.00  0.00              
ATOM   1245 1HG  LYS B  14       6.246  13.705 -77.190  1.00  0.00              
ATOM   1246 2HG  LYS B  14       6.487  12.480 -75.922  1.00  0.00              
ATOM   1247 1HD  LYS B  14       6.687  10.729 -77.566  1.00  0.00              
ATOM   1248 2HD  LYS B  14       6.258  11.854 -78.877  1.00  0.00              
ATOM   1249 1HE  LYS B  14       8.281  13.147 -78.475  1.00  0.00              
ATOM   1250 2HE  LYS B  14       8.698  12.109 -77.091  1.00  0.00              
ATOM   1251 1HZ  LYS B  14       9.906  11.478 -79.071  1.00  0.00              
ATOM   1252 2HZ  LYS B  14       8.887  10.261 -78.618  1.00  0.00              
ATOM   1253 3HZ  LYS B  14       8.502  11.224 -79.900  1.00  0.00              
ATOM   1254  N   THR B  15       5.104  15.229 -75.276  1.00  0.00              
ATOM   1255  CA  THR B  15       5.466  16.627 -75.426  1.00  0.00              
ATOM   1256  C   THR B  15       6.783  16.694 -76.180  1.00  0.00              
ATOM   1257  O   THR B  15       7.662  15.840 -76.008  1.00  0.00              
ATOM   1258  CB  THR B  15       5.624  17.332 -74.068  1.00  0.00              
ATOM   1259  OG1 THR B  15       6.632  16.669 -73.295  1.00  0.00              
ATOM   1260  CG2 THR B  15       4.306  17.318 -73.312  1.00  0.00              
ATOM   1261  H   THR B  15       5.623  14.654 -74.627  1.00  0.00              
ATOM   1262  HA  THR B  15       4.706  17.144 -76.013  1.00  0.00              
ATOM   1263  HB  THR B  15       5.937  18.361 -74.237  1.00  0.00              
ATOM   1264  HG1 THR B  15       6.951  17.262 -72.611  1.00  0.00              
ATOM   1265 1HG2 THR B  15       4.433  17.821 -72.353  1.00  0.00              
ATOM   1266 2HG2 THR B  15       3.546  17.837 -73.896  1.00  0.00              
ATOM   1267 3HG2 THR B  15       3.994  16.289 -73.144  1.00  0.00              
ATOM   1268  N   PHE B  16       6.902  17.698 -77.037  1.00  0.00              
ATOM   1269  CA  PHE B  16       8.093  17.917 -77.840  1.00  0.00              
ATOM   1270  C   PHE B  16       8.639  19.291 -77.489  1.00  0.00              
ATOM   1271  O   PHE B  16       7.897  20.274 -77.475  1.00  0.00              
ATOM   1272  CB  PHE B  16       7.739  17.849 -79.326  1.00  0.00              
ATOM   1273  CG  PHE B  16       7.209  16.511 -79.761  1.00  0.00              
ATOM   1274  CD1 PHE B  16       5.892  16.138 -79.489  1.00  0.00              
ATOM   1275  CD2 PHE B  16       8.033  15.615 -80.435  1.00  0.00              
ATOM   1276  CE1 PHE B  16       5.407  14.889 -79.884  1.00  0.00              
ATOM   1277  CE2 PHE B  16       7.555  14.366 -80.833  1.00  0.00              
ATOM   1278  CZ  PHE B  16       6.241  14.003 -80.556  1.00  0.00              
ATOM   1279  H   PHE B  16       6.123  18.335 -77.128  1.00  0.00              
ATOM   1280  HA  PHE B  16       8.846  17.167 -77.596  1.00  0.00              
ATOM   1281 1HB  PHE B  16       6.968  18.581 -79.561  1.00  0.00              
ATOM   1282 2HB  PHE B  16       8.623  18.045 -79.931  1.00  0.00              
ATOM   1283  HD1 PHE B  16       5.239  16.836 -78.961  1.00  0.00              
ATOM   1284  HD2 PHE B  16       9.064  15.899 -80.652  1.00  0.00              
ATOM   1285  HE1 PHE B  16       4.377  14.610 -79.665  1.00  0.00              
ATOM   1286  HE2 PHE B  16       8.211  13.674 -81.359  1.00  0.00              
ATOM   1287  HZ  PHE B  16       5.866  13.029 -80.864  1.00  0.00              
ATOM   1288  N   ALA B  17       9.934  19.352 -77.195  1.00  0.00              
ATOM   1289  CA  ALA B  17      10.583  20.600 -76.812  1.00  0.00              
ATOM   1290  C   ALA B  17      11.210  21.340 -77.986  1.00  0.00              
ATOM   1291  O   ALA B  17      11.729  20.729 -78.919  1.00  0.00              
ATOM   1292  CB  ALA B  17      11.644  20.323 -75.749  1.00  0.00              
ATOM   1293  H   ALA B  17      10.484  18.506 -77.239  1.00  0.00              
ATOM   1294  HA  ALA B  17       9.831  21.273 -76.400  1.00  0.00              
ATOM   1295 1HB  ALA B  17      12.125  21.259 -75.467  1.00  0.00              
ATOM   1296 2HB  ALA B  17      11.173  19.878 -74.873  1.00  0.00              
ATOM   1297 3HB  ALA B  17      12.389  19.639 -76.150  1.00  0.00              
ATOM   1298  N   PHE B  18      11.158  22.668 -77.919  1.00  0.00              
ATOM   1299  CA  PHE B  18      11.721  23.535 -78.946  1.00  0.00              
ATOM   1300  C   PHE B  18      12.371  24.737 -78.269  1.00  0.00              
ATOM   1301  O   PHE B  18      12.100  25.018 -77.107  1.00  0.00              
ATOM   1302  CB  PHE B  18      10.630  23.998 -79.914  1.00  0.00              
ATOM   1303  CG  PHE B  18       9.942  22.871 -80.618  1.00  0.00              
ATOM   1304  CD1 PHE B  18       8.839  22.242 -80.044  1.00  0.00              
ATOM   1305  CD2 PHE B  18      10.435  22.386 -81.824  1.00  0.00              
ATOM   1306  CE1 PHE B  18       8.243  21.146 -80.660  1.00  0.00              
ATOM   1307  CE2 PHE B  18       9.845  21.289 -82.446  1.00  0.00              
ATOM   1308  CZ  PHE B  18       8.746  20.668 -81.860  1.00  0.00              
ATOM   1309  H   PHE B  18      10.703  23.084 -77.119  1.00  0.00              
ATOM   1310  HA  PHE B  18      12.494  22.999 -79.499  1.00  0.00              
ATOM   1311 1HB  PHE B  18       9.861  24.551 -79.377  1.00  0.00              
ATOM   1312 2HB  PHE B  18      11.061  24.635 -80.686  1.00  0.00              
ATOM   1313  HD1 PHE B  18       8.443  22.619 -79.101  1.00  0.00              
ATOM   1314  HD2 PHE B  18      11.296  22.874 -82.282  1.00  0.00              
ATOM   1315  HE1 PHE B  18       7.381  20.664 -80.198  1.00  0.00              
ATOM   1316  HE2 PHE B  18      10.241  20.915 -83.390  1.00  0.00              
ATOM   1317  HZ  PHE B  18       8.284  19.809 -82.342  1.00  0.00              
ATOM   1318  N   PRO B  19      13.246  25.457 -78.987  1.00  0.00              
ATOM   1319  CA  PRO B  19      13.923  26.628 -78.420  1.00  0.00              
ATOM   1320  C   PRO B  19      13.063  27.885 -78.322  1.00  0.00              
ATOM   1321  O   PRO B  19      13.416  28.830 -77.617  1.00  0.00              
ATOM   1322  CB  PRO B  19      15.110  26.817 -79.357  1.00  0.00              
ATOM   1323  CG  PRO B  19      14.534  26.421 -80.675  1.00  0.00              
ATOM   1324  CD  PRO B  19      13.764  25.158 -80.336  1.00  0.00              
ATOM   1325  HA  PRO B  19      14.241  26.472 -77.379  1.00  0.00              
ATOM   1326 1HB  PRO B  19      15.467  27.856 -79.352  1.00  0.00              
ATOM   1327 2HB  PRO B  19      15.959  26.181 -79.066  1.00  0.00              
ATOM   1328 1HG  PRO B  19      13.886  27.212 -81.080  1.00  0.00              
ATOM   1329 2HG  PRO B  19      15.326  26.243 -81.418  1.00  0.00              
ATOM   1330 1HD  PRO B  19      12.949  24.964 -81.049  1.00  0.00              
ATOM   1331 2HD  PRO B  19      14.408  24.266 -80.333  1.00  0.00              
ATOM   1332  N   ASN B  20      11.934  27.898 -79.025  1.00  0.00              
ATOM   1333  CA  ASN B  20      11.048  29.055 -79.015  1.00  0.00              
ATOM   1334  C   ASN B  20       9.615  28.672 -79.366  1.00  0.00              
ATOM   1335  O   ASN B  20       9.248  27.497 -79.329  1.00  0.00              
ATOM   1336  CB  ASN B  20      11.557  30.103 -80.010  1.00  0.00              
ATOM   1337  CG  ASN B  20      11.801  29.521 -81.386  1.00  0.00              
ATOM   1338  OD1 ASN B  20      11.019  28.706 -81.874  1.00  0.00              
ATOM   1339  ND2 ASN B  20      12.887  29.941 -82.026  1.00  0.00              
ATOM   1340  H   ASN B  20      11.683  27.092 -79.578  1.00  0.00              
ATOM   1341  HA  ASN B  20      11.010  29.483 -78.011  1.00  0.00              
ATOM   1342 1HB  ASN B  20      11.070  31.075 -80.095  1.00  0.00              
ATOM   1343 2HB  ASN B  20      12.513  30.219 -79.497  1.00  0.00              
ATOM   1344 1HD2 ASN B  20      13.097  29.590 -82.938  1.00  0.00              
ATOM   1345 2HD2 ASN B  20      13.494  30.611 -81.595  1.00  0.00              
ATOM   1346  N   HIS B  21       8.805  29.672 -79.705  1.00  0.00              
ATOM   1347  CA  HIS B  21       7.411  29.449 -80.070  1.00  0.00              
ATOM   1348  C   HIS B  21       7.300  29.111 -81.554  1.00  0.00              
ATOM   1349  O   HIS B  21       6.561  28.208 -81.943  1.00  0.00              
ATOM   1350  CB  HIS B  21       6.556  30.677 -79.741  1.00  0.00              
ATOM   1351  CG  HIS B  21       5.083  30.414 -79.784  1.00  0.00              
ATOM   1352  ND1 HIS B  21       4.394  29.868 -78.722  1.00  0.00              
ATOM   1353  CD2 HIS B  21       4.168  30.621 -80.760  1.00  0.00              
ATOM   1354  CE1 HIS B  21       3.117  29.751 -79.043  1.00  0.00              
ATOM   1355  NE2 HIS B  21       2.955  30.200 -80.274  1.00  0.00              
ATOM   1356  H   HIS B  21       9.170  30.613 -79.707  1.00  0.00              
ATOM   1357  HA  HIS B  21       7.019  28.595 -79.518  1.00  0.00              
ATOM   1358 1HB  HIS B  21       6.780  31.033 -78.735  1.00  0.00              
ATOM   1359 2HB  HIS B  21       6.752  31.474 -80.459  1.00  0.00              
ATOM   1360  HD2 HIS B  21       4.241  31.028 -81.769  1.00  0.00              
ATOM   1361  HE1 HIS B  21       2.401  29.338 -78.332  1.00  0.00              
ATOM   1362  HE2 HIS B  21       2.083  30.233 -80.784  1.00  0.00              
ATOM   1363  N   ARG B  22       8.041  29.850 -82.374  1.00  0.00              
ATOM   1364  CA  ARG B  22       8.038  29.672 -83.821  1.00  0.00              
ATOM   1365  C   ARG B  22       8.259  28.225 -84.263  1.00  0.00              
ATOM   1366  O   ARG B  22       7.496  27.693 -85.071  1.00  0.00              
ATOM   1367  CB  ARG B  22       9.036  30.603 -84.494  1.00  0.00              
ATOM   1368  CG  ARG B  22       9.027  30.559 -86.014  1.00  0.00              
ATOM   1369  CD  ARG B  22      10.086  31.379 -86.656  1.00  0.00              
ATOM   1370  NE  ARG B  22      11.441  30.907 -86.420  1.00  0.00              
ATOM   1371  CZ  ARG B  22      12.011  29.868 -87.061  1.00  0.00              
ATOM   1372  NH1 ARG B  22      11.339  29.167 -87.948  1.00  0.00              
ATOM   1373  NH2 ARG B  22      13.259  29.555 -86.756  1.00  0.00              
ATOM   1374  H   ARG B  22       8.630  30.564 -81.967  1.00  0.00              
ATOM   1375  HA  ARG B  22       7.062  29.942 -84.224  1.00  0.00              
ATOM   1376 1HB  ARG B  22       8.802  31.614 -84.162  1.00  0.00              
ATOM   1377 2HB  ARG B  22      10.026  30.322 -84.133  1.00  0.00              
ATOM   1378 1HG  ARG B  22       9.164  29.525 -86.332  1.00  0.00              
ATOM   1379 2HG  ARG B  22       8.061  30.923 -86.365  1.00  0.00              
ATOM   1380 1HD  ARG B  22       9.925  31.384 -87.734  1.00  0.00              
ATOM   1381 2HD  ARG B  22      10.025  32.398 -86.276  1.00  0.00              
ATOM   1382  HE  ARG B  22      12.141  31.252 -85.778  1.00  0.00              
ATOM   1383 1HH1 ARG B  22      10.381  29.408 -88.156  1.00  0.00              
ATOM   1384 2HH1 ARG B  22      11.785  28.392 -88.417  1.00  0.00              
ATOM   1385 1HH2 ARG B  22      13.755  30.093 -86.059  1.00  0.00              
ATOM   1386 2HH2 ARG B  22      13.710  28.781 -87.221  1.00  0.00              
ATOM   1387  N   GLU B  23       9.303  27.599 -83.736  1.00  0.00              
ATOM   1388  CA  GLU B  23       9.606  26.219 -84.097  1.00  0.00              
ATOM   1389  C   GLU B  23       8.539  25.250 -83.596  1.00  0.00              
ATOM   1390  O   GLU B  23       8.273  24.229 -84.234  1.00  0.00              
ATOM   1391  CB  GLU B  23      10.976  25.817 -83.546  1.00  0.00              
ATOM   1392  CG  GLU B  23      12.156  26.377 -84.326  1.00  0.00              
ATOM   1393  CD  GLU B  23      12.267  25.738 -85.683  1.00  0.00              
ATOM   1394  OE1 GLU B  23      11.575  24.778 -85.924  1.00  0.00              
ATOM   1395  OE2 GLU B  23      12.958  26.275 -86.516  1.00  0.00              
ATOM   1396  H   GLU B  23       9.901  28.078 -83.077  1.00  0.00              
ATOM   1397  HA  GLU B  23       9.620  26.115 -85.182  1.00  0.00              
ATOM   1398 1HB  GLU B  23      11.021  26.172 -82.516  1.00  0.00              
ATOM   1399 2HB  GLU B  23      11.017  24.728 -83.557  1.00  0.00              
ATOM   1400 1HG  GLU B  23      12.128  27.461 -84.437  1.00  0.00              
ATOM   1401 2HG  GLU B  23      13.019  26.097 -83.722  1.00  0.00              
ATOM   1402  N   ALA B  24       7.934  25.571 -82.454  1.00  0.00              
ATOM   1403  CA  ALA B  24       6.879  24.733 -81.891  1.00  0.00              
ATOM   1404  C   ALA B  24       5.687  24.775 -82.843  1.00  0.00              
ATOM   1405  O   ALA B  24       5.103  23.746 -83.178  1.00  0.00              
ATOM   1406  CB  ALA B  24       6.478  25.247 -80.512  1.00  0.00              
ATOM   1407  H   ALA B  24       8.208  26.411 -81.966  1.00  0.00              
ATOM   1408  HA  ALA B  24       7.247  23.709 -81.818  1.00  0.00              
ATOM   1409 1HB  ALA B  24       5.691  24.612 -80.103  1.00  0.00              
ATOM   1410 2HB  ALA B  24       7.343  25.223 -79.849  1.00  0.00              
ATOM   1411 3HB  ALA B  24       6.112  26.269 -80.597  1.00  0.00              
ATOM   1412  N   GLY B  25       5.344  25.974 -83.296  1.00  0.00              
ATOM   1413  CA  GLY B  25       4.235  26.145 -84.220  1.00  0.00              
ATOM   1414  C   GLY B  25       4.534  25.447 -85.552  1.00  0.00              
ATOM   1415  O   GLY B  25       3.647  24.830 -86.145  1.00  0.00              
ATOM   1416  H   GLY B  25       5.861  26.788 -82.995  1.00  0.00              
ATOM   1417 1HA  GLY B  25       3.335  25.714 -83.781  1.00  0.00              
ATOM   1418 2HA  GLY B  25       4.078  27.208 -84.397  1.00  0.00              
ATOM   1419  N   ASP B  26       5.782  25.536 -86.017  1.00  0.00              
ATOM   1420  CA  ASP B  26       6.164  24.883 -87.270  1.00  0.00              
ATOM   1421  C   ASP B  26       5.904  23.379 -87.171  1.00  0.00              
ATOM   1422  O   ASP B  26       5.364  22.767 -88.091  1.00  0.00              
ATOM   1423  CB  ASP B  26       7.635  25.152 -87.598  1.00  0.00              
ATOM   1424  CG  ASP B  26       7.928  26.574 -88.058  1.00  0.00              
ATOM   1425  OD1 ASP B  26       6.996  27.287 -88.347  1.00  0.00              
ATOM   1426  OD2 ASP B  26       9.060  26.984 -87.968  1.00  0.00              
ATOM   1427  H   ASP B  26       6.476  26.057 -85.501  1.00  0.00              
ATOM   1428  HA  ASP B  26       5.553  25.267 -88.087  1.00  0.00              
ATOM   1429 1HB  ASP B  26       8.317  24.884 -86.791  1.00  0.00              
ATOM   1430 2HB  ASP B  26       7.773  24.465 -88.434  1.00  0.00              
ATOM   1431  N   PHE B  27       6.294  22.787 -86.048  1.00  0.00              
ATOM   1432  CA  PHE B  27       6.104  21.357 -85.846  1.00  0.00              
ATOM   1433  C   PHE B  27       4.620  21.015 -85.784  1.00  0.00              
ATOM   1434  O   PHE B  27       4.180  20.023 -86.359  1.00  0.00              
ATOM   1435  CB  PHE B  27       6.798  20.915 -84.560  1.00  0.00              
ATOM   1436  CG  PHE B  27       6.640  19.454 -84.259  1.00  0.00              
ATOM   1437  CD1 PHE B  27       7.235  18.494 -85.073  1.00  0.00              
ATOM   1438  CD2 PHE B  27       5.888  19.033 -83.167  1.00  0.00              
ATOM   1439  CE1 PHE B  27       7.082  17.134 -84.803  1.00  0.00              
ATOM   1440  CE2 PHE B  27       5.731  17.675 -82.890  1.00  0.00              
ATOM   1441  CZ  PHE B  27       6.330  16.729 -83.710  1.00  0.00              
ATOM   1442  H   PHE B  27       6.729  23.333 -85.318  1.00  0.00              
ATOM   1443  HA  PHE B  27       6.521  20.806 -86.690  1.00  0.00              
ATOM   1444 1HB  PHE B  27       7.868  21.108 -84.625  1.00  0.00              
ATOM   1445 2HB  PHE B  27       6.384  21.455 -83.707  1.00  0.00              
ATOM   1446  HD1 PHE B  27       7.827  18.816 -85.931  1.00  0.00              
ATOM   1447  HD2 PHE B  27       5.419  19.780 -82.525  1.00  0.00              
ATOM   1448  HE1 PHE B  27       7.554  16.394 -85.448  1.00  0.00              
ATOM   1449  HE2 PHE B  27       5.139  17.356 -82.033  1.00  0.00              
ATOM   1450  HZ  PHE B  27       6.206  15.668 -83.495  1.00  0.00              
ATOM   1451  N   MET B  28       3.848  21.848 -85.094  1.00  0.00              
ATOM   1452  CA  MET B  28       2.417  21.618 -84.983  1.00  0.00              
ATOM   1453  C   MET B  28       1.777  21.574 -86.366  1.00  0.00              
ATOM   1454  O   MET B  28       0.877  20.780 -86.615  1.00  0.00              
ATOM   1455  CB  MET B  28       1.770  22.705 -84.128  1.00  0.00              
ATOM   1456  CG  MET B  28       0.261  22.572 -83.975  1.00  0.00              
ATOM   1457  SD  MET B  28      -0.643  23.283 -85.365  1.00  0.00              
ATOM   1458  CE  MET B  28      -0.397  25.031 -85.070  1.00  0.00              
ATOM   1459  H   MET B  28       4.256  22.652 -84.639  1.00  0.00              
ATOM   1460  HA  MET B  28       2.231  20.652 -84.515  1.00  0.00              
ATOM   1461 1HB  MET B  28       2.240  22.658 -83.146  1.00  0.00              
ATOM   1462 2HB  MET B  28       2.004  23.661 -84.598  1.00  0.00              
ATOM   1463 1HG  MET B  28       0.020  21.513 -83.895  1.00  0.00              
ATOM   1464 2HG  MET B  28      -0.033  23.083 -83.058  1.00  0.00              
ATOM   1465 1HE  MET B  28      -0.899  25.606 -85.849  1.00  0.00              
ATOM   1466 2HE  MET B  28      -0.812  25.298 -84.097  1.00  0.00              
ATOM   1467 3HE  MET B  28       0.670  25.256 -85.084  1.00  0.00              
ATOM   1468  N   ASN B  29       2.237  22.432 -87.270  1.00  0.00              
ATOM   1469  CA  ASN B  29       1.688  22.451 -88.620  1.00  0.00              
ATOM   1470  C   ASN B  29       2.001  21.167 -89.380  1.00  0.00              
ATOM   1471  O   ASN B  29       1.190  20.709 -90.180  1.00  0.00              
ATOM   1472  CB  ASN B  29       2.190  23.653 -89.399  1.00  0.00              
ATOM   1473  CG  ASN B  29       1.582  24.956 -88.959  1.00  0.00              
ATOM   1474  OD1 ASN B  29       0.515  24.987 -88.336  1.00  0.00              
ATOM   1475  ND2 ASN B  29       2.213  26.033 -89.351  1.00  0.00              
ATOM   1476  H   ASN B  29       2.972  23.080 -87.029  1.00  0.00              
ATOM   1477  HA  ASN B  29       0.600  22.516 -88.576  1.00  0.00              
ATOM   1478 1HB  ASN B  29       3.256  23.797 -89.577  1.00  0.00              
ATOM   1479 2HB  ASN B  29       1.707  23.335 -90.324  1.00  0.00              
ATOM   1480 1HD2 ASN B  29       1.865  26.936 -89.095  1.00  0.00              
ATOM   1481 2HD2 ASN B  29       3.040  25.954 -89.906  1.00  0.00              
ATOM   1482  N   ARG B  30       3.169  20.584 -89.128  1.00  0.00              
ATOM   1483  CA  ARG B  30       3.523  19.331 -89.788  1.00  0.00              
ATOM   1484  C   ARG B  30       2.634  18.210 -89.242  1.00  0.00              
ATOM   1485  O   ARG B  30       2.216  17.332 -89.988  1.00  0.00              
ATOM   1486  CB  ARG B  30       5.003  19.001 -89.666  1.00  0.00              
ATOM   1487  CG  ARG B  30       5.926  19.890 -90.484  1.00  0.00              
ATOM   1488  CD  ARG B  30       7.373  19.607 -90.298  1.00  0.00              
ATOM   1489  NE  ARG B  30       8.259  20.459 -91.074  1.00  0.00              
ATOM   1490  CZ  ARG B  30       9.603  20.439 -90.995  1.00  0.00              
ATOM   1491  NH1 ARG B  30      10.220  19.642 -90.151  1.00  0.00              
ATOM   1492  NH2 ARG B  30      10.287  21.261 -91.772  1.00  0.00              
ATOM   1493  H   ARG B  30       3.821  21.000 -88.479  1.00  0.00              
ATOM   1494  HA  ARG B  30       3.338  19.413 -90.859  1.00  0.00              
ATOM   1495 1HB  ARG B  30       5.263  19.088 -88.611  1.00  0.00              
ATOM   1496 2HB  ARG B  30       5.125  17.966 -89.986  1.00  0.00              
ATOM   1497 1HG  ARG B  30       5.691  19.755 -91.540  1.00  0.00              
ATOM   1498 2HG  ARG B  30       5.748  20.928 -90.202  1.00  0.00              
ATOM   1499 1HD  ARG B  30       7.628  19.742 -89.247  1.00  0.00              
ATOM   1500 2HD  ARG B  30       7.572  18.576 -90.590  1.00  0.00              
ATOM   1501  HE  ARG B  30       8.034  21.166 -91.762  1.00  0.00              
ATOM   1502 1HH1 ARG B  30       9.682  19.032 -89.551  1.00  0.00              
ATOM   1503 2HH1 ARG B  30      11.229  19.642 -90.106  1.00  0.00              
ATOM   1504 1HH2 ARG B  30       9.796  21.880 -92.402  1.00  0.00              
ATOM   1505 2HH2 ARG B  30      11.295  21.267 -91.732  1.00  0.00              
ATOM   1506  N   VAL B  31       2.346  18.241 -87.939  1.00  0.00              
ATOM   1507  CA  VAL B  31       1.479  17.230 -87.344  1.00  0.00              
ATOM   1508  C   VAL B  31       0.077  17.415 -87.935  1.00  0.00              
ATOM   1509  O   VAL B  31      -0.632  16.446 -88.188  1.00  0.00              
ATOM   1510  CB  VAL B  31       1.423  17.334 -85.808  1.00  0.00              
ATOM   1511  CG1 VAL B  31       0.367  16.393 -85.248  1.00  0.00              
ATOM   1512  CG2 VAL B  31       2.784  17.025 -85.204  1.00  0.00              
ATOM   1513  H   VAL B  31       2.729  18.969 -87.353  1.00  0.00              
ATOM   1514  HA  VAL B  31       1.806  16.223 -87.604  1.00  0.00              
ATOM   1515  HB  VAL B  31       1.180  18.360 -85.531  1.00  0.00              
ATOM   1516 1HG1 VAL B  31       0.341  16.480 -84.162  1.00  0.00              
ATOM   1517 2HG1 VAL B  31      -0.609  16.658 -85.656  1.00  0.00              
ATOM   1518 3HG1 VAL B  31       0.611  15.368 -85.524  1.00  0.00              
ATOM   1519 1HG2 VAL B  31       2.728  17.104 -84.118  1.00  0.00              
ATOM   1520 2HG2 VAL B  31       3.083  16.013 -85.479  1.00  0.00              
ATOM   1521 3HG2 VAL B  31       3.520  17.736 -85.580  1.00  0.00              
ATOM   1522  N   GLY B  32      -0.310  18.667 -88.170  1.00  0.00              
ATOM   1523  CA  GLY B  32      -1.612  18.939 -88.756  1.00  0.00              
ATOM   1524  C   GLY B  32      -1.739  18.372 -90.165  1.00  0.00              
ATOM   1525  O   GLY B  32      -2.782  17.828 -90.528  1.00  0.00              
ATOM   1526  H   GLY B  32       0.299  19.441 -87.943  1.00  0.00              
ATOM   1527 1HA  GLY B  32      -2.385  18.490 -88.132  1.00  0.00              
ATOM   1528 2HA  GLY B  32      -1.764  20.017 -88.803  1.00  0.00              
ATOM   1529  N   ALA B  33      -0.679  18.489 -90.961  1.00  0.00              
ATOM   1530  CA  ALA B  33      -0.692  17.966 -92.327  1.00  0.00              
ATOM   1531  C   ALA B  33      -0.815  16.448 -92.287  1.00  0.00              
ATOM   1532  O   ALA B  33      -1.526  15.844 -93.091  1.00  0.00              
ATOM   1533  CB  ALA B  33       0.581  18.373 -93.062  1.00  0.00              
ATOM   1534  H   ALA B  33       0.153  18.949 -90.618  1.00  0.00              
ATOM   1535  HA  ALA B  33      -1.561  18.370 -92.848  1.00  0.00              
ATOM   1536 1HB  ALA B  33       0.556  17.977 -94.078  1.00  0.00              
ATOM   1537 2HB  ALA B  33       0.649  19.461 -93.099  1.00  0.00              
ATOM   1538 3HB  ALA B  33       1.447  17.973 -92.538  1.00  0.00              
ATOM   1539  N   LEU B  34      -0.113  15.837 -91.340  1.00  0.00              
ATOM   1540  CA  LEU B  34      -0.149  14.394 -91.158  1.00  0.00              
ATOM   1541  C   LEU B  34      -1.581  13.967 -90.823  1.00  0.00              
ATOM   1542  O   LEU B  34      -2.106  13.002 -91.381  1.00  0.00              
ATOM   1543  CB  LEU B  34       0.804  14.004 -90.026  1.00  0.00              
ATOM   1544  CG  LEU B  34       0.685  12.600 -89.435  1.00  0.00              
ATOM   1545  CD1 LEU B  34       0.968  11.560 -90.504  1.00  0.00              
ATOM   1546  CD2 LEU B  34       1.654  12.455 -88.268  1.00  0.00              
ATOM   1547  H   LEU B  34       0.465  16.396 -90.727  1.00  0.00              
ATOM   1548  HA  LEU B  34       0.134  13.902 -92.088  1.00  0.00              
ATOM   1549 1HB  LEU B  34       1.752  14.084 -90.557  1.00  0.00              
ATOM   1550 2HB  LEU B  34       0.781  14.726 -89.210  1.00  0.00              
ATOM   1551  HG  LEU B  34      -0.327  12.498 -89.043  1.00  0.00              
ATOM   1552 1HD1 LEU B  34       0.882  10.563 -90.075  1.00  0.00              
ATOM   1553 2HD1 LEU B  34       0.251  11.668 -91.317  1.00  0.00              
ATOM   1554 3HD1 LEU B  34       1.977  11.701 -90.891  1.00  0.00              
ATOM   1555 1HD2 LEU B  34       1.569  11.454 -87.846  1.00  0.00              
ATOM   1556 2HD2 LEU B  34       2.674  12.616 -88.619  1.00  0.00              
ATOM   1557 3HD2 LEU B  34       1.415  13.194 -87.502  1.00  0.00              
ATOM   1558  N   ALA B  35      -2.208  14.703 -89.909  1.00  0.00              
ATOM   1559  CA  ALA B  35      -3.576  14.419 -89.488  1.00  0.00              
ATOM   1560  C   ALA B  35      -4.540  14.469 -90.670  1.00  0.00              
ATOM   1561  O   ALA B  35      -5.439  13.636 -90.788  1.00  0.00              
ATOM   1562  CB  ALA B  35      -4.009  15.395 -88.404  1.00  0.00              
ATOM   1563  H   ALA B  35      -1.718  15.483 -89.495  1.00  0.00              
ATOM   1564  HA  ALA B  35      -3.614  13.408 -89.081  1.00  0.00              
ATOM   1565 1HB  ALA B  35      -5.030  15.170 -88.099  1.00  0.00              
ATOM   1566 2HB  ALA B  35      -3.344  15.303 -87.545  1.00  0.00              
ATOM   1567 3HB  ALA B  35      -3.963  16.412 -88.792  1.00  0.00              
ATOM   1568  N   GLU B  36      -4.353  15.455 -91.542  1.00  0.00              
ATOM   1569  CA  GLU B  36      -5.208  15.614 -92.712  1.00  0.00              
ATOM   1570  C   GLU B  36      -5.073  14.419 -93.654  1.00  0.00              
ATOM   1571  O   GLU B  36      -6.063  13.950 -94.218  1.00  0.00              
ATOM   1572  CB  GLU B  36      -4.870  16.910 -93.452  1.00  0.00              
ATOM   1573  CG  GLU B  36      -5.274  18.179 -92.714  1.00  0.00              
ATOM   1574  CD  GLU B  36      -4.801  19.407 -93.440  1.00  0.00              
ATOM   1575  OE1 GLU B  36      -4.127  19.266 -94.431  1.00  0.00              
ATOM   1576  OE2 GLU B  36      -5.206  20.484 -93.070  1.00  0.00              
ATOM   1577  H   GLU B  36      -3.599  16.111 -91.390  1.00  0.00              
ATOM   1578  HA  GLU B  36      -6.254  15.652 -92.404  1.00  0.00              
ATOM   1579 1HB  GLU B  36      -3.792  16.913 -93.613  1.00  0.00              
ATOM   1580 2HB  GLU B  36      -5.381  16.872 -94.414  1.00  0.00              
ATOM   1581 1HG  GLU B  36      -6.347  18.254 -92.535  1.00  0.00              
ATOM   1582 2HG  GLU B  36      -4.754  18.098 -91.760  1.00  0.00              
ATOM   1583  N   ARG B  37      -3.848  13.929 -93.821  1.00  0.00              
ATOM   1584  CA  ARG B  37      -3.589  12.794 -94.703  1.00  0.00              
ATOM   1585  C   ARG B  37      -4.185  11.486 -94.185  1.00  0.00              
ATOM   1586  O   ARG B  37      -4.693  10.676 -94.962  1.00  0.00              
ATOM   1587  CB  ARG B  37      -2.080  12.595 -94.896  1.00  0.00              
ATOM   1588  CG  ARG B  37      -1.348  13.750 -95.554  1.00  0.00              
ATOM   1589  CD  ARG B  37       0.015  13.297 -96.072  1.00  0.00              
ATOM   1590  NE  ARG B  37       0.921  12.867 -95.008  1.00  0.00              
ATOM   1591  CZ  ARG B  37       1.601  13.696 -94.221  1.00  0.00              
ATOM   1592  NH1 ARG B  37       1.484  15.008 -94.373  1.00  0.00              
ATOM   1593  NH2 ARG B  37       2.405  13.213 -93.282  1.00  0.00              
ATOM   1594  H   ARG B  37      -3.077  14.352 -93.325  1.00  0.00              
ATOM   1595  HA  ARG B  37      -4.061  12.963 -95.671  1.00  0.00              
ATOM   1596 1HB  ARG B  37      -1.653  12.421 -93.910  1.00  0.00              
ATOM   1597 2HB  ARG B  37      -1.954  11.701 -95.509  1.00  0.00              
ATOM   1598 1HG  ARG B  37      -1.954  14.118 -96.382  1.00  0.00              
ATOM   1599 2HG  ARG B  37      -1.220  14.543 -94.817  1.00  0.00              
ATOM   1600 1HD  ARG B  37      -0.126  12.459 -96.754  1.00  0.00              
ATOM   1601 2HD  ARG B  37       0.484  14.123 -96.604  1.00  0.00              
ATOM   1602  HE  ARG B  37       1.169  11.933 -94.710  1.00  0.00              
ATOM   1603 1HH1 ARG B  37       0.876  15.379 -95.089  1.00  0.00              
ATOM   1604 2HH1 ARG B  37       2.002  15.632 -93.771  1.00  0.00              
ATOM   1605 1HH2 ARG B  37       2.499  12.213 -93.169  1.00  0.00              
ATOM   1606 2HH2 ARG B  37       2.919  13.845 -92.688  1.00  0.00              
ATOM   1607  N   GLU B  38      -4.117  11.285 -92.872  1.00  0.00              
ATOM   1608  CA  GLU B  38      -4.613  10.061 -92.253  1.00  0.00              
ATOM   1609  C   GLU B  38      -6.055  10.125 -91.763  1.00  0.00              
ATOM   1610  O   GLU B  38      -6.575   9.146 -91.219  1.00  0.00              
ATOM   1611  CB  GLU B  38      -3.699   9.678 -91.090  1.00  0.00              
ATOM   1612  CG  GLU B  38      -2.248   9.491 -91.502  1.00  0.00              
ATOM   1613  CD  GLU B  38      -2.071   8.361 -92.496  1.00  0.00              
ATOM   1614  OE1 GLU B  38      -0.980   8.257 -93.096  1.00  0.00              
ATOM   1615  OE2 GLU B  38      -3.023   7.572 -92.673  1.00  0.00              
ATOM   1616  H   GLU B  38      -3.709  12.002 -92.290  1.00  0.00              
ATOM   1617  HA  GLU B  38      -4.617   9.252 -92.984  1.00  0.00              
ATOM   1618 1HB  GLU B  38      -3.775  10.474 -90.349  1.00  0.00              
ATOM   1619 2HB  GLU B  38      -4.089   8.750 -90.670  1.00  0.00              
ATOM   1620 1HG  GLU B  38      -1.794  10.393 -91.912  1.00  0.00              
ATOM   1621 2HG  GLU B  38      -1.749   9.226 -90.571  1.00  0.00              
ATOM   1622  N   ASN B  39      -6.698  11.272 -91.943  1.00  0.00              
ATOM   1623  CA  ASN B  39      -8.079  11.445 -91.514  1.00  0.00              
ATOM   1624  C   ASN B  39      -8.291  11.183 -90.022  1.00  0.00              
ATOM   1625  O   ASN B  39      -9.328  10.655 -89.614  1.00  0.00              
ATOM   1626  CB  ASN B  39      -9.007  10.562 -92.327  1.00  0.00              
ATOM   1627  CG  ASN B  39      -9.004  10.873 -93.798  1.00  0.00              
ATOM   1628  OD1 ASN B  39      -9.284  12.003 -94.215  1.00  0.00              
ATOM   1629  ND2 ASN B  39      -8.769   9.858 -94.589  1.00  0.00              
ATOM   1630  H   ASN B  39      -6.221  12.043 -92.387  1.00  0.00              
ATOM   1631  HA  ASN B  39      -8.385  12.482 -91.663  1.00  0.00              
ATOM   1632 1HB  ASN B  39      -9.011   9.480 -92.190  1.00  0.00              
ATOM   1633 2HB  ASN B  39      -9.906  10.987 -91.880  1.00  0.00              
ATOM   1634 1HD2 ASN B  39      -8.751   9.991 -95.580  1.00  0.00              
ATOM   1635 2HD2 ASN B  39      -8.607   8.950 -94.203  1.00  0.00              
ATOM   1636  N   HIS B  40      -7.303  11.549 -89.211  1.00  0.00              
ATOM   1637  CA  HIS B  40      -7.401  11.378 -87.767  1.00  0.00              
ATOM   1638  C   HIS B  40      -6.669  12.564 -87.165  1.00  0.00              
ATOM   1639  O   HIS B  40      -5.487  12.783 -87.437  1.00  0.00              
ATOM   1640  CB  HIS B  40      -6.766  10.059 -87.328  1.00  0.00              
ATOM   1641  CG  HIS B  40      -7.122   9.660 -85.929  1.00  0.00              
ATOM   1642  ND1 HIS B  40      -8.424   9.529 -85.502  1.00  0.00              
ATOM   1643  CD2 HIS B  40      -6.344   9.365 -84.861  1.00  0.00              
ATOM   1644  CE1 HIS B  40      -8.435   9.171 -84.230  1.00  0.00              
ATOM   1645  NE2 HIS B  40      -7.185   9.064 -83.818  1.00  0.00              
ATOM   1646  H   HIS B  40      -6.465  11.955 -89.603  1.00  0.00              
ATOM   1647  HA  HIS B  40      -8.449  11.393 -87.467  1.00  0.00              
ATOM   1648 1HB  HIS B  40      -7.095   9.247 -87.979  1.00  0.00              
ATOM   1649 2HB  HIS B  40      -5.680  10.135 -87.365  1.00  0.00              
ATOM   1650  HD2 HIS B  40      -5.263   9.333 -84.718  1.00  0.00              
ATOM   1651  HE1 HIS B  40      -9.378   9.017 -83.705  1.00  0.00              
ATOM   1652  HE2 HIS B  40      -6.887   8.804 -82.888  1.00  0.00              
ATOM   1653  N   HIS B  41      -7.377  13.326 -86.340  1.00  0.00              
ATOM   1654  CA  HIS B  41      -6.815  14.536 -85.771  1.00  0.00              
ATOM   1655  C   HIS B  41      -6.526  14.508 -84.289  1.00  0.00              
ATOM   1656  O   HIS B  41      -7.286  13.959 -83.497  1.00  0.00              
ATOM   1657  CB  HIS B  41      -7.750  15.714 -86.064  1.00  0.00              
ATOM   1658  CG  HIS B  41      -7.891  16.022 -87.522  1.00  0.00              
ATOM   1659  ND1 HIS B  41      -6.982  16.799 -88.210  1.00  0.00              
ATOM   1660  CD2 HIS B  41      -8.833  15.659 -88.423  1.00  0.00              
ATOM   1661  CE1 HIS B  41      -7.360  16.899 -89.472  1.00  0.00              
ATOM   1662  NE2 HIS B  41      -8.480  16.217 -89.627  1.00  0.00              
ATOM   1663  H   HIS B  41      -8.323  13.063 -86.102  1.00  0.00              
ATOM   1664  HA  HIS B  41      -5.838  14.729 -86.214  1.00  0.00              
ATOM   1665 1HB  HIS B  41      -8.753  15.500 -85.693  1.00  0.00              
ATOM   1666 2HB  HIS B  41      -7.372  16.619 -85.589  1.00  0.00              
ATOM   1667  HD2 HIS B  41      -9.737  15.053 -88.347  1.00  0.00              
ATOM   1668  HE1 HIS B  41      -6.769  17.476 -90.184  1.00  0.00              
ATOM   1669  HE2 HIS B  41      -8.999  16.116 -90.488  1.00  0.00              
ATOM   1670  N   PRO B  42      -5.421  15.142 -83.889  1.00  0.00              
ATOM   1671  CA  PRO B  42      -5.011  15.195 -82.489  1.00  0.00              
ATOM   1672  C   PRO B  42      -5.526  16.451 -81.816  1.00  0.00              
ATOM   1673  O   PRO B  42      -6.222  17.270 -82.427  1.00  0.00              
ATOM   1674  CB  PRO B  42      -3.502  15.268 -82.604  1.00  0.00              
ATOM   1675  CG  PRO B  42      -3.349  16.260 -83.748  1.00  0.00              
ATOM   1676  CD  PRO B  42      -4.414  15.802 -84.749  1.00  0.00              
ATOM   1677  HA  PRO B  42      -5.420  14.365 -81.894  1.00  0.00              
ATOM   1678 1HB  PRO B  42      -3.043  15.617 -81.667  1.00  0.00              
ATOM   1679 2HB  PRO B  42      -3.066  14.283 -82.828  1.00  0.00              
ATOM   1680 1HG  PRO B  42      -3.516  17.291 -83.405  1.00  0.00              
ATOM   1681 2HG  PRO B  42      -2.335  16.223 -84.172  1.00  0.00              
ATOM   1682 1HD  PRO B  42      -4.855  16.643 -85.302  1.00  0.00              
ATOM   1683 2HD  PRO B  42      -4.009  15.102 -85.497  1.00  0.00              
ATOM   1684  N   ARG B  43      -5.204  16.569 -80.535  1.00  0.00              
ATOM   1685  CA  ARG B  43      -5.463  17.796 -79.809  1.00  0.00              
ATOM   1686  C   ARG B  43      -4.023  18.280 -79.630  1.00  0.00              
ATOM   1687  O   ARG B  43      -3.177  17.569 -79.068  1.00  0.00              
ATOM   1688  CB  ARG B  43      -6.253  17.642 -78.518  1.00  0.00              
ATOM   1689  CG  ARG B  43      -6.602  18.947 -77.821  1.00  0.00              
ATOM   1690  CD  ARG B  43      -7.430  18.787 -76.598  1.00  0.00              
ATOM   1691  NE  ARG B  43      -7.790  20.036 -75.947  1.00  0.00              
ATOM   1692  CZ  ARG B  43      -8.424  20.125 -74.761  1.00  0.00              
ATOM   1693  NH1 ARG B  43      -8.801  19.046 -74.112  1.00  0.00              
ATOM   1694  NH2 ARG B  43      -8.678  21.329 -74.278  1.00  0.00              
ATOM   1695  H   ARG B  43      -4.771  15.795 -80.053  1.00  0.00              
ATOM   1696  HA  ARG B  43      -6.085  18.458 -80.413  1.00  0.00              
ATOM   1697 1HB  ARG B  43      -7.170  17.111 -78.767  1.00  0.00              
ATOM   1698 2HB  ARG B  43      -5.650  17.028 -77.848  1.00  0.00              
ATOM   1699 1HG  ARG B  43      -5.676  19.447 -77.537  1.00  0.00              
ATOM   1700 2HG  ARG B  43      -7.153  19.576 -78.521  1.00  0.00              
ATOM   1701 1HD  ARG B  43      -8.356  18.277 -76.862  1.00  0.00              
ATOM   1702 2HD  ARG B  43      -6.879  18.188 -75.874  1.00  0.00              
ATOM   1703  HE  ARG B  43      -7.639  20.988 -76.251  1.00  0.00              
ATOM   1704 1HH1 ARG B  43      -8.616  18.133 -74.504  1.00  0.00              
ATOM   1705 2HH1 ARG B  43      -9.275  19.134 -73.225  1.00  0.00              
ATOM   1706 1HH2 ARG B  43      -8.396  22.148 -74.799  1.00  0.00              
ATOM   1707 2HH2 ARG B  43      -9.152  21.424 -73.392  1.00  0.00              
ATOM   1708  N   THR B  44      -3.737  19.466 -80.154  1.00  0.00              
ATOM   1709  CA  THR B  44      -2.403  20.043 -80.076  1.00  0.00              
ATOM   1710  C   THR B  44      -2.373  21.224 -79.134  1.00  0.00              
ATOM   1711  O   THR B  44      -3.245  22.089 -79.193  1.00  0.00              
ATOM   1712  CB  THR B  44      -1.896  20.493 -81.458  1.00  0.00              
ATOM   1713  OG1 THR B  44      -2.792  21.470 -82.004  1.00  0.00              
ATOM   1714  CG2 THR B  44      -1.805  19.307 -82.406  1.00  0.00              
ATOM   1715  H   THR B  44      -4.468  19.982 -80.621  1.00  0.00              
ATOM   1716  HA  THR B  44      -1.706  19.307 -79.673  1.00  0.00              
ATOM   1717  HB  THR B  44      -0.909  20.942 -81.344  1.00  0.00              
ATOM   1718  HG1 THR B  44      -2.835  22.228 -81.416  1.00  0.00              
ATOM   1719 1HG2 THR B  44      -1.445  19.646 -83.377  1.00  0.00              
ATOM   1720 2HG2 THR B  44      -1.115  18.568 -81.999  1.00  0.00              
ATOM   1721 3HG2 THR B  44      -2.791  18.859 -82.521  1.00  0.00              
ATOM   1722  N   THR B  45      -1.368  21.272 -78.271  1.00  0.00              
ATOM   1723  CA  THR B  45      -1.223  22.405 -77.367  1.00  0.00              
ATOM   1724  C   THR B  45       0.132  23.016 -77.692  1.00  0.00              
ATOM   1725  O   THR B  45       1.172  22.372 -77.537  1.00  0.00              
ATOM   1726  CB  THR B  45      -1.292  22.005 -75.881  1.00  0.00              
ATOM   1727  OG1 THR B  45      -2.559  21.394 -75.607  1.00  0.00              
ATOM   1728  CG2 THR B  45      -1.119  23.227 -74.992  1.00  0.00              
ATOM   1729  H   THR B  45      -0.694  20.521 -78.233  1.00  0.00              
ATOM   1730  HA  THR B  45      -2.014  23.131 -77.555  1.00  0.00              
ATOM   1731  HB  THR B  45      -0.499  21.288 -75.670  1.00  0.00              
ATOM   1732  HG1 THR B  45      -2.541  20.478 -75.895  1.00  0.00              
ATOM   1733 1HG2 THR B  45      -1.170  22.924 -73.946  1.00  0.00              
ATOM   1734 2HG2 THR B  45      -0.151  23.687 -75.191  1.00  0.00              
ATOM   1735 3HG2 THR B  45      -1.912  23.944 -75.202  1.00  0.00              
ATOM   1736  N   VAL B  46       0.105  24.254 -78.173  1.00  0.00              
ATOM   1737  CA  VAL B  46       1.309  24.969 -78.562  1.00  0.00              
ATOM   1738  C   VAL B  46       1.582  26.130 -77.623  1.00  0.00              
ATOM   1739  O   VAL B  46       0.698  26.944 -77.344  1.00  0.00              
ATOM   1740  CB  VAL B  46       1.211  25.500 -80.005  1.00  0.00              
ATOM   1741  CG1 VAL B  46       2.463  26.283 -80.370  1.00  0.00              
ATOM   1742  CG2 VAL B  46       0.999  24.353 -80.981  1.00  0.00              
ATOM   1743  H   VAL B  46      -0.791  24.711 -78.270  1.00  0.00              
ATOM   1744  HA  VAL B  46       2.191  24.332 -78.486  1.00  0.00              
ATOM   1745  HB  VAL B  46       0.340  26.149 -80.085  1.00  0.00              
ATOM   1746 1HG1 VAL B  46       2.377  26.651 -81.393  1.00  0.00              
ATOM   1747 2HG1 VAL B  46       2.575  27.127 -79.690  1.00  0.00              
ATOM   1748 3HG1 VAL B  46       3.335  25.634 -80.291  1.00  0.00              
ATOM   1749 1HG2 VAL B  46       0.931  24.745 -81.995  1.00  0.00              
ATOM   1750 2HG2 VAL B  46       1.838  23.660 -80.915  1.00  0.00              
ATOM   1751 3HG2 VAL B  46       0.075  23.830 -80.733  1.00  0.00              
ATOM   1752  N   GLU B  47       2.804  26.192 -77.122  1.00  0.00              
ATOM   1753  CA  GLU B  47       3.208  27.271 -76.238  1.00  0.00              
ATOM   1754  C   GLU B  47       4.689  27.499 -76.452  1.00  0.00              
ATOM   1755  O   GLU B  47       5.329  26.758 -77.192  1.00  0.00              
ATOM   1756  CB  GLU B  47       2.909  26.942 -74.774  1.00  0.00              
ATOM   1757  CG  GLU B  47       3.702  25.767 -74.219  1.00  0.00              
ATOM   1758  CD  GLU B  47       3.299  25.456 -72.804  1.00  0.00              
ATOM   1759  OE1 GLU B  47       3.460  26.304 -71.960  1.00  0.00              
ATOM   1760  OE2 GLU B  47       2.726  24.414 -72.586  1.00  0.00              
ATOM   1761  H   GLU B  47       3.473  25.473 -77.360  1.00  0.00              
ATOM   1762  HA  GLU B  47       2.668  28.183 -76.498  1.00  0.00              
ATOM   1763 1HB  GLU B  47       3.135  27.838 -74.194  1.00  0.00              
ATOM   1764 2HB  GLU B  47       1.843  26.725 -74.706  1.00  0.00              
ATOM   1765 1HG  GLU B  47       3.622  24.865 -74.825  1.00  0.00              
ATOM   1766 2HG  GLU B  47       4.731  26.123 -74.233  1.00  0.00              
ATOM   1767  N   PHE B  48       5.231  28.536 -75.830  1.00  0.00              
ATOM   1768  CA  PHE B  48       6.648  28.805 -75.986  1.00  0.00              
ATOM   1769  C   PHE B  48       7.472  27.574 -75.635  1.00  0.00              
ATOM   1770  O   PHE B  48       7.361  27.041 -74.534  1.00  0.00              
ATOM   1771  CB  PHE B  48       7.067  29.991 -75.115  1.00  0.00              
ATOM   1772  CG  PHE B  48       8.511  30.375 -75.268  1.00  0.00              
ATOM   1773  CD1 PHE B  48       8.941  31.087 -76.378  1.00  0.00              
ATOM   1774  CD2 PHE B  48       9.443  30.025 -74.303  1.00  0.00              
ATOM   1775  CE1 PHE B  48      10.269  31.440 -76.520  1.00  0.00              
ATOM   1776  CE2 PHE B  48      10.771  30.377 -74.441  1.00  0.00              
ATOM   1777  CZ  PHE B  48      11.185  31.086 -75.551  1.00  0.00              
ATOM   1778  H   PHE B  48       4.676  29.145 -75.249  1.00  0.00              
ATOM   1779  HA  PHE B  48       6.867  29.043 -77.028  1.00  0.00              
ATOM   1780 1HB  PHE B  48       6.481  30.872 -75.374  1.00  0.00              
ATOM   1781 2HB  PHE B  48       6.917  29.754 -74.063  1.00  0.00              
ATOM   1782  HD1 PHE B  48       8.217  31.368 -77.143  1.00  0.00              
ATOM   1783  HD2 PHE B  48       9.116  29.464 -73.426  1.00  0.00              
ATOM   1784  HE1 PHE B  48      10.593  31.999 -77.397  1.00  0.00              
ATOM   1785  HE2 PHE B  48      11.493  30.096 -73.675  1.00  0.00              
ATOM   1786  HZ  PHE B  48      12.232  31.363 -75.662  1.00  0.00              
ATOM   1787  N   GLY B  49       8.279  27.122 -76.591  1.00  0.00              
ATOM   1788  CA  GLY B  49       9.153  25.984 -76.373  1.00  0.00              
ATOM   1789  C   GLY B  49       8.561  24.589 -76.265  1.00  0.00              
ATOM   1790  O   GLY B  49       9.285  23.650 -75.932  1.00  0.00              
ATOM   1791  H   GLY B  49       8.284  27.581 -77.492  1.00  0.00              
ATOM   1792 1HA  GLY B  49       9.863  25.917 -77.198  1.00  0.00              
ATOM   1793 2HA  GLY B  49       9.696  26.125 -75.439  1.00  0.00              
ATOM   1794  N   ARG B  50       7.273  24.419 -76.543  1.00  0.00              
ATOM   1795  CA  ARG B  50       6.706  23.086 -76.437  1.00  0.00              
ATOM   1796  C   ARG B  50       5.423  22.855 -77.193  1.00  0.00              
ATOM   1797  O   ARG B  50       4.571  23.738 -77.306  1.00  0.00              
ATOM   1798  CB  ARG B  50       6.451  22.744 -74.973  1.00  0.00              
ATOM   1799  CG  ARG B  50       5.957  21.312 -74.725  1.00  0.00              
ATOM   1800  CD  ARG B  50       5.871  20.988 -73.236  1.00  0.00              
ATOM   1801  NE  ARG B  50       4.878  21.804 -72.541  1.00  0.00              
ATOM   1802  CZ  ARG B  50       4.575  21.673 -71.253  1.00  0.00              
ATOM   1803  NH1 ARG B  50       5.191  20.758 -70.516  1.00  0.00              
ATOM   1804  NH2 ARG B  50       3.655  22.451 -70.702  1.00  0.00              
ATOM   1805  H   ARG B  50       6.680  25.185 -76.826  1.00  0.00              
ATOM   1806  HA  ARG B  50       7.393  22.357 -76.868  1.00  0.00              
ATOM   1807 1HB  ARG B  50       7.388  22.899 -74.442  1.00  0.00              
ATOM   1808 2HB  ARG B  50       5.705  23.450 -74.607  1.00  0.00              
ATOM   1809 1HG  ARG B  50       4.968  21.203 -75.173  1.00  0.00              
ATOM   1810 2HG  ARG B  50       6.650  20.619 -75.204  1.00  0.00              
ATOM   1811 1HD  ARG B  50       5.600  19.940 -73.117  1.00  0.00              
ATOM   1812 2HD  ARG B  50       6.844  21.166 -72.779  1.00  0.00              
ATOM   1813  HE  ARG B  50       4.296  22.551 -72.896  1.00  0.00              
ATOM   1814 1HH1 ARG B  50       5.892  20.163 -70.936  1.00  0.00              
ATOM   1815 2HH1 ARG B  50       4.958  20.662 -69.539  1.00  0.00              
ATOM   1816 1HH2 ARG B  50       3.181  23.145 -71.263  1.00  0.00              
ATOM   1817 2HH2 ARG B  50       3.429  22.346 -69.724  1.00  0.00              
ATOM   1818  N   VAL B  51       5.300  21.644 -77.719  1.00  0.00              
ATOM   1819  CA  VAL B  51       4.086  21.220 -78.388  1.00  0.00              
ATOM   1820  C   VAL B  51       3.690  19.914 -77.726  1.00  0.00              
ATOM   1821  O   VAL B  51       4.503  18.992 -77.623  1.00  0.00              
ATOM   1822  CB  VAL B  51       4.279  20.920 -79.884  1.00  0.00              
ATOM   1823  CG1 VAL B  51       2.970  20.383 -80.465  1.00  0.00              
ATOM   1824  CG2 VAL B  51       4.709  22.171 -80.625  1.00  0.00              
ATOM   1825  H   VAL B  51       6.074  21.000 -77.650  1.00  0.00              
ATOM   1826  HA  VAL B  51       3.281  21.941 -78.241  1.00  0.00              
ATOM   1827  HB  VAL B  51       5.083  20.192 -79.998  1.00  0.00              
ATOM   1828 1HG1 VAL B  51       3.103  20.169 -81.527  1.00  0.00              
ATOM   1829 2HG1 VAL B  51       2.689  19.469 -79.944  1.00  0.00              
ATOM   1830 3HG1 VAL B  51       2.184  21.129 -80.343  1.00  0.00              
ATOM   1831 1HG2 VAL B  51       4.841  21.940 -81.683  1.00  0.00              
ATOM   1832 2HG2 VAL B  51       3.945  22.939 -80.513  1.00  0.00              
ATOM   1833 3HG2 VAL B  51       5.651  22.533 -80.212  1.00  0.00              
ATOM   1834  N   THR B  52       2.456  19.846 -77.245  1.00  0.00              
ATOM   1835  CA  THR B  52       1.946  18.620 -76.657  1.00  0.00              
ATOM   1836  C   THR B  52       0.997  18.047 -77.701  1.00  0.00              
ATOM   1837  O   THR B  52       0.141  18.759 -78.243  1.00  0.00              
ATOM   1838  CB  THR B  52       1.164  18.880 -75.359  1.00  0.00              
ATOM   1839  OG1 THR B  52       2.020  19.516 -74.404  1.00  0.00              
ATOM   1840  CG2 THR B  52       0.665  17.568 -74.763  1.00  0.00              
ATOM   1841  H   THR B  52       1.859  20.658 -77.287  1.00  0.00              
ATOM   1842  HA  THR B  52       2.769  17.929 -76.473  1.00  0.00              
ATOM   1843  HB  THR B  52       0.313  19.524 -75.580  1.00  0.00              
ATOM   1844  HG1 THR B  52       2.080  20.454 -74.605  1.00  0.00              
ATOM   1845 1HG2 THR B  52       0.115  17.772 -73.845  1.00  0.00              
ATOM   1846 2HG2 THR B  52       0.010  17.070 -75.478  1.00  0.00              
ATOM   1847 3HG2 THR B  52       1.515  16.924 -74.540  1.00  0.00              
ATOM   1848  N   VAL B  53       1.173  16.769 -78.004  1.00  0.00              
ATOM   1849  CA  VAL B  53       0.345  16.090 -78.985  1.00  0.00              
ATOM   1850  C   VAL B  53      -0.421  14.984 -78.275  1.00  0.00              
ATOM   1851  O   VAL B  53       0.175  14.152 -77.588  1.00  0.00              
ATOM   1852  CB  VAL B  53       1.210  15.465 -80.114  1.00  0.00              
ATOM   1853  CG1 VAL B  53       0.311  14.829 -81.165  1.00  0.00              
ATOM   1854  CG2 VAL B  53       2.113  16.523 -80.742  1.00  0.00              
ATOM   1855  H   VAL B  53       1.906  16.255 -77.537  1.00  0.00              
ATOM   1856  HA  VAL B  53      -0.399  16.764 -79.412  1.00  0.00              
ATOM   1857  HB  VAL B  53       1.863  14.708 -79.681  1.00  0.00              
ATOM   1858 1HG1 VAL B  53       0.926  14.393 -81.954  1.00  0.00              
ATOM   1859 2HG1 VAL B  53      -0.293  14.049 -80.704  1.00  0.00              
ATOM   1860 3HG1 VAL B  53      -0.341  15.590 -81.595  1.00  0.00              
ATOM   1861 1HG2 VAL B  53       2.712  16.071 -81.531  1.00  0.00              
ATOM   1862 2HG2 VAL B  53       1.497  17.319 -81.164  1.00  0.00              
ATOM   1863 3HG2 VAL B  53       2.770  16.940 -79.979  1.00  0.00              
ATOM   1864  N   GLU B  54      -1.738  14.989 -78.440  1.00  0.00              
ATOM   1865  CA  GLU B  54      -2.593  13.979 -77.827  1.00  0.00              
ATOM   1866  C   GLU B  54      -3.416  13.293 -78.902  1.00  0.00              
ATOM   1867  O   GLU B  54      -4.060  13.956 -79.722  1.00  0.00              
ATOM   1868  CB  GLU B  54      -3.508  14.600 -76.769  1.00  0.00              
ATOM   1869  CG  GLU B  54      -2.780  15.413 -75.708  1.00  0.00              
ATOM   1870  CD  GLU B  54      -3.743  15.999 -74.713  1.00  0.00              
ATOM   1871  OE1 GLU B  54      -4.649  16.684 -75.123  1.00  0.00              
ATOM   1872  OE2 GLU B  54      -3.641  15.671 -73.554  1.00  0.00              
ATOM   1873  H   GLU B  54      -2.159  15.712 -79.006  1.00  0.00              
ATOM   1874  HA  GLU B  54      -1.979  13.217 -77.345  1.00  0.00              
ATOM   1875 1HB  GLU B  54      -4.215  15.241 -77.296  1.00  0.00              
ATOM   1876 2HB  GLU B  54      -4.046  13.780 -76.292  1.00  0.00              
ATOM   1877 1HG  GLU B  54      -2.012  14.849 -75.180  1.00  0.00              
ATOM   1878 2HG  GLU B  54      -2.313  16.216 -76.277  1.00  0.00              
ATOM   1879  N   TRP B  55      -3.386  11.964 -78.894  1.00  0.00              
ATOM   1880  CA  TRP B  55      -4.136  11.158 -79.843  1.00  0.00              
ATOM   1881  C   TRP B  55      -5.095  10.230 -79.121  1.00  0.00              
ATOM   1882  O   TRP B  55      -4.707   9.529 -78.188  1.00  0.00              
ATOM   1883  CB  TRP B  55      -3.217  10.254 -80.676  1.00  0.00              
ATOM   1884  CG  TRP B  55      -2.206  10.936 -81.526  1.00  0.00              
ATOM   1885  CD1 TRP B  55      -0.864  11.031 -81.287  1.00  0.00              
ATOM   1886  CD2 TRP B  55      -2.440  11.597 -82.772  1.00  0.00              
ATOM   1887  NE1 TRP B  55      -0.246  11.707 -82.311  1.00  0.00              
ATOM   1888  CE2 TRP B  55      -1.191  12.069 -83.234  1.00  0.00              
ATOM   1889  CE3 TRP B  55      -3.584  11.836 -83.546  1.00  0.00              
ATOM   1890  CZ2 TRP B  55      -1.054  12.769 -84.435  1.00  0.00              
ATOM   1891  CZ3 TRP B  55      -3.444  12.530 -84.745  1.00  0.00              
ATOM   1892  CH2 TRP B  55      -2.187  12.990 -85.173  1.00  0.00              
ATOM   1893  H   TRP B  55      -2.817  11.502 -78.198  1.00  0.00              
ATOM   1894  HA  TRP B  55      -4.739  11.804 -80.480  1.00  0.00              
ATOM   1895 1HB  TRP B  55      -2.643   9.598 -80.023  1.00  0.00              
ATOM   1896 2HB  TRP B  55      -3.809   9.653 -81.367  1.00  0.00              
ATOM   1897  HD1 TRP B  55      -0.494  10.580 -80.368  1.00  0.00              
ATOM   1898  HE1 TRP B  55       0.742  11.905 -82.373  1.00  0.00              
ATOM   1899  HE3 TRP B  55      -4.579  11.502 -83.257  1.00  0.00              
ATOM   1900  HZ2 TRP B  55      -0.062  13.107 -84.737  1.00  0.00              
ATOM   1901  HZ3 TRP B  55      -4.337  12.709 -85.344  1.00  0.00              
ATOM   1902  HH2 TRP B  55      -2.114  13.534 -86.115  1.00  0.00              
ATOM   1903  N   TRP B  56      -6.351  10.232 -79.545  1.00  0.00              
ATOM   1904  CA  TRP B  56      -7.323   9.287 -79.009  1.00  0.00              
ATOM   1905  C   TRP B  56      -8.477   9.195 -79.982  1.00  0.00              
ATOM   1906  O   TRP B  56      -8.609  10.014 -80.896  1.00  0.00              
ATOM   1907  CB  TRP B  56      -7.800   9.660 -77.593  1.00  0.00              
ATOM   1908  CG  TRP B  56      -8.820  10.744 -77.496  1.00  0.00              
ATOM   1909  CD1 TRP B  56     -10.179  10.602 -77.502  1.00  0.00              
ATOM   1910  CD2 TRP B  56      -8.560  12.139 -77.326  1.00  0.00              
ATOM   1911  NE1 TRP B  56     -10.783  11.828 -77.340  1.00  0.00              
ATOM   1912  CE2 TRP B  56      -9.811  12.789 -77.231  1.00  0.00              
ATOM   1913  CE3 TRP B  56      -7.390  12.906 -77.241  1.00  0.00              
ATOM   1914  CZ2 TRP B  56      -9.924  14.176 -77.054  1.00  0.00              
ATOM   1915  CZ3 TRP B  56      -7.501  14.282 -77.065  1.00  0.00              
ATOM   1916  CH2 TRP B  56      -8.760  14.903 -76.974  1.00  0.00              
ATOM   1917  H   TRP B  56      -6.646  10.892 -80.249  1.00  0.00              
ATOM   1918  HA  TRP B  56      -6.867   8.302 -78.915  1.00  0.00              
ATOM   1919 1HB  TRP B  56      -8.260   8.797 -77.111  1.00  0.00              
ATOM   1920 2HB  TRP B  56      -6.960  10.008 -76.992  1.00  0.00              
ATOM   1921  HD1 TRP B  56     -10.570   9.594 -77.628  1.00  0.00              
ATOM   1922  HE1 TRP B  56     -11.778  11.994 -77.308  1.00  0.00              
ATOM   1923  HE3 TRP B  56      -6.393  12.473 -77.306  1.00  0.00              
ATOM   1924  HZ2 TRP B  56     -10.918  14.618 -76.985  1.00  0.00              
ATOM   1925  HZ3 TRP B  56      -6.586  14.870 -77.000  1.00  0.00              
ATOM   1926  HH2 TRP B  56      -8.812  15.983 -76.838  1.00  0.00              
ATOM   1927  N   THR B  57      -9.285   8.160 -79.811  1.00  0.00              
ATOM   1928  CA  THR B  57     -10.438   7.937 -80.658  1.00  0.00              
ATOM   1929  C   THR B  57     -11.674   8.122 -79.792  1.00  0.00              
ATOM   1930  O   THR B  57     -11.947   7.324 -78.896  1.00  0.00              
ATOM   1931  CB  THR B  57     -10.397   6.523 -81.255  1.00  0.00              
ATOM   1932  OG1 THR B  57      -9.186   6.372 -82.011  1.00  0.00              
ATOM   1933  CG2 THR B  57     -11.586   6.292 -82.171  1.00  0.00              
ATOM   1934  H   THR B  57      -9.089   7.508 -79.065  1.00  0.00              
ATOM   1935  HA  THR B  57     -10.454   8.676 -81.460  1.00  0.00              
ATOM   1936  HB  THR B  57     -10.419   5.795 -80.444  1.00  0.00              
ATOM   1937  HG1 THR B  57      -8.458   6.190 -81.414  1.00  0.00              
ATOM   1938 1HG2 THR B  57     -11.537   5.284 -82.582  1.00  0.00              
ATOM   1939 2HG2 THR B  57     -12.511   6.410 -81.604  1.00  0.00              
ATOM   1940 3HG2 THR B  57     -11.564   7.017 -82.984  1.00  0.00              
ATOM   1941  N   HIS B  58     -12.402   9.200 -80.060  1.00  0.00              
ATOM   1942  CA  HIS B  58     -13.602   9.545 -79.305  1.00  0.00              
ATOM   1943  C   HIS B  58     -14.616   8.420 -79.153  1.00  0.00              
ATOM   1944  O   HIS B  58     -15.033   8.100 -78.040  1.00  0.00              
ATOM   1945  CB  HIS B  58     -14.304  10.745 -79.945  1.00  0.00              
ATOM   1946  CG  HIS B  58     -15.603  11.100 -79.290  1.00  0.00              
ATOM   1947  ND1 HIS B  58     -15.678  11.620 -78.015  1.00  0.00              
ATOM   1948  CD2 HIS B  58     -16.881  10.982 -79.721  1.00  0.00              
ATOM   1949  CE1 HIS B  58     -16.944  11.808 -77.692  1.00  0.00              
ATOM   1950  NE2 HIS B  58     -17.696  11.428 -78.709  1.00  0.00              
ATOM   1951  H   HIS B  58     -12.109   9.800 -80.818  1.00  0.00              
ATOM   1952  HA  HIS B  58     -13.330   9.796 -78.280  1.00  0.00              
ATOM   1953 1HB  HIS B  58     -13.671  11.630 -79.881  1.00  0.00              
ATOM   1954 2HB  HIS B  58     -14.528  10.534 -80.990  1.00  0.00              
ATOM   1955  HD1 HIS B  58     -14.905  11.899 -77.444  1.00  0.00              
ATOM   1956  HD2 HIS B  58     -17.317  10.622 -80.653  1.00  0.00              
ATOM   1957  HE1 HIS B  58     -17.213  12.217 -76.718  1.00  0.00              
ATOM   1958  N   SER B  59     -15.015   7.822 -80.270  1.00  0.00              
ATOM   1959  CA  SER B  59     -16.013   6.763 -80.240  1.00  0.00              
ATOM   1960  C   SER B  59     -15.621   5.603 -79.338  1.00  0.00              
ATOM   1961  O   SER B  59     -16.481   4.995 -78.695  1.00  0.00              
ATOM   1962  CB  SER B  59     -16.287   6.245 -81.657  1.00  0.00              
ATOM   1963  OG  SER B  59     -15.200   5.482 -82.152  1.00  0.00              
ATOM   1964  H   SER B  59     -14.623   8.104 -81.157  1.00  0.00              
ATOM   1965  HA  SER B  59     -17.005   7.111 -79.949  1.00  0.00              
ATOM   1966 1HB  SER B  59     -17.181   5.623 -81.634  1.00  0.00              
ATOM   1967 2HB  SER B  59     -16.456   7.097 -82.314  1.00  0.00              
ATOM   1968  HG  SER B  59     -15.251   5.439 -83.111  1.00  0.00              
ATOM   1969  N   ALA B  60     -14.328   5.302 -79.285  1.00  0.00              
ATOM   1970  CA  ALA B  60     -13.825   4.203 -78.472  1.00  0.00              
ATOM   1971  C   ALA B  60     -13.547   4.611 -77.031  1.00  0.00              
ATOM   1972  O   ALA B  60     -13.350   3.754 -76.168  1.00  0.00              
ATOM   1973  CB  ALA B  60     -12.558   3.640 -79.103  1.00  0.00              
ATOM   1974  H   ALA B  60     -13.676   5.853 -79.826  1.00  0.00              
ATOM   1975  HA  ALA B  60     -14.586   3.424 -78.428  1.00  0.00              
ATOM   1976 1HB  ALA B  60     -12.183   2.818 -78.493  1.00  0.00              
ATOM   1977 2HB  ALA B  60     -12.780   3.276 -80.106  1.00  0.00              
ATOM   1978 3HB  ALA B  60     -11.802   4.421 -79.160  1.00  0.00              
ATOM   1979  N   GLY B  61     -13.524   5.913 -76.777  1.00  0.00              
ATOM   1980  CA  GLY B  61     -13.255   6.397 -75.435  1.00  0.00              
ATOM   1981  C   GLY B  61     -11.845   6.060 -74.988  1.00  0.00              
ATOM   1982  O   GLY B  61     -11.596   5.838 -73.802  1.00  0.00              
ATOM   1983  H   GLY B  61     -13.693   6.580 -77.516  1.00  0.00              
ATOM   1984 1HA  GLY B  61     -13.379   7.480 -75.415  1.00  0.00              
ATOM   1985 2HA  GLY B  61     -13.961   5.940 -74.743  1.00  0.00              
ATOM   1986  N   GLY B  62     -10.914   6.018 -75.935  1.00  0.00              
ATOM   1987  CA  GLY B  62      -9.547   5.691 -75.584  1.00  0.00              
ATOM   1988  C   GLY B  62      -8.595   5.578 -76.754  1.00  0.00              
ATOM   1989  O   GLY B  62      -8.856   6.085 -77.850  1.00  0.00              
ATOM   1990  H   GLY B  62     -11.141   6.211 -76.900  1.00  0.00              
ATOM   1991 1HA  GLY B  62      -9.153   6.466 -74.926  1.00  0.00              
ATOM   1992 2HA  GLY B  62      -9.531   4.733 -75.065  1.00  0.00              
ATOM   1993  N   VAL B  63      -7.489   4.888 -76.508  1.00  0.00              
ATOM   1994  CA  VAL B  63      -6.435   4.703 -77.492  1.00  0.00              
ATOM   1995  C   VAL B  63      -6.636   3.454 -78.342  1.00  0.00              
ATOM   1996  O   VAL B  63      -6.870   2.362 -77.819  1.00  0.00              
ATOM   1997  CB  VAL B  63      -5.065   4.629 -76.785  1.00  0.00              
ATOM   1998  CG1 VAL B  63      -3.954   4.431 -77.796  1.00  0.00              
ATOM   1999  CG2 VAL B  63      -4.831   5.904 -75.986  1.00  0.00              
ATOM   2000  H   VAL B  63      -7.383   4.477 -75.591  1.00  0.00              
ATOM   2001  HA  VAL B  63      -6.425   5.515 -78.220  1.00  0.00              
ATOM   2002  HB  VAL B  63      -5.075   3.801 -76.077  1.00  0.00              
ATOM   2003 1HG1 VAL B  63      -2.995   4.382 -77.279  1.00  0.00              
ATOM   2004 2HG1 VAL B  63      -4.121   3.502 -78.342  1.00  0.00              
ATOM   2005 3HG1 VAL B  63      -3.945   5.266 -78.495  1.00  0.00              
ATOM   2006 1HG2 VAL B  63      -3.863   5.848 -75.487  1.00  0.00              
ATOM   2007 2HG2 VAL B  63      -4.845   6.761 -76.659  1.00  0.00              
ATOM   2008 3HG2 VAL B  63      -5.617   6.016 -75.240  1.00  0.00              
ATOM   2009  N   THR B  64      -6.547   3.626 -79.657  1.00  0.00              
ATOM   2010  CA  THR B  64      -6.710   2.522 -80.596  1.00  0.00              
ATOM   2011  C   THR B  64      -5.456   2.380 -81.450  1.00  0.00              
ATOM   2012  O   THR B  64      -4.520   3.173 -81.333  1.00  0.00              
ATOM   2013  CB  THR B  64      -7.898   2.753 -81.543  1.00  0.00              
ATOM   2014  OG1 THR B  64      -7.614   3.873 -82.391  1.00  0.00              
ATOM   2015  CG2 THR B  64      -9.171   3.015 -80.749  1.00  0.00              
ATOM   2016  H   THR B  64      -6.360   4.552 -80.014  1.00  0.00              
ATOM   2017  HA  THR B  64      -6.837   1.588 -80.049  1.00  0.00              
ATOM   2018  HB  THR B  64      -8.034   1.868 -82.165  1.00  0.00              
ATOM   2019  HG1 THR B  64      -7.475   4.656 -81.851  1.00  0.00              
ATOM   2020 1HG2 THR B  64     -10.001   3.176 -81.438  1.00  0.00              
ATOM   2021 2HG2 THR B  64      -9.387   2.155 -80.114  1.00  0.00              
ATOM   2022 3HG2 THR B  64      -9.037   3.901 -80.129  1.00  0.00              
ATOM   2023  N   GLU B  65      -5.446   1.375 -82.317  1.00  0.00              
ATOM   2024  CA  GLU B  65      -4.304   1.141 -83.185  1.00  0.00              
ATOM   2025  C   GLU B  65      -4.017   2.361 -84.063  1.00  0.00              
ATOM   2026  O   GLU B  65      -2.859   2.683 -84.329  1.00  0.00              
ATOM   2027  CB  GLU B  65      -4.558  -0.094 -84.055  1.00  0.00              
ATOM   2028  CG  GLU B  65      -3.298  -0.760 -84.582  1.00  0.00              
ATOM   2029  CD  GLU B  65      -2.317  -1.111 -83.474  1.00  0.00              
ATOM   2030  OE1 GLU B  65      -2.764  -1.410 -82.347  1.00  0.00              
ATOM   2031  OE2 GLU B  65      -1.096  -1.102 -83.730  1.00  0.00              
ATOM   2032  H   GLU B  65      -6.245   0.761 -82.380  1.00  0.00              
ATOM   2033  HA  GLU B  65      -3.409   0.978 -82.583  1.00  0.00              
ATOM   2034 1HB  GLU B  65      -5.115  -0.804 -83.444  1.00  0.00              
ATOM   2035 2HB  GLU B  65      -5.177   0.229 -84.892  1.00  0.00              
ATOM   2036 1HG  GLU B  65      -3.496  -1.656 -85.170  1.00  0.00              
ATOM   2037 2HG  GLU B  65      -2.854   0.002 -85.220  1.00  0.00              
ATOM   2038  N   LYS B  66      -5.067   3.044 -84.511  1.00  0.00              
ATOM   2039  CA  LYS B  66      -4.878   4.224 -85.348  1.00  0.00              
ATOM   2040  C   LYS B  66      -4.107   5.298 -84.586  1.00  0.00              
ATOM   2041  O   LYS B  66      -3.264   5.989 -85.154  1.00  0.00              
ATOM   2042  CB  LYS B  66      -6.227   4.787 -85.797  1.00  0.00              
ATOM   2043  CG  LYS B  66      -6.120   5.961 -86.758  1.00  0.00              
ATOM   2044  CD  LYS B  66      -5.460   5.549 -88.063  1.00  0.00              
ATOM   2045  CE  LYS B  66      -5.507   6.678 -89.081  1.00  0.00              
ATOM   2046  NZ  LYS B  66      -4.895   6.274 -90.376  1.00  0.00              
ATOM   2047  H   LYS B  66      -6.005   2.753 -84.275  1.00  0.00              
ATOM   2048  HA  LYS B  66      -4.282   3.964 -86.224  1.00  0.00              
ATOM   2049 1HB  LYS B  66      -6.770   3.971 -86.276  1.00  0.00              
ATOM   2050 2HB  LYS B  66      -6.759   5.099 -84.899  1.00  0.00              
ATOM   2051 1HG  LYS B  66      -7.124   6.335 -86.959  1.00  0.00              
ATOM   2052 2HG  LYS B  66      -5.530   6.744 -86.284  1.00  0.00              
ATOM   2053 1HD  LYS B  66      -4.422   5.281 -87.859  1.00  0.00              
ATOM   2054 2HD  LYS B  66      -5.986   4.680 -88.459  1.00  0.00              
ATOM   2055 1HE  LYS B  66      -6.548   6.954 -89.238  1.00  0.00              
ATOM   2056 2HE  LYS B  66      -4.965   7.529 -88.670  1.00  0.00              
ATOM   2057 1HZ  LYS B  66      -4.942   7.046 -91.027  1.00  0.00              
ATOM   2058 2HZ  LYS B  66      -3.929   6.017 -90.229  1.00  0.00              
ATOM   2059 3HZ  LYS B  66      -5.398   5.484 -90.755  1.00  0.00              
ATOM   2060  N   ASP B  67      -4.407   5.446 -83.301  1.00  0.00              
ATOM   2061  CA  ASP B  67      -3.723   6.438 -82.486  1.00  0.00              
ATOM   2062  C   ASP B  67      -2.241   6.110 -82.376  1.00  0.00              
ATOM   2063  O   ASP B  67      -1.393   6.999 -82.450  1.00  0.00              
ATOM   2064  CB  ASP B  67      -4.372   6.501 -81.113  1.00  0.00              
ATOM   2065  CG  ASP B  67      -5.798   6.982 -81.191  1.00  0.00              
ATOM   2066  OD1 ASP B  67      -6.004   8.107 -81.692  1.00  0.00              
ATOM   2067  OD2 ASP B  67      -6.711   6.238 -80.771  1.00  0.00              
ATOM   2068  H   ASP B  67      -5.120   4.868 -82.877  1.00  0.00              
ATOM   2069  HA  ASP B  67      -3.796   7.418 -82.958  1.00  0.00              
ATOM   2070 1HB  ASP B  67      -4.305   5.565 -80.557  1.00  0.00              
ATOM   2071 2HB  ASP B  67      -3.742   7.254 -80.637  1.00  0.00              
ATOM   2072  N   ARG B  68      -1.921   4.831 -82.205  1.00  0.00              
ATOM   2073  CA  ARG B  68      -0.526   4.429 -82.114  1.00  0.00              
ATOM   2074  C   ARG B  68       0.191   4.660 -83.436  1.00  0.00              
ATOM   2075  O   ARG B  68       1.367   5.023 -83.452  1.00  0.00              
ATOM   2076  CB  ARG B  68      -0.428   2.973 -81.665  1.00  0.00              
ATOM   2077  CG  ARG B  68      -0.797   2.770 -80.205  1.00  0.00              
ATOM   2078  CD  ARG B  68      -0.530   1.346 -79.740  1.00  0.00              
ATOM   2079  NE  ARG B  68      -1.617   0.433 -80.080  1.00  0.00              
ATOM   2080  CZ  ARG B  68      -2.733   0.302 -79.369  1.00  0.00              
ATOM   2081  NH1 ARG B  68      -2.912   1.026 -78.272  1.00  0.00              
ATOM   2082  NH2 ARG B  68      -3.670  -0.552 -79.756  1.00  0.00              
ATOM   2083  H   ARG B  68      -2.642   4.126 -82.136  1.00  0.00              
ATOM   2084  HA  ARG B  68      -0.014   5.039 -81.369  1.00  0.00              
ATOM   2085 1HB  ARG B  68      -1.097   2.397 -82.303  1.00  0.00              
ATOM   2086 2HB  ARG B  68       0.600   2.655 -81.836  1.00  0.00              
ATOM   2087 1HG  ARG B  68      -0.209   3.459 -79.599  1.00  0.00              
ATOM   2088 2HG  ARG B  68      -1.859   2.994 -80.081  1.00  0.00              
ATOM   2089 1HD  ARG B  68       0.383   0.986 -80.213  1.00  0.00              
ATOM   2090 2HD  ARG B  68      -0.403   1.344 -78.658  1.00  0.00              
ATOM   2091  HE  ARG B  68      -1.700  -0.209 -80.857  1.00  0.00              
ATOM   2092 1HH1 ARG B  68      -2.196   1.678 -77.978  1.00  0.00              
ATOM   2093 2HH1 ARG B  68      -3.760   0.924 -77.736  1.00  0.00              
ATOM   2094 1HH2 ARG B  68      -3.533  -1.104 -80.592  1.00  0.00              
ATOM   2095 2HH2 ARG B  68      -4.516  -0.649 -79.213  1.00  0.00              
ATOM   2096  N   GLU B  69      -0.516   4.455 -84.543  1.00  0.00              
ATOM   2097  CA  GLU B  69       0.066   4.692 -85.854  1.00  0.00              
ATOM   2098  C   GLU B  69       0.376   6.183 -85.986  1.00  0.00              
ATOM   2099  O   GLU B  69       1.448   6.565 -86.447  1.00  0.00              
ATOM   2100  CB  GLU B  69      -0.904   4.280 -86.960  1.00  0.00              
ATOM   2101  CG  GLU B  69      -0.395   4.600 -88.353  1.00  0.00              
ATOM   2102  CD  GLU B  69      -1.415   4.324 -89.438  1.00  0.00              
ATOM   2103  OE1 GLU B  69      -1.065   4.482 -90.625  1.00  0.00              
ATOM   2104  OE2 GLU B  69      -2.561   3.952 -89.110  1.00  0.00              
ATOM   2105  H   GLU B  69      -1.470   4.131 -84.479  1.00  0.00              
ATOM   2106  HA  GLU B  69       1.003   4.142 -85.948  1.00  0.00              
ATOM   2107 1HB  GLU B  69      -1.065   3.207 -86.859  1.00  0.00              
ATOM   2108 2HB  GLU B  69      -1.841   4.806 -86.776  1.00  0.00              
ATOM   2109 1HG  GLU B  69      -0.047   5.626 -88.463  1.00  0.00              
ATOM   2110 2HG  GLU B  69       0.445   3.917 -88.482  1.00  0.00              
ATOM   2111  N   MET B  70      -0.569   7.029 -85.580  1.00  0.00              
ATOM   2112  CA  MET B  70      -0.358   8.469 -85.663  1.00  0.00              
ATOM   2113  C   MET B  70       0.813   8.911 -84.790  1.00  0.00              
ATOM   2114  O   MET B  70       1.563   9.806 -85.164  1.00  0.00              
ATOM   2115  CB  MET B  70      -1.629   9.232 -85.273  1.00  0.00              
ATOM   2116  CG  MET B  70      -2.819   8.953 -86.185  1.00  0.00              
ATOM   2117  SD  MET B  70      -2.475   9.165 -87.959  1.00  0.00              
ATOM   2118  CE  MET B  70      -2.267  10.948 -88.050  1.00  0.00              
ATOM   2119  H   MET B  70      -1.441   6.681 -85.208  1.00  0.00              
ATOM   2120  HA  MET B  70      -0.102   8.749 -86.685  1.00  0.00              
ATOM   2121 1HB  MET B  70      -1.872   8.941 -84.253  1.00  0.00              
ATOM   2122 2HB  MET B  70      -1.384  10.294 -85.300  1.00  0.00              
ATOM   2123 1HG  MET B  70      -3.142   7.926 -86.021  1.00  0.00              
ATOM   2124 2HG  MET B  70      -3.624   9.635 -85.911  1.00  0.00              
ATOM   2125 1HE  MET B  70      -2.049  11.237 -89.078  1.00  0.00              
ATOM   2126 2HE  MET B  70      -3.183  11.439 -87.721  1.00  0.00              
ATOM   2127 3HE  MET B  70      -1.440  11.250 -87.406  1.00  0.00              
ATOM   2128  N   ALA B  71       0.969   8.282 -83.630  1.00  0.00              
ATOM   2129  CA  ALA B  71       2.073   8.616 -82.740  1.00  0.00              
ATOM   2130  C   ALA B  71       3.407   8.298 -83.422  1.00  0.00              
ATOM   2131  O   ALA B  71       4.344   9.094 -83.384  1.00  0.00              
ATOM   2132  CB  ALA B  71       1.946   7.834 -81.442  1.00  0.00              
ATOM   2133  H   ALA B  71       0.316   7.561 -83.356  1.00  0.00              
ATOM   2134  HA  ALA B  71       2.045   9.686 -82.534  1.00  0.00              
ATOM   2135 1HB  ALA B  71       2.775   8.089 -80.782  1.00  0.00              
ATOM   2136 2HB  ALA B  71       1.004   8.086 -80.954  1.00  0.00              
ATOM   2137 3HB  ALA B  71       1.970   6.767 -81.657  1.00  0.00              
ATOM   2138  N   ARG B  72       3.492   7.134 -84.055  1.00  0.00              
ATOM   2139  CA  ARG B  72       4.725   6.753 -84.731  1.00  0.00              
ATOM   2140  C   ARG B  72       5.015   7.672 -85.915  1.00  0.00              
ATOM   2141  O   ARG B  72       6.169   8.049 -86.148  1.00  0.00              
ATOM   2142  CB  ARG B  72       4.647   5.300 -85.200  1.00  0.00              
ATOM   2143  CG  ARG B  72       4.706   4.283 -84.076  1.00  0.00              
ATOM   2144  CD  ARG B  72       4.863   2.878 -84.632  1.00  0.00              
ATOM   2145  NE  ARG B  72       3.629   2.378 -85.225  1.00  0.00              
ATOM   2146  CZ  ARG B  72       2.628   1.859 -84.522  1.00  0.00              
ATOM   2147  NH1 ARG B  72       2.717   1.766 -83.198  1.00  0.00              
ATOM   2148  NH2 ARG B  72       1.545   1.432 -85.147  1.00  0.00              
ATOM   2149  H   ARG B  72       2.703   6.502 -84.075  1.00  0.00              
ATOM   2150  HA  ARG B  72       5.568   6.855 -84.046  1.00  0.00              
ATOM   2151 1HB  ARG B  72       3.710   5.190 -85.744  1.00  0.00              
ATOM   2152 2HB  ARG B  72       5.483   5.141 -85.881  1.00  0.00              
ATOM   2153 1HG  ARG B  72       5.554   4.523 -83.435  1.00  0.00              
ATOM   2154 2HG  ARG B  72       3.783   4.351 -83.499  1.00  0.00              
ATOM   2155 1HD  ARG B  72       5.638   2.885 -85.397  1.00  0.00              
ATOM   2156 2HD  ARG B  72       5.156   2.210 -83.824  1.00  0.00              
ATOM   2157  HE  ARG B  72       3.348   2.344 -86.196  1.00  0.00              
ATOM   2158 1HH1 ARG B  72       3.548   2.093 -82.727  1.00  0.00              
ATOM   2159 2HH1 ARG B  72       1.953   1.370 -82.670  1.00  0.00              
ATOM   2160 1HH2 ARG B  72       1.484   1.504 -86.154  1.00  0.00              
ATOM   2161 2HH2 ARG B  72       0.782   1.037 -84.616  1.00  0.00              
ATOM   2162  N   LEU B  73       3.975   8.051 -86.653  1.00  0.00              
ATOM   2163  CA  LEU B  73       4.160   8.936 -87.795  1.00  0.00              
ATOM   2164  C   LEU B  73       4.561  10.331 -87.315  1.00  0.00              
ATOM   2165  O   LEU B  73       5.291  11.043 -88.007  1.00  0.00              
ATOM   2166  CB  LEU B  73       2.882   8.988 -88.635  1.00  0.00              
ATOM   2167  CG  LEU B  73       2.553   7.672 -89.354  1.00  0.00              
ATOM   2168  CD1 LEU B  73       1.198   7.771 -90.026  1.00  0.00              
ATOM   2169  CD2 LEU B  73       3.640   7.356 -90.377  1.00  0.00              
ATOM   2170  H   LEU B  73       3.046   7.726 -86.428  1.00  0.00              
ATOM   2171  HA  LEU B  73       4.972   8.564 -88.418  1.00  0.00              
ATOM   2172 1HB  LEU B  73       2.159   9.183 -87.845  1.00  0.00              
ATOM   2173 2HB  LEU B  73       2.891   9.825 -89.332  1.00  0.00              
ATOM   2174  HG  LEU B  73       2.563   6.881 -88.603  1.00  0.00              
ATOM   2175 1HD1 LEU B  73       0.973   6.832 -90.533  1.00  0.00              
ATOM   2176 2HD1 LEU B  73       0.433   7.968 -89.275  1.00  0.00              
ATOM   2177 3HD1 LEU B  73       1.211   8.582 -90.753  1.00  0.00              
ATOM   2178 1HD2 LEU B  73       3.401   6.421 -90.884  1.00  0.00              
ATOM   2179 2HD2 LEU B  73       3.697   8.162 -91.109  1.00  0.00              
ATOM   2180 3HD2 LEU B  73       4.600   7.258 -89.870  1.00  0.00              
ATOM   2181  N   THR B  74       4.098  10.714 -86.126  1.00  0.00              
ATOM   2182  CA  THR B  74       4.444  12.013 -85.558  1.00  0.00              
ATOM   2183  C   THR B  74       5.942  12.032 -85.236  1.00  0.00              
ATOM   2184  O   THR B  74       6.649  12.985 -85.569  1.00  0.00              
ATOM   2185  CB  THR B  74       3.630  12.297 -84.271  1.00  0.00              
ATOM   2186  OG1 THR B  74       2.240  12.433 -84.603  1.00  0.00              
ATOM   2187  CG2 THR B  74       4.099  13.580 -83.613  1.00  0.00              
ATOM   2188  H   THR B  74       3.494  10.094 -85.605  1.00  0.00              
ATOM   2189  HA  THR B  74       4.250  12.798 -86.289  1.00  0.00              
ATOM   2190  HB  THR B  74       3.762  11.466 -83.578  1.00  0.00              
ATOM   2191  HG1 THR B  74       2.128  13.161 -85.219  1.00  0.00              
ATOM   2192 1HG2 THR B  74       3.513  13.760 -82.711  1.00  0.00              
ATOM   2193 2HG2 THR B  74       5.153  13.490 -83.350  1.00  0.00              
ATOM   2194 3HG2 THR B  74       3.967  14.411 -84.303  1.00  0.00              
ATOM   2195  N   ASP B  75       6.431  10.978 -84.591  1.00  0.00              
ATOM   2196  CA  ASP B  75       7.853  10.907 -84.266  1.00  0.00              
ATOM   2197  C   ASP B  75       8.708  10.893 -85.519  1.00  0.00              
ATOM   2198  O   ASP B  75       9.801  11.462 -85.538  1.00  0.00              
ATOM   2199  CB  ASP B  75       8.174   9.654 -83.454  1.00  0.00              
ATOM   2200  CG  ASP B  75       7.823   9.797 -81.995  1.00  0.00              
ATOM   2201  OD1 ASP B  75       7.805  10.938 -81.490  1.00  0.00              
ATOM   2202  OD2 ASP B  75       7.585   8.761 -81.346  1.00  0.00              
ATOM   2203  H   ASP B  75       5.825  10.215 -84.320  1.00  0.00              
ATOM   2204  HA  ASP B  75       8.147  11.793 -83.702  1.00  0.00              
ATOM   2205 1HB  ASP B  75       7.733   8.745 -83.864  1.00  0.00              
ATOM   2206 2HB  ASP B  75       9.257   9.619 -83.575  1.00  0.00              
ATOM   2207  N   ALA B  76       8.215  10.231 -86.557  1.00  0.00              
ATOM   2208  CA  ALA B  76       8.953  10.138 -87.808  1.00  0.00              
ATOM   2209  C   ALA B  76       9.236  11.518 -88.398  1.00  0.00              
ATOM   2210  O   ALA B  76      10.235  11.707 -89.096  1.00  0.00              
ATOM   2211  CB  ALA B  76       8.177   9.288 -88.801  1.00  0.00              
ATOM   2212  H   ALA B  76       7.313   9.781 -86.483  1.00  0.00              
ATOM   2213  HA  ALA B  76       9.917   9.671 -87.611  1.00  0.00              
ATOM   2214 1HB  ALA B  76       8.734   9.223 -89.736  1.00  0.00              
ATOM   2215 2HB  ALA B  76       8.037   8.286 -88.392  1.00  0.00              
ATOM   2216 3HB  ALA B  76       7.207   9.743 -88.990  1.00  0.00              
ATOM   2217  N   LEU B  77       8.364  12.481 -88.117  1.00  0.00              
ATOM   2218  CA  LEU B  77       8.530  13.845 -88.620  1.00  0.00              
ATOM   2219  C   LEU B  77       9.841  14.462 -88.146  1.00  0.00              
ATOM   2220  O   LEU B  77      10.382  15.360 -88.791  1.00  0.00              
ATOM   2221  CB  LEU B  77       7.375  14.731 -88.148  1.00  0.00              
ATOM   2222  CG  LEU B  77       5.954  14.373 -88.585  1.00  0.00              
ATOM   2223  CD1 LEU B  77       4.958  15.271 -87.860  1.00  0.00              
ATOM   2224  CD2 LEU B  77       5.824  14.535 -90.092  1.00  0.00              
ATOM   2225  H   LEU B  77       7.565  12.264 -87.539  1.00  0.00              
ATOM   2226  HA  LEU B  77       8.576  13.831 -89.708  1.00  0.00              
ATOM   2227 1HB  LEU B  77       7.461  14.577 -87.074  1.00  0.00              
ATOM   2228 2HB  LEU B  77       7.552  15.781 -88.380  1.00  0.00              
ATOM   2229  HG  LEU B  77       5.800  13.319 -88.352  1.00  0.00              
ATOM   2230 1HD1 LEU B  77       3.944  15.017 -88.171  1.00  0.00              
ATOM   2231 2HD1 LEU B  77       5.053  15.126 -86.784  1.00  0.00              
ATOM   2232 3HD1 LEU B  77       5.161  16.313 -88.106  1.00  0.00              
ATOM   2233 1HD2 LEU B  77       4.809  14.277 -90.399  1.00  0.00              
ATOM   2234 2HD2 LEU B  77       6.035  15.569 -90.366  1.00  0.00              
ATOM   2235 3HD2 LEU B  77       6.532  13.875 -90.593  1.00  0.00              
ATOM   2236  N   LEU B  78      10.343  13.985 -87.014  1.00  0.00              
ATOM   2237  CA  LEU B  78      11.583  14.503 -86.449  1.00  0.00              
ATOM   2238  C   LEU B  78      12.814  13.981 -87.180  1.00  0.00              
ATOM   2239  O   LEU B  78      13.874  14.607 -87.140  1.00  0.00              
ATOM   2240  CB  LEU B  78      11.687  14.122 -84.968  1.00  0.00              
ATOM   2241  CG  LEU B  78      10.559  14.569 -84.033  1.00  0.00              
ATOM   2242  CD1 LEU B  78      10.784  13.973 -82.650  1.00  0.00              
ATOM   2243  CD2 LEU B  78      10.509  16.087 -83.963  1.00  0.00              
ATOM   2244  H   LEU B  78       9.855  13.244 -86.531  1.00  0.00              
ATOM   2245  HA  LEU B  78      11.610  15.587 -86.559  1.00  0.00              
ATOM   2246 1HB  LEU B  78      11.662  13.037 -85.063  1.00  0.00              
ATOM   2247 2HB  LEU B  78      12.640  14.428 -84.539  1.00  0.00              
ATOM   2248  HG  LEU B  78       9.622  14.230 -84.471  1.00  0.00              
ATOM   2249 1HD1 LEU B  78       9.982  14.290 -81.983  1.00  0.00              
ATOM   2250 2HD1 LEU B  78      10.787  12.885 -82.720  1.00  0.00              
ATOM   2251 3HD1 LEU B  78      11.740  14.315 -82.256  1.00  0.00              
ATOM   2252 1HD2 LEU B  78       9.703  16.392 -83.295  1.00  0.00              
ATOM   2253 2HD2 LEU B  78      11.458  16.466 -83.584  1.00  0.00              
ATOM   2254 3HD2 LEU B  78      10.328  16.492 -84.958  1.00  0.00              
ATOM   2255  N   GLN B  79      12.665  12.842 -87.852  1.00  0.00              
ATOM   2256  CA  GLN B  79      13.774  12.217 -88.568  1.00  0.00              
ATOM   2257  C   GLN B  79      15.047  12.279 -87.732  1.00  0.00              
ATOM   2258  O   GLN B  79      16.040  12.893 -88.123  1.00  0.00              
ATOM   2259  CB  GLN B  79      14.002  12.881 -89.928  1.00  0.00              
ATOM   2260  CG  GLN B  79      13.007  12.442 -90.995  1.00  0.00              
ATOM   2261  CD  GLN B  79      11.765  13.308 -91.036  1.00  0.00              
ATOM   2262  OE1 GLN B  79      10.748  12.930 -91.617  1.00  0.00              
ATOM   2263  NE2 GLN B  79      11.849  14.485 -90.433  1.00  0.00              
ATOM   2264  H   GLN B  79      11.757  12.400 -87.866  1.00  0.00              
ATOM   2265  HA  GLN B  79      13.552  11.163 -88.734  1.00  0.00              
ATOM   2266 1HB  GLN B  79      13.930  13.957 -89.770  1.00  0.00              
ATOM   2267 2HB  GLN B  79      15.017  12.627 -90.237  1.00  0.00              
ATOM   2268 1HG  GLN B  79      13.298  12.239 -92.025  1.00  0.00              
ATOM   2269 2HG  GLN B  79      12.755  11.505 -90.498  1.00  0.00              
ATOM   2270 1HE2 GLN B  79      11.060  15.101 -90.428  1.00  0.00              
ATOM   2271 2HE2 GLN B  79      12.699  14.758 -89.985  1.00  0.00              
ATOM   2272  N   ARG B  80      14.991  11.638 -86.570  1.00  0.00              
ATOM   2273  CA  ARG B  80      16.109  11.588 -85.639  1.00  0.00              
ATOM   2274  C   ARG B  80      17.197  10.651 -86.148  1.00  0.00              
ATOM   2275  O   ARG B  80      18.379  11.052 -86.119  1.00  0.00              
ATOM   2276  OXT ARG B  80      16.906   9.562 -86.561  1.00  0.00              
ATOM   2277  CB  ARG B  80      15.617  11.119 -84.271  1.00  0.00              
ATOM   2278  CG  ARG B  80      14.603  12.052 -83.629  1.00  0.00              
ATOM   2279  CD  ARG B  80      13.861  11.360 -82.500  1.00  0.00              
ATOM   2280  NE  ARG B  80      13.022  10.275 -82.998  1.00  0.00              
ATOM   2281  CZ  ARG B  80      12.303   9.467 -82.225  1.00  0.00              
ATOM   2282  NH1 ARG B  80      12.317   9.621 -80.909  1.00  0.00              
ATOM   2283  NH2 ARG B  80      11.570   8.507 -82.770  1.00  0.00              
ATOM   2284  H   ARG B  80      14.130  11.166 -86.330  1.00  0.00              
ATOM   2285  HA  ARG B  80      16.561  12.577 -85.552  1.00  0.00              
ATOM   2286 1HB  ARG B  80      15.173  10.134 -84.413  1.00  0.00              
ATOM   2287 2HB  ARG B  80      16.494  11.033 -83.629  1.00  0.00              
ATOM   2288 1HG  ARG B  80      15.130  12.922 -83.240  1.00  0.00              
ATOM   2289 2HG  ARG B  80      13.892  12.370 -84.393  1.00  0.00              
ATOM   2290 1HD  ARG B  80      14.586  10.953 -81.797  1.00  0.00              
ATOM   2291 2HD  ARG B  80      13.232  12.090 -81.992  1.00  0.00              
ATOM   2292  HE  ARG B  80      12.855   9.973 -83.949  1.00  0.00              
ATOM   2293 1HH1 ARG B  80      12.874  10.354 -80.494  1.00  0.00              
ATOM   2294 2HH1 ARG B  80      11.768   9.005 -80.325  1.00  0.00              
ATOM   2295 1HH2 ARG B  80      11.560   8.391 -83.774  1.00  0.00              
ATOM   2296 2HH2 ARG B  80      11.026   7.894 -82.180  1.00  0.00              
TER                                                                             
# All scores below are weighted scores, not raw scores.
#BEGIN_POSE_ENERGIES_TABLE v2_redes8_4_take2_31_1dG_1.0Ent_AA_rpm_0018_0001.pdb
label fa_atr fa_rep fa_sol fa_intra_rep pro_close fa_pair hbond_sr_bb hbond_lr_bb hbond_bb_sc hbond_sc dslf_ss_dst dslf_cs_ang dslf_ss_dih dslf_ca_dih rama omega fa_dun p_aa_pp ref total
weights 0.8 0.44 0.65 0.004 1 0.49 0.585 1.17 1.17 1.1 0.5 2 5 5 0.2 0.5 0.56 0.32 1 NA
pose -562.568 69.1391 292.721 1.19207 0.70284 -14.9651 -43.6863 -37.2182 -8.32251 -16.3665 0 0 0 0 -8.76758 2.80595 133.889 -13.2072 -33.8 -238.452
LYS_p:NtermProteinFull_1 -1.9229 0.292392 1.42897 0.0116452 0 -0.0011549 0 0 0 0 0 0 0 0 0 0.0166169 3.4109 0 -0.65 2.58647
ARG_2 -3.38271 1.18593 1.77428 0.0235367 0 -0.391275 0 0 0 -0.272663 0 0 0 0 -0.121155 0.00200723 3.87198 -0.0904795 -0.98 1.61945
LEU_3 -3.52752 0.250736 1.12944 0.00708569 0 0 0 0 0 0 0 0 0 0 -0.0536669 0.176345 1.84174 -0.114017 -0.1 -0.389855
VAL_4 -2.70159 1.70873 1.00183 0.013922 0 0 0 0 0 0 0 0 0 0 -0.148625 0.0441727 1.0746 -0.21988 0.29 1.06315
LYS_5 -3.78405 0.483723 2.35124 0.0060827 0 -0.166755 0 0 0 -0.349667 0 0 0 0 0.135504 0.0196419 1.32168 0.0042048 -0.65 -0.628393
THR_6 -2.47461 0.332042 1.14655 0.00349447 0 -0.0140883 0 0 0 0 0 0 0 0 -0.0309968 0.000107349 0.502633 -0.0162786 -0.27 -0.821145
PHE_7 -6.38177 0.622002 1.83033 0.0246274 0 0 0 0 0 0 0 0 0 0 -0.0979637 0.00914765 0.576848 -0.0609913 0.63 -2.84777
ALA_8 -1.54388 0.224587 0.631929 0.000718733 0 0 0 0 0 0 0 0 0 0 -0.114459 0.00281084 0 0.0162227 0.16 -0.622068
PHE_9 -6.40225 1.00959 1.65277 0.0233728 0.125861 0 0 0 0 0 0 0 0 0 -0.116689 0.000266304 0.701832 -0.231081 0.63 -2.60633
PRO_10 -1.74131 0.389353 0.907264 0.00228418 0.132264 0 0 0 0 0 0 0 0 0 -0.0785306 0.00287839 0.836001 -0.116846 0.02 0.353358
ASN_11 -4.75652 0.337231 3.14367 0.0120681 0 -0.157696 0 0 -0.400824 0 0 0 0 0 0.509246 0.000371958 0.348139 -0.127682 -0.89 -1.982
HIS_12 -4.90321 0.352325 2.61072 0.00440669 0 -0.0930835 0 0 0 -0.626754 0 0 0 0 0.0663022 0.00431006 1.24769 -0.0464961 0.56 -0.823784
ARG_13 -3.96063 0.215376 3.0695 0.0126613 0 -0.781029 0 0 0 -0.0157445 0 0 0 0 0.0770201 0.000488 1.35849 -0.0835129 -0.98 -1.08738
GLU_14 -4.84618 0.366616 3.0295 0.00462705 0 -0.29377 0 0 -0.400824 0 0 0 0 0 -0.267281 0.0070026 1.77151 -0.141008 -0.81 -1.57982
ALA_15 -4.65234 0.683209 1.68357 0.000682535 0 0 0 0 0 0 0 0 0 0 -0.0919638 0.00246755 0 -0.126004 0.16 -2.34038
GLY_16 -3.07846 0.272329 1.7155 2.55126e-05 0 0 0 0 0 0 0 0 0 0 0.103756 0.00397734 0 0.276061 -0.17 -0.876811
ASP_17 -3.9708 0.271875 2.69507 0.00302504 0 -0.30592 0 0 0 -0.0157445 0 0 0 0 -0.0460701 0.000588898 0.29375 0.0534292 -0.67 -1.69079
PHE_18 -6.46835 0.821199 1.47927 0.0256784 0 0 0 0 0 0 0 0 0 0 -0.0620143 0.00134158 0.288191 0.0462762 0.63 -3.23841
MET_19 -4.77566 0.420289 2.33673 0.00977438 0 0 0 0 0 0 0 0 0 0 -0.066031 0.0010864 2.15114 -0.0659643 -0.34 -0.328636
ASN_20 -3.69638 0.261567 2.45904 0.00423066 0 -0.152563 0 0 0 0 0 0 0 0 -0.0390564 0.015176 0.320941 0.0808659 -0.89 -1.63618
ARG_21 -5.05398 0.621371 3.17715 0.0101063 0 -0.029839 0 0 -0.366061 0 0 0 0 0 -0.183053 0.0114956 1.68859 -0.0866025 -0.98 -1.19082
VAL_22 -4.51372 0.289055 1.38497 0.0129196 0 0 0 0 0 0 0 0 0 0 -0.0799129 0.00852887 0.112279 0.0618668 0.29 -2.43401
GLY_23 -2.83466 0.35995 1.51645 3.46626e-05 0 0 0 0 0 0 0 0 0 0 0.116666 0.0016501 0 0.27405 -0.17 -0.73586
ALA_24 -3.57726 0.434947 2.07262 0.000708809 0 0 0 0 0 0 0 0 0 0 -0.181696 0.00845615 0 -0.15362 0.16 -1.23585
LEU_25 -6.02553 0.686957 2.54317 0.00845778 0 0 0 0 0 0 0 0 0 0 -0.0558926 2.42934e-05 1.18637 -0.101682 -0.1 -1.85812
ALA_26 -4.85333 0.484448 2.05413 0.000733452 0 0 0 0 0 0 0 0 0 0 -0.133685 0.000106389 0 -0.15519 0.16 -2.44278
GLU_27 -3.11119 0.230812 1.77122 0.00534977 0 0.0025796 0 0 0 0 0 0 0 0 -0.225402 0.000895634 0.892587 -0.121431 -0.81 -1.36457
ARG_28 -3.90018 0.496012 2.74065 0.0110303 0 -0.0819521 0 0 0 0 0 0 0 0 -0.187082 0.0158029 1.89022 -0.0839971 -0.98 -0.0795023
GLU_29 -3.98984 0.455812 2.72613 0.00962902 0 -0.282726 0 0 -0.037956 -0.0409103 0 0 0 0 -0.170505 5.0016e-06 1.35613 -0.00778488 -0.81 -0.792013
ASN_30 -1.8142 0.126454 1.28169 0.005488 0 -0.0276184 0 0 0 0 0 0 0 0 -0.298796 0.0105904 0.821007 -0.509018 -0.89 -1.29441
HIS_31 -5.23109 0.487008 2.62398 0.00300369 0 -0.160392 0 0 -0.00911979 -0.192943 0 0 0 0 0.111608 0.0810853 2.75473 -0.25427 0.56 0.773596
HIS_32 -2.95919 0.363021 1.17151 0.00271944 0.0441285 0.00337151 0 0 0 0 0 0 0 0 -0.089713 0.000184898 0.497991 0.0145295 0.56 -0.391446
PRO_33 -3.21258 0.937827 0.514087 0.0061376 0.0557663 0 0 0 0 0 0 0 0 0 0.454203 0.378788 0.63233 0.0577895 0.02 -0.15565
ARG_34 -4.49633 0.222428 2.79969 0.00738936 0 -0.587754 0 0 0 -0.53125 0 0 0 0 -0.00281577 0.00323777 1.66249 0.0682675 -0.98 -1.83465
THR_35 -2.98938 0.368604 1.68321 0.00396509 0 -0.0627377 0 0 -0.22654 -0.351593 0 0 0 0 -0.022594 0.041855 1.02476 -0.0897513 -0.27 -0.890208
THR_36 -3.00294 0.246407 1.94201 0.007902 0 -0.05068 0 0 -0.437596 0 0 0 0 0 0.0604575 0.0107714 0.309106 -0.0137254 -0.27 -1.19829
VAL_37 -3.75961 1.21508 1.40015 0.012629 0 0 0 0 -0.742972 0 0 0 0 0 -0.20513 0.0131465 0.0348142 -0.337729 0.29 -2.07963
GLU_38 -4.82557 0.675709 3.35464 0.00678111 0 -0.619623 0 0 0 -1.36173 0 0 0 0 0.269086 0.000709787 0.905732 0.260943 -0.81 -2.14333
PHE_39 -3.50922 0.305235 1.10906 0.0241649 0 0 0 0 0 0 0 0 0 0 -0.123379 0.022243 0.381434 0.0541003 0.63 -1.10636
GLY_40 -2.66453 0.219109 1.33451 2.47876e-05 0 0 0 0 0 0 0 0 0 0 -0.259269 7.96809e-05 0 -0.664486 -0.17 -2.20456
ARG_41 -4.67575 0.551586 2.86315 0.0118986 0 -0.347454 0 0 0 -0.64721 0 0 0 0 0.050324 0.115549 1.51636 -0.111813 -0.98 -1.65337
VAL_42 -4.71659 0.63681 1.48107 0.0133345 0 0 0 0 0 0 0 0 0 0 -0.180181 0.0574413 0.105909 -0.386208 0.29 -2.69842
THR_43 -3.47155 0.311288 2.00284 0.00552375 0 -0.0505708 0 0 0 0 0 0 0 0 -0.0219789 0.000123215 0.0810338 -0.0657435 -0.27 -1.47903
VAL_44 -3.90175 0.203281 1.29355 0.00980029 0 0 0 0 0 0 0 0 0 0 -0.213183 0.00202713 0.225288 -0.377569 0.29 -2.46855
GLU_45 -5.59963 0.62733 3.38058 0.00431327 0 -0.716881 0 0 0 -0.803913 0 0 0 0 0.0352813 0.005241 1.53302 0.12185 -0.81 -2.22281
TRP_46 -9.09084 1.03581 2.90315 0.0204857 0 0 0 0 0 -0.1176 0 0 0 0 -0.0184281 0.177361 1.22264 -0.0202973 0.91 -2.97772
TRP_47 -5.09783 0.190157 2.35034 0.0242494 0 0 0 0 -0.00911979 0 0 0 0 0 -0.0392796 0.000185128 1.38673 -0.241487 0.91 -0.526053
THR_48 -4.23896 0.203697 2.87696 0.00546352 0 -0.184941 0 0 0 -0.563386 0 0 0 0 0.0827297 0.0108608 0.0499528 0.101649 -0.27 -1.92598
HIS_D_49 -1.89196 0.314691 0.99904 0.00669138 0 0.0157597 0 0 0 0 0 0 0 0 0.141528 0.0180268 0.588073 0.0787586 0.56 0.830607
SER_50 -1.41313 0.13751 0.819447 0.0014246 0 -0.0145594 0 0 0 0 0 0 0 0 -0.117896 0.00305539 0.575995 0.0362808 -0.37 -0.34187
ALA_51 -1.93235 0.327379 0.836853 0.000965926 0 0 0 0 0 0 0 0 0 0 -0.196083 0.00128677 0 -0.0255385 0.16 -0.827488
GLY_52 -1.2285 0.127857 0.755914 2.41479e-05 0 0 0 0 0 0 0 0 0 0 -0.277275 0.00128756 0 -0.48934 -0.17 -1.28004
GLY_53 -2.42142 0.41474 1.3417 0.000134037 0 0 0 0 0 0 0 0 0 0 0.261636 0.0178472 0 -0.789496 -0.17 -1.34486
VAL_54 -3.16084 0.118969 1.60579 0.0130786 0 0 0 0 0 0 0 0 0 0 -0.214631 0.000380897 0.0821783 -0.194524 0.29 -1.4596
THR_55 -4.08588 0.272608 2.92841 0.00524788 0 -0.0733258 0 0 -0.698729 -0.440199 0 0 0 0 -0.087345 1.03139e-05 0.0435806 -0.412435 -0.27 -2.81806
GLU_56 -3.1043 0.215975 2.39471 0.00906283 0 -0.361307 0 0 0 -0.342929 0 0 0 0 -0.208264 0.00042861 2.79094 -0.110247 -0.81 0.474079
LYS_57 -4.67157 0.667532 3.29097 0.0083456 0 -0.611652 0 0 -0.124695 -0.0645543 0 0 0 0 -0.198783 0.000845571 1.75012 -0.0408264 -0.65 -0.644263
ASP_58 -7.31188 0.615185 5.00771 0.00301194 0 -0.3192 0 0 -0.61199 -1.19653 0 0 0 0 -0.111138 0.00620825 1.1889 0.0418407 -0.67 -3.35789
ARG_59 -6.03242 0.293976 4.03264 0.0108776 0 -0.265515 0 0 0 -0.341749 0 0 0 0 -0.222647 0.0219983 1.9929 -0.0915119 -0.98 -1.58145
GLU_60 -4.78292 0.339622 3.09335 0.00820215 0 -0.284276 0 0 0 -0.0236439 0 0 0 0 -0.186462 0.0001843 1.2905 -0.111435 -0.81 -1.46688
MET_61 -7.01111 1.14998 2.52005 0.00375536 0 0 0 0 0 0 0 0 0 0 -0.119701 0.00711289 1.32513 -0.10545 -0.34 -2.57023
ALA_62 -3.77343 0.324162 1.89878 0.000742023 0 0 0 0 0 0 0 0 0 0 -0.106028 7.19912e-08 0 -0.141948 0.16 -1.63772
ARG_63 -4.34764 0.255839 2.82891 0.0114749 0 -0.261458 0 0 0 -0.00117995 0 0 0 0 -0.196169 0.00134957 1.53548 -0.0807796 -0.98 -1.23417
LEU_64 -4.40431 0.382399 1.7908 0.00795172 0 0 0 0 0 0 0 0 0 0 -0.141151 0.0103732 0.166252 -0.095373 -0.1 -2.38306
THR_65 -4.8101 0.507139 2.57092 0.00907883 0 0.0247583 0 0 0 -0.1176 0 0 0 0 0.0136532 0.00428901 0.180942 0.071655 -0.27 -1.81527
ASP_66 -4.28625 0.463851 3.29668 0.0042482 0 -0.32689 0 0 0 -0.349667 0 0 0 0 -0.136514 0.00164799 1.03034 0.0185075 -0.67 -0.954047
ALA_67 -2.90294 0.651037 1.67115 0.000843289 0 0 0 0 0 0 0 0 0 0 -0.209615 0.000288666 0 -0.136984 0.16 -0.766222
LEU_68 -5.35455 1.30394 2.97963 0.00538101 0 0 0 0 -0.468447 0 0 0 0 0 -0.0793311 0.0025711 0.384261 0.00312174 -0.1 -1.32342
LEU_69 -3.79614 1.04769 1.7273 0.00567854 0 0 0 0 0 0 0 0 0 0 -0.167946 0.012263 0.379402 -0.0810795 -0.1 -0.972829
GLN_70 -2.97637 1.58223 2.67383 0.0440349 0 -0.029839 0 0 -0.102386 0 0 0 0 0 0.128931 5.93416e-06 5.44549 -0.21813 -0.97 5.57779
ARG_p:CtermProteinFull_71 -1.80549 0.106893 1.41776 0.0110796 0 -0.0634895 0 0 0 0 0 0 0 0 0 0 2.0536 0 -0.98 0.740345
LYS_p:NtermProteinFull_72 -1.92306 0.292609 1.42884 0.0116512 0 -0.00115595 0 0 0 0 0 0 0 0 0 0.016748 3.40774 0 -0.65 2.58338
ARG_73 -3.26995 1.18709 1.63549 0.0235707 0 -0.323029 0 0 0 -0.28298 0 0 0 0 -0.120813 0.0019977 3.8863 -0.0902817 -0.98 1.6674
LEU_74 -3.52803 0.250377 1.12951 0.00709194 0 0 0 0 0 0 0 0 0 0 -0.0535469 0.174281 1.85335 -0.114027 -0.1 -0.380989
VAL_75 -2.70248 1.71102 1.00249 0.0138989 0 0 0 0 0 0 0 0 0 0 -0.148367 0.0440601 1.07886 -0.219959 0.29 1.06951
LYS_76 -3.783 0.48503 2.35075 0.00607532 0 -0.166905 0 0 0 -0.349497 0 0 0 0 0.135418 0.0202276 1.32336 0.00443382 -0.65 -0.62411
THR_77 -2.47446 0.332179 1.14663 0.00349652 0 -0.0141327 0 0 0 0 0 0 0 0 -0.0310169 9.6759e-05 0.505734 -0.0169985 -0.27 -0.818473
PHE_78 -6.41061 0.649533 1.82891 0.0246086 0 0 0 0 0 0 0 0 0 0 -0.0977873 0.00939012 0.57693 -0.0608571 0.63 -2.84988
ALA_79 -1.5438 0.224773 0.631832 0.000716482 0 0 0 0 0 0 0 0 0 0 -0.114705 0.0024816 0 0.0160875 0.16 -0.622612
PHE_80 -6.31349 1.11291 1.52221 0.0233372 0.119373 0 0 0 0 0 0 0 0 0 -0.116793 8.25044e-05 0.702844 -0.231515 0.63 -2.55104
PRO_81 -1.52942 0.220827 0.648814 0.00229434 0.127564 0 0 0 0 0 0 0 0 0 -0.0789858 0.00278951 0.835693 -0.11755 0.02 0.132027
ASN_82 -4.57818 0.427597 3.02038 0.00883085 0 -0.0320847 0 0 -0.291246 0 0 0 0 0 0.510153 0.000387212 1.26377 -0.12711 -0.89 -0.687505
HIS_83 -5.82041 0.562313 2.97438 0.00299597 0 -0.0779379 0 0 -0.22654 -0.351593 0 0 0 0 0.0666312 0.00423542 1.47254 -0.0462919 0.56 -0.879683
ARG_84 -3.77983 0.213277 2.95714 0.0126539 0 -0.299221 0 0 0 -0.0353719 0 0 0 0 0.0759966 0.000518151 1.35927 -0.0835723 -0.98 -0.559142
GLU_85 -4.80904 0.224473 2.97092 0.00795401 0 -0.194951 0 0 -0.291246 -0.0222407 0 0 0 0 -0.266895 0.00709291 1.86876 -0.141207 -0.81 -1.45638
ALA_86 -4.67325 0.684669 1.70018 0.000683571 0 0 0 0 0 0 0 0 0 0 -0.0922643 0.0021805 0 -0.126318 0.16 -2.34411
GLY_87 -3.06876 0.272 1.70926 2.56262e-05 0 0 0 0 0 0 0 0 0 0 0.103561 0.00479364 0 0.276089 -0.17 -0.873026
ASP_88 -4.17082 0.260907 2.94311 0.00302397 0 -0.107215 0 0 0 -0.0131311 0 0 0 0 -0.046096 0.000570883 0.293751 0.0534411 -0.67 -1.45246
PHE_89 -6.41693 0.856291 1.42334 0.0238113 0 0 0 0 0 0 0 0 0 0 -0.0623422 0.00135621 0.505056 0.0466205 0.63 -2.9928
MET_90 -5.26879 0.647757 2.35256 0.00978705 0 0 0 0 0 0 0 0 0 0 -0.0667758 0.000992391 2.15249 -0.066378 -0.34 -0.578357
ASN_91 -3.8673 0.261343 2.66522 0.00423566 0 -0.1918 0 0 0 0 0 0 0 0 -0.039174 0.0156792 0.32093 0.0807631 -0.89 -1.6401
ARG_92 -3.41924 0.266399 1.5814 0.0068103 0 -0.0773375 0 0 0 0 0 0 0 0 -0.183736 0.0115221 1.07889 -0.0868664 -0.98 -1.80217
VAL_93 -4.51186 0.264931 1.3836 0.0129496 0 0 0 0 0 0 0 0 0 0 -0.0798624 0.00865098 0.112978 0.0618698 0.29 -2.45674
GLY_94 -2.88939 0.35914 1.54008 3.49824e-05 0 0 0 0 0 0 0 0 0 0 0.11549 0.00205868 0 0.274248 -0.17 -0.768342
ALA_95 -3.58004 0.435805 2.07309 0.000707591 0 0 0 0 0 0 0 0 0 0 -0.18138 0.00811999 0 -0.153482 0.16 -1.23718
LEU_96 -6.02546 0.686169 2.5431 0.00847744 0 0 0 0 0 0 0 0 0 0 -0.0557651 2.34547e-05 1.18447 -0.101656 -0.1 -1.86064
ALA_97 -4.85091 0.481036 2.05188 0.000733683 0 0 0 0 0 0 0 0 0 0 -0.133757 7.91488e-05 0 -0.155172 0.16 -2.44611
GLU_98 -3.39858 0.230879 2.03245 0.00534297 0 -0.138125 0 0 0 0 0 0 0 0 -0.224566 0.000877484 0.893146 -0.12112 -0.81 -1.5297
ARG_99 -3.89745 0.496816 2.73592 0.0110372 0 -0.0819697 0 0 0 0 0 0 0 0 -0.186904 0.0165378 1.8893 -0.0838414 -0.98 -0.0805544
GLU_100 -3.99098 0.453453 2.72661 0.00965483 0 -0.282715 0 0 -0.037829 -0.0409517 0 0 0 0 -0.170453 1.88923e-06 1.35491 -0.00773587 -0.81 -0.79603
ASN_101 -1.80671 0.124551 1.26805 0.00555086 0 -0.0322065 0 0 0 0 0 0 0 0 -0.298891 0.00955251 0.769824 -0.508789 -0.89 -1.35908
HIS_102 -5.22992 0.486976 2.62305 0.00301188 0 -0.160512 0 0 -0.00912672 -0.191503 0 0 0 0 0.111946 0.0821892 2.7489 -0.254151 0.56 0.770856
HIS_103 -3.15523 0.359196 1.1869 0.00271854 0.0423067 -0.00982574 0 0 0 0 0 0 0 0 -0.0897367 0.000288089 0.498096 0.0144368 0.56 -0.590851
PRO_104 -3.37583 0.935726 0.621977 0.00614592 0.0555765 0 0 0 0 0 0 0 0 0 0.45847 0.376604 0.620146 0.0624509 0.02 -0.218736
ARG_105 -3.61809 0.0549895 2.27006 0.00707979 0 -0.455412 0 0 0 -0.714524 0 0 0 0 -0.00259668 0.00378501 1.28957 0.0681676 -0.98 -2.07697
THR_106 -3.52767 1.36853 2.2408 0.00458587 0 -0.0913376 0 0 -0.742972 -0.626754 0 0 0 0 -0.0225897 0.0414892 1.02668 -0.089505 -0.27 -0.688737
THR_107 -2.47443 0.219173 1.63484 0.00585938 0 -0.0982319 0 0 0 0 0 0 0 0 0.0603501 0.0103849 0.0315096 -0.0151917 -0.27 -0.895737
VAL_108 -3.70067 0.244122 1.35591 0.0126838 0 0 0 0 -0.437596 0 0 0 0 0 -0.205409 0.012953 0.0346047 -0.338205 0.29 -2.73161
GLU_109 -3.69728 0.327215 2.288 0.00676973 0 -0.500343 0 0 0 -0.562078 0 0 0 0 0.270124 0.000835845 0.908359 0.261401 -0.81 -1.507
PHE_110 -3.27618 0.342481 1.09873 0.0251882 0 0 0 0 0 0 0 0 0 0 -0.123242 0.0227451 0.101396 0.0540426 0.63 -1.12484
GLY_111 -2.70727 0.219993 1.34571 2.49312e-05 0 0 0 0 0 0 0 0 0 0 -0.258726 9.00578e-05 0 -0.66436 -0.17 -2.23454
ARG_112 -4.64078 0.551438 2.81434 0.0118889 0 -0.248721 0 0 0 -0.562078 0 0 0 0 0.0496997 0.119192 1.51817 -0.112019 -0.98 -1.47887
VAL_113 -4.74106 0.63884 1.48071 0.0133482 0 0 0 0 0 0 0 0 0 0 -0.180234 0.0585433 0.105913 -0.386142 0.29 -2.72008
THR_114 -3.4694 0.284018 2.01163 0.0055231 0 -0.0492448 0 0 0 0 0 0 0 0 -0.0219806 0.000195473 0.0803124 -0.0658516 -0.27 -1.4948
VAL_115 -3.90214 0.203634 1.2935 0.00982449 0 0 0 0 0 0 0 0 0 0 -0.213206 0.00184398 0.220136 -0.377745 0.29 -2.47415
GLU_116 -5.02527 0.476843 2.71409 0.00431517 0 -0.457604 0 0 0 -0.28298 0 0 0 0 0.0351248 0.00499394 1.53282 0.121724 -0.81 -1.68594
TRP_117 -9.09125 1.03477 2.90332 0.0204811 0 0 0 0 0 -0.11776 0 0 0 0 -0.0183801 0.178322 1.22502 -0.020102 0.91 -2.97557
TRP_118 -4.80817 0.18357 2.14418 0.0242372 0 0 0 0 -0.00912672 0 0 0 0 0 -0.0400874 0.000423111 1.39336 -0.242127 0.91 -0.443745
THR_119 -4.23877 0.203578 2.87685 0.00545427 0 -0.185003 0 0 0 -0.564108 0 0 0 0 0.0828481 0.0103531 0.0515487 0.10171 -0.27 -1.92554
HIS_D_120 -1.89185 0.314489 0.999183 0.00670285 0 0.0157553 0 0 0 0 0 0 0 0 0.14232 0.0188989 0.589814 0.0790863 0.56 0.8344
SER_121 -1.41289 0.137844 0.819475 0.00141825 0 -0.0145544 0 0 0 0 0 0 0 0 -0.118298 0.00292202 0.574259 0.0363296 -0.37 -0.343496
ALA_122 -1.9325 0.327197 0.83707 0.000966869 0 0 0 0 0 0 0 0 0 0 -0.196157 0.00152527 0 -0.0255879 0.16 -0.827487
GLY_123 -1.22844 0.128135 0.755933 2.42626e-05 0 0 0 0 0 0 0 0 0 0 -0.277167 0.00146942 0 -0.488854 -0.17 -1.2789
GLY_124 -2.42176 0.415294 1.34202 0.000133969 0 0 0 0 0 0 0 0 0 0 0.262465 0.0182977 0 -0.789423 -0.17 -1.34298
VAL_125 -3.16131 0.118753 1.60591 0.013061 0 0 0 0 0 0 0 0 0 0 -0.214592 0.000455332 0.0817098 -0.194895 0.29 -1.46091
THR_126 -4.08566 0.272117 2.92833 0.00525892 0 -0.0733153 0 0 -0.698752 -0.441257 0 0 0 0 -0.0877466 1.68784e-06 0.0441183 -0.412121 -0.27 -2.81902
GLU_127 -3.10419 0.215952 2.39489 0.00902505 0 -0.361276 0 0 0 -0.343113 0 0 0 0 -0.207112 0.00056059 2.79432 -0.109788 -0.81 0.479261
LYS_128 -4.67139 0.665506 3.29072 0.00834343 0 -0.61211 0 0 -0.124704 -0.0645864 0 0 0 0 -0.198144 0.000528953 1.75089 -0.0408817 -0.65 -0.64583
ASP_129 -7.31202 0.615212 5.00773 0.0030121 0 -0.319209 0 0 -0.611877 -1.19687 0 0 0 0 -0.111273 0.00585078 1.18722 0.0419238 -0.67 -3.3603
ARG_130 -6.03253 0.293786 4.03288 0.0108636 0 -0.265464 0 0 0 -0.341929 0 0 0 0 -0.22232 0.02153 1.98917 -0.0913698 -0.98 -1.58538
GLU_131 -4.78309 0.339138 3.09345 0.00821768 0 -0.284271 0 0 0 -0.0236348 0 0 0 0 -0.185809 0.00037812 1.2907 -0.111278 -0.81 -1.4662
MET_132 -7.0116 1.14865 2.52034 0.00375206 0 0 0 0 0 0 0 0 0 0 -0.118765 0.00714627 1.3307 -0.104612 -0.34 -2.56439
ALA_133 -3.77353 0.323644 1.89908 0.000742837 0 0 0 0 0 0 0 0 0 0 -0.106004 4.13994e-06 0 -0.141878 0.16 -1.63794
ARG_134 -4.34697 0.254989 2.82836 0.0114886 0 -0.26138 0 0 0 -0.00118471 0 0 0 0 -0.19676 0.00123743 1.53644 -0.0808922 -0.98 -1.23467
LEU_135 -4.40427 0.381558 1.79071 0.00798916 0 0 0 0 0 0 0 0 0 0 -0.141148 0.0101685 0.165946 -0.0954597 -0.1 -2.38451
THR_136 -4.80865 0.50896 2.57049 0.00908602 0 0.0247635 0 0 0 -0.11776 0 0 0 0 0.0129117 0.00533877 0.181942 0.0714625 -0.27 -1.81146
ASP_137 -4.28561 0.463667 3.29665 0.00423528 0 -0.32687 0 0 0 -0.349497 0 0 0 0 -0.135857 0.0019794 1.02431 0.0188071 -0.67 -0.958187
ALA_138 -2.895 0.65169 1.65375 0.00084053 0 0 0 0 0 0 0 0 0 0 -0.210532 0.000298479 0 -0.136863 0.16 -0.775817
LEU_139 -4.25052 1.22285 1.85648 0.00538178 0 0 0 0 -0.102115 0 0 0 0 0 -0.0787712 0.00243284 0.385203 0.00340763 -0.1 -1.05566
LEU_140 -3.68157 0.981253 1.64176 0.00567415 0 0 0 0 0 0 0 0 0 0 -0.168024 0.0115974 0.382271 -0.081063 -0.1 -1.0081
GLN_141 -2.69207 1.33158 2.34341 0.0440504 0 -0.0209533 0 0 -0.102115 0 0 0 0 0 0.125981 8.19761e-07 5.44783 -0.219113 -0.97 5.2886
ARG_p:CtermProteinFull_142 -1.80503 0.10704 1.41742 0.011094 0 -0.0636259 0 0 0 0 0 0 0 0 0 0 2.06086 0 -0.98 0.747759
#END_POSE_ENERGIES_TABLE v2_redes8_4_take2_31_1dG_1.0Ent_AA_rpm_0018_0001.pdb
