# Supplementary material for: A Generic Program for Multistate Protein Design
Source: PLoS One. 2011 Jul 6;6(7):e20937. doi: 10.1371/journal.pone.0020937 (PMC3130737; doi:10.1371/journal.pone.0020937)
Supplement: File S2 — Design models generated by this study for both the heterodimerization task and the orthogonal interface redesign task. (BZ2) [file pone.0020937.s002.bz2 › SupplementaryMaterials/select_heterodimer_designs/design4/repacked_v2_redes8_4_take2_31_AB.pdb]

ATOM      1  N   LYS A  10       0.838  40.160 -67.579  1.00  0.00              
ATOM      2  CA  LYS A  10      -0.121  41.140 -68.077  1.00  0.00              
ATOM      3  C   LYS A  10      -0.185  41.060 -69.603  1.00  0.00              
ATOM      4  O   LYS A  10       0.710  41.544 -70.294  1.00  0.00              
ATOM      5  CB  LYS A  10       0.307  42.540 -67.641  1.00  0.00              
ATOM      6  CG  LYS A  10      -0.743  43.611 -67.857  1.00  0.00              
ATOM      7  CD  LYS A  10      -1.989  43.333 -67.034  1.00  0.00              
ATOM      8  CE  LYS A  10      -2.969  44.485 -67.134  1.00  0.00              
ATOM      9  NZ  LYS A  10      -3.291  44.798 -68.551  1.00  0.00              
ATOM     10 1H   LYS A  10       1.633  40.461 -67.052  1.00  0.00              
ATOM     11 2H   LYS A  10       0.538  39.441 -66.953  1.00  0.00              
ATOM     12 3H   LYS A  10       1.329  39.571 -68.220  1.00  0.00              
ATOM     13  HA  LYS A  10      -1.116  40.911 -67.693  1.00  0.00              
ATOM     14 1HB  LYS A  10       0.554  42.483 -66.581  1.00  0.00              
ATOM     15 2HB  LYS A  10       1.203  42.792 -68.208  1.00  0.00              
ATOM     16 1HG  LYS A  10      -0.321  44.574 -67.566  1.00  0.00              
ATOM     17 2HG  LYS A  10      -1.002  43.634 -68.915  1.00  0.00              
ATOM     18 1HD  LYS A  10      -2.454  42.419 -67.406  1.00  0.00              
ATOM     19 2HD  LYS A  10      -1.694  43.191 -65.994  1.00  0.00              
ATOM     20 1HE  LYS A  10      -3.878  44.208 -66.602  1.00  0.00              
ATOM     21 2HE  LYS A  10      -2.521  45.357 -66.657  1.00  0.00              
ATOM     22 1HZ  LYS A  10      -3.944  45.568 -68.586  1.00  0.00              
ATOM     23 2HZ  LYS A  10      -2.445  45.052 -69.041  1.00  0.00              
ATOM     24 3HZ  LYS A  10      -3.703  43.987 -68.989  1.00  0.00              
ATOM     25  N   ARG A  11      -1.250  40.455 -70.122  1.00  0.00              
ATOM     26  CA  ARG A  11      -1.403  40.283 -71.562  1.00  0.00              
ATOM     27  C   ARG A  11      -2.846  40.464 -71.999  1.00  0.00              
ATOM     28  O   ARG A  11      -3.772  40.302 -71.205  1.00  0.00              
ATOM     29  CB  ARG A  11      -0.930  38.887 -71.945  1.00  0.00              
ATOM     30  CG  ARG A  11      -1.656  37.807 -71.164  1.00  0.00              
ATOM     31  CD  ARG A  11      -0.945  36.478 -71.244  1.00  0.00              
ATOM     32  NE  ARG A  11      -1.725  35.402 -70.636  1.00  0.00              
ATOM     33  CZ  ARG A  11      -2.033  35.330 -69.346  1.00  0.00              
ATOM     34  NH1 ARG A  11      -1.629  36.274 -68.507  1.00  0.00              
ATOM     35  NH2 ARG A  11      -2.745  34.307 -68.891  1.00  0.00              
ATOM     36  H   ARG A  11      -1.970  40.106 -69.506  1.00  0.00              
ATOM     37  HA  ARG A  11      -0.827  41.045 -72.088  1.00  0.00              
ATOM     38 1HB  ARG A  11      -1.106  38.773 -73.014  1.00  0.00              
ATOM     39 2HB  ARG A  11       0.141  38.849 -71.747  1.00  0.00              
ATOM     40 1HG  ARG A  11      -1.719  38.116 -70.120  1.00  0.00              
ATOM     41 2HG  ARG A  11      -2.661  37.701 -71.573  1.00  0.00              
ATOM     42 1HD  ARG A  11      -0.769  36.233 -72.291  1.00  0.00              
ATOM     43 2HD  ARG A  11       0.009  36.555 -70.724  1.00  0.00              
ATOM     44  HE  ARG A  11      -2.137  34.583 -71.064  1.00  0.00              
ATOM     45 1HH1 ARG A  11      -1.085  37.052 -68.851  1.00  0.00              
ATOM     46 2HH1 ARG A  11      -1.868  36.211 -67.528  1.00  0.00              
ATOM     47 1HH2 ARG A  11      -3.051  33.585 -69.529  1.00  0.00              
ATOM     48 2HH2 ARG A  11      -2.977  34.254 -67.910  1.00  0.00              
ATOM     49  N   LEU A  12      -3.018  40.797 -73.274  1.00  0.00              
ATOM     50  CA  LEU A  12      -4.329  41.001 -73.881  1.00  0.00              
ATOM     51  C   LEU A  12      -4.649  39.675 -74.559  1.00  0.00              
ATOM     52  O   LEU A  12      -3.973  39.285 -75.516  1.00  0.00              
ATOM     53  CB  LEU A  12      -4.227  42.132 -74.896  1.00  0.00              
ATOM     54  CG  LEU A  12      -5.493  42.738 -75.487  1.00  0.00              
ATOM     55  CD1 LEU A  12      -6.456  43.161 -74.388  1.00  0.00              
ATOM     56  CD2 LEU A  12      -5.086  43.928 -76.337  1.00  0.00              
ATOM     57  H   LEU A  12      -2.190  40.912 -73.841  1.00  0.00              
ATOM     58  HA  LEU A  12      -5.061  41.221 -73.104  1.00  0.00              
ATOM     59 1HB  LEU A  12      -3.745  42.885 -74.274  1.00  0.00              
ATOM     60 2HB  LEU A  12      -3.570  41.872 -75.726  1.00  0.00              
ATOM     61  HG  LEU A  12      -5.940  41.985 -76.136  1.00  0.00              
ATOM     62 1HD1 LEU A  12      -7.353  43.591 -74.835  1.00  0.00              
ATOM     63 2HD1 LEU A  12      -6.731  42.292 -73.790  1.00  0.00              
ATOM     64 3HD1 LEU A  12      -5.977  43.904 -73.751  1.00  0.00              
ATOM     65 1HD2 LEU A  12      -5.975  44.383 -76.775  1.00  0.00              
ATOM     66 2HD2 LEU A  12      -4.571  44.661 -75.715  1.00  0.00              
ATOM     67 3HD2 LEU A  12      -4.419  43.596 -77.133  1.00  0.00              
ATOM     68  N   VAL A  13      -5.697  39.007 -74.088  1.00  0.00              
ATOM     69  CA  VAL A  13      -6.037  37.673 -74.557  1.00  0.00              
ATOM     70  C   VAL A  13      -7.471  37.486 -75.027  1.00  0.00              
ATOM     71  O   VAL A  13      -8.405  38.076 -74.479  1.00  0.00              
ATOM     72  CB  VAL A  13      -5.782  36.647 -73.425  1.00  0.00              
ATOM     73  CG1 VAL A  13      -5.917  35.227 -73.950  1.00  0.00              
ATOM     74  CG2 VAL A  13      -4.411  36.875 -72.814  1.00  0.00              
ATOM     75  H   VAL A  13      -6.274  39.442 -73.382  1.00  0.00              
ATOM     76  HA  VAL A  13      -5.470  37.410 -75.451  1.00  0.00              
ATOM     77  HB  VAL A  13      -6.515  36.803 -72.634  1.00  0.00              
ATOM     78 1HG1 VAL A  13      -5.735  34.521 -73.140  1.00  0.00              
ATOM     79 2HG1 VAL A  13      -6.923  35.078 -74.341  1.00  0.00              
ATOM     80 3HG1 VAL A  13      -5.190  35.062 -74.745  1.00  0.00              
ATOM     81 1HG2 VAL A  13      -4.241  36.150 -72.019  1.00  0.00              
ATOM     82 2HG2 VAL A  13      -3.647  36.757 -73.583  1.00  0.00              
ATOM     83 3HG2 VAL A  13      -4.359  37.883 -72.402  1.00  0.00              
ATOM     84  N   LYS A  14      -7.632  36.632 -76.033  1.00  0.00              
ATOM     85  CA  LYS A  14      -8.942  36.289 -76.562  1.00  0.00              
ATOM     86  C   LYS A  14      -8.859  34.932 -77.241  1.00  0.00              
ATOM     87  O   LYS A  14      -7.859  34.605 -77.887  1.00  0.00              
ATOM     88  CB  LYS A  14      -9.433  37.332 -77.571  1.00  0.00              
ATOM     89  CG  LYS A  14     -10.800  36.995 -78.169  1.00  0.00              
ATOM     90  CD  LYS A  14     -11.326  38.111 -79.054  1.00  0.00              
ATOM     91  CE  LYS A  14     -12.598  37.688 -79.772  1.00  0.00              
ATOM     92  NZ  LYS A  14     -13.170  38.803 -80.573  1.00  0.00              
ATOM     93  H   LYS A  14      -6.811  36.209 -76.441  1.00  0.00              
ATOM     94  HA  LYS A  14      -9.661  36.214 -75.746  1.00  0.00              
ATOM     95 1HB  LYS A  14      -9.480  38.287 -77.046  1.00  0.00              
ATOM     96 2HB  LYS A  14      -8.684  37.390 -78.361  1.00  0.00              
ATOM     97 1HG  LYS A  14     -10.704  36.084 -78.761  1.00  0.00              
ATOM     98 2HG  LYS A  14     -11.502  36.825 -77.354  1.00  0.00              
ATOM     99 1HD  LYS A  14     -11.530  38.982 -78.430  1.00  0.00              
ATOM    100 2HD  LYS A  14     -10.560  38.363 -79.788  1.00  0.00              
ATOM    101 1HE  LYS A  14     -12.359  36.852 -80.427  1.00  0.00              
ATOM    102 2HE  LYS A  14     -13.322  37.366 -79.023  1.00  0.00              
ATOM    103 1HZ  LYS A  14     -14.012  38.488 -81.035  1.00  0.00              
ATOM    104 2HZ  LYS A  14     -13.390  39.578 -79.963  1.00  0.00              
ATOM    105 3HZ  LYS A  14     -12.497  39.100 -81.265  1.00  0.00              
ATOM    106  N   THR A  15      -9.904  34.132 -77.074  1.00  0.00              
ATOM    107  CA  THR A  15      -9.960  32.827 -77.709  1.00  0.00              
ATOM    108  C   THR A  15     -10.979  32.896 -78.835  1.00  0.00              
ATOM    109  O   THR A  15     -12.004  33.580 -78.728  1.00  0.00              
ATOM    110  CB  THR A  15     -10.370  31.723 -76.721  1.00  0.00              
ATOM    111  OG1 THR A  15     -11.655  32.027 -76.164  1.00  0.00              
ATOM    112  CG2 THR A  15      -9.343  31.603 -75.608  1.00  0.00              
ATOM    113  H   THR A  15     -10.676  34.431 -76.496  1.00  0.00              
ATOM    114  HA  THR A  15      -8.988  32.583 -78.138  1.00  0.00              
ATOM    115  HB  THR A  15     -10.440  30.776 -77.256  1.00  0.00              
ATOM    116  HG1 THR A  15     -12.046  31.226 -75.808  1.00  0.00              
ATOM    117 1HG2 THR A  15      -9.647  30.817 -74.917  1.00  0.00              
ATOM    118 2HG2 THR A  15      -8.371  31.356 -76.035  1.00  0.00              
ATOM    119 3HG2 THR A  15      -9.275  32.550 -75.074  1.00  0.00              
ATOM    120  N   PHE A  16     -10.674  32.205 -79.924  1.00  0.00              
ATOM    121  CA  PHE A  16     -11.533  32.155 -81.095  1.00  0.00              
ATOM    122  C   PHE A  16     -11.910  30.701 -81.328  1.00  0.00              
ATOM    123  O   PHE A  16     -11.043  29.825 -81.345  1.00  0.00              
ATOM    124  CB  PHE A  16     -10.791  32.713 -82.309  1.00  0.00              
ATOM    125  CG  PHE A  16     -10.400  34.158 -82.168  1.00  0.00              
ATOM    126  CD1 PHE A  16      -9.299  34.530 -81.395  1.00  0.00              
ATOM    127  CD2 PHE A  16     -11.142  35.151 -82.799  1.00  0.00              
ATOM    128  CE1 PHE A  16      -8.947  35.875 -81.256  1.00  0.00              
ATOM    129  CE2 PHE A  16     -10.796  36.496 -82.665  1.00  0.00              
ATOM    130  CZ  PHE A  16      -9.697  36.857 -81.892  1.00  0.00              
ATOM    131  H   PHE A  16      -9.803  31.693 -79.930  1.00  0.00              
ATOM    132  HA  PHE A  16     -12.443  32.728 -80.911  1.00  0.00              
ATOM    133 1HB  PHE A  16      -9.870  32.155 -82.475  1.00  0.00              
ATOM    134 2HB  PHE A  16     -11.420  32.646 -83.196  1.00  0.00              
ATOM    135  HD1 PHE A  16      -8.712  33.757 -80.898  1.00  0.00              
ATOM    136  HD2 PHE A  16     -12.004  34.868 -83.405  1.00  0.00              
ATOM    137  HE1 PHE A  16      -8.085  36.152 -80.650  1.00  0.00              
ATOM    138  HE2 PHE A  16     -11.386  37.264 -83.164  1.00  0.00              
ATOM    139  HZ  PHE A  16      -9.426  37.906 -81.784  1.00  0.00              
ATOM    140  N   ALA A  17     -13.204  30.447 -81.495  1.00  0.00              
ATOM    141  CA  ALA A  17     -13.708  29.094 -81.698  1.00  0.00              
ATOM    142  C   ALA A  17     -13.840  28.712 -83.165  1.00  0.00              
ATOM    143  O   ALA A  17     -14.171  29.541 -84.011  1.00  0.00              
ATOM    144  CB  ALA A  17     -15.056  28.938 -81.000  1.00  0.00              
ATOM    145  H   ALA A  17     -13.856  31.218 -81.480  1.00  0.00              
ATOM    146  HA  ALA A  17     -12.998  28.388 -81.267  1.00  0.00              
ATOM    147 1HB  ALA A  17     -15.429  27.925 -81.154  1.00  0.00              
ATOM    148 2HB  ALA A  17     -14.937  29.122 -79.932  1.00  0.00              
ATOM    149 3HB  ALA A  17     -15.765  29.652 -81.415  1.00  0.00              
ATOM    150  N   PHE A  18     -13.578  27.439 -83.451  1.00  0.00              
ATOM    151  CA  PHE A  18     -13.670  26.896 -84.800  1.00  0.00              
ATOM    152  C   PHE A  18     -14.265  25.494 -84.724  1.00  0.00              
ATOM    153  O   PHE A  18     -14.290  24.885 -83.660  1.00  0.00              
ATOM    154  CB  PHE A  18     -12.287  26.848 -85.454  1.00  0.00              
ATOM    155  CG  PHE A  18     -11.634  28.191 -85.562  1.00  0.00              
ATOM    156  CD1 PHE A  18     -10.865  28.693 -84.515  1.00  0.00              
ATOM    157  CD2 PHE A  18     -11.842  28.988 -86.682  1.00  0.00              
ATOM    158  CE1 PHE A  18     -10.318  29.972 -84.582  1.00  0.00              
ATOM    159  CE2 PHE A  18     -11.300  30.268 -86.756  1.00  0.00              
ATOM    160  CZ  PHE A  18     -10.537  30.759 -85.701  1.00  0.00              
ATOM    161  H   PHE A  18     -13.304  26.830 -82.693  1.00  0.00              
ATOM    162  HA  PHE A  18     -14.337  27.514 -85.403  1.00  0.00              
ATOM    163 1HB  PHE A  18     -11.617  26.218 -84.870  1.00  0.00              
ATOM    164 2HB  PHE A  18     -12.365  26.453 -86.466  1.00  0.00              
ATOM    165  HD1 PHE A  18     -10.692  28.072 -83.636  1.00  0.00              
ATOM    166  HD2 PHE A  18     -12.441  28.601 -87.507  1.00  0.00              
ATOM    167  HE1 PHE A  18      -9.719  30.352 -83.755  1.00  0.00              
ATOM    168  HE2 PHE A  18     -11.472  30.886 -87.637  1.00  0.00              
ATOM    169  HZ  PHE A  18     -10.114  31.761 -85.755  1.00  0.00              
ATOM    170  N   PRO A  19     -14.763  24.968 -85.854  1.00  0.00              
ATOM    171  CA  PRO A  19     -15.360  23.628 -85.877  1.00  0.00              
ATOM    172  C   PRO A  19     -14.357  22.476 -85.855  1.00  0.00              
ATOM    173  O   PRO A  19     -14.726  21.333 -85.587  1.00  0.00              
ATOM    174  CB  PRO A  19     -16.182  23.649 -87.160  1.00  0.00              
ATOM    175  CG  PRO A  19     -15.335  24.482 -88.062  1.00  0.00              
ATOM    176  CD  PRO A  19     -14.923  25.632 -87.161  1.00  0.00              
ATOM    177  HA  PRO A  19     -15.981  23.424 -84.992  1.00  0.00              
ATOM    178 1HB  PRO A  19     -16.340  22.634 -87.554  1.00  0.00              
ATOM    179 2HB  PRO A  19     -17.176  24.090 -86.995  1.00  0.00              
ATOM    180 1HG  PRO A  19     -14.472  23.912 -88.436  1.00  0.00              
ATOM    181 2HG  PRO A  19     -15.903  24.820 -88.941  1.00  0.00              
ATOM    182 1HD  PRO A  19     -13.987  26.105 -87.492  1.00  0.00              
ATOM    183 2HD  PRO A  19     -15.686  26.424 -87.122  1.00  0.00              
ATOM    184  N   ASN A  20     -13.092  22.775 -86.133  1.00  0.00              
ATOM    185  CA  ASN A  20     -12.059  21.747 -86.155  1.00  0.00              
ATOM    186  C   ASN A  20     -10.673  22.335 -85.908  1.00  0.00              
ATOM    187  O   ASN A  20     -10.542  23.464 -85.434  1.00  0.00              
ATOM    188  CB  ASN A  20     -12.075  20.979 -87.464  1.00  0.00              
ATOM    189  CG  ASN A  20     -11.746  21.821 -88.664  1.00  0.00              
ATOM    190  OD1 ASN A  20     -11.289  22.963 -88.540  1.00  0.00              
ATOM    191  ND2 ASN A  20     -12.052  21.297 -89.824  1.00  0.00              
ATOM    192  H   ASN A  20     -12.838  23.732 -86.333  1.00  0.00              
ATOM    193  HA  ASN A  20     -12.232  21.031 -85.350  1.00  0.00              
ATOM    194 1HB  ASN A  20     -11.569  20.016 -87.552  1.00  0.00              
ATOM    195 2HB  ASN A  20     -13.153  20.820 -87.431  1.00  0.00              
ATOM    196 1HD2 ASN A  20     -11.861  21.801 -90.666  1.00  0.00              
ATOM    197 2HD2 ASN A  20     -12.476  20.392 -89.867  1.00  0.00              
ATOM    198  N   HIS A  21      -9.641  21.560 -86.227  1.00  0.00              
ATOM    199  CA  HIS A  21      -8.260  21.997 -86.049  1.00  0.00              
ATOM    200  C   HIS A  21      -7.795  22.791 -87.266  1.00  0.00              
ATOM    201  O   HIS A  21      -7.145  23.826 -87.135  1.00  0.00              
ATOM    202  CB  HIS A  21      -7.333  20.800 -85.812  1.00  0.00              
ATOM    203  CG  HIS A  21      -5.936  21.186 -85.438  1.00  0.00              
ATOM    204  ND1 HIS A  21      -4.904  20.273 -85.375  1.00  0.00              
ATOM    205  CD2 HIS A  21      -5.400  22.384 -85.107  1.00  0.00              
ATOM    206  CE1 HIS A  21      -3.792  20.895 -85.022  1.00  0.00              
ATOM    207  NE2 HIS A  21      -4.067  22.175 -84.853  1.00  0.00              
ATOM    208  H   HIS A  21      -9.821  20.641 -86.604  1.00  0.00              
ATOM    209  HA  HIS A  21      -8.194  22.662 -85.189  1.00  0.00              
ATOM    210 1HB  HIS A  21      -7.715  20.184 -84.997  1.00  0.00              
ATOM    211 2HB  HIS A  21      -7.259  20.198 -86.717  1.00  0.00              
ATOM    212  HD1 HIS A  21      -4.951  19.308 -85.635  1.00  0.00              
ATOM    213  HD2 HIS A  21      -5.822  23.386 -85.020  1.00  0.00              
ATOM    214  HE1 HIS A  21      -2.858  20.344 -84.917  1.00  0.00              
ATOM    215  N   ARG A  22      -8.135  22.289 -88.450  1.00  0.00              
ATOM    216  CA  ARG A  22      -7.754  22.912 -89.712  1.00  0.00              
ATOM    217  C   ARG A  22      -8.088  24.402 -89.788  1.00  0.00              
ATOM    218  O   ARG A  22      -7.232  25.221 -90.130  1.00  0.00              
ATOM    219  CB  ARG A  22      -8.344  22.163 -90.898  1.00  0.00              
ATOM    220  CG  ARG A  22      -7.913  22.682 -92.261  1.00  0.00              
ATOM    221  CD  ARG A  22      -8.589  22.024 -93.408  1.00  0.00              
ATOM    222  NE  ARG A  22     -10.015  22.289 -93.501  1.00  0.00              
ATOM    223  CZ  ARG A  22     -10.552  23.428 -93.981  1.00  0.00              
ATOM    224  NH1 ARG A  22      -9.789  24.422 -94.377  1.00  0.00              
ATOM    225  NH2 ARG A  22     -11.869  23.528 -94.021  1.00  0.00              
ATOM    226  H   ARG A  22      -8.681  21.439 -88.466  1.00  0.00              
ATOM    227  HA  ARG A  22      -6.672  22.861 -89.837  1.00  0.00              
ATOM    228 1HB  ARG A  22      -8.042  21.121 -90.798  1.00  0.00              
ATOM    229 2HB  ARG A  22      -9.428  22.237 -90.813  1.00  0.00              
ATOM    230 1HG  ARG A  22      -8.131  23.749 -92.310  1.00  0.00              
ATOM    231 2HG  ARG A  22      -6.839  22.525 -92.367  1.00  0.00              
ATOM    232 1HD  ARG A  22      -8.132  22.370 -94.334  1.00  0.00              
ATOM    233 2HD  ARG A  22      -8.462  20.945 -93.322  1.00  0.00              
ATOM    234  HE  ARG A  22     -10.798  21.704 -93.239  1.00  0.00              
ATOM    235 1HH1 ARG A  22      -8.784  24.336 -94.323  1.00  0.00              
ATOM    236 2HH1 ARG A  22     -10.211  25.267 -94.734  1.00  0.00              
ATOM    237 1HH2 ARG A  22     -12.442  22.761 -93.695  1.00  0.00              
ATOM    238 2HH2 ARG A  22     -12.298  24.371 -94.375  1.00  0.00              
ATOM    239  N   GLU A  23      -9.331  24.746 -89.476  1.00  0.00              
ATOM    240  CA  GLU A  23      -9.754  26.140 -89.523  1.00  0.00              
ATOM    241  C   GLU A  23      -9.057  26.985 -88.461  1.00  0.00              
ATOM    242  O   GLU A  23      -8.803  28.173 -88.675  1.00  0.00              
ATOM    243  CB  GLU A  23     -11.274  26.249 -89.364  1.00  0.00              
ATOM    244  CG  GLU A  23     -12.062  25.648 -90.520  1.00  0.00              
ATOM    245  CD  GLU A  23     -13.503  26.122 -90.558  1.00  0.00              
ATOM    246  OE1 GLU A  23     -14.263  25.648 -91.428  1.00  0.00              
ATOM    247  OE2 GLU A  23     -13.876  26.972 -89.723  1.00  0.00              
ATOM    248  H   GLU A  23      -9.998  24.039 -89.202  1.00  0.00              
ATOM    249  HA  GLU A  23      -9.479  26.578 -90.483  1.00  0.00              
ATOM    250 1HB  GLU A  23     -11.535  25.737 -88.438  1.00  0.00              
ATOM    251 2HB  GLU A  23     -11.510  27.309 -89.272  1.00  0.00              
ATOM    252 1HG  GLU A  23     -11.611  25.832 -91.495  1.00  0.00              
ATOM    253 2HG  GLU A  23     -12.048  24.579 -90.311  1.00  0.00              
ATOM    254  N   ALA A  24      -8.753  26.372 -87.319  1.00  0.00              
ATOM    255  CA  ALA A  24      -8.062  27.073 -86.240  1.00  0.00              
ATOM    256  C   ALA A  24      -6.661  27.427 -86.731  1.00  0.00              
ATOM    257  O   ALA A  24      -6.193  28.552 -86.565  1.00  0.00              
ATOM    258  CB  ALA A  24      -7.984  26.186 -85.001  1.00  0.00              
ATOM    259  H   ALA A  24      -9.004  25.402 -87.194  1.00  0.00              
ATOM    260  HA  ALA A  24      -8.607  27.989 -86.013  1.00  0.00              
ATOM    261 1HB  ALA A  24      -7.467  26.721 -84.204  1.00  0.00              
ATOM    262 2HB  ALA A  24      -8.991  25.931 -84.672  1.00  0.00              
ATOM    263 3HB  ALA A  24      -7.438  25.275 -85.240  1.00  0.00              
ATOM    264  N   GLY A  25      -6.001  26.461 -87.359  1.00  0.00              
ATOM    265  CA  GLY A  25      -4.664  26.679 -87.887  1.00  0.00              
ATOM    266  C   GLY A  25      -4.692  27.733 -88.999  1.00  0.00              
ATOM    267  O   GLY A  25      -3.794  28.573 -89.084  1.00  0.00              
ATOM    268  H   GLY A  25      -6.434  25.556 -87.474  1.00  0.00              
ATOM    269 1HA  GLY A  25      -4.014  27.021 -87.081  1.00  0.00              
ATOM    270 2HA  GLY A  25      -4.282  25.741 -88.287  1.00  0.00              
ATOM    271  N   ASP A  26      -5.722  27.695 -89.846  1.00  0.00              
ATOM    272  CA  ASP A  26      -5.842  28.674 -90.927  1.00  0.00              
ATOM    273  C   ASP A  26      -5.885  30.088 -90.343  1.00  0.00              
ATOM    274  O   ASP A  26      -5.221  30.998 -90.836  1.00  0.00              
ATOM    275  CB  ASP A  26      -7.090  28.405 -91.771  1.00  0.00              
ATOM    276  CG  ASP A  26      -6.990  27.180 -92.670  1.00  0.00              
ATOM    277  OD1 ASP A  26      -5.907  26.670 -92.827  1.00  0.00              
ATOM    278  OD2 ASP A  26      -8.013  26.673 -93.064  1.00  0.00              
ATOM    279  H   ASP A  26      -6.432  26.984 -89.745  1.00  0.00              
ATOM    280  HA  ASP A  26      -4.968  28.616 -91.576  1.00  0.00              
ATOM    281 1HB  ASP A  26      -8.008  28.351 -91.184  1.00  0.00              
ATOM    282 2HB  ASP A  26      -7.104  29.306 -92.385  1.00  0.00              
ATOM    283  N   PHE A  27      -6.673  30.264 -89.288  1.00  0.00              
ATOM    284  CA  PHE A  27      -6.799  31.569 -88.653  1.00  0.00              
ATOM    285  C   PHE A  27      -5.475  31.992 -88.026  1.00  0.00              
ATOM    286  O   PHE A  27      -5.069  33.146 -88.135  1.00  0.00              
ATOM    287  CB  PHE A  27      -7.893  31.528 -87.589  1.00  0.00              
ATOM    288  CG  PHE A  27      -8.083  32.830 -86.867  1.00  0.00              
ATOM    289  CD1 PHE A  27      -8.580  33.945 -87.534  1.00  0.00              
ATOM    290  CD2 PHE A  27      -7.755  32.945 -85.521  1.00  0.00              
ATOM    291  CE1 PHE A  27      -8.748  35.159 -86.868  1.00  0.00              
ATOM    292  CE2 PHE A  27      -7.920  34.156 -84.847  1.00  0.00              
ATOM    293  CZ  PHE A  27      -8.417  35.261 -85.524  1.00  0.00              
ATOM    294  H   PHE A  27      -7.195  29.484 -88.916  1.00  0.00              
ATOM    295  HA  PHE A  27      -7.049  32.322 -89.401  1.00  0.00              
ATOM    296 1HB  PHE A  27      -8.851  31.281 -88.045  1.00  0.00              
ATOM    297 2HB  PHE A  27      -7.650  30.784 -86.831  1.00  0.00              
ATOM    298  HD1 PHE A  27      -8.840  33.862 -88.590  1.00  0.00              
ATOM    299  HD2 PHE A  27      -7.364  32.075 -84.991  1.00  0.00              
ATOM    300  HE1 PHE A  27      -9.139  36.024 -87.403  1.00  0.00              
ATOM    301  HE2 PHE A  27      -7.659  34.236 -83.792  1.00  0.00              
ATOM    302  HZ  PHE A  27      -8.545  36.207 -85.000  1.00  0.00              
ATOM    303  N   MET A  28      -4.798  31.050 -87.380  1.00  0.00              
ATOM    304  CA  MET A  28      -3.519  31.346 -86.756  1.00  0.00              
ATOM    305  C   MET A  28      -2.531  31.873 -87.792  1.00  0.00              
ATOM    306  O   MET A  28      -1.750  32.774 -87.512  1.00  0.00              
ATOM    307  CB  MET A  28      -2.962  30.100 -86.070  1.00  0.00              
ATOM    308  CG  MET A  28      -1.605  30.298 -85.409  1.00  0.00              
ATOM    309  SD  MET A  28      -0.236  30.134 -86.572  1.00  0.00              
ATOM    310  CE  MET A  28      -0.248  28.368 -86.863  1.00  0.00              
ATOM    311  H   MET A  28      -5.171  30.113 -87.318  1.00  0.00              
ATOM    312  HA  MET A  28      -3.643  32.129 -86.008  1.00  0.00              
ATOM    313 1HB  MET A  28      -3.691  29.800 -85.319  1.00  0.00              
ATOM    314 2HB  MET A  28      -2.885  29.325 -86.833  1.00  0.00              
ATOM    315 1HG  MET A  28      -1.584  31.295 -84.969  1.00  0.00              
ATOM    316 2HG  MET A  28      -1.498  29.551 -84.623  1.00  0.00              
ATOM    317 1HE  MET A  28       0.545  28.108 -87.564  1.00  0.00              
ATOM    318 2HE  MET A  28      -0.086  27.843 -85.920  1.00  0.00              
ATOM    319 3HE  MET A  28      -1.212  28.075 -87.280  1.00  0.00              
ATOM    320  N   ASN A  29      -2.561  31.308 -88.994  1.00  0.00              
ATOM    321  CA  ASN A  29      -1.659  31.757 -90.046  1.00  0.00              
ATOM    322  C   ASN A  29      -1.962  33.186 -90.485  1.00  0.00              
ATOM    323  O   ASN A  29      -1.050  33.935 -90.825  1.00  0.00              
ATOM    324  CB  ASN A  29      -1.704  30.824 -91.242  1.00  0.00              
ATOM    325  CG  ASN A  29      -0.966  29.531 -91.029  1.00  0.00              
ATOM    326  OD1 ASN A  29       0.258  29.514 -90.853  1.00  0.00              
ATOM    327  ND2 ASN A  29      -1.689  28.445 -91.126  1.00  0.00              
ATOM    328  H   ASN A  29      -3.211  30.560 -89.189  1.00  0.00              
ATOM    329  HA  ASN A  29      -0.633  31.769 -89.674  1.00  0.00              
ATOM    330 1HB  ASN A  29      -2.644  30.618 -91.755  1.00  0.00              
ATOM    331 2HB  ASN A  29      -1.090  31.481 -91.858  1.00  0.00              
ATOM    332 1HD2 ASN A  29      -1.264  27.549 -90.996  1.00  0.00              
ATOM    333 2HD2 ASN A  29      -2.665  28.511 -91.330  1.00  0.00              
ATOM    334  N   ARG A  30      -3.236  33.565 -90.473  1.00  0.00              
ATOM    335  CA  ARG A  30      -3.601  34.928 -90.843  1.00  0.00              
ATOM    336  C   ARG A  30      -3.110  35.889 -89.755  1.00  0.00              
ATOM    337  O   ARG A  30      -2.657  36.988 -90.057  1.00  0.00              
ATOM    338  CB  ARG A  30      -5.112  35.045 -91.019  1.00  0.00              
ATOM    339  CG  ARG A  30      -5.639  34.246 -92.205  1.00  0.00              
ATOM    340  CD  ARG A  30      -7.137  34.413 -92.361  1.00  0.00              
ATOM    341  NE  ARG A  30      -7.496  35.792 -92.670  1.00  0.00              
ATOM    342  CZ  ARG A  30      -8.719  36.294 -92.538  1.00  0.00              
ATOM    343  NH1 ARG A  30      -9.709  35.528 -92.097  1.00  0.00              
ATOM    344  NH2 ARG A  30      -8.951  37.563 -92.842  1.00  0.00              
ATOM    345  H   ARG A  30      -3.963  32.916 -90.208  1.00  0.00              
ATOM    346  HA  ARG A  30      -3.109  35.201 -91.777  1.00  0.00              
ATOM    347 1HB  ARG A  30      -5.568  34.691 -90.096  1.00  0.00              
ATOM    348 2HB  ARG A  30      -5.335  36.104 -91.152  1.00  0.00              
ATOM    349 1HG  ARG A  30      -5.139  34.595 -93.109  1.00  0.00              
ATOM    350 2HG  ARG A  30      -5.405  33.193 -92.044  1.00  0.00              
ATOM    351 1HD  ARG A  30      -7.483  33.770 -93.170  1.00  0.00              
ATOM    352 2HD  ARG A  30      -7.624  34.122 -91.431  1.00  0.00              
ATOM    353  HE  ARG A  30      -6.917  36.547 -93.013  1.00  0.00              
ATOM    354 1HH1 ARG A  30      -9.530  34.562 -91.861  1.00  0.00              
ATOM    355 2HH1 ARG A  30     -10.637  35.914 -91.999  1.00  0.00              
ATOM    356 1HH2 ARG A  30      -8.195  38.146 -93.174  1.00  0.00              
ATOM    357 2HH2 ARG A  30      -9.881  37.941 -92.741  1.00  0.00              
ATOM    358  N   VAL A  31      -3.202  35.475 -88.491  1.00  0.00              
ATOM    359  CA  VAL A  31      -2.727  36.314 -87.395  1.00  0.00              
ATOM    360  C   VAL A  31      -1.205  36.436 -87.531  1.00  0.00              
ATOM    361  O   VAL A  31      -0.633  37.489 -87.267  1.00  0.00              
ATOM    362  CB  VAL A  31      -3.091  35.738 -86.014  1.00  0.00              
ATOM    363  CG1 VAL A  31      -2.416  36.537 -84.909  1.00  0.00              
ATOM    364  CG2 VAL A  31      -4.599  35.732 -85.819  1.00  0.00              
ATOM    365  H   VAL A  31      -3.603  34.572 -88.281  1.00  0.00              
ATOM    366  HA  VAL A  31      -3.138  37.322 -87.461  1.00  0.00              
ATOM    367  HB  VAL A  31      -2.761  34.700 -85.965  1.00  0.00              
ATOM    368 1HG1 VAL A  31      -2.684  36.116 -83.939  1.00  0.00              
ATOM    369 2HG1 VAL A  31      -1.334  36.493 -85.037  1.00  0.00              
ATOM    370 3HG1 VAL A  31      -2.746  37.575 -84.957  1.00  0.00              
ATOM    371 1HG2 VAL A  31      -4.839  35.322 -84.839  1.00  0.00              
ATOM    372 2HG2 VAL A  31      -4.978  36.752 -85.889  1.00  0.00              
ATOM    373 3HG2 VAL A  31      -5.064  35.119 -86.592  1.00  0.00              
ATOM    374  N   GLY A  32      -0.557  35.356 -87.962  1.00  0.00              
ATOM    375  CA  GLY A  32       0.885  35.387 -88.149  1.00  0.00              
ATOM    376  C   GLY A  32       1.304  36.376 -89.229  1.00  0.00              
ATOM    377  O   GLY A  32       2.297  37.087 -89.075  1.00  0.00              
ATOM    378  H   GLY A  32      -1.061  34.504 -88.163  1.00  0.00              
ATOM    379 1HA  GLY A  32       1.360  35.677 -87.211  1.00  0.00              
ATOM    380 2HA  GLY A  32       1.228  34.394 -88.437  1.00  0.00              
ATOM    381  N   ALA A  33       0.549  36.429 -90.325  1.00  0.00              
ATOM    382  CA  ALA A  33       0.857  37.353 -91.416  1.00  0.00              
ATOM    383  C   ALA A  33       0.698  38.787 -90.925  1.00  0.00              
ATOM    384  O   ALA A  33       1.491  39.668 -91.260  1.00  0.00              
ATOM    385  CB  ALA A  33      -0.066  37.097 -92.603  1.00  0.00              
ATOM    386  H   ALA A  33      -0.253  35.820 -90.407  1.00  0.00              
ATOM    387  HA  ALA A  33       1.894  37.204 -91.718  1.00  0.00              
ATOM    388 1HB  ALA A  33       0.176  37.792 -93.407  1.00  0.00              
ATOM    389 2HB  ALA A  33       0.069  36.074 -92.955  1.00  0.00              
ATOM    390 3HB  ALA A  33      -1.101  37.243 -92.297  1.00  0.00              
ATOM    391  N   LEU A  34      -0.338  39.012 -90.125  1.00  0.00              
ATOM    392  CA  LEU A  34      -0.605  40.323 -89.554  1.00  0.00              
ATOM    393  C   LEU A  34       0.577  40.736 -88.673  1.00  0.00              
ATOM    394  O   LEU A  34       1.063  41.867 -88.747  1.00  0.00              
ATOM    395  CB  LEU A  34      -1.892  40.262 -88.728  1.00  0.00              
ATOM    396  CG  LEU A  34      -2.190  41.414 -87.770  1.00  0.00              
ATOM    397  CD1 LEU A  34      -2.336  42.711 -88.547  1.00  0.00              
ATOM    398  CD2 LEU A  34      -3.459  41.107 -86.985  1.00  0.00              
ATOM    399  H   LEU A  34      -0.959  38.245 -89.908  1.00  0.00              
ATOM    400  HA  LEU A  34      -0.695  41.058 -90.353  1.00  0.00              
ATOM    401 1HB  LEU A  34      -2.622  40.276 -89.536  1.00  0.00              
ATOM    402 2HB  LEU A  34      -1.976  39.324 -88.179  1.00  0.00              
ATOM    403  HG  LEU A  34      -1.364  41.468 -87.061  1.00  0.00              
ATOM    404 1HD1 LEU A  34      -2.548  43.527 -87.857  1.00  0.00              
ATOM    405 2HD1 LEU A  34      -1.410  42.921 -89.082  1.00  0.00              
ATOM    406 3HD1 LEU A  34      -3.154  42.618 -89.260  1.00  0.00              
ATOM    407 1HD2 LEU A  34      -3.671  41.929 -86.301  1.00  0.00              
ATOM    408 2HD2 LEU A  34      -4.294  40.984 -87.675  1.00  0.00              
ATOM    409 3HD2 LEU A  34      -3.322  40.188 -86.415  1.00  0.00              
ATOM    410  N   ALA A  35       1.038  39.804 -87.844  1.00  0.00              
ATOM    411  CA  ALA A  35       2.160  40.050 -86.945  1.00  0.00              
ATOM    412  C   ALA A  35       3.413  40.451 -87.720  1.00  0.00              
ATOM    413  O   ALA A  35       4.149  41.348 -87.310  1.00  0.00              
ATOM    414  CB  ALA A  35       2.437  38.803 -86.110  1.00  0.00              
ATOM    415  H   ALA A  35       0.594  38.897 -87.840  1.00  0.00              
ATOM    416  HA  ALA A  35       1.906  40.882 -86.288  1.00  0.00              
ATOM    417 1HB  ALA A  35       3.276  38.994 -85.441  1.00  0.00              
ATOM    418 2HB  ALA A  35       1.553  38.555 -85.522  1.00  0.00              
ATOM    419 3HB  ALA A  35       2.681  37.971 -86.769  1.00  0.00              
ATOM    420  N   GLU A  36       3.653  39.776 -88.840  1.00  0.00              
ATOM    421  CA  GLU A  36       4.819  40.061 -89.669  1.00  0.00              
ATOM    422  C   GLU A  36       4.750  41.476 -90.240  1.00  0.00              
ATOM    423  O   GLU A  36       5.762  42.176 -90.304  1.00  0.00              
ATOM    424  CB  GLU A  36       4.934  39.039 -90.802  1.00  0.00              
ATOM    425  CG  GLU A  36       5.328  37.640 -90.349  1.00  0.00              
ATOM    426  CD  GLU A  36       5.301  36.667 -91.495  1.00  0.00              
ATOM    427  OE1 GLU A  36       4.921  37.058 -92.572  1.00  0.00              
ATOM    428  OE2 GLU A  36       5.765  35.564 -91.323  1.00  0.00              
ATOM    429  H   GLU A  36       3.013  39.048 -89.124  1.00  0.00              
ATOM    430  HA  GLU A  36       5.724  40.013 -89.063  1.00  0.00              
ATOM    431 1HB  GLU A  36       3.963  39.000 -91.296  1.00  0.00              
ATOM    432 2HB  GLU A  36       5.682  39.418 -91.499  1.00  0.00              
ATOM    433 1HG  GLU A  36       6.302  37.599 -89.862  1.00  0.00              
ATOM    434 2HG  GLU A  36       4.553  37.376 -89.631  1.00  0.00              
ATOM    435  N   ARG A  37       3.556  41.894 -90.651  1.00  0.00              
ATOM    436  CA  ARG A  37       3.364  43.224 -91.224  1.00  0.00              
ATOM    437  C   ARG A  37       3.553  44.347 -90.206  1.00  0.00              
ATOM    438  O   ARG A  37       4.112  45.398 -90.525  1.00  0.00              
ATOM    439  CB  ARG A  37       1.961  43.353 -91.830  1.00  0.00              
ATOM    440  CG  ARG A  37       1.656  42.408 -92.978  1.00  0.00              
ATOM    441  CD  ARG A  37       0.438  42.890 -93.762  1.00  0.00              
ATOM    442  NE  ARG A  37      -0.792  42.890 -92.972  1.00  0.00              
ATOM    443  CZ  ARG A  37      -1.512  41.804 -92.703  1.00  0.00              
ATOM    444  NH1 ARG A  37      -1.131  40.620 -93.162  1.00  0.00              
ATOM    445  NH2 ARG A  37      -2.619  41.903 -91.979  1.00  0.00              
ATOM    446  H   ARG A  37       2.762  41.276 -90.565  1.00  0.00              
ATOM    447  HA  ARG A  37       4.113  43.405 -91.996  1.00  0.00              
ATOM    448 1HB  ARG A  37       1.249  43.174 -91.026  1.00  0.00              
ATOM    449 2HB  ARG A  37       1.860  44.380 -92.182  1.00  0.00              
ATOM    450 1HG  ARG A  37       2.526  42.367 -93.634  1.00  0.00              
ATOM    451 2HG  ARG A  37       1.464  41.416 -92.568  1.00  0.00              
ATOM    452 1HD  ARG A  37       0.619  43.908 -94.106  1.00  0.00              
ATOM    453 2HD  ARG A  37       0.289  42.237 -94.621  1.00  0.00              
ATOM    454  HE  ARG A  37      -1.272  43.661 -92.526  1.00  0.00              
ATOM    455 1HH1 ARG A  37      -0.291  40.543 -93.717  1.00  0.00              
ATOM    456 2HH1 ARG A  37      -1.682  39.800 -92.954  1.00  0.00              
ATOM    457 1HH2 ARG A  37      -2.913  42.806 -91.633  1.00  0.00              
ATOM    458 2HH2 ARG A  37      -3.163  41.077 -91.778  1.00  0.00              
ATOM    459  N   GLU A  38       3.084  44.120 -88.983  1.00  0.00              
ATOM    460  CA  GLU A  38       3.165  45.123 -87.927  1.00  0.00              
ATOM    461  C   GLU A  38       4.398  45.024 -87.036  1.00  0.00              
ATOM    462  O   GLU A  38       4.564  45.822 -86.108  1.00  0.00              
ATOM    463  CB  GLU A  38       1.907  45.048 -87.062  1.00  0.00              
ATOM    464  CG  GLU A  38       0.622  45.238 -87.851  1.00  0.00              
ATOM    465  CD  GLU A  38       0.540  46.605 -88.500  1.00  0.00              
ATOM    466  OE1 GLU A  38      -0.338  46.804 -89.366  1.00  0.00              
ATOM    467  OE2 GLU A  38       1.351  47.483 -88.138  1.00  0.00              
ATOM    468  H   GLU A  38       2.659  43.226 -88.781  1.00  0.00              
ATOM    469  HA  GLU A  38       3.235  46.118 -88.367  1.00  0.00              
ATOM    470 1HB  GLU A  38       1.908  44.069 -86.583  1.00  0.00              
ATOM    471 2HB  GLU A  38       1.996  45.825 -86.302  1.00  0.00              
ATOM    472 1HG  GLU A  38       0.466  44.477 -88.615  1.00  0.00              
ATOM    473 2HG  GLU A  38      -0.157  45.157 -87.095  1.00  0.00              
ATOM    474  N   ASN A  39       5.254  44.047 -87.306  1.00  0.00              
ATOM    475  CA  ASN A  39       6.466  43.859 -86.520  1.00  0.00              
ATOM    476  C   ASN A  39       6.199  43.657 -85.028  1.00  0.00              
ATOM    477  O   ASN A  39       6.970  44.111 -84.180  1.00  0.00              
ATOM    478  CB  ASN A  39       7.412  45.048 -86.715  1.00  0.00              
ATOM    479  CG  ASN A  39       7.893  45.175 -88.145  1.00  0.00              
ATOM    480  OD1 ASN A  39       8.417  44.221 -88.720  1.00  0.00              
ATOM    481  ND2 ASN A  39       7.720  46.355 -88.727  1.00  0.00              
ATOM    482  H   ASN A  39       5.063  43.419 -88.073  1.00  0.00              
ATOM    483  HA  ASN A  39       6.977  42.950 -86.840  1.00  0.00              
ATOM    484 1HB  ASN A  39       7.163  46.031 -86.314  1.00  0.00              
ATOM    485 2HB  ASN A  39       8.202  44.600 -86.112  1.00  0.00              
ATOM    486 1HD2 ASN A  39       8.019  46.495 -89.672  1.00  0.00              
ATOM    487 2HD2 ASN A  39       7.291  47.103 -88.222  1.00  0.00              
ATOM    488  N   HIS A  40       5.101  42.977 -84.710  1.00  0.00              
ATOM    489  CA  HIS A  40       4.756  42.693 -83.323  1.00  0.00              
ATOM    490  C   HIS A  40       4.101  41.323 -83.337  1.00  0.00              
ATOM    491  O   HIS A  40       3.101  41.107 -84.024  1.00  0.00              
ATOM    492  CB  HIS A  40       3.804  43.753 -82.769  1.00  0.00              
ATOM    493  CG  HIS A  40       3.675  43.721 -81.278  1.00  0.00              
ATOM    494  ND1 HIS A  40       4.761  43.814 -80.435  1.00  0.00              
ATOM    495  CD2 HIS A  40       2.588  43.602 -80.479  1.00  0.00              
ATOM    496  CE1 HIS A  40       4.350  43.755 -79.181  1.00  0.00              
ATOM    497  NE2 HIS A  40       3.035  43.627 -79.180  1.00  0.00              
ATOM    498  H   HIS A  40       4.491  42.649 -85.446  1.00  0.00              
ATOM    499  HA  HIS A  40       5.662  42.668 -82.718  1.00  0.00              
ATOM    500 1HB  HIS A  40       4.158  44.751 -83.031  1.00  0.00              
ATOM    501 2HB  HIS A  40       2.803  43.606 -83.173  1.00  0.00              
ATOM    502  HD2 HIS A  40       1.523  43.501 -80.688  1.00  0.00              
ATOM    503  HE1 HIS A  40       5.064  43.812 -78.360  1.00  0.00              
ATOM    504  HE2 HIS A  40       2.446  43.558 -78.362  1.00  0.00              
ATOM    505  N   HIS A  41       4.668  40.401 -82.570  1.00  0.00              
ATOM    506  CA  HIS A  41       4.186  39.033 -82.566  1.00  0.00              
ATOM    507  C   HIS A  41       3.490  38.571 -81.307  1.00  0.00              
ATOM    508  O   HIS A  41       3.889  38.903 -80.194  1.00  0.00              
ATOM    509  CB  HIS A  41       5.354  38.085 -82.854  1.00  0.00              
ATOM    510  CG  HIS A  41       5.952  38.263 -84.216  1.00  0.00              
ATOM    511  ND1 HIS A  41       5.422  37.672 -85.343  1.00  0.00              
ATOM    512  CD2 HIS A  41       7.033  38.965 -84.630  1.00  0.00              
ATOM    513  CE1 HIS A  41       6.153  38.003 -86.394  1.00  0.00              
ATOM    514  NE2 HIS A  41       7.135  38.786 -85.988  1.00  0.00              
ATOM    515  H   HIS A  41       5.447  40.650 -81.978  1.00  0.00              
ATOM    516  HA  HIS A  41       3.423  38.911 -83.334  1.00  0.00              
ATOM    517 1HB  HIS A  41       6.159  38.250 -82.137  1.00  0.00              
ATOM    518 2HB  HIS A  41       5.021  37.049 -82.793  1.00  0.00              
ATOM    519  HD2 HIS A  41       7.759  39.585 -84.104  1.00  0.00              
ATOM    520  HE1 HIS A  41       5.896  37.635 -87.387  1.00  0.00              
ATOM    521  HE2 HIS A  41       7.851  39.193 -86.573  1.00  0.00              
ATOM    522  N   PRO A  42       2.444  37.758 -81.473  1.00  0.00              
ATOM    523  CA  PRO A  42       1.672  37.235 -80.350  1.00  0.00              
ATOM    524  C   PRO A  42       2.186  35.878 -79.918  1.00  0.00              
ATOM    525  O   PRO A  42       3.156  35.350 -80.471  1.00  0.00              
ATOM    526  CB  PRO A  42       0.293  37.082 -80.960  1.00  0.00              
ATOM    527  CG  PRO A  42       0.643  36.490 -82.317  1.00  0.00              
ATOM    528  CD  PRO A  42       1.852  37.323 -82.757  1.00  0.00              
ATOM    529  HA  PRO A  42       1.745  37.866 -79.452  1.00  0.00              
ATOM    530 1HB  PRO A  42      -0.344  36.421 -80.354  1.00  0.00              
ATOM    531 2HB  PRO A  42      -0.225  38.050 -81.034  1.00  0.00              
ATOM    532 1HG  PRO A  42       0.883  35.420 -82.234  1.00  0.00              
ATOM    533 2HG  PRO A  42      -0.200  36.577 -83.018  1.00  0.00              
ATOM    534 1HD  PRO A  42       2.570  36.735 -83.347  1.00  0.00              
ATOM    535 2HD  PRO A  42       1.560  38.186 -83.374  1.00  0.00              
ATOM    536  N   ARG A  43       1.540  35.338 -78.892  1.00  0.00              
ATOM    537  CA  ARG A  43       1.792  33.970 -78.486  1.00  0.00              
ATOM    538  C   ARG A  43       0.466  33.341 -78.920  1.00  0.00              
ATOM    539  O   ARG A  43      -0.614  33.770 -78.488  1.00  0.00              
ATOM    540  CB  ARG A  43       2.145  33.774 -77.019  1.00  0.00              
ATOM    541  CG  ARG A  43       2.556  32.359 -76.643  1.00  0.00              
ATOM    542  CD  ARG A  43       2.990  32.202 -75.232  1.00  0.00              
ATOM    543  NE  ARG A  43       1.916  32.298 -74.256  1.00  0.00              
ATOM    544  CZ  ARG A  43       2.090  32.263 -72.921  1.00  0.00              
ATOM    545  NH1 ARG A  43       3.284  32.095 -72.397  1.00  0.00              
ATOM    546  NH2 ARG A  43       1.023  32.376 -72.149  1.00  0.00              
ATOM    547  H   ARG A  43       0.861  35.885 -78.383  1.00  0.00              
ATOM    548  HA  ARG A  43       2.664  33.583 -79.015  1.00  0.00              
ATOM    549 1HB  ARG A  43       2.963  34.457 -76.795  1.00  0.00              
ATOM    550 2HB  ARG A  43       1.266  34.058 -76.440  1.00  0.00              
ATOM    551 1HG  ARG A  43       1.707  31.696 -76.809  1.00  0.00              
ATOM    552 2HG  ARG A  43       3.384  32.057 -77.286  1.00  0.00              
ATOM    553 1HD  ARG A  43       3.454  31.224 -75.111  1.00  0.00              
ATOM    554 2HD  ARG A  43       3.716  32.979 -74.996  1.00  0.00              
ATOM    555  HE  ARG A  43       0.921  32.402 -74.402  1.00  0.00              
ATOM    556 1HH1 ARG A  43       4.088  31.992 -73.001  1.00  0.00              
ATOM    557 2HH1 ARG A  43       3.393  32.071 -71.394  1.00  0.00              
ATOM    558 1HH2 ARG A  43       0.110  32.486 -72.568  1.00  0.00              
ATOM    559 2HH2 ARG A  43       1.125  32.351 -71.145  1.00  0.00              
ATOM    560  N   THR A  44       0.550  32.360 -79.811  1.00  0.00              
ATOM    561  CA  THR A  44      -0.631  31.683 -80.326  1.00  0.00              
ATOM    562  C   THR A  44      -0.720  30.268 -79.805  1.00  0.00              
ATOM    563  O   THR A  44       0.270  29.537 -79.815  1.00  0.00              
ATOM    564  CB  THR A  44      -0.642  31.650 -81.866  1.00  0.00              
ATOM    565  OG1 THR A  44       0.647  31.246 -82.346  1.00  0.00              
ATOM    566  CG2 THR A  44      -0.981  33.022 -82.426  1.00  0.00              
ATOM    567  H   THR A  44       1.462  32.077 -80.140  1.00  0.00              
ATOM    568  HA  THR A  44      -1.530  32.196 -79.983  1.00  0.00              
ATOM    569  HB  THR A  44      -1.387  30.928 -82.199  1.00  0.00              
ATOM    570  HG1 THR A  44       0.746  31.518 -83.262  1.00  0.00              
ATOM    571 1HG2 THR A  44      -0.984  32.978 -83.515  1.00  0.00              
ATOM    572 2HG2 THR A  44      -1.965  33.327 -82.072  1.00  0.00              
ATOM    573 3HG2 THR A  44      -0.236  33.744 -82.094  1.00  0.00              
ATOM    574  N   THR A  45      -1.903  29.872 -79.359  1.00  0.00              
ATOM    575  CA  THR A  45      -2.100  28.505 -78.896  1.00  0.00              
ATOM    576  C   THR A  45      -3.180  27.919 -79.794  1.00  0.00              
ATOM    577  O   THR A  45      -4.316  28.397 -79.812  1.00  0.00              
ATOM    578  CB  THR A  45      -2.525  28.424 -77.418  1.00  0.00              
ATOM    579  OG1 THR A  45      -1.514  29.017 -76.594  1.00  0.00              
ATOM    580  CG2 THR A  45      -2.730  26.975 -77.001  1.00  0.00              
ATOM    581  H   THR A  45      -2.681  30.516 -79.336  1.00  0.00              
ATOM    582  HA  THR A  45      -1.174  27.940 -79.009  1.00  0.00              
ATOM    583  HB  THR A  45      -3.457  28.974 -77.287  1.00  0.00              
ATOM    584  HG1 THR A  45      -1.398  29.937 -76.843  1.00  0.00              
ATOM    585 1HG2 THR A  45      -3.030  26.939 -75.954  1.00  0.00              
ATOM    586 2HG2 THR A  45      -3.506  26.525 -77.619  1.00  0.00              
ATOM    587 3HG2 THR A  45      -1.798  26.426 -77.131  1.00  0.00              
ATOM    588  N   VAL A  46      -2.804  26.901 -80.560  1.00  0.00              
ATOM    589  CA  VAL A  46      -3.706  26.251 -81.495  1.00  0.00              
ATOM    590  C   VAL A  46      -4.027  24.836 -81.048  1.00  0.00              
ATOM    591  O   VAL A  46      -3.132  24.048 -80.734  1.00  0.00              
ATOM    592  CB  VAL A  46      -3.115  26.210 -82.917  1.00  0.00              
ATOM    593  CG1 VAL A  46      -4.057  25.483 -83.864  1.00  0.00              
ATOM    594  CG2 VAL A  46      -2.837  27.618 -83.420  1.00  0.00              
ATOM    595  H   VAL A  46      -1.852  26.571 -80.484  1.00  0.00              
ATOM    596  HA  VAL A  46      -4.670  26.759 -81.535  1.00  0.00              
ATOM    597  HB  VAL A  46      -2.157  25.690 -82.887  1.00  0.00              
ATOM    598 1HG1 VAL A  46      -3.623  25.462 -84.865  1.00  0.00              
ATOM    599 2HG1 VAL A  46      -4.209  24.462 -83.515  1.00  0.00              
ATOM    600 3HG1 VAL A  46      -5.014  26.003 -83.896  1.00  0.00              
ATOM    601 1HG2 VAL A  46      -2.419  27.570 -84.425  1.00  0.00              
ATOM    602 2HG2 VAL A  46      -3.767  28.186 -83.440  1.00  0.00              
ATOM    603 3HG2 VAL A  46      -2.126  28.109 -82.755  1.00  0.00              
ATOM    604  N   GLU A  47      -5.311  24.523 -81.005  1.00  0.00              
ATOM    605  CA  GLU A  47      -5.755  23.192 -80.628  1.00  0.00              
ATOM    606  C   GLU A  47      -7.052  22.925 -81.360  1.00  0.00              
ATOM    607  O   GLU A  47      -7.576  23.807 -82.035  1.00  0.00              
ATOM    608  CB  GLU A  47      -5.944  23.067 -79.115  1.00  0.00              
ATOM    609  CG  GLU A  47      -7.052  23.941 -78.545  1.00  0.00              
ATOM    610  CD  GLU A  47      -7.125  23.825 -77.048  1.00  0.00              
ATOM    611  OE1 GLU A  47      -7.369  22.744 -76.567  1.00  0.00              
ATOM    612  OE2 GLU A  47      -6.827  24.788 -76.382  1.00  0.00              
ATOM    613  H   GLU A  47      -6.000  25.224 -81.239  1.00  0.00              
ATOM    614  HA  GLU A  47      -5.015  22.454 -80.938  1.00  0.00              
ATOM    615 1HB  GLU A  47      -6.165  22.020 -78.907  1.00  0.00              
ATOM    616 2HB  GLU A  47      -4.995  23.337 -78.651  1.00  0.00              
ATOM    617 1HG  GLU A  47      -6.962  24.991 -78.822  1.00  0.00              
ATOM    618 2HG  GLU A  47      -7.958  23.527 -78.986  1.00  0.00              
ATOM    619  N   PHE A  48      -7.560  21.706 -81.255  1.00  0.00              
ATOM    620  CA  PHE A  48      -8.806  21.387 -81.926  1.00  0.00              
ATOM    621  C   PHE A  48      -9.896  22.375 -81.536  1.00  0.00              
ATOM    622  O   PHE A  48     -10.195  22.543 -80.356  1.00  0.00              
ATOM    623  CB  PHE A  48      -9.241  19.958 -81.596  1.00  0.00              
ATOM    624  CG  PHE A  48     -10.357  19.449 -82.463  1.00  0.00              
ATOM    625  CD1 PHE A  48     -10.111  19.034 -83.763  1.00  0.00              
ATOM    626  CD2 PHE A  48     -11.656  19.385 -81.981  1.00  0.00              
ATOM    627  CE1 PHE A  48     -11.137  18.565 -84.562  1.00  0.00              
ATOM    628  CE2 PHE A  48     -12.683  18.917 -82.777  1.00  0.00              
ATOM    629  CZ  PHE A  48     -12.423  18.507 -84.069  1.00  0.00              
ATOM    630  H   PHE A  48      -7.095  20.991 -80.715  1.00  0.00              
ATOM    631  HA  PHE A  48      -8.677  21.471 -83.006  1.00  0.00              
ATOM    632 1HB  PHE A  48      -8.406  19.271 -81.728  1.00  0.00              
ATOM    633 2HB  PHE A  48      -9.596  19.903 -80.568  1.00  0.00              
ATOM    634  HD1 PHE A  48      -9.093  19.079 -84.153  1.00  0.00              
ATOM    635  HD2 PHE A  48     -11.862  19.710 -80.961  1.00  0.00              
ATOM    636  HE1 PHE A  48     -10.929  18.242 -85.582  1.00  0.00              
ATOM    637  HE2 PHE A  48     -13.700  18.871 -82.386  1.00  0.00              
ATOM    638  HZ  PHE A  48     -13.232  18.139 -84.698  1.00  0.00              
ATOM    639  N   GLY A  49     -10.465  23.038 -82.539  1.00  0.00              
ATOM    640  CA  GLY A  49     -11.549  23.977 -82.311  1.00  0.00              
ATOM    641  C   GLY A  49     -11.263  25.310 -81.641  1.00  0.00              
ATOM    642  O   GLY A  49     -12.203  26.037 -81.316  1.00  0.00              
ATOM    643  H   GLY A  49     -10.136  22.886 -83.482  1.00  0.00              
ATOM    644 1HA  GLY A  49     -11.998  24.242 -83.268  1.00  0.00              
ATOM    645 2HA  GLY A  49     -12.300  23.507 -81.677  1.00  0.00              
ATOM    646  N   ARG A  50      -9.999  25.661 -81.433  1.00  0.00              
ATOM    647  CA  ARG A  50      -9.725  26.934 -80.790  1.00  0.00              
ATOM    648  C   ARG A  50      -8.340  27.493 -80.999  1.00  0.00              
ATOM    649  O   ARG A  50      -7.352  26.761 -81.069  1.00  0.00              
ATOM    650  CB  ARG A  50      -9.957  26.819 -79.287  1.00  0.00              
ATOM    651  CG  ARG A  50      -9.809  28.136 -78.512  1.00  0.00              
ATOM    652  CD  ARG A  50     -10.205  27.982 -77.046  1.00  0.00              
ATOM    653  NE  ARG A  50      -9.323  27.072 -76.320  1.00  0.00              
ATOM    654  CZ  ARG A  50      -9.424  26.816 -75.019  1.00  0.00              
ATOM    655  NH1 ARG A  50     -10.372  27.401 -74.299  1.00  0.00              
ATOM    656  NH2 ARG A  50      -8.576  25.980 -74.435  1.00  0.00              
ATOM    657  H   ARG A  50      -9.226  25.072 -81.707  1.00  0.00              
ATOM    658  HA  ARG A  50     -10.378  27.704 -81.203  1.00  0.00              
ATOM    659 1HB  ARG A  50     -10.965  26.431 -79.149  1.00  0.00              
ATOM    660 2HB  ARG A  50      -9.235  26.096 -78.908  1.00  0.00              
ATOM    661 1HG  ARG A  50      -8.769  28.458 -78.570  1.00  0.00              
ATOM    662 2HG  ARG A  50     -10.448  28.886 -78.979  1.00  0.00              
ATOM    663 1HD  ARG A  50     -10.164  28.958 -76.564  1.00  0.00              
ATOM    664 2HD  ARG A  50     -11.221  27.593 -76.993  1.00  0.00              
ATOM    665  HE  ARG A  50      -8.544  26.523 -76.658  1.00  0.00              
ATOM    666 1HH1 ARG A  50     -11.017  28.040 -74.742  1.00  0.00              
ATOM    667 2HH1 ARG A  50     -10.445  27.204 -73.311  1.00  0.00              
ATOM    668 1HH2 ARG A  50      -7.851  25.537 -74.982  1.00  0.00              
ATOM    669 2HH2 ARG A  50      -8.658  25.791 -73.447  1.00  0.00              
ATOM    670  N   VAL A  51      -8.286  28.813 -81.105  1.00  0.00              
ATOM    671  CA  VAL A  51      -7.026  29.521 -81.206  1.00  0.00              
ATOM    672  C   VAL A  51      -7.065  30.581 -80.121  1.00  0.00              
ATOM    673  O   VAL A  51      -8.021  31.356 -80.037  1.00  0.00              
ATOM    674  CB  VAL A  51      -6.837  30.259 -82.542  1.00  0.00              
ATOM    675  CG1 VAL A  51      -5.531  31.054 -82.501  1.00  0.00              
ATOM    676  CG2 VAL A  51      -6.816  29.274 -83.694  1.00  0.00              
ATOM    677  H   VAL A  51      -9.148  29.339 -81.116  1.00  0.00              
ATOM    678  HA  VAL A  51      -6.182  28.858 -81.011  1.00  0.00              
ATOM    679  HB  VAL A  51      -7.689  30.919 -82.705  1.00  0.00              
ATOM    680 1HG1 VAL A  51      -5.394  31.579 -83.447  1.00  0.00              
ATOM    681 2HG1 VAL A  51      -5.571  31.778 -81.688  1.00  0.00              
ATOM    682 3HG1 VAL A  51      -4.695  30.373 -82.341  1.00  0.00              
ATOM    683 1HG2 VAL A  51      -6.682  29.813 -84.632  1.00  0.00              
ATOM    684 2HG2 VAL A  51      -5.993  28.573 -83.557  1.00  0.00              
ATOM    685 3HG2 VAL A  51      -7.758  28.726 -83.722  1.00  0.00              
ATOM    686  N   THR A  52      -6.049  30.593 -79.270  1.00  0.00              
ATOM    687  CA  THR A  52      -5.946  31.609 -78.237  1.00  0.00              
ATOM    688  C   THR A  52      -4.855  32.555 -78.722  1.00  0.00              
ATOM    689  O   THR A  52      -3.770  32.120 -79.133  1.00  0.00              
ATOM    690  CB  THR A  52      -5.530  31.019 -76.880  1.00  0.00              
ATOM    691  OG1 THR A  52      -6.496  30.049 -76.464  1.00  0.00              
ATOM    692  CG2 THR A  52      -5.455  32.114 -75.821  1.00  0.00              
ATOM    693  H   THR A  52      -5.332  29.885 -79.337  1.00  0.00              
ATOM    694  HA  THR A  52      -6.894  32.139 -78.145  1.00  0.00              
ATOM    695  HB  THR A  52      -4.553  30.547 -76.983  1.00  0.00              
ATOM    696  HG1 THR A  52      -6.334  29.220 -76.921  1.00  0.00              
ATOM    697 1HG2 THR A  52      -5.159  31.677 -74.868  1.00  0.00              
ATOM    698 2HG2 THR A  52      -4.721  32.861 -76.122  1.00  0.00              
ATOM    699 3HG2 THR A  52      -6.431  32.585 -75.717  1.00  0.00              
ATOM    700  N   VAL A  53      -5.157  33.845 -78.704  1.00  0.00              
ATOM    701  CA  VAL A  53      -4.216  34.862 -79.141  1.00  0.00              
ATOM    702  C   VAL A  53      -3.886  35.746 -77.949  1.00  0.00              
ATOM    703  O   VAL A  53      -4.787  36.270 -77.291  1.00  0.00              
ATOM    704  CB  VAL A  53      -4.822  35.738 -80.272  1.00  0.00              
ATOM    705  CG1 VAL A  53      -3.787  36.741 -80.763  1.00  0.00              
ATOM    706  CG2 VAL A  53      -5.312  34.861 -81.421  1.00  0.00              
ATOM    707  H   VAL A  53      -6.070  34.127 -78.376  1.00  0.00              
ATOM    708  HA  VAL A  53      -3.277  34.417 -79.473  1.00  0.00              
ATOM    709  HB  VAL A  53      -5.692  36.266 -79.883  1.00  0.00              
ATOM    710 1HG1 VAL A  53      -4.220  37.352 -81.556  1.00  0.00              
ATOM    711 2HG1 VAL A  53      -3.482  37.383 -79.937  1.00  0.00              
ATOM    712 3HG1 VAL A  53      -2.919  36.208 -81.150  1.00  0.00              
ATOM    713 1HG2 VAL A  53      -5.734  35.489 -82.205  1.00  0.00              
ATOM    714 2HG2 VAL A  53      -4.475  34.290 -81.824  1.00  0.00              
ATOM    715 3HG2 VAL A  53      -6.077  34.175 -81.055  1.00  0.00              
ATOM    716  N   GLU A  54      -2.596  35.899 -77.676  1.00  0.00              
ATOM    717  CA  GLU A  54      -2.137  36.731 -76.569  1.00  0.00              
ATOM    718  C   GLU A  54      -1.176  37.783 -77.092  1.00  0.00              
ATOM    719  O   GLU A  54      -0.222  37.464 -77.809  1.00  0.00              
ATOM    720  CB  GLU A  54      -1.465  35.884 -75.486  1.00  0.00              
ATOM    721  CG  GLU A  54      -2.334  34.763 -74.934  1.00  0.00              
ATOM    722  CD  GLU A  54      -1.553  33.869 -74.012  1.00  0.00              
ATOM    723  OE1 GLU A  54      -0.394  34.135 -73.799  1.00  0.00              
ATOM    724  OE2 GLU A  54      -2.141  32.987 -73.433  1.00  0.00              
ATOM    725  H   GLU A  54      -1.914  35.426 -78.251  1.00  0.00              
ATOM    726  HA  GLU A  54      -2.985  37.251 -76.121  1.00  0.00              
ATOM    727 1HB  GLU A  54      -0.563  35.460 -75.928  1.00  0.00              
ATOM    728 2HB  GLU A  54      -1.190  36.561 -74.677  1.00  0.00              
ATOM    729 1HG  GLU A  54      -3.228  35.120 -74.422  1.00  0.00              
ATOM    730 2HG  GLU A  54      -2.625  34.204 -75.822  1.00  0.00              
ATOM    731  N   TRP A  55      -1.438  39.035 -76.731  1.00  0.00              
ATOM    732  CA  TRP A  55      -0.602  40.155 -77.130  1.00  0.00              
ATOM    733  C   TRP A  55      -0.061  40.884 -75.913  1.00  0.00              
ATOM    734  O   TRP A  55      -0.812  41.223 -75.000  1.00  0.00              
ATOM    735  CB  TRP A  55      -1.389  41.198 -77.933  1.00  0.00              
ATOM    736  CG  TRP A  55      -1.985  40.739 -79.215  1.00  0.00              
ATOM    737  CD1 TRP A  55      -3.303  40.467 -79.457  1.00  0.00              
ATOM    738  CD2 TRP A  55      -1.298  40.523 -80.451  1.00  0.00              
ATOM    739  NE1 TRP A  55      -3.479  40.099 -80.768  1.00  0.00              
ATOM    740  CE2 TRP A  55      -2.264  40.121 -81.400  1.00  0.00              
ATOM    741  CE3 TRP A  55       0.041  40.631 -80.850  1.00  0.00              
ATOM    742  CZ2 TRP A  55      -1.933  39.825 -82.725  1.00  0.00              
ATOM    743  CZ3 TRP A  55       0.368  40.339 -82.171  1.00  0.00              
ATOM    744  CH2 TRP A  55      -0.617  39.938 -83.090  1.00  0.00              
ATOM    745  H   TRP A  55      -2.251  39.208 -76.157  1.00  0.00              
ATOM    746  HA  TRP A  55       0.259  39.792 -77.691  1.00  0.00              
ATOM    747 1HB  TRP A  55      -2.230  41.569 -77.347  1.00  0.00              
ATOM    748 2HB  TRP A  55      -0.740  42.031 -78.205  1.00  0.00              
ATOM    749  HD1 TRP A  55      -3.990  40.575 -78.620  1.00  0.00              
ATOM    750  HE1 TRP A  55      -4.359  39.852 -81.197  1.00  0.00              
ATOM    751  HE3 TRP A  55       0.841  40.936 -80.176  1.00  0.00              
ATOM    752  HZ2 TRP A  55      -2.725  39.521 -83.410  1.00  0.00              
ATOM    753  HZ3 TRP A  55       1.411  40.429 -82.476  1.00  0.00              
ATOM    754  HH2 TRP A  55      -0.325  39.712 -84.116  1.00  0.00              
ATOM    755  N   TRP A  56       1.244  41.116 -75.894  1.00  0.00              
ATOM    756  CA  TRP A  56       1.845  41.919 -74.838  1.00  0.00              
ATOM    757  C   TRP A  56       3.194  42.403 -75.323  1.00  0.00              
ATOM    758  O   TRP A  56       3.718  41.926 -76.333  1.00  0.00              
ATOM    759  CB  TRP A  56       1.961  41.160 -73.502  1.00  0.00              
ATOM    760  CG  TRP A  56       3.083  40.186 -73.382  1.00  0.00              
ATOM    761  CD1 TRP A  56       4.343  40.430 -72.912  1.00  0.00              
ATOM    762  CD2 TRP A  56       3.032  38.791 -73.692  1.00  0.00              
ATOM    763  NE1 TRP A  56       5.079  39.268 -72.906  1.00  0.00              
ATOM    764  CE2 TRP A  56       4.298  38.247 -73.382  1.00  0.00              
ATOM    765  CE3 TRP A  56       2.037  37.946 -74.202  1.00  0.00              
ATOM    766  CZ2 TRP A  56       4.595  36.888 -73.564  1.00  0.00              
ATOM    767  CZ3 TRP A  56       2.331  36.597 -74.383  1.00  0.00              
ATOM    768  CH2 TRP A  56       3.600  36.082 -74.065  1.00  0.00              
ATOM    769  H   TRP A  56       1.835  40.734 -76.618  1.00  0.00              
ATOM    770  HA  TRP A  56       1.218  42.786 -74.631  1.00  0.00              
ATOM    771 1HB  TRP A  56       2.108  41.862 -72.681  1.00  0.00              
ATOM    772 2HB  TRP A  56       1.059  40.575 -73.323  1.00  0.00              
ATOM    773  HD1 TRP A  56       4.572  41.455 -72.625  1.00  0.00              
ATOM    774  HE1 TRP A  56       6.038  39.180 -72.602  1.00  0.00              
ATOM    775  HE3 TRP A  56       1.039  38.296 -74.463  1.00  0.00              
ATOM    776  HZ2 TRP A  56       5.590  36.527 -73.303  1.00  0.00              
ATOM    777  HZ3 TRP A  56       1.550  35.948 -74.779  1.00  0.00              
ATOM    778  HH2 TRP A  56       3.798  35.021 -74.220  1.00  0.00              
ATOM    779  N   THR A  57       3.728  43.393 -74.625  1.00  0.00              
ATOM    780  CA  THR A  57       5.016  43.962 -74.962  1.00  0.00              
ATOM    781  C   THR A  57       5.970  43.615 -73.829  1.00  0.00              
ATOM    782  O   THR A  57       5.836  44.111 -72.711  1.00  0.00              
ATOM    783  CB  THR A  57       4.901  45.484 -75.129  1.00  0.00              
ATOM    784  OG1 THR A  57       3.946  45.768 -76.162  1.00  0.00              
ATOM    785  CG2 THR A  57       6.242  46.085 -75.514  1.00  0.00              
ATOM    786  H   THR A  57       3.219  43.761 -73.834  1.00  0.00              
ATOM    787  HA  THR A  57       5.386  43.516 -75.886  1.00  0.00              
ATOM    788  HB  THR A  57       4.567  45.920 -74.187  1.00  0.00              
ATOM    789  HG1 THR A  57       3.058  45.694 -75.805  1.00  0.00              
ATOM    790 1HG2 THR A  57       6.137  47.164 -75.627  1.00  0.00              
ATOM    791 2HG2 THR A  57       6.974  45.870 -74.735  1.00  0.00              
ATOM    792 3HG2 THR A  57       6.576  45.652 -76.456  1.00  0.00              
ATOM    793  N   HIS A  58       6.920  42.737 -74.132  1.00  0.00              
ATOM    794  CA  HIS A  58       7.898  42.270 -73.156  1.00  0.00              
ATOM    795  C   HIS A  58       8.617  43.368 -72.385  1.00  0.00              
ATOM    796  O   HIS A  58       8.640  43.354 -71.154  1.00  0.00              
ATOM    797  CB  HIS A  58       8.949  41.391 -73.838  1.00  0.00              
ATOM    798  CG  HIS A  58      10.052  40.954 -72.924  1.00  0.00              
ATOM    799  ND1 HIS A  58       9.852  40.067 -71.887  1.00  0.00              
ATOM    800  CD2 HIS A  58      11.359  41.303 -72.871  1.00  0.00              
ATOM    801  CE1 HIS A  58      10.988  39.889 -71.237  1.00  0.00              
ATOM    802  NE2 HIS A  58      11.918  40.628 -71.814  1.00  0.00              
ATOM    803  H   HIS A  58       6.961  42.383 -75.077  1.00  0.00              
ATOM    804  HA  HIS A  58       7.395  41.689 -72.383  1.00  0.00              
ATOM    805 1HB  HIS A  58       8.486  40.482 -74.224  1.00  0.00              
ATOM    806 2HB  HIS A  58       9.419  41.935 -74.657  1.00  0.00              
ATOM    807  HD1 HIS A  58       9.010  39.563 -71.694  1.00  0.00              
ATOM    808  HD2 HIS A  58      11.971  41.971 -73.478  1.00  0.00              
ATOM    809  HE1 HIS A  58      11.037  39.219 -70.379  1.00  0.00              
ATOM    810  N   SER A  59       9.205  44.315 -73.106  1.00  0.00              
ATOM    811  CA  SER A  59       9.954  45.388 -72.468  1.00  0.00              
ATOM    812  C   SER A  59       9.129  46.171 -71.460  1.00  0.00              
ATOM    813  O   SER A  59       9.653  46.613 -70.434  1.00  0.00              
ATOM    814  CB  SER A  59      10.523  46.344 -73.523  1.00  0.00              
ATOM    815  OG  SER A  59       9.506  47.134 -74.113  1.00  0.00              
ATOM    816  H   SER A  59       9.135  44.296 -74.113  1.00  0.00              
ATOM    817  HA  SER A  59      10.868  45.047 -71.979  1.00  0.00              
ATOM    818 1HB  SER A  59      11.252  46.997 -73.044  1.00  0.00              
ATOM    819 2HB  SER A  59      11.016  45.757 -74.297  1.00  0.00              
ATOM    820  HG  SER A  59       9.817  47.479 -74.954  1.00  0.00              
ATOM    821  N   ALA A  60       7.842  46.336 -71.745  1.00  0.00              
ATOM    822  CA  ALA A  60       6.947  47.081 -70.870  1.00  0.00              
ATOM    823  C   ALA A  60       6.348  46.221 -69.764  1.00  0.00              
ATOM    824  O   ALA A  60       5.770  46.745 -68.810  1.00  0.00              
ATOM    825  CB  ALA A  60       5.832  47.710 -71.695  1.00  0.00              
ATOM    826  H   ALA A  60       7.475  45.932 -72.595  1.00  0.00              
ATOM    827  HA  ALA A  60       7.517  47.865 -70.372  1.00  0.00              
ATOM    828 1HB  ALA A  60       5.164  48.267 -71.038  1.00  0.00              
ATOM    829 2HB  ALA A  60       6.262  48.387 -72.433  1.00  0.00              
ATOM    830 3HB  ALA A  60       5.271  46.928 -72.204  1.00  0.00              
ATOM    831  N   GLY A  61       6.480  44.907 -69.897  1.00  0.00              
ATOM    832  CA  GLY A  61       5.932  44.006 -68.899  1.00  0.00              
ATOM    833  C   GLY A  61       4.417  44.073 -68.856  1.00  0.00              
ATOM    834  O   GLY A  61       3.808  43.890 -67.800  1.00  0.00              
ATOM    835  H   GLY A  61       6.964  44.521 -70.695  1.00  0.00              
ATOM    836 1HA  GLY A  61       6.232  42.985 -69.138  1.00  0.00              
ATOM    837 2HA  GLY A  61       6.323  44.279 -67.920  1.00  0.00              
ATOM    838  N   GLY A  62       3.798  44.335 -70.002  1.00  0.00              
ATOM    839  CA  GLY A  62       2.353  44.425 -70.034  1.00  0.00              
ATOM    840  C   GLY A  62       1.766  44.823 -71.370  1.00  0.00              
ATOM    841  O   GLY A  62       2.409  44.708 -72.418  1.00  0.00              
ATOM    842  H   GLY A  62       4.319  44.473 -70.856  1.00  0.00              
ATOM    843 1HA  GLY A  62       1.930  43.454 -69.775  1.00  0.00              
ATOM    844 2HA  GLY A  62       2.026  45.168 -69.307  1.00  0.00              
ATOM    845  N   VAL A  63       0.533  45.310 -71.314  1.00  0.00              
ATOM    846  CA  VAL A  63      -0.215  45.710 -72.495  1.00  0.00              
ATOM    847  C   VAL A  63      -0.002  47.174 -72.860  1.00  0.00              
ATOM    848  O   VAL A  63      -0.119  48.062 -72.011  1.00  0.00              
ATOM    849  CB  VAL A  63      -1.721  45.448 -72.274  1.00  0.00              
ATOM    850  CG1 VAL A  63      -2.517  45.864 -73.494  1.00  0.00              
ATOM    851  CG2 VAL A  63      -1.946  43.973 -71.974  1.00  0.00              
ATOM    852  H   VAL A  63       0.103  45.403 -70.405  1.00  0.00              
ATOM    853  HA  VAL A  63       0.122  45.169 -73.380  1.00  0.00              
ATOM    854  HB  VAL A  63      -2.054  46.010 -71.402  1.00  0.00              
ATOM    855 1HG1 VAL A  63      -3.576  45.672 -73.320  1.00  0.00              
ATOM    856 2HG1 VAL A  63      -2.367  46.927 -73.681  1.00  0.00              
ATOM    857 3HG1 VAL A  63      -2.183  45.292 -74.359  1.00  0.00              
ATOM    858 1HG2 VAL A  63      -3.009  43.791 -71.818  1.00  0.00              
ATOM    859 2HG2 VAL A  63      -1.594  43.374 -72.814  1.00  0.00              
ATOM    860 3HG2 VAL A  63      -1.395  43.696 -71.075  1.00  0.00              
ATOM    861  N   THR A  64       0.315  47.416 -74.127  1.00  0.00              
ATOM    862  CA  THR A  64       0.543  48.769 -74.624  1.00  0.00              
ATOM    863  C   THR A  64      -0.424  49.070 -75.763  1.00  0.00              
ATOM    864  O   THR A  64      -1.202  48.209 -76.175  1.00  0.00              
ATOM    865  CB  THR A  64       1.971  48.942 -75.164  1.00  0.00              
ATOM    866  OG1 THR A  64       2.137  48.125 -76.330  1.00  0.00              
ATOM    867  CG2 THR A  64       2.994  48.547 -74.106  1.00  0.00              
ATOM    868  H   THR A  64       0.400  46.637 -74.764  1.00  0.00              
ATOM    869  HA  THR A  64       0.346  49.491 -73.831  1.00  0.00              
ATOM    870  HB  THR A  64       2.121  49.985 -75.442  1.00  0.00              
ATOM    871  HG1 THR A  64       1.989  47.205 -76.099  1.00  0.00              
ATOM    872 1HG2 THR A  64       3.999  48.677 -74.507  1.00  0.00              
ATOM    873 2HG2 THR A  64       2.869  49.178 -73.226  1.00  0.00              
ATOM    874 3HG2 THR A  64       2.845  47.504 -73.829  1.00  0.00              
ATOM    875  N   GLU A  65      -0.362  50.292 -76.278  1.00  0.00              
ATOM    876  CA  GLU A  65      -1.236  50.695 -77.368  1.00  0.00              
ATOM    877  C   GLU A  65      -1.046  49.793 -78.589  1.00  0.00              
ATOM    878  O   GLU A  65      -2.008  49.479 -79.291  1.00  0.00              
ATOM    879  CB  GLU A  65      -0.964  52.156 -77.737  1.00  0.00              
ATOM    880  CG  GLU A  65      -2.119  52.851 -78.438  1.00  0.00              
ATOM    881  CD  GLU A  65      -3.419  52.757 -77.653  1.00  0.00              
ATOM    882  OE1 GLU A  65      -3.367  52.723 -76.406  1.00  0.00              
ATOM    883  OE2 GLU A  65      -4.497  52.732 -78.281  1.00  0.00              
ATOM    884  H   GLU A  65       0.303  50.957 -75.909  1.00  0.00              
ATOM    885  HA  GLU A  65      -2.278  50.590 -77.065  1.00  0.00              
ATOM    886 1HB  GLU A  65      -0.734  52.681 -76.810  1.00  0.00              
ATOM    887 2HB  GLU A  65      -0.088  52.163 -78.386  1.00  0.00              
ATOM    888 1HG  GLU A  65      -1.922  53.899 -78.663  1.00  0.00              
ATOM    889 2HG  GLU A  65      -2.226  52.295 -79.368  1.00  0.00              
ATOM    890  N   LYS A  66       0.189  49.371 -78.844  1.00  0.00              
ATOM    891  CA  LYS A  66       0.452  48.502 -79.987  1.00  0.00              
ATOM    892  C   LYS A  66      -0.304  47.185 -79.837  1.00  0.00              
ATOM    893  O   LYS A  66      -0.820  46.642 -80.813  1.00  0.00              
ATOM    894  CB  LYS A  66       1.949  48.218 -80.114  1.00  0.00              
ATOM    895  CG  LYS A  66       2.323  47.400 -81.340  1.00  0.00              
ATOM    896  CD  LYS A  66       1.998  48.147 -82.623  1.00  0.00              
ATOM    897  CE  LYS A  66       2.525  47.401 -83.839  1.00  0.00              
ATOM    898  NZ  LYS A  66       2.244  48.141 -85.100  1.00  0.00              
ATOM    899  H   LYS A  66       0.957  49.648 -78.249  1.00  0.00              
ATOM    900  HA  LYS A  66       0.092  48.976 -80.901  1.00  0.00              
ATOM    901 1HB  LYS A  66       2.455  49.183 -80.150  1.00  0.00              
ATOM    902 2HB  LYS A  66       2.251  47.684 -79.213  1.00  0.00              
ATOM    903 1HG  LYS A  66       3.392  47.189 -81.302  1.00  0.00              
ATOM    904 2HG  LYS A  66       1.768  46.463 -81.314  1.00  0.00              
ATOM    905 1HD  LYS A  66       0.915  48.253 -82.699  1.00  0.00              
ATOM    906 2HD  LYS A  66       2.455  49.135 -82.575  1.00  0.00              
ATOM    907 1HE  LYS A  66       3.600  47.272 -83.722  1.00  0.00              
ATOM    908 2HE  LYS A  66       2.045  46.423 -83.874  1.00  0.00              
ATOM    909 1HZ  LYS A  66       2.606  47.618 -85.885  1.00  0.00              
ATOM    910 2HZ  LYS A  66       1.246  48.260 -85.206  1.00  0.00              
ATOM    911 3HZ  LYS A  66       2.689  49.047 -85.065  1.00  0.00              
ATOM    912  N   ASP A  67      -0.358  46.666 -78.616  1.00  0.00              
ATOM    913  CA  ASP A  67      -1.063  45.418 -78.369  1.00  0.00              
ATOM    914  C   ASP A  67      -2.549  45.575 -78.656  1.00  0.00              
ATOM    915  O   ASP A  67      -3.173  44.689 -79.239  1.00  0.00              
ATOM    916  CB  ASP A  67      -0.827  44.979 -76.932  1.00  0.00              
ATOM    917  CG  ASP A  67       0.624  44.662 -76.676  1.00  0.00              
ATOM    918  OD1 ASP A  67       1.154  43.772 -77.371  1.00  0.00              
ATOM    919  OD2 ASP A  67       1.238  45.307 -75.799  1.00  0.00              
ATOM    920  H   ASP A  67       0.093  47.137 -77.845  1.00  0.00              
ATOM    921  HA  ASP A  67      -0.691  44.645 -79.042  1.00  0.00              
ATOM    922 1HB  ASP A  67      -1.210  45.684 -76.194  1.00  0.00              
ATOM    923 2HB  ASP A  67      -1.425  44.067 -76.910  1.00  0.00              
ATOM    924  N   ARG A  68      -3.120  46.706 -78.254  1.00  0.00              
ATOM    925  CA  ARG A  68      -4.532  46.946 -78.511  1.00  0.00              
ATOM    926  C   ARG A  68      -4.795  47.085 -80.003  1.00  0.00              
ATOM    927  O   ARG A  68      -5.838  46.652 -80.495  1.00  0.00              
ATOM    928  CB  ARG A  68      -5.004  48.175 -77.737  1.00  0.00              
ATOM    929  CG  ARG A  68      -5.103  47.938 -76.239  1.00  0.00              
ATOM    930  CD  ARG A  68      -5.734  49.119 -75.515  1.00  0.00              
ATOM    931  NE  ARG A  68      -4.771  50.176 -75.224  1.00  0.00              
ATOM    932  CZ  ARG A  68      -3.941  50.166 -74.185  1.00  0.00              
ATOM    933  NH1 ARG A  68      -3.957  49.151 -73.331  1.00  0.00              
ATOM    934  NH2 ARG A  68      -3.096  51.171 -74.000  1.00  0.00              
ATOM    935  H   ARG A  68      -2.582  47.409 -77.767  1.00  0.00              
ATOM    936  HA  ARG A  68      -5.120  46.095 -78.166  1.00  0.00              
ATOM    937 1HB  ARG A  68      -4.293  48.974 -77.943  1.00  0.00              
ATOM    938 2HB  ARG A  68      -5.981  48.447 -78.137  1.00  0.00              
ATOM    939 1HG  ARG A  68      -5.710  47.049 -76.068  1.00  0.00              
ATOM    940 2HG  ARG A  68      -4.098  47.773 -75.847  1.00  0.00              
ATOM    941 1HD  ARG A  68      -6.524  49.535 -76.139  1.00  0.00              
ATOM    942 2HD  ARG A  68      -6.159  48.771 -74.574  1.00  0.00              
ATOM    943  HE  ARG A  68      -4.584  51.034 -75.726  1.00  0.00              
ATOM    944 1HH1 ARG A  68      -4.601  48.385 -73.472  1.00  0.00              
ATOM    945 2HH1 ARG A  68      -3.325  49.148 -72.543  1.00  0.00              
ATOM    946 1HH2 ARG A  68      -3.085  51.944 -74.651  1.00  0.00              
ATOM    947 2HH2 ARG A  68      -2.468  51.160 -73.210  1.00  0.00              
ATOM    948  N   GLU A  69      -3.851  47.682 -80.723  1.00  0.00              
ATOM    949  CA  GLU A  69      -3.989  47.822 -82.164  1.00  0.00              
ATOM    950  C   GLU A  69      -3.985  46.428 -82.790  1.00  0.00              
ATOM    951  O   GLU A  69      -4.800  46.126 -83.658  1.00  0.00              
ATOM    952  CB  GLU A  69      -2.832  48.637 -82.742  1.00  0.00              
ATOM    953  CG  GLU A  69      -2.864  48.731 -84.256  1.00  0.00              
ATOM    954  CD  GLU A  69      -1.643  49.413 -84.835  1.00  0.00              
ATOM    955  OE1 GLU A  69      -1.610  49.608 -86.067  1.00  0.00              
ATOM    956  OE2 GLU A  69      -0.719  49.754 -84.068  1.00  0.00              
ATOM    957  H   GLU A  69      -3.025  48.045 -80.270  1.00  0.00              
ATOM    958  HA  GLU A  69      -4.942  48.297 -82.400  1.00  0.00              
ATOM    959 1HB  GLU A  69      -2.895  49.634 -82.305  1.00  0.00              
ATOM    960 2HB  GLU A  69      -1.909  48.156 -82.417  1.00  0.00              
ATOM    961 1HG  GLU A  69      -2.983  47.766 -84.748  1.00  0.00              
ATOM    962 2HG  GLU A  69      -3.738  49.350 -84.456  1.00  0.00              
ATOM    963  N   MET A  70      -3.062  45.576 -82.349  1.00  0.00              
ATOM    964  CA  MET A  70      -2.987  44.223 -82.887  1.00  0.00              
ATOM    965  C   MET A  70      -4.262  43.438 -82.592  1.00  0.00              
ATOM    966  O   MET A  70      -4.709  42.648 -83.417  1.00  0.00              
ATOM    967  CB  MET A  70      -1.766  43.481 -82.332  1.00  0.00              
ATOM    968  CG  MET A  70      -0.434  44.125 -82.701  1.00  0.00              
ATOM    969  SD  MET A  70      -0.221  44.453 -84.477  1.00  0.00              
ATOM    970  CE  MET A  70      -0.083  42.779 -85.114  1.00  0.00              
ATOM    971  H   MET A  70      -2.404  45.859 -81.637  1.00  0.00              
ATOM    972  HA  MET A  70      -2.891  44.259 -83.972  1.00  0.00              
ATOM    973 1HB  MET A  70      -1.876  43.455 -81.249  1.00  0.00              
ATOM    974 2HB  MET A  70      -1.806  42.465 -82.726  1.00  0.00              
ATOM    975 1HG  MET A  70      -0.355  45.072 -82.167  1.00  0.00              
ATOM    976 2HG  MET A  70       0.366  43.458 -82.379  1.00  0.00              
ATOM    977 1HE  MET A  70       0.052  42.810 -86.195  1.00  0.00              
ATOM    978 2HE  MET A  70       0.774  42.284 -84.655  1.00  0.00              
ATOM    979 3HE  MET A  70      -0.992  42.224 -84.878  1.00  0.00              
ATOM    980  N   ALA A  71      -4.846  43.656 -81.419  1.00  0.00              
ATOM    981  CA  ALA A  71      -6.081  42.973 -81.058  1.00  0.00              
ATOM    982  C   ALA A  71      -7.203  43.381 -82.019  1.00  0.00              
ATOM    983  O   ALA A  71      -7.959  42.541 -82.503  1.00  0.00              
ATOM    984  CB  ALA A  71      -6.464  43.316 -79.627  1.00  0.00              
ATOM    985  H   ALA A  71      -4.432  44.304 -80.764  1.00  0.00              
ATOM    986  HA  ALA A  71      -5.927  41.898 -81.155  1.00  0.00              
ATOM    987 1HB  ALA A  71      -7.388  42.801 -79.366  1.00  0.00              
ATOM    988 2HB  ALA A  71      -5.669  43.000 -78.951  1.00  0.00              
ATOM    989 3HB  ALA A  71      -6.611  44.391 -79.538  1.00  0.00              
ATOM    990  N   ARG A  72      -7.305  44.674 -82.302  1.00  0.00              
ATOM    991  CA  ARG A  72      -8.344  45.148 -83.207  1.00  0.00              
ATOM    992  C   ARG A  72      -8.124  44.626 -84.625  1.00  0.00              
ATOM    993  O   ARG A  72      -9.082  44.251 -85.311  1.00  0.00              
ATOM    994  CB  ARG A  72      -8.390  46.676 -83.210  1.00  0.00              
ATOM    995  CG  ARG A  72      -8.939  47.281 -81.933  1.00  0.00              
ATOM    996  CD  ARG A  72      -9.174  48.772 -82.103  1.00  0.00              
ATOM    997  NE  ARG A  72      -7.929  49.530 -82.107  1.00  0.00              
ATOM    998  CZ  ARG A  72      -7.273  49.881 -81.006  1.00  0.00              
ATOM    999  NH1 ARG A  72      -7.747  49.546 -79.809  1.00  0.00              
ATOM   1000  NH2 ARG A  72      -6.148  50.567 -81.107  1.00  0.00              
ATOM   1001  H   ARG A  72      -6.666  45.341 -81.894  1.00  0.00              
ATOM   1002  HA  ARG A  72      -9.315  44.769 -82.885  1.00  0.00              
ATOM   1003 1HB  ARG A  72      -7.371  47.025 -83.372  1.00  0.00              
ATOM   1004 2HB  ARG A  72      -9.014  46.973 -84.053  1.00  0.00              
ATOM   1005 1HG  ARG A  72      -9.879  46.785 -81.690  1.00  0.00              
ATOM   1006 2HG  ARG A  72      -8.220  47.109 -81.131  1.00  0.00              
ATOM   1007 1HD  ARG A  72      -9.688  48.944 -83.048  1.00  0.00              
ATOM   1008 2HD  ARG A  72      -9.795  49.128 -81.282  1.00  0.00              
ATOM   1009  HE  ARG A  72      -7.395  49.889 -82.888  1.00  0.00              
ATOM   1010 1HH1 ARG A  72      -8.608  49.023 -79.738  1.00  0.00              
ATOM   1011 2HH1 ARG A  72      -7.244  49.816 -78.976  1.00  0.00              
ATOM   1012 1HH2 ARG A  72      -5.794  50.820 -82.020  1.00  0.00              
ATOM   1013 2HH2 ARG A  72      -5.648  50.836 -80.273  1.00  0.00              
ATOM   1014  N   LEU A  73      -6.869  44.583 -85.063  1.00  0.00              
ATOM   1015  CA  LEU A  73      -6.567  44.088 -86.400  1.00  0.00              
ATOM   1016  C   LEU A  73      -6.839  42.586 -86.475  1.00  0.00              
ATOM   1017  O   LEU A  73      -7.209  42.071 -87.532  1.00  0.00              
ATOM   1018  CB  LEU A  73      -5.115  44.405 -86.765  1.00  0.00              
ATOM   1019  CG  LEU A  73      -4.829  45.902 -86.951  1.00  0.00              
ATOM   1020  CD1 LEU A  73      -3.344  46.127 -87.151  1.00  0.00              
ATOM   1021  CD2 LEU A  73      -5.621  46.435 -88.142  1.00  0.00              
ATOM   1022  H   LEU A  73      -6.112  44.894 -84.471  1.00  0.00              
ATOM   1023  HA  LEU A  73      -7.222  44.570 -87.124  1.00  0.00              
ATOM   1024 1HB  LEU A  73      -4.622  44.031 -85.869  1.00  0.00              
ATOM   1025 2HB  LEU A  73      -4.782  43.831 -87.629  1.00  0.00              
ATOM   1026  HG  LEU A  73      -5.189  46.414 -86.058  1.00  0.00              
ATOM   1027 1HD1 LEU A  73      -3.151  47.192 -87.282  1.00  0.00              
ATOM   1028 2HD1 LEU A  73      -2.800  45.766 -86.278  1.00  0.00              
ATOM   1029 3HD1 LEU A  73      -3.010  45.587 -88.036  1.00  0.00              
ATOM   1030 1HD2 LEU A  73      -5.415  47.498 -88.269  1.00  0.00              
ATOM   1031 2HD2 LEU A  73      -5.328  45.898 -89.044  1.00  0.00              
ATOM   1032 3HD2 LEU A  73      -6.687  46.292 -87.964  1.00  0.00              
ATOM   1033  N   THR A  74      -6.672  41.888 -85.353  1.00  0.00              
ATOM   1034  CA  THR A  74      -6.934  40.453 -85.304  1.00  0.00              
ATOM   1035  C   THR A  74      -8.434  40.215 -85.500  1.00  0.00              
ATOM   1036  O   THR A  74      -8.842  39.360 -86.289  1.00  0.00              
ATOM   1037  CB  THR A  74      -6.480  39.846 -83.954  1.00  0.00              
ATOM   1038  OG1 THR A  74      -5.051  39.932 -83.845  1.00  0.00              
ATOM   1039  CG2 THR A  74      -6.886  38.388 -83.858  1.00  0.00              
ATOM   1040  H   THR A  74      -6.357  42.360 -84.517  1.00  0.00              
ATOM   1041  HA  THR A  74      -6.408  39.954 -86.118  1.00  0.00              
ATOM   1042  HB  THR A  74      -6.944  40.404 -83.141  1.00  0.00              
ATOM   1043  HG1 THR A  74      -4.646  39.446 -84.567  1.00  0.00              
ATOM   1044 1HG2 THR A  74      -6.557  37.982 -82.901  1.00  0.00              
ATOM   1045 2HG2 THR A  74      -7.970  38.307 -83.935  1.00  0.00              
ATOM   1046 3HG2 THR A  74      -6.422  37.828 -84.669  1.00  0.00              
ATOM   1047  N   ASP A  75      -9.260  40.971 -84.784  1.00  0.00              
ATOM   1048  CA  ASP A  75     -10.706  40.821 -84.927  1.00  0.00              
ATOM   1049  C   ASP A  75     -11.162  41.159 -86.335  1.00  0.00              
ATOM   1050  O   ASP A  75     -12.089  40.540 -86.859  1.00  0.00              
ATOM   1051  CB  ASP A  75     -11.456  41.727 -83.952  1.00  0.00              
ATOM   1052  CG  ASP A  75     -11.512  41.162 -82.556  1.00  0.00              
ATOM   1053  OD1 ASP A  75     -11.440  39.926 -82.404  1.00  0.00              
ATOM   1054  OD2 ASP A  75     -11.651  41.958 -81.607  1.00  0.00              
ATOM   1055  H   ASP A  75      -8.898  41.655 -84.135  1.00  0.00              
ATOM   1056  HA  ASP A  75     -10.989  39.782 -84.752  1.00  0.00              
ATOM   1057 1HB  ASP A  75     -11.081  42.750 -83.934  1.00  0.00              
ATOM   1058 2HB  ASP A  75     -12.449  41.711 -84.401  1.00  0.00              
ATOM   1059  N   ALA A  76     -10.518  42.151 -86.936  1.00  0.00              
ATOM   1060  CA  ALA A  76     -10.876  42.572 -88.282  1.00  0.00              
ATOM   1061  C   ALA A  76     -10.738  41.429 -89.286  1.00  0.00              
ATOM   1062  O   ALA A  76     -11.451  41.390 -90.291  1.00  0.00              
ATOM   1063  CB  ALA A  76     -10.012  43.750 -88.700  1.00  0.00              
ATOM   1064  H   ALA A  76      -9.766  42.625 -86.456  1.00  0.00              
ATOM   1065  HA  ALA A  76     -11.923  42.875 -88.287  1.00  0.00              
ATOM   1066 1HB  ALA A  76     -10.285  44.060 -89.709  1.00  0.00              
ATOM   1067 2HB  ALA A  76     -10.169  44.580 -88.010  1.00  0.00              
ATOM   1068 3HB  ALA A  76      -8.964  43.456 -88.683  1.00  0.00              
ATOM   1069  N   LEU A  77      -9.828  40.499 -89.013  1.00  0.00              
ATOM   1070  CA  LEU A  77      -9.606  39.353 -89.895  1.00  0.00              
ATOM   1071  C   LEU A  77     -10.869  38.516 -90.056  1.00  0.00              
ATOM   1072  O   LEU A  77     -11.042  37.825 -91.060  1.00  0.00              
ATOM   1073  CB  LEU A  77      -8.496  38.459 -89.338  1.00  0.00              
ATOM   1074  CG  LEU A  77      -7.094  39.049 -89.180  1.00  0.00              
ATOM   1075  CD1 LEU A  77      -6.203  38.051 -88.447  1.00  0.00              
ATOM   1076  CD2 LEU A  77      -6.517  39.378 -90.548  1.00  0.00              
ATOM   1077  H   LEU A  77      -9.275  40.587 -88.173  1.00  0.00              
ATOM   1078  HA  LEU A  77      -9.344  39.705 -90.892  1.00  0.00              
ATOM   1079 1HB  LEU A  77      -8.907  38.261 -88.350  1.00  0.00              
ATOM   1080 2HB  LEU A  77      -8.415  37.524 -89.892  1.00  0.00              
ATOM   1081  HG  LEU A  77      -7.197  39.985 -88.630  1.00  0.00              
ATOM   1082 1HD1 LEU A  77      -5.203  38.470 -88.333  1.00  0.00              
ATOM   1083 2HD1 LEU A  77      -6.622  37.844 -87.462  1.00  0.00              
ATOM   1084 3HD1 LEU A  77      -6.145  37.126 -89.020  1.00  0.00              
ATOM   1085 1HD2 LEU A  77      -5.518  39.799 -90.429  1.00  0.00              
ATOM   1086 2HD2 LEU A  77      -6.460  38.469 -91.147  1.00  0.00              
ATOM   1087 3HD2 LEU A  77      -7.158  40.103 -91.049  1.00  0.00              
ATOM   1088  N   LEU A  78     -11.746  38.572 -89.061  1.00  0.00              
ATOM   1089  CA  LEU A  78     -12.986  37.805 -89.089  1.00  0.00              
ATOM   1090  C   LEU A  78     -14.031  38.430 -90.005  1.00  0.00              
ATOM   1091  O   LEU A  78     -14.934  37.741 -90.481  1.00  0.00              
ATOM   1092  CB  LEU A  78     -13.568  37.693 -87.676  1.00  0.00              
ATOM   1093  CG  LEU A  78     -12.691  37.067 -86.588  1.00  0.00              
ATOM   1094  CD1 LEU A  78     -13.396  37.180 -85.243  1.00  0.00              
ATOM   1095  CD2 LEU A  78     -12.400  35.613 -86.923  1.00  0.00              
ATOM   1096  H   LEU A  78     -11.550  39.161 -88.264  1.00  0.00              
ATOM   1097  HA  LEU A  78     -12.792  36.812 -89.494  1.00  0.00              
ATOM   1098 1HB  LEU A  78     -13.706  38.751 -87.457  1.00  0.00              
ATOM   1099 2HB  LEU A  78     -14.536  37.193 -87.677  1.00  0.00              
ATOM   1100  HG  LEU A  78     -11.741  37.601 -86.591  1.00  0.00              
ATOM   1101 1HD1 LEU A  78     -12.773  36.735 -84.467  1.00  0.00              
ATOM   1102 2HD1 LEU A  78     -13.569  38.231 -85.010  1.00  0.00              
ATOM   1103 3HD1 LEU A  78     -14.350  36.656 -85.287  1.00  0.00              
ATOM   1104 1HD2 LEU A  78     -11.775  35.179 -86.142  1.00  0.00              
ATOM   1105 2HD2 LEU A  78     -13.337  35.060 -86.988  1.00  0.00              
ATOM   1106 3HD2 LEU A  78     -11.878  35.557 -87.878  1.00  0.00              
ATOM   1107  N   GLN A  79     -13.898  39.730 -90.255  1.00  0.00              
ATOM   1108  CA  GLN A  79     -14.850  40.458 -91.089  1.00  0.00              
ATOM   1109  C   GLN A  79     -16.276  40.035 -90.758  1.00  0.00              
ATOM   1110  O   GLN A  79     -16.997  39.497 -91.600  1.00  0.00              
ATOM   1111  CB  GLN A  79     -14.566  40.238 -92.578  1.00  0.00              
ATOM   1112  CG  GLN A  79     -13.402  41.067 -93.105  1.00  0.00              
ATOM   1113  CD  GLN A  79     -12.069  40.360 -92.979  1.00  0.00              
ATOM   1114  OE1 GLN A  79     -11.010  40.981 -93.076  1.00  0.00              
ATOM   1115  NE2 GLN A  79     -12.114  39.051 -92.782  1.00  0.00              
ATOM   1116  H   GLN A  79     -13.114  40.226 -89.855  1.00  0.00              
ATOM   1117  HA  GLN A  79     -14.776  41.525 -90.881  1.00  0.00              
ATOM   1118 1HB  GLN A  79     -14.357  39.176 -92.705  1.00  0.00              
ATOM   1119 2HB  GLN A  79     -15.480  40.494 -93.114  1.00  0.00              
ATOM   1120 1HG  GLN A  79     -13.421  41.560 -94.077  1.00  0.00              
ATOM   1121 2HG  GLN A  79     -13.467  41.818 -92.317  1.00  0.00              
ATOM   1122 1HE2 GLN A  79     -11.265  38.529 -92.691  1.00  0.00              
ATOM   1123 2HE2 GLN A  79     -12.996  38.584 -92.723  1.00  0.00              
ATOM   1124  N   ARG A  80     -16.663  40.282 -89.512  1.00  0.00              
ATOM   1125  CA  ARG A  80     -17.990  39.947 -89.014  1.00  0.00              
ATOM   1126  C   ARG A  80     -19.035  40.907 -89.569  1.00  0.00              
ATOM   1127  O   ARG A  80     -20.089  40.424 -90.033  1.00  0.00              
ATOM   1128  OXT ARG A  80     -18.833  42.090 -89.552  1.00  0.00              
ATOM   1129  CB  ARG A  80     -17.993  40.002 -87.487  1.00  0.00              
ATOM   1130  CG  ARG A  80     -17.056  38.999 -86.834  1.00  0.00              
ATOM   1131  CD  ARG A  80     -16.795  39.358 -85.383  1.00  0.00              
ATOM   1132  NE  ARG A  80     -16.051  40.609 -85.268  1.00  0.00              
ATOM   1133  CZ  ARG A  80     -15.731  41.188 -84.115  1.00  0.00              
ATOM   1134  NH1 ARG A  80     -16.089  40.629 -82.968  1.00  0.00              
ATOM   1135  NH2 ARG A  80     -15.052  42.326 -84.111  1.00  0.00              
ATOM   1136  H   ARG A  80     -16.001  40.722 -88.889  1.00  0.00              
ATOM   1137  HA  ARG A  80     -18.270  38.948 -89.351  1.00  0.00              
ATOM   1138 1HB  ARG A  80     -17.705  41.014 -87.204  1.00  0.00              
ATOM   1139 2HB  ARG A  80     -19.017  39.812 -87.164  1.00  0.00              
ATOM   1140 1HG  ARG A  80     -17.513  38.011 -86.889  1.00  0.00              
ATOM   1141 2HG  ARG A  80     -16.115  38.995 -87.385  1.00  0.00              
ATOM   1142 1HD  ARG A  80     -17.749  39.465 -84.868  1.00  0.00              
ATOM   1143 2HD  ARG A  80     -16.219  38.559 -84.919  1.00  0.00              
ATOM   1144  HE  ARG A  80     -15.678  41.206 -85.994  1.00  0.00              
ATOM   1145 1HH1 ARG A  80     -16.606  39.761 -82.972  1.00  0.00              
ATOM   1146 2HH1 ARG A  80     -15.844  41.073 -82.095  1.00  0.00              
ATOM   1147 1HH2 ARG A  80     -14.779  42.751 -84.987  1.00  0.00              
ATOM   1148 2HH2 ARG A  80     -14.811  42.764 -83.234  1.00  0.00              
ATOM   1149  N   LYS B  10      -1.012  15.761 -67.163  1.00  0.00              
ATOM   1150  CA  LYS B  10      -0.082  14.747 -67.648  1.00  0.00              
ATOM   1151  C   LYS B  10      -0.025  14.797 -69.176  1.00  0.00              
ATOM   1152  O   LYS B  10      -0.936  14.324 -69.853  1.00  0.00              
ATOM   1153  CB  LYS B  10      -0.545  13.367 -67.184  1.00  0.00              
ATOM   1154  CG  LYS B  10       0.476  12.265 -67.385  1.00  0.00              
ATOM   1155  CD  LYS B  10       1.734  12.526 -66.574  1.00  0.00              
ATOM   1156  CE  LYS B  10       2.683  11.346 -66.658  1.00  0.00              
ATOM   1157  NZ  LYS B  10       2.988  10.999 -68.070  1.00  0.00              
ATOM   1158 1H   LYS B  10      -1.811  15.490 -66.626  1.00  0.00              
ATOM   1159 2H   LYS B  10      -0.690  16.483 -66.552  1.00  0.00              
ATOM   1160 3H   LYS B  10      -1.492  16.351 -67.812  1.00  0.00              
ATOM   1161  HA  LYS B  10       0.921  14.957 -67.274  1.00  0.00              
ATOM   1162 1HB  LYS B  10      -0.784  13.450 -66.123  1.00  0.00              
ATOM   1163 2HB  LYS B  10      -1.450  13.128 -67.741  1.00  0.00              
ATOM   1164 1HG  LYS B  10       0.031  11.319 -67.075  1.00  0.00              
ATOM   1165 2HG  LYS B  10       0.729  12.216 -68.444  1.00  0.00              
ATOM   1166 1HD  LYS B  10       2.221  13.419 -66.965  1.00  0.00              
ATOM   1167 2HD  LYS B  10       1.449  12.693 -65.535  1.00  0.00              
ATOM   1168 1HE  LYS B  10       3.602  11.609 -66.135  1.00  0.00              
ATOM   1169 2HE  LYS B  10       2.215  10.496 -66.162  1.00  0.00              
ATOM   1170 1HZ  LYS B  10       3.622  10.211 -68.094  1.00  0.00              
ATOM   1171 2HZ  LYS B  10       2.133  10.758 -68.551  1.00  0.00              
ATOM   1172 3HZ  LYS B  10       3.420  11.790 -68.526  1.00  0.00              
ATOM   1173  N   ARG B  11       1.053  15.364 -69.711  1.00  0.00              
ATOM   1174  CA  ARG B  11       1.202  15.505 -71.154  1.00  0.00              
ATOM   1175  C   ARG B  11       2.637  15.279 -71.596  1.00  0.00              
ATOM   1176  O   ARG B  11       3.572  15.431 -70.810  1.00  0.00              
ATOM   1177  CB  ARG B  11       0.763  16.906 -71.561  1.00  0.00              
ATOM   1178  CG  ARG B  11       1.522  17.981 -70.804  1.00  0.00              
ATOM   1179  CD  ARG B  11       0.845  19.326 -70.905  1.00  0.00              
ATOM   1180  NE  ARG B  11       1.656  20.392 -70.321  1.00  0.00              
ATOM   1181  CZ  ARG B  11       1.974  20.480 -69.035  1.00  0.00              
ATOM   1182  NH1 ARG B  11       1.549  19.562 -68.176  1.00  0.00              
ATOM   1183  NH2 ARG B  11       2.715  21.492 -68.601  1.00  0.00              
ATOM   1184  H   ARG B  11       1.785  15.705 -69.105  1.00  0.00              
ATOM   1185  HA  ARG B  11       0.604  14.749 -71.663  1.00  0.00              
ATOM   1186 1HB  ARG B  11       0.937  16.996 -72.632  1.00  0.00              
ATOM   1187 2HB  ARG B  11      -0.305  16.975 -71.358  1.00  0.00              
ATOM   1188 1HG  ARG B  11       1.583  17.689 -69.755  1.00  0.00              
ATOM   1189 2HG  ARG B  11       2.528  18.053 -71.220  1.00  0.00              
ATOM   1190 1HD  ARG B  11       0.670  19.556 -71.955  1.00  0.00              
ATOM   1191 2HD  ARG B  11      -0.108  19.284 -70.379  1.00  0.00              
ATOM   1192  HE  ARG B  11       2.087  21.192 -70.767  1.00  0.00              
ATOM   1193 1HH1 ARG B  11       0.983  18.793 -68.503  1.00  0.00              
ATOM   1194 2HH1 ARG B  11       1.796  19.638 -67.200  1.00  0.00              
ATOM   1195 1HH2 ARG B  11       3.035  22.194 -69.254  1.00  0.00              
ATOM   1196 2HH2 ARG B  11       2.954  21.557 -67.624  1.00  0.00              
ATOM   1197  N   LEU B  12       2.794  14.918 -72.865  1.00  0.00              
ATOM   1198  CA  LEU B  12       4.096  14.669 -73.475  1.00  0.00              
ATOM   1199  C   LEU B  12       4.446  15.974 -74.179  1.00  0.00              
ATOM   1200  O   LEU B  12       3.775  16.364 -75.140  1.00  0.00              
ATOM   1201  CB  LEU B  12       3.959  13.523 -74.468  1.00  0.00              
ATOM   1202  CG  LEU B  12       5.205  12.872 -75.055  1.00  0.00              
ATOM   1203  CD1 LEU B  12       6.163  12.444 -73.953  1.00  0.00              
ATOM   1204  CD2 LEU B  12       4.762  11.678 -75.880  1.00  0.00              
ATOM   1205  H   LEU B  12       1.960  14.814 -73.426  1.00  0.00              
ATOM   1206  HA  LEU B  12       4.826  14.445 -72.697  1.00  0.00              
ATOM   1207 1HB  LEU B  12       3.461  12.794 -73.831  1.00  0.00              
ATOM   1208 2HB  LEU B  12       3.304  13.785 -75.299  1.00  0.00              
ATOM   1209  HG  LEU B  12       5.668  13.602 -75.720  1.00  0.00              
ATOM   1210 1HD1 LEU B  12       7.045  11.984 -74.396  1.00  0.00              
ATOM   1211 2HD1 LEU B  12       6.463  13.318 -73.373  1.00  0.00              
ATOM   1212 3HD1 LEU B  12       5.668  11.727 -73.300  1.00  0.00              
ATOM   1213 1HD2 LEU B  12       5.636  11.193 -76.314  1.00  0.00              
ATOM   1214 2HD2 LEU B  12       4.232  10.971 -75.242  1.00  0.00              
ATOM   1215 3HD2 LEU B  12       4.100  12.013 -76.679  1.00  0.00              
ATOM   1216  N   VAL B  13       5.514  16.622 -73.726  1.00  0.00              
ATOM   1217  CA  VAL B  13       5.886  17.938 -74.221  1.00  0.00              
ATOM   1218  C   VAL B  13       7.322  18.078 -74.702  1.00  0.00              
ATOM   1219  O   VAL B  13       8.243  17.474 -74.148  1.00  0.00              
ATOM   1220  CB  VAL B  13       5.664  18.991 -73.107  1.00  0.00              
ATOM   1221  CG1 VAL B  13       5.833  20.397 -73.659  1.00  0.00              
ATOM   1222  CG2 VAL B  13       4.291  18.810 -72.485  1.00  0.00              
ATOM   1223  H   VAL B  13       6.083  16.185 -73.015  1.00  0.00              
ATOM   1224  HA  VAL B  13       5.321  18.198 -75.117  1.00  0.00              
ATOM   1225  HB  VAL B  13       6.397  18.830 -72.317  1.00  0.00              
ATOM   1226 1HG1 VAL B  13       5.674  21.123 -72.861  1.00  0.00              
ATOM   1227 2HG1 VAL B  13       6.841  20.513 -74.058  1.00  0.00              
ATOM   1228 3HG1 VAL B  13       5.105  20.566 -74.453  1.00  0.00              
ATOM   1229 1HG2 VAL B  13       4.145  19.554 -71.703  1.00  0.00              
ATOM   1230 2HG2 VAL B  13       3.526  18.934 -73.252  1.00  0.00              
ATOM   1231 3HG2 VAL B  13       4.215  17.812 -72.054  1.00  0.00              
ATOM   1232  N   LYS B  14       7.499  18.909 -75.725  1.00  0.00              
ATOM   1233  CA  LYS B  14       8.815  19.208 -76.266  1.00  0.00              
ATOM   1234  C   LYS B  14       8.764  20.554 -76.970  1.00  0.00              
ATOM   1235  O   LYS B  14       7.769  20.896 -77.617  1.00  0.00              
ATOM   1236  CB  LYS B  14       9.272  18.135 -77.258  1.00  0.00              
ATOM   1237  CG  LYS B  14      10.645  18.425 -77.870  1.00  0.00              
ATOM   1238  CD  LYS B  14      11.137  17.279 -78.736  1.00  0.00              
ATOM   1239  CE  LYS B  14      12.415  17.655 -79.469  1.00  0.00              
ATOM   1240  NZ  LYS B  14      12.953  16.511 -80.252  1.00  0.00              
ATOM   1241  H   LYS B  14       6.687  19.346 -76.136  1.00  0.00              
ATOM   1242  HA  LYS B  14       9.540  19.280 -75.455  1.00  0.00              
ATOM   1243 1HB  LYS B  14       9.298  17.189 -76.716  1.00  0.00              
ATOM   1244 2HB  LYS B  14       8.518  18.082 -78.044  1.00  0.00              
ATOM   1245 1HG  LYS B  14      10.569  19.326 -78.478  1.00  0.00              
ATOM   1246 2HG  LYS B  14      11.356  18.592 -77.061  1.00  0.00              
ATOM   1247 1HD  LYS B  14      11.322  16.414 -78.097  1.00  0.00              
ATOM   1248 2HD  LYS B  14      10.360  17.034 -79.461  1.00  0.00              
ATOM   1249 1HE  LYS B  14      12.194  18.486 -80.138  1.00  0.00              
ATOM   1250 2HE  LYS B  14      13.151  17.972 -78.730  1.00  0.00              
ATOM   1251 1HZ  LYS B  14      13.800  16.796 -80.723  1.00  0.00              
ATOM   1252 2HZ  LYS B  14      13.156  15.742 -79.629  1.00  0.00              
ATOM   1253 3HZ  LYS B  14      12.268  16.219 -80.935  1.00  0.00              
ATOM   1254  N   THR B  15       9.830  21.330 -76.823  1.00  0.00              
ATOM   1255  CA  THR B  15       9.916  22.621 -77.482  1.00  0.00              
ATOM   1256  C   THR B  15      10.926  22.504 -78.612  1.00  0.00              
ATOM   1257  O   THR B  15      11.934  21.796 -78.497  1.00  0.00              
ATOM   1258  CB  THR B  15      10.361  23.732 -76.517  1.00  0.00              
ATOM   1259  OG1 THR B  15      11.641  23.405 -75.962  1.00  0.00              
ATOM   1260  CG2 THR B  15       9.343  23.899 -75.402  1.00  0.00              
ATOM   1261  H   THR B  15      10.598  21.020 -76.244  1.00  0.00              
ATOM   1262  HA  THR B  15       8.948  22.882 -77.910  1.00  0.00              
ATOM   1263  HB  THR B  15      10.452  24.666 -77.071  1.00  0.00              
ATOM   1264  HG1 THR B  15      12.055  24.203 -75.622  1.00  0.00              
ATOM   1265 1HG2 THR B  15       9.671  24.689 -74.726  1.00  0.00              
ATOM   1266 2HG2 THR B  15       8.376  24.163 -75.828  1.00  0.00              
ATOM   1267 3HG2 THR B  15       9.253  22.964 -74.849  1.00  0.00              
ATOM   1268  N   PHE B  16      10.634  23.183 -79.712  1.00  0.00              
ATOM   1269  CA  PHE B  16      11.487  23.189 -80.889  1.00  0.00              
ATOM   1270  C   PHE B  16      11.900  24.628 -81.150  1.00  0.00              
ATOM   1271  O   PHE B  16      11.057  25.526 -81.179  1.00  0.00              
ATOM   1272  CB  PHE B  16      10.725  22.628 -82.088  1.00  0.00              
ATOM   1273  CG  PHE B  16      10.296  21.197 -81.918  1.00  0.00              
ATOM   1274  CD1 PHE B  16       9.190  20.868 -81.133  1.00  0.00              
ATOM   1275  CD2 PHE B  16      11.008  20.173 -82.535  1.00  0.00              
ATOM   1276  CE1 PHE B  16       8.805  19.536 -80.967  1.00  0.00              
ATOM   1277  CE2 PHE B  16      10.628  18.841 -82.374  1.00  0.00              
ATOM   1278  CZ  PHE B  16       9.525  18.522 -81.589  1.00  0.00              
ATOM   1279  H   PHE B  16       9.777  23.717 -79.724  1.00  0.00              
ATOM   1280  HA  PHE B  16      12.383  22.596 -80.699  1.00  0.00              
ATOM   1281 1HB  PHE B  16       9.817  23.207 -82.259  1.00  0.00              
ATOM   1282 2HB  PHE B  16      11.350  22.664 -82.979  1.00  0.00              
ATOM   1283  HD1 PHE B  16       8.627  21.665 -80.648  1.00  0.00              
ATOM   1284  HD2 PHE B  16      11.874  20.423 -83.150  1.00  0.00              
ATOM   1285  HE1 PHE B  16       7.939  19.292 -80.351  1.00  0.00              
ATOM   1286  HE2 PHE B  16      11.195  18.048 -82.862  1.00  0.00              
ATOM   1287  HZ  PHE B  16       9.227  17.483 -81.460  1.00  0.00              
ATOM   1288  N   ALA B  17      13.200  24.845 -81.328  1.00  0.00              
ATOM   1289  CA  ALA B  17      13.738  26.181 -81.559  1.00  0.00              
ATOM   1290  C   ALA B  17      13.871  26.532 -83.033  1.00  0.00              
ATOM   1291  O   ALA B  17      14.176  25.679 -83.866  1.00  0.00              
ATOM   1292  CB  ALA B  17      15.094  26.314 -80.871  1.00  0.00              
ATOM   1293  H   ALA B  17      13.832  24.058 -81.302  1.00  0.00              
ATOM   1294  HA  ALA B  17      13.049  26.912 -81.137  1.00  0.00              
ATOM   1295 1HB  ALA B  17      15.492  27.313 -81.046  1.00  0.00              
ATOM   1296 2HB  ALA B  17      14.975  26.153 -79.799  1.00  0.00              
ATOM   1297 3HB  ALA B  17      15.782  25.573 -81.277  1.00  0.00              
ATOM   1298  N   PHE B  18      13.642  27.806 -83.341  1.00  0.00              
ATOM   1299  CA  PHE B  18      13.740  28.322 -84.701  1.00  0.00              
ATOM   1300  C   PHE B  18      14.371  29.709 -84.654  1.00  0.00              
ATOM   1301  O   PHE B  18      14.419  30.336 -83.601  1.00  0.00              
ATOM   1302  CB  PHE B  18      12.355  28.394 -85.349  1.00  0.00              
ATOM   1303  CG  PHE B  18      11.666  27.066 -85.428  1.00  0.00              
ATOM   1304  CD1 PHE B  18      10.891  26.604 -84.368  1.00  0.00              
ATOM   1305  CD2 PHE B  18      11.847  26.244 -86.535  1.00  0.00              
ATOM   1306  CE1 PHE B  18      10.310  25.339 -84.409  1.00  0.00              
ATOM   1307  CE2 PHE B  18      11.272  24.977 -86.582  1.00  0.00              
ATOM   1308  CZ  PHE B  18      10.502  24.526 -85.514  1.00  0.00              
ATOM   1309  H   PHE B  18      13.387  28.436 -82.594  1.00  0.00              
ATOM   1310  HA  PHE B  18      14.387  27.676 -85.296  1.00  0.00              
ATOM   1311 1HB  PHE B  18      11.706  29.051 -84.774  1.00  0.00              
ATOM   1312 2HB  PHE B  18      12.438  28.767 -86.368  1.00  0.00              
ATOM   1313  HD1 PHE B  18      10.739  27.245 -83.500  1.00  0.00              
ATOM   1314  HD2 PHE B  18      12.451  26.599 -87.370  1.00  0.00              
ATOM   1315  HE1 PHE B  18       9.706  24.989 -83.571  1.00  0.00              
ATOM   1316  HE2 PHE B  18      11.423  24.339 -87.452  1.00  0.00              
ATOM   1317  HZ  PHE B  18      10.053  23.534 -85.547  1.00  0.00              
ATOM   1318  N   PRO B  19      14.877  30.200 -85.796  1.00  0.00              
ATOM   1319  CA  PRO B  19      15.509  31.523 -85.847  1.00  0.00              
ATOM   1320  C   PRO B  19      14.536  32.701 -85.842  1.00  0.00              
ATOM   1321  O   PRO B  19      14.936  33.839 -85.597  1.00  0.00              
ATOM   1322  CB  PRO B  19      16.322  31.457 -87.134  1.00  0.00              
ATOM   1323  CG  PRO B  19      15.449  30.630 -88.016  1.00  0.00              
ATOM   1324  CD  PRO B  19      15.012  29.508 -87.091  1.00  0.00              
ATOM   1325  HA  PRO B  19      16.139  31.728 -84.969  1.00  0.00              
ATOM   1326 1HB  PRO B  19      16.505  32.461 -87.547  1.00  0.00              
ATOM   1327 2HB  PRO B  19      17.305  30.994 -86.965  1.00  0.00              
ATOM   1328 1HG  PRO B  19      14.599  31.217 -88.396  1.00  0.00              
ATOM   1329 2HG  PRO B  19      16.003  30.262 -88.891  1.00  0.00              
ATOM   1330 1HD  PRO B  19      14.062  29.055 -87.408  1.00  0.00              
ATOM   1331 2HD  PRO B  19      15.755  28.698 -87.042  1.00  0.00              
ATOM   1332  N   ASN B  20      13.262  32.431 -86.107  1.00  0.00              
ATOM   1333  CA  ASN B  20      12.256  33.485 -86.143  1.00  0.00              
ATOM   1334  C   ASN B  20      10.857  32.938 -85.878  1.00  0.00              
ATOM   1335  O   ASN B  20      10.699  31.822 -85.383  1.00  0.00              
ATOM   1336  CB  ASN B  20      12.285  34.229 -87.465  1.00  0.00              
ATOM   1337  CG  ASN B  20      11.927  33.374 -88.649  1.00  0.00              
ATOM   1338  OD1 ASN B  20      11.442  32.247 -88.502  1.00  0.00              
ATOM   1339  ND2 ASN B  20      12.241  33.870 -89.819  1.00  0.00              
ATOM   1340  H   ASN B  20      12.982  31.478 -86.288  1.00  0.00              
ATOM   1341  HA  ASN B  20      12.452  34.211 -85.351  1.00  0.00              
ATOM   1342 1HB  ASN B  20      11.803  35.203 -87.568  1.00  0.00              
ATOM   1343 2HB  ASN B  20      13.367  34.361 -87.440  1.00  0.00              
ATOM   1344 1HD2 ASN B  20      12.032  33.356 -90.651  1.00  0.00              
ATOM   1345 2HD2 ASN B  20      12.688  34.762 -89.880  1.00  0.00              
ATOM   1346  N   TYR B  21       9.843  33.734 -86.206  1.00  0.00              
ATOM   1347  CA  TYR B  21       8.452  33.336 -86.013  1.00  0.00              
ATOM   1348  C   TYR B  21       7.960  32.532 -87.213  1.00  0.00              
ATOM   1349  O   TYR B  21       7.284  31.517 -87.059  1.00  0.00              
ATOM   1350  CB  TYR B  21       7.564  34.563 -85.796  1.00  0.00              
ATOM   1351  CG  TYR B  21       6.105  34.232 -85.574  1.00  0.00              
ATOM   1352  CD1 TYR B  21       5.630  33.919 -84.308  1.00  0.00              
ATOM   1353  CD2 TYR B  21       5.206  34.236 -86.630  1.00  0.00              
ATOM   1354  CE1 TYR B  21       4.298  33.615 -84.100  1.00  0.00              
ATOM   1355  CE2 TYR B  21       3.873  33.934 -86.434  1.00  0.00              
ATOM   1356  CZ  TYR B  21       3.422  33.624 -85.167  1.00  0.00              
ATOM   1357  OH  TYR B  21       2.094  33.324 -84.965  1.00  0.00              
ATOM   1358  H   TYR B  21      10.046  34.641 -86.601  1.00  0.00              
ATOM   1359  HA  TYR B  21       8.370  32.690 -85.139  1.00  0.00              
ATOM   1360 1HB  TYR B  21       7.953  35.093 -84.925  1.00  0.00              
ATOM   1361 2HB  TYR B  21       7.663  35.193 -86.679  1.00  0.00              
ATOM   1362  HD1 TYR B  21       6.328  33.914 -83.471  1.00  0.00              
ATOM   1363  HD2 TYR B  21       5.569  34.481 -87.628  1.00  0.00              
ATOM   1364  HE1 TYR B  21       3.939  33.371 -83.101  1.00  0.00              
ATOM   1365  HE2 TYR B  21       3.182  33.941 -87.277  1.00  0.00              
ATOM   1366  HH  TYR B  21       1.575  33.361 -85.772  1.00  0.00              
ATOM   1367  N   ARG B  22       8.307  33.004 -88.408  1.00  0.00              
ATOM   1368  CA  ARG B  22       7.902  32.368 -89.656  1.00  0.00              
ATOM   1369  C   ARG B  22       8.197  30.868 -89.706  1.00  0.00              
ATOM   1370  O   ARG B  22       7.318  30.066 -90.028  1.00  0.00              
ATOM   1371  CB  ARG B  22       8.504  33.079 -90.859  1.00  0.00              
ATOM   1372  CG  ARG B  22       8.053  32.547 -92.209  1.00  0.00              
ATOM   1373  CD  ARG B  22       8.738  33.166 -93.372  1.00  0.00              
ATOM   1374  NE  ARG B  22      10.157  32.863 -93.467  1.00  0.00              
ATOM   1375  CZ  ARG B  22      10.662  31.702 -93.929  1.00  0.00              
ATOM   1376  NH1 ARG B  22       9.871  30.721 -94.303  1.00  0.00              
ATOM   1377  NH2 ARG B  22      11.976  31.567 -93.974  1.00  0.00              
ATOM   1378  H   ARG B  22       8.874  33.839 -88.441  1.00  0.00              
ATOM   1379  HA  ARG B  22       6.821  32.445 -89.776  1.00  0.00              
ATOM   1380 1HB  ARG B  22       8.230  34.130 -90.777  1.00  0.00              
ATOM   1381 2HB  ARG B  22       9.587  32.979 -90.778  1.00  0.00              
ATOM   1382 1HG  ARG B  22       8.243  31.474 -92.240  1.00  0.00              
ATOM   1383 2HG  ARG B  22       6.982  32.729 -92.313  1.00  0.00              
ATOM   1384 1HD  ARG B  22       8.267  32.814 -94.289  1.00  0.00              
ATOM   1385 2HD  ARG B  22       8.639  34.249 -93.305  1.00  0.00              
ATOM   1386  HE  ARG B  22      10.956  33.432 -93.221  1.00  0.00              
ATOM   1387 1HH1 ARG B  22       8.869  30.833 -94.245  1.00  0.00              
ATOM   1388 2HH1 ARG B  22      10.269  29.859 -94.646  1.00  0.00              
ATOM   1389 1HH2 ARG B  22      12.569  32.325 -93.666  1.00  0.00              
ATOM   1390 2HH2 ARG B  22      12.380  30.708 -94.315  1.00  0.00              
ATOM   1391  N   GLU B  23       9.432  30.498 -89.394  1.00  0.00              
ATOM   1392  CA  GLU B  23       9.819  29.093 -89.417  1.00  0.00              
ATOM   1393  C   GLU B  23       9.105  28.286 -88.336  1.00  0.00              
ATOM   1394  O   GLU B  23       8.819  27.101 -88.527  1.00  0.00              
ATOM   1395  CB  GLU B  23      11.336  28.947 -89.264  1.00  0.00              
ATOM   1396  CG  GLU B  23      12.133  29.505 -90.435  1.00  0.00              
ATOM   1397  CD  GLU B  23      13.561  28.993 -90.472  1.00  0.00              
ATOM   1398  OE1 GLU B  23      14.328  29.431 -91.354  1.00  0.00              
ATOM   1399  OE2 GLU B  23      13.917  28.149 -89.622  1.00  0.00              
ATOM   1400  H   GLU B  23      10.118  31.192 -89.136  1.00  0.00              
ATOM   1401  HA  GLU B  23       9.527  28.645 -90.368  1.00  0.00              
ATOM   1402 1HB  GLU B  23      11.615  29.469 -88.349  1.00  0.00              
ATOM   1403 2HB  GLU B  23      11.544  27.882 -89.153  1.00  0.00              
ATOM   1404 1HG  GLU B  23      11.671  29.315 -91.404  1.00  0.00              
ATOM   1405 2HG  GLU B  23      12.149  30.578 -90.245  1.00  0.00              
ATOM   1406  N   ALA B  24       8.824  28.927 -87.204  1.00  0.00              
ATOM   1407  CA  ALA B  24       8.122  28.264 -86.109  1.00  0.00              
ATOM   1408  C   ALA B  24       6.709  27.938 -86.586  1.00  0.00              
ATOM   1409  O   ALA B  24       6.212  26.829 -86.397  1.00  0.00              
ATOM   1410  CB  ALA B  24       8.073  29.176 -84.886  1.00  0.00              
ATOM   1411  H   ALA B  24       9.101  29.893 -87.098  1.00  0.00              
ATOM   1412  HA  ALA B  24       8.645  27.339 -85.867  1.00  0.00              
ATOM   1413 1HB  ALA B  24       7.547  28.670 -84.077  1.00  0.00              
ATOM   1414 2HB  ALA B  24       9.088  29.411 -84.567  1.00  0.00              
ATOM   1415 3HB  ALA B  24       7.549  30.096 -85.139  1.00  0.00              
ATOM   1416  N   MET B  25       6.071  28.909 -87.228  1.00  0.00              
ATOM   1417  CA  MET B  25       4.725  28.717 -87.745  1.00  0.00              
ATOM   1418  C   MET B  25       4.719  27.642 -88.837  1.00  0.00              
ATOM   1419  O   MET B  25       3.799  26.824 -88.903  1.00  0.00              
ATOM   1420  CB  MET B  25       4.173  30.035 -88.285  1.00  0.00              
ATOM   1421  CG  MET B  25       2.748  29.952 -88.812  1.00  0.00              
ATOM   1422  SD  MET B  25       2.028  31.575 -89.129  1.00  0.00              
ATOM   1423  CE  MET B  25       2.920  32.060 -90.604  1.00  0.00              
ATOM   1424  H   MET B  25       6.526  29.802 -87.362  1.00  0.00              
ATOM   1425  HA  MET B  25       4.069  28.363 -86.950  1.00  0.00              
ATOM   1426 1HB  MET B  25       4.218  30.755 -87.469  1.00  0.00              
ATOM   1427 2HB  MET B  25       4.839  30.353 -89.088  1.00  0.00              
ATOM   1428 1HG  MET B  25       2.761  29.380 -89.739  1.00  0.00              
ATOM   1429 2HG  MET B  25       2.142  29.430 -88.072  1.00  0.00              
ATOM   1430 1HE  MET B  25       2.586  33.047 -90.924  1.00  0.00              
ATOM   1431 2HE  MET B  25       3.989  32.090 -90.388  1.00  0.00              
ATOM   1432 3HE  MET B  25       2.730  31.336 -91.397  1.00  0.00              
ATOM   1433  N   ASP B  26       5.746  27.638 -89.691  1.00  0.00              
ATOM   1434  CA  ASP B  26       5.834  26.636 -90.754  1.00  0.00              
ATOM   1435  C   ASP B  26       5.844  25.233 -90.144  1.00  0.00              
ATOM   1436  O   ASP B  26       5.154  24.331 -90.617  1.00  0.00              
ATOM   1437  CB  ASP B  26       7.084  26.857 -91.610  1.00  0.00              
ATOM   1438  CG  ASP B  26       7.011  28.067 -92.530  1.00  0.00              
ATOM   1439  OD1 ASP B  26       5.940  28.603 -92.691  1.00  0.00              
ATOM   1440  OD2 ASP B  26       8.044  28.541 -92.939  1.00  0.00              
ATOM   1441  H   ASP B  26       6.475  28.332 -89.607  1.00  0.00              
ATOM   1442  HA  ASP B  26       4.958  26.705 -91.400  1.00  0.00              
ATOM   1443 1HB  ASP B  26       8.006  26.898 -91.029  1.00  0.00              
ATOM   1444 2HB  ASP B  26       7.070  25.945 -92.207  1.00  0.00              
ATOM   1445  N   PHE B  27       6.632  25.055 -89.091  1.00  0.00              
ATOM   1446  CA  PHE B  27       6.728  23.759 -88.431  1.00  0.00              
ATOM   1447  C   PHE B  27       5.397  23.383 -87.790  1.00  0.00              
ATOM   1448  O   PHE B  27       4.960  22.238 -87.876  1.00  0.00              
ATOM   1449  CB  PHE B  27       7.828  23.791 -87.374  1.00  0.00              
ATOM   1450  CG  PHE B  27       7.989  22.498 -86.629  1.00  0.00              
ATOM   1451  CD1 PHE B  27       8.453  21.359 -87.278  1.00  0.00              
ATOM   1452  CD2 PHE B  27       7.666  22.417 -85.280  1.00  0.00              
ATOM   1453  CE1 PHE B  27       8.593  20.153 -86.590  1.00  0.00              
ATOM   1454  CE2 PHE B  27       7.802  21.214 -84.584  1.00  0.00              
ATOM   1455  CZ  PHE B  27       8.266  20.085 -85.244  1.00  0.00              
ATOM   1456  H   PHE B  27       7.177  25.829 -88.736  1.00  0.00              
ATOM   1457  HA  PHE B  27       6.955  22.986 -89.166  1.00  0.00              
ATOM   1458 1HB  PHE B  27       8.791  24.005 -87.840  1.00  0.00              
ATOM   1459 2HB  PHE B  27       7.610  24.555 -86.629  1.00  0.00              
ATOM   1460  HD1 PHE B  27       8.708  21.416 -88.336  1.00  0.00              
ATOM   1461  HD2 PHE B  27       7.301  23.306 -84.764  1.00  0.00              
ATOM   1462  HE1 PHE B  27       8.957  19.269 -87.112  1.00  0.00              
ATOM   1463  HE2 PHE B  27       7.545  21.160 -83.527  1.00  0.00              
ATOM   1464  HZ  PHE B  27       8.373  19.145 -84.703  1.00  0.00              
ATOM   1465  N   ALA B  28       4.748  24.354 -87.158  1.00  0.00              
ATOM   1466  CA  ALA B  28       3.465  24.104 -86.522  1.00  0.00              
ATOM   1467  C   ALA B  28       2.458  23.584 -87.544  1.00  0.00              
ATOM   1468  O   ALA B  28       1.655  22.709 -87.243  1.00  0.00              
ATOM   1469  CB  ALA B  28       2.949  25.366 -85.848  1.00  0.00              
ATOM   1470  H   ALA B  28       5.145  25.282 -87.115  1.00  0.00              
ATOM   1471  HA  ALA B  28       3.597  23.333 -85.762  1.00  0.00              
ATOM   1472 1HB  ALA B  28       1.987  25.160 -85.380  1.00  0.00              
ATOM   1473 2HB  ALA B  28       3.660  25.689 -85.087  1.00  0.00              
ATOM   1474 3HB  ALA B  28       2.830  26.152 -86.591  1.00  0.00              
ATOM   1475  N   ASN B  29       2.496  24.126 -88.756  1.00  0.00              
ATOM   1476  CA  ASN B  29       1.577  23.681 -89.795  1.00  0.00              
ATOM   1477  C   ASN B  29       1.840  22.237 -90.209  1.00  0.00              
ATOM   1478  O   ASN B  29       0.907  21.506 -90.530  1.00  0.00              
ATOM   1479  CB  ASN B  29       1.639  24.591 -91.008  1.00  0.00              
ATOM   1480  CG  ASN B  29       0.936  25.906 -90.815  1.00  0.00              
ATOM   1481  OD1 ASN B  29      -0.286  25.959 -90.632  1.00  0.00              
ATOM   1482  ND2 ASN B  29       1.687  26.970 -90.936  1.00  0.00              
ATOM   1483  H   ASN B  29       3.164  24.852 -88.968  1.00  0.00              
ATOM   1484  HA  ASN B  29       0.553  23.703 -89.417  1.00  0.00              
ATOM   1485 1HB  ASN B  29       2.581  24.762 -91.530  1.00  0.00              
ATOM   1486 2HB  ASN B  29       1.005  23.938 -91.609  1.00  0.00              
ATOM   1487 1HD2 ASN B  29       1.286  27.880 -90.820  1.00  0.00              
ATOM   1488 2HD2 ASN B  29       2.660  26.875 -91.144  1.00  0.00              
ATOM   1489  N   ARG B  30       3.104  21.824 -90.196  1.00  0.00              
ATOM   1490  CA  ARG B  30       3.431  20.445 -90.542  1.00  0.00              
ATOM   1491  C   ARG B  30       2.922  19.518 -89.434  1.00  0.00              
ATOM   1492  O   ARG B  30       2.439  18.426 -89.714  1.00  0.00              
ATOM   1493  CB  ARG B  30       4.938  20.286 -90.725  1.00  0.00              
ATOM   1494  CG  ARG B  30       5.479  21.049 -91.928  1.00  0.00              
ATOM   1495  CD  ARG B  30       6.971  20.840 -92.088  1.00  0.00              
ATOM   1496  NE  ARG B  30       7.293  19.447 -92.373  1.00  0.00              
ATOM   1497  CZ  ARG B  30       8.503  18.916 -92.238  1.00  0.00              
ATOM   1498  NH1 ARG B  30       9.514  19.664 -91.816  1.00  0.00              
ATOM   1499  NH2 ARG B  30       8.699  17.636 -92.520  1.00  0.00              
ATOM   1500  H   ARG B  30       3.849  22.460 -89.948  1.00  0.00              
ATOM   1501  HA  ARG B  30       2.927  20.168 -91.469  1.00  0.00              
ATOM   1502 1HB  ARG B  30       5.408  20.645 -89.810  1.00  0.00              
ATOM   1503 2HB  ARG B  30       5.132  19.219 -90.839  1.00  0.00              
ATOM   1504 1HG  ARG B  30       4.965  20.697 -92.822  1.00  0.00              
ATOM   1505 2HG  ARG B  30       5.273  22.111 -91.785  1.00  0.00              
ATOM   1506 1HD  ARG B  30       7.329  21.459 -92.910  1.00  0.00              
ATOM   1507 2HD  ARG B  30       7.471  21.135 -91.166  1.00  0.00              
ATOM   1508  HE  ARG B  30       6.692  18.700 -92.698  1.00  0.00              
ATOM   1509 1HH1 ARG B  30       9.363  20.638 -91.597  1.00  0.00              
ATOM   1510 2HH1 ARG B  30      10.432  19.255 -91.715  1.00  0.00              
ATOM   1511 1HH2 ARG B  30       7.926  17.066 -92.837  1.00  0.00              
ATOM   1512 2HH2 ARG B  30       9.621  17.235 -92.417  1.00  0.00              
ATOM   1513  N   VAL B  31       3.031  19.953 -88.179  1.00  0.00              
ATOM   1514  CA  VAL B  31       2.541  19.147 -87.065  1.00  0.00              
ATOM   1515  C   VAL B  31       1.016  19.062 -87.191  1.00  0.00              
ATOM   1516  O   VAL B  31       0.418  18.029 -86.905  1.00  0.00              
ATOM   1517  CB  VAL B  31       2.927  19.739 -85.696  1.00  0.00              
ATOM   1518  CG1 VAL B  31       2.238  18.978 -84.573  1.00  0.00              
ATOM   1519  CG2 VAL B  31       4.436  19.709 -85.510  1.00  0.00              
ATOM   1520  H   VAL B  31       3.458  20.848 -87.988  1.00  0.00              
ATOM   1521  HA  VAL B  31       2.925  18.127 -87.114  1.00  0.00              
ATOM   1522  HB  VAL B  31       2.625  20.785 -85.665  1.00  0.00              
ATOM   1523 1HG1 VAL B  31       2.522  19.409 -83.613  1.00  0.00              
ATOM   1524 2HG1 VAL B  31       1.157  19.047 -84.696  1.00  0.00              
ATOM   1525 3HG1 VAL B  31       2.541  17.931 -84.604  1.00  0.00              
ATOM   1526 1HG2 VAL B  31       4.692  20.131 -84.538  1.00  0.00              
ATOM   1527 2HG2 VAL B  31       4.789  18.679 -85.562  1.00  0.00              
ATOM   1528 3HG2 VAL B  31       4.912  20.296 -86.296  1.00  0.00              
ATOM   1529  N   ARG B  32       0.393  20.151 -87.639  1.00  0.00              
ATOM   1530  CA  ARG B  32      -1.050  20.154 -87.818  1.00  0.00              
ATOM   1531  C   ARG B  32      -1.501  19.156 -88.877  1.00  0.00              
ATOM   1532  O   ARG B  32      -2.511  18.475 -88.705  1.00  0.00              
ATOM   1533  CB  ARG B  32      -1.579  21.550 -88.114  1.00  0.00              
ATOM   1534  CG  ARG B  32      -3.058  21.612 -88.462  1.00  0.00              
ATOM   1535  CD  ARG B  32      -3.636  22.980 -88.437  1.00  0.00              
ATOM   1536  NE  ARG B  32      -3.095  23.882 -89.441  1.00  0.00              
ATOM   1537  CZ  ARG B  32      -3.446  23.876 -90.742  1.00  0.00              
ATOM   1538  NH1 ARG B  32      -4.306  22.998 -91.208  1.00  0.00              
ATOM   1539  NH2 ARG B  32      -2.884  24.764 -91.544  1.00  0.00              
ATOM   1540  H   ARG B  32       0.918  20.985 -87.858  1.00  0.00              
ATOM   1541  HA  ARG B  32      -1.538  19.846 -86.893  1.00  0.00              
ATOM   1542 1HB  ARG B  32      -1.393  22.155 -87.228  1.00  0.00              
ATOM   1543 2HB  ARG B  32      -0.998  21.939 -88.949  1.00  0.00              
ATOM   1544 1HG  ARG B  32      -3.196  21.208 -89.466  1.00  0.00              
ATOM   1545 2HG  ARG B  32      -3.608  21.001 -87.746  1.00  0.00              
ATOM   1546 1HD  ARG B  32      -4.710  22.914 -88.603  1.00  0.00              
ATOM   1547 2HD  ARG B  32      -3.445  23.427 -87.461  1.00  0.00              
ATOM   1548  HE  ARG B  32      -2.409  24.618 -89.344  1.00  0.00              
ATOM   1549 1HH1 ARG B  32      -4.713  22.314 -90.586  1.00  0.00              
ATOM   1550 2HH1 ARG B  32      -4.555  23.010 -92.186  1.00  0.00              
ATOM   1551 1HH2 ARG B  32      -2.211  25.421 -91.173  1.00  0.00              
ATOM   1552 2HH2 ARG B  32      -3.128  24.782 -92.523  1.00  0.00              
ATOM   1553  N   ALA B  33      -0.753  19.064 -89.975  1.00  0.00              
ATOM   1554  CA  ALA B  33      -1.092  18.128 -91.047  1.00  0.00              
ATOM   1555  C   ALA B  33      -0.967  16.700 -90.531  1.00  0.00              
ATOM   1556  O   ALA B  33      -1.784  15.834 -90.845  1.00  0.00              
ATOM   1557  CB  ALA B  33      -0.169  18.338 -92.244  1.00  0.00              
ATOM   1558  H   ALA B  33       0.064  19.649 -90.074  1.00  0.00              
ATOM   1559  HA  ALA B  33      -2.126  18.299 -91.346  1.00  0.00              
ATOM   1560 1HB  ALA B  33      -0.433  17.634 -93.034  1.00  0.00              
ATOM   1561 2HB  ALA B  33      -0.279  19.357 -92.615  1.00  0.00              
ATOM   1562 3HB  ALA B  33       0.863  18.171 -91.941  1.00  0.00              
ATOM   1563  N   LEU B  34       0.067  16.463 -89.733  1.00  0.00              
ATOM   1564  CA  LEU B  34       0.303  15.156 -89.139  1.00  0.00              
ATOM   1565  C   LEU B  34      -0.884  14.790 -88.244  1.00  0.00              
ATOM   1566  O   LEU B  34      -1.400  13.671 -88.295  1.00  0.00              
ATOM   1567  CB  LEU B  34       1.596  15.198 -88.320  1.00  0.00              
ATOM   1568  CG  LEU B  34       1.869  14.057 -87.343  1.00  0.00              
ATOM   1569  CD1 LEU B  34       1.976  12.742 -88.096  1.00  0.00              
ATOM   1570  CD2 LEU B  34       3.150  14.345 -86.570  1.00  0.00              
ATOM   1571  H   LEU B  34       0.709  17.216 -89.533  1.00  0.00              
ATOM   1572  HA  LEU B  34       0.369  14.404 -89.925  1.00  0.00              
ATOM   1573 1HB  LEU B  34       2.321  15.151 -89.132  1.00  0.00              
ATOM   1574 2HB  LEU B  34       1.706  16.144 -87.790  1.00  0.00              
ATOM   1575  HG  LEU B  34       1.046  14.037 -86.628  1.00  0.00              
ATOM   1576 1HD1 LEU B  34       2.171  11.933 -87.392  1.00  0.00              
ATOM   1577 2HD1 LEU B  34       1.042  12.547 -88.622  1.00  0.00              
ATOM   1578 3HD1 LEU B  34       2.793  12.801 -88.816  1.00  0.00              
ATOM   1579 1HD2 LEU B  34       3.343  13.529 -85.872  1.00  0.00              
ATOM   1580 2HD2 LEU B  34       3.984  14.432 -87.267  1.00  0.00              
ATOM   1581 3HD2 LEU B  34       3.040  15.277 -86.017  1.00  0.00              
ATOM   1582  N   ALA B  35      -1.316  15.749 -87.430  1.00  0.00              
ATOM   1583  CA  ALA B  35      -2.440  15.548 -86.521  1.00  0.00              
ATOM   1584  C   ALA B  35      -3.707  15.166 -87.282  1.00  0.00              
ATOM   1585  O   ALA B  35      -4.464  14.297 -86.852  1.00  0.00              
ATOM   1586  CB  ALA B  35      -2.679  16.817 -85.708  1.00  0.00              
ATOM   1587  H   ALA B  35      -0.849  16.644 -87.445  1.00  0.00              
ATOM   1588  HA  ALA B  35      -2.204  14.722 -85.850  1.00  0.00              
ATOM   1589 1HB  ALA B  35      -3.519  16.662 -85.031  1.00  0.00              
ATOM   1590 2HB  ALA B  35      -1.786  17.054 -85.130  1.00  0.00              
ATOM   1591 3HB  ALA B  35      -2.905  17.643 -86.381  1.00  0.00              
ATOM   1592  N   GLU B  36      -3.935  15.827 -88.413  1.00  0.00              
ATOM   1593  CA  GLU B  36      -5.113  15.557 -89.231  1.00  0.00              
ATOM   1594  C   GLU B  36      -5.084  14.130 -89.775  1.00  0.00              
ATOM   1595  O   GLU B  36      -6.114  13.457 -89.822  1.00  0.00              
ATOM   1596  CB  GLU B  36      -5.208  16.560 -90.383  1.00  0.00              
ATOM   1597  CG  GLU B  36      -5.561  17.977 -89.955  1.00  0.00              
ATOM   1598  CD  GLU B  36      -5.233  18.972 -91.034  1.00  0.00              
ATOM   1599  OE1 GLU B  36      -4.687  18.575 -92.035  1.00  0.00              
ATOM   1600  OE2 GLU B  36      -5.627  20.107 -90.907  1.00  0.00              
ATOM   1601  H   GLU B  36      -3.278  16.532 -88.715  1.00  0.00              
ATOM   1602  HA  GLU B  36      -6.014  15.641 -88.622  1.00  0.00              
ATOM   1603 1HB  GLU B  36      -4.239  16.563 -90.882  1.00  0.00              
ATOM   1604 2HB  GLU B  36      -5.969  16.187 -91.069  1.00  0.00              
ATOM   1605 1HG  GLU B  36      -6.604  18.094 -89.660  1.00  0.00              
ATOM   1606 2HG  GLU B  36      -4.920  18.152 -89.093  1.00  0.00              
ATOM   1607  N   ARG B  37      -3.904  13.674 -90.185  1.00  0.00              
ATOM   1608  CA  ARG B  37      -3.750  12.329 -90.734  1.00  0.00              
ATOM   1609  C   ARG B  37      -3.962  11.230 -89.695  1.00  0.00              
ATOM   1610  O   ARG B  37      -4.550  10.188 -89.991  1.00  0.00              
ATOM   1611  CB  ARG B  37      -2.354  12.153 -91.345  1.00  0.00              
ATOM   1612  CG  ARG B  37      -2.031  13.068 -92.512  1.00  0.00              
ATOM   1613  CD  ARG B  37      -0.830  12.540 -93.293  1.00  0.00              
ATOM   1614  NE  ARG B  37       0.404  12.522 -92.509  1.00  0.00              
ATOM   1615  CZ  ARG B  37       1.153  13.593 -92.264  1.00  0.00              
ATOM   1616  NH1 ARG B  37       0.801  14.778 -92.744  1.00  0.00              
ATOM   1617  NH2 ARG B  37       2.262  13.479 -91.544  1.00  0.00              
ATOM   1618  H   ARG B  37      -3.093  14.272 -90.115  1.00  0.00              
ATOM   1619  HA  ARG B  37      -4.508  12.154 -91.499  1.00  0.00              
ATOM   1620 1HB  ARG B  37      -1.633  12.328 -90.548  1.00  0.00              
ATOM   1621 2HB  ARG B  37      -2.282  11.117 -91.678  1.00  0.00              
ATOM   1622 1HG  ARG B  37      -2.902  13.120 -93.164  1.00  0.00              
ATOM   1623 2HG  ARG B  37      -1.811  14.062 -92.121  1.00  0.00              
ATOM   1624 1HD  ARG B  37      -1.040  11.521 -93.617  1.00  0.00              
ATOM   1625 2HD  ARG B  37      -0.668  13.173 -94.165  1.00  0.00              
ATOM   1626  HE  ARG B  37       0.865  11.748 -92.052  1.00  0.00              
ATOM   1627 1HH1 ARG B  37      -0.040  14.867 -93.295  1.00  0.00              
ATOM   1628 2HH1 ARG B  37       1.375  15.587 -92.554  1.00  0.00              
ATOM   1629 1HH2 ARG B  37       2.534  12.575 -91.182  1.00  0.00              
ATOM   1630 2HH2 ARG B  37       2.827  14.294 -91.362  1.00  0.00              
ATOM   1631  N   GLU B  38      -3.481  11.467 -88.479  1.00  0.00              
ATOM   1632  CA  GLU B  38      -3.582  10.486 -87.404  1.00  0.00              
ATOM   1633  C   GLU B  38      -4.806  10.635 -86.508  1.00  0.00              
ATOM   1634  O   GLU B  38      -4.989   9.858 -85.565  1.00  0.00              
ATOM   1635  CB  GLU B  38      -2.317  10.544 -86.547  1.00  0.00              
ATOM   1636  CG  GLU B  38      -1.042  10.306 -87.339  1.00  0.00              
ATOM   1637  CD  GLU B  38      -0.999   8.926 -87.963  1.00  0.00              
ATOM   1638  OE1 GLU B  38      -0.132   8.689 -88.829  1.00  0.00              
ATOM   1639  OE2 GLU B  38      -1.831   8.076 -87.580  1.00  0.00              
ATOM   1640  H   GLU B  38      -3.032  12.353 -88.296  1.00  0.00              
ATOM   1641  HA  GLU B  38      -3.680   9.485 -87.825  1.00  0.00              
ATOM   1642 1HB  GLU B  38      -2.290  11.533 -86.086  1.00  0.00              
ATOM   1643 2HB  GLU B  38      -2.422   9.785 -85.772  1.00  0.00              
ATOM   1644 1HG  GLU B  38      -0.871  11.049 -88.118  1.00  0.00              
ATOM   1645 2HG  GLU B  38      -0.257  10.381 -86.588  1.00  0.00              
ATOM   1646  N   ASN B  39      -5.638  11.628 -86.792  1.00  0.00              
ATOM   1647  CA  ASN B  39      -6.840  11.862 -86.004  1.00  0.00              
ATOM   1648  C   ASN B  39      -6.560  12.085 -84.517  1.00  0.00              
ATOM   1649  O   ASN B  39      -7.338  11.666 -83.657  1.00  0.00              
ATOM   1650  CB  ASN B  39      -7.818  10.695 -86.172  1.00  0.00              
ATOM   1651  CG  ASN B  39      -8.311  10.554 -87.596  1.00  0.00              
ATOM   1652  OD1 ASN B  39      -8.813  11.511 -88.186  1.00  0.00              
ATOM   1653  ND2 ASN B  39      -8.172   9.360 -88.158  1.00  0.00              
ATOM   1654  H   ASN B  39      -5.436  12.237 -87.572  1.00  0.00              
ATOM   1655  HA  ASN B  39      -7.330  12.779 -86.338  1.00  0.00              
ATOM   1656 1HB  ASN B  39      -7.592   9.713 -85.754  1.00  0.00              
ATOM   1657 2HB  ASN B  39      -8.594  11.174 -85.573  1.00  0.00              
ATOM   1658 1HD2 ASN B  39      -8.480   9.210 -89.098  1.00  0.00              
ATOM   1659 2HD2 ASN B  39      -7.759   8.609 -87.641  1.00  0.00              
ATOM   1660  N   HIS B  40      -5.443  12.741 -84.217  1.00  0.00              
ATOM   1661  CA  HIS B  40      -5.083  13.042 -82.837  1.00  0.00              
ATOM   1662  C   HIS B  40      -4.393  14.394 -82.880  1.00  0.00              
ATOM   1663  O   HIS B  40      -3.391  14.571 -83.576  1.00  0.00              
ATOM   1664  CB  HIS B  40      -4.156  11.968 -82.269  1.00  0.00              
ATOM   1665  CG  HIS B  40      -4.018  12.024 -80.779  1.00  0.00              
ATOM   1666  ND1 HIS B  40      -5.101  11.974 -79.929  1.00  0.00              
ATOM   1667  CD2 HIS B  40      -2.923  12.129 -79.988  1.00  0.00              
ATOM   1668  CE1 HIS B  40      -4.682  12.046 -78.679  1.00  0.00              
ATOM   1669  NE2 HIS B  40      -3.364  12.139 -78.687  1.00  0.00              
ATOM   1670  H   HIS B  40      -4.829  13.039 -84.962  1.00  0.00              
ATOM   1671  HA  HIS B  40      -5.984  13.101 -82.228  1.00  0.00              
ATOM   1672 1HB  HIS B  40      -4.538  10.975 -82.511  1.00  0.00              
ATOM   1673 2HB  HIS B  40      -3.153  12.081 -82.681  1.00  0.00              
ATOM   1674  HD2 HIS B  40      -1.857  12.198 -80.204  1.00  0.00              
ATOM   1675  HE1 HIS B  40      -5.392  12.022 -77.853  1.00  0.00              
ATOM   1676  HE2 HIS B  40      -2.769  12.208 -77.874  1.00  0.00              
ATOM   1677  N   HIS B  41      -4.931  15.344 -82.127  1.00  0.00              
ATOM   1678  CA  HIS B  41      -4.414  16.699 -82.151  1.00  0.00              
ATOM   1679  C   HIS B  41      -3.699  17.166 -80.904  1.00  0.00              
ATOM   1680  O   HIS B  41      -4.100  16.864 -79.783  1.00  0.00              
ATOM   1681  CB  HIS B  41      -5.559  17.672 -82.451  1.00  0.00              
ATOM   1682  CG  HIS B  41      -6.357  17.306 -83.664  1.00  0.00              
ATOM   1683  ND1 HIS B  41      -5.966  17.647 -84.942  1.00  0.00              
ATOM   1684  CD2 HIS B  41      -7.523  16.630 -83.794  1.00  0.00              
ATOM   1685  CE1 HIS B  41      -6.858  17.195 -85.806  1.00  0.00              
ATOM   1686  NE2 HIS B  41      -7.812  16.575 -85.136  1.00  0.00              
ATOM   1687  H   HIS B  41      -5.714  15.126 -81.527  1.00  0.00              
ATOM   1688  HA  HIS B  41      -3.651  16.786 -82.925  1.00  0.00              
ATOM   1689 1HB  HIS B  41      -6.259  17.699 -81.615  1.00  0.00              
ATOM   1690 2HB  HIS B  41      -5.165  18.672 -82.627  1.00  0.00              
ATOM   1691  HD2 HIS B  41      -8.197  16.171 -83.071  1.00  0.00              
ATOM   1692  HE1 HIS B  41      -6.729  17.363 -86.876  1.00  0.00              
ATOM   1693  HE2 HIS B  41      -8.625  16.130 -85.535  1.00  0.00              
ATOM   1694  N   PRO B  42      -2.633  17.948 -81.091  1.00  0.00              
ATOM   1695  CA  PRO B  42      -1.842  18.471 -79.982  1.00  0.00              
ATOM   1696  C   PRO B  42      -2.318  19.849 -79.572  1.00  0.00              
ATOM   1697  O   PRO B  42      -3.276  20.392 -80.130  1.00  0.00              
ATOM   1698  CB  PRO B  42      -0.462  18.577 -80.601  1.00  0.00              
ATOM   1699  CG  PRO B  42      -0.804  19.153 -81.967  1.00  0.00              
ATOM   1700  CD  PRO B  42      -2.037  18.344 -82.386  1.00  0.00              
ATOM   1701  HA  PRO B  42      -1.927  17.858 -79.073  1.00  0.00              
ATOM   1702 1HB  PRO B  42       0.196  19.232 -80.012  1.00  0.00              
ATOM   1703 2HB  PRO B  42       0.029  17.595 -80.660  1.00  0.00              
ATOM   1704 1HG  PRO B  42      -1.016  20.230 -81.904  1.00  0.00              
ATOM   1705 2HG  PRO B  42       0.032  19.030 -82.671  1.00  0.00              
ATOM   1706 1HD  PRO B  42      -2.742  18.939 -82.983  1.00  0.00              
ATOM   1707 2HD  PRO B  42      -1.771  17.462 -82.988  1.00  0.00              
ATOM   1708  N   ARG B  43      -1.652  20.390 -78.560  1.00  0.00              
ATOM   1709  CA  ARG B  43      -1.866  21.772 -78.178  1.00  0.00              
ATOM   1710  C   ARG B  43      -0.527  22.358 -78.631  1.00  0.00              
ATOM   1711  O   ARG B  43       0.544  21.909 -78.196  1.00  0.00              
ATOM   1712  CB  ARG B  43      -2.205  22.003 -76.713  1.00  0.00              
ATOM   1713  CG  ARG B  43      -2.577  23.435 -76.361  1.00  0.00              
ATOM   1714  CD  ARG B  43      -2.999  23.629 -74.950  1.00  0.00              
ATOM   1715  NE  ARG B  43      -1.922  23.523 -73.979  1.00  0.00              
ATOM   1716  CZ  ARG B  43      -2.086  23.588 -72.644  1.00  0.00              
ATOM   1717  NH1 ARG B  43      -3.273  23.796 -72.117  1.00  0.00              
ATOM   1718  NH2 ARG B  43      -1.018  23.461 -71.876  1.00  0.00              
ATOM   1719  H   ARG B  43      -0.984  19.835 -78.044  1.00  0.00              
ATOM   1720  HA  ARG B  43      -2.730  22.172 -78.709  1.00  0.00              
ATOM   1721 1HB  ARG B  43      -3.039  21.346 -76.472  1.00  0.00              
ATOM   1722 2HB  ARG B  43      -1.331  21.707 -76.134  1.00  0.00              
ATOM   1723 1HG  ARG B  43      -1.712  24.073 -76.544  1.00  0.00              
ATOM   1724 2HG  ARG B  43      -3.400  23.747 -77.005  1.00  0.00              
ATOM   1725 1HD  ARG B  43      -3.436  24.622 -74.845  1.00  0.00              
ATOM   1726 2HD  ARG B  43      -3.743  22.876 -74.697  1.00  0.00              
ATOM   1727  HE  ARG B  43      -0.930  23.391 -74.128  1.00  0.00              
ATOM   1728 1HH1 ARG B  43      -4.077  23.908 -72.718  1.00  0.00              
ATOM   1729 2HH1 ARG B  43      -3.375  23.841 -71.114  1.00  0.00              
ATOM   1730 1HH2 ARG B  43      -0.111  23.320 -72.298  1.00  0.00              
ATOM   1731 2HH2 ARG B  43      -1.113  23.506 -70.872  1.00  0.00              
ATOM   1732  N   MET B  44      -0.589  23.324 -79.539  1.00  0.00              
ATOM   1733  CA  MET B  44       0.606  23.961 -80.072  1.00  0.00              
ATOM   1734  C   MET B  44       0.735  25.382 -79.579  1.00  0.00              
ATOM   1735  O   MET B  44      -0.236  26.138 -79.597  1.00  0.00              
ATOM   1736  CB  MET B  44       0.585  23.936 -81.599  1.00  0.00              
ATOM   1737  CG  MET B  44       0.637  22.541 -82.207  1.00  0.00              
ATOM   1738  SD  MET B  44       0.996  22.566 -83.974  1.00  0.00              
ATOM   1739  CE  MET B  44      -0.566  23.145 -84.629  1.00  0.00              
ATOM   1740  H   MET B  44      -1.496  23.625 -79.869  1.00  0.00              
ATOM   1741  HA  MET B  44       1.494  23.431 -79.728  1.00  0.00              
ATOM   1742 1HB  MET B  44      -0.331  24.435 -81.912  1.00  0.00              
ATOM   1743 2HB  MET B  44       1.448  24.511 -81.938  1.00  0.00              
ATOM   1744 1HG  MET B  44       1.412  21.975 -81.692  1.00  0.00              
ATOM   1745 2HG  MET B  44      -0.330  22.065 -82.045  1.00  0.00              
ATOM   1746 1HE  MET B  44      -0.503  23.214 -85.716  1.00  0.00              
ATOM   1747 2HE  MET B  44      -1.357  22.447 -84.354  1.00  0.00              
ATOM   1748 3HE  MET B  44      -0.791  24.129 -84.217  1.00  0.00              
ATOM   1749  N   THR B  45       1.930  25.755 -79.146  1.00  0.00              
ATOM   1750  CA  THR B  45       2.165  27.125 -78.709  1.00  0.00              
ATOM   1751  C   THR B  45       3.255  27.665 -79.624  1.00  0.00              
ATOM   1752  O   THR B  45       4.378  27.157 -79.638  1.00  0.00              
ATOM   1753  CB  THR B  45       2.601  27.223 -77.235  1.00  0.00              
ATOM   1754  OG1 THR B  45       1.579  26.671 -76.395  1.00  0.00              
ATOM   1755  CG2 THR B  45       2.845  28.672 -76.846  1.00  0.00              
ATOM   1756  H   THR B  45       2.690  25.091 -79.115  1.00  0.00              
ATOM   1757  HA  THR B  45       1.254  27.712 -78.828  1.00  0.00              
ATOM   1758  HB  THR B  45       3.519  26.651 -77.099  1.00  0.00              
ATOM   1759  HG1 THR B  45       0.763  27.162 -76.520  1.00  0.00              
ATOM   1760 1HG2 THR B  45       3.152  28.721 -75.802  1.00  0.00              
ATOM   1761 2HG2 THR B  45       3.629  29.091 -77.476  1.00  0.00              
ATOM   1762 3HG2 THR B  45       1.927  29.244 -76.981  1.00  0.00              
ATOM   1763  N   ILE B  46       2.902  28.678 -80.406  1.00  0.00              
ATOM   1764  CA  ILE B  46       3.815  29.287 -81.358  1.00  0.00              
ATOM   1765  C   ILE B  46       4.175  30.701 -80.939  1.00  0.00              
ATOM   1766  O   ILE B  46       3.303  31.518 -80.634  1.00  0.00              
ATOM   1767  CB  ILE B  46       3.217  29.317 -82.776  1.00  0.00              
ATOM   1768  CG1 ILE B  46       2.784  27.912 -83.203  1.00  0.00              
ATOM   1769  CG2 ILE B  46       4.221  29.891 -83.765  1.00  0.00              
ATOM   1770  CD1 ILE B  46       1.343  27.592 -82.878  1.00  0.00              
ATOM   1771  H   ILE B  46       1.959  29.034 -80.332  1.00  0.00              
ATOM   1772  HA  ILE B  46       4.763  28.752 -81.376  1.00  0.00              
ATOM   1773  HB  ILE B  46       2.319  29.934 -82.770  1.00  0.00              
ATOM   1774 1HG1 ILE B  46       2.939  27.837 -84.279  1.00  0.00              
ATOM   1775 2HG1 ILE B  46       3.437  27.203 -82.693  1.00  0.00              
ATOM   1776 1HG2 ILE B  46       3.782  29.905 -84.762  1.00  0.00              
ATOM   1777 2HG2 ILE B  46       4.481  30.907 -83.470  1.00  0.00              
ATOM   1778 3HG2 ILE B  46       5.119  29.273 -83.772  1.00  0.00              
ATOM   1779 1HD1 ILE B  46       1.110  26.580 -83.209  1.00  0.00              
ATOM   1780 2HD1 ILE B  46       1.187  27.665 -81.801  1.00  0.00              
ATOM   1781 3HD1 ILE B  46       0.689  28.298 -83.387  1.00  0.00              
ATOM   1782  N   GLU B  47       5.467  30.982 -80.908  1.00  0.00              
ATOM   1783  CA  GLU B  47       5.947  32.307 -80.558  1.00  0.00              
ATOM   1784  C   GLU B  47       7.247  32.527 -81.301  1.00  0.00              
ATOM   1785  O   GLU B  47       7.744  31.619 -81.963  1.00  0.00              
ATOM   1786  CB  GLU B  47       6.146  32.454 -79.048  1.00  0.00              
ATOM   1787  CG  GLU B  47       7.235  31.562 -78.467  1.00  0.00              
ATOM   1788  CD  GLU B  47       7.318  31.704 -76.973  1.00  0.00              
ATOM   1789  OE1 GLU B  47       7.591  32.786 -76.513  1.00  0.00              
ATOM   1790  OE2 GLU B  47       6.999  30.761 -76.288  1.00  0.00              
ATOM   1791  H   GLU B  47       6.136  30.259 -81.132  1.00  0.00              
ATOM   1792  HA  GLU B  47       5.225  33.059 -80.877  1.00  0.00              
ATOM   1793 1HB  GLU B  47       6.396  33.499 -78.860  1.00  0.00              
ATOM   1794 2HB  GLU B  47       5.193  32.217 -78.576  1.00  0.00              
ATOM   1795 1HG  GLU B  47       7.116  30.510 -78.725  1.00  0.00              
ATOM   1796 2HG  GLU B  47       8.148  31.945 -78.920  1.00  0.00              
ATOM   1797  N   TRP B  48       7.787  33.734 -81.222  1.00  0.00              
ATOM   1798  CA  TRP B  48       9.038  34.007 -81.905  1.00  0.00              
ATOM   1799  C   TRP B  48      10.104  32.998 -81.502  1.00  0.00              
ATOM   1800  O   TRP B  48      10.404  32.844 -80.321  1.00  0.00              
ATOM   1801  CB  TRP B  48       9.513  35.429 -81.601  1.00  0.00              
ATOM   1802  CG  TRP B  48      10.772  35.806 -82.322  1.00  0.00              
ATOM   1803  CD1 TRP B  48      12.048  35.522 -81.937  1.00  0.00              
ATOM   1804  CD2 TRP B  48      10.876  36.535 -83.551  1.00  0.00              
ATOM   1805  NE1 TRP B  48      12.941  36.029 -82.848  1.00  0.00              
ATOM   1806  CE2 TRP B  48      12.244  36.655 -83.851  1.00  0.00              
ATOM   1807  CE3 TRP B  48       9.941  37.096 -84.429  1.00  0.00              
ATOM   1808  CZ2 TRP B  48      12.703  37.311 -84.982  1.00  0.00              
ATOM   1809  CZ3 TRP B  48      10.400  37.754 -85.564  1.00  0.00              
ATOM   1810  CH2 TRP B  48      11.742  37.857 -85.833  1.00  0.00              
ATOM   1811  H   TRP B  48       7.344  34.471 -80.692  1.00  0.00              
ATOM   1812  HA  TRP B  48       8.900  33.909 -82.982  1.00  0.00              
ATOM   1813 1HB  TRP B  48       8.754  36.153 -81.900  1.00  0.00              
ATOM   1814 2HB  TRP B  48       9.719  35.537 -80.536  1.00  0.00              
ATOM   1815  HD1 TRP B  48      12.170  34.964 -81.010  1.00  0.00              
ATOM   1816  HE1 TRP B  48      13.947  35.955 -82.790  1.00  0.00              
ATOM   1817  HE3 TRP B  48       8.865  37.041 -84.265  1.00  0.00              
ATOM   1818  HZ2 TRP B  48      13.777  37.371 -85.157  1.00  0.00              
ATOM   1819  HZ3 TRP B  48       9.662  38.187 -86.239  1.00  0.00              
ATOM   1820  HH2 TRP B  48      12.061  38.381 -86.735  1.00  0.00              
ATOM   1821  N   GLY B  49      10.649  32.303 -82.496  1.00  0.00              
ATOM   1822  CA  GLY B  49      11.710  31.340 -82.255  1.00  0.00              
ATOM   1823  C   GLY B  49      11.393  30.027 -81.559  1.00  0.00              
ATOM   1824  O   GLY B  49      12.315  29.282 -81.226  1.00  0.00              
ATOM   1825  H   GLY B  49      10.319  32.447 -83.440  1.00  0.00              
ATOM   1826 1HA  GLY B  49      12.147  31.046 -83.210  1.00  0.00              
ATOM   1827 2HA  GLY B  49      12.476  31.802 -81.633  1.00  0.00              
ATOM   1828  N   ARG B  50      10.121  29.713 -81.339  1.00  0.00              
ATOM   1829  CA  ARG B  50       9.818  28.460 -80.671  1.00  0.00              
ATOM   1830  C   ARG B  50       8.418  27.934 -80.862  1.00  0.00              
ATOM   1831  O   ARG B  50       7.449  28.690 -80.941  1.00  0.00              
ATOM   1832  CB  ARG B  50      10.061  28.597 -79.172  1.00  0.00              
ATOM   1833  CG  ARG B  50       9.883  27.299 -78.372  1.00  0.00              
ATOM   1834  CD  ARG B  50      10.291  27.469 -76.911  1.00  0.00              
ATOM   1835  NE  ARG B  50       9.437  28.415 -76.197  1.00  0.00              
ATOM   1836  CZ  ARG B  50       9.552  28.692 -74.902  1.00  0.00              
ATOM   1837  NH1 ARG B  50      10.488  28.096 -74.176  1.00  0.00              
ATOM   1838  NH2 ARG B  50       8.730  29.561 -74.329  1.00  0.00              
ATOM   1839  H   ARG B  50       9.362  30.318 -81.620  1.00  0.00              
ATOM   1840  HA  ARG B  50      10.448  27.666 -81.073  1.00  0.00              
ATOM   1841 1HB  ARG B  50      11.079  28.961 -79.046  1.00  0.00              
ATOM   1842 2HB  ARG B  50       9.360  29.346 -78.802  1.00  0.00              
ATOM   1843 1HG  ARG B  50       8.835  27.003 -78.418  1.00  0.00              
ATOM   1844 2HG  ARG B  50      10.500  26.523 -78.828  1.00  0.00              
ATOM   1845 1HD  ARG B  50      10.227  26.504 -76.410  1.00  0.00              
ATOM   1846 2HD  ARG B  50      11.317  27.833 -76.870  1.00  0.00              
ATOM   1847  HE  ARG B  50       8.671  28.978 -76.541  1.00  0.00              
ATOM   1848 1HH1 ARG B  50      11.114  27.431 -74.610  1.00  0.00              
ATOM   1849 2HH1 ARG B  50      10.572  28.309 -73.192  1.00  0.00              
ATOM   1850 1HH2 ARG B  50       8.013  30.013 -74.881  1.00  0.00              
ATOM   1851 2HH2 ARG B  50       8.822  29.765 -73.345  1.00  0.00              
ATOM   1852  N   VAL B  51       8.329  26.615 -80.944  1.00  0.00              
ATOM   1853  CA  VAL B  51       7.050  25.938 -81.025  1.00  0.00              
ATOM   1854  C   VAL B  51       7.067  24.897 -79.921  1.00  0.00              
ATOM   1855  O   VAL B  51       8.003  24.099 -79.827  1.00  0.00              
ATOM   1856  CB  VAL B  51       6.834  25.181 -82.346  1.00  0.00              
ATOM   1857  CG1 VAL B  51       5.508  24.421 -82.284  1.00  0.00              
ATOM   1858  CG2 VAL B  51       6.832  26.145 -83.517  1.00  0.00              
ATOM   1859  H   VAL B  51       9.177  26.065 -80.949  1.00  0.00              
ATOM   1860  HA  VAL B  51       6.225  26.626 -80.838  1.00  0.00              
ATOM   1861  HB  VAL B  51       7.668  24.495 -82.502  1.00  0.00              
ATOM   1862 1HG1 VAL B  51       5.352  23.882 -83.219  1.00  0.00              
ATOM   1863 2HG1 VAL B  51       5.534  23.711 -81.457  1.00  0.00              
ATOM   1864 3HG1 VAL B  51       4.691  25.126 -82.132  1.00  0.00              
ATOM   1865 1HG2 VAL B  51       6.680  25.592 -84.443  1.00  0.00              
ATOM   1866 2HG2 VAL B  51       6.028  26.869 -83.388  1.00  0.00              
ATOM   1867 3HG2 VAL B  51       7.789  26.666 -83.559  1.00  0.00              
ATOM   1868  N   THR B  52       6.056  24.927 -79.065  1.00  0.00              
ATOM   1869  CA  THR B  52       5.932  23.933 -78.013  1.00  0.00              
ATOM   1870  C   THR B  52       4.814  23.007 -78.474  1.00  0.00              
ATOM   1871  O   THR B  52       3.739  23.463 -78.887  1.00  0.00              
ATOM   1872  CB  THR B  52       5.540  24.559 -76.665  1.00  0.00              
ATOM   1873  OG1 THR B  52       6.533  25.511 -76.272  1.00  0.00              
ATOM   1874  CG2 THR B  52       5.442  23.486 -75.585  1.00  0.00              
ATOM   1875  H   THR B  52       5.357  25.652 -79.141  1.00  0.00              
ATOM   1876  HA  THR B  52       6.867  23.380 -77.916  1.00  0.00              
ATOM   1877  HB  THR B  52       4.575  25.054 -76.771  1.00  0.00              
ATOM   1878  HG1 THR B  52       6.390  26.335 -76.743  1.00  0.00              
ATOM   1879 1HG2 THR B  52       5.163  23.949 -74.639  1.00  0.00              
ATOM   1880 2HG2 THR B  52       4.688  22.753 -75.868  1.00  0.00              
ATOM   1881 3HG2 THR B  52       6.407  22.991 -75.477  1.00  0.00              
ATOM   1882  N   VAL B  53       5.083  21.711 -78.434  1.00  0.00              
ATOM   1883  CA  VAL B  53       4.113  20.711 -78.847  1.00  0.00              
ATOM   1884  C   VAL B  53       3.767  19.857 -77.637  1.00  0.00              
ATOM   1885  O   VAL B  53       4.657  19.322 -76.975  1.00  0.00              
ATOM   1886  CB  VAL B  53       4.689  19.799 -79.965  1.00  0.00              
ATOM   1887  CG1 VAL B  53       3.627  18.814 -80.432  1.00  0.00              
ATOM   1888  CG2 VAL B  53       5.196  20.641 -81.133  1.00  0.00              
ATOM   1889  H   VAL B  53       5.990  21.411 -78.106  1.00  0.00              
ATOM   1890  HA  VAL B  53       3.184  21.174 -79.183  1.00  0.00              
ATOM   1891  HB  VAL B  53       5.549  19.255 -79.570  1.00  0.00              
ATOM   1892 1HG1 VAL B  53       4.038  18.178 -81.216  1.00  0.00              
ATOM   1893 2HG1 VAL B  53       3.309  18.195 -79.593  1.00  0.00              
ATOM   1894 3HG1 VAL B  53       2.770  19.362 -80.824  1.00  0.00              
ATOM   1895 1HG2 VAL B  53       5.597  19.987 -81.906  1.00  0.00              
ATOM   1896 2HG2 VAL B  53       4.372  21.226 -81.542  1.00  0.00              
ATOM   1897 3HG2 VAL B  53       5.981  21.313 -80.784  1.00  0.00              
ATOM   1898  N   GLU B  54       2.475  19.744 -77.355  1.00  0.00              
ATOM   1899  CA  GLU B  54       2.000  18.945 -76.230  1.00  0.00              
ATOM   1900  C   GLU B  54       1.009  17.909 -76.729  1.00  0.00              
ATOM   1901  O   GLU B  54       0.060  18.239 -77.447  1.00  0.00              
ATOM   1902  CB  GLU B  54       1.303  19.822 -75.193  1.00  0.00              
ATOM   1903  CG  GLU B  54       2.156  20.917 -74.598  1.00  0.00              
ATOM   1904  CD  GLU B  54       1.343  21.829 -73.709  1.00  0.00              
ATOM   1905  OE1 GLU B  54       1.087  21.470 -72.541  1.00  0.00              
ATOM   1906  OE2 GLU B  54       0.933  22.901 -74.188  1.00  0.00              
ATOM   1907  H   GLU B  54       1.802  20.224 -77.935  1.00  0.00              
ATOM   1908  HA  GLU B  54       2.836  18.411 -75.776  1.00  0.00              
ATOM   1909 1HB  GLU B  54       0.440  20.272 -75.685  1.00  0.00              
ATOM   1910 2HB  GLU B  54       0.963  19.163 -74.393  1.00  0.00              
ATOM   1911 1HG  GLU B  54       3.014  20.543 -74.041  1.00  0.00              
ATOM   1912 2HG  GLU B  54       2.503  21.473 -75.467  1.00  0.00              
ATOM   1913  N   TRP B  55       1.241  16.657 -76.347  1.00  0.00              
ATOM   1914  CA  TRP B  55       0.374  15.552 -76.720  1.00  0.00              
ATOM   1915  C   TRP B  55      -0.180  14.860 -75.487  1.00  0.00              
ATOM   1916  O   TRP B  55       0.568  14.518 -74.572  1.00  0.00              
ATOM   1917  CB  TRP B  55       1.129  14.475 -77.507  1.00  0.00              
ATOM   1918  CG  TRP B  55       1.730  14.894 -78.801  1.00  0.00              
ATOM   1919  CD1 TRP B  55       3.053  15.126 -79.055  1.00  0.00              
ATOM   1920  CD2 TRP B  55       1.041  15.105 -80.037  1.00  0.00              
ATOM   1921  NE1 TRP B  55       3.231  15.466 -80.373  1.00  0.00              
ATOM   1922  CE2 TRP B  55       2.012  15.464 -80.998  1.00  0.00              
ATOM   1923  CE3 TRP B  55      -0.302  15.025 -80.427  1.00  0.00              
ATOM   1924  CZ2 TRP B  55       1.682  15.744 -82.327  1.00  0.00              
ATOM   1925  CZ3 TRP B  55      -0.628  15.301 -81.752  1.00  0.00              
ATOM   1926  CH2 TRP B  55       0.361  15.659 -82.683  1.00  0.00              
ATOM   1927  H   TRP B  55       2.053  16.474 -75.773  1.00  0.00              
ATOM   1928  HA  TRP B  55      -0.481  15.927 -77.283  1.00  0.00              
ATOM   1929 1HB  TRP B  55       1.963  14.092 -76.920  1.00  0.00              
ATOM   1930 2HB  TRP B  55       0.457  13.654 -77.760  1.00  0.00              
ATOM   1931  HD1 TRP B  55       3.741  15.016 -78.219  1.00  0.00              
ATOM   1932  HE1 TRP B  55       4.115  15.682 -80.811  1.00  0.00              
ATOM   1933  HE3 TRP B  55      -1.106  14.753 -79.743  1.00  0.00              
ATOM   1934  HZ2 TRP B  55       2.477  16.015 -83.021  1.00  0.00              
ATOM   1935  HZ3 TRP B  55      -1.675  15.233 -82.049  1.00  0.00              
ATOM   1936  HH2 TRP B  55       0.069  15.874 -83.711  1.00  0.00              
ATOM   1937  N   TRP B  56      -1.490  14.662 -75.457  1.00  0.00              
ATOM   1938  CA  TRP B  56      -2.105  13.895 -74.383  1.00  0.00              
ATOM   1939  C   TRP B  56      -3.469  13.437 -74.852  1.00  0.00              
ATOM   1940  O   TRP B  56      -3.987  13.909 -75.868  1.00  0.00              
ATOM   1941  CB  TRP B  56      -2.194  14.681 -73.060  1.00  0.00              
ATOM   1942  CG  TRP B  56      -3.289  15.687 -72.953  1.00  0.00              
ATOM   1943  CD1 TRP B  56      -4.554  15.484 -72.472  1.00  0.00              
ATOM   1944  CD2 TRP B  56      -3.204  17.074 -73.289  1.00  0.00              
ATOM   1945  NE1 TRP B  56      -5.258  16.665 -72.485  1.00  0.00              
ATOM   1946  CE2 TRP B  56      -4.454  17.656 -72.984  1.00  0.00              
ATOM   1947  CE3 TRP B  56      -2.191  17.882 -73.820  1.00  0.00              
ATOM   1948  CZ2 TRP B  56      -4.716  19.019 -73.189  1.00  0.00              
ATOM   1949  CZ3 TRP B  56      -2.451  19.235 -74.024  1.00  0.00              
ATOM   1950  CH2 TRP B  56      -3.704  19.790 -73.709  1.00  0.00              
ATOM   1951  H   TRP B  56      -2.074  15.046 -76.185  1.00  0.00              
ATOM   1952  HA  TRP B  56      -1.500  13.016 -74.163  1.00  0.00              
ATOM   1953 1HB  TRP B  56      -2.355  13.999 -72.226  1.00  0.00              
ATOM   1954 2HB  TRP B  56      -1.277  15.245 -72.897  1.00  0.00              
ATOM   1955  HD1 TRP B  56      -4.807  14.471 -72.165  1.00  0.00              
ATOM   1956  HE1 TRP B  56      -6.213  16.784 -72.177  1.00  0.00              
ATOM   1957  HE3 TRP B  56      -1.203  17.502 -74.079  1.00  0.00              
ATOM   1958  HZ2 TRP B  56      -5.700  19.411 -72.929  1.00  0.00              
ATOM   1959  HZ3 TRP B  56      -1.654  19.856 -74.437  1.00  0.00              
ATOM   1960  HH2 TRP B  56      -3.874  20.852 -73.884  1.00  0.00              
ATOM   1961  N   THR B  57      -4.025  12.476 -74.133  1.00  0.00              
ATOM   1962  CA  THR B  57      -5.329  11.934 -74.453  1.00  0.00              
ATOM   1963  C   THR B  57      -6.268  12.327 -73.322  1.00  0.00              
ATOM   1964  O   THR B  57      -6.140  11.848 -72.196  1.00  0.00              
ATOM   1965  CB  THR B  57      -5.255  10.407 -74.592  1.00  0.00              
ATOM   1966  OG1 THR B  57      -4.313  10.078 -75.625  1.00  0.00              
ATOM   1967  CG2 THR B  57      -6.613   9.834 -74.960  1.00  0.00              
ATOM   1968  H   THR B  57      -3.522  12.109 -73.338  1.00  0.00              
ATOM   1969  HA  THR B  57      -5.693  12.372 -75.383  1.00  0.00              
ATOM   1970  HB  THR B  57      -4.927   9.980 -73.644  1.00  0.00              
ATOM   1971  HG1 THR B  57      -3.421  10.135 -75.273  1.00  0.00              
ATOM   1972 1HG2 THR B  57      -6.538   8.751 -75.053  1.00  0.00              
ATOM   1973 2HG2 THR B  57      -7.335  10.082 -74.181  1.00  0.00              
ATOM   1974 3HG2 THR B  57      -6.941  10.257 -75.908  1.00  0.00              
ATOM   1975  N   HIS B  58      -7.196  13.223 -73.636  1.00  0.00              
ATOM   1976  CA  HIS B  58      -8.156  13.733 -72.664  1.00  0.00              
ATOM   1977  C   HIS B  58      -8.899  12.669 -71.870  1.00  0.00              
ATOM   1978  O   HIS B  58      -8.914  12.706 -70.639  1.00  0.00              
ATOM   1979  CB  HIS B  58      -9.187  14.627 -73.357  1.00  0.00              
ATOM   1980  CG  HIS B  58     -10.274  15.109 -72.445  1.00  0.00              
ATOM   1981  ND1 HIS B  58     -10.045  16.010 -71.426  1.00  0.00              
ATOM   1982  CD2 HIS B  58     -11.589  14.796 -72.380  1.00  0.00              
ATOM   1983  CE1 HIS B  58     -11.172  16.230 -70.774  1.00  0.00              
ATOM   1984  NE2 HIS B  58     -12.124  15.505 -71.332  1.00  0.00              
ATOM   1985  H   HIS B  58      -7.232  13.561 -74.587  1.00  0.00              
ATOM   1986  HA  HIS B  58      -7.635  14.315 -71.904  1.00  0.00              
ATOM   1987 1HB  HIS B  58      -8.703  15.516 -73.762  1.00  0.00              
ATOM   1988 2HB  HIS B  58      -9.675  14.080 -74.164  1.00  0.00              
ATOM   1989  HD1 HIS B  58      -9.189  16.496 -71.247  1.00  0.00              
ATOM   1990  HD2 HIS B  58     -12.222  14.134 -72.971  1.00  0.00              
ATOM   1991  HE1 HIS B  58     -11.200  16.917 -69.929  1.00  0.00              
ATOM   1992  N   SER B  59      -9.516  11.724 -72.570  1.00  0.00              
ATOM   1993  CA  SER B  59     -10.289  10.684 -71.908  1.00  0.00              
ATOM   1994  C   SER B  59      -9.479   9.898 -70.889  1.00  0.00              
ATOM   1995  O   SER B  59     -10.008   9.489 -69.854  1.00  0.00              
ATOM   1996  CB  SER B  59     -10.888   9.723 -72.942  1.00  0.00              
ATOM   1997  OG  SER B  59      -9.896   8.896 -73.523  1.00  0.00              
ATOM   1998  H   SER B  59      -9.450  11.724 -73.577  1.00  0.00              
ATOM   1999  HA  SER B  59     -11.190  11.058 -71.421  1.00  0.00              
ATOM   2000 1HB  SER B  59     -11.631   9.099 -72.447  1.00  0.00              
ATOM   2001 2HB  SER B  59     -11.371  10.310 -73.724  1.00  0.00              
ATOM   2002  HG  SER B  59     -10.305   8.309 -74.164  1.00  0.00              
ATOM   2003  N   ALA B  60      -8.199   9.694 -71.178  1.00  0.00              
ATOM   2004  CA  ALA B  60      -7.318   8.942 -70.295  1.00  0.00              
ATOM   2005  C   ALA B  60      -6.690   9.806 -69.208  1.00  0.00              
ATOM   2006  O   ALA B  60      -6.122   9.285 -68.247  1.00  0.00              
ATOM   2007  CB  ALA B  60      -6.225   8.269 -71.113  1.00  0.00              
ATOM   2008  H   ALA B  60      -7.826  10.074 -72.038  1.00  0.00              
ATOM   2009  HA  ALA B  60      -7.906   8.182 -69.779  1.00  0.00              
ATOM   2010 1HB  ALA B  60      -5.568   7.707 -70.449  1.00  0.00              
ATOM   2011 2HB  ALA B  60      -6.677   7.590 -71.836  1.00  0.00              
ATOM   2012 3HB  ALA B  60      -5.646   9.027 -71.639  1.00  0.00              
ATOM   2013  N   GLY B  61      -6.789  11.121 -69.364  1.00  0.00              
ATOM   2014  CA  GLY B  61      -6.212  12.025 -68.386  1.00  0.00              
ATOM   2015  C   GLY B  61      -4.699  11.919 -68.349  1.00  0.00              
ATOM   2016  O   GLY B  61      -4.080  12.106 -67.300  1.00  0.00              
ATOM   2017  H   GLY B  61      -7.268  11.504 -70.167  1.00  0.00              
ATOM   2018 1HA  GLY B  61      -6.486  13.049 -68.642  1.00  0.00              
ATOM   2019 2HA  GLY B  61      -6.605  11.781 -67.400  1.00  0.00              
ATOM   2020  N   GLY B  62      -4.094  11.620 -69.494  1.00  0.00              
ATOM   2021  CA  GLY B  62      -2.652  11.492 -69.531  1.00  0.00              
ATOM   2022  C   GLY B  62      -2.083  11.055 -70.862  1.00  0.00              
ATOM   2023  O   GLY B  62      -2.728  11.167 -71.909  1.00  0.00              
ATOM   2024  H   GLY B  62      -4.622  11.480 -70.342  1.00  0.00              
ATOM   2025 1HA  GLY B  62      -2.202  12.456 -69.292  1.00  0.00              
ATOM   2026 2HA  GLY B  62      -2.341  10.755 -68.792  1.00  0.00              
ATOM   2027  N   VAL B  63      -0.863  10.536 -70.804  1.00  0.00              
ATOM   2028  CA  VAL B  63      -0.132  10.095 -71.981  1.00  0.00              
ATOM   2029  C   VAL B  63      -0.385   8.631 -72.317  1.00  0.00              
ATOM   2030  O   VAL B  63      -0.287   7.756 -71.453  1.00  0.00              
ATOM   2031  CB  VAL B  63       1.382  10.322 -71.773  1.00  0.00              
ATOM   2032  CG1 VAL B  63       2.160   9.863 -72.989  1.00  0.00              
ATOM   2033  CG2 VAL B  63       1.647  11.796 -71.501  1.00  0.00              
ATOM   2034  H   VAL B  63      -0.430  10.448 -69.895  1.00  0.00              
ATOM   2035  HA  VAL B  63      -0.459  10.628 -72.874  1.00  0.00              
ATOM   2036  HB  VAL B  63       1.704   9.767 -70.891  1.00  0.00              
ATOM   2037 1HG1 VAL B  63       3.224  10.029 -72.823  1.00  0.00              
ATOM   2038 2HG1 VAL B  63       1.981   8.801 -73.156  1.00  0.00              
ATOM   2039 3HG1 VAL B  63       1.835  10.427 -73.863  1.00  0.00              
ATOM   2040 1HG2 VAL B  63       2.715  11.953 -71.353  1.00  0.00              
ATOM   2041 2HG2 VAL B  63       1.306  12.388 -72.350  1.00  0.00              
ATOM   2042 3HG2 VAL B  63       1.109  12.103 -70.604  1.00  0.00              
ATOM   2043  N   THR B  64      -0.715   8.374 -73.578  1.00  0.00              
ATOM   2044  CA  THR B  64      -0.981   7.018 -74.049  1.00  0.00              
ATOM   2045  C   THR B  64      -0.029   6.671 -75.187  1.00  0.00              
ATOM   2046  O   THR B  64       0.769   7.504 -75.619  1.00  0.00              
ATOM   2047  CB  THR B  64      -2.417   6.873 -74.579  1.00  0.00              
ATOM   2048  OG1 THR B  64      -2.567   7.672 -75.759  1.00  0.00              
ATOM   2049  CG2 THR B  64      -3.423   7.315 -73.523  1.00  0.00              
ATOM   2050  H   THR B  64      -0.784   9.143 -74.230  1.00  0.00              
ATOM   2051  HA  THR B  64      -0.799   6.306 -73.244  1.00  0.00              
ATOM   2052  HB  THR B  64      -2.595   5.829 -74.835  1.00  0.00              
ATOM   2053  HG1 THR B  64      -2.394   8.592 -75.545  1.00  0.00              
ATOM   2054 1HG2 THR B  64      -4.433   7.203 -73.916  1.00  0.00              
ATOM   2055 2HG2 THR B  64      -3.309   6.697 -72.632  1.00  0.00              
ATOM   2056 3HG2 THR B  64      -3.245   8.357 -73.266  1.00  0.00              
ATOM   2057  N   GLU B  65      -0.126   5.442 -75.679  1.00  0.00              
ATOM   2058  CA  GLU B  65       0.732   4.997 -76.766  1.00  0.00              
ATOM   2059  C   GLU B  65       0.558   5.881 -78.003  1.00  0.00              
ATOM   2060  O   GLU B  65       1.525   6.156 -78.715  1.00  0.00              
ATOM   2061  CB  GLU B  65       0.420   3.537 -77.107  1.00  0.00              
ATOM   2062  CG  GLU B  65       1.552   2.799 -77.800  1.00  0.00              
ATOM   2063  CD  GLU B  65       2.859   2.873 -77.024  1.00  0.00              
ATOM   2064  OE1 GLU B  65       2.814   2.932 -75.778  1.00  0.00              
ATOM   2065  OE2 GLU B  65       3.933   2.858 -77.657  1.00  0.00              
ATOM   2066  H   GLU B  65      -0.806   4.802 -75.294  1.00  0.00              
ATOM   2067  HA  GLU B  65       1.778   5.081 -76.470  1.00  0.00              
ATOM   2068 1HB  GLU B  65       0.181   3.035 -76.168  1.00  0.00              
ATOM   2069 2HB  GLU B  65      -0.460   3.540 -77.751  1.00  0.00              
ATOM   2070 1HG  GLU B  65       1.327   1.753 -78.005  1.00  0.00              
ATOM   2071 2HG  GLU B  65       1.668   3.335 -78.741  1.00  0.00              
ATOM   2072  N   LYS B  66      -0.667   6.330 -78.259  1.00  0.00              
ATOM   2073  CA  LYS B  66      -0.913   7.185 -79.416  1.00  0.00              
ATOM   2074  C   LYS B  66      -0.122   8.484 -79.295  1.00  0.00              
ATOM   2075  O   LYS B  66       0.402   8.995 -80.283  1.00  0.00              
ATOM   2076  CB  LYS B  66      -2.403   7.505 -79.541  1.00  0.00              
ATOM   2077  CG  LYS B  66      -2.763   8.310 -80.780  1.00  0.00              
ATOM   2078  CD  LYS B  66      -2.464   7.531 -82.051  1.00  0.00              
ATOM   2079  CE  LYS B  66      -2.979   8.269 -83.277  1.00  0.00              
ATOM   2080  NZ  LYS B  66      -2.724   7.499 -84.526  1.00  0.00              
ATOM   2081  H   LYS B  66      -1.439   6.084 -77.656  1.00  0.00              
ATOM   2082  HA  LYS B  66      -0.571   6.685 -80.323  1.00  0.00              
ATOM   2083 1HB  LYS B  66      -2.934   6.553 -79.557  1.00  0.00              
ATOM   2084 2HB  LYS B  66      -2.686   8.063 -78.649  1.00  0.00              
ATOM   2085 1HG  LYS B  66      -3.826   8.550 -80.741  1.00  0.00              
ATOM   2086 2HG  LYS B  66      -2.183   9.233 -80.774  1.00  0.00              
ATOM   2087 1HD  LYS B  66      -1.385   7.396 -82.130  1.00  0.00              
ATOM   2088 2HD  LYS B  66      -2.947   6.557 -81.982  1.00  0.00              
ATOM   2089 1HE  LYS B  66      -4.049   8.427 -83.157  1.00  0.00              
ATOM   2090 2HE  LYS B  66      -2.473   9.232 -83.333  1.00  0.00              
ATOM   2091 1HZ  LYS B  66      -3.077   8.015 -85.319  1.00  0.00              
ATOM   2092 2HZ  LYS B  66      -1.730   7.352 -84.635  1.00  0.00              
ATOM   2093 3HZ  LYS B  66      -3.192   6.605 -84.472  1.00  0.00              
ATOM   2094  N   ASP B  67      -0.048   9.024 -78.084  1.00  0.00              
ATOM   2095  CA  ASP B  67       0.691  10.257 -77.864  1.00  0.00              
ATOM   2096  C   ASP B  67       2.170  10.055 -78.156  1.00  0.00              
ATOM   2097  O   ASP B  67       2.814  10.914 -78.757  1.00  0.00              
ATOM   2098  CB  ASP B  67       0.474  10.728 -76.434  1.00  0.00              
ATOM   2099  CG  ASP B  67      -0.967  11.088 -76.177  1.00  0.00              
ATOM   2100  OD1 ASP B  67      -1.477  11.978 -76.885  1.00  0.00              
ATOM   2101  OD2 ASP B  67      -1.592  10.475 -75.284  1.00  0.00              
ATOM   2102  H   ASP B  67      -0.507   8.579 -77.302  1.00  0.00              
ATOM   2103  HA  ASP B  67       0.335  11.028 -78.548  1.00  0.00              
ATOM   2104 1HB  ASP B  67       0.843  10.027 -75.685  1.00  0.00              
ATOM   2105 2HB  ASP B  67       1.095  11.625 -76.432  1.00  0.00              
ATOM   2106  N   ARG B  68       2.713   8.917 -77.735  1.00  0.00              
ATOM   2107  CA  ARG B  68       4.118   8.636 -77.995  1.00  0.00              
ATOM   2108  C   ARG B  68       4.369   8.463 -79.486  1.00  0.00              
ATOM   2109  O   ARG B  68       5.419   8.860 -79.990  1.00  0.00              
ATOM   2110  CB  ARG B  68       4.562   7.410 -77.201  1.00  0.00              
ATOM   2111  CG  ARG B  68       4.676   7.671 -75.708  1.00  0.00              
ATOM   2112  CD  ARG B  68       5.279   6.488 -74.965  1.00  0.00              
ATOM   2113  NE  ARG B  68       4.291   5.463 -74.650  1.00  0.00              
ATOM   2114  CZ  ARG B  68       3.467   5.513 -73.607  1.00  0.00              
ATOM   2115  NH1 ARG B  68       3.515   6.543 -72.772  1.00  0.00              
ATOM   2116  NH2 ARG B  68       2.598   4.534 -73.399  1.00  0.00              
ATOM   2117  H   ARG B  68       2.160   8.239 -77.233  1.00  0.00              
ATOM   2118  HA  ARG B  68       4.730   9.478 -77.669  1.00  0.00              
ATOM   2119 1HB  ARG B  68       3.829   6.627 -77.389  1.00  0.00              
ATOM   2120 2HB  ARG B  68       5.529   7.106 -77.600  1.00  0.00              
ATOM   2121 1HG  ARG B  68       5.305   8.548 -75.556  1.00  0.00              
ATOM   2122 2HG  ARG B  68       3.678   7.870 -75.314  1.00  0.00              
ATOM   2123 1HD  ARG B  68       6.055   6.040 -75.586  1.00  0.00              
ATOM   2124 2HD  ARG B  68       5.718   6.842 -74.033  1.00  0.00              
ATOM   2125  HE  ARG B  68       4.078   4.601 -75.136  1.00  0.00              
ATOM   2126 1HH1 ARG B  68       4.178   7.288 -72.931  1.00  0.00              
ATOM   2127 2HH1 ARG B  68       2.887   6.577 -71.981  1.00  0.00              
ATOM   2128 1HH2 ARG B  68       2.563   3.750 -74.036  1.00  0.00              
ATOM   2129 2HH2 ARG B  68       1.975   4.576 -72.606  1.00  0.00              
ATOM   2130  N   GLU B  69       3.405   7.878 -80.189  1.00  0.00              
ATOM   2131  CA  GLU B  69       3.532   7.708 -81.628  1.00  0.00              
ATOM   2132  C   GLU B  69       3.560   9.090 -82.280  1.00  0.00              
ATOM   2133  O   GLU B  69       4.378   9.354 -83.158  1.00  0.00              
ATOM   2134  CB  GLU B  69       2.351   6.913 -82.185  1.00  0.00              
ATOM   2135  CG  GLU B  69       2.371   6.790 -83.697  1.00  0.00              
ATOM   2136  CD  GLU B  69       1.130   6.130 -84.258  1.00  0.00              
ATOM   2137  OE1 GLU B  69       1.085   5.913 -85.486  1.00  0.00              
ATOM   2138  OE2 GLU B  69       0.202   5.827 -83.480  1.00  0.00              
ATOM   2139  H   GLU B  69       2.573   7.545 -79.726  1.00  0.00              
ATOM   2140  HA  GLU B  69       4.471   7.204 -81.860  1.00  0.00              
ATOM   2141 1HB  GLU B  69       2.390   5.923 -81.730  1.00  0.00              
ATOM   2142 2HB  GLU B  69       1.442   7.424 -81.865  1.00  0.00              
ATOM   2143 1HG  GLU B  69       2.513   7.743 -84.207  1.00  0.00              
ATOM   2144 2HG  GLU B  69       3.228   6.145 -83.890  1.00  0.00              
ATOM   2145  N   MET B  70       2.662   9.973 -81.850  1.00  0.00              
ATOM   2146  CA  MET B  70       2.619  11.318 -82.413  1.00  0.00              
ATOM   2147  C   MET B  70       3.916  12.075 -82.139  1.00  0.00              
ATOM   2148  O   MET B  70       4.379  12.837 -82.981  1.00  0.00              
ATOM   2149  CB  MET B  70       1.421  12.101 -81.865  1.00  0.00              
ATOM   2150  CG  MET B  70       0.071  11.486 -82.215  1.00  0.00              
ATOM   2151  SD  MET B  70      -0.160  11.131 -83.984  1.00  0.00              
ATOM   2152  CE  MET B  70      -0.258  12.796 -84.652  1.00  0.00              
ATOM   2153  H   MET B  70       2.001   9.721 -81.129  1.00  0.00              
ATOM   2154  HA  MET B  70       2.517  11.263 -83.497  1.00  0.00              
ATOM   2155 1HB  MET B  70       1.538  12.144 -80.784  1.00  0.00              
ATOM   2156 2HB  MET B  70       1.485  13.110 -82.278  1.00  0.00              
ATOM   2157 1HG  MET B  70      -0.029  10.552 -81.664  1.00  0.00              
ATOM   2158 2HG  MET B  70      -0.709  12.179 -81.902  1.00  0.00              
ATOM   2159 1HE  MET B  70      -0.401  12.749 -85.731  1.00  0.00              
ATOM   2160 2HE  MET B  70      -1.100  13.321 -84.197  1.00  0.00              
ATOM   2161 3HE  MET B  70       0.666  13.331 -84.431  1.00  0.00              
ATOM   2162  N   ALA B  71       4.501  11.863 -80.965  1.00  0.00              
ATOM   2163  CA  ALA B  71       5.756  12.520 -80.623  1.00  0.00              
ATOM   2164  C   ALA B  71       6.861  12.065 -81.582  1.00  0.00              
ATOM   2165  O   ALA B  71       7.635  12.876 -82.085  1.00  0.00              
ATOM   2166  CB  ALA B  71       6.137  12.193 -79.187  1.00  0.00              
ATOM   2167  H   ALA B  71       4.074  11.238 -80.296  1.00  0.00              
ATOM   2168  HA  ALA B  71       5.629  13.597 -80.740  1.00  0.00              
ATOM   2169 1HB  ALA B  71       7.077  12.689 -78.941  1.00  0.00              
ATOM   2170 2HB  ALA B  71       5.354  12.542 -78.514  1.00  0.00              
ATOM   2171 3HB  ALA B  71       6.257  11.117 -79.079  1.00  0.00              
ATOM   2172  N   ARG B  72       6.928  10.765 -81.841  1.00  0.00              
ATOM   2173  CA  ARG B  72       7.949  10.247 -82.743  1.00  0.00              
ATOM   2174  C   ARG B  72       7.735  10.748 -84.169  1.00  0.00              
ATOM   2175  O   ARG B  72       8.698  11.086 -84.867  1.00  0.00              
ATOM   2176  CB  ARG B  72       7.955   8.718 -82.718  1.00  0.00              
ATOM   2177  CG  ARG B  72       8.496   8.123 -81.432  1.00  0.00              
ATOM   2178  CD  ARG B  72       8.691   6.623 -81.576  1.00  0.00              
ATOM   2179  NE  ARG B  72       7.425   5.899 -81.559  1.00  0.00              
ATOM   2180  CZ  ARG B  72       6.767   5.585 -80.449  1.00  0.00              
ATOM   2181  NH1 ARG B  72       7.257   5.930 -79.261  1.00  0.00              
ATOM   2182  NH2 ARG B  72       5.624   4.927 -80.532  1.00  0.00              
ATOM   2183  H   ARG B  72       6.274  10.122 -81.419  1.00  0.00              
ATOM   2184  HA  ARG B  72       8.931  10.605 -82.434  1.00  0.00              
ATOM   2185 1HB  ARG B  72       6.926   8.394 -82.868  1.00  0.00              
ATOM   2186 2HB  ARG B  72       8.566   8.390 -83.558  1.00  0.00              
ATOM   2187 1HG  ARG B  72       9.450   8.600 -81.204  1.00  0.00              
ATOM   2188 2HG  ARG B  72       7.785   8.329 -80.631  1.00  0.00              
ATOM   2189 1HD  ARG B  72       9.194   6.421 -82.521  1.00  0.00              
ATOM   2190 2HD  ARG B  72       9.306   6.266 -80.752  1.00  0.00              
ATOM   2191  HE  ARG B  72       6.879   5.540 -82.331  1.00  0.00              
ATOM   2192 1HH1 ARG B  72       8.131   6.431 -79.204  1.00  0.00              
ATOM   2193 2HH1 ARG B  72       6.751   5.688 -78.421  1.00  0.00              
ATOM   2194 1HH2 ARG B  72       5.259   4.667 -81.438  1.00  0.00              
ATOM   2195 2HH2 ARG B  72       5.121   4.687 -79.690  1.00  0.00              
ATOM   2196  N   LEU B  73       6.479  10.816 -84.601  1.00  0.00              
ATOM   2197  CA  LEU B  73       6.183  11.294 -85.945  1.00  0.00              
ATOM   2198  C   LEU B  73       6.493  12.787 -86.050  1.00  0.00              
ATOM   2199  O   LEU B  73       6.870  13.273 -87.118  1.00  0.00              
ATOM   2200  CB  LEU B  73       4.721  11.009 -86.298  1.00  0.00              
ATOM   2201  CG  LEU B  73       4.394   9.517 -86.454  1.00  0.00              
ATOM   2202  CD1 LEU B  73       2.904   9.327 -86.642  1.00  0.00              
ATOM   2203  CD2 LEU B  73       5.166   8.941 -87.640  1.00  0.00              
ATOM   2204  H   LEU B  73       5.717  10.537 -84.000  1.00  0.00              
ATOM   2205  HA  LEU B  73       6.821  10.782 -86.664  1.00  0.00              
ATOM   2206 1HB  LEU B  73       4.242  11.412 -85.406  1.00  0.00              
ATOM   2207 2HB  LEU B  73       4.398  11.575 -87.171  1.00  0.00              
ATOM   2208  HG  LEU B  73       4.746   9.013 -85.554  1.00  0.00              
ATOM   2209 1HD1 LEU B  73       2.682   8.266 -86.753  1.00  0.00              
ATOM   2210 2HD1 LEU B  73       2.374   9.718 -85.774  1.00  0.00              
ATOM   2211 3HD1 LEU B  73       2.578   9.860 -87.536  1.00  0.00              
ATOM   2212 1HD2 LEU B  73       4.931   7.882 -87.745  1.00  0.00              
ATOM   2213 2HD2 LEU B  73       4.882   9.470 -88.550  1.00  0.00              
ATOM   2214 3HD2 LEU B  73       6.236   9.061 -87.470  1.00  0.00              
ATOM   2215  N   THR B  74       6.350  13.509 -84.941  1.00  0.00              
ATOM   2216  CA  THR B  74       6.650  14.938 -84.920  1.00  0.00              
ATOM   2217  C   THR B  74       8.155  15.133 -85.127  1.00  0.00              
ATOM   2218  O   THR B  74       8.580  15.963 -85.934  1.00  0.00              
ATOM   2219  CB  THR B  74       6.219  15.582 -83.579  1.00  0.00              
ATOM   2220  OG1 THR B  74       4.789  15.535 -83.460  1.00  0.00              
ATOM   2221  CG2 THR B  74       6.664  17.030 -83.512  1.00  0.00              
ATOM   2222  H   THR B  74       6.029  13.062 -84.095  1.00  0.00              
ATOM   2223  HA  THR B  74       6.133  15.436 -85.740  1.00  0.00              
ATOM   2224  HB  THR B  74       6.673  15.027 -82.757  1.00  0.00              
ATOM   2225  HG1 THR B  74       4.393  16.019 -84.190  1.00  0.00              
ATOM   2226 1HG2 THR B  74       6.351  17.462 -82.561  1.00  0.00              
ATOM   2227 2HG2 THR B  74       7.750  17.081 -83.595  1.00  0.00              
ATOM   2228 3HG2 THR B  74       6.211  17.587 -84.331  1.00  0.00              
ATOM   2229  N   ASP B  75       8.964  14.369 -84.402  1.00  0.00              
ATOM   2230  CA  ASP B  75      10.413  14.479 -84.555  1.00  0.00              
ATOM   2231  C   ASP B  75      10.853  14.103 -85.959  1.00  0.00              
ATOM   2232  O   ASP B  75      11.792  14.688 -86.499  1.00  0.00              
ATOM   2233  CB  ASP B  75      11.145  13.571 -83.567  1.00  0.00              
ATOM   2234  CG  ASP B  75      11.224  14.160 -82.182  1.00  0.00              
ATOM   2235  OD1 ASP B  75      11.185  15.400 -82.053  1.00  0.00              
ATOM   2236  OD2 ASP B  75      11.347  13.378 -81.219  1.00  0.00              
ATOM   2237  H   ASP B  75       8.588  13.707 -83.738  1.00  0.00              
ATOM   2238  HA  ASP B  75      10.723  15.513 -84.400  1.00  0.00              
ATOM   2239 1HB  ASP B  75      10.743  12.559 -83.528  1.00  0.00              
ATOM   2240 2HB  ASP B  75      12.136  13.553 -84.022  1.00  0.00              
ATOM   2241  N   ALA B  76      10.179  13.117 -86.538  1.00  0.00              
ATOM   2242  CA  ALA B  76      10.518  12.663 -87.878  1.00  0.00              
ATOM   2243  C   ALA B  76      10.405  13.790 -88.902  1.00  0.00              
ATOM   2244  O   ALA B  76      11.113  13.791 -89.911  1.00  0.00              
ATOM   2245  CB  ALA B  76       9.622  11.500 -88.269  1.00  0.00              
ATOM   2246  H   ALA B  76       9.418  12.672 -86.045  1.00  0.00              
ATOM   2247  HA  ALA B  76      11.557  12.331 -87.882  1.00  0.00              
ATOM   2248 1HB  ALA B  76       9.882  11.164 -89.274  1.00  0.00              
ATOM   2249 2HB  ALA B  76       9.761  10.679 -87.566  1.00  0.00              
ATOM   2250 3HB  ALA B  76       8.582  11.822 -88.253  1.00  0.00              
ATOM   2251  N   LEU B  77       9.521  14.749 -88.642  1.00  0.00              
ATOM   2252  CA  LEU B  77       9.324  15.884 -89.544  1.00  0.00              
ATOM   2253  C   LEU B  77      10.607  16.684 -89.726  1.00  0.00              
ATOM   2254  O   LEU B  77      10.793  17.351 -90.744  1.00  0.00              
ATOM   2255  CB  LEU B  77       8.241  16.816 -88.997  1.00  0.00              
ATOM   2256  CG  LEU B  77       6.825  16.266 -88.822  1.00  0.00              
ATOM   2257  CD1 LEU B  77       5.964  17.300 -88.102  1.00  0.00              
ATOM   2258  CD2 LEU B  77       6.231  15.927 -90.180  1.00  0.00              
ATOM   2259  H   LEU B  77       8.970  14.690 -87.796  1.00  0.00              
ATOM   2260  HA  LEU B  77       9.048  15.520 -90.533  1.00  0.00              
ATOM   2261 1HB  LEU B  77       8.663  17.022 -88.015  1.00  0.00              
ATOM   2262 2HB  LEU B  77       8.181  17.743 -89.568  1.00  0.00              
ATOM   2263  HG  LEU B  77       6.906  15.338 -88.254  1.00  0.00              
ATOM   2264 1HD1 LEU B  77       4.955  16.909 -87.976  1.00  0.00              
ATOM   2265 2HD1 LEU B  77       6.394  17.515 -87.124  1.00  0.00              
ATOM   2266 3HD1 LEU B  77       5.927  18.216 -88.692  1.00  0.00              
ATOM   2267 1HD2 LEU B  77       5.223  15.535 -90.048  1.00  0.00              
ATOM   2268 2HD2 LEU B  77       6.195  16.826 -90.796  1.00  0.00              
ATOM   2269 3HD2 LEU B  77       6.851  15.177 -90.671  1.00  0.00              
ATOM   2270  N   LEU B  78      11.488  16.624 -88.735  1.00  0.00              
ATOM   2271  CA  LEU B  78      12.748  17.357 -88.784  1.00  0.00              
ATOM   2272  C   LEU B  78      13.771  16.688 -89.693  1.00  0.00              
ATOM   2273  O   LEU B  78      14.689  17.344 -90.186  1.00  0.00              
ATOM   2274  CB  LEU B  78      13.341  17.479 -87.376  1.00  0.00              
ATOM   2275  CG  LEU B  78      12.486  18.149 -86.295  1.00  0.00              
ATOM   2276  CD1 LEU B  78      13.195  18.042 -84.952  1.00  0.00              
ATOM   2277  CD2 LEU B  78      12.232  19.603 -86.655  1.00  0.00              
ATOM   2278  H   LEU B  78      11.281  16.055 -87.926  1.00  0.00              
ATOM   2279  HA  LEU B  78      12.578  18.346 -89.206  1.00  0.00              
ATOM   2280 1HB  LEU B  78      13.452  16.423 -87.139  1.00  0.00              
ATOM   2281 2HB  LEU B  78      14.321  17.954 -87.391  1.00  0.00              
ATOM   2282  HG  LEU B  78      11.522  17.639 -86.283  1.00  0.00              
ATOM   2283 1HD1 LEU B  78      12.589  18.517 -84.181  1.00  0.00              
ATOM   2284 2HD1 LEU B  78      13.342  16.991 -84.700  1.00  0.00              
ATOM   2285 3HD1 LEU B  78      14.162  18.540 -85.011  1.00  0.00              
ATOM   2286 1HD2 LEU B  78      11.622  20.068 -85.880  1.00  0.00              
ATOM   2287 2HD2 LEU B  78      13.182  20.130 -86.736  1.00  0.00              
ATOM   2288 3HD2 LEU B  78      11.705  19.655 -87.609  1.00  0.00              
ATOM   2289  N   GLN B  79      13.602  15.387 -89.918  1.00  0.00              
ATOM   2290  CA  GLN B  79      14.531  14.620 -90.744  1.00  0.00              
ATOM   2291  C   GLN B  79      15.969  15.011 -90.427  1.00  0.00              
ATOM   2292  O   GLN B  79      16.699  15.515 -91.283  1.00  0.00              
ATOM   2293  CB  GLN B  79      14.244  14.820 -92.235  1.00  0.00              
ATOM   2294  CG  GLN B  79      13.056  14.012 -92.740  1.00  0.00              
ATOM   2295  CD  GLN B  79      11.743  14.756 -92.621  1.00  0.00              
ATOM   2296  OE1 GLN B  79      10.667  14.161 -92.701  1.00  0.00              
ATOM   2297  NE2 GLN B  79      11.823  16.066 -92.448  1.00  0.00              
ATOM   2298  H   GLN B  79      12.809  14.919 -89.506  1.00  0.00              
ATOM   2299  HA  GLN B  79      14.431  13.559 -90.516  1.00  0.00              
ATOM   2300 1HB  GLN B  79      14.062  15.884 -92.380  1.00  0.00              
ATOM   2301 2HB  GLN B  79      15.148  14.529 -92.771  1.00  0.00              
ATOM   2302 1HG  GLN B  79      13.056  13.501 -93.703  1.00  0.00              
ATOM   2303 2HG  GLN B  79      13.106  13.274 -91.939  1.00  0.00              
ATOM   2304 1HE2 GLN B  79      10.988  16.613 -92.363  1.00  0.00              
ATOM   2305 2HE2 GLN B  79      12.718  16.511 -92.403  1.00  0.00              
ATOM   2306  N   ARG B  80      16.356  14.777 -89.179  1.00  0.00              
ATOM   2307  CA  ARG B  80      17.695  15.087 -88.695  1.00  0.00              
ATOM   2308  C   ARG B  80      18.711  14.090 -89.237  1.00  0.00              
ATOM   2309  O   ARG B  80      19.774  14.536 -89.715  1.00  0.00              
ATOM   2310  OXT ARG B  80      18.478  12.913 -89.198  1.00  0.00              
ATOM   2311  CB  ARG B  80      17.704  15.060 -87.167  1.00  0.00              
ATOM   2312  CG  ARG B  80      16.798  16.098 -86.527  1.00  0.00              
ATOM   2313  CD  ARG B  80      16.536  15.773 -85.069  1.00  0.00              
ATOM   2314  NE  ARG B  80      15.760  14.544 -84.927  1.00  0.00              
ATOM   2315  CZ  ARG B  80      15.431  13.995 -83.762  1.00  0.00              
ATOM   2316  NH1 ARG B  80      15.810  14.566 -82.628  1.00  0.00              
ATOM   2317  NH2 ARG B  80      14.723  12.876 -83.734  1.00  0.00              
ATOM   2318  H   ARG B  80      15.686  14.366 -88.545  1.00  0.00              
ATOM   2319  HA  ARG B  80      17.998  16.071 -89.052  1.00  0.00              
ATOM   2320 1HB  ARG B  80      17.392  14.061 -86.864  1.00  0.00              
ATOM   2321 2HB  ARG B  80      18.735  15.228 -86.853  1.00  0.00              
ATOM   2322 1HG  ARG B  80      17.280  17.073 -86.603  1.00  0.00              
ATOM   2323 2HG  ARG B  80      15.854  16.117 -87.074  1.00  0.00              
ATOM   2324 1HD  ARG B  80      17.490  15.652 -84.557  1.00  0.00              
ATOM   2325 2HD  ARG B  80      15.983  16.596 -84.616  1.00  0.00              
ATOM   2326  HE  ARG B  80      15.368  13.944 -85.640  1.00  0.00              
ATOM   2327 1HH1 ARG B  80      16.349  15.420 -82.650  1.00  0.00              
ATOM   2328 2HH1 ARG B  80      15.558  14.144 -81.745  1.00  0.00              
ATOM   2329 1HH2 ARG B  80      14.434  12.442 -84.599  1.00  0.00              
ATOM   2330 2HH2 ARG B  80      14.476  12.461 -82.847  1.00  0.00              
TER                                                                             
# All scores below are weighted scores, not raw scores.
#BEGIN_POSE_ENERGIES_TABLE v2_redes8_4_take2_31_1dG_1.0Ent_AB_rpm_0050_0001.pdb
label fa_atr fa_rep fa_sol fa_intra_rep pro_close fa_pair hbond_sr_bb hbond_lr_bb hbond_bb_sc hbond_sc dslf_ss_dst dslf_cs_ang dslf_ss_dih dslf_ca_dih rama omega fa_dun p_aa_pp ref total
weights 0.8 0.44 0.65 0.004 1 0.49 0.585 1.17 1.17 1.1 0.5 2 5 5 0.2 0.5 0.56 0.32 1 NA
pose -593.567 71.3116 310.287 1.23412 0.721333 -16.7607 -43.6816 -43.7695 -6.38677 -17.1219 0 0 0 0 -9.46723 2.79871 142.09 -13.791 -34.17 -250.273
LYS_p:NtermProteinFull_1 -1.9229 0.292392 1.42897 0.0116452 0 -0.0011549 0 0 0 0 0 0 0 0 0 0.0166169 3.4109 0 -0.65 2.58647
ARG_2 -3.29375 1.11691 1.64192 0.0235367 0 -0.42999 0 0 0 0 0 0 0 0 -0.121155 0.00200723 3.87198 -0.0904795 -0.98 1.74098
LEU_3 -3.52953 0.250736 1.12998 0.00708569 0 0 0 0 0 0 0 0 0 0 -0.0536669 0.176345 1.84174 -0.114017 -0.1 -0.391315
VAL_4 -2.65576 1.82731 0.964918 0.013922 0 0 0 0 0 0 0 0 0 0 -0.148625 0.0441727 1.0746 -0.21988 0.29 1.19065
LYS_5 -3.78434 0.483723 2.35147 0.0060827 0 -0.166755 0 0 0 -0.349667 0 0 0 0 0.135504 0.0196419 1.32168 0.0042048 -0.65 -0.628465
THR_6 -2.47461 0.332042 1.14655 0.00349447 0 -0.0140883 0 0 0 0 0 0 0 0 -0.0309968 0.000107349 0.502633 -0.0162786 -0.27 -0.821145
PHE_7 -6.41057 0.650649 1.82884 0.0246274 0 0 0 0 0 0 0 0 0 0 -0.0979637 0.00914765 0.576848 -0.0609913 0.63 -2.84941
ALA_8 -1.54388 0.224587 0.631929 0.000718733 0 0 0 0 0 0 0 0 0 0 -0.114459 0.00281084 0 0.0162227 0.16 -0.622068
PHE_9 -6.4155 1.10811 1.65248 0.0233728 0.125861 0 0 0 0 0 0 0 0 0 -0.116689 0.000266304 0.701832 -0.231081 0.63 -2.52135
PRO_10 -1.74131 0.389353 0.907264 0.00228418 0.132264 0 0 0 0 0 0 0 0 0 -0.0785306 0.00287839 0.836001 -0.116846 0.02 0.353358
ASN_11 -4.76922 0.337231 3.14751 0.0120681 0 -0.140902 0 0 -0.400824 0 0 0 0 0 0.509246 0.000371958 0.348139 -0.127682 -0.89 -1.97406
HIS_D_12 -6.75684 0.510434 3.09599 0.00872014 0 -0.0554685 0 0 0 -0.421942 0 0 0 0 0.0663022 0.00431006 1.68455 -0.0464961 0.56 -1.35044
ARG_13 -4.68052 0.230736 3.71902 0.0126613 0 -0.753837 0 0 0 -0.0169794 0 0 0 0 0.0770201 0.000488 1.35849 -0.0835129 -0.98 -1.11643
GLU_14 -4.8507 0.366616 3.03293 0.00462705 0 -0.29377 0 0 -0.400824 0 0 0 0 0 -0.267281 0.0070026 1.77151 -0.141008 -0.81 -1.5809
ALA_15 -4.714 0.683647 1.68286 0.000682535 0 0 0 0 0 0 0 0 0 0 -0.0919638 0.00246755 0 -0.126004 0.16 -2.40231
GLY_16 -3.65322 0.369825 2.21001 2.55126e-05 0 0 0 0 0 0 0 0 0 0 0.103756 0.00397734 0 0.276061 -0.17 -0.859563
ASP_17 -4.34155 0.271875 3.09603 0.00302504 0 -0.612652 0 0 0 -0.0169794 0 0 0 0 -0.0460701 0.000588898 0.29375 0.0534292 -0.67 -1.96856
PHE_18 -6.54064 0.863435 1.47984 0.0238259 0 0 0 0 0 0 0 0 0 0 -0.0620143 0.00134158 0.508165 0.0462762 0.63 -3.04978
MET_19 -5.30715 0.436949 2.35126 0.00977438 0 0 0 0 0 0 0 0 0 0 -0.066031 0.0010864 2.15114 -0.0659643 -0.34 -0.828931
ASN_20 -5.13035 0.327969 3.96669 0.00377844 0 -0.244191 0 0 0 -1.17797 0 0 0 0 -0.0390564 0.015176 1.16214 0.0808659 -0.89 -1.92494
ARG_21 -5.07124 0.621371 3.17779 0.0101063 0 -0.029839 0 0 -0.366061 0 0 0 0 0 -0.183053 0.0114956 1.68859 -0.0866025 -0.98 -1.20744
VAL_22 -4.5445 0.265016 1.39681 0.0129196 0 0 0 0 0 0 0 0 0 0 -0.0799129 0.00852887 0.112279 0.0618668 0.29 -2.47699
GLY_23 -3.27551 0.381051 1.66766 3.46626e-05 0 0 0 0 0 0 0 0 0 0 0.116666 0.0016501 0 0.27405 -0.17 -1.00439
ALA_24 -3.619 0.434947 2.09889 0.000708809 0 0 0 0 0 0 0 0 0 0 -0.181696 0.00845615 0 -0.15362 0.16 -1.25132
LEU_25 -6.02597 0.686957 2.54353 0.00845778 0 0 0 0 0 0 0 0 0 0 -0.0558926 2.42934e-05 1.18637 -0.101682 -0.1 -1.8582
ALA_26 -4.89751 0.481182 2.05314 0.000763826 0 0 0 0 0 0 0 0 0 0 -0.133685 0.000106389 0 -0.15519 0.16 -2.4912
GLU_27 -3.4678 0.230837 2.14464 0.00534977 0 -0.090615 0 0 0 0 0 0 0 0 -0.225402 0.000895634 0.892587 -0.121431 -0.81 -1.44094
ARG_28 -3.90034 0.496012 2.74076 0.0110303 0 -0.0819521 0 0 0 0 0 0 0 0 -0.187082 0.0158029 1.89022 -0.0839971 -0.98 -0.0795373
GLU_29 -3.98984 0.455812 2.72613 0.00962902 0 -0.282726 0 0 -0.037956 -0.0409103 0 0 0 0 -0.170505 5.0016e-06 1.35613 -0.00778488 -0.81 -0.792013
ASN_30 -1.8142 0.126454 1.28169 0.005488 0 -0.0320691 0 0 0 0 0 0 0 0 -0.298796 0.0105904 0.821007 -0.509018 -0.89 -1.29886
HIS_31 -5.22958 0.476985 2.62323 0.00300369 0 -0.160392 0 0 -0.00911979 -0.192943 0 0 0 0 0.111608 0.0810853 2.75473 -0.25427 0.56 0.764335
HIS_32 -4.75146 0.553903 1.69603 0.00271944 0.0441285 0.00736008 0 0 0 0 0 0 0 0 -0.089713 0.000184898 0.497991 0.0145295 0.56 -1.46432
PRO_33 -3.59023 0.865021 0.745874 0.0061376 0.0557663 0 0 0 0 0 0 0 0 0 0.454203 0.378788 0.63233 0.0577895 0.02 -0.374322
ARG_34 -4.35303 0.124688 2.73812 0.00740877 0 -0.456735 0 0 0 -0.303563 0 0 0 0 -0.00281577 0.00323777 1.66249 0.0682675 -0.98 -1.49193
THR_35 -3.78503 0.426539 2.27668 0.00285889 0 -0.00548804 0 0 0 -0.0612144 0 0 0 0 -0.022594 0.041855 1.3041 -0.0897513 -0.27 -0.182054
THR_36 -3.20502 0.567726 2.11899 0.00605835 0 -0.0902046 0 0 0 -0.0273523 0 0 0 0 0.0604575 0.0107714 0.0314251 -0.0137254 -0.27 -0.81087
VAL_37 -3.98069 0.297492 1.1825 0.012629 0 0 0 0 0 0 0 0 0 0 -0.20513 0.0131465 0.0348142 -0.337729 0.29 -2.69297
GLU_38 -3.95066 0.252764 2.41981 0.00677922 0 -0.453661 0 0 0 -0.62601 0 0 0 0 0.269086 0.000709787 0.90574 0.260943 -0.81 -1.7245
PHE_39 -3.82544 0.352199 1.1851 0.0241649 0 0 0 0 0 0 0 0 0 0 -0.123379 0.022243 0.381434 0.0541003 0.63 -1.29958
GLY_40 -2.66468 0.219109 1.33461 2.47876e-05 0 0 0 0 0 0 0 0 0 0 -0.259269 7.96809e-05 0 -0.664486 -0.17 -2.20462
ARG_41 -4.6406 0.551549 2.81413 0.0118986 0 -0.248705 0 0 0 -0.62601 0 0 0 0 0.050324 0.115549 1.51636 -0.111813 -0.98 -1.54733
VAL_42 -4.7552 0.637724 1.4745 0.0133345 0 0 0 0 0 0 0 0 0 0 -0.180181 0.0574413 0.105909 -0.386208 0.29 -2.74269
THR_43 -3.51053 0.286243 2.04721 0.00552375 0 -0.0486542 0 0 0 0 0 0 0 0 -0.0219789 0.000123215 0.0810338 -0.0657435 -0.27 -1.49678
VAL_44 -3.93581 0.209532 1.28424 0.00980029 0 0 0 0 0 0 0 0 0 0 -0.213183 0.00202713 0.225288 -0.377569 0.29 -2.50568
GLU_45 -5.50694 0.605611 3.23465 0.00662946 0 -0.591919 0 0 0 -0.303563 0 0 0 0 0.0352813 0.005241 1.5513 0.12185 -0.81 -1.65186
TRP_46 -9.08875 1.03581 2.90415 0.0204857 0 0 0 0 0 -0.1176 0 0 0 0 -0.0184281 0.177361 1.22264 -0.0202973 0.91 -2.97463
TRP_47 -5.14515 0.190201 2.39024 0.0242494 0 0 0 0 -0.00911979 0 0 0 0 0 -0.0392796 0.000185128 1.38673 -0.241487 0.91 -0.533432
THR_48 -4.23896 0.203697 2.87696 0.00546352 0 -0.184941 0 0 0 -0.563386 0 0 0 0 0.0827297 0.0108608 0.0499528 0.101649 -0.27 -1.92598
HIS_D_49 -1.89196 0.314691 0.99904 0.00669138 0 0.0157597 0 0 0 0 0 0 0 0 0.141528 0.0180268 0.588073 0.0787586 0.56 0.830607
SER_50 -1.41313 0.13751 0.819447 0.00142461 0 -0.0145594 0 0 0 0 0 0 0 0 -0.117896 0.00305539 0.575995 0.0362808 -0.37 -0.34187
ALA_51 -1.93235 0.327379 0.836853 0.000965926 0 0 0 0 0 0 0 0 0 0 -0.196083 0.00128677 0 -0.0255385 0.16 -0.827488
GLY_52 -1.2285 0.127857 0.755914 2.41479e-05 0 0 0 0 0 0 0 0 0 0 -0.277275 0.00128756 0 -0.48934 -0.17 -1.28004
GLY_53 -2.42142 0.41474 1.3417 0.000134037 0 0 0 0 0 0 0 0 0 0 0.261636 0.0178472 0 -0.789496 -0.17 -1.34486
VAL_54 -3.16084 0.118969 1.60579 0.0130786 0 0 0 0 0 0 0 0 0 0 -0.214631 0.000380897 0.0821783 -0.194524 0.29 -1.4596
THR_55 -4.08588 0.272608 2.92841 0.00524788 0 -0.0733258 0 0 -0.698729 -0.440199 0 0 0 0 -0.087345 1.03139e-05 0.0435806 -0.412435 -0.27 -2.81806
GLU_56 -3.1043 0.215975 2.39471 0.00906283 0 -0.361307 0 0 0 -0.342929 0 0 0 0 -0.208264 0.00042861 2.79094 -0.110247 -0.81 0.474079
LYS_57 -4.67157 0.667532 3.29097 0.0083456 0 -0.611652 0 0 -0.124695 -0.0645543 0 0 0 0 -0.198783 0.000845571 1.75012 -0.0408264 -0.65 -0.644263
ASP_58 -7.31188 0.615185 5.00771 0.00301194 0 -0.3192 0 0 -0.61199 -1.19653 0 0 0 0 -0.111138 0.00620825 1.1889 0.0418407 -0.67 -3.35789
ARG_59 -6.03242 0.293976 4.03264 0.0108776 0 -0.265515 0 0 0 -0.341749 0 0 0 0 -0.222647 0.0219983 1.9929 -0.0915119 -0.98 -1.58145
GLU_60 -4.78292 0.339622 3.09335 0.00820215 0 -0.284276 0 0 0 -0.0236439 0 0 0 0 -0.186462 0.0001843 1.2905 -0.111435 -0.81 -1.46688
MET_61 -7.01001 1.14998 2.5205 0.00375536 0 0 0 0 0 0 0 0 0 0 -0.119701 0.00711289 1.32513 -0.10545 -0.34 -2.56868
ALA_62 -3.77343 0.324162 1.89878 0.000742023 0 0 0 0 0 0 0 0 0 0 -0.106028 7.19912e-08 0 -0.141948 0.16 -1.63772
ARG_63 -4.34764 0.255839 2.82891 0.0114749 0 -0.261458 0 0 0 -0.00117995 0 0 0 0 -0.196169 0.00134957 1.53548 -0.0807796 -0.98 -1.23417
LEU_64 -4.40431 0.382399 1.7908 0.00795172 0 0 0 0 0 0 0 0 0 0 -0.141151 0.0103732 0.166252 -0.095373 -0.1 -2.38306
THR_65 -4.80815 0.509565 2.57009 0.00907883 0 0.0247583 0 0 0 -0.1176 0 0 0 0 0.0136532 0.00428901 0.180942 0.071655 -0.27 -1.81172
ASP_66 -4.28601 0.463851 3.29653 0.0042482 0 -0.32689 0 0 0 -0.349667 0 0 0 0 -0.136514 0.00164799 1.03034 0.0185075 -0.67 -0.953958
ALA_67 -2.90294 0.651037 1.67115 0.000843289 0 0 0 0 0 0 0 0 0 0 -0.209615 0.000288666 0 -0.136984 0.16 -0.766222
LEU_68 -5.3606 1.30398 2.97859 0.00538101 0 0 0 0 -0.468447 0 0 0 0 0 -0.0793311 0.0025711 0.384261 0.00312174 -0.1 -1.33048
LEU_69 -3.76932 0.982982 1.72697 0.00567854 0 0 0 0 0 0 0 0 0 0 -0.167946 0.012263 0.379402 -0.0810795 -0.1 -1.01106
GLN_70 -2.97637 1.58223 2.67383 0.0440349 0 -0.029839 0 0 -0.102386 0 0 0 0 0 0.128931 5.93416e-06 5.44549 -0.21813 -0.97 5.57779
ARG_p:CtermProteinFull_71 -1.80549 0.106893 1.41776 0.0110796 0 -0.0634895 0 0 0 0 0 0 0 0 0 0 2.0536 0 -0.98 0.740345
LYS_p:NtermProteinFull_72 -1.92325 0.292253 1.42911 0.0116332 0 -0.00115421 0 0 0 0 0 0 0 0 0 0.0164641 3.41302 0 -0.65 2.58808
ARG_73 -3.37154 2.39085 1.75932 0.0235701 0 -0.425837 0 0 0 -0.12935 0 0 0 0 -0.121132 0.00189992 3.87371 -0.0906497 -0.98 2.93084
LEU_74 -3.52642 0.251393 1.1292 0.00706946 0 0 0 0 0 0 0 0 0 0 -0.05387 0.175775 1.84872 -0.114151 -0.1 -0.382282
VAL_75 -2.61731 1.7662 0.928094 0.0138739 0 0 0 0 0 0 0 0 0 0 -0.148564 0.0462068 1.07382 -0.220071 0.29 1.13225
LYS_76 -3.78326 0.483185 2.35089 0.0060906 0 -0.166734 0 0 0 -0.348758 0 0 0 0 0.135394 0.0189591 1.32606 0.00432241 -0.65 -0.623844
THR_77 -2.47443 0.33087 1.1465 0.00350245 0 -0.0140629 0 0 0 0 0 0 0 0 -0.0309558 0.000118174 0.499104 -0.0153276 -0.27 -0.824678
PHE_78 -6.41038 0.649888 1.8286 0.0246394 0 0 0 0 0 0 0 0 0 0 -0.0974105 0.00851439 0.581073 -0.0605604 0.63 -2.84564
ALA_79 -1.54399 0.225295 0.631993 0.000718552 0 0 0 0 0 0 0 0 0 0 -0.115009 0.00275915 0 0.0158645 0.16 -0.622369
PHE_80 -6.41588 1.11088 1.65258 0.0233635 0.131309 0 0 0 0 0 0 0 0 0 -0.116879 0.000373715 0.706052 -0.231847 0.63 -2.51004
PRO_81 -1.76348 0.390549 0.960314 0.0022907 0.137282 0 0 0 0 0 0 0 0 0 -0.0789792 0.00277078 0.82952 -0.118268 0.02 0.381998
ASN_82 -5.01493 0.300316 3.22844 0.0120321 0 -0.131103 0 0 -0.401703 0 0 0 0 0 0.509657 0.000424551 0.348982 -0.128492 -0.89 -2.16637
TYR_83 -6.80861 0.385538 2.69697 0.0262868 0 0 0 0 0 -0.0612144 0 0 0 0 0.077229 0.00474515 0.934471 0.038481 0.51 -2.19611
ARG_84 -4.16725 0.215902 3.14025 0.0126633 0 -0.733513 0 0 0 -0.0164138 0 0 0 0 0.0756076 0.000480225 1.35919 -0.0836214 -0.98 -1.17671
GLU_85 -4.86981 0.367072 3.035 0.00460586 0 -0.293739 0 0 -0.401703 0 0 0 0 0 -0.267227 0.00613303 1.77395 -0.141019 -0.81 -1.59674
ALA_86 -4.72184 0.685062 1.70073 0.00068218 0 0 0 0 0 0 0 0 0 0 -0.0922495 0.00242423 0 -0.126171 0.16 -2.39136
MET_87 -5.47085 0.359761 3.12955 0.00435193 0 0 0 0 0 0 0 0 0 0 -0.118579 0.00397924 1.788 -0.100562 -0.34 -0.744349
ASP_88 -4.14974 0.271482 2.84666 0.0030261 0 -0.355182 0 0 0 -0.0164138 0 0 0 0 -0.0462314 0.000475707 0.293681 0.0533512 -0.67 -1.76888
PHE_89 -6.54494 0.86263 1.48113 0.0238555 0 0 0 0 0 0 0 0 0 0 -0.0614847 0.00128327 0.508297 0.0454449 0.63 -3.05379
ALA_90 -4.18538 0.259047 1.6868 0.000730903 0 0 0 0 0 0 0 0 0 0 -0.157769 0.00111683 0 -0.162197 0.16 -2.39765
ASN_91 -4.85724 0.285529 4.00405 0.00378458 0 -0.233579 0 0 0 -1.5594 0 0 0 0 -0.0393379 0.0157049 1.16194 0.0806857 -0.89 -2.02787
ARG_92 -5.10787 0.624359 3.1891 0.0101111 0 -0.0298471 0 0 -0.336396 0 0 0 0 0 -0.183316 0.0113517 1.68831 -0.0868349 -0.98 -1.20104
VAL_93 -4.83303 0.268535 1.53599 0.0128711 0 0 0 0 0 0 0 0 0 0 -0.0797106 0.00847582 0.112098 0.061403 0.29 -2.62337
ARG_94 -7.31388 0.562987 4.83473 0.0127377 0 -0.714498 0 0 0 -0.468144 0 0 0 0 -0.179278 0.00151595 2.17159 -0.076832 -0.98 -2.14907
ALA_95 -3.77072 0.43547 2.18192 0.000710755 0 0 0 0 0 0 0 0 0 0 -0.182384 0.00896945 0 -0.153578 0.16 -1.31961
LEU_96 -6.03023 0.688585 2.54762 0.0084589 0 0 0 0 0 0 0 0 0 0 -0.056057 6.89361e-05 1.18603 -0.101667 -0.1 -1.85719
ALA_97 -4.91287 0.384955 2.08317 0.000764176 0 0 0 0 0 0 0 0 0 0 -0.133998 8.45217e-05 0 -0.155237 0.16 -2.57313
GLU_98 -4.07003 0.199757 2.72648 0.00645722 0 -0.426989 0 0 0 -0.0867111 0 0 0 0 -0.224428 0.00102945 1.17342 -0.121069 -0.81 -1.63208
ARG_99 -3.90143 0.495546 2.74176 0.0110554 0 -0.0819943 0 0 0 0 0 0 0 0 -0.187682 0.0154538 1.88908 -0.0840892 -0.98 -0.0822919
GLU_100 -3.98962 0.456856 2.72611 0.00962049 0 -0.282726 0 0 -0.0363092 -0.0392548 0 0 0 0 -0.169826 6.50681e-05 1.3559 -0.00705047 -0.81 -0.786242
ASN_101 -1.87107 0.126577 1.31192 0.00547353 0 -0.0351218 0 0 0 0 0 0 0 0 -0.29883 0.0105358 0.821612 -0.508745 -0.89 -1.32765
HIS_102 -5.30703 0.478718 2.65585 0.0030042 0 -0.160406 0 0 -0.00935882 -0.202078 0 0 0 0 0.110496 0.0813793 2.749 -0.254727 0.56 0.704846
HIS_103 -4.83785 0.348954 1.87114 0.00391389 0.0419079 0.00129341 0 0 0 -0.421942 0 0 0 0 -0.089463 0.000175267 0.778079 0.0149231 0.56 -1.72886
PRO_104 -3.66752 0.904784 0.772457 0.00611695 0.0528135 0 0 0 0 0 0 0 0 0 0.454184 0.379585 0.631682 0.0570686 0.02 -0.388831
ARG_105 -4.52401 0.151528 2.82224 0.00741571 0 -0.455599 0 0 0 -0.561408 0 0 0 0 -0.0029397 0.00279392 1.66222 0.0682601 -0.98 -1.8095
MET_106 -4.79329 0.553548 1.86939 0.00286889 0 0 0 0 0 0 0 0 0 0 -0.0894198 0.0402089 1.46744 0.00157049 -0.34 -1.28768
THR_107 -3.27132 0.326419 2.11709 0.00606874 0 -0.0823328 0 0 0 -0.0273523 0 0 0 0 0.0599904 0.0104204 0.0314179 -0.0140173 -0.27 -1.11362
ILE_108 -4.9411 0.329527 1.70269 0.0174876 0 0 0 0 0 0 0 0 0 0 -0.207428 0.0130286 2.29098 -0.34327 0.24 -0.898082
GLU_109 -3.85578 0.308794 2.30512 0.00677343 0 -0.456867 0 0 0 -0.604758 0 0 0 0 0.267156 0.000778055 0.904872 0.260334 -0.81 -1.67358
TRP_110 -4.19445 0.402482 1.38563 0.0265027 0 0 0 0 0 0 0 0 0 0 -0.14364 0.0223786 0.768962 0.132755 0.91 -0.689372
GLY_111 -2.69872 0.226089 1.37139 2.46815e-05 0 0 0 0 0 0 0 0 0 0 -0.259585 0.000113874 0 -0.664987 -0.17 -2.19568
ARG_112 -4.64067 0.550773 2.81132 0.0119108 0 -0.248639 0 0 0 -0.604758 0 0 0 0 0.0514138 0.115913 1.51465 -0.111577 -0.98 -1.52967
VAL_113 -4.74807 0.636328 1.49684 0.0133494 0 0 0 0 0 0 0 0 0 0 -0.180483 0.0571013 0.105309 -0.386422 0.29 -2.71606
THR_114 -3.46238 0.285305 2.0093 0.00552301 0 -0.0495778 0 0 0 0 0 0 0 0 -0.0219864 0.000140009 0.0813157 -0.0657602 -0.27 -1.48813
VAL_115 -3.89014 0.200431 1.30512 0.0097756 0 0 0 0 0 0 0 0 0 0 -0.213263 0.00175684 0.223022 -0.377676 0.29 -2.45097
GLU_116 -5.62485 1.82056 3.39745 0.00362825 0 -0.592247 0 0 0 -0.690758 0 0 0 0 0.0357333 0.00582656 2.2019 0.122287 -0.81 -0.130469
TRP_117 -9.08915 1.034 2.90349 0.0205116 0 0 0 0 0 -0.115062 0 0 0 0 -0.0182484 0.176612 1.22574 -0.0202507 0.91 -2.97237
TRP_118 -5.11838 0.191382 2.36389 0.0242616 0 0 0 0 -0.00935882 0 0 0 0 0 -0.0392263 0.000131669 1.37636 -0.24167 0.91 -0.542611
THR_119 -4.23862 0.204082 2.87683 0.00545208 0 -0.18491 0 0 0 -0.562943 0 0 0 0 0.0829705 0.0108591 0.0495381 0.102083 -0.27 -1.92466
HIS_D_120 -1.89221 0.31505 0.999265 0.006699 0 0.0157529 0 0 0 0 0 0 0 0 0.140994 0.0182971 0.586322 0.0784876 0.56 0.828661
SER_121 -1.41281 0.137765 0.819283 0.00141782 0 -0.0145386 0 0 0 0 0 0 0 0 -0.118024 0.00320416 0.573325 0.0362264 -0.37 -0.344153
ALA_122 -1.93212 0.328066 0.836647 0.000967598 0 0 0 0 0 0 0 0 0 0 -0.196354 0.00127533 0 -0.0258965 0.16 -0.82741
GLY_123 -1.22846 0.127973 0.755832 2.41289e-05 0 0 0 0 0 0 0 0 0 0 -0.276937 0.00118654 0 -0.487066 -0.17 -1.27744
GLY_124 -2.42165 0.414914 1.34169 0.000135292 0 0 0 0 0 0 0 0 0 0 0.263362 0.0176585 0 -0.789427 -0.17 -1.34332
VAL_125 -3.16073 0.119241 1.60582 0.013035 0 0 0 0 0 0 0 0 0 0 -0.214382 0.000397745 0.0820753 -0.194839 0.29 -1.45938
THR_126 -4.08592 0.27244 2.92866 0.00524812 0 -0.0733012 0 0 -0.698837 -0.439956 0 0 0 0 -0.0873772 2.3212e-05 0.0439337 -0.412666 -0.27 -2.81774
GLU_127 -3.10418 0.215651 2.39461 0.00903153 0 -0.36131 0 0 0 -0.342959 0 0 0 0 -0.209197 0.000621465 2.79518 -0.1106 -0.81 0.476847
LYS_128 -4.6723 0.666133 3.29162 0.008339 0 -0.611668 0 0 -0.123101 -0.062821 0 0 0 0 -0.198215 0.000924423 1.74982 -0.0408655 -0.65 -0.64213
ASP_129 -7.31172 0.615271 5.00765 0.00301483 0 -0.319196 0 0 -0.612045 -1.20498 0 0 0 0 -0.110396 0.00567237 1.18939 0.0421505 -0.67 -3.36518
ARG_130 -6.03229 0.29403 4.03237 0.0109198 0 -0.265516 0 0 0 -0.3418 0 0 0 0 -0.223091 0.0214354 1.99146 -0.0915906 -0.98 -1.58407
GLU_131 -4.78297 0.340208 3.0933 0.00820236 0 -0.284181 0 0 0 -0.0235662 0 0 0 0 -0.187301 0.000220239 1.29331 -0.111717 -0.81 -1.4645
MET_132 -7.01024 1.15004 2.52053 0.00375268 0 0 0 0 0 0 0 0 0 0 -0.119853 0.0073095 1.3254 -0.105592 -0.34 -2.56866
ALA_133 -3.77298 0.324311 1.89839 0.00074141 0 0 0 0 0 0 0 0 0 0 -0.10538 1.53214e-06 0 -0.14182 0.16 -1.63674
ARG_134 -4.34672 0.254799 2.82859 0.0114942 0 -0.261477 0 0 0 -0.00115917 0 0 0 0 -0.19645 0.00142115 1.53371 -0.0807509 -0.98 -1.23654
LEU_135 -4.40403 0.382845 1.79097 0.00794945 0 0 0 0 0 0 0 0 0 0 -0.141166 0.0110858 0.166193 -0.0953885 -0.1 -2.38154
THR_136 -4.80823 0.509589 2.56991 0.00907697 0 0.0247439 0 0 0 -0.115062 0 0 0 0 0.0130218 0.004353 0.177462 0.0715728 -0.27 -1.81356
ASP_137 -4.28585 0.463933 3.29649 0.00424897 0 -0.326961 0 0 0 -0.348758 0 0 0 0 -0.137389 0.00126823 1.03222 0.018129 -0.67 -0.95268
ALA_138 -2.90292 0.649624 1.67098 0.000843875 0 0 0 0 0 0 0 0 0 0 -0.209184 0.000244777 0 -0.137144 0.16 -0.767554
LEU_139 -5.36079 1.30349 2.97829 0.00537264 0 0 0 0 -0.4321 0 0 0 0 0 -0.0797666 0.00220733 0.378984 0.00283893 -0.1 -1.30148
LEU_140 -3.76925 0.982126 1.72675 0.00567531 0 0 0 0 0 0 0 0 0 0 -0.168079 0.0118231 0.378088 -0.080963 -0.1 -1.01383
GLN_141 -2.9767 1.58583 2.67407 0.0442627 0 -0.0298471 0 0 -0.0957046 0 0 0 0 0 0.126491 9.33297e-06 5.45145 -0.219083 -0.97 5.59078
ARG_p:CtermProteinFull_142 -1.80595 0.107298 1.41814 0.011091 0 -0.0635227 0 0 0 0 0 0 0 0 0 0 2.05016 0 -0.98 0.737214
#END_POSE_ENERGIES_TABLE v2_redes8_4_take2_31_1dG_1.0Ent_AB_rpm_0050_0001.pdb
