# Supplementary material for: A Generic Program for Multistate Protein Design
Source: PLoS One. 2011 Jul 6;6(7):e20937. doi: 10.1371/journal.pone.0020937 (PMC3130737; doi:10.1371/journal.pone.0020937)
Supplement: File S2 — Design models generated by this study for both the heterodimerization task and the orthogonal interface redesign task. (BZ2) [file pone.0020937.s002.bz2 › SupplementaryMaterials/select_heterodimer_designs/design4/repacked_v2_redes8_4_take2_31_BB.pdb]

ATOM      1  N   LYS A  10       0.838  40.160 -67.579  1.00  0.00              
ATOM      2  CA  LYS A  10      -0.121  41.140 -68.077  1.00  0.00              
ATOM      3  C   LYS A  10      -0.185  41.060 -69.603  1.00  0.00              
ATOM      4  O   LYS A  10       0.710  41.544 -70.294  1.00  0.00              
ATOM      5  CB  LYS A  10       0.307  42.540 -67.641  1.00  0.00              
ATOM      6  CG  LYS A  10      -0.743  43.611 -67.857  1.00  0.00              
ATOM      7  CD  LYS A  10      -1.989  43.333 -67.034  1.00  0.00              
ATOM      8  CE  LYS A  10      -2.969  44.485 -67.134  1.00  0.00              
ATOM      9  NZ  LYS A  10      -3.291  44.798 -68.551  1.00  0.00              
ATOM     10 1H   LYS A  10       1.633  40.461 -67.052  1.00  0.00              
ATOM     11 2H   LYS A  10       0.538  39.441 -66.953  1.00  0.00              
ATOM     12 3H   LYS A  10       1.329  39.571 -68.220  1.00  0.00              
ATOM     13  HA  LYS A  10      -1.116  40.911 -67.693  1.00  0.00              
ATOM     14 1HB  LYS A  10       0.554  42.483 -66.581  1.00  0.00              
ATOM     15 2HB  LYS A  10       1.203  42.792 -68.208  1.00  0.00              
ATOM     16 1HG  LYS A  10      -0.321  44.574 -67.566  1.00  0.00              
ATOM     17 2HG  LYS A  10      -1.002  43.634 -68.915  1.00  0.00              
ATOM     18 1HD  LYS A  10      -2.454  42.419 -67.406  1.00  0.00              
ATOM     19 2HD  LYS A  10      -1.694  43.191 -65.994  1.00  0.00              
ATOM     20 1HE  LYS A  10      -3.878  44.208 -66.602  1.00  0.00              
ATOM     21 2HE  LYS A  10      -2.521  45.357 -66.657  1.00  0.00              
ATOM     22 1HZ  LYS A  10      -3.944  45.568 -68.586  1.00  0.00              
ATOM     23 2HZ  LYS A  10      -2.445  45.052 -69.041  1.00  0.00              
ATOM     24 3HZ  LYS A  10      -3.703  43.987 -68.989  1.00  0.00              
ATOM     25  N   ARG A  11      -1.250  40.455 -70.122  1.00  0.00              
ATOM     26  CA  ARG A  11      -1.403  40.283 -71.562  1.00  0.00              
ATOM     27  C   ARG A  11      -2.846  40.464 -71.999  1.00  0.00              
ATOM     28  O   ARG A  11      -3.772  40.302 -71.205  1.00  0.00              
ATOM     29  CB  ARG A  11      -0.930  38.887 -71.945  1.00  0.00              
ATOM     30  CG  ARG A  11      -1.656  37.807 -71.164  1.00  0.00              
ATOM     31  CD  ARG A  11      -0.945  36.478 -71.244  1.00  0.00              
ATOM     32  NE  ARG A  11      -1.725  35.402 -70.636  1.00  0.00              
ATOM     33  CZ  ARG A  11      -2.033  35.330 -69.346  1.00  0.00              
ATOM     34  NH1 ARG A  11      -1.629  36.274 -68.507  1.00  0.00              
ATOM     35  NH2 ARG A  11      -2.745  34.307 -68.891  1.00  0.00              
ATOM     36  H   ARG A  11      -1.970  40.106 -69.506  1.00  0.00              
ATOM     37  HA  ARG A  11      -0.827  41.045 -72.088  1.00  0.00              
ATOM     38 1HB  ARG A  11      -1.106  38.773 -73.014  1.00  0.00              
ATOM     39 2HB  ARG A  11       0.141  38.849 -71.747  1.00  0.00              
ATOM     40 1HG  ARG A  11      -1.719  38.116 -70.120  1.00  0.00              
ATOM     41 2HG  ARG A  11      -2.661  37.701 -71.573  1.00  0.00              
ATOM     42 1HD  ARG A  11      -0.769  36.233 -72.291  1.00  0.00              
ATOM     43 2HD  ARG A  11       0.009  36.555 -70.724  1.00  0.00              
ATOM     44  HE  ARG A  11      -2.137  34.583 -71.064  1.00  0.00              
ATOM     45 1HH1 ARG A  11      -1.085  37.052 -68.851  1.00  0.00              
ATOM     46 2HH1 ARG A  11      -1.868  36.211 -67.528  1.00  0.00              
ATOM     47 1HH2 ARG A  11      -3.051  33.585 -69.529  1.00  0.00              
ATOM     48 2HH2 ARG A  11      -2.977  34.254 -67.910  1.00  0.00              
ATOM     49  N   LEU A  12      -3.018  40.797 -73.274  1.00  0.00              
ATOM     50  CA  LEU A  12      -4.329  41.001 -73.881  1.00  0.00              
ATOM     51  C   LEU A  12      -4.649  39.675 -74.559  1.00  0.00              
ATOM     52  O   LEU A  12      -3.973  39.285 -75.516  1.00  0.00              
ATOM     53  CB  LEU A  12      -4.227  42.132 -74.896  1.00  0.00              
ATOM     54  CG  LEU A  12      -5.493  42.738 -75.487  1.00  0.00              
ATOM     55  CD1 LEU A  12      -6.456  43.161 -74.388  1.00  0.00              
ATOM     56  CD2 LEU A  12      -5.086  43.928 -76.337  1.00  0.00              
ATOM     57  H   LEU A  12      -2.190  40.912 -73.841  1.00  0.00              
ATOM     58  HA  LEU A  12      -5.061  41.221 -73.104  1.00  0.00              
ATOM     59 1HB  LEU A  12      -3.745  42.885 -74.274  1.00  0.00              
ATOM     60 2HB  LEU A  12      -3.570  41.872 -75.726  1.00  0.00              
ATOM     61  HG  LEU A  12      -5.940  41.985 -76.136  1.00  0.00              
ATOM     62 1HD1 LEU A  12      -7.353  43.591 -74.835  1.00  0.00              
ATOM     63 2HD1 LEU A  12      -6.731  42.292 -73.790  1.00  0.00              
ATOM     64 3HD1 LEU A  12      -5.977  43.904 -73.751  1.00  0.00              
ATOM     65 1HD2 LEU A  12      -5.975  44.383 -76.775  1.00  0.00              
ATOM     66 2HD2 LEU A  12      -4.571  44.661 -75.715  1.00  0.00              
ATOM     67 3HD2 LEU A  12      -4.419  43.596 -77.133  1.00  0.00              
ATOM     68  N   VAL A  13      -5.697  39.007 -74.088  1.00  0.00              
ATOM     69  CA  VAL A  13      -6.037  37.673 -74.557  1.00  0.00              
ATOM     70  C   VAL A  13      -7.471  37.486 -75.027  1.00  0.00              
ATOM     71  O   VAL A  13      -8.405  38.076 -74.479  1.00  0.00              
ATOM     72  CB  VAL A  13      -5.782  36.647 -73.425  1.00  0.00              
ATOM     73  CG1 VAL A  13      -5.917  35.227 -73.950  1.00  0.00              
ATOM     74  CG2 VAL A  13      -4.411  36.875 -72.814  1.00  0.00              
ATOM     75  H   VAL A  13      -6.274  39.442 -73.382  1.00  0.00              
ATOM     76  HA  VAL A  13      -5.470  37.410 -75.451  1.00  0.00              
ATOM     77  HB  VAL A  13      -6.515  36.803 -72.634  1.00  0.00              
ATOM     78 1HG1 VAL A  13      -5.735  34.521 -73.140  1.00  0.00              
ATOM     79 2HG1 VAL A  13      -6.923  35.078 -74.341  1.00  0.00              
ATOM     80 3HG1 VAL A  13      -5.190  35.062 -74.745  1.00  0.00              
ATOM     81 1HG2 VAL A  13      -4.241  36.150 -72.019  1.00  0.00              
ATOM     82 2HG2 VAL A  13      -3.647  36.757 -73.583  1.00  0.00              
ATOM     83 3HG2 VAL A  13      -4.359  37.883 -72.402  1.00  0.00              
ATOM     84  N   LYS A  14      -7.632  36.632 -76.033  1.00  0.00              
ATOM     85  CA  LYS A  14      -8.942  36.289 -76.562  1.00  0.00              
ATOM     86  C   LYS A  14      -8.859  34.932 -77.241  1.00  0.00              
ATOM     87  O   LYS A  14      -7.859  34.605 -77.887  1.00  0.00              
ATOM     88  CB  LYS A  14      -9.433  37.332 -77.571  1.00  0.00              
ATOM     89  CG  LYS A  14     -10.800  36.995 -78.169  1.00  0.00              
ATOM     90  CD  LYS A  14     -11.326  38.111 -79.054  1.00  0.00              
ATOM     91  CE  LYS A  14     -12.598  37.688 -79.772  1.00  0.00              
ATOM     92  NZ  LYS A  14     -13.170  38.803 -80.573  1.00  0.00              
ATOM     93  H   LYS A  14      -6.811  36.209 -76.441  1.00  0.00              
ATOM     94  HA  LYS A  14      -9.661  36.214 -75.746  1.00  0.00              
ATOM     95 1HB  LYS A  14      -9.480  38.287 -77.046  1.00  0.00              
ATOM     96 2HB  LYS A  14      -8.684  37.390 -78.361  1.00  0.00              
ATOM     97 1HG  LYS A  14     -10.704  36.084 -78.761  1.00  0.00              
ATOM     98 2HG  LYS A  14     -11.502  36.825 -77.354  1.00  0.00              
ATOM     99 1HD  LYS A  14     -11.530  38.982 -78.430  1.00  0.00              
ATOM    100 2HD  LYS A  14     -10.560  38.363 -79.788  1.00  0.00              
ATOM    101 1HE  LYS A  14     -12.359  36.852 -80.427  1.00  0.00              
ATOM    102 2HE  LYS A  14     -13.322  37.366 -79.023  1.00  0.00              
ATOM    103 1HZ  LYS A  14     -14.012  38.488 -81.035  1.00  0.00              
ATOM    104 2HZ  LYS A  14     -13.390  39.578 -79.963  1.00  0.00              
ATOM    105 3HZ  LYS A  14     -12.497  39.100 -81.265  1.00  0.00              
ATOM    106  N   THR A  15      -9.904  34.132 -77.074  1.00  0.00              
ATOM    107  CA  THR A  15      -9.960  32.827 -77.709  1.00  0.00              
ATOM    108  C   THR A  15     -10.979  32.896 -78.835  1.00  0.00              
ATOM    109  O   THR A  15     -12.004  33.580 -78.728  1.00  0.00              
ATOM    110  CB  THR A  15     -10.370  31.723 -76.721  1.00  0.00              
ATOM    111  OG1 THR A  15     -11.655  32.027 -76.164  1.00  0.00              
ATOM    112  CG2 THR A  15      -9.343  31.603 -75.608  1.00  0.00              
ATOM    113  H   THR A  15     -10.676  34.431 -76.496  1.00  0.00              
ATOM    114  HA  THR A  15      -8.988  32.583 -78.138  1.00  0.00              
ATOM    115  HB  THR A  15     -10.440  30.776 -77.256  1.00  0.00              
ATOM    116  HG1 THR A  15     -12.046  31.226 -75.808  1.00  0.00              
ATOM    117 1HG2 THR A  15      -9.647  30.817 -74.917  1.00  0.00              
ATOM    118 2HG2 THR A  15      -8.371  31.356 -76.035  1.00  0.00              
ATOM    119 3HG2 THR A  15      -9.275  32.550 -75.074  1.00  0.00              
ATOM    120  N   PHE A  16     -10.674  32.205 -79.924  1.00  0.00              
ATOM    121  CA  PHE A  16     -11.533  32.155 -81.095  1.00  0.00              
ATOM    122  C   PHE A  16     -11.910  30.701 -81.328  1.00  0.00              
ATOM    123  O   PHE A  16     -11.043  29.825 -81.345  1.00  0.00              
ATOM    124  CB  PHE A  16     -10.791  32.713 -82.309  1.00  0.00              
ATOM    125  CG  PHE A  16     -10.400  34.158 -82.168  1.00  0.00              
ATOM    126  CD1 PHE A  16      -9.299  34.530 -81.395  1.00  0.00              
ATOM    127  CD2 PHE A  16     -11.142  35.151 -82.799  1.00  0.00              
ATOM    128  CE1 PHE A  16      -8.947  35.875 -81.256  1.00  0.00              
ATOM    129  CE2 PHE A  16     -10.796  36.496 -82.665  1.00  0.00              
ATOM    130  CZ  PHE A  16      -9.697  36.857 -81.892  1.00  0.00              
ATOM    131  H   PHE A  16      -9.803  31.693 -79.930  1.00  0.00              
ATOM    132  HA  PHE A  16     -12.443  32.728 -80.911  1.00  0.00              
ATOM    133 1HB  PHE A  16      -9.870  32.155 -82.475  1.00  0.00              
ATOM    134 2HB  PHE A  16     -11.420  32.646 -83.196  1.00  0.00              
ATOM    135  HD1 PHE A  16      -8.712  33.757 -80.898  1.00  0.00              
ATOM    136  HD2 PHE A  16     -12.004  34.868 -83.405  1.00  0.00              
ATOM    137  HE1 PHE A  16      -8.085  36.152 -80.650  1.00  0.00              
ATOM    138  HE2 PHE A  16     -11.386  37.264 -83.164  1.00  0.00              
ATOM    139  HZ  PHE A  16      -9.426  37.906 -81.784  1.00  0.00              
ATOM    140  N   ALA A  17     -13.204  30.447 -81.495  1.00  0.00              
ATOM    141  CA  ALA A  17     -13.708  29.094 -81.698  1.00  0.00              
ATOM    142  C   ALA A  17     -13.840  28.712 -83.165  1.00  0.00              
ATOM    143  O   ALA A  17     -14.171  29.541 -84.011  1.00  0.00              
ATOM    144  CB  ALA A  17     -15.056  28.938 -81.000  1.00  0.00              
ATOM    145  H   ALA A  17     -13.856  31.218 -81.480  1.00  0.00              
ATOM    146  HA  ALA A  17     -12.998  28.388 -81.267  1.00  0.00              
ATOM    147 1HB  ALA A  17     -15.429  27.925 -81.154  1.00  0.00              
ATOM    148 2HB  ALA A  17     -14.937  29.122 -79.932  1.00  0.00              
ATOM    149 3HB  ALA A  17     -15.765  29.652 -81.415  1.00  0.00              
ATOM    150  N   PHE A  18     -13.578  27.439 -83.451  1.00  0.00              
ATOM    151  CA  PHE A  18     -13.670  26.896 -84.800  1.00  0.00              
ATOM    152  C   PHE A  18     -14.265  25.494 -84.724  1.00  0.00              
ATOM    153  O   PHE A  18     -14.290  24.885 -83.660  1.00  0.00              
ATOM    154  CB  PHE A  18     -12.287  26.848 -85.454  1.00  0.00              
ATOM    155  CG  PHE A  18     -11.634  28.191 -85.562  1.00  0.00              
ATOM    156  CD1 PHE A  18     -10.865  28.693 -84.515  1.00  0.00              
ATOM    157  CD2 PHE A  18     -11.842  28.988 -86.682  1.00  0.00              
ATOM    158  CE1 PHE A  18     -10.318  29.972 -84.582  1.00  0.00              
ATOM    159  CE2 PHE A  18     -11.300  30.268 -86.756  1.00  0.00              
ATOM    160  CZ  PHE A  18     -10.537  30.759 -85.701  1.00  0.00              
ATOM    161  H   PHE A  18     -13.304  26.830 -82.693  1.00  0.00              
ATOM    162  HA  PHE A  18     -14.337  27.514 -85.403  1.00  0.00              
ATOM    163 1HB  PHE A  18     -11.617  26.218 -84.870  1.00  0.00              
ATOM    164 2HB  PHE A  18     -12.365  26.453 -86.466  1.00  0.00              
ATOM    165  HD1 PHE A  18     -10.692  28.072 -83.636  1.00  0.00              
ATOM    166  HD2 PHE A  18     -12.441  28.601 -87.507  1.00  0.00              
ATOM    167  HE1 PHE A  18      -9.719  30.352 -83.755  1.00  0.00              
ATOM    168  HE2 PHE A  18     -11.472  30.886 -87.637  1.00  0.00              
ATOM    169  HZ  PHE A  18     -10.114  31.761 -85.755  1.00  0.00              
ATOM    170  N   PRO A  19     -14.763  24.968 -85.854  1.00  0.00              
ATOM    171  CA  PRO A  19     -15.360  23.628 -85.877  1.00  0.00              
ATOM    172  C   PRO A  19     -14.357  22.476 -85.855  1.00  0.00              
ATOM    173  O   PRO A  19     -14.726  21.333 -85.587  1.00  0.00              
ATOM    174  CB  PRO A  19     -16.182  23.649 -87.160  1.00  0.00              
ATOM    175  CG  PRO A  19     -15.335  24.482 -88.062  1.00  0.00              
ATOM    176  CD  PRO A  19     -14.923  25.632 -87.161  1.00  0.00              
ATOM    177  HA  PRO A  19     -15.981  23.424 -84.992  1.00  0.00              
ATOM    178 1HB  PRO A  19     -16.340  22.634 -87.554  1.00  0.00              
ATOM    179 2HB  PRO A  19     -17.176  24.090 -86.995  1.00  0.00              
ATOM    180 1HG  PRO A  19     -14.472  23.912 -88.436  1.00  0.00              
ATOM    181 2HG  PRO A  19     -15.903  24.820 -88.941  1.00  0.00              
ATOM    182 1HD  PRO A  19     -13.987  26.105 -87.492  1.00  0.00              
ATOM    183 2HD  PRO A  19     -15.686  26.424 -87.122  1.00  0.00              
ATOM    184  N   ASN A  20     -13.092  22.775 -86.133  1.00  0.00              
ATOM    185  CA  ASN A  20     -12.059  21.747 -86.155  1.00  0.00              
ATOM    186  C   ASN A  20     -10.673  22.335 -85.908  1.00  0.00              
ATOM    187  O   ASN A  20     -10.542  23.464 -85.434  1.00  0.00              
ATOM    188  CB  ASN A  20     -12.075  20.979 -87.464  1.00  0.00              
ATOM    189  CG  ASN A  20     -11.746  21.821 -88.664  1.00  0.00              
ATOM    190  OD1 ASN A  20     -11.289  22.963 -88.540  1.00  0.00              
ATOM    191  ND2 ASN A  20     -12.052  21.297 -89.824  1.00  0.00              
ATOM    192  H   ASN A  20     -12.838  23.732 -86.333  1.00  0.00              
ATOM    193  HA  ASN A  20     -12.232  21.031 -85.350  1.00  0.00              
ATOM    194 1HB  ASN A  20     -11.569  20.016 -87.552  1.00  0.00              
ATOM    195 2HB  ASN A  20     -13.153  20.820 -87.431  1.00  0.00              
ATOM    196 1HD2 ASN A  20     -11.861  21.801 -90.666  1.00  0.00              
ATOM    197 2HD2 ASN A  20     -12.476  20.392 -89.867  1.00  0.00              
ATOM    198  N   TYR A  21      -9.641  21.560 -86.227  1.00  0.00              
ATOM    199  CA  TYR A  21      -8.260  21.997 -86.049  1.00  0.00              
ATOM    200  C   TYR A  21      -7.795  22.791 -87.266  1.00  0.00              
ATOM    201  O   TYR A  21      -7.145  23.826 -87.135  1.00  0.00              
ATOM    202  CB  TYR A  21      -7.339  20.798 -85.814  1.00  0.00              
ATOM    203  CG  TYR A  21      -5.888  21.171 -85.606  1.00  0.00              
ATOM    204  CD1 TYR A  21      -5.414  21.520 -84.349  1.00  0.00              
ATOM    205  CD2 TYR A  21      -4.995  21.171 -86.667  1.00  0.00              
ATOM    206  CE1 TYR A  21      -4.090  21.862 -84.154  1.00  0.00              
ATOM    207  CE2 TYR A  21      -3.668  21.511 -86.483  1.00  0.00              
ATOM    208  CZ  TYR A  21      -3.220  21.856 -85.225  1.00  0.00              
ATOM    209  OH  TYR A  21      -1.899  22.194 -85.036  1.00  0.00              
ATOM    210  H   TYR A  21      -9.821  20.641 -86.604  1.00  0.00              
ATOM    211  HA  TYR A  21      -8.190  22.661 -85.187  1.00  0.00              
ATOM    212 1HB  TYR A  21      -7.709  20.274 -84.931  1.00  0.00              
ATOM    213 2HB  TYR A  21      -7.426  20.149 -86.685  1.00  0.00              
ATOM    214  HD1 TYR A  21      -6.108  21.522 -83.508  1.00  0.00              
ATOM    215  HD2 TYR A  21      -5.355  20.899 -87.659  1.00  0.00              
ATOM    216  HE1 TYR A  21      -3.733  22.134 -83.161  1.00  0.00              
ATOM    217  HE2 TYR A  21      -2.982  21.507 -87.331  1.00  0.00              
ATOM    218  HH  TYR A  21      -1.695  22.416 -84.125  1.00  0.00              
ATOM    219  N   ARG A  22      -8.135  22.289 -88.450  1.00  0.00              
ATOM    220  CA  ARG A  22      -7.754  22.912 -89.712  1.00  0.00              
ATOM    221  C   ARG A  22      -8.088  24.402 -89.788  1.00  0.00              
ATOM    222  O   ARG A  22      -7.232  25.221 -90.130  1.00  0.00              
ATOM    223  CB  ARG A  22      -8.344  22.163 -90.898  1.00  0.00              
ATOM    224  CG  ARG A  22      -7.913  22.682 -92.261  1.00  0.00              
ATOM    225  CD  ARG A  22      -8.589  22.024 -93.408  1.00  0.00              
ATOM    226  NE  ARG A  22     -10.015  22.289 -93.501  1.00  0.00              
ATOM    227  CZ  ARG A  22     -10.552  23.428 -93.981  1.00  0.00              
ATOM    228  NH1 ARG A  22      -9.789  24.422 -94.377  1.00  0.00              
ATOM    229  NH2 ARG A  22     -11.869  23.528 -94.021  1.00  0.00              
ATOM    230  H   ARG A  22      -8.681  21.439 -88.466  1.00  0.00              
ATOM    231  HA  ARG A  22      -6.672  22.861 -89.837  1.00  0.00              
ATOM    232 1HB  ARG A  22      -8.042  21.121 -90.798  1.00  0.00              
ATOM    233 2HB  ARG A  22      -9.428  22.237 -90.813  1.00  0.00              
ATOM    234 1HG  ARG A  22      -8.131  23.749 -92.310  1.00  0.00              
ATOM    235 2HG  ARG A  22      -6.839  22.525 -92.367  1.00  0.00              
ATOM    236 1HD  ARG A  22      -8.132  22.370 -94.334  1.00  0.00              
ATOM    237 2HD  ARG A  22      -8.462  20.945 -93.322  1.00  0.00              
ATOM    238  HE  ARG A  22     -10.798  21.704 -93.239  1.00  0.00              
ATOM    239 1HH1 ARG A  22      -8.784  24.336 -94.323  1.00  0.00              
ATOM    240 2HH1 ARG A  22     -10.211  25.267 -94.734  1.00  0.00              
ATOM    241 1HH2 ARG A  22     -12.442  22.761 -93.695  1.00  0.00              
ATOM    242 2HH2 ARG A  22     -12.298  24.371 -94.375  1.00  0.00              
ATOM    243  N   GLU A  23      -9.331  24.746 -89.476  1.00  0.00              
ATOM    244  CA  GLU A  23      -9.754  26.140 -89.523  1.00  0.00              
ATOM    245  C   GLU A  23      -9.057  26.985 -88.461  1.00  0.00              
ATOM    246  O   GLU A  23      -8.803  28.173 -88.675  1.00  0.00              
ATOM    247  CB  GLU A  23     -11.274  26.249 -89.364  1.00  0.00              
ATOM    248  CG  GLU A  23     -12.062  25.648 -90.520  1.00  0.00              
ATOM    249  CD  GLU A  23     -13.503  26.122 -90.558  1.00  0.00              
ATOM    250  OE1 GLU A  23     -14.263  25.648 -91.428  1.00  0.00              
ATOM    251  OE2 GLU A  23     -13.876  26.972 -89.723  1.00  0.00              
ATOM    252  H   GLU A  23      -9.998  24.039 -89.202  1.00  0.00              
ATOM    253  HA  GLU A  23      -9.479  26.578 -90.483  1.00  0.00              
ATOM    254 1HB  GLU A  23     -11.535  25.737 -88.438  1.00  0.00              
ATOM    255 2HB  GLU A  23     -11.510  27.309 -89.272  1.00  0.00              
ATOM    256 1HG  GLU A  23     -11.611  25.832 -91.495  1.00  0.00              
ATOM    257 2HG  GLU A  23     -12.048  24.579 -90.311  1.00  0.00              
ATOM    258  N   ALA A  24      -8.753  26.372 -87.319  1.00  0.00              
ATOM    259  CA  ALA A  24      -8.062  27.073 -86.240  1.00  0.00              
ATOM    260  C   ALA A  24      -6.661  27.427 -86.731  1.00  0.00              
ATOM    261  O   ALA A  24      -6.193  28.552 -86.565  1.00  0.00              
ATOM    262  CB  ALA A  24      -7.984  26.186 -85.001  1.00  0.00              
ATOM    263  H   ALA A  24      -9.004  25.402 -87.194  1.00  0.00              
ATOM    264  HA  ALA A  24      -8.607  27.989 -86.013  1.00  0.00              
ATOM    265 1HB  ALA A  24      -7.467  26.721 -84.204  1.00  0.00              
ATOM    266 2HB  ALA A  24      -8.991  25.931 -84.672  1.00  0.00              
ATOM    267 3HB  ALA A  24      -7.438  25.275 -85.240  1.00  0.00              
ATOM    268  N   MET A  25      -6.001  26.461 -87.359  1.00  0.00              
ATOM    269  CA  MET A  25      -4.664  26.679 -87.887  1.00  0.00              
ATOM    270  C   MET A  25      -4.692  27.733 -88.999  1.00  0.00              
ATOM    271  O   MET A  25      -3.794  28.573 -89.084  1.00  0.00              
ATOM    272  CB  MET A  25      -4.080  25.366 -88.405  1.00  0.00              
ATOM    273  CG  MET A  25      -2.700  25.495 -89.034  1.00  0.00              
ATOM    274  SD  MET A  25      -1.447  26.036 -87.855  1.00  0.00              
ATOM    275  CE  MET A  25      -1.235  24.549 -86.880  1.00  0.00              
ATOM    276  H   MET A  25      -6.434  25.556 -87.474  1.00  0.00              
ATOM    277  HA  MET A  25      -4.013  27.064 -87.102  1.00  0.00              
ATOM    278 1HB  MET A  25      -4.031  24.685 -87.557  1.00  0.00              
ATOM    279 2HB  MET A  25      -4.781  24.977 -89.145  1.00  0.00              
ATOM    280 1HG  MET A  25      -2.418  24.523 -89.436  1.00  0.00              
ATOM    281 2HG  MET A  25      -2.764  26.219 -89.846  1.00  0.00              
ATOM    282 1HE  MET A  25      -0.488  24.724 -86.105  1.00  0.00              
ATOM    283 2HE  MET A  25      -2.185  24.280 -86.416  1.00  0.00              
ATOM    284 3HE  MET A  25      -0.904  23.735 -87.526  1.00  0.00              
ATOM    285  N   ASP A  26      -5.722  27.695 -89.846  1.00  0.00              
ATOM    286  CA  ASP A  26      -5.842  28.674 -90.927  1.00  0.00              
ATOM    287  C   ASP A  26      -5.885  30.088 -90.343  1.00  0.00              
ATOM    288  O   ASP A  26      -5.221  30.998 -90.836  1.00  0.00              
ATOM    289  CB  ASP A  26      -7.090  28.405 -91.771  1.00  0.00              
ATOM    290  CG  ASP A  26      -7.057  27.094 -92.543  1.00  0.00              
ATOM    291  OD1 ASP A  26      -6.008  26.500 -92.623  1.00  0.00              
ATOM    292  OD2 ASP A  26      -8.105  26.617 -92.911  1.00  0.00              
ATOM    293  H   ASP A  26      -6.432  26.984 -89.745  1.00  0.00              
ATOM    294  HA  ASP A  26      -4.968  28.616 -91.576  1.00  0.00              
ATOM    295 1HB  ASP A  26      -8.020  28.469 -91.204  1.00  0.00              
ATOM    296 2HB  ASP A  26      -7.032  29.240 -92.470  1.00  0.00              
ATOM    297  N   PHE A  27      -6.673  30.264 -89.288  1.00  0.00              
ATOM    298  CA  PHE A  27      -6.799  31.569 -88.653  1.00  0.00              
ATOM    299  C   PHE A  27      -5.475  31.992 -88.026  1.00  0.00              
ATOM    300  O   PHE A  27      -5.069  33.146 -88.135  1.00  0.00              
ATOM    301  CB  PHE A  27      -7.893  31.528 -87.589  1.00  0.00              
ATOM    302  CG  PHE A  27      -8.083  32.830 -86.867  1.00  0.00              
ATOM    303  CD1 PHE A  27      -8.580  33.945 -87.534  1.00  0.00              
ATOM    304  CD2 PHE A  27      -7.755  32.945 -85.521  1.00  0.00              
ATOM    305  CE1 PHE A  27      -8.748  35.159 -86.868  1.00  0.00              
ATOM    306  CE2 PHE A  27      -7.920  34.156 -84.847  1.00  0.00              
ATOM    307  CZ  PHE A  27      -8.417  35.261 -85.524  1.00  0.00              
ATOM    308  H   PHE A  27      -7.195  29.484 -88.916  1.00  0.00              
ATOM    309  HA  PHE A  27      -7.049  32.322 -89.401  1.00  0.00              
ATOM    310 1HB  PHE A  27      -8.851  31.281 -88.045  1.00  0.00              
ATOM    311 2HB  PHE A  27      -7.650  30.784 -86.831  1.00  0.00              
ATOM    312  HD1 PHE A  27      -8.840  33.862 -88.590  1.00  0.00              
ATOM    313  HD2 PHE A  27      -7.364  32.075 -84.991  1.00  0.00              
ATOM    314  HE1 PHE A  27      -9.139  36.024 -87.403  1.00  0.00              
ATOM    315  HE2 PHE A  27      -7.659  34.236 -83.792  1.00  0.00              
ATOM    316  HZ  PHE A  27      -8.545  36.207 -85.000  1.00  0.00              
ATOM    317  N   ALA A  28      -4.798  31.050 -87.380  1.00  0.00              
ATOM    318  CA  ALA A  28      -3.519  31.346 -86.756  1.00  0.00              
ATOM    319  C   ALA A  28      -2.531  31.873 -87.792  1.00  0.00              
ATOM    320  O   ALA A  28      -1.750  32.774 -87.512  1.00  0.00              
ATOM    321  CB  ALA A  28      -2.966  30.110 -86.061  1.00  0.00              
ATOM    322  H   ALA A  28      -5.171  30.113 -87.318  1.00  0.00              
ATOM    323  HA  ALA A  28      -3.667  32.127 -86.009  1.00  0.00              
ATOM    324 1HB  ALA A  28      -2.007  30.350 -85.603  1.00  0.00              
ATOM    325 2HB  ALA A  28      -3.664  29.783 -85.290  1.00  0.00              
ATOM    326 3HB  ALA A  28      -2.830  29.313 -86.790  1.00  0.00              
ATOM    327  N   ASN A  29      -2.561  31.308 -88.994  1.00  0.00              
ATOM    328  CA  ASN A  29      -1.659  31.757 -90.046  1.00  0.00              
ATOM    329  C   ASN A  29      -1.962  33.186 -90.485  1.00  0.00              
ATOM    330  O   ASN A  29      -1.050  33.935 -90.825  1.00  0.00              
ATOM    331  CB  ASN A  29      -1.704  30.824 -91.242  1.00  0.00              
ATOM    332  CG  ASN A  29      -1.029  29.502 -91.004  1.00  0.00              
ATOM    333  OD1 ASN A  29      -0.193  29.362 -90.104  1.00  0.00              
ATOM    334  ND2 ASN A  29      -1.326  28.554 -91.856  1.00  0.00              
ATOM    335  H   ASN A  29      -3.211  30.560 -89.189  1.00  0.00              
ATOM    336  HA  ASN A  29      -0.633  31.769 -89.674  1.00  0.00              
ATOM    337 1HB  ASN A  29      -2.635  30.657 -91.786  1.00  0.00              
ATOM    338 2HB  ASN A  29      -1.043  31.453 -91.838  1.00  0.00              
ATOM    339 1HD2 ASN A  29      -0.914  27.648 -91.759  1.00  0.00              
ATOM    340 2HD2 ASN A  29      -1.964  28.736 -92.603  1.00  0.00              
ATOM    341  N   ARG A  30      -3.236  33.565 -90.473  1.00  0.00              
ATOM    342  CA  ARG A  30      -3.601  34.928 -90.843  1.00  0.00              
ATOM    343  C   ARG A  30      -3.110  35.889 -89.755  1.00  0.00              
ATOM    344  O   ARG A  30      -2.657  36.988 -90.057  1.00  0.00              
ATOM    345  CB  ARG A  30      -5.112  35.045 -91.019  1.00  0.00              
ATOM    346  CG  ARG A  30      -5.639  34.246 -92.205  1.00  0.00              
ATOM    347  CD  ARG A  30      -7.137  34.413 -92.361  1.00  0.00              
ATOM    348  NE  ARG A  30      -7.496  35.792 -92.670  1.00  0.00              
ATOM    349  CZ  ARG A  30      -8.719  36.294 -92.538  1.00  0.00              
ATOM    350  NH1 ARG A  30      -9.709  35.528 -92.097  1.00  0.00              
ATOM    351  NH2 ARG A  30      -8.951  37.563 -92.842  1.00  0.00              
ATOM    352  H   ARG A  30      -3.963  32.916 -90.208  1.00  0.00              
ATOM    353  HA  ARG A  30      -3.109  35.201 -91.777  1.00  0.00              
ATOM    354 1HB  ARG A  30      -5.568  34.691 -90.096  1.00  0.00              
ATOM    355 2HB  ARG A  30      -5.335  36.104 -91.152  1.00  0.00              
ATOM    356 1HG  ARG A  30      -5.139  34.595 -93.109  1.00  0.00              
ATOM    357 2HG  ARG A  30      -5.405  33.193 -92.044  1.00  0.00              
ATOM    358 1HD  ARG A  30      -7.483  33.770 -93.170  1.00  0.00              
ATOM    359 2HD  ARG A  30      -7.624  34.122 -91.431  1.00  0.00              
ATOM    360  HE  ARG A  30      -6.917  36.547 -93.013  1.00  0.00              
ATOM    361 1HH1 ARG A  30      -9.530  34.562 -91.861  1.00  0.00              
ATOM    362 2HH1 ARG A  30     -10.637  35.914 -91.999  1.00  0.00              
ATOM    363 1HH2 ARG A  30      -8.195  38.146 -93.174  1.00  0.00              
ATOM    364 2HH2 ARG A  30      -9.881  37.941 -92.741  1.00  0.00              
ATOM    365  N   VAL A  31      -3.202  35.475 -88.491  1.00  0.00              
ATOM    366  CA  VAL A  31      -2.727  36.314 -87.395  1.00  0.00              
ATOM    367  C   VAL A  31      -1.205  36.436 -87.531  1.00  0.00              
ATOM    368  O   VAL A  31      -0.633  37.489 -87.267  1.00  0.00              
ATOM    369  CB  VAL A  31      -3.093  35.717 -86.011  1.00  0.00              
ATOM    370  CG1 VAL A  31      -2.531  36.594 -84.894  1.00  0.00              
ATOM    371  CG2 VAL A  31      -4.605  35.614 -85.871  1.00  0.00              
ATOM    372  H   VAL A  31      -3.603  34.572 -88.281  1.00  0.00              
ATOM    373  HA  VAL A  31      -3.138  37.322 -87.461  1.00  0.00              
ATOM    374  HB  VAL A  31      -2.695  34.704 -85.946  1.00  0.00              
ATOM    375 1HG1 VAL A  31      -2.794  36.165 -83.927  1.00  0.00              
ATOM    376 2HG1 VAL A  31      -1.446  36.647 -84.984  1.00  0.00              
ATOM    377 3HG1 VAL A  31      -2.952  37.596 -84.972  1.00  0.00              
ATOM    378 1HG2 VAL A  31      -4.853  35.193 -84.897  1.00  0.00              
ATOM    379 2HG2 VAL A  31      -5.046  36.607 -85.961  1.00  0.00              
ATOM    380 3HG2 VAL A  31      -5.000  34.968 -86.656  1.00  0.00              
ATOM    381  N   ARG A  32      -0.557  35.356 -87.962  1.00  0.00              
ATOM    382  CA  ARG A  32       0.885  35.387 -88.149  1.00  0.00              
ATOM    383  C   ARG A  32       1.304  36.376 -89.229  1.00  0.00              
ATOM    384  O   ARG A  32       2.297  37.087 -89.075  1.00  0.00              
ATOM    385  CB  ARG A  32       1.449  34.000 -88.422  1.00  0.00              
ATOM    386  CG  ARG A  32       2.960  33.945 -88.583  1.00  0.00              
ATOM    387  CD  ARG A  32       3.509  32.574 -88.740  1.00  0.00              
ATOM    388  NE  ARG A  32       4.951  32.519 -88.920  1.00  0.00              
ATOM    389  CZ  ARG A  32       5.653  31.389 -89.132  1.00  0.00              
ATOM    390  NH1 ARG A  32       5.059  30.217 -89.153  1.00  0.00              
ATOM    391  NH2 ARG A  32       6.961  31.488 -89.294  1.00  0.00              
ATOM    392  H   ARG A  32      -1.061  34.504 -88.163  1.00  0.00              
ATOM    393  HA  ARG A  32       1.369  35.724 -87.232  1.00  0.00              
ATOM    394 1HB  ARG A  32       1.153  33.367 -87.587  1.00  0.00              
ATOM    395 2HB  ARG A  32       0.978  33.640 -89.336  1.00  0.00              
ATOM    396 1HG  ARG A  32       3.236  34.520 -89.467  1.00  0.00              
ATOM    397 2HG  ARG A  32       3.419  34.393 -87.701  1.00  0.00              
ATOM    398 1HD  ARG A  32       3.270  31.993 -87.850  1.00  0.00              
ATOM    399 2HD  ARG A  32       3.053  32.107 -89.612  1.00  0.00              
ATOM    400  HE  ARG A  32       5.630  33.269 -88.918  1.00  0.00              
ATOM    401 1HH1 ARG A  32       4.061  30.156 -89.010  1.00  0.00              
ATOM    402 2HH1 ARG A  32       5.604  29.381 -89.314  1.00  0.00              
ATOM    403 1HH2 ARG A  32       7.405  32.396 -89.257  1.00  0.00              
ATOM    404 2HH2 ARG A  32       7.511  30.657 -89.454  1.00  0.00              
ATOM    405  N   ALA A  33       0.549  36.429 -90.325  1.00  0.00              
ATOM    406  CA  ALA A  33       0.857  37.353 -91.416  1.00  0.00              
ATOM    407  C   ALA A  33       0.698  38.787 -90.925  1.00  0.00              
ATOM    408  O   ALA A  33       1.491  39.668 -91.260  1.00  0.00              
ATOM    409  CB  ALA A  33      -0.066  37.097 -92.603  1.00  0.00              
ATOM    410  H   ALA A  33      -0.253  35.820 -90.407  1.00  0.00              
ATOM    411  HA  ALA A  33       1.894  37.204 -91.718  1.00  0.00              
ATOM    412 1HB  ALA A  33       0.176  37.792 -93.407  1.00  0.00              
ATOM    413 2HB  ALA A  33       0.069  36.074 -92.955  1.00  0.00              
ATOM    414 3HB  ALA A  33      -1.101  37.243 -92.297  1.00  0.00              
ATOM    415  N   LEU A  34      -0.338  39.012 -90.125  1.00  0.00              
ATOM    416  CA  LEU A  34      -0.605  40.323 -89.554  1.00  0.00              
ATOM    417  C   LEU A  34       0.577  40.736 -88.673  1.00  0.00              
ATOM    418  O   LEU A  34       1.063  41.867 -88.747  1.00  0.00              
ATOM    419  CB  LEU A  34      -1.892  40.262 -88.728  1.00  0.00              
ATOM    420  CG  LEU A  34      -2.190  41.414 -87.770  1.00  0.00              
ATOM    421  CD1 LEU A  34      -2.336  42.711 -88.547  1.00  0.00              
ATOM    422  CD2 LEU A  34      -3.459  41.107 -86.985  1.00  0.00              
ATOM    423  H   LEU A  34      -0.959  38.245 -89.908  1.00  0.00              
ATOM    424  HA  LEU A  34      -0.695  41.058 -90.353  1.00  0.00              
ATOM    425 1HB  LEU A  34      -2.622  40.276 -89.536  1.00  0.00              
ATOM    426 2HB  LEU A  34      -1.976  39.324 -88.179  1.00  0.00              
ATOM    427  HG  LEU A  34      -1.364  41.468 -87.061  1.00  0.00              
ATOM    428 1HD1 LEU A  34      -2.548  43.527 -87.857  1.00  0.00              
ATOM    429 2HD1 LEU A  34      -1.410  42.921 -89.082  1.00  0.00              
ATOM    430 3HD1 LEU A  34      -3.154  42.618 -89.260  1.00  0.00              
ATOM    431 1HD2 LEU A  34      -3.671  41.929 -86.301  1.00  0.00              
ATOM    432 2HD2 LEU A  34      -4.294  40.984 -87.675  1.00  0.00              
ATOM    433 3HD2 LEU A  34      -3.322  40.188 -86.415  1.00  0.00              
ATOM    434  N   ALA A  35       1.038  39.804 -87.844  1.00  0.00              
ATOM    435  CA  ALA A  35       2.160  40.050 -86.945  1.00  0.00              
ATOM    436  C   ALA A  35       3.413  40.451 -87.720  1.00  0.00              
ATOM    437  O   ALA A  35       4.149  41.348 -87.310  1.00  0.00              
ATOM    438  CB  ALA A  35       2.431  38.821 -86.090  1.00  0.00              
ATOM    439  H   ALA A  35       0.594  38.897 -87.840  1.00  0.00              
ATOM    440  HA  ALA A  35       1.906  40.882 -86.288  1.00  0.00              
ATOM    441 1HB  ALA A  35       3.270  39.020 -85.423  1.00  0.00              
ATOM    442 2HB  ALA A  35       1.546  38.585 -85.499  1.00  0.00              
ATOM    443 3HB  ALA A  35       2.674  37.977 -86.734  1.00  0.00              
ATOM    444  N   GLU A  36       3.653  39.776 -88.840  1.00  0.00              
ATOM    445  CA  GLU A  36       4.819  40.061 -89.669  1.00  0.00              
ATOM    446  C   GLU A  36       4.750  41.476 -90.240  1.00  0.00              
ATOM    447  O   GLU A  36       5.762  42.176 -90.304  1.00  0.00              
ATOM    448  CB  GLU A  36       4.934  39.039 -90.802  1.00  0.00              
ATOM    449  CG  GLU A  36       5.328  37.640 -90.349  1.00  0.00              
ATOM    450  CD  GLU A  36       5.301  36.667 -91.495  1.00  0.00              
ATOM    451  OE1 GLU A  36       4.921  37.058 -92.572  1.00  0.00              
ATOM    452  OE2 GLU A  36       5.765  35.564 -91.323  1.00  0.00              
ATOM    453  H   GLU A  36       3.013  39.048 -89.124  1.00  0.00              
ATOM    454  HA  GLU A  36       5.724  40.013 -89.063  1.00  0.00              
ATOM    455 1HB  GLU A  36       3.963  39.000 -91.296  1.00  0.00              
ATOM    456 2HB  GLU A  36       5.682  39.418 -91.499  1.00  0.00              
ATOM    457 1HG  GLU A  36       6.302  37.599 -89.862  1.00  0.00              
ATOM    458 2HG  GLU A  36       4.553  37.376 -89.631  1.00  0.00              
ATOM    459  N   ARG A  37       3.556  41.894 -90.651  1.00  0.00              
ATOM    460  CA  ARG A  37       3.364  43.224 -91.224  1.00  0.00              
ATOM    461  C   ARG A  37       3.553  44.347 -90.206  1.00  0.00              
ATOM    462  O   ARG A  37       4.112  45.398 -90.525  1.00  0.00              
ATOM    463  CB  ARG A  37       1.961  43.353 -91.830  1.00  0.00              
ATOM    464  CG  ARG A  37       1.656  42.408 -92.978  1.00  0.00              
ATOM    465  CD  ARG A  37       0.438  42.890 -93.762  1.00  0.00              
ATOM    466  NE  ARG A  37      -0.792  42.890 -92.972  1.00  0.00              
ATOM    467  CZ  ARG A  37      -1.512  41.804 -92.703  1.00  0.00              
ATOM    468  NH1 ARG A  37      -1.131  40.620 -93.162  1.00  0.00              
ATOM    469  NH2 ARG A  37      -2.619  41.903 -91.979  1.00  0.00              
ATOM    470  H   ARG A  37       2.762  41.276 -90.565  1.00  0.00              
ATOM    471  HA  ARG A  37       4.113  43.405 -91.996  1.00  0.00              
ATOM    472 1HB  ARG A  37       1.249  43.174 -91.026  1.00  0.00              
ATOM    473 2HB  ARG A  37       1.860  44.380 -92.182  1.00  0.00              
ATOM    474 1HG  ARG A  37       2.526  42.367 -93.634  1.00  0.00              
ATOM    475 2HG  ARG A  37       1.464  41.416 -92.568  1.00  0.00              
ATOM    476 1HD  ARG A  37       0.619  43.908 -94.106  1.00  0.00              
ATOM    477 2HD  ARG A  37       0.289  42.237 -94.621  1.00  0.00              
ATOM    478  HE  ARG A  37      -1.272  43.661 -92.526  1.00  0.00              
ATOM    479 1HH1 ARG A  37      -0.291  40.543 -93.717  1.00  0.00              
ATOM    480 2HH1 ARG A  37      -1.682  39.800 -92.954  1.00  0.00              
ATOM    481 1HH2 ARG A  37      -2.913  42.806 -91.633  1.00  0.00              
ATOM    482 2HH2 ARG A  37      -3.163  41.077 -91.778  1.00  0.00              
ATOM    483  N   GLU A  38       3.084  44.120 -88.983  1.00  0.00              
ATOM    484  CA  GLU A  38       3.165  45.123 -87.927  1.00  0.00              
ATOM    485  C   GLU A  38       4.398  45.024 -87.036  1.00  0.00              
ATOM    486  O   GLU A  38       4.564  45.822 -86.108  1.00  0.00              
ATOM    487  CB  GLU A  38       1.907  45.048 -87.062  1.00  0.00              
ATOM    488  CG  GLU A  38       0.622  45.238 -87.851  1.00  0.00              
ATOM    489  CD  GLU A  38       0.540  46.605 -88.500  1.00  0.00              
ATOM    490  OE1 GLU A  38      -0.338  46.804 -89.366  1.00  0.00              
ATOM    491  OE2 GLU A  38       1.351  47.483 -88.138  1.00  0.00              
ATOM    492  H   GLU A  38       2.659  43.226 -88.781  1.00  0.00              
ATOM    493  HA  GLU A  38       3.235  46.118 -88.367  1.00  0.00              
ATOM    494 1HB  GLU A  38       1.908  44.069 -86.583  1.00  0.00              
ATOM    495 2HB  GLU A  38       1.996  45.825 -86.302  1.00  0.00              
ATOM    496 1HG  GLU A  38       0.466  44.477 -88.615  1.00  0.00              
ATOM    497 2HG  GLU A  38      -0.157  45.157 -87.095  1.00  0.00              
ATOM    498  N   ASN A  39       5.254  44.047 -87.306  1.00  0.00              
ATOM    499  CA  ASN A  39       6.466  43.859 -86.520  1.00  0.00              
ATOM    500  C   ASN A  39       6.199  43.657 -85.028  1.00  0.00              
ATOM    501  O   ASN A  39       6.970  44.111 -84.180  1.00  0.00              
ATOM    502  CB  ASN A  39       7.418  45.024 -86.717  1.00  0.00              
ATOM    503  CG  ASN A  39       7.885  45.191 -88.137  1.00  0.00              
ATOM    504  OD1 ASN A  39       8.463  44.275 -88.734  1.00  0.00              
ATOM    505  ND2 ASN A  39       7.710  46.381 -88.652  1.00  0.00              
ATOM    506  H   ASN A  39       5.063  43.419 -88.073  1.00  0.00              
ATOM    507  HA  ASN A  39       6.977  42.950 -86.840  1.00  0.00              
ATOM    508 1HB  ASN A  39       7.195  46.005 -86.296  1.00  0.00              
ATOM    509 2HB  ASN A  39       8.214  44.554 -86.139  1.00  0.00              
ATOM    510 1HD2 ASN A  39       7.996  46.565 -89.593  1.00  0.00              
ATOM    511 2HD2 ASN A  39       7.290  47.106 -88.106  1.00  0.00              
ATOM    512  N   HIS A  40       5.101  42.977 -84.710  1.00  0.00              
ATOM    513  CA  HIS A  40       4.756  42.693 -83.323  1.00  0.00              
ATOM    514  C   HIS A  40       4.101  41.323 -83.337  1.00  0.00              
ATOM    515  O   HIS A  40       3.101  41.107 -84.024  1.00  0.00              
ATOM    516  CB  HIS A  40       3.822  43.751 -82.727  1.00  0.00              
ATOM    517  CG  HIS A  40       3.617  43.611 -81.251  1.00  0.00              
ATOM    518  ND1 HIS A  40       3.012  42.508 -80.686  1.00  0.00              
ATOM    519  CD2 HIS A  40       3.936  44.433 -80.224  1.00  0.00              
ATOM    520  CE1 HIS A  40       2.969  42.659 -79.373  1.00  0.00              
ATOM    521  NE2 HIS A  40       3.523  43.818 -79.068  1.00  0.00              
ATOM    522  H   HIS A  40       4.491  42.649 -85.446  1.00  0.00              
ATOM    523  HA  HIS A  40       5.662  42.668 -82.718  1.00  0.00              
ATOM    524 1HB  HIS A  40       4.231  44.749 -82.891  1.00  0.00              
ATOM    525 2HB  HIS A  40       2.836  43.683 -83.187  1.00  0.00              
ATOM    526  HD2 HIS A  40       4.421  45.409 -80.180  1.00  0.00              
ATOM    527  HE1 HIS A  40       2.526  41.889 -78.741  1.00  0.00              
ATOM    528  HE2 HIS A  40       3.629  44.199 -78.139  1.00  0.00              
ATOM    529  N   HIS A  41       4.668  40.401 -82.570  1.00  0.00              
ATOM    530  CA  HIS A  41       4.186  39.033 -82.566  1.00  0.00              
ATOM    531  C   HIS A  41       3.490  38.571 -81.307  1.00  0.00              
ATOM    532  O   HIS A  41       3.889  38.903 -80.194  1.00  0.00              
ATOM    533  CB  HIS A  41       5.354  38.085 -82.854  1.00  0.00              
ATOM    534  CG  HIS A  41       5.952  38.263 -84.216  1.00  0.00              
ATOM    535  ND1 HIS A  41       5.422  37.672 -85.343  1.00  0.00              
ATOM    536  CD2 HIS A  41       7.033  38.965 -84.630  1.00  0.00              
ATOM    537  CE1 HIS A  41       6.153  38.003 -86.394  1.00  0.00              
ATOM    538  NE2 HIS A  41       7.135  38.786 -85.988  1.00  0.00              
ATOM    539  H   HIS A  41       5.447  40.650 -81.978  1.00  0.00              
ATOM    540  HA  HIS A  41       3.423  38.911 -83.334  1.00  0.00              
ATOM    541 1HB  HIS A  41       6.159  38.250 -82.137  1.00  0.00              
ATOM    542 2HB  HIS A  41       5.021  37.049 -82.793  1.00  0.00              
ATOM    543  HD2 HIS A  41       7.759  39.585 -84.104  1.00  0.00              
ATOM    544  HE1 HIS A  41       5.896  37.635 -87.387  1.00  0.00              
ATOM    545  HE2 HIS A  41       7.851  39.193 -86.573  1.00  0.00              
ATOM    546  N   PRO A  42       2.444  37.758 -81.473  1.00  0.00              
ATOM    547  CA  PRO A  42       1.672  37.235 -80.350  1.00  0.00              
ATOM    548  C   PRO A  42       2.186  35.878 -79.918  1.00  0.00              
ATOM    549  O   PRO A  42       3.156  35.350 -80.471  1.00  0.00              
ATOM    550  CB  PRO A  42       0.293  37.082 -80.960  1.00  0.00              
ATOM    551  CG  PRO A  42       0.643  36.490 -82.317  1.00  0.00              
ATOM    552  CD  PRO A  42       1.852  37.323 -82.757  1.00  0.00              
ATOM    553  HA  PRO A  42       1.745  37.866 -79.452  1.00  0.00              
ATOM    554 1HB  PRO A  42      -0.344  36.421 -80.354  1.00  0.00              
ATOM    555 2HB  PRO A  42      -0.225  38.050 -81.034  1.00  0.00              
ATOM    556 1HG  PRO A  42       0.883  35.420 -82.234  1.00  0.00              
ATOM    557 2HG  PRO A  42      -0.200  36.577 -83.018  1.00  0.00              
ATOM    558 1HD  PRO A  42       2.570  36.735 -83.347  1.00  0.00              
ATOM    559 2HD  PRO A  42       1.560  38.186 -83.374  1.00  0.00              
ATOM    560  N   ARG A  43       1.540  35.338 -78.892  1.00  0.00              
ATOM    561  CA  ARG A  43       1.792  33.970 -78.486  1.00  0.00              
ATOM    562  C   ARG A  43       0.466  33.341 -78.920  1.00  0.00              
ATOM    563  O   ARG A  43      -0.614  33.770 -78.488  1.00  0.00              
ATOM    564  CB  ARG A  43       2.145  33.774 -77.019  1.00  0.00              
ATOM    565  CG  ARG A  43       2.556  32.359 -76.643  1.00  0.00              
ATOM    566  CD  ARG A  43       2.990  32.202 -75.232  1.00  0.00              
ATOM    567  NE  ARG A  43       1.916  32.298 -74.256  1.00  0.00              
ATOM    568  CZ  ARG A  43       2.090  32.263 -72.921  1.00  0.00              
ATOM    569  NH1 ARG A  43       3.284  32.095 -72.397  1.00  0.00              
ATOM    570  NH2 ARG A  43       1.023  32.376 -72.149  1.00  0.00              
ATOM    571  H   ARG A  43       0.861  35.885 -78.383  1.00  0.00              
ATOM    572  HA  ARG A  43       2.664  33.583 -79.015  1.00  0.00              
ATOM    573 1HB  ARG A  43       2.963  34.457 -76.795  1.00  0.00              
ATOM    574 2HB  ARG A  43       1.266  34.058 -76.440  1.00  0.00              
ATOM    575 1HG  ARG A  43       1.707  31.696 -76.809  1.00  0.00              
ATOM    576 2HG  ARG A  43       3.384  32.057 -77.286  1.00  0.00              
ATOM    577 1HD  ARG A  43       3.454  31.224 -75.111  1.00  0.00              
ATOM    578 2HD  ARG A  43       3.716  32.979 -74.996  1.00  0.00              
ATOM    579  HE  ARG A  43       0.921  32.402 -74.402  1.00  0.00              
ATOM    580 1HH1 ARG A  43       4.088  31.992 -73.001  1.00  0.00              
ATOM    581 2HH1 ARG A  43       3.393  32.071 -71.394  1.00  0.00              
ATOM    582 1HH2 ARG A  43       0.110  32.486 -72.568  1.00  0.00              
ATOM    583 2HH2 ARG A  43       1.125  32.351 -71.145  1.00  0.00              
ATOM    584  N   MET A  44       0.550  32.360 -79.811  1.00  0.00              
ATOM    585  CA  MET A  44      -0.631  31.683 -80.326  1.00  0.00              
ATOM    586  C   MET A  44      -0.720  30.268 -79.805  1.00  0.00              
ATOM    587  O   MET A  44       0.270  29.537 -79.815  1.00  0.00              
ATOM    588  CB  MET A  44      -0.618  31.680 -81.853  1.00  0.00              
ATOM    589  CG  MET A  44      -0.708  33.061 -82.487  1.00  0.00              
ATOM    590  SD  MET A  44      -0.725  33.000 -84.289  1.00  0.00              
ATOM    591  CE  MET A  44       0.986  32.599 -84.631  1.00  0.00              
ATOM    592  H   MET A  44       1.462  32.077 -80.140  1.00  0.00              
ATOM    593  HA  MET A  44      -1.531  32.196 -79.988  1.00  0.00              
ATOM    594 1HB  MET A  44       0.309  31.198 -82.162  1.00  0.00              
ATOM    595 2HB  MET A  44      -1.467  31.077 -82.177  1.00  0.00              
ATOM    596 1HG  MET A  44      -1.623  33.537 -82.136  1.00  0.00              
ATOM    597 2HG  MET A  44       0.153  33.642 -82.157  1.00  0.00              
ATOM    598 1HE  MET A  44       1.135  32.526 -85.708  1.00  0.00              
ATOM    599 2HE  MET A  44       1.630  33.381 -84.227  1.00  0.00              
ATOM    600 3HE  MET A  44       1.236  31.645 -84.165  1.00  0.00              
ATOM    601  N   THR A  45      -1.903  29.872 -79.359  1.00  0.00              
ATOM    602  CA  THR A  45      -2.100  28.505 -78.896  1.00  0.00              
ATOM    603  C   THR A  45      -3.180  27.919 -79.794  1.00  0.00              
ATOM    604  O   THR A  45      -4.316  28.397 -79.812  1.00  0.00              
ATOM    605  CB  THR A  45      -2.525  28.424 -77.418  1.00  0.00              
ATOM    606  OG1 THR A  45      -1.514  29.017 -76.594  1.00  0.00              
ATOM    607  CG2 THR A  45      -2.730  26.975 -77.001  1.00  0.00              
ATOM    608  H   THR A  45      -2.681  30.516 -79.336  1.00  0.00              
ATOM    609  HA  THR A  45      -1.174  27.940 -79.009  1.00  0.00              
ATOM    610  HB  THR A  45      -3.457  28.974 -77.287  1.00  0.00              
ATOM    611  HG1 THR A  45      -1.607  29.972 -76.611  1.00  0.00              
ATOM    612 1HG2 THR A  45      -3.030  26.939 -75.954  1.00  0.00              
ATOM    613 2HG2 THR A  45      -3.506  26.525 -77.619  1.00  0.00              
ATOM    614 3HG2 THR A  45      -1.798  26.426 -77.131  1.00  0.00              
ATOM    615  N   ILE A  46      -2.804  26.901 -80.560  1.00  0.00              
ATOM    616  CA  ILE A  46      -3.706  26.251 -81.495  1.00  0.00              
ATOM    617  C   ILE A  46      -4.027  24.836 -81.048  1.00  0.00              
ATOM    618  O   ILE A  46      -3.132  24.048 -80.734  1.00  0.00              
ATOM    619  CB  ILE A  46      -3.115  26.210 -82.916  1.00  0.00              
ATOM    620  CG1 ILE A  46      -2.932  27.630 -83.459  1.00  0.00              
ATOM    621  CG2 ILE A  46      -4.007  25.395 -83.840  1.00  0.00              
ATOM    622  CD1 ILE A  46      -1.566  28.217 -83.183  1.00  0.00              
ATOM    623  H   ILE A  46      -1.852  26.571 -80.484  1.00  0.00              
ATOM    624  HA  ILE A  46      -4.668  26.761 -81.518  1.00  0.00              
ATOM    625  HB  ILE A  46      -2.124  25.759 -82.876  1.00  0.00              
ATOM    626 1HG1 ILE A  46      -3.099  27.590 -84.535  1.00  0.00              
ATOM    627 2HG1 ILE A  46      -3.696  28.255 -82.996  1.00  0.00              
ATOM    628 1HG2 ILE A  46      -3.575  25.377 -84.840  1.00  0.00              
ATOM    629 2HG2 ILE A  46      -4.088  24.377 -83.462  1.00  0.00              
ATOM    630 3HG2 ILE A  46      -4.998  25.847 -83.881  1.00  0.00              
ATOM    631 1HD1 ILE A  46      -1.512  29.225 -83.597  1.00  0.00              
ATOM    632 2HD1 ILE A  46      -1.398  28.259 -82.106  1.00  0.00              
ATOM    633 3HD1 ILE A  46      -0.801  27.595 -83.645  1.00  0.00              
ATOM    634  N   GLU A  47      -5.311  24.523 -81.005  1.00  0.00              
ATOM    635  CA  GLU A  47      -5.755  23.192 -80.628  1.00  0.00              
ATOM    636  C   GLU A  47      -7.052  22.925 -81.360  1.00  0.00              
ATOM    637  O   GLU A  47      -7.576  23.807 -82.035  1.00  0.00              
ATOM    638  CB  GLU A  47      -5.944  23.067 -79.115  1.00  0.00              
ATOM    639  CG  GLU A  47      -7.052  23.941 -78.545  1.00  0.00              
ATOM    640  CD  GLU A  47      -7.125  23.825 -77.048  1.00  0.00              
ATOM    641  OE1 GLU A  47      -7.369  22.744 -76.567  1.00  0.00              
ATOM    642  OE2 GLU A  47      -6.827  24.788 -76.382  1.00  0.00              
ATOM    643  H   GLU A  47      -6.000  25.224 -81.239  1.00  0.00              
ATOM    644  HA  GLU A  47      -5.015  22.454 -80.938  1.00  0.00              
ATOM    645 1HB  GLU A  47      -6.165  22.020 -78.907  1.00  0.00              
ATOM    646 2HB  GLU A  47      -4.995  23.337 -78.651  1.00  0.00              
ATOM    647 1HG  GLU A  47      -6.962  24.991 -78.822  1.00  0.00              
ATOM    648 2HG  GLU A  47      -7.958  23.527 -78.986  1.00  0.00              
ATOM    649  N   TRP A  48      -7.560  21.706 -81.255  1.00  0.00              
ATOM    650  CA  TRP A  48      -8.806  21.387 -81.926  1.00  0.00              
ATOM    651  C   TRP A  48      -9.896  22.375 -81.536  1.00  0.00              
ATOM    652  O   TRP A  48     -10.195  22.543 -80.356  1.00  0.00              
ATOM    653  CB  TRP A  48      -9.242  19.959 -81.593  1.00  0.00              
ATOM    654  CG  TRP A  48     -10.493  19.535 -82.300  1.00  0.00              
ATOM    655  CD1 TRP A  48     -11.775  19.792 -81.914  1.00  0.00              
ATOM    656  CD2 TRP A  48     -10.583  18.780 -83.515  1.00  0.00              
ATOM    657  NE1 TRP A  48     -12.658  19.245 -82.811  1.00  0.00              
ATOM    658  CE2 TRP A  48     -11.950  18.618 -83.805  1.00  0.00              
ATOM    659  CE3 TRP A  48      -9.638  18.226 -84.386  1.00  0.00              
ATOM    660  CZ2 TRP A  48     -12.396  17.928 -84.921  1.00  0.00              
ATOM    661  CZ3 TRP A  48     -10.085  17.535 -85.506  1.00  0.00              
ATOM    662  CH2 TRP A  48     -11.425  17.391 -85.766  1.00  0.00              
ATOM    663  H   TRP A  48      -7.095  20.991 -80.715  1.00  0.00              
ATOM    664  HA  TRP A  48      -8.676  21.468 -83.005  1.00  0.00              
ATOM    665 1HB  TRP A  48      -8.465  19.250 -81.882  1.00  0.00              
ATOM    666 2HB  TRP A  48      -9.439  19.866 -80.525  1.00  0.00              
ATOM    667  HD1 TRP A  48     -11.907  20.365 -80.998  1.00  0.00              
ATOM    668  HE1 TRP A  48     -13.665  19.293 -82.749  1.00  0.00              
ATOM    669  HE3 TRP A  48      -8.563  18.313 -84.229  1.00  0.00              
ATOM    670  HZ2 TRP A  48     -13.469  17.837 -85.089  1.00  0.00              
ATOM    671  HZ3 TRP A  48      -9.338  17.108 -86.176  1.00  0.00              
ATOM    672  HH2 TRP A  48     -11.734  16.842 -86.656  1.00  0.00              
ATOM    673  N   GLY A  49     -10.465  23.038 -82.539  1.00  0.00              
ATOM    674  CA  GLY A  49     -11.549  23.977 -82.311  1.00  0.00              
ATOM    675  C   GLY A  49     -11.263  25.310 -81.641  1.00  0.00              
ATOM    676  O   GLY A  49     -12.203  26.037 -81.316  1.00  0.00              
ATOM    677  H   GLY A  49     -10.136  22.886 -83.482  1.00  0.00              
ATOM    678 1HA  GLY A  49     -11.998  24.242 -83.268  1.00  0.00              
ATOM    679 2HA  GLY A  49     -12.300  23.507 -81.677  1.00  0.00              
ATOM    680  N   ARG A  50      -9.999  25.661 -81.433  1.00  0.00              
ATOM    681  CA  ARG A  50      -9.725  26.934 -80.790  1.00  0.00              
ATOM    682  C   ARG A  50      -8.340  27.493 -80.999  1.00  0.00              
ATOM    683  O   ARG A  50      -7.352  26.761 -81.069  1.00  0.00              
ATOM    684  CB  ARG A  50      -9.957  26.819 -79.287  1.00  0.00              
ATOM    685  CG  ARG A  50      -9.809  28.136 -78.512  1.00  0.00              
ATOM    686  CD  ARG A  50     -10.205  27.982 -77.046  1.00  0.00              
ATOM    687  NE  ARG A  50      -9.323  27.072 -76.320  1.00  0.00              
ATOM    688  CZ  ARG A  50      -9.424  26.816 -75.019  1.00  0.00              
ATOM    689  NH1 ARG A  50     -10.372  27.401 -74.299  1.00  0.00              
ATOM    690  NH2 ARG A  50      -8.576  25.980 -74.435  1.00  0.00              
ATOM    691  H   ARG A  50      -9.226  25.072 -81.707  1.00  0.00              
ATOM    692  HA  ARG A  50     -10.378  27.704 -81.203  1.00  0.00              
ATOM    693 1HB  ARG A  50     -10.965  26.431 -79.149  1.00  0.00              
ATOM    694 2HB  ARG A  50      -9.235  26.096 -78.908  1.00  0.00              
ATOM    695 1HG  ARG A  50      -8.769  28.458 -78.570  1.00  0.00              
ATOM    696 2HG  ARG A  50     -10.448  28.886 -78.979  1.00  0.00              
ATOM    697 1HD  ARG A  50     -10.164  28.958 -76.564  1.00  0.00              
ATOM    698 2HD  ARG A  50     -11.221  27.593 -76.993  1.00  0.00              
ATOM    699  HE  ARG A  50      -8.544  26.523 -76.658  1.00  0.00              
ATOM    700 1HH1 ARG A  50     -11.017  28.040 -74.742  1.00  0.00              
ATOM    701 2HH1 ARG A  50     -10.445  27.204 -73.311  1.00  0.00              
ATOM    702 1HH2 ARG A  50      -7.851  25.537 -74.982  1.00  0.00              
ATOM    703 2HH2 ARG A  50      -8.658  25.791 -73.447  1.00  0.00              
ATOM    704  N   VAL A  51      -8.286  28.813 -81.105  1.00  0.00              
ATOM    705  CA  VAL A  51      -7.026  29.521 -81.206  1.00  0.00              
ATOM    706  C   VAL A  51      -7.065  30.581 -80.121  1.00  0.00              
ATOM    707  O   VAL A  51      -8.021  31.356 -80.037  1.00  0.00              
ATOM    708  CB  VAL A  51      -6.837  30.259 -82.542  1.00  0.00              
ATOM    709  CG1 VAL A  51      -5.531  31.054 -82.501  1.00  0.00              
ATOM    710  CG2 VAL A  51      -6.816  29.274 -83.694  1.00  0.00              
ATOM    711  H   VAL A  51      -9.148  29.339 -81.116  1.00  0.00              
ATOM    712  HA  VAL A  51      -6.182  28.858 -81.011  1.00  0.00              
ATOM    713  HB  VAL A  51      -7.689  30.919 -82.705  1.00  0.00              
ATOM    714 1HG1 VAL A  51      -5.394  31.579 -83.447  1.00  0.00              
ATOM    715 2HG1 VAL A  51      -5.571  31.778 -81.688  1.00  0.00              
ATOM    716 3HG1 VAL A  51      -4.695  30.373 -82.341  1.00  0.00              
ATOM    717 1HG2 VAL A  51      -6.682  29.813 -84.632  1.00  0.00              
ATOM    718 2HG2 VAL A  51      -5.993  28.573 -83.557  1.00  0.00              
ATOM    719 3HG2 VAL A  51      -7.758  28.726 -83.722  1.00  0.00              
ATOM    720  N   THR A  52      -6.049  30.593 -79.270  1.00  0.00              
ATOM    721  CA  THR A  52      -5.946  31.609 -78.237  1.00  0.00              
ATOM    722  C   THR A  52      -4.855  32.555 -78.722  1.00  0.00              
ATOM    723  O   THR A  52      -3.770  32.120 -79.133  1.00  0.00              
ATOM    724  CB  THR A  52      -5.530  31.019 -76.880  1.00  0.00              
ATOM    725  OG1 THR A  52      -6.496  30.049 -76.464  1.00  0.00              
ATOM    726  CG2 THR A  52      -5.455  32.114 -75.821  1.00  0.00              
ATOM    727  H   THR A  52      -5.332  29.885 -79.337  1.00  0.00              
ATOM    728  HA  THR A  52      -6.894  32.139 -78.145  1.00  0.00              
ATOM    729  HB  THR A  52      -4.553  30.547 -76.983  1.00  0.00              
ATOM    730  HG1 THR A  52      -6.334  29.220 -76.921  1.00  0.00              
ATOM    731 1HG2 THR A  52      -5.159  31.677 -74.868  1.00  0.00              
ATOM    732 2HG2 THR A  52      -4.721  32.861 -76.122  1.00  0.00              
ATOM    733 3HG2 THR A  52      -6.431  32.585 -75.717  1.00  0.00              
ATOM    734  N   VAL A  53      -5.157  33.845 -78.704  1.00  0.00              
ATOM    735  CA  VAL A  53      -4.216  34.862 -79.141  1.00  0.00              
ATOM    736  C   VAL A  53      -3.886  35.746 -77.949  1.00  0.00              
ATOM    737  O   VAL A  53      -4.787  36.270 -77.291  1.00  0.00              
ATOM    738  CB  VAL A  53      -4.822  35.738 -80.272  1.00  0.00              
ATOM    739  CG1 VAL A  53      -3.787  36.741 -80.763  1.00  0.00              
ATOM    740  CG2 VAL A  53      -5.312  34.861 -81.421  1.00  0.00              
ATOM    741  H   VAL A  53      -6.070  34.127 -78.376  1.00  0.00              
ATOM    742  HA  VAL A  53      -3.277  34.417 -79.473  1.00  0.00              
ATOM    743  HB  VAL A  53      -5.692  36.266 -79.883  1.00  0.00              
ATOM    744 1HG1 VAL A  53      -4.220  37.352 -81.556  1.00  0.00              
ATOM    745 2HG1 VAL A  53      -3.482  37.383 -79.937  1.00  0.00              
ATOM    746 3HG1 VAL A  53      -2.919  36.208 -81.150  1.00  0.00              
ATOM    747 1HG2 VAL A  53      -5.734  35.489 -82.205  1.00  0.00              
ATOM    748 2HG2 VAL A  53      -4.475  34.290 -81.824  1.00  0.00              
ATOM    749 3HG2 VAL A  53      -6.077  34.175 -81.055  1.00  0.00              
ATOM    750  N   GLU A  54      -2.596  35.899 -77.676  1.00  0.00              
ATOM    751  CA  GLU A  54      -2.137  36.731 -76.569  1.00  0.00              
ATOM    752  C   GLU A  54      -1.176  37.783 -77.092  1.00  0.00              
ATOM    753  O   GLU A  54      -0.222  37.464 -77.809  1.00  0.00              
ATOM    754  CB  GLU A  54      -1.465  35.884 -75.486  1.00  0.00              
ATOM    755  CG  GLU A  54      -2.310  34.724 -74.980  1.00  0.00              
ATOM    756  CD  GLU A  54      -1.581  33.934 -73.929  1.00  0.00              
ATOM    757  OE1 GLU A  54      -0.492  33.487 -74.198  1.00  0.00              
ATOM    758  OE2 GLU A  54      -2.061  33.873 -72.822  1.00  0.00              
ATOM    759  H   GLU A  54      -1.914  35.426 -78.251  1.00  0.00              
ATOM    760  HA  GLU A  54      -2.985  37.251 -76.121  1.00  0.00              
ATOM    761 1HB  GLU A  54      -0.538  35.499 -75.912  1.00  0.00              
ATOM    762 2HB  GLU A  54      -1.234  36.553 -74.656  1.00  0.00              
ATOM    763 1HG  GLU A  54      -3.282  35.031 -74.594  1.00  0.00              
ATOM    764 2HG  GLU A  54      -2.451  34.105 -75.866  1.00  0.00              
ATOM    765  N   TRP A  55      -1.438  39.035 -76.731  1.00  0.00              
ATOM    766  CA  TRP A  55      -0.602  40.155 -77.130  1.00  0.00              
ATOM    767  C   TRP A  55      -0.061  40.884 -75.913  1.00  0.00              
ATOM    768  O   TRP A  55      -0.812  41.223 -75.000  1.00  0.00              
ATOM    769  CB  TRP A  55      -1.389  41.198 -77.933  1.00  0.00              
ATOM    770  CG  TRP A  55      -1.985  40.739 -79.215  1.00  0.00              
ATOM    771  CD1 TRP A  55      -3.303  40.467 -79.457  1.00  0.00              
ATOM    772  CD2 TRP A  55      -1.298  40.523 -80.451  1.00  0.00              
ATOM    773  NE1 TRP A  55      -3.479  40.099 -80.768  1.00  0.00              
ATOM    774  CE2 TRP A  55      -2.264  40.121 -81.400  1.00  0.00              
ATOM    775  CE3 TRP A  55       0.041  40.631 -80.850  1.00  0.00              
ATOM    776  CZ2 TRP A  55      -1.933  39.825 -82.725  1.00  0.00              
ATOM    777  CZ3 TRP A  55       0.368  40.339 -82.171  1.00  0.00              
ATOM    778  CH2 TRP A  55      -0.617  39.938 -83.090  1.00  0.00              
ATOM    779  H   TRP A  55      -2.251  39.208 -76.157  1.00  0.00              
ATOM    780  HA  TRP A  55       0.259  39.792 -77.691  1.00  0.00              
ATOM    781 1HB  TRP A  55      -2.230  41.569 -77.347  1.00  0.00              
ATOM    782 2HB  TRP A  55      -0.740  42.031 -78.205  1.00  0.00              
ATOM    783  HD1 TRP A  55      -3.990  40.575 -78.620  1.00  0.00              
ATOM    784  HE1 TRP A  55      -4.359  39.852 -81.197  1.00  0.00              
ATOM    785  HE3 TRP A  55       0.841  40.936 -80.176  1.00  0.00              
ATOM    786  HZ2 TRP A  55      -2.725  39.521 -83.410  1.00  0.00              
ATOM    787  HZ3 TRP A  55       1.411  40.429 -82.476  1.00  0.00              
ATOM    788  HH2 TRP A  55      -0.325  39.712 -84.116  1.00  0.00              
ATOM    789  N   TRP A  56       1.244  41.116 -75.894  1.00  0.00              
ATOM    790  CA  TRP A  56       1.845  41.919 -74.838  1.00  0.00              
ATOM    791  C   TRP A  56       3.194  42.403 -75.323  1.00  0.00              
ATOM    792  O   TRP A  56       3.718  41.926 -76.333  1.00  0.00              
ATOM    793  CB  TRP A  56       1.992  41.118 -73.543  1.00  0.00              
ATOM    794  CG  TRP A  56       3.060  40.069 -73.607  1.00  0.00              
ATOM    795  CD1 TRP A  56       4.398  40.256 -73.430  1.00  0.00              
ATOM    796  CD2 TRP A  56       2.881  38.670 -73.864  1.00  0.00              
ATOM    797  NE1 TRP A  56       5.065  39.063 -73.562  1.00  0.00              
ATOM    798  CE2 TRP A  56       4.153  38.073 -73.827  1.00  0.00              
ATOM    799  CE3 TRP A  56       1.764  37.866 -74.121  1.00  0.00              
ATOM    800  CZ2 TRP A  56       4.343  36.716 -74.039  1.00  0.00              
ATOM    801  CZ3 TRP A  56       1.954  36.505 -74.331  1.00  0.00              
ATOM    802  CH2 TRP A  56       3.207  35.947 -74.291  1.00  0.00              
ATOM    803  H   TRP A  56       1.835  40.734 -76.618  1.00  0.00              
ATOM    804  HA  TRP A  56       1.218  42.786 -74.631  1.00  0.00              
ATOM    805 1HB  TRP A  56       2.253  41.779 -72.717  1.00  0.00              
ATOM    806 2HB  TRP A  56       1.060  40.601 -73.313  1.00  0.00              
ATOM    807  HD1 TRP A  56       4.730  41.272 -73.220  1.00  0.00              
ATOM    808  HE1 TRP A  56       6.063  38.934 -73.478  1.00  0.00              
ATOM    809  HE3 TRP A  56       0.747  38.257 -74.161  1.00  0.00              
ATOM    810  HZ2 TRP A  56       5.356  36.314 -73.998  1.00  0.00              
ATOM    811  HZ3 TRP A  56       1.077  35.890 -74.531  1.00  0.00              
ATOM    812  HH2 TRP A  56       3.313  34.875 -74.461  1.00  0.00              
ATOM    813  N   THR A  57       3.728  43.393 -74.625  1.00  0.00              
ATOM    814  CA  THR A  57       5.016  43.962 -74.962  1.00  0.00              
ATOM    815  C   THR A  57       5.970  43.615 -73.829  1.00  0.00              
ATOM    816  O   THR A  57       5.836  44.111 -72.711  1.00  0.00              
ATOM    817  CB  THR A  57       4.901  45.484 -75.129  1.00  0.00              
ATOM    818  OG1 THR A  57       3.946  45.768 -76.162  1.00  0.00              
ATOM    819  CG2 THR A  57       6.242  46.085 -75.514  1.00  0.00              
ATOM    820  H   THR A  57       3.219  43.761 -73.834  1.00  0.00              
ATOM    821  HA  THR A  57       5.386  43.516 -75.886  1.00  0.00              
ATOM    822  HB  THR A  57       4.567  45.920 -74.187  1.00  0.00              
ATOM    823  HG1 THR A  57       3.058  45.694 -75.805  1.00  0.00              
ATOM    824 1HG2 THR A  57       6.137  47.164 -75.627  1.00  0.00              
ATOM    825 2HG2 THR A  57       6.974  45.870 -74.735  1.00  0.00              
ATOM    826 3HG2 THR A  57       6.576  45.652 -76.456  1.00  0.00              
ATOM    827  N   HIS A  58       6.920  42.737 -74.132  1.00  0.00              
ATOM    828  CA  HIS A  58       7.898  42.270 -73.156  1.00  0.00              
ATOM    829  C   HIS A  58       8.617  43.368 -72.385  1.00  0.00              
ATOM    830  O   HIS A  58       8.640  43.354 -71.154  1.00  0.00              
ATOM    831  CB  HIS A  58       8.939  41.389 -73.854  1.00  0.00              
ATOM    832  CG  HIS A  58      10.035  40.921 -72.948  1.00  0.00              
ATOM    833  ND1 HIS A  58       9.860  39.905 -72.032  1.00  0.00              
ATOM    834  CD2 HIS A  58      11.319  41.329 -72.817  1.00  0.00              
ATOM    835  CE1 HIS A  58      10.992  39.709 -71.376  1.00  0.00              
ATOM    836  NE2 HIS A  58      11.891  40.560 -71.834  1.00  0.00              
ATOM    837  H   HIS A  58       6.961  42.383 -75.077  1.00  0.00              
ATOM    838  HA  HIS A  58       7.395  41.689 -72.383  1.00  0.00              
ATOM    839 1HB  HIS A  58       8.464  40.493 -74.257  1.00  0.00              
ATOM    840 2HB  HIS A  58       9.416  41.941 -74.663  1.00  0.00              
ATOM    841  HD1 HIS A  58       9.043  39.339 -71.925  1.00  0.00              
ATOM    842  HD2 HIS A  58      11.907  42.097 -73.321  1.00  0.00              
ATOM    843  HE1 HIS A  58      11.060  38.943 -70.604  1.00  0.00              
ATOM    844  N   SER A  59       9.205  44.315 -73.106  1.00  0.00              
ATOM    845  CA  SER A  59       9.954  45.388 -72.468  1.00  0.00              
ATOM    846  C   SER A  59       9.129  46.171 -71.460  1.00  0.00              
ATOM    847  O   SER A  59       9.653  46.613 -70.434  1.00  0.00              
ATOM    848  CB  SER A  59      10.523  46.344 -73.523  1.00  0.00              
ATOM    849  OG  SER A  59       9.506  47.134 -74.113  1.00  0.00              
ATOM    850  H   SER A  59       9.135  44.296 -74.113  1.00  0.00              
ATOM    851  HA  SER A  59      10.868  45.047 -71.979  1.00  0.00              
ATOM    852 1HB  SER A  59      11.252  46.997 -73.044  1.00  0.00              
ATOM    853 2HB  SER A  59      11.016  45.757 -74.297  1.00  0.00              
ATOM    854  HG  SER A  59       9.817  47.479 -74.954  1.00  0.00              
ATOM    855  N   ALA A  60       7.842  46.336 -71.745  1.00  0.00              
ATOM    856  CA  ALA A  60       6.947  47.081 -70.870  1.00  0.00              
ATOM    857  C   ALA A  60       6.348  46.221 -69.764  1.00  0.00              
ATOM    858  O   ALA A  60       5.770  46.745 -68.810  1.00  0.00              
ATOM    859  CB  ALA A  60       5.832  47.710 -71.695  1.00  0.00              
ATOM    860  H   ALA A  60       7.475  45.932 -72.595  1.00  0.00              
ATOM    861  HA  ALA A  60       7.517  47.865 -70.372  1.00  0.00              
ATOM    862 1HB  ALA A  60       5.164  48.267 -71.038  1.00  0.00              
ATOM    863 2HB  ALA A  60       6.262  48.387 -72.433  1.00  0.00              
ATOM    864 3HB  ALA A  60       5.271  46.928 -72.204  1.00  0.00              
ATOM    865  N   GLY A  61       6.480  44.907 -69.897  1.00  0.00              
ATOM    866  CA  GLY A  61       5.932  44.006 -68.899  1.00  0.00              
ATOM    867  C   GLY A  61       4.417  44.073 -68.856  1.00  0.00              
ATOM    868  O   GLY A  61       3.808  43.890 -67.800  1.00  0.00              
ATOM    869  H   GLY A  61       6.964  44.521 -70.695  1.00  0.00              
ATOM    870 1HA  GLY A  61       6.232  42.985 -69.138  1.00  0.00              
ATOM    871 2HA  GLY A  61       6.323  44.279 -67.920  1.00  0.00              
ATOM    872  N   GLY A  62       3.798  44.335 -70.002  1.00  0.00              
ATOM    873  CA  GLY A  62       2.353  44.425 -70.034  1.00  0.00              
ATOM    874  C   GLY A  62       1.766  44.823 -71.370  1.00  0.00              
ATOM    875  O   GLY A  62       2.409  44.708 -72.418  1.00  0.00              
ATOM    876  H   GLY A  62       4.319  44.473 -70.856  1.00  0.00              
ATOM    877 1HA  GLY A  62       1.930  43.454 -69.775  1.00  0.00              
ATOM    878 2HA  GLY A  62       2.026  45.168 -69.307  1.00  0.00              
ATOM    879  N   VAL A  63       0.533  45.310 -71.314  1.00  0.00              
ATOM    880  CA  VAL A  63      -0.215  45.710 -72.495  1.00  0.00              
ATOM    881  C   VAL A  63      -0.002  47.174 -72.860  1.00  0.00              
ATOM    882  O   VAL A  63      -0.119  48.062 -72.011  1.00  0.00              
ATOM    883  CB  VAL A  63      -1.721  45.448 -72.274  1.00  0.00              
ATOM    884  CG1 VAL A  63      -2.517  45.864 -73.494  1.00  0.00              
ATOM    885  CG2 VAL A  63      -1.946  43.973 -71.974  1.00  0.00              
ATOM    886  H   VAL A  63       0.103  45.403 -70.405  1.00  0.00              
ATOM    887  HA  VAL A  63       0.122  45.169 -73.380  1.00  0.00              
ATOM    888  HB  VAL A  63      -2.054  46.010 -71.402  1.00  0.00              
ATOM    889 1HG1 VAL A  63      -3.576  45.672 -73.320  1.00  0.00              
ATOM    890 2HG1 VAL A  63      -2.367  46.927 -73.681  1.00  0.00              
ATOM    891 3HG1 VAL A  63      -2.183  45.292 -74.359  1.00  0.00              
ATOM    892 1HG2 VAL A  63      -3.009  43.791 -71.818  1.00  0.00              
ATOM    893 2HG2 VAL A  63      -1.594  43.374 -72.814  1.00  0.00              
ATOM    894 3HG2 VAL A  63      -1.395  43.696 -71.075  1.00  0.00              
ATOM    895  N   THR A  64       0.315  47.416 -74.127  1.00  0.00              
ATOM    896  CA  THR A  64       0.543  48.769 -74.624  1.00  0.00              
ATOM    897  C   THR A  64      -0.424  49.070 -75.763  1.00  0.00              
ATOM    898  O   THR A  64      -1.202  48.209 -76.175  1.00  0.00              
ATOM    899  CB  THR A  64       1.971  48.942 -75.164  1.00  0.00              
ATOM    900  OG1 THR A  64       2.137  48.125 -76.330  1.00  0.00              
ATOM    901  CG2 THR A  64       2.994  48.547 -74.106  1.00  0.00              
ATOM    902  H   THR A  64       0.400  46.637 -74.764  1.00  0.00              
ATOM    903  HA  THR A  64       0.346  49.491 -73.831  1.00  0.00              
ATOM    904  HB  THR A  64       2.121  49.985 -75.442  1.00  0.00              
ATOM    905  HG1 THR A  64       1.989  47.205 -76.099  1.00  0.00              
ATOM    906 1HG2 THR A  64       3.999  48.677 -74.507  1.00  0.00              
ATOM    907 2HG2 THR A  64       2.869  49.178 -73.226  1.00  0.00              
ATOM    908 3HG2 THR A  64       2.845  47.504 -73.829  1.00  0.00              
ATOM    909  N   GLU A  65      -0.362  50.292 -76.278  1.00  0.00              
ATOM    910  CA  GLU A  65      -1.236  50.695 -77.368  1.00  0.00              
ATOM    911  C   GLU A  65      -1.046  49.793 -78.589  1.00  0.00              
ATOM    912  O   GLU A  65      -2.008  49.479 -79.291  1.00  0.00              
ATOM    913  CB  GLU A  65      -0.964  52.156 -77.737  1.00  0.00              
ATOM    914  CG  GLU A  65      -2.119  52.851 -78.438  1.00  0.00              
ATOM    915  CD  GLU A  65      -3.419  52.757 -77.653  1.00  0.00              
ATOM    916  OE1 GLU A  65      -3.367  52.723 -76.406  1.00  0.00              
ATOM    917  OE2 GLU A  65      -4.497  52.732 -78.281  1.00  0.00              
ATOM    918  H   GLU A  65       0.303  50.957 -75.909  1.00  0.00              
ATOM    919  HA  GLU A  65      -2.278  50.590 -77.065  1.00  0.00              
ATOM    920 1HB  GLU A  65      -0.734  52.681 -76.810  1.00  0.00              
ATOM    921 2HB  GLU A  65      -0.088  52.163 -78.386  1.00  0.00              
ATOM    922 1HG  GLU A  65      -1.922  53.899 -78.663  1.00  0.00              
ATOM    923 2HG  GLU A  65      -2.226  52.295 -79.368  1.00  0.00              
ATOM    924  N   LYS A  66       0.189  49.371 -78.844  1.00  0.00              
ATOM    925  CA  LYS A  66       0.452  48.502 -79.987  1.00  0.00              
ATOM    926  C   LYS A  66      -0.304  47.185 -79.837  1.00  0.00              
ATOM    927  O   LYS A  66      -0.820  46.642 -80.813  1.00  0.00              
ATOM    928  CB  LYS A  66       1.949  48.218 -80.114  1.00  0.00              
ATOM    929  CG  LYS A  66       2.323  47.400 -81.340  1.00  0.00              
ATOM    930  CD  LYS A  66       1.998  48.147 -82.623  1.00  0.00              
ATOM    931  CE  LYS A  66       2.525  47.401 -83.839  1.00  0.00              
ATOM    932  NZ  LYS A  66       2.244  48.141 -85.100  1.00  0.00              
ATOM    933  H   LYS A  66       0.957  49.648 -78.249  1.00  0.00              
ATOM    934  HA  LYS A  66       0.092  48.976 -80.901  1.00  0.00              
ATOM    935 1HB  LYS A  66       2.455  49.183 -80.150  1.00  0.00              
ATOM    936 2HB  LYS A  66       2.251  47.684 -79.213  1.00  0.00              
ATOM    937 1HG  LYS A  66       3.392  47.189 -81.302  1.00  0.00              
ATOM    938 2HG  LYS A  66       1.768  46.463 -81.314  1.00  0.00              
ATOM    939 1HD  LYS A  66       0.915  48.253 -82.699  1.00  0.00              
ATOM    940 2HD  LYS A  66       2.455  49.135 -82.575  1.00  0.00              
ATOM    941 1HE  LYS A  66       3.600  47.272 -83.722  1.00  0.00              
ATOM    942 2HE  LYS A  66       2.045  46.423 -83.874  1.00  0.00              
ATOM    943 1HZ  LYS A  66       2.606  47.618 -85.885  1.00  0.00              
ATOM    944 2HZ  LYS A  66       1.246  48.260 -85.206  1.00  0.00              
ATOM    945 3HZ  LYS A  66       2.689  49.047 -85.065  1.00  0.00              
ATOM    946  N   ASP A  67      -0.358  46.666 -78.616  1.00  0.00              
ATOM    947  CA  ASP A  67      -1.063  45.418 -78.369  1.00  0.00              
ATOM    948  C   ASP A  67      -2.549  45.575 -78.656  1.00  0.00              
ATOM    949  O   ASP A  67      -3.173  44.689 -79.239  1.00  0.00              
ATOM    950  CB  ASP A  67      -0.827  44.979 -76.932  1.00  0.00              
ATOM    951  CG  ASP A  67       0.624  44.662 -76.676  1.00  0.00              
ATOM    952  OD1 ASP A  67       1.154  43.772 -77.371  1.00  0.00              
ATOM    953  OD2 ASP A  67       1.238  45.307 -75.799  1.00  0.00              
ATOM    954  H   ASP A  67       0.093  47.137 -77.845  1.00  0.00              
ATOM    955  HA  ASP A  67      -0.691  44.645 -79.042  1.00  0.00              
ATOM    956 1HB  ASP A  67      -1.210  45.684 -76.194  1.00  0.00              
ATOM    957 2HB  ASP A  67      -1.425  44.067 -76.910  1.00  0.00              
ATOM    958  N   ARG A  68      -3.120  46.706 -78.254  1.00  0.00              
ATOM    959  CA  ARG A  68      -4.532  46.946 -78.511  1.00  0.00              
ATOM    960  C   ARG A  68      -4.795  47.085 -80.003  1.00  0.00              
ATOM    961  O   ARG A  68      -5.838  46.652 -80.495  1.00  0.00              
ATOM    962  CB  ARG A  68      -5.004  48.175 -77.737  1.00  0.00              
ATOM    963  CG  ARG A  68      -5.103  47.938 -76.239  1.00  0.00              
ATOM    964  CD  ARG A  68      -5.734  49.119 -75.515  1.00  0.00              
ATOM    965  NE  ARG A  68      -4.771  50.176 -75.224  1.00  0.00              
ATOM    966  CZ  ARG A  68      -3.941  50.166 -74.185  1.00  0.00              
ATOM    967  NH1 ARG A  68      -3.957  49.151 -73.331  1.00  0.00              
ATOM    968  NH2 ARG A  68      -3.096  51.171 -74.000  1.00  0.00              
ATOM    969  H   ARG A  68      -2.582  47.409 -77.767  1.00  0.00              
ATOM    970  HA  ARG A  68      -5.120  46.095 -78.166  1.00  0.00              
ATOM    971 1HB  ARG A  68      -4.293  48.974 -77.943  1.00  0.00              
ATOM    972 2HB  ARG A  68      -5.981  48.447 -78.137  1.00  0.00              
ATOM    973 1HG  ARG A  68      -5.710  47.049 -76.068  1.00  0.00              
ATOM    974 2HG  ARG A  68      -4.098  47.773 -75.847  1.00  0.00              
ATOM    975 1HD  ARG A  68      -6.524  49.535 -76.139  1.00  0.00              
ATOM    976 2HD  ARG A  68      -6.159  48.771 -74.574  1.00  0.00              
ATOM    977  HE  ARG A  68      -4.584  51.034 -75.726  1.00  0.00              
ATOM    978 1HH1 ARG A  68      -4.601  48.385 -73.472  1.00  0.00              
ATOM    979 2HH1 ARG A  68      -3.325  49.148 -72.543  1.00  0.00              
ATOM    980 1HH2 ARG A  68      -3.085  51.944 -74.651  1.00  0.00              
ATOM    981 2HH2 ARG A  68      -2.468  51.160 -73.210  1.00  0.00              
ATOM    982  N   GLU A  69      -3.851  47.682 -80.723  1.00  0.00              
ATOM    983  CA  GLU A  69      -3.989  47.822 -82.164  1.00  0.00              
ATOM    984  C   GLU A  69      -3.985  46.428 -82.790  1.00  0.00              
ATOM    985  O   GLU A  69      -4.800  46.126 -83.658  1.00  0.00              
ATOM    986  CB  GLU A  69      -2.832  48.637 -82.742  1.00  0.00              
ATOM    987  CG  GLU A  69      -2.864  48.731 -84.256  1.00  0.00              
ATOM    988  CD  GLU A  69      -1.643  49.413 -84.835  1.00  0.00              
ATOM    989  OE1 GLU A  69      -1.610  49.608 -86.067  1.00  0.00              
ATOM    990  OE2 GLU A  69      -0.719  49.754 -84.068  1.00  0.00              
ATOM    991  H   GLU A  69      -3.025  48.045 -80.270  1.00  0.00              
ATOM    992  HA  GLU A  69      -4.942  48.297 -82.400  1.00  0.00              
ATOM    993 1HB  GLU A  69      -2.895  49.634 -82.305  1.00  0.00              
ATOM    994 2HB  GLU A  69      -1.909  48.156 -82.417  1.00  0.00              
ATOM    995 1HG  GLU A  69      -2.983  47.766 -84.748  1.00  0.00              
ATOM    996 2HG  GLU A  69      -3.738  49.350 -84.456  1.00  0.00              
ATOM    997  N   MET A  70      -3.062  45.576 -82.349  1.00  0.00              
ATOM    998  CA  MET A  70      -2.987  44.223 -82.887  1.00  0.00              
ATOM    999  C   MET A  70      -4.262  43.438 -82.592  1.00  0.00              
ATOM   1000  O   MET A  70      -4.709  42.648 -83.417  1.00  0.00              
ATOM   1001  CB  MET A  70      -1.766  43.481 -82.332  1.00  0.00              
ATOM   1002  CG  MET A  70      -0.434  44.125 -82.701  1.00  0.00              
ATOM   1003  SD  MET A  70      -0.221  44.453 -84.477  1.00  0.00              
ATOM   1004  CE  MET A  70      -0.083  42.779 -85.114  1.00  0.00              
ATOM   1005  H   MET A  70      -2.404  45.859 -81.637  1.00  0.00              
ATOM   1006  HA  MET A  70      -2.891  44.259 -83.972  1.00  0.00              
ATOM   1007 1HB  MET A  70      -1.876  43.455 -81.249  1.00  0.00              
ATOM   1008 2HB  MET A  70      -1.806  42.465 -82.726  1.00  0.00              
ATOM   1009 1HG  MET A  70      -0.355  45.072 -82.167  1.00  0.00              
ATOM   1010 2HG  MET A  70       0.366  43.458 -82.379  1.00  0.00              
ATOM   1011 1HE  MET A  70       0.052  42.810 -86.195  1.00  0.00              
ATOM   1012 2HE  MET A  70       0.774  42.284 -84.655  1.00  0.00              
ATOM   1013 3HE  MET A  70      -0.992  42.224 -84.878  1.00  0.00              
ATOM   1014  N   ALA A  71      -4.846  43.656 -81.419  1.00  0.00              
ATOM   1015  CA  ALA A  71      -6.081  42.973 -81.058  1.00  0.00              
ATOM   1016  C   ALA A  71      -7.203  43.381 -82.019  1.00  0.00              
ATOM   1017  O   ALA A  71      -7.959  42.541 -82.503  1.00  0.00              
ATOM   1018  CB  ALA A  71      -6.464  43.316 -79.627  1.00  0.00              
ATOM   1019  H   ALA A  71      -4.432  44.304 -80.764  1.00  0.00              
ATOM   1020  HA  ALA A  71      -5.927  41.898 -81.155  1.00  0.00              
ATOM   1021 1HB  ALA A  71      -7.388  42.801 -79.366  1.00  0.00              
ATOM   1022 2HB  ALA A  71      -5.669  43.000 -78.951  1.00  0.00              
ATOM   1023 3HB  ALA A  71      -6.611  44.391 -79.538  1.00  0.00              
ATOM   1024  N   ARG A  72      -7.305  44.674 -82.302  1.00  0.00              
ATOM   1025  CA  ARG A  72      -8.344  45.148 -83.207  1.00  0.00              
ATOM   1026  C   ARG A  72      -8.124  44.626 -84.625  1.00  0.00              
ATOM   1027  O   ARG A  72      -9.082  44.251 -85.311  1.00  0.00              
ATOM   1028  CB  ARG A  72      -8.390  46.676 -83.210  1.00  0.00              
ATOM   1029  CG  ARG A  72      -8.939  47.281 -81.933  1.00  0.00              
ATOM   1030  CD  ARG A  72      -9.174  48.772 -82.103  1.00  0.00              
ATOM   1031  NE  ARG A  72      -7.929  49.530 -82.107  1.00  0.00              
ATOM   1032  CZ  ARG A  72      -7.273  49.881 -81.006  1.00  0.00              
ATOM   1033  NH1 ARG A  72      -7.747  49.546 -79.809  1.00  0.00              
ATOM   1034  NH2 ARG A  72      -6.148  50.567 -81.107  1.00  0.00              
ATOM   1035  H   ARG A  72      -6.666  45.341 -81.894  1.00  0.00              
ATOM   1036  HA  ARG A  72      -9.315  44.769 -82.885  1.00  0.00              
ATOM   1037 1HB  ARG A  72      -7.371  47.025 -83.372  1.00  0.00              
ATOM   1038 2HB  ARG A  72      -9.014  46.973 -84.053  1.00  0.00              
ATOM   1039 1HG  ARG A  72      -9.879  46.785 -81.690  1.00  0.00              
ATOM   1040 2HG  ARG A  72      -8.220  47.109 -81.131  1.00  0.00              
ATOM   1041 1HD  ARG A  72      -9.688  48.944 -83.048  1.00  0.00              
ATOM   1042 2HD  ARG A  72      -9.795  49.128 -81.282  1.00  0.00              
ATOM   1043  HE  ARG A  72      -7.395  49.889 -82.888  1.00  0.00              
ATOM   1044 1HH1 ARG A  72      -8.608  49.023 -79.738  1.00  0.00              
ATOM   1045 2HH1 ARG A  72      -7.244  49.816 -78.976  1.00  0.00              
ATOM   1046 1HH2 ARG A  72      -5.794  50.820 -82.020  1.00  0.00              
ATOM   1047 2HH2 ARG A  72      -5.648  50.836 -80.273  1.00  0.00              
ATOM   1048  N   LEU A  73      -6.869  44.583 -85.063  1.00  0.00              
ATOM   1049  CA  LEU A  73      -6.567  44.088 -86.400  1.00  0.00              
ATOM   1050  C   LEU A  73      -6.839  42.586 -86.475  1.00  0.00              
ATOM   1051  O   LEU A  73      -7.209  42.071 -87.532  1.00  0.00              
ATOM   1052  CB  LEU A  73      -5.115  44.405 -86.765  1.00  0.00              
ATOM   1053  CG  LEU A  73      -4.829  45.902 -86.951  1.00  0.00              
ATOM   1054  CD1 LEU A  73      -3.344  46.127 -87.151  1.00  0.00              
ATOM   1055  CD2 LEU A  73      -5.621  46.435 -88.142  1.00  0.00              
ATOM   1056  H   LEU A  73      -6.112  44.894 -84.471  1.00  0.00              
ATOM   1057  HA  LEU A  73      -7.222  44.570 -87.124  1.00  0.00              
ATOM   1058 1HB  LEU A  73      -4.622  44.031 -85.869  1.00  0.00              
ATOM   1059 2HB  LEU A  73      -4.782  43.831 -87.629  1.00  0.00              
ATOM   1060  HG  LEU A  73      -5.189  46.414 -86.058  1.00  0.00              
ATOM   1061 1HD1 LEU A  73      -3.151  47.192 -87.282  1.00  0.00              
ATOM   1062 2HD1 LEU A  73      -2.800  45.766 -86.278  1.00  0.00              
ATOM   1063 3HD1 LEU A  73      -3.010  45.587 -88.036  1.00  0.00              
ATOM   1064 1HD2 LEU A  73      -5.415  47.498 -88.269  1.00  0.00              
ATOM   1065 2HD2 LEU A  73      -5.328  45.898 -89.044  1.00  0.00              
ATOM   1066 3HD2 LEU A  73      -6.687  46.292 -87.964  1.00  0.00              
ATOM   1067  N   THR A  74      -6.672  41.888 -85.353  1.00  0.00              
ATOM   1068  CA  THR A  74      -6.934  40.453 -85.304  1.00  0.00              
ATOM   1069  C   THR A  74      -8.434  40.215 -85.500  1.00  0.00              
ATOM   1070  O   THR A  74      -8.842  39.360 -86.289  1.00  0.00              
ATOM   1071  CB  THR A  74      -6.480  39.846 -83.954  1.00  0.00              
ATOM   1072  OG1 THR A  74      -5.051  39.932 -83.845  1.00  0.00              
ATOM   1073  CG2 THR A  74      -6.886  38.388 -83.858  1.00  0.00              
ATOM   1074  H   THR A  74      -6.357  42.360 -84.517  1.00  0.00              
ATOM   1075  HA  THR A  74      -6.408  39.954 -86.118  1.00  0.00              
ATOM   1076  HB  THR A  74      -6.944  40.404 -83.141  1.00  0.00              
ATOM   1077  HG1 THR A  74      -4.646  39.446 -84.567  1.00  0.00              
ATOM   1078 1HG2 THR A  74      -6.557  37.982 -82.901  1.00  0.00              
ATOM   1079 2HG2 THR A  74      -7.970  38.307 -83.935  1.00  0.00              
ATOM   1080 3HG2 THR A  74      -6.422  37.828 -84.669  1.00  0.00              
ATOM   1081  N   ASP A  75      -9.260  40.971 -84.784  1.00  0.00              
ATOM   1082  CA  ASP A  75     -10.706  40.821 -84.927  1.00  0.00              
ATOM   1083  C   ASP A  75     -11.162  41.159 -86.335  1.00  0.00              
ATOM   1084  O   ASP A  75     -12.089  40.540 -86.859  1.00  0.00              
ATOM   1085  CB  ASP A  75     -11.456  41.727 -83.952  1.00  0.00              
ATOM   1086  CG  ASP A  75     -11.512  41.162 -82.556  1.00  0.00              
ATOM   1087  OD1 ASP A  75     -11.440  39.926 -82.404  1.00  0.00              
ATOM   1088  OD2 ASP A  75     -11.651  41.958 -81.607  1.00  0.00              
ATOM   1089  H   ASP A  75      -8.898  41.655 -84.135  1.00  0.00              
ATOM   1090  HA  ASP A  75     -10.989  39.782 -84.752  1.00  0.00              
ATOM   1091 1HB  ASP A  75     -11.081  42.750 -83.934  1.00  0.00              
ATOM   1092 2HB  ASP A  75     -12.449  41.711 -84.401  1.00  0.00              
ATOM   1093  N   ALA A  76     -10.518  42.151 -86.936  1.00  0.00              
ATOM   1094  CA  ALA A  76     -10.876  42.572 -88.282  1.00  0.00              
ATOM   1095  C   ALA A  76     -10.738  41.429 -89.286  1.00  0.00              
ATOM   1096  O   ALA A  76     -11.451  41.390 -90.291  1.00  0.00              
ATOM   1097  CB  ALA A  76     -10.012  43.750 -88.700  1.00  0.00              
ATOM   1098  H   ALA A  76      -9.766  42.625 -86.456  1.00  0.00              
ATOM   1099  HA  ALA A  76     -11.923  42.875 -88.287  1.00  0.00              
ATOM   1100 1HB  ALA A  76     -10.285  44.060 -89.709  1.00  0.00              
ATOM   1101 2HB  ALA A  76     -10.169  44.580 -88.010  1.00  0.00              
ATOM   1102 3HB  ALA A  76      -8.964  43.456 -88.683  1.00  0.00              
ATOM   1103  N   LEU A  77      -9.828  40.499 -89.013  1.00  0.00              
ATOM   1104  CA  LEU A  77      -9.606  39.353 -89.895  1.00  0.00              
ATOM   1105  C   LEU A  77     -10.869  38.516 -90.056  1.00  0.00              
ATOM   1106  O   LEU A  77     -11.042  37.825 -91.060  1.00  0.00              
ATOM   1107  CB  LEU A  77      -8.496  38.459 -89.338  1.00  0.00              
ATOM   1108  CG  LEU A  77      -7.094  39.049 -89.180  1.00  0.00              
ATOM   1109  CD1 LEU A  77      -6.203  38.051 -88.447  1.00  0.00              
ATOM   1110  CD2 LEU A  77      -6.517  39.378 -90.548  1.00  0.00              
ATOM   1111  H   LEU A  77      -9.275  40.587 -88.173  1.00  0.00              
ATOM   1112  HA  LEU A  77      -9.344  39.705 -90.892  1.00  0.00              
ATOM   1113 1HB  LEU A  77      -8.907  38.261 -88.350  1.00  0.00              
ATOM   1114 2HB  LEU A  77      -8.415  37.524 -89.892  1.00  0.00              
ATOM   1115  HG  LEU A  77      -7.197  39.985 -88.630  1.00  0.00              
ATOM   1116 1HD1 LEU A  77      -5.203  38.470 -88.333  1.00  0.00              
ATOM   1117 2HD1 LEU A  77      -6.622  37.844 -87.462  1.00  0.00              
ATOM   1118 3HD1 LEU A  77      -6.145  37.126 -89.020  1.00  0.00              
ATOM   1119 1HD2 LEU A  77      -5.518  39.799 -90.429  1.00  0.00              
ATOM   1120 2HD2 LEU A  77      -6.460  38.469 -91.147  1.00  0.00              
ATOM   1121 3HD2 LEU A  77      -7.158  40.103 -91.049  1.00  0.00              
ATOM   1122  N   LEU A  78     -11.746  38.572 -89.061  1.00  0.00              
ATOM   1123  CA  LEU A  78     -12.986  37.805 -89.089  1.00  0.00              
ATOM   1124  C   LEU A  78     -14.031  38.430 -90.005  1.00  0.00              
ATOM   1125  O   LEU A  78     -14.934  37.741 -90.481  1.00  0.00              
ATOM   1126  CB  LEU A  78     -13.568  37.693 -87.676  1.00  0.00              
ATOM   1127  CG  LEU A  78     -12.691  37.067 -86.588  1.00  0.00              
ATOM   1128  CD1 LEU A  78     -13.396  37.180 -85.243  1.00  0.00              
ATOM   1129  CD2 LEU A  78     -12.400  35.613 -86.923  1.00  0.00              
ATOM   1130  H   LEU A  78     -11.550  39.161 -88.264  1.00  0.00              
ATOM   1131  HA  LEU A  78     -12.792  36.812 -89.494  1.00  0.00              
ATOM   1132 1HB  LEU A  78     -13.706  38.751 -87.457  1.00  0.00              
ATOM   1133 2HB  LEU A  78     -14.536  37.193 -87.677  1.00  0.00              
ATOM   1134  HG  LEU A  78     -11.741  37.601 -86.591  1.00  0.00              
ATOM   1135 1HD1 LEU A  78     -12.773  36.735 -84.467  1.00  0.00              
ATOM   1136 2HD1 LEU A  78     -13.569  38.231 -85.010  1.00  0.00              
ATOM   1137 3HD1 LEU A  78     -14.350  36.656 -85.287  1.00  0.00              
ATOM   1138 1HD2 LEU A  78     -11.775  35.179 -86.142  1.00  0.00              
ATOM   1139 2HD2 LEU A  78     -13.337  35.060 -86.988  1.00  0.00              
ATOM   1140 3HD2 LEU A  78     -11.878  35.557 -87.878  1.00  0.00              
ATOM   1141  N   GLN A  79     -13.898  39.730 -90.255  1.00  0.00              
ATOM   1142  CA  GLN A  79     -14.850  40.458 -91.089  1.00  0.00              
ATOM   1143  C   GLN A  79     -16.276  40.035 -90.758  1.00  0.00              
ATOM   1144  O   GLN A  79     -16.997  39.497 -91.600  1.00  0.00              
ATOM   1145  CB  GLN A  79     -14.566  40.238 -92.578  1.00  0.00              
ATOM   1146  CG  GLN A  79     -13.402  41.067 -93.105  1.00  0.00              
ATOM   1147  CD  GLN A  79     -12.069  40.360 -92.979  1.00  0.00              
ATOM   1148  OE1 GLN A  79     -11.010  40.981 -93.076  1.00  0.00              
ATOM   1149  NE2 GLN A  79     -12.114  39.051 -92.782  1.00  0.00              
ATOM   1150  H   GLN A  79     -13.114  40.226 -89.855  1.00  0.00              
ATOM   1151  HA  GLN A  79     -14.776  41.525 -90.881  1.00  0.00              
ATOM   1152 1HB  GLN A  79     -14.357  39.176 -92.705  1.00  0.00              
ATOM   1153 2HB  GLN A  79     -15.480  40.494 -93.114  1.00  0.00              
ATOM   1154 1HG  GLN A  79     -13.421  41.560 -94.077  1.00  0.00              
ATOM   1155 2HG  GLN A  79     -13.467  41.818 -92.317  1.00  0.00              
ATOM   1156 1HE2 GLN A  79     -11.265  38.529 -92.691  1.00  0.00              
ATOM   1157 2HE2 GLN A  79     -12.996  38.584 -92.723  1.00  0.00              
ATOM   1158  N   ARG A  80     -16.663  40.282 -89.512  1.00  0.00              
ATOM   1159  CA  ARG A  80     -17.990  39.947 -89.014  1.00  0.00              
ATOM   1160  C   ARG A  80     -19.035  40.907 -89.569  1.00  0.00              
ATOM   1161  O   ARG A  80     -20.089  40.424 -90.033  1.00  0.00              
ATOM   1162  OXT ARG A  80     -18.833  42.090 -89.552  1.00  0.00              
ATOM   1163  CB  ARG A  80     -17.993  40.002 -87.487  1.00  0.00              
ATOM   1164  CG  ARG A  80     -17.056  38.999 -86.834  1.00  0.00              
ATOM   1165  CD  ARG A  80     -16.795  39.358 -85.383  1.00  0.00              
ATOM   1166  NE  ARG A  80     -16.051  40.609 -85.268  1.00  0.00              
ATOM   1167  CZ  ARG A  80     -15.731  41.188 -84.115  1.00  0.00              
ATOM   1168  NH1 ARG A  80     -16.089  40.629 -82.968  1.00  0.00              
ATOM   1169  NH2 ARG A  80     -15.052  42.326 -84.111  1.00  0.00              
ATOM   1170  H   ARG A  80     -16.001  40.722 -88.889  1.00  0.00              
ATOM   1171  HA  ARG A  80     -18.270  38.948 -89.351  1.00  0.00              
ATOM   1172 1HB  ARG A  80     -17.705  41.014 -87.204  1.00  0.00              
ATOM   1173 2HB  ARG A  80     -19.017  39.812 -87.164  1.00  0.00              
ATOM   1174 1HG  ARG A  80     -17.513  38.011 -86.889  1.00  0.00              
ATOM   1175 2HG  ARG A  80     -16.115  38.995 -87.385  1.00  0.00              
ATOM   1176 1HD  ARG A  80     -17.749  39.465 -84.868  1.00  0.00              
ATOM   1177 2HD  ARG A  80     -16.219  38.559 -84.919  1.00  0.00              
ATOM   1178  HE  ARG A  80     -15.678  41.206 -85.994  1.00  0.00              
ATOM   1179 1HH1 ARG A  80     -16.606  39.761 -82.972  1.00  0.00              
ATOM   1180 2HH1 ARG A  80     -15.844  41.073 -82.095  1.00  0.00              
ATOM   1181 1HH2 ARG A  80     -14.779  42.751 -84.987  1.00  0.00              
ATOM   1182 2HH2 ARG A  80     -14.811  42.764 -83.234  1.00  0.00              
ATOM   1183  N   LYS B  10      10.399  13.381 -65.050  1.00  0.00              
ATOM   1184  CA  LYS B  10      11.750  13.120 -65.535  1.00  0.00              
ATOM   1185  C   LYS B  10      11.807  13.369 -67.042  1.00  0.00              
ATOM   1186  O   LYS B  10      11.336  12.551 -67.831  1.00  0.00              
ATOM   1187  CB  LYS B  10      12.132  11.673 -65.226  1.00  0.00              
ATOM   1188  CG  LYS B  10      13.600  11.358 -65.429  1.00  0.00              
ATOM   1189  CD  LYS B  10      14.472  12.177 -64.494  1.00  0.00              
ATOM   1190  CE  LYS B  10      15.923  11.745 -64.593  1.00  0.00              
ATOM   1191  NZ  LYS B  10      16.405  11.792 -65.997  1.00  0.00              
ATOM   1192 1H   LYS B  10       9.877  12.652 -64.607  1.00  0.00              
ATOM   1193 2H   LYS B  10      10.244  14.084 -64.356  1.00  0.00              
ATOM   1194 3H   LYS B  10       9.686  13.675 -65.687  1.00  0.00              
ATOM   1195  HA  LYS B  10      12.451  13.807 -65.060  1.00  0.00              
ATOM   1196 1HB  LYS B  10      11.861  11.486 -64.187  1.00  0.00              
ATOM   1197 2HB  LYS B  10      11.531  11.037 -65.876  1.00  0.00              
ATOM   1198 1HG  LYS B  10      13.756  10.295 -65.235  1.00  0.00              
ATOM   1199 2HG  LYS B  10      13.862  11.579 -66.462  1.00  0.00              
ATOM   1200 1HD  LYS B  10      14.382  13.229 -64.769  1.00  0.00              
ATOM   1201 2HD  LYS B  10      14.116  12.038 -63.474  1.00  0.00              
ATOM   1202 1HE  LYS B  10      16.521  12.412 -63.975  1.00  0.00              
ATOM   1203 2HE  LYS B  10      16.002  10.727 -64.210  1.00  0.00              
ATOM   1204 1HZ  LYS B  10      17.371  11.498 -66.032  1.00  0.00              
ATOM   1205 2HZ  LYS B  10      15.846  11.173 -66.568  1.00  0.00              
ATOM   1206 3HZ  LYS B  10      16.327  12.735 -66.348  1.00  0.00              
ATOM   1207  N   ARG B  11      12.392  14.497 -67.437  1.00  0.00              
ATOM   1208  CA  ARG B  11      12.472  14.863 -68.846  1.00  0.00              
ATOM   1209  C   ARG B  11      13.797  15.526 -69.180  1.00  0.00              
ATOM   1210  O   ARG B  11      14.464  16.080 -68.307  1.00  0.00              
ATOM   1211  CB  ARG B  11      11.332  15.818 -69.172  1.00  0.00              
ATOM   1212  CG  ARG B  11      11.335  17.038 -68.269  1.00  0.00              
ATOM   1213  CD  ARG B  11      10.022  17.780 -68.316  1.00  0.00              
ATOM   1214  NE  ARG B  11      10.079  19.042 -67.580  1.00  0.00              
ATOM   1215  CZ  ARG B  11      10.260  19.141 -66.269  1.00  0.00              
ATOM   1216  NH1 ARG B  11      10.404  18.051 -65.527  1.00  0.00              
ATOM   1217  NH2 ARG B  11      10.293  20.337 -65.694  1.00  0.00              
ATOM   1218  H   ARG B  11      12.790  15.115 -66.745  1.00  0.00              
ATOM   1219  HA  ARG B  11      12.414  13.966 -69.464  1.00  0.00              
ATOM   1220 1HB  ARG B  11      11.451  16.112 -70.215  1.00  0.00              
ATOM   1221 2HB  ARG B  11      10.404  15.258 -69.056  1.00  0.00              
ATOM   1222 1HG  ARG B  11      11.524  16.710 -67.245  1.00  0.00              
ATOM   1223 2HG  ARG B  11      12.136  17.704 -68.590  1.00  0.00              
ATOM   1224 1HD  ARG B  11       9.774  17.993 -69.356  1.00  0.00              
ATOM   1225 2HD  ARG B  11       9.246  17.154 -67.879  1.00  0.00              
ATOM   1226  HE  ARG B  11       9.996  19.991 -67.921  1.00  0.00              
ATOM   1227 1HH1 ARG B  11      10.377  17.141 -65.963  1.00  0.00              
ATOM   1228 2HH1 ARG B  11      10.541  18.138 -64.531  1.00  0.00              
ATOM   1229 1HH2 ARG B  11      10.180  21.168 -66.258  1.00  0.00              
ATOM   1230 2HH2 ARG B  11      10.430  20.410 -64.696  1.00  0.00              
ATOM   1231  N   LEU B  12      14.160  15.461 -70.457  1.00  0.00              
ATOM   1232  CA  LEU B  12      15.391  16.050 -70.972  1.00  0.00              
ATOM   1233  C   LEU B  12      14.965  17.401 -71.534  1.00  0.00              
ATOM   1234  O   LEU B  12      14.215  17.458 -72.514  1.00  0.00              
ATOM   1235  CB  LEU B  12      15.947  15.145 -72.063  1.00  0.00              
ATOM   1236  CG  LEU B  12      17.357  15.371 -72.592  1.00  0.00              
ATOM   1237  CD1 LEU B  12      18.362  15.425 -71.451  1.00  0.00              
ATOM   1238  CD2 LEU B  12      17.683  14.237 -73.547  1.00  0.00              
ATOM   1239  H   LEU B  12      13.543  14.977 -71.092  1.00  0.00              
ATOM   1240  HA  LEU B  12      16.102  16.182 -70.156  1.00  0.00              
ATOM   1241 1HB  LEU B  12      15.929  14.195 -71.531  1.00  0.00              
ATOM   1242 2HB  LEU B  12      15.279  15.093 -72.923  1.00  0.00              
ATOM   1243  HG  LEU B  12      17.346  16.306 -73.153  1.00  0.00              
ATOM   1244 1HD1 LEU B  12      19.362  15.587 -71.854  1.00  0.00              
ATOM   1245 2HD1 LEU B  12      18.106  16.244 -70.778  1.00  0.00              
ATOM   1246 3HD1 LEU B  12      18.340  14.484 -70.903  1.00  0.00              
ATOM   1247 1HD2 LEU B  12      18.690  14.374 -73.943  1.00  0.00              
ATOM   1248 2HD2 LEU B  12      17.627  13.286 -73.016  1.00  0.00              
ATOM   1249 3HD2 LEU B  12      16.967  14.236 -74.369  1.00  0.00              
ATOM   1250  N   VAL B  13      15.471  18.476 -70.941  1.00  0.00              
ATOM   1251  CA  VAL B  13      15.051  19.823 -71.293  1.00  0.00              
ATOM   1252  C   VAL B  13      16.172  20.793 -71.638  1.00  0.00              
ATOM   1253  O   VAL B  13      17.259  20.744 -71.057  1.00  0.00              
ATOM   1254  CB  VAL B  13      14.249  20.438 -70.121  1.00  0.00              
ATOM   1255  CG1 VAL B  13      13.612  21.753 -70.539  1.00  0.00              
ATOM   1256  CG2 VAL B  13      13.200  19.453 -69.634  1.00  0.00              
ATOM   1257  H   VAL B  13      16.170  18.351 -70.221  1.00  0.00              
ATOM   1258  HA  VAL B  13      14.459  19.827 -72.209  1.00  0.00              
ATOM   1259  HB  VAL B  13      14.925  20.623 -69.287  1.00  0.00              
ATOM   1260 1HG1 VAL B  13      13.053  22.170 -69.701  1.00  0.00              
ATOM   1261 2HG1 VAL B  13      14.389  22.454 -70.840  1.00  0.00              
ATOM   1262 3HG1 VAL B  13      12.936  21.579 -71.376  1.00  0.00              
ATOM   1263 1HG2 VAL B  13      12.641  19.894 -68.810  1.00  0.00              
ATOM   1264 2HG2 VAL B  13      12.517  19.219 -70.451  1.00  0.00              
ATOM   1265 3HG2 VAL B  13      13.688  18.540 -69.294  1.00  0.00              
ATOM   1266  N   LYS B  14      15.877  21.694 -72.570  1.00  0.00              
ATOM   1267  CA  LYS B  14      16.809  22.733 -72.972  1.00  0.00              
ATOM   1268  C   LYS B  14      16.028  23.894 -73.565  1.00  0.00              
ATOM   1269  O   LYS B  14      15.029  23.695 -74.264  1.00  0.00              
ATOM   1270  CB  LYS B  14      17.817  22.219 -74.005  1.00  0.00              
ATOM   1271  CG  LYS B  14      18.803  23.291 -74.472  1.00  0.00              
ATOM   1272  CD  LYS B  14      19.875  22.721 -75.384  1.00  0.00              
ATOM   1273  CE  LYS B  14      20.738  23.827 -75.971  1.00  0.00              
ATOM   1274  NZ  LYS B  14      21.845  23.275 -76.796  1.00  0.00              
ATOM   1275  H   LYS B  14      14.970  21.649 -73.012  1.00  0.00              
ATOM   1276  HA  LYS B  14      17.349  23.103 -72.099  1.00  0.00              
ATOM   1277 1HB  LYS B  14      18.356  21.391 -73.542  1.00  0.00              
ATOM   1278 2HB  LYS B  14      17.241  21.845 -74.853  1.00  0.00              
ATOM   1279 1HG  LYS B  14      18.248  24.061 -75.008  1.00  0.00              
ATOM   1280 2HG  LYS B  14      19.276  23.730 -73.595  1.00  0.00              
ATOM   1281 1HD  LYS B  14      20.498  22.039 -74.804  1.00  0.00              
ATOM   1282 2HD  LYS B  14      19.389  22.172 -76.190  1.00  0.00              
ATOM   1283 1HE  LYS B  14      20.106  24.464 -76.587  1.00  0.00              
ATOM   1284 2HE  LYS B  14      21.151  24.412 -75.149  1.00  0.00              
ATOM   1285 1HZ  LYS B  14      22.398  24.035 -77.170  1.00  0.00              
ATOM   1286 2HZ  LYS B  14      22.430  22.683 -76.222  1.00  0.00              
ATOM   1287 3HZ  LYS B  14      21.461  22.732 -77.557  1.00  0.00              
ATOM   1288  N   THR B  15      16.470  25.108 -73.265  1.00  0.00              
ATOM   1289  CA  THR B  15      15.832  26.295 -73.808  1.00  0.00              
ATOM   1290  C   THR B  15      16.760  26.891 -74.853  1.00  0.00              
ATOM   1291  O   THR B  15      17.989  26.855 -74.711  1.00  0.00              
ATOM   1292  CB  THR B  15      15.551  27.345 -72.721  1.00  0.00              
ATOM   1293  OG1 THR B  15      16.778  27.723 -72.086  1.00  0.00              
ATOM   1294  CG2 THR B  15      14.588  26.787 -71.685  1.00  0.00              
ATOM   1295  H   THR B  15      17.262  25.214 -72.649  1.00  0.00              
ATOM   1296  HA  THR B  15      14.895  26.021 -74.294  1.00  0.00              
ATOM   1297  HB  THR B  15      15.114  28.229 -73.185  1.00  0.00              
ATOM   1298  HG1 THR B  15      16.664  28.570 -71.649  1.00  0.00              
ATOM   1299 1HG2 THR B  15      14.399  27.543 -70.923  1.00  0.00              
ATOM   1300 2HG2 THR B  15      13.650  26.516 -72.169  1.00  0.00              
ATOM   1301 3HG2 THR B  15      15.025  25.905 -71.221  1.00  0.00              
ATOM   1302  N   PHE B  16      16.165  27.414 -75.914  1.00  0.00              
ATOM   1303  CA  PHE B  16      16.895  28.029 -77.009  1.00  0.00              
ATOM   1304  C   PHE B  16      16.435  29.473 -77.116  1.00  0.00              
ATOM   1305  O   PHE B  16      15.233  29.747 -77.144  1.00  0.00              
ATOM   1306  CB  PHE B  16      16.610  27.281 -78.311  1.00  0.00              
ATOM   1307  CG  PHE B  16      17.056  25.846 -78.296  1.00  0.00              
ATOM   1308  CD1 PHE B  16      16.307  24.869 -77.637  1.00  0.00              
ATOM   1309  CD2 PHE B  16      18.236  25.471 -78.931  1.00  0.00              
ATOM   1310  CE1 PHE B  16      16.733  23.539 -77.613  1.00  0.00              
ATOM   1311  CE2 PHE B  16      18.666  24.143 -78.911  1.00  0.00              
ATOM   1312  CZ  PHE B  16      17.914  23.177 -78.252  1.00  0.00              
ATOM   1313  H   PHE B  16      15.155  27.378 -75.955  1.00  0.00              
ATOM   1314  HA  PHE B  16      17.964  28.017 -76.794  1.00  0.00              
ATOM   1315 1HB  PHE B  16      15.538  27.273 -78.512  1.00  0.00              
ATOM   1316 2HB  PHE B  16      17.129  27.760 -79.140  1.00  0.00              
ATOM   1317  HD1 PHE B  16      15.381  25.156 -77.137  1.00  0.00              
ATOM   1318  HD2 PHE B  16      18.827  26.228 -79.447  1.00  0.00              
ATOM   1319  HE1 PHE B  16      16.139  22.786 -77.096  1.00  0.00              
ATOM   1320  HE2 PHE B  16      19.593  23.863 -79.412  1.00  0.00              
ATOM   1321  HZ  PHE B  16      18.249  22.141 -78.235  1.00  0.00              
ATOM   1322  N   ALA B  17      17.391  30.395 -77.166  1.00  0.00              
ATOM   1323  CA  ALA B  17      17.091  31.820 -77.240  1.00  0.00              
ATOM   1324  C   ALA B  17      17.041  32.353 -78.664  1.00  0.00              
ATOM   1325  O   ALA B  17      17.793  31.917 -79.534  1.00  0.00              
ATOM   1326  CB  ALA B  17      18.119  32.604 -76.430  1.00  0.00              
ATOM   1327  H   ALA B  17      18.355  30.095 -77.149  1.00  0.00              
ATOM   1328  HA  ALA B  17      16.100  31.991 -76.820  1.00  0.00              
ATOM   1329 1HB  ALA B  17      17.891  33.669 -76.488  1.00  0.00              
ATOM   1330 2HB  ALA B  17      18.086  32.283 -75.389  1.00  0.00              
ATOM   1331 3HB  ALA B  17      19.114  32.424 -76.834  1.00  0.00              
ATOM   1332  N   PHE B  18      16.141  33.309 -78.885  1.00  0.00              
ATOM   1333  CA  PHE B  18      15.967  33.946 -80.184  1.00  0.00              
ATOM   1334  C   PHE B  18      15.708  35.432 -79.972  1.00  0.00              
ATOM   1335  O   PHE B  18      15.368  35.854 -78.871  1.00  0.00              
ATOM   1336  CB  PHE B  18      14.797  33.309 -80.940  1.00  0.00              
ATOM   1337  CG  PHE B  18      14.977  31.842 -81.186  1.00  0.00              
ATOM   1338  CD1 PHE B  18      14.568  30.908 -80.237  1.00  0.00              
ATOM   1339  CD2 PHE B  18      15.616  31.394 -82.336  1.00  0.00              
ATOM   1340  CE1 PHE B  18      14.801  29.549 -80.431  1.00  0.00              
ATOM   1341  CE2 PHE B  18      15.853  30.037 -82.536  1.00  0.00              
ATOM   1342  CZ  PHE B  18      15.444  29.115 -81.578  1.00  0.00              
ATOM   1343  H   PHE B  18      15.559  33.600 -78.113  1.00  0.00              
ATOM   1344  HA  PHE B  18      16.880  33.842 -80.773  1.00  0.00              
ATOM   1345 1HB  PHE B  18      13.876  33.422 -80.371  1.00  0.00              
ATOM   1346 2HB  PHE B  18      14.681  33.780 -81.915  1.00  0.00              
ATOM   1347  HD1 PHE B  18      14.061  31.252 -79.336  1.00  0.00              
ATOM   1348  HD2 PHE B  18      15.936  32.119 -83.085  1.00  0.00              
ATOM   1349  HE1 PHE B  18      14.477  28.829 -79.679  1.00  0.00              
ATOM   1350  HE2 PHE B  18      16.358  29.696 -83.439  1.00  0.00              
ATOM   1351  HZ  PHE B  18      15.632  28.052 -81.730  1.00  0.00              
ATOM   1352  N   PRO B  19      15.877  36.250 -81.023  1.00  0.00              
ATOM   1353  CA  PRO B  19      15.657  37.696 -80.912  1.00  0.00              
ATOM   1354  C   PRO B  19      14.190  38.124 -80.892  1.00  0.00              
ATOM   1355  O   PRO B  19      13.876  39.255 -80.523  1.00  0.00              
ATOM   1356  CB  PRO B  19      16.399  38.243 -82.125  1.00  0.00              
ATOM   1357  CG  PRO B  19      16.164  37.179 -83.143  1.00  0.00              
ATOM   1358  CD  PRO B  19      16.410  35.905 -82.354  1.00  0.00              
ATOM   1359  HA  PRO B  19      16.042  38.114 -79.970  1.00  0.00              
ATOM   1360 1HB  PRO B  19      15.996  39.217 -82.439  1.00  0.00              
ATOM   1361 2HB  PRO B  19      17.468  38.389 -81.912  1.00  0.00              
ATOM   1362 1HG  PRO B  19      15.141  37.231 -83.544  1.00  0.00              
ATOM   1363 2HG  PRO B  19      16.850  37.284 -83.995  1.00  0.00              
ATOM   1364 1HD  PRO B  19      15.888  35.039 -82.787  1.00  0.00              
ATOM   1365 2HD  PRO B  19      17.479  35.645 -82.307  1.00  0.00              
ATOM   1366  N   ASN B  20      13.297  37.223 -81.287  1.00  0.00              
ATOM   1367  CA  ASN B  20      11.873  37.536 -81.323  1.00  0.00              
ATOM   1368  C   ASN B  20      11.017  36.276 -81.223  1.00  0.00              
ATOM   1369  O   ASN B  20      11.502  35.213 -80.835  1.00  0.00              
ATOM   1370  CB  ASN B  20      11.512  38.316 -82.573  1.00  0.00              
ATOM   1371  CG  ASN B  20      11.726  37.549 -83.848  1.00  0.00              
ATOM   1372  OD1 ASN B  20      11.954  36.334 -83.835  1.00  0.00              
ATOM   1373  ND2 ASN B  20      11.735  38.265 -84.944  1.00  0.00              
ATOM   1374  H   ASN B  20      13.606  36.304 -81.568  1.00  0.00              
ATOM   1375  HA  ASN B  20      11.608  38.152 -80.462  1.00  0.00              
ATOM   1376 1HB  ASN B  20      10.570  38.862 -82.638  1.00  0.00              
ATOM   1377 2HB  ASN B  20      12.333  39.023 -82.447  1.00  0.00              
ATOM   1378 1HD2 ASN B  20      11.872  37.821 -85.830  1.00  0.00              
ATOM   1379 2HD2 ASN B  20      11.606  39.255 -84.895  1.00  0.00              
ATOM   1380  N   TYR B  21       9.740  36.406 -81.570  1.00  0.00              
ATOM   1381  CA  TYR B  21       8.809  35.283 -81.529  1.00  0.00              
ATOM   1382  C   TYR B  21       8.884  34.486 -82.828  1.00  0.00              
ATOM   1383  O   TYR B  21       8.892  33.257 -82.816  1.00  0.00              
ATOM   1384  CB  TYR B  21       7.380  35.773 -81.288  1.00  0.00              
ATOM   1385  CG  TYR B  21       6.355  34.663 -81.218  1.00  0.00              
ATOM   1386  CD1 TYR B  21       6.107  33.995 -80.028  1.00  0.00              
ATOM   1387  CD2 TYR B  21       5.636  34.288 -82.344  1.00  0.00              
ATOM   1388  CE1 TYR B  21       5.172  32.980 -79.959  1.00  0.00              
ATOM   1389  CE2 TYR B  21       4.698  33.275 -82.286  1.00  0.00              
ATOM   1390  CZ  TYR B  21       4.469  32.623 -81.092  1.00  0.00              
ATOM   1391  OH  TYR B  21       3.535  31.614 -81.029  1.00  0.00              
ATOM   1392  H   TYR B  21       9.407  37.310 -81.871  1.00  0.00              
ATOM   1393  HA  TYR B  21       9.083  34.605 -80.721  1.00  0.00              
ATOM   1394 1HB  TYR B  21       7.382  36.325 -80.347  1.00  0.00              
ATOM   1395 2HB  TYR B  21       7.129  36.449 -82.105  1.00  0.00              
ATOM   1396  HD1 TYR B  21       6.666  34.283 -79.138  1.00  0.00              
ATOM   1397  HD2 TYR B  21       5.822  34.806 -83.284  1.00  0.00              
ATOM   1398  HE1 TYR B  21       4.989  32.464 -79.017  1.00  0.00              
ATOM   1399  HE2 TYR B  21       4.144  32.994 -83.182  1.00  0.00              
ATOM   1400  HH  TYR B  21       3.456  31.230 -80.152  1.00  0.00              
ATOM   1401  N   ARG B  22       8.934  35.204 -83.947  1.00  0.00              
ATOM   1402  CA  ARG B  22       8.989  34.600 -85.273  1.00  0.00              
ATOM   1403  C   ARG B  22      10.076  33.535 -85.420  1.00  0.00              
ATOM   1404  O   ARG B  22       9.809  32.423 -85.880  1.00  0.00              
ATOM   1405  CB  ARG B  22       9.118  35.660 -86.357  1.00  0.00              
ATOM   1406  CG  ARG B  22       9.078  35.126 -87.781  1.00  0.00              
ATOM   1407  CD  ARG B  22       9.328  36.152 -88.826  1.00  0.00              
ATOM   1408  NE  ARG B  22      10.674  36.700 -88.823  1.00  0.00              
ATOM   1409  CZ  ARG B  22      11.755  36.077 -89.334  1.00  0.00              
ATOM   1410  NH1 ARG B  22      11.660  34.873 -89.853  1.00  0.00              
ATOM   1411  NH2 ARG B  22      12.919  36.700 -89.277  1.00  0.00              
ATOM   1412  H   ARG B  22       8.936  36.211 -83.864  1.00  0.00              
ATOM   1413  HA  ARG B  22       8.055  34.076 -85.478  1.00  0.00              
ATOM   1414 1HB  ARG B  22       8.300  36.363 -86.214  1.00  0.00              
ATOM   1415 2HB  ARG B  22      10.068  36.169 -86.192  1.00  0.00              
ATOM   1416 1HG  ARG B  22       9.838  34.352 -87.883  1.00  0.00              
ATOM   1417 2HG  ARG B  22       8.093  34.695 -87.961  1.00  0.00              
ATOM   1418 1HD  ARG B  22       9.158  35.707 -89.806  1.00  0.00              
ATOM   1419 2HD  ARG B  22       8.637  36.982 -88.680  1.00  0.00              
ATOM   1420  HE  ARG B  22      11.010  37.583 -88.463  1.00  0.00              
ATOM   1421 1HH1 ARG B  22      10.766  34.403 -89.873  1.00  0.00              
ATOM   1422 2HH1 ARG B  22      12.482  34.423 -90.230  1.00  0.00              
ATOM   1423 1HH2 ARG B  22      12.978  37.618 -88.858  1.00  0.00              
ATOM   1424 2HH2 ARG B  22      13.744  36.255 -89.651  1.00  0.00              
ATOM   1425  N   GLU B  23      11.298  33.881 -85.035  1.00  0.00              
ATOM   1426  CA  GLU B  23      12.408  32.943 -85.139  1.00  0.00              
ATOM   1427  C   GLU B  23      12.246  31.757 -84.192  1.00  0.00              
ATOM   1428  O   GLU B  23      12.681  30.645 -84.502  1.00  0.00              
ATOM   1429  CB  GLU B  23      13.741  33.648 -84.870  1.00  0.00              
ATOM   1430  CG  GLU B  23      14.115  34.687 -85.920  1.00  0.00              
ATOM   1431  CD  GLU B  23      15.584  35.064 -85.876  1.00  0.00              
ATOM   1432  OE1 GLU B  23      15.994  35.953 -86.651  1.00  0.00              
ATOM   1433  OE2 GLU B  23      16.331  34.468 -85.072  1.00  0.00              
ATOM   1434  H   GLU B  23      11.469  34.805 -84.664  1.00  0.00              
ATOM   1435  HA  GLU B  23      12.443  32.521 -86.144  1.00  0.00              
ATOM   1436 1HB  GLU B  23      13.657  34.128 -83.895  1.00  0.00              
ATOM   1437 2HB  GLU B  23      14.509  32.876 -84.829  1.00  0.00              
ATOM   1438 1HG  GLU B  23      13.864  34.386 -86.936  1.00  0.00              
ATOM   1439 2HG  GLU B  23      13.520  35.556 -85.643  1.00  0.00              
ATOM   1440  N   ALA B  24      11.625  31.998 -83.040  1.00  0.00              
ATOM   1441  CA  ALA B  24      11.389  30.936 -82.066  1.00  0.00              
ATOM   1442  C   ALA B  24      10.417  29.936 -82.687  1.00  0.00              
ATOM   1443  O   ALA B  24      10.626  28.726 -82.631  1.00  0.00              
ATOM   1444  CB  ALA B  24      10.806  31.518 -80.782  1.00  0.00              
ATOM   1445  H   ALA B  24      11.308  32.935 -82.833  1.00  0.00              
ATOM   1446  HA  ALA B  24      12.336  30.437 -81.857  1.00  0.00              
ATOM   1447 1HB  ALA B  24      10.636  30.715 -80.064  1.00  0.00              
ATOM   1448 2HB  ALA B  24      11.506  32.239 -80.359  1.00  0.00              
ATOM   1449 3HB  ALA B  24       9.862  32.014 -81.002  1.00  0.00              
ATOM   1450  N   MET B  25       9.359  30.455 -83.300  1.00  0.00              
ATOM   1451  CA  MET B  25       8.368  29.608 -83.943  1.00  0.00              
ATOM   1452  C   MET B  25       8.994  28.845 -85.116  1.00  0.00              
ATOM   1453  O   MET B  25       8.694  27.669 -85.326  1.00  0.00              
ATOM   1454  CB  MET B  25       7.184  30.448 -84.419  1.00  0.00              
ATOM   1455  CG  MET B  25       6.112  29.662 -85.160  1.00  0.00              
ATOM   1456  SD  MET B  25       5.313  28.423 -84.120  1.00  0.00              
ATOM   1457  CE  MET B  25       4.302  29.463 -83.071  1.00  0.00              
ATOM   1458  H   MET B  25       9.238  31.457 -83.322  1.00  0.00              
ATOM   1459  HA  MET B  25       8.004  28.860 -83.239  1.00  0.00              
ATOM   1460 1HB  MET B  25       6.749  30.911 -83.534  1.00  0.00              
ATOM   1461 2HB  MET B  25       7.586  31.221 -85.074  1.00  0.00              
ATOM   1462 1HG  MET B  25       5.362  30.366 -85.519  1.00  0.00              
ATOM   1463 2HG  MET B  25       6.581  29.167 -86.010  1.00  0.00              
ATOM   1464 1HE  MET B  25       3.744  28.842 -82.370  1.00  0.00              
ATOM   1465 2HE  MET B  25       4.941  30.152 -82.517  1.00  0.00              
ATOM   1466 3HE  MET B  25       3.604  30.032 -83.687  1.00  0.00              
ATOM   1467  N   ASP B  26       9.866  29.511 -85.877  1.00  0.00              
ATOM   1468  CA  ASP B  26      10.528  28.859 -87.006  1.00  0.00              
ATOM   1469  C   ASP B  26      11.311  27.639 -86.514  1.00  0.00              
ATOM   1470  O   ASP B  26      11.258  26.568 -87.116  1.00  0.00              
ATOM   1471  CB  ASP B  26      11.458  29.834 -87.731  1.00  0.00              
ATOM   1472  CG  ASP B  26      10.740  30.895 -88.554  1.00  0.00              
ATOM   1473  OD1 ASP B  26       9.557  30.758 -88.761  1.00  0.00              
ATOM   1474  OD2 ASP B  26      11.337  31.907 -88.833  1.00  0.00              
ATOM   1475  H   ASP B  26      10.076  30.477 -85.674  1.00  0.00              
ATOM   1476  HA  ASP B  26       9.782  28.502 -87.716  1.00  0.00              
ATOM   1477 1HB  ASP B  26      12.183  30.314 -87.073  1.00  0.00              
ATOM   1478 2HB  ASP B  26      11.975  29.145 -88.400  1.00  0.00              
ATOM   1479  N   PHE B  27      12.036  27.810 -85.415  1.00  0.00              
ATOM   1480  CA  PHE B  27      12.827  26.720 -84.858  1.00  0.00              
ATOM   1481  C   PHE B  27      11.922  25.596 -84.366  1.00  0.00              
ATOM   1482  O   PHE B  27      12.207  24.421 -84.581  1.00  0.00              
ATOM   1483  CB  PHE B  27      13.693  27.237 -83.712  1.00  0.00              
ATOM   1484  CG  PHE B  27      14.534  26.176 -83.064  1.00  0.00              
ATOM   1485  CD1 PHE B  27      15.573  25.571 -83.762  1.00  0.00              
ATOM   1486  CD2 PHE B  27      14.279  25.773 -81.758  1.00  0.00              
ATOM   1487  CE1 PHE B  27      16.350  24.577 -83.166  1.00  0.00              
ATOM   1488  CE2 PHE B  27      15.050  24.781 -81.154  1.00  0.00              
ATOM   1489  CZ  PHE B  27      16.086  24.184 -81.861  1.00  0.00              
ATOM   1490  H   PHE B  27      12.043  28.708 -84.953  1.00  0.00              
ATOM   1491  HA  PHE B  27      13.468  26.295 -85.632  1.00  0.00              
ATOM   1492 1HB  PHE B  27      14.379  28.001 -84.075  1.00  0.00              
ATOM   1493 2HB  PHE B  27      13.063  27.658 -82.928  1.00  0.00              
ATOM   1494  HD1 PHE B  27      15.780  25.882 -84.787  1.00  0.00              
ATOM   1495  HD2 PHE B  27      13.464  26.243 -81.205  1.00  0.00              
ATOM   1496  HE1 PHE B  27      17.162  24.112 -83.724  1.00  0.00              
ATOM   1497  HE2 PHE B  27      14.842  24.471 -80.130  1.00  0.00              
ATOM   1498  HZ  PHE B  27      16.688  23.408 -81.392  1.00  0.00              
ATOM   1499  N   ALA B  28      10.824  25.962 -83.714  1.00  0.00              
ATOM   1500  CA  ALA B  28       9.889  24.969 -83.213  1.00  0.00              
ATOM   1501  C   ALA B  28       9.374  24.098 -84.355  1.00  0.00              
ATOM   1502  O   ALA B  28       9.196  22.897 -84.196  1.00  0.00              
ATOM   1503  CB  ALA B  28       8.736  25.643 -82.483  1.00  0.00              
ATOM   1504  H   ALA B  28      10.631  26.941 -83.563  1.00  0.00              
ATOM   1505  HA  ALA B  28      10.412  24.320 -82.509  1.00  0.00              
ATOM   1506 1HB  ALA B  28       8.044  24.884 -82.118  1.00  0.00              
ATOM   1507 2HB  ALA B  28       9.123  26.216 -81.642  1.00  0.00              
ATOM   1508 3HB  ALA B  28       8.213  26.310 -83.168  1.00  0.00              
ATOM   1509  N   ASN B  29       9.131  24.705 -85.511  1.00  0.00              
ATOM   1510  CA  ASN B  29       8.647  23.948 -86.657  1.00  0.00              
ATOM   1511  C   ASN B  29       9.687  22.953 -87.163  1.00  0.00              
ATOM   1512  O   ASN B  29       9.335  21.869 -87.622  1.00  0.00              
ATOM   1513  CB  ASN B  29       8.218  24.872 -87.782  1.00  0.00              
ATOM   1514  CG  ASN B  29       6.929  25.597 -87.512  1.00  0.00              
ATOM   1515  OD1 ASN B  29       6.123  25.180 -86.673  1.00  0.00              
ATOM   1516  ND2 ASN B  29       6.694  26.634 -88.275  1.00  0.00              
ATOM   1517  H   ASN B  29       9.281  25.700 -85.605  1.00  0.00              
ATOM   1518  HA  ASN B  29       7.779  23.354 -86.368  1.00  0.00              
ATOM   1519 1HB  ASN B  29       8.928  25.562 -88.239  1.00  0.00              
ATOM   1520 2HB  ASN B  29       8.020  24.048 -88.468  1.00  0.00              
ATOM   1521 1HD2 ASN B  29       5.856  27.165 -88.151  1.00  0.00              
ATOM   1522 2HD2 ASN B  29       7.352  26.895 -88.980  1.00  0.00              
ATOM   1523  N   ARG B  30      10.963  23.316 -87.077  1.00  0.00              
ATOM   1524  CA  ARG B  30      12.017  22.402 -87.506  1.00  0.00              
ATOM   1525  C   ARG B  30      12.089  21.228 -86.524  1.00  0.00              
ATOM   1526  O   ARG B  30      12.311  20.093 -86.932  1.00  0.00              
ATOM   1527  CB  ARG B  30      13.357  23.131 -87.571  1.00  0.00              
ATOM   1528  CG  ARG B  30      13.405  24.198 -88.658  1.00  0.00              
ATOM   1529  CD  ARG B  30      14.759  24.874 -88.707  1.00  0.00              
ATOM   1530  NE  ARG B  30      15.816  23.939 -89.076  1.00  0.00              
ATOM   1531  CZ  ARG B  30      17.111  24.159 -88.882  1.00  0.00              
ATOM   1532  NH1 ARG B  30      17.517  25.289 -88.317  1.00  0.00              
ATOM   1533  NH2 ARG B  30      18.001  23.248 -89.250  1.00  0.00              
ATOM   1534  H   ARG B  30      11.216  24.224 -86.714  1.00  0.00              
ATOM   1535  HA  ARG B  30      11.779  22.001 -88.491  1.00  0.00              
ATOM   1536 1HB  ARG B  30      13.521  23.582 -86.594  1.00  0.00              
ATOM   1537 2HB  ARG B  30      14.120  22.374 -87.755  1.00  0.00              
ATOM   1538 1HG  ARG B  30      13.201  23.725 -89.619  1.00  0.00              
ATOM   1539 2HG  ARG B  30      12.635  24.940 -88.447  1.00  0.00              
ATOM   1540 1HD  ARG B  30      14.729  25.678 -89.443  1.00  0.00              
ATOM   1541 2HD  ARG B  30      14.984  25.289 -87.725  1.00  0.00              
ATOM   1542  HE  ARG B  30      15.746  23.029 -89.512  1.00  0.00              
ATOM   1543 1HH1 ARG B  30      16.839  25.981 -88.033  1.00  0.00              
ATOM   1544 2HH1 ARG B  30      18.503  25.452 -88.172  1.00  0.00              
ATOM   1545 1HH2 ARG B  30      17.690  22.386 -89.677  1.00  0.00              
ATOM   1546 2HH2 ARG B  30      18.984  23.419 -89.102  1.00  0.00              
ATOM   1547  N   VAL B  31      11.905  21.503 -85.232  1.00  0.00              
ATOM   1548  CA  VAL B  31      11.924  20.438 -84.234  1.00  0.00              
ATOM   1549  C   VAL B  31      10.714  19.534 -84.497  1.00  0.00              
ATOM   1550  O   VAL B  31      10.794  18.318 -84.347  1.00  0.00              
ATOM   1551  CB  VAL B  31      11.869  21.000 -82.790  1.00  0.00              
ATOM   1552  CG1 VAL B  31      11.835  19.855 -81.780  1.00  0.00              
ATOM   1553  CG2 VAL B  31      13.081  21.882 -82.526  1.00  0.00              
ATOM   1554  H   VAL B  31      11.749  22.455 -84.933  1.00  0.00              
ATOM   1555  HA  VAL B  31      12.816  19.818 -84.333  1.00  0.00              
ATOM   1556  HB  VAL B  31      10.984  21.631 -82.691  1.00  0.00              
ATOM   1557 1HG1 VAL B  31      11.796  20.262 -80.769  1.00  0.00              
ATOM   1558 2HG1 VAL B  31      10.954  19.239 -81.958  1.00  0.00              
ATOM   1559 3HG1 VAL B  31      12.732  19.247 -81.890  1.00  0.00              
ATOM   1560 1HG2 VAL B  31      13.032  22.273 -81.510  1.00  0.00              
ATOM   1561 2HG2 VAL B  31      13.990  21.293 -82.646  1.00  0.00              
ATOM   1562 3HG2 VAL B  31      13.088  22.711 -83.234  1.00  0.00              
ATOM   1563  N   ARG B  32       9.600  20.135 -84.905  1.00  0.00              
ATOM   1564  CA  ARG B  32       8.409  19.356 -85.205  1.00  0.00              
ATOM   1565  C   ARG B  32       8.624  18.407 -86.377  1.00  0.00              
ATOM   1566  O   ARG B  32       8.167  17.264 -86.348  1.00  0.00              
ATOM   1567  CB  ARG B  32       7.194  20.244 -85.430  1.00  0.00              
ATOM   1568  CG  ARG B  32       5.898  19.498 -85.704  1.00  0.00              
ATOM   1569  CD  ARG B  32       4.701  20.370 -85.813  1.00  0.00              
ATOM   1570  NE  ARG B  32       3.464  19.662 -86.101  1.00  0.00              
ATOM   1571  CZ  ARG B  32       2.269  20.256 -86.292  1.00  0.00              
ATOM   1572  NH1 ARG B  32       2.137  21.559 -86.191  1.00  0.00              
ATOM   1573  NH2 ARG B  32       1.227  19.489 -86.561  1.00  0.00              
ATOM   1574  H   ARG B  32       9.570  21.140 -85.010  1.00  0.00              
ATOM   1575  HA  ARG B  32       8.157  18.725 -84.352  1.00  0.00              
ATOM   1576 1HB  ARG B  32       7.076  20.853 -84.535  1.00  0.00              
ATOM   1577 2HB  ARG B  32       7.424  20.888 -86.279  1.00  0.00              
ATOM   1578 1HG  ARG B  32       6.003  18.953 -86.642  1.00  0.00              
ATOM   1579 2HG  ARG B  32       5.727  18.791 -84.891  1.00  0.00              
ATOM   1580 1HD  ARG B  32       4.562  20.900 -84.871  1.00  0.00              
ATOM   1581 2HD  ARG B  32       4.859  21.090 -86.615  1.00  0.00              
ATOM   1582  HE  ARG B  32       3.297  18.670 -86.200  1.00  0.00              
ATOM   1583 1HH1 ARG B  32       2.940  22.130 -85.967  1.00  0.00              
ATOM   1584 2HH1 ARG B  32       1.233  21.985 -86.338  1.00  0.00              
ATOM   1585 1HH2 ARG B  32       1.343  18.486 -86.618  1.00  0.00              
ATOM   1586 2HH2 ARG B  32       0.321  19.907 -86.708  1.00  0.00              
ATOM   1587  N   ALA B  33       9.320  18.872 -87.412  1.00  0.00              
ATOM   1588  CA  ALA B  33       9.594  18.038 -88.581  1.00  0.00              
ATOM   1589  C   ALA B  33      10.486  16.872 -88.174  1.00  0.00              
ATOM   1590  O   ALA B  33      10.305  15.741 -88.627  1.00  0.00              
ATOM   1591  CB  ALA B  33      10.268  18.862 -89.674  1.00  0.00              
ATOM   1592  H   ALA B  33       9.668  19.821 -87.392  1.00  0.00              
ATOM   1593  HA  ALA B  33       8.651  17.637 -88.953  1.00  0.00              
ATOM   1594 1HB  ALA B  33      10.464  18.227 -90.538  1.00  0.00              
ATOM   1595 2HB  ALA B  33       9.612  19.682 -89.967  1.00  0.00              
ATOM   1596 3HB  ALA B  33      11.208  19.263 -89.299  1.00  0.00              
ATOM   1597  N   LEU B  34      11.455  17.160 -87.312  1.00  0.00              
ATOM   1598  CA  LEU B  34      12.370  16.147 -86.809  1.00  0.00              
ATOM   1599  C   LEU B  34      11.572  15.083 -86.052  1.00  0.00              
ATOM   1600  O   LEU B  34      11.776  13.881 -86.238  1.00  0.00              
ATOM   1601  CB  LEU B  34      13.394  16.807 -85.883  1.00  0.00              
ATOM   1602  CG  LEU B  34      14.238  15.907 -84.982  1.00  0.00              
ATOM   1603  CD1 LEU B  34      15.085  14.972 -85.829  1.00  0.00              
ATOM   1604  CD2 LEU B  34      15.116  16.767 -84.082  1.00  0.00              
ATOM   1605  H   LEU B  34      11.557  18.115 -86.998  1.00  0.00              
ATOM   1606  HA  LEU B  34      12.867  15.656 -87.645  1.00  0.00              
ATOM   1607 1HB  LEU B  34      14.041  17.264 -86.631  1.00  0.00              
ATOM   1608 2HB  LEU B  34      12.942  17.586 -85.269  1.00  0.00              
ATOM   1609  HG  LEU B  34      13.551  15.350 -84.345  1.00  0.00              
ATOM   1610 1HD1 LEU B  34      15.683  14.333 -85.179  1.00  0.00              
ATOM   1611 2HD1 LEU B  34      14.435  14.352 -86.447  1.00  0.00              
ATOM   1612 3HD1 LEU B  34      15.744  15.557 -86.468  1.00  0.00              
ATOM   1613 1HD2 LEU B  34      15.717  16.124 -83.439  1.00  0.00              
ATOM   1614 2HD2 LEU B  34      15.773  17.384 -84.695  1.00  0.00              
ATOM   1615 3HD2 LEU B  34      14.487  17.410 -83.466  1.00  0.00              
ATOM   1616  N   ALA B  35      10.655  15.538 -85.202  1.00  0.00              
ATOM   1617  CA  ALA B  35       9.817  14.644 -84.412  1.00  0.00              
ATOM   1618  C   ALA B  35       9.003  13.712 -85.306  1.00  0.00              
ATOM   1619  O   ALA B  35       8.856  12.526 -85.014  1.00  0.00              
ATOM   1620  CB  ALA B  35       8.899  15.447 -83.502  1.00  0.00              
ATOM   1621  H   ALA B  35      10.539  16.536 -85.104  1.00  0.00              
ATOM   1622  HA  ALA B  35      10.460  14.018 -83.792  1.00  0.00              
ATOM   1623 1HB  ALA B  35       8.281  14.766 -82.917  1.00  0.00              
ATOM   1624 2HB  ALA B  35       9.499  16.061 -82.830  1.00  0.00              
ATOM   1625 3HB  ALA B  35       8.259  16.089 -84.107  1.00  0.00              
ATOM   1626  N   GLU B  36       8.471  14.258 -86.395  1.00  0.00              
ATOM   1627  CA  GLU B  36       7.669  13.476 -87.329  1.00  0.00              
ATOM   1628  C   GLU B  36       8.509  12.381 -87.985  1.00  0.00              
ATOM   1629  O   GLU B  36       8.038  11.258 -88.172  1.00  0.00              
ATOM   1630  CB  GLU B  36       7.054  14.383 -88.397  1.00  0.00              
ATOM   1631  CG  GLU B  36       5.955  15.302 -87.885  1.00  0.00              
ATOM   1632  CD  GLU B  36       5.486  16.245 -88.958  1.00  0.00              
ATOM   1633  OE1 GLU B  36       6.049  16.225 -90.026  1.00  0.00              
ATOM   1634  OE2 GLU B  36       4.495  16.905 -88.750  1.00  0.00              
ATOM   1635  H   GLU B  36       8.625  15.239 -86.580  1.00  0.00              
ATOM   1636  HA  GLU B  36       6.863  12.974 -86.793  1.00  0.00              
ATOM   1637 1HB  GLU B  36       7.865  14.983 -88.811  1.00  0.00              
ATOM   1638 2HB  GLU B  36       6.650  13.733 -89.174  1.00  0.00              
ATOM   1639 1HG  GLU B  36       5.099  14.767 -87.473  1.00  0.00              
ATOM   1640 2HG  GLU B  36       6.443  15.868 -87.092  1.00  0.00              
ATOM   1641  N   ARG B  37       9.751  12.709 -88.328  1.00  0.00              
ATOM   1642  CA  ARG B  37      10.648  11.751 -88.969  1.00  0.00              
ATOM   1643  C   ARG B  37      11.064  10.609 -88.045  1.00  0.00              
ATOM   1644  O   ARG B  37      11.171   9.458 -88.474  1.00  0.00              
ATOM   1645  CB  ARG B  37      11.917  12.452 -89.471  1.00  0.00              
ATOM   1646  CG  ARG B  37      11.698  13.520 -90.528  1.00  0.00              
ATOM   1647  CD  ARG B  37      13.007  13.843 -91.245  1.00  0.00              
ATOM   1648  NE  ARG B  37      14.017  14.424 -90.362  1.00  0.00              
ATOM   1649  CZ  ARG B  37      14.029  15.695 -89.968  1.00  0.00              
ATOM   1650  NH1 ARG B  37      13.083  16.530 -90.377  1.00  0.00              
ATOM   1651  NH2 ARG B  37      14.991  16.134 -89.168  1.00  0.00              
ATOM   1652  H   ARG B  37      10.083  13.644 -88.140  1.00  0.00              
ATOM   1653  HA  ARG B  37      10.140  11.273 -89.807  1.00  0.00              
ATOM   1654 1HB  ARG B  37      12.395  12.906 -88.604  1.00  0.00              
ATOM   1655 2HB  ARG B  37      12.566  11.679 -89.880  1.00  0.00              
ATOM   1656 1HG  ARG B  37      10.964  13.152 -91.246  1.00  0.00              
ATOM   1657 2HG  ARG B  37      11.311  14.415 -90.041  1.00  0.00              
ATOM   1658 1HD  ARG B  37      13.415  12.925 -91.667  1.00  0.00              
ATOM   1659 2HD  ARG B  37      12.806  14.554 -92.045  1.00  0.00              
ATOM   1660  HE  ARG B  37      14.824  13.992 -89.932  1.00  0.00              
ATOM   1661 1HH1 ARG B  37      12.352  16.198 -90.990  1.00  0.00              
ATOM   1662 2HH1 ARG B  37      13.097  17.492 -90.073  1.00  0.00              
ATOM   1663 1HH2 ARG B  37      15.715  15.500 -88.860  1.00  0.00              
ATOM   1664 2HH2 ARG B  37      14.996  17.099 -88.872  1.00  0.00              
ATOM   1665  N   GLU B  38      11.299  10.932 -86.777  1.00  0.00              
ATOM   1666  CA  GLU B  38      11.741   9.944 -85.798  1.00  0.00              
ATOM   1667  C   GLU B  38      10.623   9.281 -85.001  1.00  0.00              
ATOM   1668  O   GLU B  38      10.885   8.432 -84.143  1.00  0.00              
ATOM   1669  CB  GLU B  38      12.732  10.596 -84.835  1.00  0.00              
ATOM   1670  CG  GLU B  38      13.939  11.201 -85.532  1.00  0.00              
ATOM   1671  CD  GLU B  38      14.766  10.161 -86.260  1.00  0.00              
ATOM   1672  OE1 GLU B  38      15.638  10.547 -87.066  1.00  0.00              
ATOM   1673  OE2 GLU B  38      14.547   8.954 -86.021  1.00  0.00              
ATOM   1674  H   GLU B  38      11.169  11.890 -86.484  1.00  0.00              
ATOM   1675  HA  GLU B  38      12.233   9.114 -86.306  1.00  0.00              
ATOM   1676 1HB  GLU B  38      12.187  11.371 -84.294  1.00  0.00              
ATOM   1677 2HB  GLU B  38      13.053   9.823 -84.136  1.00  0.00              
ATOM   1678 1HG  GLU B  38      13.683  11.997 -86.230  1.00  0.00              
ATOM   1679 2HG  GLU B  38      14.528  11.612 -84.713  1.00  0.00              
ATOM   1680  N   ASN B  39       9.383   9.669 -85.273  1.00  0.00              
ATOM   1681  CA  ASN B  39       8.238   9.102 -84.573  1.00  0.00              
ATOM   1682  C   ASN B  39       8.309   9.270 -83.055  1.00  0.00              
ATOM   1683  O   ASN B  39       7.879   8.394 -82.300  1.00  0.00              
ATOM   1684  CB  ASN B  39       8.072   7.634 -84.920  1.00  0.00              
ATOM   1685  CG  ASN B  39       7.813   7.382 -86.380  1.00  0.00              
ATOM   1686  OD1 ASN B  39       6.850   7.900 -86.958  1.00  0.00              
ATOM   1687  ND2 ASN B  39       8.618   6.527 -86.957  1.00  0.00              
ATOM   1688  H   ASN B  39       9.228  10.373 -85.980  1.00  0.00              
ATOM   1689  HA  ASN B  39       7.327   9.622 -84.872  1.00  0.00              
ATOM   1690 1HB  ASN B  39       8.776   6.889 -84.548  1.00  0.00              
ATOM   1691 2HB  ASN B  39       7.131   7.547 -84.376  1.00  0.00              
ATOM   1692 1HD2 ASN B  39       8.505   6.312 -87.927  1.00  0.00              
ATOM   1693 2HD2 ASN B  39       9.345   6.090 -86.428  1.00  0.00              
ATOM   1694  N   HIS B  40       8.856  10.397 -82.608  1.00  0.00              
ATOM   1695  CA  HIS B  40       8.949  10.685 -81.183  1.00  0.00              
ATOM   1696  C   HIS B  40       8.761  12.187 -81.057  1.00  0.00              
ATOM   1697  O   HIS B  40       9.507  12.969 -81.647  1.00  0.00              
ATOM   1698  CB  HIS B  40      10.288  10.239 -80.585  1.00  0.00              
ATOM   1699  CG  HIS B  40      10.338  10.324 -79.091  1.00  0.00              
ATOM   1700  ND1 HIS B  40      10.234  11.519 -78.410  1.00  0.00              
ATOM   1701  CD2 HIS B  40      10.481   9.364 -78.148  1.00  0.00              
ATOM   1702  CE1 HIS B  40      10.310  11.289 -77.111  1.00  0.00              
ATOM   1703  NE2 HIS B  40      10.461   9.990 -76.926  1.00  0.00              
ATOM   1704  H   HIS B  40       9.213  11.070 -83.272  1.00  0.00              
ATOM   1705  HA  HIS B  40       8.155  10.163 -80.650  1.00  0.00              
ATOM   1706 1HB  HIS B  40      10.488   9.199 -80.845  1.00  0.00              
ATOM   1707 2HB  HIS B  40      11.094  10.868 -80.961  1.00  0.00              
ATOM   1708  HD2 HIS B  40      10.598   8.281 -78.205  1.00  0.00              
ATOM   1709  HE1 HIS B  40      10.248  12.110 -76.397  1.00  0.00              
ATOM   1710  HE2 HIS B  40      10.548   9.524 -76.034  1.00  0.00              
ATOM   1711  N   HIS B  41       7.764  12.583 -80.277  1.00  0.00              
ATOM   1712  CA  HIS B  41       7.430  13.989 -80.146  1.00  0.00              
ATOM   1713  C   HIS B  41       7.728  14.626 -78.809  1.00  0.00              
ATOM   1714  O   HIS B  41       7.538  14.027 -77.756  1.00  0.00              
ATOM   1715  CB  HIS B  41       5.944  14.187 -80.461  1.00  0.00              
ATOM   1716  CG  HIS B  41       5.578  13.850 -81.873  1.00  0.00              
ATOM   1717  ND1 HIS B  41       5.737  14.739 -82.915  1.00  0.00              
ATOM   1718  CD2 HIS B  41       5.060  12.723 -82.415  1.00  0.00              
ATOM   1719  CE1 HIS B  41       5.333  14.172 -84.039  1.00  0.00              
ATOM   1720  NE2 HIS B  41       4.917  12.949 -83.762  1.00  0.00              
ATOM   1721  H   HIS B  41       7.225  11.899 -79.766  1.00  0.00              
ATOM   1722  HA  HIS B  41       8.029  14.574 -80.843  1.00  0.00              
ATOM   1723 1HB  HIS B  41       5.335  13.548 -79.821  1.00  0.00              
ATOM   1724 2HB  HIS B  41       5.663  15.229 -80.306  1.00  0.00              
ATOM   1725  HD2 HIS B  41       4.768  11.763 -81.989  1.00  0.00              
ATOM   1726  HE1 HIS B  41       5.380  14.715 -84.982  1.00  0.00              
ATOM   1727  HE2 HIS B  41       4.553  12.282 -84.427  1.00  0.00              
ATOM   1728  N   PRO B  42       8.174  15.885 -78.840  1.00  0.00              
ATOM   1729  CA  PRO B  42       8.507  16.628 -77.628  1.00  0.00              
ATOM   1730  C   PRO B  42       7.329  17.450 -77.150  1.00  0.00              
ATOM   1731  O   PRO B  42       6.245  17.427 -77.742  1.00  0.00              
ATOM   1732  CB  PRO B  42       9.603  17.553 -78.118  1.00  0.00              
ATOM   1733  CG  PRO B  42       9.030  17.994 -79.456  1.00  0.00              
ATOM   1734  CD  PRO B  42       8.476  16.690 -80.043  1.00  0.00              
ATOM   1735  HA  PRO B  42       8.758  15.971 -76.782  1.00  0.00              
ATOM   1736 1HB  PRO B  42       9.764  18.390 -77.422  1.00  0.00              
ATOM   1737 2HB  PRO B  42      10.564  17.026 -78.214  1.00  0.00              
ATOM   1738 1HG  PRO B  42       8.248  18.756 -79.323  1.00  0.00              
ATOM   1739 2HG  PRO B  42       9.808  18.440 -80.094  1.00  0.00              
ATOM   1740 1HD  PRO B  42       7.573  16.858 -80.647  1.00  0.00              
ATOM   1741 2HD  PRO B  42       9.207  16.182 -80.691  1.00  0.00              
ATOM   1742  N   ARG B  43       7.550  18.149 -76.044  1.00  0.00              
ATOM   1743  CA  ARG B  43       6.587  19.122 -75.570  1.00  0.00              
ATOM   1744  C   ARG B  43       7.376  20.403 -75.858  1.00  0.00              
ATOM   1745  O   ARG B  43       8.503  20.578 -75.372  1.00  0.00              
ATOM   1746  CB  ARG B  43       6.140  18.954 -74.125  1.00  0.00              
ATOM   1747  CG  ARG B  43       5.019  19.884 -73.690  1.00  0.00              
ATOM   1748  CD  ARG B  43       4.527  19.646 -72.309  1.00  0.00              
ATOM   1749  NE  ARG B  43       5.453  20.046 -71.262  1.00  0.00              
ATOM   1750  CZ  ARG B  43       5.248  19.853 -69.944  1.00  0.00              
ATOM   1751  NH1 ARG B  43       4.137  19.302 -69.505  1.00  0.00              
ATOM   1752  NH2 ARG B  43       6.183  20.254 -69.101  1.00  0.00              
ATOM   1753  H   ARG B  43       8.400  18.004 -75.520  1.00  0.00              
ATOM   1754  HA  ARG B  43       5.661  19.032 -76.139  1.00  0.00              
ATOM   1755 1HB  ARG B  43       5.815  17.921 -74.011  1.00  0.00              
ATOM   1756 2HB  ARG B  43       7.015  19.130 -73.500  1.00  0.00              
ATOM   1757 1HG  ARG B  43       5.380  20.912 -73.745  1.00  0.00              
ATOM   1758 2HG  ARG B  43       4.179  19.757 -74.374  1.00  0.00              
ATOM   1759 1HD  ARG B  43       3.605  20.207 -72.160  1.00  0.00              
ATOM   1760 2HD  ARG B  43       4.330  18.582 -72.182  1.00  0.00              
ATOM   1761  HE  ARG B  43       6.350  20.506 -71.336  1.00  0.00              
ATOM   1762 1HH1 ARG B  43       3.424  19.017 -70.162  1.00  0.00              
ATOM   1763 2HH1 ARG B  43       4.003  19.166 -68.514  1.00  0.00              
ATOM   1764 1HH2 ARG B  43       7.023  20.692 -69.454  1.00  0.00              
ATOM   1765 2HH2 ARG B  43       6.054  20.122 -68.109  1.00  0.00              
ATOM   1766  N   MET B  44       6.803  21.267 -76.687  1.00  0.00              
ATOM   1767  CA  MET B  44       7.446  22.517 -77.062  1.00  0.00              
ATOM   1768  C   MET B  44       6.742  23.702 -76.445  1.00  0.00              
ATOM   1769  O   MET B  44       5.514  23.786 -76.484  1.00  0.00              
ATOM   1770  CB  MET B  44       7.481  22.661 -78.582  1.00  0.00              
ATOM   1771  CG  MET B  44       8.322  21.611 -79.295  1.00  0.00              
ATOM   1772  SD  MET B  44       8.359  21.847 -81.083  1.00  0.00              
ATOM   1773  CE  MET B  44       6.714  21.301 -81.531  1.00  0.00              
ATOM   1774  H   MET B  44       5.893  21.048 -77.066  1.00  0.00              
ATOM   1775  HA  MET B  44       8.470  22.535 -76.689  1.00  0.00              
ATOM   1776 1HB  MET B  44       6.450  22.599 -78.930  1.00  0.00              
ATOM   1777 2HB  MET B  44       7.879  23.653 -78.798  1.00  0.00              
ATOM   1778 1HG  MET B  44       9.338  21.668 -78.905  1.00  0.00              
ATOM   1779 2HG  MET B  44       7.901  20.631 -79.072  1.00  0.00              
ATOM   1780 1HE  MET B  44       6.582  21.387 -82.610  1.00  0.00              
ATOM   1781 2HE  MET B  44       6.581  20.261 -81.230  1.00  0.00              
ATOM   1782 3HE  MET B  44       5.974  21.922 -81.024  1.00  0.00              
ATOM   1783  N   THR B  45       7.509  24.624 -75.884  1.00  0.00              
ATOM   1784  CA  THR B  45       6.923  25.831 -75.318  1.00  0.00              
ATOM   1785  C   THR B  45       7.542  26.989 -76.089  1.00  0.00              
ATOM   1786  O   THR B  45       8.756  27.197 -76.049  1.00  0.00              
ATOM   1787  CB  THR B  45       7.192  25.983 -73.809  1.00  0.00              
ATOM   1788  OG1 THR B  45       6.636  24.864 -73.107  1.00  0.00              
ATOM   1789  CG2 THR B  45       6.569  27.267 -73.283  1.00  0.00              
ATOM   1790  H   THR B  45       8.510  24.498 -75.842  1.00  0.00              
ATOM   1791  HA  THR B  45       5.843  25.821 -75.466  1.00  0.00              
ATOM   1792  HB  THR B  45       8.269  26.008 -73.642  1.00  0.00              
ATOM   1793  HG1 THR B  45       7.232  24.114 -73.180  1.00  0.00              
ATOM   1794 1HG2 THR B  45       6.770  27.357 -72.216  1.00  0.00              
ATOM   1795 2HG2 THR B  45       6.998  28.121 -73.807  1.00  0.00              
ATOM   1796 3HG2 THR B  45       5.493  27.243 -73.449  1.00  0.00              
ATOM   1797  N   ILE B  46       6.700  27.716 -76.814  1.00  0.00              
ATOM   1798  CA  ILE B  46       7.136  28.834 -77.631  1.00  0.00              
ATOM   1799  C   ILE B  46       6.629  30.150 -77.070  1.00  0.00              
ATOM   1800  O   ILE B  46       5.441  30.302 -76.776  1.00  0.00              
ATOM   1801  CB  ILE B  46       6.661  28.689 -79.088  1.00  0.00              
ATOM   1802  CG1 ILE B  46       7.290  27.452 -79.734  1.00  0.00              
ATOM   1803  CG2 ILE B  46       6.999  29.939 -79.885  1.00  0.00              
ATOM   1804  CD1 ILE B  46       6.450  26.201 -79.604  1.00  0.00              
ATOM   1805  H   ILE B  46       5.718  27.475 -76.791  1.00  0.00              
ATOM   1806  HA  ILE B  46       8.221  28.923 -77.612  1.00  0.00              
ATOM   1807  HB  ILE B  46       5.582  28.533 -79.097  1.00  0.00              
ATOM   1808 1HG1 ILE B  46       7.442  27.678 -80.789  1.00  0.00              
ATOM   1809 2HG1 ILE B  46       8.256  27.291 -79.255  1.00  0.00              
ATOM   1810 1HG2 ILE B  46       6.657  29.820 -80.913  1.00  0.00              
ATOM   1811 2HG2 ILE B  46       6.506  30.801 -79.437  1.00  0.00              
ATOM   1812 3HG2 ILE B  46       8.078  30.095 -79.878  1.00  0.00              
ATOM   1813 1HD1 ILE B  46       6.961  25.367 -80.085  1.00  0.00              
ATOM   1814 2HD1 ILE B  46       6.298  25.972 -78.549  1.00  0.00              
ATOM   1815 3HD1 ILE B  46       5.485  26.359 -80.084  1.00  0.00              
ATOM   1816  N   GLU B  47       7.538  31.095 -76.906  1.00  0.00              
ATOM   1817  CA  GLU B  47       7.182  32.414 -76.410  1.00  0.00              
ATOM   1818  C   GLU B  47       8.151  33.403 -77.019  1.00  0.00              
ATOM   1819  O   GLU B  47       9.088  33.008 -77.708  1.00  0.00              
ATOM   1820  CB  GLU B  47       7.227  32.473 -74.881  1.00  0.00              
ATOM   1821  CG  GLU B  47       8.614  32.276 -74.286  1.00  0.00              
ATOM   1822  CD  GLU B  47       8.567  32.268 -72.783  1.00  0.00              
ATOM   1823  OE1 GLU B  47       8.174  33.259 -72.215  1.00  0.00              
ATOM   1824  OE2 GLU B  47       8.816  31.236 -72.206  1.00  0.00              
ATOM   1825  H   GLU B  47       8.504  30.899 -77.131  1.00  0.00              
ATOM   1826  HA  GLU B  47       6.170  32.668 -76.728  1.00  0.00              
ATOM   1827 1HB  GLU B  47       6.843  33.450 -74.589  1.00  0.00              
ATOM   1828 2HB  GLU B  47       6.560  31.693 -74.512  1.00  0.00              
ATOM   1829 1HG  GLU B  47       9.113  31.373 -74.637  1.00  0.00              
ATOM   1830 2HG  GLU B  47       9.166  33.151 -74.627  1.00  0.00              
ATOM   1831  N   TRP B  48       7.918  34.687 -76.796  1.00  0.00              
ATOM   1832  CA  TRP B  48       8.814  35.687 -77.346  1.00  0.00              
ATOM   1833  C   TRP B  48      10.252  35.403 -76.937  1.00  0.00              
ATOM   1834  O   TRP B  48      10.559  35.308 -75.751  1.00  0.00              
ATOM   1835  CB  TRP B  48       8.399  37.087 -76.888  1.00  0.00              
ATOM   1836  CG  TRP B  48       9.245  38.180 -77.467  1.00  0.00              
ATOM   1837  CD1 TRP B  48      10.450  38.613 -77.000  1.00  0.00              
ATOM   1838  CD2 TRP B  48       8.949  38.980 -78.619  1.00  0.00              
ATOM   1839  NE1 TRP B  48      10.924  39.632 -77.788  1.00  0.00              
ATOM   1840  CE2 TRP B  48      10.020  39.875 -78.791  1.00  0.00              
ATOM   1841  CE3 TRP B  48       7.881  39.023 -79.523  1.00  0.00              
ATOM   1842  CZ2 TRP B  48      10.056  40.801 -79.822  1.00  0.00              
ATOM   1843  CZ3 TRP B  48       7.918  39.950 -80.557  1.00  0.00              
ATOM   1844  CH2 TRP B  48       8.975  40.813 -80.703  1.00  0.00              
ATOM   1845  H   TRP B  48       7.123  34.987 -76.248  1.00  0.00              
ATOM   1846  HA  TRP B  48       8.781  35.654 -78.435  1.00  0.00              
ATOM   1847 1HB  TRP B  48       7.372  37.294 -77.189  1.00  0.00              
ATOM   1848 2HB  TRP B  48       8.483  37.167 -75.804  1.00  0.00              
ATOM   1849  HD1 TRP B  48      10.843  38.114 -76.116  1.00  0.00              
ATOM   1850  HE1 TRP B  48      11.796  40.124 -77.652  1.00  0.00              
ATOM   1851  HE3 TRP B  48       7.019  38.360 -79.455  1.00  0.00              
ATOM   1852  HZ2 TRP B  48      10.915  41.468 -79.900  1.00  0.00              
ATOM   1853  HZ3 TRP B  48       7.079  39.974 -81.253  1.00  0.00              
ATOM   1854  HH2 TRP B  48       8.965  41.526 -81.528  1.00  0.00              
ATOM   1855  N   GLY B  49      11.119  35.248 -77.934  1.00  0.00              
ATOM   1856  CA  GLY B  49      12.531  35.019 -77.684  1.00  0.00              
ATOM   1857  C   GLY B  49      12.989  33.682 -77.126  1.00  0.00              
ATOM   1858  O   GLY B  49      14.163  33.543 -76.778  1.00  0.00              
ATOM   1859  H   GLY B  49      10.788  35.292 -78.888  1.00  0.00              
ATOM   1860 1HA  GLY B  49      13.081  35.129 -78.619  1.00  0.00              
ATOM   1861 2HA  GLY B  49      12.890  35.754 -76.965  1.00  0.00              
ATOM   1862  N   ARG B  50      12.110  32.691 -77.041  1.00  0.00              
ATOM   1863  CA  ARG B  50      12.546  31.413 -76.506  1.00  0.00              
ATOM   1864  C   ARG B  50      11.690  30.223 -76.858  1.00  0.00              
ATOM   1865  O   ARG B  50      10.466  30.316 -76.957  1.00  0.00              
ATOM   1866  CB  ARG B  50      12.634  31.488 -74.985  1.00  0.00              
ATOM   1867  CG  ARG B  50      13.196  30.229 -74.312  1.00  0.00              
ATOM   1868  CD  ARG B  50      13.402  30.427 -72.812  1.00  0.00              
ATOM   1869  NE  ARG B  50      12.147  30.649 -72.099  1.00  0.00              
ATOM   1870  CZ  ARG B  50      12.054  30.791 -70.780  1.00  0.00              
ATOM   1871  NH1 ARG B  50      13.146  30.738 -70.028  1.00  0.00              
ATOM   1872  NH2 ARG B  50      10.872  30.983 -70.211  1.00  0.00              
ATOM   1873  H   ARG B  50      11.149  32.798 -77.336  1.00  0.00              
ATOM   1874  HA  ARG B  50      13.523  31.156 -76.916  1.00  0.00              
ATOM   1875 1HB  ARG B  50      13.269  32.340 -74.744  1.00  0.00              
ATOM   1876 2HB  ARG B  50      11.625  31.672 -74.617  1.00  0.00              
ATOM   1877 1HG  ARG B  50      12.497  29.408 -74.472  1.00  0.00              
ATOM   1878 2HG  ARG B  50      14.153  29.986 -74.775  1.00  0.00              
ATOM   1879 1HD  ARG B  50      13.880  29.540 -72.400  1.00  0.00              
ATOM   1880 2HD  ARG B  50      14.045  31.292 -72.655  1.00  0.00              
ATOM   1881  HE  ARG B  50      11.205  30.725 -72.461  1.00  0.00              
ATOM   1882 1HH1 ARG B  50      14.046  30.590 -70.461  1.00  0.00              
ATOM   1883 2HH1 ARG B  50      13.070  30.846 -69.027  1.00  0.00              
ATOM   1884 1HH2 ARG B  50      10.039  31.019 -70.783  1.00  0.00              
ATOM   1885 2HH2 ARG B  50      10.808  31.089 -69.209  1.00  0.00              
ATOM   1886  N   VAL B  51      12.360  29.097 -77.054  1.00  0.00              
ATOM   1887  CA  VAL B  51      11.686  27.839 -77.299  1.00  0.00              
ATOM   1888  C   VAL B  51      12.258  26.864 -76.286  1.00  0.00              
ATOM   1889  O   VAL B  51      13.478  26.717 -76.178  1.00  0.00              
ATOM   1890  CB  VAL B  51      11.965  27.248 -78.691  1.00  0.00              
ATOM   1891  CG1 VAL B  51      11.295  25.878 -78.803  1.00  0.00              
ATOM   1892  CG2 VAL B  51      11.452  28.175 -79.774  1.00  0.00              
ATOM   1893  H   VAL B  51      13.370  29.118 -77.032  1.00  0.00              
ATOM   1894  HA  VAL B  51      10.612  27.924 -77.128  1.00  0.00              
ATOM   1895  HB  VAL B  51      13.044  27.165 -78.829  1.00  0.00              
ATOM   1896 1HG1 VAL B  51      11.492  25.455 -79.790  1.00  0.00              
ATOM   1897 2HG1 VAL B  51      11.695  25.212 -78.039  1.00  0.00              
ATOM   1898 3HG1 VAL B  51      10.220  25.986 -78.665  1.00  0.00              
ATOM   1899 1HG2 VAL B  51      11.658  27.742 -80.753  1.00  0.00              
ATOM   1900 2HG2 VAL B  51      10.376  28.310 -79.656  1.00  0.00              
ATOM   1901 3HG2 VAL B  51      11.949  29.141 -79.692  1.00  0.00              
ATOM   1902  N   THR B  52      11.384  26.228 -75.519  1.00  0.00              
ATOM   1903  CA  THR B  52      11.813  25.220 -74.566  1.00  0.00              
ATOM   1904  C   THR B  52      11.422  23.889 -75.195  1.00  0.00              
ATOM   1905  O   THR B  52      10.286  23.714 -75.660  1.00  0.00              
ATOM   1906  CB  THR B  52      11.104  25.361 -73.209  1.00  0.00              
ATOM   1907  OG1 THR B  52      11.380  26.651 -72.657  1.00  0.00              
ATOM   1908  CG2 THR B  52      11.600  24.299 -72.234  1.00  0.00              
ATOM   1909  H   THR B  52      10.400  26.446 -75.595  1.00  0.00              
ATOM   1910  HA  THR B  52      12.895  25.273 -74.435  1.00  0.00              
ATOM   1911  HB  THR B  52      10.030  25.244 -73.357  1.00  0.00              
ATOM   1912  HG1 THR B  52      10.810  27.305 -73.070  1.00  0.00              
ATOM   1913 1HG2 THR B  52      11.086  24.415 -71.280  1.00  0.00              
ATOM   1914 2HG2 THR B  52      11.395  23.309 -72.639  1.00  0.00              
ATOM   1915 3HG2 THR B  52      12.672  24.417 -72.085  1.00  0.00              
ATOM   1916  N   VAL B  53      12.372  22.967 -75.237  1.00  0.00              
ATOM   1917  CA  VAL B  53      12.142  21.652 -75.812  1.00  0.00              
ATOM   1918  C   VAL B  53      12.306  20.618 -74.710  1.00  0.00              
ATOM   1919  O   VAL B  53      13.326  20.597 -74.019  1.00  0.00              
ATOM   1920  CB  VAL B  53      13.159  21.352 -76.947  1.00  0.00              
ATOM   1921  CG1 VAL B  53      12.845  20.004 -77.581  1.00  0.00              
ATOM   1922  CG2 VAL B  53      13.134  22.460 -77.995  1.00  0.00              
ATOM   1923  H   VAL B  53      13.282  23.187 -74.858  1.00  0.00              
ATOM   1924  HA  VAL B  53      11.123  21.555 -76.187  1.00  0.00              
ATOM   1925  HB  VAL B  53      14.164  21.336 -76.527  1.00  0.00              
ATOM   1926 1HG1 VAL B  53      13.563  19.799 -78.377  1.00  0.00              
ATOM   1927 2HG1 VAL B  53      12.910  19.221 -76.826  1.00  0.00              
ATOM   1928 3HG1 VAL B  53      11.839  20.023 -78.000  1.00  0.00              
ATOM   1929 1HG2 VAL B  53      13.850  22.236 -78.783  1.00  0.00              
ATOM   1930 2HG2 VAL B  53      12.133  22.531 -78.424  1.00  0.00              
ATOM   1931 3HG2 VAL B  53      13.394  23.411 -77.527  1.00  0.00              
ATOM   1932  N   GLU B  54      11.294  19.773 -74.549  1.00  0.00              
ATOM   1933  CA  GLU B  54      11.324  18.721 -73.538  1.00  0.00              
ATOM   1934  C   GLU B  54      11.099  17.376 -74.201  1.00  0.00              
ATOM   1935  O   GLU B  54      10.146  17.203 -74.968  1.00  0.00              
ATOM   1936  CB  GLU B  54      10.268  18.966 -72.457  1.00  0.00              
ATOM   1937  CG  GLU B  54      10.337  20.343 -71.812  1.00  0.00              
ATOM   1938  CD  GLU B  54       9.265  20.513 -70.771  1.00  0.00              
ATOM   1939  OE1 GLU B  54       8.116  20.332 -71.094  1.00  0.00              
ATOM   1940  OE2 GLU B  54       9.602  20.713 -69.628  1.00  0.00              
ATOM   1941  H   GLU B  54      10.484  19.861 -75.143  1.00  0.00              
ATOM   1942  HA  GLU B  54      12.304  18.695 -73.060  1.00  0.00              
ATOM   1943 1HB  GLU B  54       9.294  18.835 -72.929  1.00  0.00              
ATOM   1944 2HB  GLU B  54      10.409  18.201 -71.694  1.00  0.00              
ATOM   1945 1HG  GLU B  54      11.308  20.568 -71.372  1.00  0.00              
ATOM   1946 2HG  GLU B  54      10.149  21.024 -72.641  1.00  0.00              
ATOM   1947  N   TRP B  55      11.985  16.430 -73.904  1.00  0.00              
ATOM   1948  CA  TRP B  55      11.898  15.081 -74.439  1.00  0.00              
ATOM   1949  C   TRP B  55      11.800  14.062 -73.318  1.00  0.00              
ATOM   1950  O   TRP B  55      12.587  14.091 -72.373  1.00  0.00              
ATOM   1951  CB  TRP B  55      13.148  14.705 -75.245  1.00  0.00              
ATOM   1952  CG  TRP B  55      13.441  15.533 -76.444  1.00  0.00              
ATOM   1953  CD1 TRP B  55      14.409  16.491 -76.563  1.00  0.00              
ATOM   1954  CD2 TRP B  55      12.783  15.467 -77.712  1.00  0.00              
ATOM   1955  NE1 TRP B  55      14.399  17.021 -77.830  1.00  0.00              
ATOM   1956  CE2 TRP B  55      13.408  16.413 -78.555  1.00  0.00              
ATOM   1957  CE3 TRP B  55      11.728  14.699 -78.220  1.00  0.00              
ATOM   1958  CZ2 TRP B  55      13.010  16.613 -79.880  1.00  0.00              
ATOM   1959  CZ3 TRP B  55      11.335  14.897 -79.542  1.00  0.00              
ATOM   1960  CH2 TRP B  55      11.976  15.850 -80.353  1.00  0.00              
ATOM   1961  H   TRP B  55      12.745  16.664 -73.280  1.00  0.00              
ATOM   1962  HA  TRP B  55      10.995  14.979 -75.040  1.00  0.00              
ATOM   1963 1HB  TRP B  55      14.037  14.787 -74.621  1.00  0.00              
ATOM   1964 2HB  TRP B  55      13.060  13.685 -75.620  1.00  0.00              
ATOM   1965  HD1 TRP B  55      15.020  16.686 -75.684  1.00  0.00              
ATOM   1966  HE1 TRP B  55      15.018  17.741 -78.172  1.00  0.00              
ATOM   1967  HE3 TRP B  55      11.199  13.949 -77.632  1.00  0.00              
ATOM   1968  HZ2 TRP B  55      13.533  17.359 -80.480  1.00  0.00              
ATOM   1969  HZ3 TRP B  55      10.515  14.293 -79.932  1.00  0.00              
ATOM   1970  HH2 TRP B  55      11.639  15.983 -81.381  1.00  0.00              
ATOM   1971  N   TRP B  56      10.827  13.167 -73.416  1.00  0.00              
ATOM   1972  CA  TRP B  56      10.722  12.069 -72.464  1.00  0.00              
ATOM   1973  C   TRP B  56       9.864  10.989 -73.084  1.00  0.00              
ATOM   1974  O   TRP B  56       9.196  11.206 -74.098  1.00  0.00              
ATOM   1975  CB  TRP B  56      10.175  12.515 -71.095  1.00  0.00              
ATOM   1976  CG  TRP B  56       8.701  12.720 -71.000  1.00  0.00              
ATOM   1977  CD1 TRP B  56       7.758  11.795 -70.646  1.00  0.00              
ATOM   1978  CD2 TRP B  56       8.000  13.948 -71.213  1.00  0.00              
ATOM   1979  NE1 TRP B  56       6.512  12.376 -70.622  1.00  0.00              
ATOM   1980  CE2 TRP B  56       6.632  13.698 -70.968  1.00  0.00              
ATOM   1981  CE3 TRP B  56       8.396  15.240 -71.587  1.00  0.00              
ATOM   1982  CZ2 TRP B  56       5.654  14.697 -71.083  1.00  0.00              
ATOM   1983  CZ3 TRP B  56       7.426  16.232 -71.703  1.00  0.00              
ATOM   1984  CH2 TRP B  56       6.071  15.954 -71.452  1.00  0.00              
ATOM   1985  H   TRP B  56      10.145  13.242 -74.157  1.00  0.00              
ATOM   1986  HA  TRP B  56      11.711  11.657 -72.265  1.00  0.00              
ATOM   1987 1HB  TRP B  56      10.405  11.768 -70.335  1.00  0.00              
ATOM   1988 2HB  TRP B  56      10.612  13.471 -70.809  1.00  0.00              
ATOM   1989  HD1 TRP B  56       8.110  10.785 -70.445  1.00  0.00              
ATOM   1990  HE1 TRP B  56       5.648  11.907 -70.389  1.00  0.00              
ATOM   1991  HE3 TRP B  56       9.433  15.505 -71.792  1.00  0.00              
ATOM   1992  HZ2 TRP B  56       4.615  14.442 -70.878  1.00  0.00              
ATOM   1993  HZ3 TRP B  56       7.745  17.232 -71.994  1.00  0.00              
ATOM   1994  HH2 TRP B  56       5.337  16.753 -71.551  1.00  0.00              
ATOM   1995  N   THR B  57       9.928   9.804 -72.495  1.00  0.00              
ATOM   1996  CA  THR B  57       9.162   8.670 -72.969  1.00  0.00              
ATOM   1997  C   THR B  57       8.137   8.341 -71.893  1.00  0.00              
ATOM   1998  O   THR B  57       8.484   7.888 -70.803  1.00  0.00              
ATOM   1999  CB  THR B  57      10.085   7.471 -73.225  1.00  0.00              
ATOM   2000  OG1 THR B  57      11.073   7.843 -74.197  1.00  0.00              
ATOM   2001  CG2 THR B  57       9.293   6.286 -73.752  1.00  0.00              
ATOM   2002  H   THR B  57      10.530   9.691 -71.693  1.00  0.00              
ATOM   2003  HA  THR B  57       8.638   8.936 -73.887  1.00  0.00              
ATOM   2004  HB  THR B  57      10.573   7.193 -72.290  1.00  0.00              
ATOM   2005  HG1 THR B  57      11.769   8.346 -73.767  1.00  0.00              
ATOM   2006 1HG2 THR B  57       9.967   5.447 -73.927  1.00  0.00              
ATOM   2007 2HG2 THR B  57       8.537   5.999 -73.020  1.00  0.00              
ATOM   2008 3HG2 THR B  57       8.807   6.562 -74.687  1.00  0.00              
ATOM   2009  N   HIS B  58       6.874   8.599 -72.211  1.00  0.00              
ATOM   2010  CA  HIS B  58       5.768   8.373 -71.286  1.00  0.00              
ATOM   2011  C   HIS B  58       5.733   6.992 -70.646  1.00  0.00              
ATOM   2012  O   HIS B  58       5.669   6.872 -69.423  1.00  0.00              
ATOM   2013  CB  HIS B  58       4.439   8.622 -72.006  1.00  0.00              
ATOM   2014  CG  HIS B  58       3.236   8.339 -71.161  1.00  0.00              
ATOM   2015  ND1 HIS B  58       2.805   9.197 -70.170  1.00  0.00              
ATOM   2016  CD2 HIS B  58       2.373   7.296 -71.158  1.00  0.00              
ATOM   2017  CE1 HIS B  58       1.727   8.692 -69.594  1.00  0.00              
ATOM   2018  NE2 HIS B  58       1.446   7.540 -70.175  1.00  0.00              
ATOM   2019  H   HIS B  58       6.677   8.966 -73.132  1.00  0.00              
ATOM   2020  HA  HIS B  58       5.853   9.054 -70.441  1.00  0.00              
ATOM   2021 1HB  HIS B  58       4.366   9.666 -72.311  1.00  0.00              
ATOM   2022 2HB  HIS B  58       4.361   7.981 -72.884  1.00  0.00              
ATOM   2023  HD1 HIS B  58       3.183  10.099 -69.963  1.00  0.00              
ATOM   2024  HD2 HIS B  58       2.309   6.386 -71.755  1.00  0.00              
ATOM   2025  HE1 HIS B  58       1.232   9.224 -68.782  1.00  0.00              
ATOM   2026  N   SER B  59       5.772   5.952 -71.472  1.00  0.00              
ATOM   2027  CA  SER B  59       5.701   4.590 -70.966  1.00  0.00              
ATOM   2028  C   SER B  59       6.787   4.276 -69.950  1.00  0.00              
ATOM   2029  O   SER B  59       6.555   3.525 -68.999  1.00  0.00              
ATOM   2030  CB  SER B  59       5.771   3.585 -72.121  1.00  0.00              
ATOM   2031  OG  SER B  59       7.071   3.524 -72.681  1.00  0.00              
ATOM   2032  H   SER B  59       5.851   6.103 -72.467  1.00  0.00              
ATOM   2033  HA  SER B  59       4.734   4.340 -70.529  1.00  0.00              
ATOM   2034 1HB  SER B  59       5.496   2.601 -71.745  1.00  0.00              
ATOM   2035 2HB  SER B  59       5.063   3.889 -72.891  1.00  0.00              
ATOM   2036  HG  SER B  59       7.173   2.701 -73.165  1.00  0.00              
ATOM   2037  N   ALA B  60       7.967   4.854 -70.143  1.00  0.00              
ATOM   2038  CA  ALA B  60       9.096   4.622 -69.252  1.00  0.00              
ATOM   2039  C   ALA B  60       9.102   5.558 -68.049  1.00  0.00              
ATOM   2040  O   ALA B  60       9.842   5.335 -67.089  1.00  0.00              
ATOM   2041  CB  ALA B  60      10.399   4.771 -70.027  1.00  0.00              
ATOM   2042  H   ALA B  60       8.084   5.471 -70.934  1.00  0.00              
ATOM   2043  HA  ALA B  60       9.024   3.610 -68.852  1.00  0.00              
ATOM   2044 1HB  ALA B  60      11.241   4.598 -69.357  1.00  0.00              
ATOM   2045 2HB  ALA B  60      10.425   4.045 -70.838  1.00  0.00              
ATOM   2046 3HB  ALA B  60      10.464   5.778 -70.439  1.00  0.00              
ATOM   2047  N   GLY B  61       8.285   6.603 -68.106  1.00  0.00              
ATOM   2048  CA  GLY B  61       8.230   7.555 -67.012  1.00  0.00              
ATOM   2049  C   GLY B  61       9.540   8.305 -66.855  1.00  0.00              
ATOM   2050  O   GLY B  61       9.921   8.683 -65.745  1.00  0.00              
ATOM   2051  H   GLY B  61       7.695   6.745 -68.912  1.00  0.00              
ATOM   2052 1HA  GLY B  61       7.434   8.274 -67.206  1.00  0.00              
ATOM   2053 2HA  GLY B  61       8.018   7.021 -66.086  1.00  0.00              
ATOM   2054  N   GLY B  62      10.236   8.527 -67.964  1.00  0.00              
ATOM   2055  CA  GLY B  62      11.501   9.229 -67.889  1.00  0.00              
ATOM   2056  C   GLY B  62      12.251   9.338 -69.198  1.00  0.00              
ATOM   2057  O   GLY B  62      11.680   9.192 -70.283  1.00  0.00              
ATOM   2058  H   GLY B  62       9.898   8.216 -68.863  1.00  0.00              
ATOM   2059 1HA  GLY B  62      11.324  10.245 -67.535  1.00  0.00              
ATOM   2060 2HA  GLY B  62      12.154   8.710 -67.188  1.00  0.00              
ATOM   2061  N   VAL B  63      13.549   9.584 -69.078  1.00  0.00              
ATOM   2062  CA  VAL B  63      14.430   9.763 -70.220  1.00  0.00              
ATOM   2063  C   VAL B  63      15.053   8.456 -70.696  1.00  0.00              
ATOM   2064  O   VAL B  63      15.604   7.691 -69.900  1.00  0.00              
ATOM   2065  CB  VAL B  63      15.549  10.767 -69.866  1.00  0.00              
ATOM   2066  CG1 VAL B  63      16.480  10.962 -71.045  1.00  0.00              
ATOM   2067  CG2 VAL B  63      14.933  12.096 -69.454  1.00  0.00              
ATOM   2068  H   VAL B  63      13.933   9.648 -68.146  1.00  0.00              
ATOM   2069  HA  VAL B  63      13.882  10.122 -71.092  1.00  0.00              
ATOM   2070  HB  VAL B  63      16.106  10.389 -69.010  1.00  0.00              
ATOM   2071 1HG1 VAL B  63      17.262  11.673 -70.777  1.00  0.00              
ATOM   2072 2HG1 VAL B  63      16.934  10.009 -71.312  1.00  0.00              
ATOM   2073 3HG1 VAL B  63      15.917  11.348 -71.894  1.00  0.00              
ATOM   2074 1HG2 VAL B  63      15.724  12.803 -69.204  1.00  0.00              
ATOM   2075 2HG2 VAL B  63      14.339  12.492 -70.278  1.00  0.00              
ATOM   2076 3HG2 VAL B  63      14.293  11.947 -68.585  1.00  0.00              
ATOM   2077  N   THR B  64      14.955   8.206 -71.996  1.00  0.00              
ATOM   2078  CA  THR B  64      15.509   6.997 -72.598  1.00  0.00              
ATOM   2079  C   THR B  64      16.520   7.372 -73.675  1.00  0.00              
ATOM   2080  O   THR B  64      16.722   8.551 -73.968  1.00  0.00              
ATOM   2081  CB  THR B  64      14.418   6.140 -73.257  1.00  0.00              
ATOM   2082  OG1 THR B  64      13.873   6.850 -74.377  1.00  0.00              
ATOM   2083  CG2 THR B  64      13.312   5.821 -72.258  1.00  0.00              
ATOM   2084  H   THR B  64      14.483   8.876 -72.586  1.00  0.00              
ATOM   2085  HA  THR B  64      16.040   6.419 -71.842  1.00  0.00              
ATOM   2086  HB  THR B  64      14.863   5.211 -73.614  1.00  0.00              
ATOM   2087  HG1 THR B  64      13.494   7.679 -74.076  1.00  0.00              
ATOM   2088 1HG2 THR B  64      12.548   5.213 -72.744  1.00  0.00              
ATOM   2089 2HG2 THR B  64      13.731   5.273 -71.415  1.00  0.00              
ATOM   2090 3HG2 THR B  64      12.866   6.749 -71.903  1.00  0.00              
ATOM   2091  N   GLU B  65      17.143   6.363 -74.272  1.00  0.00              
ATOM   2092  CA  GLU B  65      18.129   6.599 -75.314  1.00  0.00              
ATOM   2093  C   GLU B  65      17.520   7.372 -76.485  1.00  0.00              
ATOM   2094  O   GLU B  65      18.180   8.219 -77.088  1.00  0.00              
ATOM   2095  CB  GLU B  65      18.700   5.263 -75.798  1.00  0.00              
ATOM   2096  CG  GLU B  65      20.068   5.365 -76.451  1.00  0.00              
ATOM   2097  CD  GLU B  65      21.087   6.064 -75.562  1.00  0.00              
ATOM   2098  OE1 GLU B  65      20.987   5.943 -74.324  1.00  0.00              
ATOM   2099  OE2 GLU B  65      21.999   6.722 -76.101  1.00  0.00              
ATOM   2100  H   GLU B  65      16.931   5.414 -74.000  1.00  0.00              
ATOM   2101  HA  GLU B  65      18.939   7.216 -74.925  1.00  0.00              
ATOM   2102 1HB  GLU B  65      18.761   4.609 -74.928  1.00  0.00              
ATOM   2103 2HB  GLU B  65      17.987   4.851 -76.512  1.00  0.00              
ATOM   2104 1HG  GLU B  65      20.475   4.402 -76.759  1.00  0.00              
ATOM   2105 2HG  GLU B  65      19.886   5.980 -77.332  1.00  0.00              
ATOM   2106  N   LYS B  66      16.261   7.090 -76.807  1.00  0.00              
ATOM   2107  CA  LYS B  66      15.605   7.790 -77.908  1.00  0.00              
ATOM   2108  C   LYS B  66      15.526   9.285 -77.614  1.00  0.00              
ATOM   2109  O   LYS B  66      15.696  10.111 -78.509  1.00  0.00              
ATOM   2110  CB  LYS B  66      14.196   7.240 -78.133  1.00  0.00              
ATOM   2111  CG  LYS B  66      13.477   7.845 -79.328  1.00  0.00              
ATOM   2112  CD  LYS B  66      14.193   7.517 -80.628  1.00  0.00              
ATOM   2113  CE  LYS B  66      13.384   7.978 -81.830  1.00  0.00              
ATOM   2114  NZ  LYS B  66      14.058   7.630 -83.111  1.00  0.00              
ATOM   2115  H   LYS B  66      15.746   6.389 -76.293  1.00  0.00              
ATOM   2116  HA  LYS B  66      16.191   7.673 -78.821  1.00  0.00              
ATOM   2117 1HB  LYS B  66      14.293   6.163 -78.271  1.00  0.00              
ATOM   2118 2HB  LYS B  66      13.626   7.438 -77.225  1.00  0.00              
ATOM   2119 1HG  LYS B  66      12.463   7.446 -79.360  1.00  0.00              
ATOM   2120 2HG  LYS B  66      13.438   8.925 -79.198  1.00  0.00              
ATOM   2121 1HD  LYS B  66      15.163   8.014 -80.626  1.00  0.00              
ATOM   2122 2HD  LYS B  66      14.340   6.438 -80.680  1.00  0.00              
ATOM   2123 1HE  LYS B  66      12.406   7.499 -81.789  1.00  0.00              
ATOM   2124 2HE  LYS B  66      13.261   9.059 -81.763  1.00  0.00              
ATOM   2125 1HZ  LYS B  66      13.495   7.951 -83.886  1.00  0.00              
ATOM   2126 2HZ  LYS B  66      14.966   8.074 -83.147  1.00  0.00              
ATOM   2127 3HZ  LYS B  66      14.172   6.628 -83.170  1.00  0.00              
ATOM   2128  N   ASP B  67      15.253   9.631 -76.361  1.00  0.00              
ATOM   2129  CA  ASP B  67      15.165  11.031 -75.979  1.00  0.00              
ATOM   2130  C   ASP B  67      16.509  11.723 -76.159  1.00  0.00              
ATOM   2131  O   ASP B  67      16.573  12.857 -76.632  1.00  0.00              
ATOM   2132  CB  ASP B  67      14.685  11.134 -74.539  1.00  0.00              
ATOM   2133  CG  ASP B  67      13.286  10.599 -74.377  1.00  0.00              
ATOM   2134  OD1 ASP B  67      12.381  11.130 -75.051  1.00  0.00              
ATOM   2135  OD2 ASP B  67      13.091   9.644 -73.595  1.00  0.00              
ATOM   2136  H   ASP B  67      15.105   8.920 -75.660  1.00  0.00              
ATOM   2137  HA  ASP B  67      14.455  11.547 -76.626  1.00  0.00              
ATOM   2138 1HB  ASP B  67      15.366  10.676 -73.821  1.00  0.00              
ATOM   2139 2HB  ASP B  67      14.695  12.218 -74.411  1.00  0.00              
ATOM   2140  N   ARG B  68      17.587  11.040 -75.788  1.00  0.00              
ATOM   2141  CA  ARG B  68      18.912  11.619 -75.950  1.00  0.00              
ATOM   2142  C   ARG B  68      19.254  11.788 -77.423  1.00  0.00              
ATOM   2143  O   ARG B  68      19.912  12.757 -77.802  1.00  0.00              
ATOM   2144  CB  ARG B  68      19.949  10.765 -75.223  1.00  0.00              
ATOM   2145  CG  ARG B  68      19.859  10.872 -73.709  1.00  0.00              
ATOM   2146  CD  ARG B  68      21.006  10.148 -73.017  1.00  0.00              
ATOM   2147  NE  ARG B  68      20.757   8.718 -72.872  1.00  0.00              
ATOM   2148  CZ  ARG B  68      20.021   8.181 -71.902  1.00  0.00              
ATOM   2149  NH1 ARG B  68      19.461   8.959 -70.985  1.00  0.00              
ATOM   2150  NH2 ARG B  68      19.848   6.867 -71.850  1.00  0.00              
ATOM   2151  H   ARG B  68      17.499  10.115 -75.392  1.00  0.00              
ATOM   2152  HA  ARG B  68      18.937  12.615 -75.506  1.00  0.00              
ATOM   2153 1HB  ARG B  68      19.789   9.734 -75.536  1.00  0.00              
ATOM   2154 2HB  ARG B  68      20.931  11.098 -75.563  1.00  0.00              
ATOM   2155 1HG  ARG B  68      19.884  11.926 -73.435  1.00  0.00              
ATOM   2156 2HG  ARG B  68      18.913  10.434 -73.387  1.00  0.00              
ATOM   2157 1HD  ARG B  68      21.914  10.282 -73.604  1.00  0.00              
ATOM   2158 2HD  ARG B  68      21.147  10.576 -72.025  1.00  0.00              
ATOM   2159  HE  ARG B  68      21.079   7.946 -73.442  1.00  0.00              
ATOM   2160 1HH1 ARG B  68      19.594   9.959 -71.025  1.00  0.00              
ATOM   2161 2HH1 ARG B  68      18.904   8.547 -70.250  1.00  0.00              
ATOM   2162 1HH2 ARG B  68      20.275   6.276 -72.549  1.00  0.00              
ATOM   2163 2HH2 ARG B  68      19.289   6.464 -71.112  1.00  0.00              
ATOM   2164  N   GLU B  69      18.804  10.852 -78.251  1.00  0.00              
ATOM   2165  CA  GLU B  69      19.040  10.948 -79.683  1.00  0.00              
ATOM   2166  C   GLU B  69      18.303  12.176 -80.216  1.00  0.00              
ATOM   2167  O   GLU B  69      18.852  12.950 -80.995  1.00  0.00              
ATOM   2168  CB  GLU B  69      18.524   9.701 -80.402  1.00  0.00              
ATOM   2169  CG  GLU B  69      18.648   9.786 -81.911  1.00  0.00              
ATOM   2170  CD  GLU B  69      18.007   8.616 -82.627  1.00  0.00              
ATOM   2171  OE1 GLU B  69      18.122   8.554 -83.869  1.00  0.00              
ATOM   2172  OE2 GLU B  69      17.390   7.761 -81.959  1.00  0.00              
ATOM   2173  H   GLU B  69      18.291  10.061 -77.889  1.00  0.00              
ATOM   2174  HA  GLU B  69      20.105  11.082 -79.874  1.00  0.00              
ATOM   2175 1HB  GLU B  69      19.102   8.856 -80.027  1.00  0.00              
ATOM   2176 2HB  GLU B  69      17.478   9.579 -80.119  1.00  0.00              
ATOM   2177 1HG  GLU B  69      18.242  10.708 -82.329  1.00  0.00              
ATOM   2178 2HG  GLU B  69      19.723   9.754 -82.083  1.00  0.00              
ATOM   2179  N   MET B  70      17.053  12.354 -79.793  1.00  0.00              
ATOM   2180  CA  MET B  70      16.276  13.501 -80.245  1.00  0.00              
ATOM   2181  C   MET B  70      16.916  14.814 -79.801  1.00  0.00              
ATOM   2182  O   MET B  70      16.890  15.797 -80.536  1.00  0.00              
ATOM   2183  CB  MET B  70      14.832  13.417 -79.740  1.00  0.00              
ATOM   2184  CG  MET B  70      14.070  12.200 -80.254  1.00  0.00              
ATOM   2185  SD  MET B  70      14.121  11.983 -82.058  1.00  0.00              
ATOM   2186  CE  MET B  70      13.122  13.376 -82.593  1.00  0.00              
ATOM   2187  H   MET B  70      16.631  11.696 -79.154  1.00  0.00              
ATOM   2188  HA  MET B  70      16.248  13.525 -81.335  1.00  0.00              
ATOM   2189 1HB  MET B  70      14.877  13.393 -78.653  1.00  0.00              
ATOM   2190 2HB  MET B  70      14.328  14.329 -80.063  1.00  0.00              
ATOM   2191 1HG  MET B  70      14.498  11.312 -79.790  1.00  0.00              
ATOM   2192 2HG  MET B  70      13.027  12.301 -79.952  1.00  0.00              
ATOM   2193 1HE  MET B  70      13.057  13.383 -83.681  1.00  0.00              
ATOM   2194 2HE  MET B  70      12.119  13.289 -82.171  1.00  0.00              
ATOM   2195 3HE  MET B  70      13.579  14.305 -82.252  1.00  0.00              
ATOM   2196  N   ALA B  71      17.489  14.830 -78.603  1.00  0.00              
ATOM   2197  CA  ALA B  71      18.148  16.029 -78.103  1.00  0.00              
ATOM   2198  C   ALA B  71      19.342  16.380 -78.999  1.00  0.00              
ATOM   2199  O   ALA B  71      19.539  17.536 -79.366  1.00  0.00              
ATOM   2200  CB  ALA B  71      18.612  15.808 -76.672  1.00  0.00              
ATOM   2201  H   ALA B  71      17.470  14.001 -78.026  1.00  0.00              
ATOM   2202  HA  ALA B  71      17.441  16.858 -78.141  1.00  0.00              
ATOM   2203 1HB  ALA B  71      19.103  16.709 -76.307  1.00  0.00              
ATOM   2204 2HB  ALA B  71      17.752  15.582 -76.042  1.00  0.00              
ATOM   2205 3HB  ALA B  71      19.313  14.976 -76.643  1.00  0.00              
ATOM   2206  N   ARG B  72      20.134  15.377 -79.357  1.00  0.00              
ATOM   2207  CA  ARG B  72      21.291  15.623 -80.207  1.00  0.00              
ATOM   2208  C   ARG B  72      20.868  16.081 -81.601  1.00  0.00              
ATOM   2209  O   ARG B  72      21.492  16.975 -82.184  1.00  0.00              
ATOM   2210  CB  ARG B  72      22.155  14.366 -80.306  1.00  0.00              
ATOM   2211  CG  ARG B  72      22.905  14.028 -79.033  1.00  0.00              
ATOM   2212  CD  ARG B  72      23.912  12.919 -79.281  1.00  0.00              
ATOM   2213  NE  ARG B  72      23.275  11.617 -79.431  1.00  0.00              
ATOM   2214  CZ  ARG B  72      22.879  10.865 -78.410  1.00  0.00              
ATOM   2215  NH1 ARG B  72      23.060  11.283 -77.160  1.00  0.00              
ATOM   2216  NH2 ARG B  72      22.305   9.696 -78.643  1.00  0.00              
ATOM   2217  H   ARG B  72      19.944  14.436 -79.044  1.00  0.00              
ATOM   2218  HA  ARG B  72      21.894  16.428 -79.787  1.00  0.00              
ATOM   2219 1HB  ARG B  72      21.491  13.543 -80.570  1.00  0.00              
ATOM   2220 2HB  ARG B  72      22.866  14.533 -81.115  1.00  0.00              
ATOM   2221 1HG  ARG B  72      23.420  14.924 -78.685  1.00  0.00              
ATOM   2222 2HG  ARG B  72      22.183  13.710 -78.280  1.00  0.00              
ATOM   2223 1HD  ARG B  72      24.466  13.141 -80.192  1.00  0.00              
ATOM   2224 2HD  ARG B  72      24.602  12.873 -78.439  1.00  0.00              
ATOM   2225  HE  ARG B  72      23.043  11.105 -80.274  1.00  0.00              
ATOM   2226 1HH1 ARG B  72      23.500  12.176 -76.989  1.00  0.00              
ATOM   2227 2HH1 ARG B  72      22.757  10.706 -76.388  1.00  0.00              
ATOM   2228 1HH2 ARG B  72      22.172   9.384 -79.596  1.00  0.00              
ATOM   2229 2HH2 ARG B  72      22.005   9.122 -77.870  1.00  0.00              
ATOM   2230  N   LEU B  73      19.802  15.488 -82.131  1.00  0.00              
ATOM   2231  CA  LEU B  73      19.322  15.872 -83.453  1.00  0.00              
ATOM   2232  C   LEU B  73      18.742  17.285 -83.408  1.00  0.00              
ATOM   2233  O   LEU B  73      18.807  18.018 -84.397  1.00  0.00              
ATOM   2234  CB  LEU B  73      18.282  14.864 -83.950  1.00  0.00              
ATOM   2235  CG  LEU B  73      18.856  13.472 -84.254  1.00  0.00              
ATOM   2236  CD1 LEU B  73      17.734  12.509 -84.584  1.00  0.00              
ATOM   2237  CD2 LEU B  73      19.846  13.566 -85.413  1.00  0.00              
ATOM   2238  H   LEU B  73      19.316  14.765 -81.622  1.00  0.00              
ATOM   2239  HA  LEU B  73      20.156  15.888 -84.154  1.00  0.00              
ATOM   2240 1HB  LEU B  73      17.638  14.827 -83.072  1.00  0.00              
ATOM   2241 2HB  LEU B  73      17.719  15.252 -84.798  1.00  0.00              
ATOM   2242  HG  LEU B  73      19.408  13.150 -83.372  1.00  0.00              
ATOM   2243 1HD1 LEU B  73      18.151  11.525 -84.799  1.00  0.00              
ATOM   2244 2HD1 LEU B  73      17.055  12.436 -83.735  1.00  0.00              
ATOM   2245 3HD1 LEU B  73      17.189  12.870 -85.455  1.00  0.00              
ATOM   2246 1HD2 LEU B  73      20.250  12.575 -85.625  1.00  0.00              
ATOM   2247 2HD2 LEU B  73      19.337  13.946 -86.298  1.00  0.00              
ATOM   2248 3HD2 LEU B  73      20.660  14.238 -85.143  1.00  0.00              
ATOM   2249  N   THR B  74      18.190  17.673 -82.259  1.00  0.00              
ATOM   2250  CA  THR B  74      17.635  19.012 -82.097  1.00  0.00              
ATOM   2251  C   THR B  74      18.774  20.033 -82.159  1.00  0.00              
ATOM   2252  O   THR B  74      18.680  21.047 -82.856  1.00  0.00              
ATOM   2253  CB  THR B  74      16.884  19.148 -80.750  1.00  0.00              
ATOM   2254  OG1 THR B  74      15.725  18.300 -80.758  1.00  0.00              
ATOM   2255  CG2 THR B  74      16.435  20.579 -80.527  1.00  0.00              
ATOM   2256  H   THR B  74      18.155  17.027 -81.483  1.00  0.00              
ATOM   2257  HA  THR B  74      16.948  19.229 -82.915  1.00  0.00              
ATOM   2258  HB  THR B  74      17.551  18.849 -79.941  1.00  0.00              
ATOM   2259  HG1 THR B  74      15.144  18.561 -81.476  1.00  0.00              
ATOM   2260 1HG2 THR B  74      15.911  20.651 -79.574  1.00  0.00              
ATOM   2261 2HG2 THR B  74      17.306  21.234 -80.514  1.00  0.00              
ATOM   2262 3HG2 THR B  74      15.767  20.880 -81.333  1.00  0.00              
ATOM   2263  N   ASP B  75      19.855  19.772 -81.431  1.00  0.00              
ATOM   2264  CA  ASP B  75      20.995  20.685 -81.452  1.00  0.00              
ATOM   2265  C   ASP B  75      21.604  20.782 -82.839  1.00  0.00              
ATOM   2266  O   ASP B  75      22.066  21.849 -83.247  1.00  0.00              
ATOM   2267  CB  ASP B  75      22.085  20.232 -80.483  1.00  0.00              
ATOM   2268  CG  ASP B  75      21.784  20.601 -79.052  1.00  0.00              
ATOM   2269  OD1 ASP B  75      21.053  21.584 -78.826  1.00  0.00              
ATOM   2270  OD2 ASP B  75      22.303  19.914 -78.149  1.00  0.00              
ATOM   2271  H   ASP B  75      19.900  18.941 -80.859  1.00  0.00              
ATOM   2272  HA  ASP B  75      20.666  21.691 -81.189  1.00  0.00              
ATOM   2273 1HB  ASP B  75      22.322  19.171 -80.561  1.00  0.00              
ATOM   2274 2HB  ASP B  75      22.926  20.820 -80.850  1.00  0.00              
ATOM   2275  N   ALA B  76      21.616  19.664 -83.551  1.00  0.00              
ATOM   2276  CA  ALA B  76      22.185  19.632 -84.891  1.00  0.00              
ATOM   2277  C   ALA B  76      21.483  20.614 -85.825  1.00  0.00              
ATOM   2278  O   ALA B  76      22.093  21.126 -86.767  1.00  0.00              
ATOM   2279  CB  ALA B  76      22.107  18.222 -85.450  1.00  0.00              
ATOM   2280  H   ALA B  76      21.225  18.817 -83.164  1.00  0.00              
ATOM   2281  HA  ALA B  76      23.230  19.937 -84.834  1.00  0.00              
ATOM   2282 1HB  ALA B  76      22.535  18.206 -86.453  1.00  0.00              
ATOM   2283 2HB  ALA B  76      22.666  17.542 -84.806  1.00  0.00              
ATOM   2284 3HB  ALA B  76      21.067  17.906 -85.495  1.00  0.00              
ATOM   2285  N   LEU B  77      20.208  20.882 -85.564  1.00  0.00              
ATOM   2286  CA  LEU B  77      19.429  21.811 -86.384  1.00  0.00              
ATOM   2287  C   LEU B  77      20.044  23.204 -86.391  1.00  0.00              
ATOM   2288  O   LEU B  77      19.847  23.974 -87.331  1.00  0.00              
ATOM   2289  CB  LEU B  77      17.996  21.913 -85.858  1.00  0.00              
ATOM   2290  CG  LEU B  77      17.129  20.652 -85.849  1.00  0.00              
ATOM   2291  CD1 LEU B  77      15.819  20.942 -85.123  1.00  0.00              
ATOM   2292  CD2 LEU B  77      16.864  20.200 -87.275  1.00  0.00              
ATOM   2293  H   LEU B  77      19.764  20.431 -84.777  1.00  0.00              
ATOM   2294  HA  LEU B  77      19.429  21.472 -87.419  1.00  0.00              
ATOM   2295 1HB  LEU B  77      18.203  22.203 -84.830  1.00  0.00              
ATOM   2296 2HB  LEU B  77      17.439  22.707 -86.354  1.00  0.00              
ATOM   2297  HG  LEU B  77      17.705  19.868 -85.354  1.00  0.00              
ATOM   2298 1HD1 LEU B  77      15.200  20.044 -85.116  1.00  0.00              
ATOM   2299 2HD1 LEU B  77      16.029  21.244 -84.097  1.00  0.00              
ATOM   2300 3HD1 LEU B  77      15.288  21.743 -85.638  1.00  0.00              
ATOM   2301 1HD2 LEU B  77      16.247  19.301 -87.263  1.00  0.00              
ATOM   2302 2HD2 LEU B  77      16.343  20.991 -87.817  1.00  0.00              
ATOM   2303 3HD2 LEU B  77      17.809  19.983 -87.771  1.00  0.00              
ATOM   2304  N   LEU B  78      20.782  23.530 -85.336  1.00  0.00              
ATOM   2305  CA  LEU B  78      21.411  24.840 -85.217  1.00  0.00              
ATOM   2306  C   LEU B  78      22.656  24.963 -86.088  1.00  0.00              
ATOM   2307  O   LEU B  78      23.058  26.071 -86.446  1.00  0.00              
ATOM   2308  CB  LEU B  78      21.798  25.108 -83.759  1.00  0.00              
ATOM   2309  CG  LEU B  78      20.688  25.059 -82.704  1.00  0.00              
ATOM   2310  CD1 LEU B  78      21.302  25.211 -81.319  1.00  0.00              
ATOM   2311  CD2 LEU B  78      19.669  26.156 -82.965  1.00  0.00              
ATOM   2312  H   LEU B  78      20.911  22.854 -84.597  1.00  0.00              
ATOM   2313  HA  LEU B  78      20.724  25.608 -85.570  1.00  0.00              
ATOM   2314 1HB  LEU B  78      22.478  24.273 -83.600  1.00  0.00              
ATOM   2315 2HB  LEU B  78      22.342  26.045 -83.651  1.00  0.00              
ATOM   2316  HG  LEU B  78      20.178  24.103 -82.816  1.00  0.00              
ATOM   2317 1HD1 LEU B  78      20.514  25.176 -80.566  1.00  0.00              
ATOM   2318 2HD1 LEU B  78      22.008  24.398 -81.141  1.00  0.00              
ATOM   2319 3HD1 LEU B  78      21.823  26.165 -81.254  1.00  0.00              
ATOM   2320 1HD2 LEU B  78      18.885  26.110 -82.208  1.00  0.00              
ATOM   2321 2HD2 LEU B  78      20.161  27.128 -82.921  1.00  0.00              
ATOM   2322 3HD2 LEU B  78      19.229  26.016 -83.952  1.00  0.00              
ATOM   2323  N   GLN B  79      23.254  23.825 -86.432  1.00  0.00              
ATOM   2324  CA  GLN B  79      24.473  23.805 -87.235  1.00  0.00              
ATOM   2325  C   GLN B  79      25.434  24.891 -86.767  1.00  0.00              
ATOM   2326  O   GLN B  79      25.776  25.810 -87.513  1.00  0.00              
ATOM   2327  CB  GLN B  79      24.160  23.981 -88.724  1.00  0.00              
ATOM   2328  CG  GLN B  79      23.645  22.714 -89.393  1.00  0.00              
ATOM   2329  CD  GLN B  79      22.138  22.582 -89.325  1.00  0.00              
ATOM   2330  OE1 GLN B  79      21.585  21.505 -89.545  1.00  0.00              
ATOM   2331  NE2 GLN B  79      21.463  23.686 -89.040  1.00  0.00              
ATOM   2332  H   GLN B  79      22.849  22.951 -86.127  1.00  0.00              
ATOM   2333  HA  GLN B  79      24.981  22.850 -87.104  1.00  0.00              
ATOM   2334 1HB  GLN B  79      23.415  24.774 -88.797  1.00  0.00              
ATOM   2335 2HB  GLN B  79      25.084  24.309 -89.203  1.00  0.00              
ATOM   2336 1HG  GLN B  79      23.956  22.405 -90.391  1.00  0.00              
ATOM   2337 2HG  GLN B  79      24.080  22.043 -88.653  1.00  0.00              
ATOM   2338 1HE2 GLN B  79      20.464  23.661 -88.982  1.00  0.00              
ATOM   2339 2HE2 GLN B  79      21.951  24.544 -88.883  1.00  0.00              
ATOM   2340  N   ARG B  80      25.854  24.770 -85.514  1.00  0.00              
ATOM   2341  CA  ARG B  80      26.775  25.713 -84.893  1.00  0.00              
ATOM   2342  C   ARG B  80      28.189  25.520 -85.426  1.00  0.00              
ATOM   2343  O   ARG B  80      28.830  26.534 -85.774  1.00  0.00              
ATOM   2344  OXT ARG B  80      28.657  24.418 -85.501  1.00  0.00              
ATOM   2345  CB  ARG B  80      26.760  25.520 -83.376  1.00  0.00              
ATOM   2346  CG  ARG B  80      25.411  25.797 -82.734  1.00  0.00              
ATOM   2347  CD  ARG B  80      25.341  25.215 -81.335  1.00  0.00              
ATOM   2348  NE  ARG B  80      25.387  23.757 -81.360  1.00  0.00              
ATOM   2349  CZ  ARG B  80      25.395  22.987 -80.276  1.00  0.00              
ATOM   2350  NH1 ARG B  80      25.360  23.536 -79.071  1.00  0.00              
ATOM   2351  NH2 ARG B  80      25.438  21.668 -80.399  1.00  0.00              
ATOM   2352  H   ARG B  80      25.516  23.986 -84.974  1.00  0.00              
ATOM   2353  HA  ARG B  80      26.482  26.733 -85.142  1.00  0.00              
ATOM   2354 1HB  ARG B  80      27.056  24.489 -83.184  1.00  0.00              
ATOM   2355 2HB  ARG B  80      27.510  26.196 -82.964  1.00  0.00              
ATOM   2356 1HG  ARG B  80      25.264  26.876 -82.689  1.00  0.00              
ATOM   2357 2HG  ARG B  80      24.634  25.350 -83.356  1.00  0.00              
ATOM   2358 1HD  ARG B  80      26.186  25.586 -80.756  1.00  0.00              
ATOM   2359 2HD  ARG B  80      24.411  25.533 -80.866  1.00  0.00              
ATOM   2360  HE  ARG B  80      25.417  23.126 -82.150  1.00  0.00              
ATOM   2361 1HH1 ARG B  80      25.326  24.542 -78.978  1.00  0.00              
ATOM   2362 2HH1 ARG B  80      25.367  22.949 -78.250  1.00  0.00              
ATOM   2363 1HH2 ARG B  80      25.465  21.251 -81.320  1.00  0.00              
ATOM   2364 2HH2 ARG B  80      25.446  21.087 -79.574  1.00  0.00              
TER                                                                             
# All scores below are weighted scores, not raw scores.
#BEGIN_POSE_ENERGIES_TABLE v2_redes8_4_take2_31_1dG_1.0Ent_BB_rpm_0015_0001.pdb
label fa_atr fa_rep fa_sol fa_intra_rep pro_close fa_pair hbond_sr_bb hbond_lr_bb hbond_bb_sc hbond_sc dslf_ss_dst dslf_cs_ang dslf_ss_dih dslf_ca_dih rama omega fa_dun p_aa_pp ref total
weights 0.8 0.44 0.65 0.004 1 0.49 0.585 1.17 1.17 1.1 0.5 2 5 5 0.2 0.5 0.56 0.32 1 NA
pose -579.521 69.5591 297.005 1.27315 0.717447 -15.1465 -43.6879 -37.2241 -6.37811 -13.3255 0 0 0 0 -10.1442 2.79831 137.295 -14.3537 -34.54 -245.672
LYS_p:NtermProteinFull_1 -1.89156 0.291748 1.41217 0.0116452 0 -0.0011549 0 0 0 0 0 0 0 0 0 0.0166169 3.4109 0 -0.65 2.60037
ARG_2 -3.44566 1.22387 1.78257 0.0235367 0 -0.442654 0 0 0 -0.272663 0 0 0 0 -0.121155 0.00200723 3.87198 -0.0904795 -0.98 1.55135
LEU_3 -3.52857 0.250736 1.13004 0.00708569 0 0 0 0 0 0 0 0 0 0 -0.0536669 0.176345 1.84174 -0.114017 -0.1 -0.390296
VAL_4 -2.70159 1.70873 1.00183 0.013922 0 0 0 0 0 0 0 0 0 0 -0.148625 0.0441727 1.0746 -0.21988 0.29 1.06315
LYS_5 -3.78405 0.483723 2.35124 0.0060827 0 -0.166755 0 0 0 -0.349667 0 0 0 0 0.135504 0.0196419 1.32168 0.0042048 -0.65 -0.628393
THR_6 -2.47461 0.332042 1.14655 0.00349447 0 -0.0140883 0 0 0 0 0 0 0 0 -0.0309968 0.000107349 0.502633 -0.0162786 -0.27 -0.821145
PHE_7 -6.41057 0.650649 1.82884 0.0246274 0 0 0 0 0 0 0 0 0 0 -0.0979637 0.00914765 0.576848 -0.0609913 0.63 -2.84941
ALA_8 -1.54388 0.224587 0.631929 0.000718733 0 0 0 0 0 0 0 0 0 0 -0.114459 0.00281084 0 0.0162227 0.16 -0.622068
PHE_9 -6.41557 1.10811 1.65261 0.0233728 0.125861 0 0 0 0 0 0 0 0 0 -0.116689 0.000266304 0.701832 -0.231081 0.63 -2.52129
PRO_10 -1.76274 0.389353 0.959822 0.00228418 0.132264 0 0 0 0 0 0 0 0 0 -0.0785306 0.00287839 0.836001 -0.116846 0.02 0.384489
ASN_11 -5.01408 0.29936 3.23042 0.0120681 0 -0.0302782 0 0 -0.365196 0 0 0 0 0 0.509246 0.000371958 0.348139 -0.127682 -0.89 -2.02763
TYR_12 -4.95461 0.560305 2.04551 0.0263267 0 0 0 0 0 0 0 0 0 0 0.0774071 0.00431006 0.935101 0.0383742 0.51 -0.757273
ARG_13 -3.95267 0.259876 2.95231 0.0126613 0 -0.254572 0 0 0 -0.0127118 0 0 0 0 0.0770201 0.000488 1.35849 -0.0835129 -0.98 -0.622626
GLU_14 -4.93491 0.365904 3.09273 0.00462705 0 -0.181308 0 0 -0.365196 0 0 0 0 0 -0.267281 0.0070026 1.77151 -0.141008 -0.81 -1.45794
ALA_15 -4.72858 0.683634 1.71089 0.000682535 0 0 0 0 0 0 0 0 0 0 -0.0919638 0.00246755 0 -0.126004 0.16 -2.38888
MET_16 -4.44316 0.376203 2.2804 0.00677874 0 0 0 0 0 0 0 0 0 0 -0.119069 0.00397734 1.63377 -0.101021 -0.34 -0.702114
ASP_17 -4.26564 0.314734 2.93625 0.00286548 0 -0.147438 0 0 0 -0.0127118 0 0 0 0 -0.0460701 0.000588898 0.574788 0.0534292 -0.67 -1.25921
PHE_18 -6.56298 0.908273 1.48091 0.0238259 0 0 0 0 0 0 0 0 0 0 -0.0620143 0.00134158 0.508165 0.0462762 0.63 -3.0262
ALA_19 -4.0992 0.290623 1.75525 0.000727179 0 0 0 0 0 0 0 0 0 0 -0.158363 0.0010864 0 -0.16232 0.16 -2.21219
ASN_20 -3.5402 0.265272 2.17655 0.00423066 0 -0.0944618 0 0 0 0 0 0 0 0 -0.0390564 0.015176 0.320941 0.0808659 -0.89 -1.70068
ARG_21 -5.11464 0.621371 3.19112 0.0101063 0 -0.029839 0 0 -0.336179 0 0 0 0 0 -0.183053 0.0114956 1.68859 -0.0866025 -0.98 -1.20763
VAL_22 -4.81363 0.294591 1.53235 0.0105404 0 0 0 0 0 0 0 0 0 0 -0.0799129 0.00852887 0.377587 0.0618668 0.29 -2.31808
ARG_23 -4.6486 0.420056 2.97467 0.00936437 0 -0.699823 0 0 0 -0.0770648 0 0 0 0 -0.179518 0.0016501 1.5889 -0.0768353 -0.98 -1.6672
ALA_24 -3.64006 0.434947 2.08038 0.000708809 0 0 0 0 0 0 0 0 0 0 -0.181696 0.00845615 0 -0.15362 0.16 -1.29088
LEU_25 -6.03013 0.686957 2.54544 0.00845778 0 0 0 0 0 0 0 0 0 0 -0.0558926 2.42934e-05 1.18637 -0.101682 -0.1 -1.86045
ALA_26 -4.86437 0.484448 2.04859 0.000733452 0 0 0 0 0 0 0 0 0 0 -0.133685 0.000106389 0 -0.15519 0.16 -2.45937
GLU_27 -3.47803 0.230812 2.11698 0.00534977 0 -0.402295 0 0 0 0 0 0 0 0 -0.225402 0.000895634 0.892587 -0.121431 -0.81 -1.79053
ARG_28 -3.89685 0.496012 2.73582 0.0110303 0 -0.0819521 0 0 0 0 0 0 0 0 -0.187082 0.0158029 1.89022 -0.0839971 -0.98 -0.0810027
GLU_29 -3.98552 0.453544 2.72578 0.00962902 0 -0.282721 0 0 -0.0364068 -0.0392405 0 0 0 0 -0.170505 5.0016e-06 1.35613 -0.00778488 -0.81 -0.787095
ASN_30 -1.7842 0.123971 1.26095 0.00554419 0 -0.0322305 0 0 0 0 0 0 0 0 -0.298796 0.0105904 0.770257 -0.509018 -0.89 -1.34293
HIS_31 -5.61499 0.520216 2.70628 0.00605794 0 -0.143057 0 0 -0.00913989 -0.126692 0 0 0 0 0.111608 0.0810853 1.10843 -0.25427 0.56 -1.05448
HIS_32 -5.44925 0.75482 1.86637 0.00271944 0.0441285 -0.0254376 0 0 0 0 0 0 0 0 -0.089713 0.000184898 0.497991 0.0145295 0.56 -1.82366
PRO_33 -4.16827 1.07365 0.924926 0.0061376 0.0557663 0 0 0 0 0 0 0 0 0 0.454203 0.378788 0.63233 0.0577895 0.02 -0.564679
ARG_34 -4.72932 0.322813 2.89616 0.00738936 0 -0.696071 0 0 0 -0.589204 0 0 0 0 -0.00281577 0.00323777 1.66249 0.0682675 -0.98 -2.03705
MET_35 -3.25122 0.215352 1.17207 0.0031596 0 0 0 0 0 0 0 0 0 0 -0.0897892 0.041855 1.18728 0.00141386 -0.34 -1.05987
THR_36 -2.37737 0.234512 1.54125 0.0058881 0 -0.294398 0 0 0 0 0 0 0 0 0.0604575 0.0107714 0.0314251 -0.0137254 -0.27 -1.07119
ILE_37 -3.19063 0.259618 0.501584 0.019161 0 0 0 0 0 0 0 0 0 0 -0.207351 0.0131465 2.01115 -0.342953 0.24 -0.696271
GLU_38 -3.4297 0.311491 2.06989 0.00677922 0 -0.207795 0 0 0 -0.456244 0 0 0 0 0.269086 0.000709787 0.90574 0.260943 -0.81 -1.0791
TRP_39 -3.53885 0.233867 1.13991 0.0264955 0 0 0 0 0 0 0 0 0 0 -0.143957 0.022243 0.769313 0.132657 0.91 -0.448327
GLY_40 -2.69814 0.225475 1.37107 2.47876e-05 0 0 0 0 0 0 0 0 0 0 -0.259269 7.96809e-05 0 -0.664486 -0.17 -2.19525
ARG_41 -4.63678 0.551553 2.81251 0.0118986 0 -0.108756 0 0 0 -0.456244 0 0 0 0 0.050324 0.115549 1.51636 -0.111813 -0.98 -1.2354
VAL_42 -4.76703 0.635739 1.48155 0.0133345 0 0 0 0 0 0 0 0 0 0 -0.180181 0.0574413 0.105909 -0.386208 0.29 -2.74944
THR_43 -3.47758 0.285992 1.99895 0.00552375 0 -0.0350078 0 0 0 0 0 0 0 0 -0.0219789 0.000123215 0.0810338 -0.0657435 -0.27 -1.49869
VAL_44 -3.89565 0.203281 1.30652 0.00980029 0 0 0 0 0 0 0 0 0 0 -0.213183 0.00202713 0.225288 -0.377569 0.29 -2.44949
GLU_45 -5.76772 0.694958 3.43458 0.00431327 0 -0.701755 0 0 0 -0.861867 0 0 0 0 0.0352813 0.005241 1.53302 0.12185 -0.81 -2.3121
TRP_46 -9.34888 1.07014 2.94933 0.0204857 0 0 0 0 0 -0.114766 0 0 0 0 -0.0184281 0.177361 1.22264 -0.0202973 0.91 -3.15241
TRP_47 -5.50333 0.44731 2.46168 0.0314246 0 0 0 0 -0.00913989 0 0 0 0 0 -0.0392796 0.000185128 1.037 -0.241487 0.91 -0.905641
THR_48 -4.16393 0.245416 2.89412 0.00546352 0 -0.176121 0 0 0 -0.672748 0 0 0 0 0.0827297 0.0108608 0.0499528 0.101649 -0.27 -1.8926
HIS_D_49 -2.05933 0.320385 1.03651 0.00640968 0 0.0152017 0 0 0 0 0 0 0 0 0.141528 0.0180268 0.497073 0.0787586 0.56 0.614565
SER_50 -1.40031 0.137478 0.812087 0.00142461 0 -0.0151174 0 0 0 0 0 0 0 0 -0.117896 0.00305539 0.575995 0.0362808 -0.37 -0.337001
ALA_51 -1.93217 0.327379 0.836725 0.000965926 0 0 0 0 0 0 0 0 0 0 -0.196083 0.00128677 0 -0.0255385 0.16 -0.827432
GLY_52 -1.21803 0.127857 0.756796 2.41479e-05 0 0 0 0 0 0 0 0 0 0 -0.277275 0.00128756 0 -0.48934 -0.17 -1.26868
GLY_53 -2.36565 0.41474 1.32568 0.000134037 0 0 0 0 0 0 0 0 0 0 0.261636 0.0178472 0 -0.789496 -0.17 -1.30511
VAL_54 -3.15511 0.118969 1.60547 0.0130786 0 0 0 0 0 0 0 0 0 0 -0.214631 0.000380897 0.0821783 -0.194524 0.29 -1.45418
THR_55 -4.08683 0.272608 2.93067 0.00524788 0 -0.0735001 0 0 -0.698729 -0.440199 0 0 0 0 -0.087345 1.03139e-05 0.0435806 -0.412435 -0.27 -2.81692
GLU_56 -3.1043 0.215975 2.39471 0.00906283 0 -0.361307 0 0 0 -0.342929 0 0 0 0 -0.208264 0.00042861 2.79094 -0.110247 -0.81 0.474079
LYS_57 -4.5853 0.696779 3.24738 0.0083456 0 -0.606073 0 0 -0.123146 -0.0628844 0 0 0 0 -0.198783 0.000845571 1.75012 -0.0408264 -0.65 -0.56355
ASP_58 -7.29348 0.618401 4.96513 0.00301194 0 -0.316528 0 0 -0.61199 -1.05558 0 0 0 0 -0.111138 0.00620825 1.1889 0.0418407 -0.67 -3.23523
ARG_59 -6.03242 0.293976 4.03264 0.0108776 0 -0.265515 0 0 0 -0.341749 0 0 0 0 -0.222647 0.0219983 1.9929 -0.0915119 -0.98 -1.58145
GLU_60 -4.78292 0.339622 3.09335 0.00820215 0 -0.284276 0 0 0 -0.0236439 0 0 0 0 -0.186462 0.0001843 1.2905 -0.111435 -0.81 -1.46688
MET_61 -7.00818 1.09674 2.53669 0.00375536 0 0 0 0 0 0 0 0 0 0 -0.119701 0.00711289 1.32513 -0.10545 -0.34 -2.6039
ALA_62 -3.77343 0.324162 1.89878 0.000742023 0 0 0 0 0 0 0 0 0 0 -0.106028 7.19912e-08 0 -0.141948 0.16 -1.63772
ARG_63 -4.34764 0.255839 2.82891 0.0114749 0 -0.261458 0 0 0 -0.00117995 0 0 0 0 -0.196169 0.00134957 1.53548 -0.0807796 -0.98 -1.23417
LEU_64 -4.40431 0.382399 1.7908 0.00795172 0 0 0 0 0 0 0 0 0 0 -0.141151 0.0103732 0.166252 -0.095373 -0.1 -2.38306
THR_65 -4.8097 0.501464 2.56774 0.00907883 0 0.0247583 0 0 0 -0.114766 0 0 0 0 0.0136532 0.00428901 0.180942 0.071655 -0.27 -1.82089
ASP_66 -4.28601 0.463851 3.29653 0.0042482 0 -0.32689 0 0 0 -0.349667 0 0 0 0 -0.136514 0.00164799 1.03034 0.0185075 -0.67 -0.953958
ALA_67 -2.90294 0.651037 1.67115 0.000843289 0 0 0 0 0 0 0 0 0 0 -0.209615 0.000288666 0 -0.136984 0.16 -0.766222
LEU_68 -5.36272 1.30321 2.9775 0.00538101 0 0 0 0 -0.432359 0 0 0 0 0 -0.0793311 0.0025711 0.384261 0.00312174 -0.1 -1.29837
LEU_69 -3.76932 0.982982 1.72697 0.00567854 0 0 0 0 0 0 0 0 0 0 -0.167946 0.012263 0.379402 -0.0810795 -0.1 -1.01106
GLN_70 -2.97637 1.58223 2.67383 0.0440349 0 -0.029839 0 0 -0.0961803 0 0 0 0 0 0.128931 5.93416e-06 5.44549 -0.21813 -0.97 5.584
ARG_p:CtermProteinFull_71 -1.80549 0.106893 1.41776 0.0110796 0 -0.0634895 0 0 0 0 0 0 0 0 0 0 2.0536 0 -0.98 0.740345
LYS_p:NtermProteinFull_72 -1.92261 0.292396 1.42874 0.01166 0 -0.00115424 0 0 0 0 0 0 0 0 0 0.0165132 3.41296 0 -0.65 2.5885
ARG_73 -3.3846 1.1929 1.77628 0.0235474 0 -0.273567 0 0 0 -0.26164 0 0 0 0 -0.121425 0.00200099 3.86271 -0.090546 -0.98 1.74567
LEU_74 -3.52768 0.250867 1.12971 0.00708508 0 0 0 0 0 0 0 0 0 0 -0.0539891 0.176992 1.84156 -0.114143 -0.1 -0.389599
VAL_75 -2.70146 1.71058 1.00168 0.0138982 0 0 0 0 0 0 0 0 0 0 -0.148785 0.0449865 1.07385 -0.219723 0.29 1.06502
LYS_76 -3.78427 0.483399 2.3513 0.00608497 0 -0.166791 0 0 0 -0.349199 0 0 0 0 0.135793 0.0201987 1.31858 0.00382243 -0.65 -0.631083
THR_77 -2.47491 0.332491 1.14674 0.00349121 0 -0.0140867 0 0 0 0 0 0 0 0 -0.0309925 0.000102281 0.498464 -0.0153106 -0.27 -0.824001
PHE_78 -6.41068 0.649472 1.8288 0.0245637 0 0 0 0 0 0 0 0 0 0 -0.0979923 0.00921982 0.580646 -0.0610275 0.63 -2.84699
ALA_79 -1.54378 0.223992 0.631893 0.000718564 0 0 0 0 0 0 0 0 0 0 -0.113116 0.0033356 0 0.017256 0.16 -0.619705
PHE_80 -6.41654 1.10801 1.6533 0.0234102 0.128395 0 0 0 0 0 0 0 0 0 -0.116571 0.000419667 0.69953 -0.230903 0.63 -2.52095
PRO_81 -1.76265 0.38949 0.959443 0.00227769 0.13549 0 0 0 0 0 0 0 0 0 -0.0784842 0.00354663 0.834232 -0.116152 0.02 0.387193
ASN_82 -5.13287 0.300491 3.30745 0.0120339 0 -0.147008 0 0 -0.471556 0 0 0 0 0 0.506353 0.000426552 0.348681 -0.127497 -0.89 -2.2935
TYR_83 -7.58309 1.03052 2.81645 0.0263006 0 0 0 0 0 0 0 0 0 0 0.0778638 0.00409905 0.934493 0.0389054 0.51 -2.14445
ARG_84 -4.86015 0.282576 3.47899 0.0126645 0 -0.809038 0 0 0 -0.0157394 0 0 0 0 0.0797315 0.000464617 1.35778 -0.0832712 -0.98 -1.53599
GLU_85 -4.87217 0.366217 3.03689 0.00462174 0 -0.294048 0 0 -0.471556 0 0 0 0 0 -0.267231 0.00714654 1.76967 -0.141025 -0.81 -1.67147
ALA_86 -4.72461 0.683641 1.70842 0.000679294 0 0 0 0 0 0 0 0 0 0 -0.0916064 0.00216064 0 -0.125983 0.16 -2.3873
MET_87 -4.65367 0.375819 2.39812 0.00678212 0 0 0 0 0 0 0 0 0 0 -0.118668 0.00406103 1.63432 -0.100665 -0.34 -0.793902
ASP_88 -4.39214 0.294031 3.17384 0.00303134 0 -0.576422 0 0 0 -0.0928043 0 0 0 0 -0.0464654 0.000363262 0.293574 0.05327 -0.67 -1.95972
PHE_89 -6.56178 0.907398 1.47967 0.0238223 0 0 0 0 0 0 0 0 0 0 -0.0614974 0.00126207 0.508316 0.045533 0.63 -3.02728
ALA_90 -4.09923 0.290983 1.75526 0.00072605 0 0 0 0 0 0 0 0 0 0 -0.157854 0.00110137 0 -0.162314 0.16 -2.21133
ASN_91 -3.65889 0.265971 2.32022 0.00422414 0 -0.124505 0 0 0 0 0 0 0 0 -0.0386538 0.0149085 0.32099 0.0812278 -0.89 -1.70451
ARG_92 -5.11427 0.622414 3.19087 0.0100794 0 -0.0298425 0 0 -0.335911 0 0 0 0 0 -0.183101 0.0120049 1.68832 -0.0865889 -0.98 -1.20603
VAL_93 -4.81399 0.295051 1.53286 0.0105361 0 0 0 0 0 0 0 0 0 0 -0.0799599 0.00757174 0.379701 0.0618274 0.29 -2.3164
ARG_94 -4.00167 0.398592 2.248 0.00934738 0 -0.152876 0 0 0 0 0 0 0 0 -0.179242 0.00188612 1.58872 -0.0767858 -0.98 -1.14403
ALA_95 -3.63993 0.434429 2.08021 0.000708785 0 0 0 0 0 0 0 0 0 0 -0.180371 0.00814567 0 -0.153518 0.16 -1.29032
LEU_96 -6.03013 0.687543 2.54566 0.00845995 0 0 0 0 0 0 0 0 0 0 -0.0561601 3.04273e-05 1.18527 -0.101673 -0.1 -1.86101
ALA_97 -4.8625 0.480529 2.04757 0.000735981 0 0 0 0 0 0 0 0 0 0 -0.134112 0.000114858 0 -0.155274 0.16 -2.46294
GLU_98 -3.35053 0.231181 2.03655 0.00534433 0 -0.1505 0 0 0 0 0 0 0 0 -0.225948 0.000625626 0.892156 -0.121677 -0.81 -1.4928
ARG_99 -3.89658 0.49462 2.73591 0.0110233 0 -0.0819617 0 0 0 0 0 0 0 0 -0.187085 0.0163291 1.88893 -0.0838856 -0.98 -0.0826967
GLU_100 -3.9852 0.45348 2.72563 0.00964216 0 -0.28276 0 0 -0.0363872 -0.0392144 0 0 0 0 -0.170294 4.96562e-06 1.35474 -0.00756089 -0.81 -0.787921
ASN_101 -1.77396 0.124088 1.25227 0.00552177 0 -0.0281109 0 0 0 0 0 0 0 0 -0.298771 0.0119319 0.770262 -0.509002 -0.89 -1.33576
HIS_102 -5.55592 0.51615 2.71069 0.00604131 0 -0.142939 0 0 -0.0086326 -0.112725 0 0 0 0 0.110311 0.0815211 1.10745 -0.25439 0.56 -0.982439
HIS_103 -3.20293 0.361588 1.25001 0.00271653 0.0436302 0.00153817 0 0 0 0 0 0 0 0 -0.0896084 0.00015278 0.497853 0.0147816 0.56 -0.560268
PRO_104 -3.29544 0.930752 0.52651 0.00614574 0.0519113 0 0 0 0 0 0 0 0 0 0.457158 0.37406 0.635077 0.0600631 0.02 -0.233764
ARG_105 -3.56 0.190225 2.42605 0.0074011 0 -0.263881 0 0 0 -0.432819 0 0 0 0 -0.00247577 0.0028767 1.66305 0.0681585 -0.98 -0.881418
MET_106 -2.75962 0.216341 0.887961 0.00317288 0 0 0 0 0 0 0 0 0 0 -0.0903383 0.0395506 1.18735 0.00117472 -0.34 -0.854412
THR_107 -2.37757 0.234036 1.54154 0.00587128 0 -0.0701968 0 0 0 0 0 0 0 0 0.0611358 0.0112936 0.0314294 -0.0131864 -0.27 -0.845649
ILE_108 -3.40341 0.261251 0.656948 0.0191717 0 0 0 0 0 0 0 0 0 0 -0.207671 0.0131216 2.01061 -0.343362 0.24 -0.753341
GLU_109 -3.68254 0.31113 2.17371 0.00679948 0 -0.40336 0 0 0 -0.54104 0 0 0 0 0.269112 0.000548978 0.906994 0.261029 -0.81 -1.50762
TRP_110 -4.48578 0.281764 1.35614 0.0264816 0 0 0 0 0 0 0 0 0 0 -0.144257 0.0236909 0.769619 0.132492 0.91 -1.12984
GLY_111 -2.69833 0.226254 1.37153 2.45776e-05 0 0 0 0 0 0 0 0 0 0 -0.260281 3.81451e-05 0 -0.665018 -0.17 -2.19579
ARG_112 -4.63628 0.552093 2.81207 0.0119236 0 -0.108745 0 0 0 -0.54104 0 0 0 0 0.0507884 0.114609 1.51633 -0.111807 -0.98 -1.32005
VAL_113 -4.76724 0.635796 1.48131 0.0133752 0 0 0 0 0 0 0 0 0 0 -0.180112 0.0567866 0.106884 -0.386263 0.29 -2.74947
THR_114 -3.47715 0.286743 1.99854 0.00553112 0 -0.0159725 0 0 0 0 0 0 0 0 -0.0219582 0.000136121 0.0824393 -0.0653598 -0.27 -1.47705
VAL_115 -3.89574 0.202948 1.30674 0.00981181 0 0 0 0 0 0 0 0 0 0 -0.213066 0.00217593 0.221294 -0.377715 0.29 -2.45355
GLU_116 -5.60382 0.630751 3.38613 0.00431532 0 -0.456409 0 0 0 -0.694459 0 0 0 0 0.0353423 0.00535212 1.53382 0.121914 -0.81 -1.84707
TRP_117 -9.28936 1.06878 2.93592 0.0204741 0 0 0 0 0 -0.114577 0 0 0 0 -0.0185968 0.174698 1.21291 -0.0207493 0.91 -3.1205
TRP_118 -5.15872 0.210432 2.37913 0.0242545 0 0 0 0 -0.0086326 0 0 0 0 0 -0.0392667 0.000175538 1.39464 -0.241427 0.91 -0.529408
THR_119 -4.19848 0.203481 2.91092 0.00546092 0 -0.176193 0 0 0 -0.64408 0 0 0 0 0.0825959 0.0105439 0.0475716 0.101508 -0.27 -1.92666
HIS_D_120 -1.88071 0.315314 0.991402 0.0064122 0 0.015232 0 0 0 0 0 0 0 0 0.143494 0.0192456 0.496959 0.0793739 0.56 0.746724
SER_121 -1.40108 0.137573 0.812395 0.00143008 0 -0.0151269 0 0 0 0 0 0 0 0 -0.118597 0.00336789 0.568923 0.0355419 -0.37 -0.345573
ALA_122 -1.93254 0.329182 0.836971 0.000964503 0 0 0 0 0 0 0 0 0 0 -0.195139 0.00125759 0 -0.0242521 0.16 -0.823562
GLY_123 -1.22884 0.128111 0.756201 2.3586e-05 0 0 0 0 0 0 0 0 0 0 -0.276996 0.00092602 0 -0.487499 -0.17 -1.27808
GLY_124 -2.42167 0.415767 1.34183 0.000133579 0 0 0 0 0 0 0 0 0 0 0.262472 0.0183394 0 -0.789564 -0.17 -1.34269
VAL_125 -3.16096 0.11855 1.60559 0.0130962 0 0 0 0 0 0 0 0 0 0 -0.214967 0.000369873 0.082662 -0.194798 0.29 -1.46046
THR_126 -4.0871 0.272575 2.93075 0.00524973 0 -0.0734646 0 0 -0.69884 -0.44072 0 0 0 0 -0.0870324 9.82229e-06 0.0443707 -0.411685 -0.27 -2.81589
GLU_127 -3.10442 0.215868 2.39474 0.0090541 0 -0.361231 0 0 0 -0.342604 0 0 0 0 -0.209277 0.000623476 2.78751 -0.110619 -0.81 0.469638
LYS_128 -4.58403 0.694704 3.24686 0.00833812 0 -0.605898 0 0 -0.123298 -0.0629229 0 0 0 0 -0.198005 0.000798006 1.74951 -0.0408503 -0.65 -0.564795
ASP_129 -7.29305 0.61509 4.96401 0.00301148 0 -0.316563 0 0 -0.611929 -1.03544 0 0 0 0 -0.11059 0.00666058 1.19202 0.0419248 -0.67 -3.21486
ARG_130 -6.03285 0.294434 4.03244 0.010864 0 -0.26543 0 0 0 -0.341442 0 0 0 0 -0.222875 0.0216537 1.99303 -0.0915053 -0.98 -1.58168
GLU_131 -4.78294 0.339735 3.09314 0.00822061 0 -0.284243 0 0 0 -0.0237085 0 0 0 0 -0.187154 0.000309773 1.29061 -0.111645 -0.81 -1.46768
MET_132 -7.00691 1.09445 2.53638 0.00375258 0 0 0 0 0 0 0 0 0 0 -0.119384 0.00699917 1.32398 -0.105157 -0.34 -2.60589
ALA_133 -3.77305 0.323778 1.89855 0.000741185 0 0 0 0 0 0 0 0 0 0 -0.106189 3.76932e-07 0 -0.14198 0.16 -1.63815
ARG_134 -4.34721 0.25555 2.8286 0.0114651 0 -0.261319 0 0 0 -0.00116193 0 0 0 0 -0.196405 0.00137083 1.53754 -0.0808936 -0.98 -1.23246
LEU_135 -4.40414 0.383476 1.79037 0.00797182 0 0 0 0 0 0 0 0 0 0 -0.141233 0.0106508 0.165749 -0.0952951 -0.1 -2.38245
THR_136 -4.80944 0.501199 2.56738 0.00907704 0 0.0247517 0 0 0 -0.114577 0 0 0 0 0.0138078 0.00502918 0.178237 0.0716098 -0.27 -1.82292
ASP_137 -4.28571 0.464806 3.29611 0.00422964 0 -0.326926 0 0 0 -0.349199 0 0 0 0 -0.135642 0.00143425 1.02882 0.0187489 -0.67 -0.953336
ALA_138 -2.90292 0.649882 1.67075 0.000847186 0 0 0 0 0 0 0 0 0 0 -0.209094 0.000289894 0 -0.137154 0.16 -0.7674
LEU_139 -5.3628 1.30606 2.97751 0.00537039 0 0 0 0 -0.431807 0 0 0 0 0 -0.079856 0.00280688 0.382977 0.00266925 -0.1 -1.29707
LEU_140 -3.76949 0.981017 1.72714 0.00568672 0 0 0 0 0 0 0 0 0 0 -0.167881 0.0121651 0.372043 -0.0810479 -0.1 -1.02037
GLN_141 -2.97684 1.58507 2.67437 0.0439972 0 -0.0298425 0 0 -0.0958958 0 0 0 0 0 0.127906 1.17982e-07 5.45089 -0.218348 -0.97 5.5913
ARG_p:CtermProteinFull_142 -1.80578 0.107619 1.41795 0.0110829 0 -0.0635572 0 0 0 0 0 0 0 0 0 0 2.05515 0 -0.98 0.74246
#END_POSE_ENERGIES_TABLE v2_redes8_4_take2_31_1dG_1.0Ent_BB_rpm_0015_0001.pdb
