# Supplementary material for: A Generic Program for Multistate Protein Design
Source: PLoS One. 2011 Jul 6;6(7):e20937. doi: 10.1371/journal.pone.0020937 (PMC3130737; doi:10.1371/journal.pone.0020937)
Supplement: File S2 — Design models generated by this study for both the heterodimerization task and the orthogonal interface redesign task. (BZ2) [file pone.0020937.s002.bz2 › SupplementaryMaterials/select_heterodimer_designs/design4/v2_redes8_4_take2_31_1dG_1.0Ent_AA.pdb]

ATOM      1  N   LYS A  10       0.838  40.160 -67.579  1.00 23.61              
ATOM      2  CA  LYS A  10      -0.121  41.140 -68.077  1.00 19.49              
ATOM      3  C   LYS A  10      -0.185  41.060 -69.603  1.00 12.64              
ATOM      4  O   LYS A  10       0.710  41.544 -70.294  1.00 12.85              
ATOM      5  CB  LYS A  10       0.307  42.540 -67.641  1.00 27.71              
ATOM      6  CG  LYS A  10      -0.743  43.611 -67.857  1.00 35.53              
ATOM      7  CD  LYS A  10      -1.989  43.333 -67.034  1.00 43.10              
ATOM      8  CE  LYS A  10      -2.969  44.485 -67.134  1.00 44.49              
ATOM      9  NZ  LYS A  10      -3.291  44.798 -68.551  1.00 48.88              
ATOM     10 1H   LYS A  10       1.633  40.461 -67.052  1.00  0.00              
ATOM     11 2H   LYS A  10       0.538  39.441 -66.953  1.00  0.00              
ATOM     12 3H   LYS A  10       1.329  39.571 -68.220  1.00  0.00              
ATOM     13  HA  LYS A  10      -1.111  40.927 -67.671  1.00  0.00              
ATOM     14 1HB  LYS A  10       0.554  42.483 -66.581  1.00  0.00              
ATOM     15 2HB  LYS A  10       1.203  42.792 -68.208  1.00  0.00              
ATOM     16 1HG  LYS A  10      -0.321  44.574 -67.566  1.00  0.00              
ATOM     17 2HG  LYS A  10      -1.002  43.634 -68.915  1.00  0.00              
ATOM     18 1HD  LYS A  10      -2.454  42.419 -67.406  1.00  0.00              
ATOM     19 2HD  LYS A  10      -1.694  43.191 -65.994  1.00  0.00              
ATOM     20 1HE  LYS A  10      -3.878  44.208 -66.602  1.00  0.00              
ATOM     21 2HE  LYS A  10      -2.521  45.357 -66.657  1.00  0.00              
ATOM     22 1HZ  LYS A  10      -3.944  45.568 -68.586  1.00  0.00              
ATOM     23 2HZ  LYS A  10      -2.445  45.052 -69.041  1.00  0.00              
ATOM     24 3HZ  LYS A  10      -3.703  43.987 -68.989  1.00  0.00              
ATOM     25  N   ARG A  11      -1.250  40.455 -70.122  1.00 10.27              
ATOM     26  CA  ARG A  11      -1.403  40.283 -71.562  1.00 10.62              
ATOM     27  C   ARG A  11      -2.846  40.464 -71.999  1.00 10.19              
ATOM     28  O   ARG A  11      -3.772  40.302 -71.205  1.00  9.91              
ATOM     29  CB  ARG A  11      -0.930  38.887 -71.945  1.00 14.21              
ATOM     30  CG  ARG A  11      -1.656  37.807 -71.164  1.00 23.24              
ATOM     31  CD  ARG A  11      -0.945  36.478 -71.244  1.00 31.44              
ATOM     32  NE  ARG A  11      -1.725  35.402 -70.636  1.00 27.17              
ATOM     33  CZ  ARG A  11      -2.033  35.330 -69.346  1.00 37.04              
ATOM     34  NH1 ARG A  11      -1.629  36.274 -68.507  1.00 33.69              
ATOM     35  NH2 ARG A  11      -2.745  34.307 -68.891  1.00 39.44              
ATOM     36  H   ARG A  11      -1.970  40.106 -69.506  1.00  0.00              
ATOM     37  HA  ARG A  11      -0.762  40.991 -72.088  1.00  0.00              
ATOM     38 1HB  ARG A  11      -1.106  38.773 -73.014  1.00  0.00              
ATOM     39 2HB  ARG A  11       0.141  38.849 -71.747  1.00  0.00              
ATOM     40 1HG  ARG A  11      -1.719  38.116 -70.120  1.00  0.00              
ATOM     41 2HG  ARG A  11      -2.661  37.701 -71.573  1.00  0.00              
ATOM     42 1HD  ARG A  11      -0.769  36.233 -72.291  1.00  0.00              
ATOM     43 2HD  ARG A  11       0.009  36.555 -70.724  1.00  0.00              
ATOM     44  HE  ARG A  11      -2.137  34.583 -71.064  1.00  0.00              
ATOM     45 1HH1 ARG A  11      -1.085  37.052 -68.851  1.00  0.00              
ATOM     46 2HH1 ARG A  11      -1.868  36.211 -67.528  1.00  0.00              
ATOM     47 1HH2 ARG A  11      -3.051  33.585 -69.529  1.00  0.00              
ATOM     48 2HH2 ARG A  11      -2.977  34.254 -67.910  1.00  0.00              
ATOM     49  N   LEU A  12      -3.018  40.797 -73.274  1.00  8.68              
ATOM     50  CA  LEU A  12      -4.329  41.001 -73.881  1.00  8.99              
ATOM     51  C   LEU A  12      -4.649  39.675 -74.559  1.00 10.37              
ATOM     52  O   LEU A  12      -3.973  39.285 -75.516  1.00 12.43              
ATOM     53  CB  LEU A  12      -4.227  42.132 -74.896  1.00 12.34              
ATOM     54  CG  LEU A  12      -5.493  42.738 -75.487  1.00 12.53              
ATOM     55  CD1 LEU A  12      -6.456  43.161 -74.388  1.00 13.59              
ATOM     56  CD2 LEU A  12      -5.086  43.928 -76.337  1.00 13.32              
ATOM     57  H   LEU A  12      -2.190  40.912 -73.841  1.00  0.00              
ATOM     58  HA  LEU A  12      -5.051  41.265 -73.109  1.00  0.00              
ATOM     59 1HB  LEU A  12      -3.745  42.885 -74.274  1.00  0.00              
ATOM     60 2HB  LEU A  12      -3.570  41.872 -75.726  1.00  0.00              
ATOM     61  HG  LEU A  12      -5.940  41.985 -76.136  1.00  0.00              
ATOM     62 1HD1 LEU A  12      -7.353  43.591 -74.835  1.00  0.00              
ATOM     63 2HD1 LEU A  12      -6.731  42.292 -73.790  1.00  0.00              
ATOM     64 3HD1 LEU A  12      -5.977  43.904 -73.751  1.00  0.00              
ATOM     65 1HD2 LEU A  12      -5.975  44.383 -76.775  1.00  0.00              
ATOM     66 2HD2 LEU A  12      -4.571  44.661 -75.715  1.00  0.00              
ATOM     67 3HD2 LEU A  12      -4.419  43.596 -77.133  1.00  0.00              
ATOM     68  N   VAL A  13      -5.697  39.007 -74.088  1.00  8.86              
ATOM     69  CA  VAL A  13      -6.037  37.673 -74.557  1.00 10.60              
ATOM     70  C   VAL A  13      -7.471  37.486 -75.027  1.00  8.62              
ATOM     71  O   VAL A  13      -8.405  38.076 -74.479  1.00  9.56              
ATOM     72  CB  VAL A  13      -5.782  36.647 -73.425  1.00  9.31              
ATOM     73  CG1 VAL A  13      -5.917  35.227 -73.950  1.00 11.03              
ATOM     74  CG2 VAL A  13      -4.411  36.875 -72.814  1.00  6.90              
ATOM     75  H   VAL A  13      -6.274  39.442 -73.382  1.00  0.00              
ATOM     76  HA  VAL A  13      -5.454  37.402 -75.438  1.00  0.00              
ATOM     77  HB  VAL A  13      -6.515  36.803 -72.634  1.00  0.00              
ATOM     78 1HG1 VAL A  13      -5.735  34.521 -73.140  1.00  0.00              
ATOM     79 2HG1 VAL A  13      -6.923  35.078 -74.341  1.00  0.00              
ATOM     80 3HG1 VAL A  13      -5.190  35.062 -74.745  1.00  0.00              
ATOM     81 1HG2 VAL A  13      -4.241  36.150 -72.019  1.00  0.00              
ATOM     82 2HG2 VAL A  13      -3.647  36.757 -73.583  1.00  0.00              
ATOM     83 3HG2 VAL A  13      -4.359  37.883 -72.402  1.00  0.00              
ATOM     84  N   LYS A  14      -7.632  36.632 -76.033  1.00  8.72              
ATOM     85  CA  LYS A  14      -8.942  36.289 -76.562  1.00  9.55              
ATOM     86  C   LYS A  14      -8.859  34.932 -77.241  1.00  8.42              
ATOM     87  O   LYS A  14      -7.859  34.605 -77.887  1.00  9.06              
ATOM     88  CB  LYS A  14      -9.433  37.332 -77.571  1.00  8.78              
ATOM     89  CG  LYS A  14     -10.800  36.995 -78.169  1.00 10.33              
ATOM     90  CD  LYS A  14     -11.326  38.111 -79.054  1.00 10.80              
ATOM     91  CE  LYS A  14     -12.598  37.688 -79.772  1.00 13.11              
ATOM     92  NZ  LYS A  14     -13.170  38.803 -80.573  1.00 14.23              
ATOM     93  H   LYS A  14      -6.811  36.209 -76.441  1.00  0.00              
ATOM     94  HA  LYS A  14      -9.667  36.238 -75.749  1.00  0.00              
ATOM     95 1HB  LYS A  14      -9.480  38.287 -77.046  1.00  0.00              
ATOM     96 2HB  LYS A  14      -8.684  37.390 -78.361  1.00  0.00              
ATOM     97 1HG  LYS A  14     -10.704  36.084 -78.761  1.00  0.00              
ATOM     98 2HG  LYS A  14     -11.502  36.825 -77.354  1.00  0.00              
ATOM     99 1HD  LYS A  14     -11.530  38.982 -78.430  1.00  0.00              
ATOM    100 2HD  LYS A  14     -10.560  38.363 -79.788  1.00  0.00              
ATOM    101 1HE  LYS A  14     -12.359  36.852 -80.427  1.00  0.00              
ATOM    102 2HE  LYS A  14     -13.322  37.366 -79.023  1.00  0.00              
ATOM    103 1HZ  LYS A  14     -14.012  38.488 -81.035  1.00  0.00              
ATOM    104 2HZ  LYS A  14     -13.390  39.578 -79.963  1.00  0.00              
ATOM    105 3HZ  LYS A  14     -12.497  39.100 -81.265  1.00  0.00              
ATOM    106  N   THR A  15      -9.904  34.132 -77.074  1.00  9.22              
ATOM    107  CA  THR A  15      -9.960  32.827 -77.709  1.00 10.04              
ATOM    108  C   THR A  15     -10.979  32.896 -78.835  1.00  9.52              
ATOM    109  O   THR A  15     -12.004  33.580 -78.728  1.00 14.01              
ATOM    110  CB  THR A  15     -10.370  31.723 -76.721  1.00 12.91              
ATOM    111  OG1 THR A  15     -11.655  32.027 -76.164  1.00 19.02              
ATOM    112  CG2 THR A  15      -9.343  31.603 -75.608  1.00 12.72              
ATOM    113  H   THR A  15     -10.676  34.431 -76.496  1.00  0.00              
ATOM    114  HA  THR A  15      -8.983  32.575 -78.121  1.00  0.00              
ATOM    115  HB  THR A  15     -10.440  30.776 -77.256  1.00  0.00              
ATOM    116  HG1 THR A  15     -11.975  32.854 -76.532  1.00  0.00              
ATOM    117 1HG2 THR A  15      -9.647  30.817 -74.917  1.00  0.00              
ATOM    118 2HG2 THR A  15      -8.371  31.356 -76.035  1.00  0.00              
ATOM    119 3HG2 THR A  15      -9.275  32.550 -75.074  1.00  0.00              
ATOM    120  N   PHE A  16     -10.674  32.205 -79.924  1.00 10.03              
ATOM    121  CA  PHE A  16     -11.533  32.155 -81.095  1.00 10.93              
ATOM    122  C   PHE A  16     -11.910  30.701 -81.328  1.00 10.09              
ATOM    123  O   PHE A  16     -11.043  29.825 -81.345  1.00 11.16              
ATOM    124  CB  PHE A  16     -10.791  32.713 -82.309  1.00 10.38              
ATOM    125  CG  PHE A  16     -10.400  34.158 -82.168  1.00  9.31              
ATOM    126  CD1 PHE A  16      -9.299  34.530 -81.395  1.00  9.69              
ATOM    127  CD2 PHE A  16     -11.142  35.151 -82.799  1.00 10.21              
ATOM    128  CE1 PHE A  16      -8.947  35.875 -81.256  1.00 11.16              
ATOM    129  CE2 PHE A  16     -10.796  36.496 -82.665  1.00 11.35              
ATOM    130  CZ  PHE A  16      -9.697  36.857 -81.892  1.00 11.37              
ATOM    131  H   PHE A  16      -9.803  31.693 -79.930  1.00  0.00              
ATOM    132  HA  PHE A  16     -12.429  32.753 -80.923  1.00  0.00              
ATOM    133 1HB  PHE A  16      -9.870  32.155 -82.475  1.00  0.00              
ATOM    134 2HB  PHE A  16     -11.420  32.646 -83.196  1.00  0.00              
ATOM    135  HD1 PHE A  16      -8.712  33.757 -80.898  1.00  0.00              
ATOM    136  HD2 PHE A  16     -12.004  34.868 -83.405  1.00  0.00              
ATOM    137  HE1 PHE A  16      -8.085  36.152 -80.650  1.00  0.00              
ATOM    138  HE2 PHE A  16     -11.386  37.264 -83.164  1.00  0.00              
ATOM    139  HZ  PHE A  16      -9.426  37.906 -81.784  1.00  0.00              
ATOM    140  N   ALA A  17     -13.204  30.447 -81.495  1.00 11.89              
ATOM    141  CA  ALA A  17     -13.708  29.094 -81.698  1.00 12.47              
ATOM    142  C   ALA A  17     -13.840  28.712 -83.165  1.00 12.07              
ATOM    143  O   ALA A  17     -14.171  29.541 -84.011  1.00 14.38              
ATOM    144  CB  ALA A  17     -15.056  28.938 -81.000  1.00 16.39              
ATOM    145  H   ALA A  17     -13.856  31.218 -81.480  1.00  0.00              
ATOM    146  HA  ALA A  17     -13.000  28.388 -81.263  1.00  0.00              
ATOM    147 1HB  ALA A  17     -15.429  27.925 -81.154  1.00  0.00              
ATOM    148 2HB  ALA A  17     -14.937  29.122 -79.932  1.00  0.00              
ATOM    149 3HB  ALA A  17     -15.765  29.652 -81.415  1.00  0.00              
ATOM    150  N   PHE A  18     -13.578  27.439 -83.451  1.00 13.47              
ATOM    151  CA  PHE A  18     -13.670  26.896 -84.800  1.00 13.21              
ATOM    152  C   PHE A  18     -14.265  25.494 -84.724  1.00 14.19              
ATOM    153  O   PHE A  18     -14.290  24.885 -83.660  1.00 12.94              
ATOM    154  CB  PHE A  18     -12.287  26.848 -85.454  1.00 14.89              
ATOM    155  CG  PHE A  18     -11.634  28.191 -85.562  1.00 14.26              
ATOM    156  CD1 PHE A  18     -10.865  28.693 -84.515  1.00 13.55              
ATOM    157  CD2 PHE A  18     -11.842  28.988 -86.682  1.00 15.89              
ATOM    158  CE1 PHE A  18     -10.318  29.972 -84.582  1.00 15.00              
ATOM    159  CE2 PHE A  18     -11.300  30.268 -86.756  1.00 18.82              
ATOM    160  CZ  PHE A  18     -10.537  30.759 -85.701  1.00 15.48              
ATOM    161  H   PHE A  18     -13.304  26.830 -82.693  1.00  0.00              
ATOM    162  HA  PHE A  18     -14.321  27.525 -85.409  1.00  0.00              
ATOM    163 1HB  PHE A  18     -11.617  26.218 -84.870  1.00  0.00              
ATOM    164 2HB  PHE A  18     -12.365  26.453 -86.466  1.00  0.00              
ATOM    165  HD1 PHE A  18     -10.692  28.072 -83.636  1.00  0.00              
ATOM    166  HD2 PHE A  18     -12.441  28.601 -87.507  1.00  0.00              
ATOM    167  HE1 PHE A  18      -9.719  30.352 -83.755  1.00  0.00              
ATOM    168  HE2 PHE A  18     -11.472  30.886 -87.637  1.00  0.00              
ATOM    169  HZ  PHE A  18     -10.114  31.761 -85.755  1.00  0.00              
ATOM    170  N   PRO A  19     -14.763  24.968 -85.854  1.00 15.59              
ATOM    171  CA  PRO A  19     -15.360  23.628 -85.877  1.00 17.01              
ATOM    172  C   PRO A  19     -14.357  22.476 -85.855  1.00 17.90              
ATOM    173  O   PRO A  19     -14.726  21.333 -85.587  1.00 19.86              
ATOM    174  CB  PRO A  19     -16.182  23.649 -87.160  1.00 18.94              
ATOM    175  CG  PRO A  19     -15.335  24.482 -88.062  1.00 18.74              
ATOM    176  CD  PRO A  19     -14.923  25.632 -87.161  1.00 18.87              
ATOM    177  HA  PRO A  19     -15.971  23.419 -84.986  1.00  0.00              
ATOM    178 1HB  PRO A  19     -16.340  22.634 -87.554  1.00  0.00              
ATOM    179 2HB  PRO A  19     -17.176  24.090 -86.995  1.00  0.00              
ATOM    180 1HG  PRO A  19     -14.472  23.912 -88.436  1.00  0.00              
ATOM    181 2HG  PRO A  19     -15.903  24.820 -88.941  1.00  0.00              
ATOM    182 1HD  PRO A  19     -13.987  26.105 -87.492  1.00  0.00              
ATOM    183 2HD  PRO A  19     -15.686  26.424 -87.122  1.00  0.00              
ATOM    184  N   ASN A  20     -13.092  22.775 -86.133  1.00 15.93              
ATOM    185  CA  ASN A  20     -12.059  21.747 -86.155  1.00 14.05              
ATOM    186  C   ASN A  20     -10.673  22.335 -85.908  1.00 13.81              
ATOM    187  O   ASN A  20     -10.542  23.464 -85.434  1.00 15.02              
ATOM    188  CB  ASN A  20     -12.076  21.028 -87.507  1.00 17.19              
ATOM    189  CG  ASN A  20     -12.019  21.991 -88.674  1.00 16.84              
ATOM    190  OD1 ASN A  20     -11.284  22.978 -88.642  1.00 19.01              
ATOM    191  ND2 ASN A  20     -12.789  21.706 -89.718  1.00 23.90              
ATOM    192  H   ASN A  20     -12.838  23.732 -86.333  1.00  0.00              
ATOM    193  HA  ASN A  20     -12.252  21.012 -85.372  1.00  0.00              
ATOM    194 1HB  ASN A  20     -11.424  20.174 -87.693  1.00  0.00              
ATOM    195 2HB  ASN A  20     -13.102  20.681 -87.381  1.00  0.00              
ATOM    196 1HD2 ASN A  20     -12.790  22.308 -90.517  1.00  0.00              
ATOM    197 2HD2 ASN A  20     -13.367  20.890 -89.705  1.00  0.00              
ATOM    198  N   HIS A  21      -9.641  21.560 -86.227  1.00  0.00              
ATOM    199  CA  HIS A  21      -8.260  21.997 -86.049  1.00  0.00              
ATOM    200  C   HIS A  21      -7.795  22.791 -87.266  1.00  0.00              
ATOM    201  O   HIS A  21      -7.145  23.826 -87.135  1.00  0.00              
ATOM    202  CB  HIS A  21      -7.333  20.800 -85.812  1.00  0.00              
ATOM    203  CG  HIS A  21      -5.925  21.186 -85.481  1.00  0.00              
ATOM    204  ND1 HIS A  21      -4.974  21.429 -86.449  1.00  0.00              
ATOM    205  CD2 HIS A  21      -5.307  21.370 -84.291  1.00  0.00              
ATOM    206  CE1 HIS A  21      -3.830  21.747 -85.867  1.00  0.00              
ATOM    207  NE2 HIS A  21      -4.006  21.718 -84.559  1.00  0.00              
ATOM    208  H   HIS A  21      -9.821  20.641 -86.604  1.00  0.00              
ATOM    209  HA  HIS A  21      -8.184  22.632 -85.165  1.00  0.00              
ATOM    210 1HB  HIS A  21      -7.697  20.202 -84.975  1.00  0.00              
ATOM    211 2HB  HIS A  21      -7.285  20.180 -86.707  1.00  0.00              
ATOM    212  HD1 HIS A  21      -5.127  21.450 -87.437  1.00  0.00              
ATOM    213  HD2 HIS A  21      -5.649  21.291 -83.259  1.00  0.00              
ATOM    214  HE1 HIS A  21      -2.948  21.977 -86.465  1.00  0.00              
ATOM    215  N   ARG A  22      -8.135  22.289 -88.450  1.00  0.00              
ATOM    216  CA  ARG A  22      -7.754  22.912 -89.712  1.00  0.00              
ATOM    217  C   ARG A  22      -8.088  24.402 -89.788  1.00  0.00              
ATOM    218  O   ARG A  22      -7.232  25.221 -90.130  1.00  0.00              
ATOM    219  CB  ARG A  22      -8.344  22.163 -90.898  1.00  0.00              
ATOM    220  CG  ARG A  22      -7.724  20.801 -91.166  1.00  0.00              
ATOM    221  CD  ARG A  22      -8.342  20.059 -92.295  1.00  0.00              
ATOM    222  NE  ARG A  22      -7.781  18.737 -92.527  1.00  0.00              
ATOM    223  CZ  ARG A  22      -8.257  17.850 -93.422  1.00  0.00              
ATOM    224  NH1 ARG A  22      -9.321  18.122 -94.144  1.00  0.00              
ATOM    225  NH2 ARG A  22      -7.639  16.688 -93.538  1.00  0.00              
ATOM    226  H   ARG A  22      -8.681  21.439 -88.466  1.00  0.00              
ATOM    227  HA  ARG A  22      -6.678  22.815 -89.861  1.00  0.00              
ATOM    228 1HB  ARG A  22      -9.408  22.041 -90.700  1.00  0.00              
ATOM    229 2HB  ARG A  22      -8.208  22.797 -91.774  1.00  0.00              
ATOM    230 1HG  ARG A  22      -6.667  20.939 -91.394  1.00  0.00              
ATOM    231 2HG  ARG A  22      -7.826  20.191 -90.268  1.00  0.00              
ATOM    232 1HD  ARG A  22      -9.405  19.932 -92.096  1.00  0.00              
ATOM    233 2HD  ARG A  22      -8.210  20.634 -93.211  1.00  0.00              
ATOM    234  HE  ARG A  22      -6.991  18.286 -92.085  1.00  0.00              
ATOM    235 1HH1 ARG A  22      -9.793  19.008 -94.031  1.00  0.00              
ATOM    236 2HH1 ARG A  22      -9.662  17.443 -94.810  1.00  0.00              
ATOM    237 1HH2 ARG A  22      -6.833  16.488 -92.962  1.00  0.00              
ATOM    238 2HH2 ARG A  22      -7.975  16.005 -94.201  1.00  0.00              
ATOM    239  N   GLU A  23      -9.331  24.746 -89.476  1.00 12.38              
ATOM    240  CA  GLU A  23      -9.754  26.140 -89.523  1.00 13.83              
ATOM    241  C   GLU A  23      -9.057  26.985 -88.461  1.00 11.71              
ATOM    242  O   GLU A  23      -8.803  28.173 -88.675  1.00 11.16              
ATOM    243  CB  GLU A  23     -11.274  26.249 -89.364  1.00 15.51              
ATOM    244  CG  GLU A  23     -12.062  25.648 -90.520  1.00 21.87              
ATOM    245  CD  GLU A  23     -13.503  26.122 -90.558  1.00 27.31              
ATOM    246  OE1 GLU A  23     -14.263  25.648 -91.428  1.00 35.95              
ATOM    247  OE2 GLU A  23     -13.876  26.972 -89.723  1.00 31.30              
ATOM    248  H   GLU A  23      -9.998  24.039 -89.202  1.00  0.00              
ATOM    249  HA  GLU A  23      -9.473  26.580 -90.481  1.00  0.00              
ATOM    250 1HB  GLU A  23     -11.535  25.737 -88.438  1.00  0.00              
ATOM    251 2HB  GLU A  23     -11.510  27.309 -89.272  1.00  0.00              
ATOM    252 1HG  GLU A  23     -11.611  25.832 -91.495  1.00  0.00              
ATOM    253 2HG  GLU A  23     -12.048  24.579 -90.311  1.00  0.00              
ATOM    254  N   ALA A  24      -8.753  26.372 -87.319  1.00  0.00              
ATOM    255  CA  ALA A  24      -8.062  27.073 -86.240  1.00  0.00              
ATOM    256  C   ALA A  24      -6.661  27.427 -86.731  1.00  0.00              
ATOM    257  O   ALA A  24      -6.193  28.552 -86.565  1.00  0.00              
ATOM    258  CB  ALA A  24      -7.984  26.186 -85.001  1.00  0.00              
ATOM    259  H   ALA A  24      -9.004  25.402 -87.194  1.00  0.00              
ATOM    260  HA  ALA A  24      -8.625  27.973 -85.991  1.00  0.00              
ATOM    261 1HB  ALA A  24      -7.467  26.721 -84.204  1.00  0.00              
ATOM    262 2HB  ALA A  24      -8.991  25.931 -84.672  1.00  0.00              
ATOM    263 3HB  ALA A  24      -7.438  25.275 -85.240  1.00  0.00              
ATOM    264  N   GLY A  25      -6.001  26.461 -87.359  1.00  0.00              
ATOM    265  CA  GLY A  25      -4.664  26.679 -87.887  1.00  0.00              
ATOM    266  C   GLY A  25      -4.692  27.733 -88.999  1.00  0.00              
ATOM    267  O   GLY A  25      -3.794  28.573 -89.084  1.00  0.00              
ATOM    268  H   GLY A  25      -6.434  25.556 -87.474  1.00  0.00              
ATOM    269 1HA  GLY A  25      -4.014  27.021 -87.081  1.00  0.00              
ATOM    270 2HA  GLY A  25      -4.282  25.741 -88.287  1.00  0.00              
ATOM    271  N   ASP A  26      -5.722  27.695 -89.846  1.00 12.41              
ATOM    272  CA  ASP A  26      -5.842  28.674 -90.927  1.00 12.74              
ATOM    273  C   ASP A  26      -5.885  30.088 -90.343  1.00 11.07              
ATOM    274  O   ASP A  26      -5.221  30.998 -90.836  1.00 12.29              
ATOM    275  CB  ASP A  26      -7.120  28.451 -91.751  1.00 12.81              
ATOM    276  CG  ASP A  26      -7.088  27.171 -92.575  1.00 14.97              
ATOM    277  OD1 ASP A  26      -5.984  26.691 -92.916  1.00 17.04              
ATOM    278  OD2 ASP A  26      -8.182  26.660 -92.895  1.00 17.07              
ATOM    279  H   ASP A  26      -6.432  26.984 -89.745  1.00  0.00              
ATOM    280  HA  ASP A  26      -4.987  28.589 -91.598  1.00  0.00              
ATOM    281 1HB  ASP A  26      -8.033  28.492 -91.156  1.00  0.00              
ATOM    282 2HB  ASP A  26      -7.076  29.318 -92.411  1.00  0.00              
ATOM    283  N   PHE A  27      -6.673  30.264 -89.288  1.00 10.46              
ATOM    284  CA  PHE A  27      -6.799  31.569 -88.653  1.00 11.04              
ATOM    285  C   PHE A  27      -5.475  31.992 -88.026  1.00  9.55              
ATOM    286  O   PHE A  27      -5.069  33.146 -88.135  1.00  9.97              
ATOM    287  CB  PHE A  27      -7.893  31.528 -87.589  1.00 11.88              
ATOM    288  CG  PHE A  27      -8.083  32.830 -86.867  1.00 12.55              
ATOM    289  CD1 PHE A  27      -8.580  33.945 -87.534  1.00 15.94              
ATOM    290  CD2 PHE A  27      -7.755  32.945 -85.521  1.00 15.34              
ATOM    291  CE1 PHE A  27      -8.748  35.159 -86.868  1.00 20.37              
ATOM    292  CE2 PHE A  27      -7.920  34.156 -84.847  1.00 18.20              
ATOM    293  CZ  PHE A  27      -8.417  35.261 -85.524  1.00 19.15              
ATOM    294  H   PHE A  27      -7.195  29.484 -88.916  1.00  0.00              
ATOM    295  HA  PHE A  27      -7.061  32.320 -89.399  1.00  0.00              
ATOM    296 1HB  PHE A  27      -8.851  31.281 -88.045  1.00  0.00              
ATOM    297 2HB  PHE A  27      -7.650  30.784 -86.831  1.00  0.00              
ATOM    298  HD1 PHE A  27      -8.840  33.862 -88.590  1.00  0.00              
ATOM    299  HD2 PHE A  27      -7.364  32.075 -84.991  1.00  0.00              
ATOM    300  HE1 PHE A  27      -9.139  36.024 -87.403  1.00  0.00              
ATOM    301  HE2 PHE A  27      -7.659  34.236 -83.792  1.00  0.00              
ATOM    302  HZ  PHE A  27      -8.545  36.207 -85.000  1.00  0.00              
ATOM    303  N   MET A  28      -4.798  31.050 -87.380  1.00  0.00              
ATOM    304  CA  MET A  28      -3.519  31.346 -86.756  1.00  0.00              
ATOM    305  C   MET A  28      -2.531  31.873 -87.792  1.00  0.00              
ATOM    306  O   MET A  28      -1.750  32.774 -87.512  1.00  0.00              
ATOM    307  CB  MET A  28      -2.962  30.100 -86.070  1.00  0.00              
ATOM    308  CG  MET A  28      -1.543  30.253 -85.541  1.00  0.00              
ATOM    309  SD  MET A  28      -0.958  28.780 -84.681  1.00  0.00              
ATOM    310  CE  MET A  28       0.721  29.261 -84.289  1.00  0.00              
ATOM    311  H   MET A  28      -5.171  30.113 -87.318  1.00  0.00              
ATOM    312  HA  MET A  28      -3.669  32.116 -85.999  1.00  0.00              
ATOM    313 1HB  MET A  28      -3.634  29.866 -85.245  1.00  0.00              
ATOM    314 2HB  MET A  28      -2.991  29.294 -86.803  1.00  0.00              
ATOM    315 1HG  MET A  28      -0.886  30.459 -86.386  1.00  0.00              
ATOM    316 2HG  MET A  28      -1.526  31.099 -84.854  1.00  0.00              
ATOM    317 1HE  MET A  28       1.217  28.450 -83.754  1.00  0.00              
ATOM    318 2HE  MET A  28       1.264  29.472 -85.212  1.00  0.00              
ATOM    319 3HE  MET A  28       0.707  30.154 -83.664  1.00  0.00              
ATOM    320  N   ASN A  29      -2.561  31.308 -88.994  1.00  0.00              
ATOM    321  CA  ASN A  29      -1.659  31.757 -90.046  1.00  0.00              
ATOM    322  C   ASN A  29      -1.962  33.186 -90.485  1.00  0.00              
ATOM    323  O   ASN A  29      -1.050  33.935 -90.825  1.00  0.00              
ATOM    324  CB  ASN A  29      -1.704  30.824 -91.242  1.00  0.00              
ATOM    325  CG  ASN A  29      -1.029  29.502 -91.004  1.00  0.00              
ATOM    326  OD1 ASN A  29      -0.193  29.362 -90.104  1.00  0.00              
ATOM    327  ND2 ASN A  29      -1.326  28.554 -91.856  1.00  0.00              
ATOM    328  H   ASN A  29      -3.211  30.560 -89.189  1.00  0.00              
ATOM    329  HA  ASN A  29      -0.634  31.778 -89.671  1.00  0.00              
ATOM    330 1HB  ASN A  29      -2.635  30.657 -91.786  1.00  0.00              
ATOM    331 2HB  ASN A  29      -1.043  31.453 -91.838  1.00  0.00              
ATOM    332 1HD2 ASN A  29      -0.914  27.648 -91.759  1.00  0.00              
ATOM    333 2HD2 ASN A  29      -1.964  28.736 -92.603  1.00  0.00              
ATOM    334  N   ARG A  30      -3.236  33.565 -90.473  1.00 10.13              
ATOM    335  CA  ARG A  30      -3.601  34.928 -90.843  1.00 10.66              
ATOM    336  C   ARG A  30      -3.110  35.889 -89.755  1.00  7.66              
ATOM    337  O   ARG A  30      -2.657  36.988 -90.057  1.00  9.29              
ATOM    338  CB  ARG A  30      -5.112  35.045 -91.019  1.00 10.53              
ATOM    339  CG  ARG A  30      -5.639  34.246 -92.205  1.00 12.23              
ATOM    340  CD  ARG A  30      -7.137  34.413 -92.361  1.00 17.00              
ATOM    341  NE  ARG A  30      -7.496  35.792 -92.670  1.00 18.24              
ATOM    342  CZ  ARG A  30      -8.719  36.294 -92.538  1.00 18.39              
ATOM    343  NH1 ARG A  30      -9.709  35.528 -92.097  1.00 26.71              
ATOM    344  NH2 ARG A  30      -8.951  37.563 -92.842  1.00 21.52              
ATOM    345  H   ARG A  30      -3.963  32.916 -90.208  1.00  0.00              
ATOM    346  HA  ARG A  30      -3.162  35.178 -91.809  1.00  0.00              
ATOM    347 1HB  ARG A  30      -5.568  34.691 -90.096  1.00  0.00              
ATOM    348 2HB  ARG A  30      -5.335  36.104 -91.152  1.00  0.00              
ATOM    349 1HG  ARG A  30      -5.139  34.595 -93.109  1.00  0.00              
ATOM    350 2HG  ARG A  30      -5.405  33.193 -92.044  1.00  0.00              
ATOM    351 1HD  ARG A  30      -7.483  33.770 -93.170  1.00  0.00              
ATOM    352 2HD  ARG A  30      -7.624  34.122 -91.431  1.00  0.00              
ATOM    353  HE  ARG A  30      -6.917  36.547 -93.013  1.00  0.00              
ATOM    354 1HH1 ARG A  30      -9.530  34.562 -91.861  1.00  0.00              
ATOM    355 2HH1 ARG A  30     -10.637  35.914 -91.999  1.00  0.00              
ATOM    356 1HH2 ARG A  30      -8.195  38.146 -93.174  1.00  0.00              
ATOM    357 2HH2 ARG A  30      -9.881  37.941 -92.741  1.00  0.00              
ATOM    358  N   VAL A  31      -3.202  35.475 -88.491  1.00  8.75              
ATOM    359  CA  VAL A  31      -2.727  36.314 -87.395  1.00  8.95              
ATOM    360  C   VAL A  31      -1.205  36.436 -87.531  1.00  8.96              
ATOM    361  O   VAL A  31      -0.633  37.489 -87.267  1.00  9.86              
ATOM    362  CB  VAL A  31      -3.093  35.717 -86.011  1.00  8.47              
ATOM    363  CG1 VAL A  31      -2.531  36.594 -84.894  1.00 10.12              
ATOM    364  CG2 VAL A  31      -4.605  35.614 -85.871  1.00 11.68              
ATOM    365  H   VAL A  31      -3.603  34.572 -88.281  1.00  0.00              
ATOM    366  HA  VAL A  31      -3.143  37.320 -87.457  1.00  0.00              
ATOM    367  HB  VAL A  31      -2.695  34.704 -85.946  1.00  0.00              
ATOM    368 1HG1 VAL A  31      -2.794  36.165 -83.927  1.00  0.00              
ATOM    369 2HG1 VAL A  31      -1.446  36.647 -84.984  1.00  0.00              
ATOM    370 3HG1 VAL A  31      -2.952  37.596 -84.972  1.00  0.00              
ATOM    371 1HG2 VAL A  31      -4.853  35.193 -84.897  1.00  0.00              
ATOM    372 2HG2 VAL A  31      -5.046  36.607 -85.961  1.00  0.00              
ATOM    373 3HG2 VAL A  31      -5.000  34.968 -86.656  1.00  0.00              
ATOM    374  N   GLY A  32      -0.557  35.356 -87.962  1.00  0.00              
ATOM    375  CA  GLY A  32       0.885  35.387 -88.149  1.00  0.00              
ATOM    376  C   GLY A  32       1.304  36.376 -89.229  1.00  0.00              
ATOM    377  O   GLY A  32       2.297  37.087 -89.075  1.00  0.00              
ATOM    378  H   GLY A  32      -1.061  34.504 -88.163  1.00  0.00              
ATOM    379 1HA  GLY A  32       1.360  35.677 -87.211  1.00  0.00              
ATOM    380 2HA  GLY A  32       1.228  34.394 -88.437  1.00  0.00              
ATOM    381  N   ALA A  33       0.549  36.429 -90.325  1.00 11.61              
ATOM    382  CA  ALA A  33       0.857  37.353 -91.416  1.00 12.16              
ATOM    383  C   ALA A  33       0.698  38.787 -90.925  1.00 11.51              
ATOM    384  O   ALA A  33       1.491  39.668 -91.260  1.00 12.12              
ATOM    385  CB  ALA A  33      -0.066  37.097 -92.603  1.00 13.75              
ATOM    386  H   ALA A  33      -0.253  35.820 -90.407  1.00  0.00              
ATOM    387  HA  ALA A  33       1.887  37.188 -91.734  1.00  0.00              
ATOM    388 1HB  ALA A  33       0.176  37.792 -93.407  1.00  0.00              
ATOM    389 2HB  ALA A  33       0.069  36.074 -92.955  1.00  0.00              
ATOM    390 3HB  ALA A  33      -1.101  37.243 -92.297  1.00  0.00              
ATOM    391  N   LEU A  34      -0.338  39.012 -90.125  1.00 11.29              
ATOM    392  CA  LEU A  34      -0.605  40.323 -89.554  1.00 11.51              
ATOM    393  C   LEU A  34       0.577  40.736 -88.673  1.00  9.32              
ATOM    394  O   LEU A  34       1.063  41.867 -88.747  1.00 11.34              
ATOM    395  CB  LEU A  34      -1.892  40.262 -88.728  1.00 12.53              
ATOM    396  CG  LEU A  34      -2.190  41.414 -87.770  1.00 12.31              
ATOM    397  CD1 LEU A  34      -2.336  42.711 -88.547  1.00 14.65              
ATOM    398  CD2 LEU A  34      -3.459  41.107 -86.985  1.00 12.44              
ATOM    399  H   LEU A  34      -0.959  38.245 -89.908  1.00  0.00              
ATOM    400  HA  LEU A  34      -0.723  41.053 -90.354  1.00  0.00              
ATOM    401 1HB  LEU A  34      -2.622  40.276 -89.536  1.00  0.00              
ATOM    402 2HB  LEU A  34      -1.976  39.324 -88.179  1.00  0.00              
ATOM    403  HG  LEU A  34      -1.364  41.468 -87.061  1.00  0.00              
ATOM    404 1HD1 LEU A  34      -2.548  43.527 -87.857  1.00  0.00              
ATOM    405 2HD1 LEU A  34      -1.410  42.921 -89.082  1.00  0.00              
ATOM    406 3HD1 LEU A  34      -3.154  42.618 -89.260  1.00  0.00              
ATOM    407 1HD2 LEU A  34      -3.671  41.929 -86.301  1.00  0.00              
ATOM    408 2HD2 LEU A  34      -4.294  40.984 -87.675  1.00  0.00              
ATOM    409 3HD2 LEU A  34      -3.322  40.188 -86.415  1.00  0.00              
ATOM    410  N   ALA A  35       1.038  39.804 -87.844  1.00  0.00              
ATOM    411  CA  ALA A  35       2.160  40.050 -86.945  1.00  0.00              
ATOM    412  C   ALA A  35       3.413  40.451 -87.720  1.00  0.00              
ATOM    413  O   ALA A  35       4.149  41.348 -87.310  1.00  0.00              
ATOM    414  CB  ALA A  35       2.431  38.821 -86.090  1.00  0.00              
ATOM    415  H   ALA A  35       0.594  38.897 -87.840  1.00  0.00              
ATOM    416  HA  ALA A  35       1.899  40.871 -86.277  1.00  0.00              
ATOM    417 1HB  ALA A  35       3.270  39.020 -85.423  1.00  0.00              
ATOM    418 2HB  ALA A  35       1.546  38.585 -85.499  1.00  0.00              
ATOM    419 3HB  ALA A  35       2.674  37.977 -86.734  1.00  0.00              
ATOM    420  N   GLU A  36       3.653  39.776 -88.840  1.00  0.00              
ATOM    421  CA  GLU A  36       4.819  40.061 -89.669  1.00  0.00              
ATOM    422  C   GLU A  36       4.750  41.476 -90.240  1.00  0.00              
ATOM    423  O   GLU A  36       5.762  42.176 -90.304  1.00  0.00              
ATOM    424  CB  GLU A  36       4.934  39.039 -90.802  1.00  0.00              
ATOM    425  CG  GLU A  36       5.556  37.712 -90.390  1.00  0.00              
ATOM    426  CD  GLU A  36       7.013  37.871 -90.057  1.00  0.00              
ATOM    427  OE1 GLU A  36       7.732  38.411 -90.864  1.00  0.00              
ATOM    428  OE2 GLU A  36       7.388  37.556 -88.952  1.00  0.00              
ATOM    429  H   GLU A  36       3.013  39.048 -89.124  1.00  0.00              
ATOM    430  HA  GLU A  36       5.726  39.995 -89.067  1.00  0.00              
ATOM    431 1HB  GLU A  36       3.926  38.865 -91.178  1.00  0.00              
ATOM    432 2HB  GLU A  36       5.541  39.496 -91.584  1.00  0.00              
ATOM    433 1HG  GLU A  36       5.044  37.233 -89.556  1.00  0.00              
ATOM    434 2HG  GLU A  36       5.453  37.093 -91.281  1.00  0.00              
ATOM    435  N   ARG A  37       3.556  41.894 -90.651  1.00 15.76              
ATOM    436  CA  ARG A  37       3.364  43.224 -91.224  1.00 17.66              
ATOM    437  C   ARG A  37       3.553  44.347 -90.206  1.00 18.51              
ATOM    438  O   ARG A  37       4.112  45.398 -90.525  1.00 20.48              
ATOM    439  CB  ARG A  37       1.961  43.353 -91.830  1.00 21.55              
ATOM    440  CG  ARG A  37       1.656  42.408 -92.978  1.00 28.41              
ATOM    441  CD  ARG A  37       0.438  42.890 -93.762  1.00 33.15              
ATOM    442  NE  ARG A  37      -0.792  42.890 -92.972  1.00 32.61              
ATOM    443  CZ  ARG A  37      -1.512  41.804 -92.703  1.00 33.44              
ATOM    444  NH1 ARG A  37      -1.131  40.620 -93.162  1.00 29.78              
ATOM    445  NH2 ARG A  37      -2.619  41.903 -91.979  1.00 34.02              
ATOM    446  H   ARG A  37       2.762  41.276 -90.565  1.00  0.00              
ATOM    447  HA  ARG A  37       4.064  43.376 -92.046  1.00  0.00              
ATOM    448 1HB  ARG A  37       1.249  43.174 -91.026  1.00  0.00              
ATOM    449 2HB  ARG A  37       1.860  44.380 -92.182  1.00  0.00              
ATOM    450 1HG  ARG A  37       2.526  42.367 -93.634  1.00  0.00              
ATOM    451 2HG  ARG A  37       1.464  41.416 -92.568  1.00  0.00              
ATOM    452 1HD  ARG A  37       0.619  43.908 -94.106  1.00  0.00              
ATOM    453 2HD  ARG A  37       0.289  42.237 -94.621  1.00  0.00              
ATOM    454  HE  ARG A  37      -1.272  43.661 -92.526  1.00  0.00              
ATOM    455 1HH1 ARG A  37      -0.291  40.543 -93.717  1.00  0.00              
ATOM    456 2HH1 ARG A  37      -1.682  39.800 -92.954  1.00  0.00              
ATOM    457 1HH2 ARG A  37      -2.913  42.806 -91.633  1.00  0.00              
ATOM    458 2HH2 ARG A  37      -3.163  41.077 -91.778  1.00  0.00              
ATOM    459  N   GLU A  38       3.084  44.120 -88.983  1.00 14.28              
ATOM    460  CA  GLU A  38       3.165  45.123 -87.927  1.00 14.86              
ATOM    461  C   GLU A  38       4.398  45.024 -87.036  1.00 11.24              
ATOM    462  O   GLU A  38       4.564  45.822 -86.108  1.00 14.46              
ATOM    463  CB  GLU A  38       1.907  45.048 -87.062  1.00 15.73              
ATOM    464  CG  GLU A  38       0.622  45.238 -87.851  1.00 18.27              
ATOM    465  CD  GLU A  38       0.540  46.605 -88.500  1.00 24.94              
ATOM    466  OE1 GLU A  38      -0.338  46.804 -89.366  1.00 30.72              
ATOM    467  OE2 GLU A  38       1.351  47.483 -88.138  1.00 26.63              
ATOM    468  H   GLU A  38       2.659  43.226 -88.781  1.00  0.00              
ATOM    469  HA  GLU A  38       3.240  46.118 -88.367  1.00  0.00              
ATOM    470 1HB  GLU A  38       1.908  44.069 -86.583  1.00  0.00              
ATOM    471 2HB  GLU A  38       1.996  45.825 -86.302  1.00  0.00              
ATOM    472 1HG  GLU A  38       0.466  44.477 -88.615  1.00  0.00              
ATOM    473 2HG  GLU A  38      -0.157  45.157 -87.095  1.00  0.00              
ATOM    474  N   ASN A  39       5.254  44.047 -87.306  1.00 13.25              
ATOM    475  CA  ASN A  39       6.466  43.859 -86.520  1.00 13.01              
ATOM    476  C   ASN A  39       6.199  43.657 -85.028  1.00 11.14              
ATOM    477  O   ASN A  39       6.970  44.111 -84.180  1.00 14.12              
ATOM    478  CB  ASN A  39       7.412  45.048 -86.715  1.00 17.93              
ATOM    479  CG  ASN A  39       7.893  45.175 -88.145  1.00 22.32              
ATOM    480  OD1 ASN A  39       8.417  44.221 -88.720  1.00 23.33              
ATOM    481  ND2 ASN A  39       7.720  46.355 -88.727  1.00 28.24              
ATOM    482  H   ASN A  39       5.063  43.419 -88.073  1.00  0.00              
ATOM    483  HA  ASN A  39       6.983  42.956 -86.848  1.00  0.00              
ATOM    484 1HB  ASN A  39       7.163  46.031 -86.314  1.00  0.00              
ATOM    485 2HB  ASN A  39       8.202  44.600 -86.112  1.00  0.00              
ATOM    486 1HD2 ASN A  39       8.019  46.495 -89.672  1.00  0.00              
ATOM    487 2HD2 ASN A  39       7.291  47.103 -88.222  1.00  0.00              
ATOM    488  N   HIS A  40       5.101  42.977 -84.710  1.00 10.95              
ATOM    489  CA  HIS A  40       4.756  42.693 -83.323  1.00  9.25              
ATOM    490  C   HIS A  40       4.101  41.323 -83.337  1.00  9.34              
ATOM    491  O   HIS A  40       3.101  41.107 -84.024  1.00 10.08              
ATOM    492  CB  HIS A  40       3.804  43.753 -82.769  1.00 10.67              
ATOM    493  CG  HIS A  40       3.675  43.721 -81.278  1.00  9.71              
ATOM    494  ND1 HIS A  40       4.761  43.814 -80.435  1.00 13.94              
ATOM    495  CD2 HIS A  40       2.588  43.602 -80.479  1.00  9.70              
ATOM    496  CE1 HIS A  40       4.350  43.755 -79.181  1.00 13.98              
ATOM    497  NE2 HIS A  40       3.035  43.627 -79.180  1.00 10.44              
ATOM    498  H   HIS A  40       4.491  42.649 -85.446  1.00  0.00              
ATOM    499  HA  HIS A  40       5.660  42.687 -82.715  1.00  0.00              
ATOM    500 1HB  HIS A  40       4.158  44.751 -83.031  1.00  0.00              
ATOM    501 2HB  HIS A  40       2.803  43.606 -83.173  1.00  0.00              
ATOM    502  HD2 HIS A  40       1.523  43.501 -80.688  1.00  0.00              
ATOM    503  HE1 HIS A  40       5.064  43.812 -78.360  1.00  0.00              
ATOM    504  HE2 HIS A  40       2.446  43.558 -78.362  1.00  0.00              
ATOM    505  N   HIS A  41       4.668  40.401 -82.570  1.00  0.00              
ATOM    506  CA  HIS A  41       4.186  39.033 -82.566  1.00  0.00              
ATOM    507  C   HIS A  41       3.490  38.571 -81.307  1.00  0.00              
ATOM    508  O   HIS A  41       3.889  38.903 -80.194  1.00  0.00              
ATOM    509  CB  HIS A  41       5.354  38.085 -82.854  1.00  0.00              
ATOM    510  CG  HIS A  41       5.971  38.283 -84.204  1.00  0.00              
ATOM    511  ND1 HIS A  41       6.955  39.219 -84.442  1.00  0.00              
ATOM    512  CD2 HIS A  41       5.742  37.667 -85.388  1.00  0.00              
ATOM    513  CE1 HIS A  41       7.307  39.169 -85.716  1.00  0.00              
ATOM    514  NE2 HIS A  41       6.585  38.236 -86.310  1.00  0.00              
ATOM    515  H   HIS A  41       5.447  40.650 -81.978  1.00  0.00              
ATOM    516  HA  HIS A  41       3.402  38.919 -83.314  1.00  0.00              
ATOM    517 1HB  HIS A  41       6.150  38.235 -82.124  1.00  0.00              
ATOM    518 2HB  HIS A  41       5.016  37.050 -82.815  1.00  0.00              
ATOM    519  HD2 HIS A  41       5.061  36.871 -85.689  1.00  0.00              
ATOM    520  HE1 HIS A  41       8.077  39.834 -86.105  1.00  0.00              
ATOM    521  HE2 HIS A  41       6.639  37.977 -87.285  1.00  0.00              
ATOM    522  N   PRO A  42       2.444  37.758 -81.473  1.00  0.00              
ATOM    523  CA  PRO A  42       1.672  37.235 -80.350  1.00  0.00              
ATOM    524  C   PRO A  42       2.186  35.878 -79.918  1.00  0.00              
ATOM    525  O   PRO A  42       3.156  35.350 -80.471  1.00  0.00              
ATOM    526  CB  PRO A  42       0.293  37.082 -80.960  1.00  0.00              
ATOM    527  CG  PRO A  42       0.643  36.490 -82.317  1.00  0.00              
ATOM    528  CD  PRO A  42       1.852  37.323 -82.757  1.00  0.00              
ATOM    529  HA  PRO A  42       1.684  37.904 -79.477  1.00  0.00              
ATOM    530 1HB  PRO A  42      -0.344  36.421 -80.354  1.00  0.00              
ATOM    531 2HB  PRO A  42      -0.225  38.050 -81.034  1.00  0.00              
ATOM    532 1HG  PRO A  42       0.883  35.420 -82.234  1.00  0.00              
ATOM    533 2HG  PRO A  42      -0.200  36.577 -83.018  1.00  0.00              
ATOM    534 1HD  PRO A  42       2.570  36.735 -83.347  1.00  0.00              
ATOM    535 2HD  PRO A  42       1.560  38.186 -83.374  1.00  0.00              
ATOM    536  N   ARG A  43       1.540  35.338 -78.892  1.00  0.00              
ATOM    537  CA  ARG A  43       1.792  33.970 -78.486  1.00  0.00              
ATOM    538  C   ARG A  43       0.466  33.341 -78.920  1.00  0.00              
ATOM    539  O   ARG A  43      -0.614  33.770 -78.488  1.00  0.00              
ATOM    540  CB  ARG A  43       2.145  33.774 -77.019  1.00  0.00              
ATOM    541  CG  ARG A  43       2.556  32.359 -76.643  1.00  0.00              
ATOM    542  CD  ARG A  43       2.990  32.202 -75.232  1.00  0.00              
ATOM    543  NE  ARG A  43       1.916  32.298 -74.256  1.00  0.00              
ATOM    544  CZ  ARG A  43       2.090  32.263 -72.921  1.00  0.00              
ATOM    545  NH1 ARG A  43       3.284  32.095 -72.397  1.00  0.00              
ATOM    546  NH2 ARG A  43       1.023  32.376 -72.149  1.00  0.00              
ATOM    547  H   ARG A  43       0.861  35.885 -78.383  1.00  0.00              
ATOM    548  HA  ARG A  43       2.731  33.624 -78.919  1.00  0.00              
ATOM    549 1HB  ARG A  43       2.963  34.457 -76.795  1.00  0.00              
ATOM    550 2HB  ARG A  43       1.266  34.058 -76.440  1.00  0.00              
ATOM    551 1HG  ARG A  43       1.707  31.696 -76.809  1.00  0.00              
ATOM    552 2HG  ARG A  43       3.384  32.057 -77.286  1.00  0.00              
ATOM    553 1HD  ARG A  43       3.454  31.224 -75.111  1.00  0.00              
ATOM    554 2HD  ARG A  43       3.716  32.979 -74.996  1.00  0.00              
ATOM    555  HE  ARG A  43       0.921  32.402 -74.402  1.00  0.00              
ATOM    556 1HH1 ARG A  43       4.088  31.992 -73.001  1.00  0.00              
ATOM    557 2HH1 ARG A  43       3.393  32.071 -71.394  1.00  0.00              
ATOM    558 1HH2 ARG A  43       0.110  32.486 -72.568  1.00  0.00              
ATOM    559 2HH2 ARG A  43       1.125  32.351 -71.145  1.00  0.00              
ATOM    560  N   THR A  44       0.550  32.360 -79.811  1.00  0.00              
ATOM    561  CA  THR A  44      -0.631  31.683 -80.326  1.00  0.00              
ATOM    562  C   THR A  44      -0.720  30.268 -79.805  1.00  0.00              
ATOM    563  O   THR A  44       0.270  29.537 -79.815  1.00  0.00              
ATOM    564  CB  THR A  44      -0.642  31.650 -81.866  1.00  0.00              
ATOM    565  OG1 THR A  44       0.647  31.246 -82.346  1.00  0.00              
ATOM    566  CG2 THR A  44      -0.981  33.022 -82.426  1.00  0.00              
ATOM    567  H   THR A  44       1.462  32.077 -80.140  1.00  0.00              
ATOM    568  HA  THR A  44      -1.524  32.234 -80.033  1.00  0.00              
ATOM    569  HB  THR A  44      -1.387  30.928 -82.199  1.00  0.00              
ATOM    570  HG1 THR A  44       1.311  31.871 -82.045  1.00  0.00              
ATOM    571 1HG2 THR A  44      -0.984  32.978 -83.515  1.00  0.00              
ATOM    572 2HG2 THR A  44      -1.965  33.327 -82.072  1.00  0.00              
ATOM    573 3HG2 THR A  44      -0.236  33.744 -82.094  1.00  0.00              
ATOM    574  N   THR A  45      -1.903  29.872 -79.359  1.00  0.00              
ATOM    575  CA  THR A  45      -2.100  28.505 -78.896  1.00  0.00              
ATOM    576  C   THR A  45      -3.180  27.919 -79.794  1.00  0.00              
ATOM    577  O   THR A  45      -4.316  28.397 -79.812  1.00  0.00              
ATOM    578  CB  THR A  45      -2.525  28.424 -77.418  1.00  0.00              
ATOM    579  OG1 THR A  45      -1.514  29.017 -76.594  1.00  0.00              
ATOM    580  CG2 THR A  45      -2.730  26.975 -77.001  1.00  0.00              
ATOM    581  H   THR A  45      -2.681  30.516 -79.336  1.00  0.00              
ATOM    582  HA  THR A  45      -1.169  27.945 -78.991  1.00  0.00              
ATOM    583  HB  THR A  45      -3.457  28.974 -77.287  1.00  0.00              
ATOM    584  HG1 THR A  45      -0.798  28.389 -76.465  1.00  0.00              
ATOM    585 1HG2 THR A  45      -3.030  26.939 -75.954  1.00  0.00              
ATOM    586 2HG2 THR A  45      -3.506  26.525 -77.619  1.00  0.00              
ATOM    587 3HG2 THR A  45      -1.798  26.426 -77.131  1.00  0.00              
ATOM    588  N   VAL A  46      -2.804  26.901 -80.560  1.00  0.00              
ATOM    589  CA  VAL A  46      -3.706  26.251 -81.495  1.00  0.00              
ATOM    590  C   VAL A  46      -4.027  24.836 -81.048  1.00  0.00              
ATOM    591  O   VAL A  46      -3.132  24.048 -80.734  1.00  0.00              
ATOM    592  CB  VAL A  46      -3.115  26.210 -82.917  1.00  0.00              
ATOM    593  CG1 VAL A  46      -1.774  25.490 -82.915  1.00  0.00              
ATOM    594  CG2 VAL A  46      -4.080  25.531 -83.876  1.00  0.00              
ATOM    595  H   VAL A  46      -1.852  26.571 -80.484  1.00  0.00              
ATOM    596  HA  VAL A  46      -4.659  26.778 -81.558  1.00  0.00              
ATOM    597  HB  VAL A  46      -2.978  27.231 -83.273  1.00  0.00              
ATOM    598 1HG1 VAL A  46      -1.370  25.470 -83.928  1.00  0.00              
ATOM    599 2HG1 VAL A  46      -1.080  26.014 -82.258  1.00  0.00              
ATOM    600 3HG1 VAL A  46      -1.910  24.468 -82.559  1.00  0.00              
ATOM    601 1HG2 VAL A  46      -3.647  25.511 -84.876  1.00  0.00              
ATOM    602 2HG2 VAL A  46      -4.269  24.511 -83.541  1.00  0.00              
ATOM    603 3HG2 VAL A  46      -5.019  26.085 -83.899  1.00  0.00              
ATOM    604  N   GLU A  47      -5.311  24.523 -81.005  1.00  0.00              
ATOM    605  CA  GLU A  47      -5.755  23.192 -80.628  1.00  0.00              
ATOM    606  C   GLU A  47      -7.052  22.925 -81.360  1.00  0.00              
ATOM    607  O   GLU A  47      -7.576  23.807 -82.035  1.00  0.00              
ATOM    608  CB  GLU A  47      -5.944  23.067 -79.115  1.00  0.00              
ATOM    609  CG  GLU A  47      -7.052  23.941 -78.545  1.00  0.00              
ATOM    610  CD  GLU A  47      -7.125  23.825 -77.048  1.00  0.00              
ATOM    611  OE1 GLU A  47      -7.369  22.744 -76.567  1.00  0.00              
ATOM    612  OE2 GLU A  47      -6.827  24.788 -76.382  1.00  0.00              
ATOM    613  H   GLU A  47      -6.000  25.224 -81.239  1.00  0.00              
ATOM    614  HA  GLU A  47      -5.008  22.455 -80.924  1.00  0.00              
ATOM    615 1HB  GLU A  47      -6.165  22.020 -78.907  1.00  0.00              
ATOM    616 2HB  GLU A  47      -4.995  23.337 -78.651  1.00  0.00              
ATOM    617 1HG  GLU A  47      -6.962  24.991 -78.822  1.00  0.00              
ATOM    618 2HG  GLU A  47      -7.958  23.527 -78.986  1.00  0.00              
ATOM    619  N   PHE A  48      -7.560  21.706 -81.255  1.00  0.00              
ATOM    620  CA  PHE A  48      -8.806  21.387 -81.926  1.00  0.00              
ATOM    621  C   PHE A  48      -9.896  22.375 -81.536  1.00  0.00              
ATOM    622  O   PHE A  48     -10.195  22.543 -80.356  1.00  0.00              
ATOM    623  CB  PHE A  48      -9.241  19.958 -81.596  1.00  0.00              
ATOM    624  CG  PHE A  48     -10.357  19.449 -82.463  1.00  0.00              
ATOM    625  CD1 PHE A  48     -10.111  19.034 -83.763  1.00  0.00              
ATOM    626  CD2 PHE A  48     -11.656  19.385 -81.981  1.00  0.00              
ATOM    627  CE1 PHE A  48     -11.137  18.565 -84.562  1.00  0.00              
ATOM    628  CE2 PHE A  48     -12.683  18.917 -82.777  1.00  0.00              
ATOM    629  CZ  PHE A  48     -12.423  18.507 -84.069  1.00  0.00              
ATOM    630  H   PHE A  48      -7.095  20.991 -80.715  1.00  0.00              
ATOM    631  HA  PHE A  48      -8.672  21.454 -83.006  1.00  0.00              
ATOM    632 1HB  PHE A  48      -8.406  19.271 -81.728  1.00  0.00              
ATOM    633 2HB  PHE A  48      -9.596  19.903 -80.568  1.00  0.00              
ATOM    634  HD1 PHE A  48      -9.093  19.079 -84.153  1.00  0.00              
ATOM    635  HD2 PHE A  48     -11.862  19.710 -80.961  1.00  0.00              
ATOM    636  HE1 PHE A  48     -10.929  18.242 -85.582  1.00  0.00              
ATOM    637  HE2 PHE A  48     -13.700  18.871 -82.386  1.00  0.00              
ATOM    638  HZ  PHE A  48     -13.232  18.139 -84.698  1.00  0.00              
ATOM    639  N   GLY A  49     -10.465  23.038 -82.539  1.00 10.97              
ATOM    640  CA  GLY A  49     -11.549  23.977 -82.311  1.00 12.49              
ATOM    641  C   GLY A  49     -11.263  25.310 -81.641  1.00 11.46              
ATOM    642  O   GLY A  49     -12.203  26.037 -81.316  1.00 12.63              
ATOM    643  H   GLY A  49     -10.136  22.886 -83.482  1.00  0.00              
ATOM    644 1HA  GLY A  49     -11.998  24.242 -83.268  1.00  0.00              
ATOM    645 2HA  GLY A  49     -12.300  23.507 -81.677  1.00  0.00              
ATOM    646  N   ARG A  50      -9.999  25.661 -81.433  1.00 10.31              
ATOM    647  CA  ARG A  50      -9.725  26.934 -80.790  1.00 10.46              
ATOM    648  C   ARG A  50      -8.340  27.493 -80.999  1.00  9.09              
ATOM    649  O   ARG A  50      -7.352  26.761 -81.069  1.00 10.51              
ATOM    650  CB  ARG A  50      -9.957  26.819 -79.287  1.00 14.76              
ATOM    651  CG  ARG A  50      -9.809  28.136 -78.512  1.00 19.26              
ATOM    652  CD  ARG A  50     -10.205  27.982 -77.046  1.00 26.40              
ATOM    653  NE  ARG A  50      -9.323  27.072 -76.320  1.00 34.92              
ATOM    654  CZ  ARG A  50      -9.424  26.816 -75.019  1.00 38.68              
ATOM    655  NH1 ARG A  50     -10.372  27.401 -74.299  1.00 39.97              
ATOM    656  NH2 ARG A  50      -8.576  25.980 -74.435  1.00 41.66              
ATOM    657  H   ARG A  50      -9.226  25.072 -81.707  1.00  0.00              
ATOM    658  HA  ARG A  50     -10.423  27.689 -81.153  1.00  0.00              
ATOM    659 1HB  ARG A  50     -10.965  26.431 -79.149  1.00  0.00              
ATOM    660 2HB  ARG A  50      -9.235  26.096 -78.908  1.00  0.00              
ATOM    661 1HG  ARG A  50      -8.769  28.458 -78.570  1.00  0.00              
ATOM    662 2HG  ARG A  50     -10.448  28.886 -78.979  1.00  0.00              
ATOM    663 1HD  ARG A  50     -10.164  28.958 -76.564  1.00  0.00              
ATOM    664 2HD  ARG A  50     -11.221  27.593 -76.993  1.00  0.00              
ATOM    665  HE  ARG A  50      -8.544  26.523 -76.658  1.00  0.00              
ATOM    666 1HH1 ARG A  50     -11.017  28.040 -74.742  1.00  0.00              
ATOM    667 2HH1 ARG A  50     -10.445  27.204 -73.311  1.00  0.00              
ATOM    668 1HH2 ARG A  50      -7.851  25.537 -74.982  1.00  0.00              
ATOM    669 2HH2 ARG A  50      -8.658  25.791 -73.447  1.00  0.00              
ATOM    670  N   VAL A  51      -8.286  28.813 -81.105  1.00  8.68              
ATOM    671  CA  VAL A  51      -7.026  29.521 -81.206  1.00  8.32              
ATOM    672  C   VAL A  51      -7.065  30.581 -80.121  1.00  8.33              
ATOM    673  O   VAL A  51      -8.021  31.356 -80.037  1.00 10.09              
ATOM    674  CB  VAL A  51      -6.837  30.259 -82.542  1.00  9.58              
ATOM    675  CG1 VAL A  51      -5.531  31.054 -82.501  1.00 11.97              
ATOM    676  CG2 VAL A  51      -6.816  29.274 -83.694  1.00 12.47              
ATOM    677  H   VAL A  51      -9.148  29.339 -81.116  1.00  0.00              
ATOM    678  HA  VAL A  51      -6.180  28.844 -81.085  1.00  0.00              
ATOM    679  HB  VAL A  51      -7.689  30.919 -82.705  1.00  0.00              
ATOM    680 1HG1 VAL A  51      -5.394  31.579 -83.447  1.00  0.00              
ATOM    681 2HG1 VAL A  51      -5.571  31.778 -81.688  1.00  0.00              
ATOM    682 3HG1 VAL A  51      -4.695  30.373 -82.341  1.00  0.00              
ATOM    683 1HG2 VAL A  51      -6.682  29.813 -84.632  1.00  0.00              
ATOM    684 2HG2 VAL A  51      -5.993  28.573 -83.557  1.00  0.00              
ATOM    685 3HG2 VAL A  51      -7.758  28.726 -83.722  1.00  0.00              
ATOM    686  N   THR A  52      -6.049  30.593 -79.270  1.00  8.06              
ATOM    687  CA  THR A  52      -5.946  31.609 -78.237  1.00  7.55              
ATOM    688  C   THR A  52      -4.855  32.555 -78.722  1.00  7.00              
ATOM    689  O   THR A  52      -3.770  32.120 -79.133  1.00  8.20              
ATOM    690  CB  THR A  52      -5.530  31.019 -76.880  1.00  8.79              
ATOM    691  OG1 THR A  52      -6.496  30.049 -76.464  1.00 11.70              
ATOM    692  CG2 THR A  52      -5.455  32.114 -75.821  1.00 10.72              
ATOM    693  H   THR A  52      -5.332  29.885 -79.337  1.00  0.00              
ATOM    694  HA  THR A  52      -6.907  32.108 -78.113  1.00  0.00              
ATOM    695  HB  THR A  52      -4.553  30.547 -76.983  1.00  0.00              
ATOM    696  HG1 THR A  52      -7.189  29.984 -77.126  1.00  0.00              
ATOM    697 1HG2 THR A  52      -5.159  31.677 -74.868  1.00  0.00              
ATOM    698 2HG2 THR A  52      -4.721  32.861 -76.122  1.00  0.00              
ATOM    699 3HG2 THR A  52      -6.431  32.585 -75.717  1.00  0.00              
ATOM    700  N   VAL A  53      -5.157  33.845 -78.704  1.00  7.29              
ATOM    701  CA  VAL A  53      -4.216  34.862 -79.141  1.00  7.01              
ATOM    702  C   VAL A  53      -3.886  35.746 -77.949  1.00  6.72              
ATOM    703  O   VAL A  53      -4.787  36.270 -77.291  1.00  7.39              
ATOM    704  CB  VAL A  53      -4.822  35.738 -80.272  1.00  7.01              
ATOM    705  CG1 VAL A  53      -3.787  36.741 -80.763  1.00  8.27              
ATOM    706  CG2 VAL A  53      -5.312  34.861 -81.421  1.00  7.87              
ATOM    707  H   VAL A  53      -6.070  34.127 -78.376  1.00  0.00              
ATOM    708  HA  VAL A  53      -3.288  34.416 -79.501  1.00  0.00              
ATOM    709  HB  VAL A  53      -5.692  36.266 -79.883  1.00  0.00              
ATOM    710 1HG1 VAL A  53      -4.220  37.352 -81.556  1.00  0.00              
ATOM    711 2HG1 VAL A  53      -3.482  37.383 -79.937  1.00  0.00              
ATOM    712 3HG1 VAL A  53      -2.919  36.208 -81.150  1.00  0.00              
ATOM    713 1HG2 VAL A  53      -5.734  35.489 -82.205  1.00  0.00              
ATOM    714 2HG2 VAL A  53      -4.475  34.290 -81.824  1.00  0.00              
ATOM    715 3HG2 VAL A  53      -6.077  34.175 -81.055  1.00  0.00              
ATOM    716  N   GLU A  54      -2.596  35.899 -77.676  1.00  6.62              
ATOM    717  CA  GLU A  54      -2.137  36.731 -76.569  1.00  7.14              
ATOM    718  C   GLU A  54      -1.176  37.783 -77.092  1.00  6.74              
ATOM    719  O   GLU A  54      -0.222  37.464 -77.809  1.00  7.83              
ATOM    720  CB  GLU A  54      -1.411  35.891 -75.519  1.00  7.65              
ATOM    721  CG  GLU A  54      -2.232  34.786 -74.899  1.00 10.07              
ATOM    722  CD  GLU A  54      -1.391  33.912 -73.999  1.00  9.81              
ATOM    723  OE1 GLU A  54      -1.139  34.299 -72.839  1.00 14.04              
ATOM    724  OE2 GLU A  54      -0.956  32.842 -74.460  1.00 10.68              
ATOM    725  H   GLU A  54      -1.914  35.426 -78.251  1.00  0.00              
ATOM    726  HA  GLU A  54      -2.990  37.216 -76.092  1.00  0.00              
ATOM    727 1HB  GLU A  54      -0.540  35.454 -76.008  1.00  0.00              
ATOM    728 2HB  GLU A  54      -1.084  36.574 -74.735  1.00  0.00              
ATOM    729 1HG  GLU A  54      -3.098  35.148 -74.345  1.00  0.00              
ATOM    730 2HG  GLU A  54      -2.568  34.205 -75.756  1.00  0.00              
ATOM    731  N   TRP A  55      -1.438  39.035 -76.731  1.00  6.79              
ATOM    732  CA  TRP A  55      -0.602  40.155 -77.130  1.00  7.32              
ATOM    733  C   TRP A  55      -0.061  40.884 -75.913  1.00  8.04              
ATOM    734  O   TRP A  55      -0.812  41.223 -75.000  1.00  8.18              
ATOM    735  CB  TRP A  55      -1.389  41.198 -77.933  1.00  8.29              
ATOM    736  CG  TRP A  55      -1.985  40.739 -79.215  1.00  7.36              
ATOM    737  CD1 TRP A  55      -3.303  40.467 -79.457  1.00  7.63              
ATOM    738  CD2 TRP A  55      -1.298  40.523 -80.451  1.00  6.84              
ATOM    739  NE1 TRP A  55      -3.479  40.099 -80.768  1.00  8.32              
ATOM    740  CE2 TRP A  55      -2.264  40.121 -81.400  1.00  7.39              
ATOM    741  CE3 TRP A  55       0.041  40.631 -80.850  1.00  7.91              
ATOM    742  CZ2 TRP A  55      -1.933  39.825 -82.725  1.00  8.93              
ATOM    743  CZ3 TRP A  55       0.368  40.339 -82.171  1.00  9.37              
ATOM    744  CH2 TRP A  55      -0.617  39.938 -83.090  1.00  9.69              
ATOM    745  H   TRP A  55      -2.251  39.208 -76.157  1.00  0.00              
ATOM    746  HA  TRP A  55       0.218  39.800 -77.755  1.00  0.00              
ATOM    747 1HB  TRP A  55      -2.230  41.569 -77.347  1.00  0.00              
ATOM    748 2HB  TRP A  55      -0.740  42.031 -78.205  1.00  0.00              
ATOM    749  HD1 TRP A  55      -3.990  40.575 -78.620  1.00  0.00              
ATOM    750  HE1 TRP A  55      -4.359  39.852 -81.197  1.00  0.00              
ATOM    751  HE3 TRP A  55       0.841  40.936 -80.176  1.00  0.00              
ATOM    752  HZ2 TRP A  55      -2.725  39.521 -83.410  1.00  0.00              
ATOM    753  HZ3 TRP A  55       1.411  40.429 -82.476  1.00  0.00              
ATOM    754  HH2 TRP A  55      -0.325  39.712 -84.116  1.00  0.00              
ATOM    755  N   TRP A  56       1.244  41.116 -75.894  1.00  8.08              
ATOM    756  CA  TRP A  56       1.845  41.919 -74.838  1.00  8.45              
ATOM    757  C   TRP A  56       3.194  42.403 -75.323  1.00  8.09              
ATOM    758  O   TRP A  56       3.718  41.926 -76.333  1.00  8.69              
ATOM    759  CB  TRP A  56       1.961  41.160 -73.502  1.00  9.65              
ATOM    760  CG  TRP A  56       3.083  40.186 -73.382  1.00 10.11              
ATOM    761  CD1 TRP A  56       4.343  40.430 -72.912  1.00 14.07              
ATOM    762  CD2 TRP A  56       3.032  38.791 -73.692  1.00 13.77              
ATOM    763  NE1 TRP A  56       5.079  39.268 -72.906  1.00 14.06              
ATOM    764  CE2 TRP A  56       4.298  38.247 -73.382  1.00 13.50              
ATOM    765  CE3 TRP A  56       2.037  37.946 -74.202  1.00 13.85              
ATOM    766  CZ2 TRP A  56       4.595  36.888 -73.564  1.00 14.46              
ATOM    767  CZ3 TRP A  56       2.331  36.597 -74.383  1.00 13.07              
ATOM    768  CH2 TRP A  56       3.600  36.082 -74.065  1.00 13.70              
ATOM    769  H   TRP A  56       1.835  40.734 -76.618  1.00  0.00              
ATOM    770  HA  TRP A  56       1.238  42.806 -74.657  1.00  0.00              
ATOM    771 1HB  TRP A  56       2.108  41.862 -72.681  1.00  0.00              
ATOM    772 2HB  TRP A  56       1.059  40.575 -73.323  1.00  0.00              
ATOM    773  HD1 TRP A  56       4.572  41.455 -72.625  1.00  0.00              
ATOM    774  HE1 TRP A  56       6.038  39.180 -72.602  1.00  0.00              
ATOM    775  HE3 TRP A  56       1.039  38.296 -74.463  1.00  0.00              
ATOM    776  HZ2 TRP A  56       5.590  36.527 -73.303  1.00  0.00              
ATOM    777  HZ3 TRP A  56       1.550  35.948 -74.779  1.00  0.00              
ATOM    778  HH2 TRP A  56       3.798  35.021 -74.220  1.00  0.00              
ATOM    779  N   THR A  57       3.728  43.393 -74.625  1.00  8.58              
ATOM    780  CA  THR A  57       5.016  43.962 -74.962  1.00  9.74              
ATOM    781  C   THR A  57       5.970  43.615 -73.829  1.00  9.09              
ATOM    782  O   THR A  57       5.836  44.111 -72.711  1.00 10.49              
ATOM    783  CB  THR A  57       4.901  45.484 -75.129  1.00 11.06              
ATOM    784  OG1 THR A  57       3.946  45.768 -76.162  1.00 14.06              
ATOM    785  CG2 THR A  57       6.242  46.085 -75.514  1.00 13.94              
ATOM    786  H   THR A  57       3.219  43.761 -73.834  1.00  0.00              
ATOM    787  HA  THR A  57       5.381  43.525 -75.892  1.00  0.00              
ATOM    788  HB  THR A  57       4.567  45.920 -74.187  1.00  0.00              
ATOM    789  HG1 THR A  57       3.599  44.944 -76.511  1.00  0.00              
ATOM    790 1HG2 THR A  57       6.137  47.164 -75.627  1.00  0.00              
ATOM    791 2HG2 THR A  57       6.974  45.870 -74.735  1.00  0.00              
ATOM    792 3HG2 THR A  57       6.576  45.652 -76.456  1.00  0.00              
ATOM    793  N   HIS A  58       6.920  42.737 -74.132  1.00 12.95              
ATOM    794  CA  HIS A  58       7.898  42.270 -73.156  1.00 15.64              
ATOM    795  C   HIS A  58       8.617  43.368 -72.385  1.00 12.45              
ATOM    796  O   HIS A  58       8.640  43.354 -71.154  1.00 13.42              
ATOM    797  CB  HIS A  58       8.949  41.391 -73.838  1.00 20.08              
ATOM    798  CG  HIS A  58      10.052  40.954 -72.924  1.00 26.32              
ATOM    799  ND1 HIS A  58       9.852  40.067 -71.887  1.00 29.42              
ATOM    800  CD2 HIS A  58      11.359  41.303 -72.871  1.00 29.08              
ATOM    801  CE1 HIS A  58      10.988  39.889 -71.237  1.00 28.37              
ATOM    802  NE2 HIS A  58      11.918  40.628 -71.814  1.00 31.99              
ATOM    803  H   HIS A  58       6.961  42.383 -75.077  1.00  0.00              
ATOM    804  HA  HIS A  58       7.396  41.686 -72.385  1.00  0.00              
ATOM    805 1HB  HIS A  58       8.486  40.482 -74.224  1.00  0.00              
ATOM    806 2HB  HIS A  58       9.419  41.935 -74.657  1.00  0.00              
ATOM    807  HD2 HIS A  58      11.971  41.971 -73.478  1.00  0.00              
ATOM    808  HE1 HIS A  58      11.037  39.219 -70.379  1.00  0.00              
ATOM    809  HE2 HIS A  58      12.885  40.692 -71.531  1.00  0.00              
ATOM    810  N   SER A  59       9.205  44.315 -73.106  1.00 13.81              
ATOM    811  CA  SER A  59       9.954  45.388 -72.468  1.00 11.90              
ATOM    812  C   SER A  59       9.129  46.171 -71.460  1.00 11.41              
ATOM    813  O   SER A  59       9.653  46.613 -70.434  1.00 13.39              
ATOM    814  CB  SER A  59      10.523  46.344 -73.523  1.00 13.87              
ATOM    815  OG  SER A  59       9.506  47.134 -74.113  1.00 13.20              
ATOM    816  H   SER A  59       9.135  44.296 -74.113  1.00  0.00              
ATOM    817  HA  SER A  59      10.865  45.046 -71.975  1.00  0.00              
ATOM    818 1HB  SER A  59      11.252  46.997 -73.044  1.00  0.00              
ATOM    819 2HB  SER A  59      11.016  45.757 -74.297  1.00  0.00              
ATOM    820  HG  SER A  59       8.658  46.905 -73.725  1.00  0.00              
ATOM    821  N   ALA A  60       7.842  46.336 -71.745  1.00 11.61              
ATOM    822  CA  ALA A  60       6.947  47.081 -70.870  1.00 12.55              
ATOM    823  C   ALA A  60       6.348  46.221 -69.764  1.00 12.45              
ATOM    824  O   ALA A  60       5.770  46.745 -68.810  1.00 15.46              
ATOM    825  CB  ALA A  60       5.832  47.710 -71.695  1.00 13.67              
ATOM    826  H   ALA A  60       7.475  45.932 -72.595  1.00  0.00              
ATOM    827  HA  ALA A  60       7.515  47.872 -70.381  1.00  0.00              
ATOM    828 1HB  ALA A  60       5.164  48.267 -71.038  1.00  0.00              
ATOM    829 2HB  ALA A  60       6.262  48.387 -72.433  1.00  0.00              
ATOM    830 3HB  ALA A  60       5.271  46.928 -72.204  1.00  0.00              
ATOM    831  N   GLY A  61       6.480  44.907 -69.897  1.00 13.34              
ATOM    832  CA  GLY A  61       5.932  44.006 -68.899  1.00 14.64              
ATOM    833  C   GLY A  61       4.417  44.073 -68.856  1.00 15.23              
ATOM    834  O   GLY A  61       3.808  43.890 -67.800  1.00 16.29              
ATOM    835  H   GLY A  61       6.964  44.521 -70.695  1.00  0.00              
ATOM    836 1HA  GLY A  61       6.232  42.985 -69.138  1.00  0.00              
ATOM    837 2HA  GLY A  61       6.323  44.279 -67.920  1.00  0.00              
ATOM    838  N   GLY A  62       3.798  44.335 -70.002  1.00 12.68              
ATOM    839  CA  GLY A  62       2.353  44.425 -70.034  1.00 13.15              
ATOM    840  C   GLY A  62       1.766  44.823 -71.370  1.00 10.96              
ATOM    841  O   GLY A  62       2.409  44.708 -72.418  1.00 10.29              
ATOM    842  H   GLY A  62       4.319  44.473 -70.856  1.00  0.00              
ATOM    843 1HA  GLY A  62       1.930  43.454 -69.775  1.00  0.00              
ATOM    844 2HA  GLY A  62       2.026  45.168 -69.307  1.00  0.00              
ATOM    845  N   VAL A  63       0.533  45.310 -71.314  1.00 10.87              
ATOM    846  CA  VAL A  63      -0.215  45.710 -72.495  1.00  9.70              
ATOM    847  C   VAL A  63      -0.002  47.174 -72.860  1.00 11.69              
ATOM    848  O   VAL A  63      -0.119  48.062 -72.011  1.00 12.78              
ATOM    849  CB  VAL A  63      -1.721  45.448 -72.274  1.00 10.74              
ATOM    850  CG1 VAL A  63      -2.517  45.864 -73.494  1.00 11.80              
ATOM    851  CG2 VAL A  63      -1.946  43.973 -71.974  1.00 11.49              
ATOM    852  H   VAL A  63       0.103  45.403 -70.405  1.00  0.00              
ATOM    853  HA  VAL A  63       0.123  45.170 -73.380  1.00  0.00              
ATOM    854  HB  VAL A  63      -2.054  46.010 -71.402  1.00  0.00              
ATOM    855 1HG1 VAL A  63      -3.576  45.672 -73.320  1.00  0.00              
ATOM    856 2HG1 VAL A  63      -2.367  46.927 -73.681  1.00  0.00              
ATOM    857 3HG1 VAL A  63      -2.183  45.292 -74.359  1.00  0.00              
ATOM    858 1HG2 VAL A  63      -3.009  43.791 -71.818  1.00  0.00              
ATOM    859 2HG2 VAL A  63      -1.594  43.374 -72.814  1.00  0.00              
ATOM    860 3HG2 VAL A  63      -1.395  43.696 -71.075  1.00  0.00              
ATOM    861  N   THR A  64       0.315  47.416 -74.127  1.00 10.18              
ATOM    862  CA  THR A  64       0.543  48.769 -74.624  1.00 10.55              
ATOM    863  C   THR A  64      -0.424  49.070 -75.763  1.00 10.45              
ATOM    864  O   THR A  64      -1.202  48.209 -76.175  1.00 10.71              
ATOM    865  CB  THR A  64       1.971  48.942 -75.164  1.00 11.13              
ATOM    866  OG1 THR A  64       2.137  48.125 -76.330  1.00 12.57              
ATOM    867  CG2 THR A  64       2.994  48.547 -74.106  1.00 14.50              
ATOM    868  H   THR A  64       0.400  46.637 -74.764  1.00  0.00              
ATOM    869  HA  THR A  64       0.385  49.489 -73.820  1.00  0.00              
ATOM    870  HB  THR A  64       2.121  49.985 -75.442  1.00  0.00              
ATOM    871  HG1 THR A  64       1.319  47.655 -76.510  1.00  0.00              
ATOM    872 1HG2 THR A  64       3.999  48.677 -74.507  1.00  0.00              
ATOM    873 2HG2 THR A  64       2.869  49.178 -73.226  1.00  0.00              
ATOM    874 3HG2 THR A  64       2.845  47.504 -73.829  1.00  0.00              
ATOM    875  N   GLU A  65      -0.362  50.292 -76.278  1.00 11.40              
ATOM    876  CA  GLU A  65      -1.236  50.695 -77.368  1.00 10.84              
ATOM    877  C   GLU A  65      -1.046  49.793 -78.589  1.00 10.26              
ATOM    878  O   GLU A  65      -2.008  49.479 -79.291  1.00 10.41              
ATOM    879  CB  GLU A  65      -0.964  52.156 -77.737  1.00 14.51              
ATOM    880  CG  GLU A  65      -2.119  52.851 -78.438  1.00 22.61              
ATOM    881  CD  GLU A  65      -3.419  52.757 -77.653  1.00 24.07              
ATOM    882  OE1 GLU A  65      -3.367  52.723 -76.406  1.00 25.09              
ATOM    883  OE2 GLU A  65      -4.497  52.732 -78.281  1.00 31.76              
ATOM    884  H   GLU A  65       0.303  50.957 -75.909  1.00  0.00              
ATOM    885  HA  GLU A  65      -2.278  50.594 -77.063  1.00  0.00              
ATOM    886 1HB  GLU A  65      -0.734  52.681 -76.810  1.00  0.00              
ATOM    887 2HB  GLU A  65      -0.088  52.163 -78.386  1.00  0.00              
ATOM    888 1HG  GLU A  65      -1.922  53.899 -78.663  1.00  0.00              
ATOM    889 2HG  GLU A  65      -2.226  52.295 -79.368  1.00  0.00              
ATOM    890  N   LYS A  66       0.189  49.371 -78.844  1.00 10.38              
ATOM    891  CA  LYS A  66       0.452  48.502 -79.987  1.00  9.51              
ATOM    892  C   LYS A  66      -0.304  47.185 -79.837  1.00  7.98              
ATOM    893  O   LYS A  66      -0.820  46.642 -80.813  1.00  8.78              
ATOM    894  CB  LYS A  66       1.949  48.218 -80.114  1.00 10.41              
ATOM    895  CG  LYS A  66       2.323  47.400 -81.340  1.00 12.25              
ATOM    896  CD  LYS A  66       1.998  48.147 -82.623  1.00 13.63              
ATOM    897  CE  LYS A  66       2.525  47.401 -83.839  1.00 16.67              
ATOM    898  NZ  LYS A  66       2.244  48.141 -85.100  1.00 26.79              
ATOM    899  H   LYS A  66       0.957  49.648 -78.249  1.00  0.00              
ATOM    900  HA  LYS A  66       0.112  48.985 -80.904  1.00  0.00              
ATOM    901 1HB  LYS A  66       2.455  49.183 -80.150  1.00  0.00              
ATOM    902 2HB  LYS A  66       2.251  47.684 -79.213  1.00  0.00              
ATOM    903 1HG  LYS A  66       3.392  47.189 -81.302  1.00  0.00              
ATOM    904 2HG  LYS A  66       1.768  46.463 -81.314  1.00  0.00              
ATOM    905 1HD  LYS A  66       0.915  48.253 -82.699  1.00  0.00              
ATOM    906 2HD  LYS A  66       2.455  49.135 -82.575  1.00  0.00              
ATOM    907 1HE  LYS A  66       3.600  47.272 -83.722  1.00  0.00              
ATOM    908 2HE  LYS A  66       2.045  46.423 -83.874  1.00  0.00              
ATOM    909 1HZ  LYS A  66       2.606  47.618 -85.885  1.00  0.00              
ATOM    910 2HZ  LYS A  66       1.246  48.260 -85.206  1.00  0.00              
ATOM    911 3HZ  LYS A  66       2.689  49.047 -85.065  1.00  0.00              
ATOM    912  N   ASP A  67      -0.358  46.666 -78.616  1.00  7.75              
ATOM    913  CA  ASP A  67      -1.063  45.418 -78.369  1.00  7.46              
ATOM    914  C   ASP A  67      -2.549  45.575 -78.656  1.00  8.01              
ATOM    915  O   ASP A  67      -3.173  44.689 -79.239  1.00  7.83              
ATOM    916  CB  ASP A  67      -0.827  44.979 -76.932  1.00  8.50              
ATOM    917  CG  ASP A  67       0.624  44.662 -76.676  1.00  9.02              
ATOM    918  OD1 ASP A  67       1.154  43.772 -77.371  1.00  8.77              
ATOM    919  OD2 ASP A  67       1.238  45.307 -75.799  1.00 10.57              
ATOM    920  H   ASP A  67       0.093  47.137 -77.845  1.00  0.00              
ATOM    921  HA  ASP A  67      -0.694  44.646 -79.044  1.00  0.00              
ATOM    922 1HB  ASP A  67      -1.210  45.684 -76.194  1.00  0.00              
ATOM    923 2HB  ASP A  67      -1.425  44.067 -76.910  1.00  0.00              
ATOM    924  N   ARG A  68      -3.120  46.706 -78.254  1.00  7.97              
ATOM    925  CA  ARG A  68      -4.532  46.946 -78.511  1.00  9.43              
ATOM    926  C   ARG A  68      -4.795  47.085 -80.003  1.00  8.58              
ATOM    927  O   ARG A  68      -5.838  46.652 -80.495  1.00  9.20              
ATOM    928  CB  ARG A  68      -5.004  48.175 -77.737  1.00  9.69              
ATOM    929  CG  ARG A  68      -5.103  47.938 -76.239  1.00 10.74              
ATOM    930  CD  ARG A  68      -5.734  49.119 -75.515  1.00 14.44              
ATOM    931  NE  ARG A  68      -4.771  50.176 -75.224  1.00 15.30              
ATOM    932  CZ  ARG A  68      -3.941  50.166 -74.185  1.00 19.67              
ATOM    933  NH1 ARG A  68      -3.957  49.151 -73.331  1.00 17.14              
ATOM    934  NH2 ARG A  68      -3.096  51.171 -74.000  1.00 21.18              
ATOM    935  H   ARG A  68      -2.582  47.409 -77.767  1.00  0.00              
ATOM    936  HA  ARG A  68      -5.122  46.106 -78.144  1.00  0.00              
ATOM    937 1HB  ARG A  68      -4.293  48.974 -77.943  1.00  0.00              
ATOM    938 2HB  ARG A  68      -5.981  48.447 -78.137  1.00  0.00              
ATOM    939 1HG  ARG A  68      -5.710  47.049 -76.068  1.00  0.00              
ATOM    940 2HG  ARG A  68      -4.098  47.773 -75.847  1.00  0.00              
ATOM    941 1HD  ARG A  68      -6.524  49.535 -76.139  1.00  0.00              
ATOM    942 2HD  ARG A  68      -6.159  48.771 -74.574  1.00  0.00              
ATOM    943  HE  ARG A  68      -4.584  51.034 -75.726  1.00  0.00              
ATOM    944 1HH1 ARG A  68      -4.601  48.385 -73.472  1.00  0.00              
ATOM    945 2HH1 ARG A  68      -3.325  49.148 -72.543  1.00  0.00              
ATOM    946 1HH2 ARG A  68      -3.085  51.944 -74.651  1.00  0.00              
ATOM    947 2HH2 ARG A  68      -2.468  51.160 -73.210  1.00  0.00              
ATOM    948  N   GLU A  69      -3.851  47.682 -80.723  1.00  9.07              
ATOM    949  CA  GLU A  69      -3.989  47.822 -82.164  1.00  9.41              
ATOM    950  C   GLU A  69      -3.985  46.428 -82.790  1.00  9.13              
ATOM    951  O   GLU A  69      -4.800  46.126 -83.658  1.00  9.77              
ATOM    952  CB  GLU A  69      -2.832  48.637 -82.742  1.00 10.71              
ATOM    953  CG  GLU A  69      -2.864  48.731 -84.256  1.00 17.86              
ATOM    954  CD  GLU A  69      -1.643  49.413 -84.835  1.00 24.64              
ATOM    955  OE1 GLU A  69      -1.610  49.608 -86.067  1.00 28.09              
ATOM    956  OE2 GLU A  69      -0.719  49.754 -84.068  1.00 28.99              
ATOM    957  H   GLU A  69      -3.025  48.045 -80.270  1.00  0.00              
ATOM    958  HA  GLU A  69      -4.923  48.333 -82.398  1.00  0.00              
ATOM    959 1HB  GLU A  69      -2.895  49.634 -82.305  1.00  0.00              
ATOM    960 2HB  GLU A  69      -1.909  48.156 -82.417  1.00  0.00              
ATOM    961 1HG  GLU A  69      -2.983  47.766 -84.748  1.00  0.00              
ATOM    962 2HG  GLU A  69      -3.738  49.350 -84.456  1.00  0.00              
ATOM    963  N   MET A  70      -3.062  45.576 -82.349  1.00  8.74              
ATOM    964  CA  MET A  70      -2.987  44.223 -82.887  1.00  8.26              
ATOM    965  C   MET A  70      -4.262  43.438 -82.592  1.00  7.45              
ATOM    966  O   MET A  70      -4.709  42.648 -83.417  1.00  7.75              
ATOM    967  CB  MET A  70      -1.766  43.481 -82.332  1.00  8.37              
ATOM    968  CG  MET A  70      -0.434  44.125 -82.701  1.00  9.53              
ATOM    969  SD  MET A  70      -0.221  44.453 -84.477  1.00 11.04              
ATOM    970  CE  MET A  70      -0.083  42.779 -85.114  1.00 11.81              
ATOM    971  H   MET A  70      -2.404  45.859 -81.637  1.00  0.00              
ATOM    972  HA  MET A  70      -2.901  44.259 -83.973  1.00  0.00              
ATOM    973 1HB  MET A  70      -1.876  43.455 -81.249  1.00  0.00              
ATOM    974 2HB  MET A  70      -1.806  42.465 -82.726  1.00  0.00              
ATOM    975 1HG  MET A  70      -0.355  45.072 -82.167  1.00  0.00              
ATOM    976 2HG  MET A  70       0.366  43.458 -82.379  1.00  0.00              
ATOM    977 1HE  MET A  70       0.052  42.810 -86.195  1.00  0.00              
ATOM    978 2HE  MET A  70       0.774  42.284 -84.655  1.00  0.00              
ATOM    979 3HE  MET A  70      -0.992  42.224 -84.878  1.00  0.00              
ATOM    980  N   ALA A  71      -4.846  43.656 -81.419  1.00  7.25              
ATOM    981  CA  ALA A  71      -6.081  42.973 -81.058  1.00  8.28              
ATOM    982  C   ALA A  71      -7.203  43.381 -82.019  1.00  7.95              
ATOM    983  O   ALA A  71      -7.959  42.541 -82.503  1.00  8.41              
ATOM    984  CB  ALA A  71      -6.464  43.316 -79.627  1.00  8.51              
ATOM    985  H   ALA A  71      -4.432  44.304 -80.764  1.00  0.00              
ATOM    986  HA  ALA A  71      -5.920  41.897 -81.131  1.00  0.00              
ATOM    987 1HB  ALA A  71      -7.388  42.801 -79.366  1.00  0.00              
ATOM    988 2HB  ALA A  71      -5.669  43.000 -78.951  1.00  0.00              
ATOM    989 3HB  ALA A  71      -6.611  44.391 -79.538  1.00  0.00              
ATOM    990  N   ARG A  72      -7.305  44.674 -82.302  1.00  8.75              
ATOM    991  CA  ARG A  72      -8.344  45.148 -83.207  1.00 10.82              
ATOM    992  C   ARG A  72      -8.124  44.626 -84.625  1.00  9.64              
ATOM    993  O   ARG A  72      -9.082  44.251 -85.311  1.00 10.99              
ATOM    994  CB  ARG A  72      -8.390  46.676 -83.210  1.00 15.98              
ATOM    995  CG  ARG A  72      -8.939  47.281 -81.933  1.00 18.40              
ATOM    996  CD  ARG A  72      -9.174  48.772 -82.103  1.00 22.85              
ATOM    997  NE  ARG A  72      -7.929  49.530 -82.107  1.00 27.71              
ATOM    998  CZ  ARG A  72      -7.273  49.881 -81.006  1.00 24.84              
ATOM    999  NH1 ARG A  72      -7.747  49.546 -79.809  1.00 27.69              
ATOM   1000  NH2 ARG A  72      -6.148  50.567 -81.107  1.00 26.13              
ATOM   1001  H   ARG A  72      -6.666  45.341 -81.894  1.00  0.00              
ATOM   1002  HA  ARG A  72      -9.321  44.814 -82.855  1.00  0.00              
ATOM   1003 1HB  ARG A  72      -7.371  47.025 -83.372  1.00  0.00              
ATOM   1004 2HB  ARG A  72      -9.014  46.973 -84.053  1.00  0.00              
ATOM   1005 1HG  ARG A  72      -9.879  46.785 -81.690  1.00  0.00              
ATOM   1006 2HG  ARG A  72      -8.220  47.109 -81.131  1.00  0.00              
ATOM   1007 1HD  ARG A  72      -9.688  48.944 -83.048  1.00  0.00              
ATOM   1008 2HD  ARG A  72      -9.795  49.128 -81.282  1.00  0.00              
ATOM   1009  HE  ARG A  72      -7.395  49.889 -82.888  1.00  0.00              
ATOM   1010 1HH1 ARG A  72      -8.608  49.023 -79.738  1.00  0.00              
ATOM   1011 2HH1 ARG A  72      -7.244  49.816 -78.976  1.00  0.00              
ATOM   1012 1HH2 ARG A  72      -5.794  50.820 -82.020  1.00  0.00              
ATOM   1013 2HH2 ARG A  72      -5.648  50.836 -80.273  1.00  0.00              
ATOM   1014  N   LEU A  73      -6.869  44.583 -85.063  1.00  8.78              
ATOM   1015  CA  LEU A  73      -6.567  44.088 -86.400  1.00 10.63              
ATOM   1016  C   LEU A  73      -6.839  42.586 -86.475  1.00  9.29              
ATOM   1017  O   LEU A  73      -7.209  42.071 -87.532  1.00 10.57              
ATOM   1018  CB  LEU A  73      -5.115  44.405 -86.765  1.00 11.44              
ATOM   1019  CG  LEU A  73      -4.829  45.902 -86.951  1.00 12.49              
ATOM   1020  CD1 LEU A  73      -3.344  46.127 -87.151  1.00 13.66              
ATOM   1021  CD2 LEU A  73      -5.621  46.435 -88.142  1.00 17.12              
ATOM   1022  H   LEU A  73      -6.112  44.894 -84.471  1.00  0.00              
ATOM   1023  HA  LEU A  73      -7.226  44.566 -87.124  1.00  0.00              
ATOM   1024 1HB  LEU A  73      -4.622  44.031 -85.869  1.00  0.00              
ATOM   1025 2HB  LEU A  73      -4.782  43.831 -87.629  1.00  0.00              
ATOM   1026  HG  LEU A  73      -5.189  46.414 -86.058  1.00  0.00              
ATOM   1027 1HD1 LEU A  73      -3.151  47.192 -87.282  1.00  0.00              
ATOM   1028 2HD1 LEU A  73      -2.800  45.766 -86.278  1.00  0.00              
ATOM   1029 3HD1 LEU A  73      -3.010  45.587 -88.036  1.00  0.00              
ATOM   1030 1HD2 LEU A  73      -5.415  47.498 -88.269  1.00  0.00              
ATOM   1031 2HD2 LEU A  73      -5.328  45.898 -89.044  1.00  0.00              
ATOM   1032 3HD2 LEU A  73      -6.687  46.292 -87.964  1.00  0.00              
ATOM   1033  N   THR A  74      -6.672  41.888 -85.353  1.00  9.07              
ATOM   1034  CA  THR A  74      -6.934  40.453 -85.304  1.00  8.88              
ATOM   1035  C   THR A  74      -8.434  40.215 -85.500  1.00  8.96              
ATOM   1036  O   THR A  74      -8.842  39.360 -86.289  1.00  9.81              
ATOM   1037  CB  THR A  74      -6.480  39.846 -83.954  1.00  7.82              
ATOM   1038  OG1 THR A  74      -5.051  39.932 -83.845  1.00  9.20              
ATOM   1039  CG2 THR A  74      -6.886  38.388 -83.858  1.00  9.54              
ATOM   1040  H   THR A  74      -6.357  42.360 -84.517  1.00  0.00              
ATOM   1041  HA  THR A  74      -6.400  39.953 -86.112  1.00  0.00              
ATOM   1042  HB  THR A  74      -6.944  40.404 -83.141  1.00  0.00              
ATOM   1043  HG1 THR A  74      -4.695  40.347 -84.634  1.00  0.00              
ATOM   1044 1HG2 THR A  74      -6.557  37.982 -82.901  1.00  0.00              
ATOM   1045 2HG2 THR A  74      -7.970  38.307 -83.935  1.00  0.00              
ATOM   1046 3HG2 THR A  74      -6.422  37.828 -84.669  1.00  0.00              
ATOM   1047  N   ASP A  75      -9.260  40.971 -84.784  1.00  9.24              
ATOM   1048  CA  ASP A  75     -10.706  40.821 -84.927  1.00  9.36              
ATOM   1049  C   ASP A  75     -11.162  41.159 -86.335  1.00  9.96              
ATOM   1050  O   ASP A  75     -12.089  40.540 -86.859  1.00 12.18              
ATOM   1051  CB  ASP A  75     -11.456  41.727 -83.952  1.00  9.68              
ATOM   1052  CG  ASP A  75     -11.512  41.162 -82.556  1.00 10.15              
ATOM   1053  OD1 ASP A  75     -11.440  39.926 -82.404  1.00 14.49              
ATOM   1054  OD2 ASP A  75     -11.651  41.958 -81.607  1.00 11.89              
ATOM   1055  H   ASP A  75      -8.898  41.655 -84.135  1.00  0.00              
ATOM   1056  HA  ASP A  75     -10.992  39.789 -84.723  1.00  0.00              
ATOM   1057 1HB  ASP A  75     -11.081  42.750 -83.934  1.00  0.00              
ATOM   1058 2HB  ASP A  75     -12.449  41.711 -84.401  1.00  0.00              
ATOM   1059  N   ALA A  76     -10.518  42.151 -86.936  1.00 11.21              
ATOM   1060  CA  ALA A  76     -10.876  42.572 -88.282  1.00 11.39              
ATOM   1061  C   ALA A  76     -10.738  41.429 -89.286  1.00 13.70              
ATOM   1062  O   ALA A  76     -11.451  41.390 -90.291  1.00 14.96              
ATOM   1063  CB  ALA A  76     -10.012  43.750 -88.700  1.00 15.05              
ATOM   1064  H   ALA A  76      -9.766  42.625 -86.456  1.00  0.00              
ATOM   1065  HA  ALA A  76     -11.921  42.882 -88.285  1.00  0.00              
ATOM   1066 1HB  ALA A  76     -10.285  44.060 -89.709  1.00  0.00              
ATOM   1067 2HB  ALA A  76     -10.169  44.580 -88.010  1.00  0.00              
ATOM   1068 3HB  ALA A  76      -8.964  43.456 -88.683  1.00  0.00              
ATOM   1069  N   LEU A  77      -9.828  40.499 -89.013  1.00 12.64              
ATOM   1070  CA  LEU A  77      -9.606  39.353 -89.895  1.00 15.68              
ATOM   1071  C   LEU A  77     -10.869  38.516 -90.056  1.00 18.15              
ATOM   1072  O   LEU A  77     -11.042  37.825 -91.060  1.00 20.98              
ATOM   1073  CB  LEU A  77      -8.496  38.459 -89.338  1.00 12.97              
ATOM   1074  CG  LEU A  77      -7.094  39.049 -89.180  1.00 13.22              
ATOM   1075  CD1 LEU A  77      -6.203  38.051 -88.447  1.00 14.79              
ATOM   1076  CD2 LEU A  77      -6.517  39.378 -90.548  1.00 16.13              
ATOM   1077  H   LEU A  77      -9.275  40.587 -88.173  1.00  0.00              
ATOM   1078  HA  LEU A  77      -9.312  39.705 -90.883  1.00  0.00              
ATOM   1079 1HB  LEU A  77      -8.907  38.261 -88.350  1.00  0.00              
ATOM   1080 2HB  LEU A  77      -8.415  37.524 -89.892  1.00  0.00              
ATOM   1081  HG  LEU A  77      -7.197  39.985 -88.630  1.00  0.00              
ATOM   1082 1HD1 LEU A  77      -5.203  38.470 -88.333  1.00  0.00              
ATOM   1083 2HD1 LEU A  77      -6.622  37.844 -87.462  1.00  0.00              
ATOM   1084 3HD1 LEU A  77      -6.145  37.126 -89.020  1.00  0.00              
ATOM   1085 1HD2 LEU A  77      -5.518  39.799 -90.429  1.00  0.00              
ATOM   1086 2HD2 LEU A  77      -6.460  38.469 -91.147  1.00  0.00              
ATOM   1087 3HD2 LEU A  77      -7.158  40.103 -91.049  1.00  0.00              
ATOM   1088  N   LEU A  78     -11.746  38.572 -89.061  1.00 17.15              
ATOM   1089  CA  LEU A  78     -12.986  37.805 -89.089  1.00 18.98              
ATOM   1090  C   LEU A  78     -14.031  38.430 -90.005  1.00 23.68              
ATOM   1091  O   LEU A  78     -14.934  37.741 -90.481  1.00 25.09              
ATOM   1092  CB  LEU A  78     -13.568  37.693 -87.676  1.00 20.15              
ATOM   1093  CG  LEU A  78     -12.691  37.067 -86.588  1.00 24.00              
ATOM   1094  CD1 LEU A  78     -13.396  37.180 -85.243  1.00 26.22              
ATOM   1095  CD2 LEU A  78     -12.400  35.613 -86.923  1.00 26.76              
ATOM   1096  H   LEU A  78     -11.550  39.161 -88.264  1.00  0.00              
ATOM   1097  HA  LEU A  78     -12.788  36.804 -89.471  1.00  0.00              
ATOM   1098 1HB  LEU A  78     -13.706  38.751 -87.457  1.00  0.00              
ATOM   1099 2HB  LEU A  78     -14.536  37.193 -87.677  1.00  0.00              
ATOM   1100  HG  LEU A  78     -11.741  37.601 -86.591  1.00  0.00              
ATOM   1101 1HD1 LEU A  78     -12.773  36.735 -84.467  1.00  0.00              
ATOM   1102 2HD1 LEU A  78     -13.569  38.231 -85.010  1.00  0.00              
ATOM   1103 3HD1 LEU A  78     -14.350  36.656 -85.287  1.00  0.00              
ATOM   1104 1HD2 LEU A  78     -11.775  35.179 -86.142  1.00  0.00              
ATOM   1105 2HD2 LEU A  78     -13.337  35.060 -86.988  1.00  0.00              
ATOM   1106 3HD2 LEU A  78     -11.878  35.557 -87.878  1.00  0.00              
ATOM   1107  N   GLN A  79     -13.898  39.730 -90.255  1.00 25.78              
ATOM   1108  CA  GLN A  79     -14.850  40.458 -91.089  1.00 34.77              
ATOM   1109  C   GLN A  79     -16.276  40.035 -90.758  1.00 34.65              
ATOM   1110  O   GLN A  79     -16.997  39.497 -91.600  1.00 34.19              
ATOM   1111  CB  GLN A  79     -14.566  40.238 -92.578  1.00 40.48              
ATOM   1112  CG  GLN A  79     -13.402  41.067 -93.105  1.00 48.02              
ATOM   1113  CD  GLN A  79     -12.069  40.360 -92.979  1.00 51.44              
ATOM   1114  OE1 GLN A  79     -11.010  40.981 -93.076  1.00 53.40              
ATOM   1115  NE2 GLN A  79     -12.114  39.051 -92.782  1.00 56.42              
ATOM   1116  H   GLN A  79     -13.114  40.226 -89.855  1.00  0.00              
ATOM   1117  HA  GLN A  79     -14.785  41.524 -90.872  1.00  0.00              
ATOM   1118 1HB  GLN A  79     -14.357  39.176 -92.705  1.00  0.00              
ATOM   1119 2HB  GLN A  79     -15.480  40.494 -93.114  1.00  0.00              
ATOM   1120 1HG  GLN A  79     -13.421  41.560 -94.077  1.00  0.00              
ATOM   1121 2HG  GLN A  79     -13.467  41.818 -92.317  1.00  0.00              
ATOM   1122 1HE2 GLN A  79     -11.265  38.529 -92.691  1.00  0.00              
ATOM   1123 2HE2 GLN A  79     -12.996  38.584 -92.723  1.00  0.00              
ATOM   1124  N   ARG A  80     -16.663  40.282 -89.512  1.00 34.39              
ATOM   1125  CA  ARG A  80     -17.990  39.947 -89.014  1.00 33.15              
ATOM   1126  C   ARG A  80     -19.035  40.907 -89.569  1.00 33.21              
ATOM   1127  O   ARG A  80     -20.089  40.424 -90.033  1.00 32.65              
ATOM   1128  OXT ARG A  80     -18.791  42.131 -89.522  1.00 37.67              
ATOM   1129  CB  ARG A  80     -17.993  40.002 -87.487  1.00 31.79              
ATOM   1130  CG  ARG A  80     -17.056  38.999 -86.834  1.00 28.44              
ATOM   1131  CD  ARG A  80     -16.795  39.358 -85.383  1.00 29.51              
ATOM   1132  NE  ARG A  80     -16.051  40.609 -85.268  1.00 22.61              
ATOM   1133  CZ  ARG A  80     -15.731  41.188 -84.115  1.00 22.15              
ATOM   1134  NH1 ARG A  80     -16.089  40.629 -82.968  1.00 27.52              
ATOM   1135  NH2 ARG A  80     -15.052  42.326 -84.111  1.00 22.08              
ATOM   1136  H   ARG A  80     -16.001  40.722 -88.889  1.00  0.00              
ATOM   1137  HA  ARG A  80     -18.240  38.922 -89.290  1.00  0.00              
ATOM   1138 1HB  ARG A  80     -17.705  41.014 -87.204  1.00  0.00              
ATOM   1139 2HB  ARG A  80     -19.017  39.812 -87.164  1.00  0.00              
ATOM   1140 1HG  ARG A  80     -17.513  38.011 -86.889  1.00  0.00              
ATOM   1141 2HG  ARG A  80     -16.115  38.995 -87.385  1.00  0.00              
ATOM   1142 1HD  ARG A  80     -17.749  39.465 -84.868  1.00  0.00              
ATOM   1143 2HD  ARG A  80     -16.219  38.559 -84.919  1.00  0.00              
ATOM   1144  HE  ARG A  80     -15.678  41.206 -85.994  1.00  0.00              
ATOM   1145 1HH1 ARG A  80     -16.606  39.761 -82.972  1.00  0.00              
ATOM   1146 2HH1 ARG A  80     -15.844  41.073 -82.095  1.00  0.00              
ATOM   1147 1HH2 ARG A  80     -14.779  42.751 -84.987  1.00  0.00              
ATOM   1148 2HH2 ARG A  80     -14.811  42.764 -83.234  1.00  0.00              
ATOM   1149  N   LYS B  10      -2.516  16.119 -67.164  1.00 23.61              
ATOM   1150  CA  LYS B  10      -1.512  15.105 -67.472  1.00 19.49              
ATOM   1151  C   LYS B  10      -1.232  15.106 -68.975  1.00 12.64              
ATOM   1152  O   LYS B  10      -2.029  14.596 -69.761  1.00 12.85              
ATOM   1153  CB  LYS B  10      -2.021  13.734 -67.032  1.00 27.71              
ATOM   1154  CG  LYS B  10      -0.969  12.643 -67.044  1.00 35.53              
ATOM   1155  CD  LYS B  10       0.153  12.951 -66.067  1.00 43.10              
ATOM   1156  CE  LYS B  10       1.118  11.786 -65.970  1.00 44.49              
ATOM   1157  NZ  LYS B  10       1.632  11.398 -67.309  1.00 48.88              
ATOM   1158 1H   LYS B  10      -3.382  15.853 -66.741  1.00  0.00              
ATOM   1159 2H   LYS B  10      -2.295  16.866 -66.538  1.00  0.00              
ATOM   1160 3H   LYS B  10      -2.901  16.679 -67.896  1.00  0.00              
ATOM   1161  HA  LYS B  10      -0.586  15.330 -66.940  1.00  0.00              
ATOM   1162 1HB  LYS B  10      -2.414  13.847 -66.022  1.00  0.00              
ATOM   1163 2HB  LYS B  10      -2.832  13.461 -67.707  1.00  0.00              
ATOM   1164 1HG  LYS B  10      -1.444  11.700 -66.768  1.00  0.00              
ATOM   1165 2HG  LYS B  10      -0.563  12.563 -68.052  1.00  0.00              
ATOM   1166 1HD  LYS B  10       0.681  13.841 -66.414  1.00  0.00              
ATOM   1167 2HD  LYS B  10      -0.284  13.149 -65.088  1.00  0.00              
ATOM   1168 1HE  LYS B  10       1.947  12.082 -65.329  1.00  0.00              
ATOM   1169 2HE  LYS B  10       0.593  10.944 -65.518  1.00  0.00              
ATOM   1170 1HZ  LYS B  10       2.270  10.621 -67.213  1.00  0.00              
ATOM   1171 2HZ  LYS B  10       0.859  11.127 -67.901  1.00  0.00              
ATOM   1172 3HZ  LYS B  10       2.115  12.182 -67.724  1.00  0.00              
ATOM   1173  N   ARG B  11      -0.095  15.674 -69.367  1.00 10.27              
ATOM   1174  CA  ARG B  11       0.263  15.770 -70.778  1.00 10.62              
ATOM   1175  C   ARG B  11       1.750  15.553 -70.996  1.00 10.19              
ATOM   1176  O   ARG B  11       2.557  15.747 -70.088  1.00  9.91              
ATOM   1177  CB  ARG B  11      -0.128  17.149 -71.293  1.00 14.21              
ATOM   1178  CG  ARG B  11       0.498  18.261 -70.471  1.00 23.24              
ATOM   1179  CD  ARG B  11      -0.172  19.590 -70.717  1.00 31.44              
ATOM   1180  NE  ARG B  11       0.532  20.689 -70.058  1.00 27.17              
ATOM   1181  CZ  ARG B  11       0.656  20.824 -68.743  1.00 37.04              
ATOM   1182  NH1 ARG B  11       0.122  19.928 -67.924  1.00 33.69              
ATOM   1183  NH2 ARG B  11       1.314  21.862 -68.243  1.00 39.44              
ATOM   1184  H   ARG B  11       0.537  16.047 -68.673  1.00  0.00              
ATOM   1185  HA  ARG B  11      -0.309  15.042 -71.354  1.00  0.00              
ATOM   1186 1HB  ARG B  11       0.199  17.206 -72.330  1.00  0.00              
ATOM   1187 2HB  ARG B  11      -1.215  17.207 -71.251  1.00  0.00              
ATOM   1188 1HG  ARG B  11       0.408  18.005 -69.415  1.00  0.00              
ATOM   1189 2HG  ARG B  11       1.553  18.336 -70.738  1.00  0.00              
ATOM   1190 1HD  ARG B  11      -0.194  19.783 -71.789  1.00  0.00              
ATOM   1191 2HD  ARG B  11      -1.191  19.549 -70.334  1.00  0.00              
ATOM   1192  HE  ARG B  11       1.014  21.481 -70.463  1.00  0.00              
ATOM   1193 1HH1 ARG B  11      -0.381  19.139 -68.303  1.00  0.00              
ATOM   1194 2HH1 ARG B  11       0.221  20.039 -66.925  1.00  0.00              
ATOM   1195 1HH2 ARG B  11       1.719  22.548 -68.866  1.00  0.00              
ATOM   1196 2HH2 ARG B  11       1.406  21.964 -67.242  1.00  0.00              
ATOM   1197  N   LEU B  12       2.095  15.154 -72.216  1.00  8.68              
ATOM   1198  CA  LEU B  12       3.475  14.906 -72.620  1.00  8.99              
ATOM   1199  C   LEU B  12       3.909  16.193 -73.310  1.00 10.37              
ATOM   1200  O   LEU B  12       3.382  16.539 -74.372  1.00 12.43              
ATOM   1201  CB  LEU B  12       3.498  13.726 -73.582  1.00 12.34              
ATOM   1202  CG  LEU B  12       4.825  13.078 -73.956  1.00 12.53              
ATOM   1203  CD1 LEU B  12       5.616  12.703 -72.712  1.00 13.59              
ATOM   1204  CD2 LEU B  12       4.522  11.850 -74.795  1.00 13.32              
ATOM   1205  H   LEU B  12       1.353  15.017 -72.888  1.00  0.00              
ATOM   1206  HA  LEU B  12       4.076  14.675 -71.741  1.00  0.00              
ATOM   1207 1HB  LEU B  12       2.921  13.010 -72.998  1.00  0.00              
ATOM   1208 2HB  LEU B  12       2.970  13.949 -74.508  1.00  0.00              
ATOM   1209  HG  LEU B  12       5.371  13.793 -74.572  1.00  0.00              
ATOM   1210 1HD1 LEU B  12       6.560  12.242 -73.006  1.00  0.00              
ATOM   1211 2HD1 LEU B  12       5.818  13.599 -72.125  1.00  0.00              
ATOM   1212 3HD1 LEU B  12       5.039  11.998 -72.114  1.00  0.00              
ATOM   1213 1HD2 LEU B  12       5.456  11.365 -75.080  1.00  0.00              
ATOM   1214 2HD2 LEU B  12       3.912  11.155 -74.217  1.00  0.00              
ATOM   1215 3HD2 LEU B  12       3.980  12.147 -75.694  1.00  0.00              
ATOM   1216  N   VAL B  13       4.891  16.874 -72.729  1.00  8.86              
ATOM   1217  CA  VAL B  13       5.316  18.179 -73.211  1.00 10.60              
ATOM   1218  C   VAL B  13       6.805  18.328 -73.481  1.00  8.62              
ATOM   1219  O   VAL B  13       7.642  17.758 -72.778  1.00  9.56              
ATOM   1220  CB  VAL B  13       4.921  19.264 -72.178  1.00  9.31              
ATOM   1221  CG1 VAL B  13       5.152  20.654 -72.749  1.00 11.03              
ATOM   1222  CG2 VAL B  13       3.474  19.081 -71.757  1.00  6.90              
ATOM   1223  H   VAL B  13       5.355  16.470 -71.928  1.00  0.00              
ATOM   1224  HA  VAL B  13       4.868  18.410 -74.178  1.00  0.00              
ATOM   1225  HB  VAL B  13       5.532  19.142 -71.285  1.00  0.00              
ATOM   1226 1HG1 VAL B  13       4.870  21.402 -72.009  1.00  0.00              
ATOM   1227 2HG1 VAL B  13       6.206  20.773 -73.000  1.00  0.00              
ATOM   1228 3HG1 VAL B  13       4.548  20.785 -73.646  1.00  0.00              
ATOM   1229 1HG2 VAL B  13       3.205  19.847 -71.032  1.00  0.00              
ATOM   1230 2HG2 VAL B  13       2.828  19.166 -72.632  1.00  0.00              
ATOM   1231 3HG2 VAL B  13       3.347  18.096 -71.308  1.00  0.00              
ATOM   1232  N   LYS B  14       7.121  19.128 -74.495  1.00  8.72              
ATOM   1233  CA  LYS B  14       8.498  19.431 -74.849  1.00  9.55              
ATOM   1234  C   LYS B  14       8.534  20.752 -75.599  1.00  8.42              
ATOM   1235  O   LYS B  14       7.641  21.054 -76.396  1.00  9.06              
ATOM   1236  CB  LYS B  14       9.109  18.332 -75.725  1.00  8.78              
ATOM   1237  CG  LYS B  14      10.552  18.625 -76.139  1.00 10.33              
ATOM   1238  CD  LYS B  14      11.179  17.461 -76.884  1.00 10.80              
ATOM   1239  CE  LYS B  14      12.547  17.834 -77.435  1.00 13.11              
ATOM   1240  NZ  LYS B  14      13.207  16.674 -78.090  1.00 14.23              
ATOM   1241  H   LYS B  14       6.373  19.537 -75.036  1.00  0.00              
ATOM   1242  HA  LYS B  14       9.101  19.516 -73.945  1.00  0.00              
ATOM   1243 1HB  LYS B  14       9.065  17.405 -75.152  1.00  0.00              
ATOM   1244 2HB  LYS B  14       8.478  18.241 -76.610  1.00  0.00              
ATOM   1245 1HG  LYS B  14      10.556  19.506 -76.783  1.00  0.00              
ATOM   1246 2HG  LYS B  14      11.135  18.830 -75.242  1.00  0.00              
ATOM   1247 1HD  LYS B  14      11.279  16.621 -76.195  1.00  0.00              
ATOM   1248 2HD  LYS B  14      10.520  17.178 -77.706  1.00  0.00              
ATOM   1249 1HE  LYS B  14      12.416  18.638 -78.158  1.00  0.00              
ATOM   1250 2HE  LYS B  14      13.163  18.187 -76.608  1.00  0.00              
ATOM   1251 1HZ  LYS B  14      14.111  16.957 -78.443  1.00  0.00              
ATOM   1252 2HZ  LYS B  14      13.326  15.929 -77.418  1.00  0.00              
ATOM   1253 3HZ  LYS B  14      12.634  16.348 -78.855  1.00  0.00              
ATOM   1254  N   THR B  15       9.558  21.549 -75.326  1.00  9.22              
ATOM   1255  CA  THR B  15       9.725  22.819 -76.010  1.00 10.04              
ATOM   1256  C   THR B  15      10.891  22.683 -76.975  1.00  9.52              
ATOM   1257  O   THR B  15      11.880  21.996 -76.690  1.00 14.01              
ATOM   1258  CB  THR B  15      10.010  23.969 -75.030  1.00 12.91              
ATOM   1259  OG1 THR B  15      11.198  23.682 -74.282  1.00 19.02              
ATOM   1260  CG2 THR B  15       8.838  24.155 -74.081  1.00 12.72              
ATOM   1261  H   THR B  15      10.236  21.273 -74.630  1.00  0.00              
ATOM   1262  HA  THR B  15       8.820  23.059 -76.569  1.00  0.00              
ATOM   1263  HB  THR B  15      10.170  24.886 -75.596  1.00  0.00              
ATOM   1264  HG1 THR B  15      11.553  22.834 -74.559  1.00  0.00              
ATOM   1265 1HG2 THR B  15       9.054  24.973 -73.394  1.00  0.00              
ATOM   1266 2HG2 THR B  15       7.940  24.389 -74.653  1.00  0.00              
ATOM   1267 3HG2 THR B  15       8.679  23.238 -73.516  1.00  0.00              
ATOM   1268  N   PHE B  16      10.755  23.320 -78.130  1.00 10.03              
ATOM   1269  CA  PHE B  16      11.771  23.302 -79.168  1.00 10.93              
ATOM   1270  C   PHE B  16      12.201  24.738 -79.417  1.00 10.09              
ATOM   1271  O   PHE B  16      11.360  25.620 -79.600  1.00 11.16              
ATOM   1272  CB  PHE B  16      11.199  22.689 -80.446  1.00 10.38              
ATOM   1273  CG  PHE B  16      10.768  21.257 -80.290  1.00  9.31              
ATOM   1274  CD1 PHE B  16       9.563  20.935 -79.664  1.00  9.69              
ATOM   1275  CD2 PHE B  16      11.575  20.226 -80.760  1.00 10.21              
ATOM   1276  CE1 PHE B  16       9.172  19.603 -79.510  1.00 11.16              
ATOM   1277  CE2 PHE B  16      11.191  18.893 -80.610  1.00 11.35              
ATOM   1278  CZ  PHE B  16       9.988  18.582 -79.983  1.00 11.37              
ATOM   1279  H   PHE B  16       9.902  23.839 -78.284  1.00  0.00              
ATOM   1280  HA  PHE B  16      12.624  22.705 -78.841  1.00  0.00              
ATOM   1281 1HB  PHE B  16      10.320  23.246 -80.768  1.00  0.00              
ATOM   1282 2HB  PHE B  16      11.948  22.704 -81.237  1.00  0.00              
ATOM   1283  HD1 PHE B  16       8.924  21.739 -79.294  1.00  0.00              
ATOM   1284  HD2 PHE B  16      12.519  20.469 -81.250  1.00  0.00              
ATOM   1285  HE1 PHE B  16       8.229  19.365 -79.019  1.00  0.00              
ATOM   1286  HE2 PHE B  16      11.833  18.095 -80.981  1.00  0.00              
ATOM   1287  HZ  PHE B  16       9.687  17.543 -79.863  1.00  0.00              
ATOM   1288  N   ALA B  17      13.510  24.971 -79.411  1.00 11.89              
ATOM   1289  CA  ALA B  17      14.060  26.307 -79.607  1.00 12.47              
ATOM   1290  C   ALA B  17      14.404  26.612 -81.058  1.00 12.07              
ATOM   1291  O   ALA B  17      14.838  25.737 -81.806  1.00 14.38              
ATOM   1292  CB  ALA B  17      15.299  26.486 -78.733  1.00 16.39              
ATOM   1293  H   ALA B  17      14.141  24.196 -79.265  1.00  0.00              
ATOM   1294  HA  ALA B  17      13.310  27.041 -79.312  1.00  0.00              
ATOM   1295 1HB  ALA B  17      15.706  27.486 -78.883  1.00  0.00              
ATOM   1296 2HB  ALA B  17      15.027  26.358 -77.685  1.00  0.00              
ATOM   1297 3HB  ALA B  17      16.047  25.745 -79.008  1.00  0.00              
ATOM   1298  N   PHE B  18      14.207  27.871 -81.440  1.00 13.47              
ATOM   1299  CA  PHE B  18      14.497  28.343 -82.788  1.00 13.21              
ATOM   1300  C   PHE B  18      15.099  29.741 -82.698  1.00 14.19              
ATOM   1301  O   PHE B  18      14.983  30.404 -81.673  1.00 12.94              
ATOM   1302  CB  PHE B  18      13.221  28.370 -83.633  1.00 14.89              
ATOM   1303  CG  PHE B  18      12.568  27.030 -83.766  1.00 14.26              
ATOM   1304  CD1 PHE B  18      11.650  26.589 -82.815  1.00 13.55              
ATOM   1305  CD2 PHE B  18      12.919  26.174 -84.804  1.00 15.89              
ATOM   1306  CE1 PHE B  18      11.097  25.314 -82.896  1.00 15.00              
ATOM   1307  CE2 PHE B  18      12.371  24.897 -84.891  1.00 18.82              
ATOM   1308  CZ  PHE B  18      11.459  24.468 -83.932  1.00 15.48              
ATOM   1309  H   PHE B  18      13.838  28.520 -80.760  1.00  0.00              
ATOM   1310  HA  PHE B  18      15.217  27.677 -83.267  1.00  0.00              
ATOM   1311 1HB  PHE B  18      12.486  29.036 -83.182  1.00  0.00              
ATOM   1312 2HB  PHE B  18      13.448  28.712 -84.642  1.00  0.00              
ATOM   1313  HD1 PHE B  18      11.365  27.256 -82.001  1.00  0.00              
ATOM   1314  HD2 PHE B  18      13.634  26.513 -85.554  1.00  0.00              
ATOM   1315  HE1 PHE B  18      10.381  24.983 -82.144  1.00  0.00              
ATOM   1316  HE2 PHE B  18      12.656  24.233 -85.707  1.00  0.00              
ATOM   1317  HZ  PHE B  18      11.031  23.469 -83.996  1.00  0.00              
ATOM   1318  N   PRO B  19      15.760  30.204 -83.770  1.00 15.59              
ATOM   1319  CA  PRO B  19      16.376  31.535 -83.775  1.00 17.01              
ATOM   1320  C   PRO B  19      15.400  32.696 -83.952  1.00 17.90              
ATOM   1321  O   PRO B  19      15.746  33.848 -83.692  1.00 19.86              
ATOM   1322  CB  PRO B  19      17.371  31.441 -84.926  1.00 18.94              
ATOM   1323  CG  PRO B  19      16.646  30.570 -85.896  1.00 18.74              
ATOM   1324  CD  PRO B  19      16.092  29.472 -85.007  1.00 18.87              
ATOM   1325  HA  PRO B  19      16.859  31.784 -82.818  1.00  0.00              
ATOM   1326 1HB  PRO B  19      17.600  32.432 -85.343  1.00  0.00              
ATOM   1327 2HB  PRO B  19      18.324  30.999 -84.600  1.00  0.00              
ATOM   1328 1HG  PRO B  19      15.854  31.128 -86.417  1.00  0.00              
ATOM   1329 2HG  PRO B  19      17.327  30.182 -86.668  1.00  0.00              
ATOM   1330 1HD  PRO B  19      15.204  28.992 -85.444  1.00  0.00              
ATOM   1331 2HD  PRO B  19      16.828  28.676 -84.821  1.00  0.00              
ATOM   1332  N   ASN B  20      14.182  32.395 -84.392  1.00 15.93              
ATOM   1333  CA  ASN B  20      13.179  33.430 -84.611  1.00 14.05              
ATOM   1334  C   ASN B  20      11.763  32.869 -84.534  1.00 13.81              
ATOM   1335  O   ASN B  20      11.547  31.767 -84.029  1.00 15.02              
ATOM   1336  CB  ASN B  20      13.399  34.079 -85.981  1.00 17.19              
ATOM   1337  CG  ASN B  20      13.491  33.058 -87.095  1.00 16.84              
ATOM   1338  OD1 ASN B  20      12.743  32.081 -87.119  1.00 19.01              
ATOM   1339  ND2 ASN B  20      14.406  33.281 -88.032  1.00 23.90              
ATOM   1340  H   ASN B  20      13.943  31.432 -84.578  1.00  0.00              
ATOM   1341  HA  ASN B  20      13.272  34.203 -83.846  1.00  0.00              
ATOM   1342 1HB  ASN B  20      12.794  34.928 -86.300  1.00  0.00              
ATOM   1343 2HB  ASN B  20      14.403  34.422 -85.728  1.00  0.00              
ATOM   1344 1HD2 ASN B  20      14.510  32.639 -88.792  1.00  0.00              
ATOM   1345 2HD2 ASN B  20      14.990  34.092 -87.978  1.00  0.00              
ATOM   1346  N   HIS B  21      10.799  33.636 -85.035  1.00  0.00              
ATOM   1347  CA  HIS B  21       9.400  33.222 -85.033  1.00  0.00              
ATOM   1348  C   HIS B  21       9.098  32.371 -86.263  1.00  0.00              
ATOM   1349  O   HIS B  21       8.419  31.350 -86.174  1.00  0.00              
ATOM   1350  CB  HIS B  21       8.469  34.438 -84.989  1.00  0.00              
ATOM   1351  CG  HIS B  21       7.022  34.084 -84.842  1.00  0.00              
ATOM   1352  ND1 HIS B  21       6.213  33.800 -85.922  1.00  0.00              
ATOM   1353  CD2 HIS B  21       6.240  33.968 -83.744  1.00  0.00              
ATOM   1354  CE1 HIS B  21       4.994  33.524 -85.493  1.00  0.00              
ATOM   1355  NE2 HIS B  21       4.984  33.619 -84.176  1.00  0.00              
ATOM   1356  H   HIS B  21      11.046  34.533 -85.427  1.00  0.00              
ATOM   1357  HA  HIS B  21       9.189  32.634 -84.138  1.00  0.00              
ATOM   1358 1HB  HIS B  21       8.722  35.075 -84.140  1.00  0.00              
ATOM   1359 2HB  HIS B  21       8.558  35.012 -85.911  1.00  0.00              
ATOM   1360  HD1 HIS B  21       6.504  33.726 -86.876  1.00  0.00              
ATOM   1361  HD2 HIS B  21       6.434  34.096 -82.679  1.00  0.00              
ATOM   1362  HE1 HIS B  21       4.201  33.271 -86.198  1.00  0.00              
ATOM   1363  N   ARG B  22       9.610  32.808 -87.410  1.00  0.00              
ATOM   1364  CA  ARG B  22       9.401  32.125 -88.681  1.00  0.00              
ATOM   1365  C   ARG B  22       9.718  30.630 -88.635  1.00  0.00              
ATOM   1366  O   ARG B  22       8.905  29.803 -89.054  1.00  0.00              
ATOM   1367  CB  ARG B  22      10.165  32.807 -89.806  1.00  0.00              
ATOM   1368  CG  ARG B  22       9.612  34.159 -90.227  1.00  0.00              
ATOM   1369  CD  ARG B  22      10.395  34.837 -91.292  1.00  0.00              
ATOM   1370  NE  ARG B  22       9.894  36.150 -91.665  1.00  0.00              
ATOM   1371  CZ  ARG B  22      10.506  36.986 -92.527  1.00  0.00              
ATOM   1372  NH1 ARG B  22      11.657  36.668 -93.076  1.00  0.00              
ATOM   1373  NH2 ARG B  22       9.930  38.146 -92.787  1.00  0.00              
ATOM   1374  H   ARG B  22      10.167  33.651 -87.390  1.00  0.00              
ATOM   1375  HA  ARG B  22       8.359  32.224 -88.986  1.00  0.00              
ATOM   1376 1HB  ARG B  22      11.192  32.929 -89.466  1.00  0.00              
ATOM   1377 2HB  ARG B  22      10.144  32.130 -90.661  1.00  0.00              
ATOM   1378 1HG  ARG B  22       8.595  34.019 -90.595  1.00  0.00              
ATOM   1379 2HG  ARG B  22       9.595  34.813 -89.354  1.00  0.00              
ATOM   1380 1HD  ARG B  22      11.421  34.964 -90.950  1.00  0.00              
ATOM   1381 2HD  ARG B  22      10.385  34.217 -92.188  1.00  0.00              
ATOM   1382  HE  ARG B  22       9.057  36.630 -91.364  1.00  0.00              
ATOM   1383 1HH1 ARG B  22      12.094  35.784 -92.854  1.00  0.00              
ATOM   1384 2HH1 ARG B  22      12.100  37.308 -93.719  1.00  0.00              
ATOM   1385 1HH2 ARG B  22       9.054  38.383 -92.341  1.00  0.00              
ATOM   1386 2HH2 ARG B  22      10.368  38.791 -93.427  1.00  0.00              
ATOM   1387  N   GLU B  23      10.898  30.291 -88.133  1.00 12.38              
ATOM   1388  CA  GLU B  23      11.300  28.892 -88.050  1.00 13.83              
ATOM   1389  C   GLU B  23      10.446  28.109 -87.057  1.00 11.71              
ATOM   1390  O   GLU B  23      10.205  26.915 -87.246  1.00 11.16              
ATOM   1391  CB  GLU B  23      12.781  28.777 -87.672  1.00 15.51              
ATOM   1392  CG  GLU B  23      13.734  29.311 -88.733  1.00 21.87              
ATOM   1393  CD  GLU B  23      15.158  28.822 -88.543  1.00 27.31              
ATOM   1394  OE1 GLU B  23      16.041  29.243 -89.318  1.00 35.95              
ATOM   1395  OE2 GLU B  23      15.395  28.012 -87.622  1.00 31.30              
ATOM   1396  H   GLU B  23      11.531  31.005 -87.802  1.00  0.00              
ATOM   1397  HA  GLU B  23      11.150  28.406 -89.016  1.00  0.00              
ATOM   1398 1HB  GLU B  23      12.917  29.334 -86.745  1.00  0.00              
ATOM   1399 2HB  GLU B  23      12.984  27.721 -87.495  1.00  0.00              
ATOM   1400 1HG  GLU B  23      13.422  29.081 -89.752  1.00  0.00              
ATOM   1401 2HG  GLU B  23      13.708  30.389 -88.581  1.00  0.00              
ATOM   1402  N   ALA B  24       9.994  28.783 -86.002  1.00  0.00              
ATOM   1403  CA  ALA B  24       9.146  28.145 -84.998  1.00  0.00              
ATOM   1404  C   ALA B  24       7.823  27.780 -85.665  1.00  0.00              
ATOM   1405  O   ALA B  24       7.318  26.669 -85.512  1.00  0.00              
ATOM   1406  CB  ALA B  24       8.909  29.095 -83.829  1.00  0.00              
ATOM   1407  H   ALA B  24      10.241  29.756 -85.891  1.00  0.00              
ATOM   1408  HA  ALA B  24       9.654  27.254 -84.628  1.00  0.00              
ATOM   1409 1HB  ALA B  24       8.276  28.607 -83.087  1.00  0.00              
ATOM   1410 2HB  ALA B  24       9.864  29.357 -83.373  1.00  0.00              
ATOM   1411 3HB  ALA B  24       8.417  29.998 -84.187  1.00  0.00              
ATOM   1412  N   GLY B  25       7.275  28.718 -86.427  1.00  0.00              
ATOM   1413  CA  GLY B  25       6.022  28.486 -87.128  1.00  0.00              
ATOM   1414  C   GLY B  25       6.189  27.376 -88.172  1.00  0.00              
ATOM   1415  O   GLY B  25       5.298  26.541 -88.341  1.00  0.00              
ATOM   1416  H   GLY B  25       7.734  29.612 -86.525  1.00  0.00              
ATOM   1417 1HA  GLY B  25       5.259  28.192 -86.407  1.00  0.00              
ATOM   1418 2HA  GLY B  25       5.716  29.406 -87.624  1.00  0.00              
ATOM   1419  N   ASP B  26       7.329  27.361 -88.865  1.00 12.41              
ATOM   1420  CA  ASP B  26       7.584  26.326 -89.868  1.00 12.74              
ATOM   1421  C   ASP B  26       7.521  24.944 -89.214  1.00 11.07              
ATOM   1422  O   ASP B  26       6.918  24.016 -89.751  1.00 12.29              
ATOM   1423  CB  ASP B  26       8.969  26.495 -90.512  1.00 12.81              
ATOM   1424  CG  ASP B  26       9.075  27.731 -91.395  1.00 14.97              
ATOM   1425  OD1 ASP B  26       8.039  28.203 -91.912  1.00 17.04              
ATOM   1426  OD2 ASP B  26      10.212  28.215 -91.581  1.00 17.07              
ATOM   1427  H   ASP B  26       8.029  28.069 -88.699  1.00  0.00              
ATOM   1428  HA  ASP B  26       6.834  26.385 -90.657  1.00  0.00              
ATOM   1429 1HB  ASP B  26       9.788  26.476 -89.793  1.00  0.00              
ATOM   1430 2HB  ASP B  26       9.005  25.595 -91.128  1.00  0.00              
ATOM   1431  N   PHE B  27       8.149  24.815 -88.051  1.00 10.46              
ATOM   1432  CA  PHE B  27       8.162  23.543 -87.341  1.00 11.04              
ATOM   1433  C   PHE B  27       6.756  23.165 -86.888  1.00  9.55              
ATOM   1434  O   PHE B  27       6.351  22.011 -86.996  1.00  9.97              
ATOM   1435  CB  PHE B  27       9.096  23.628 -86.136  1.00 11.88              
ATOM   1436  CG  PHE B  27       9.160  22.364 -85.330  1.00 12.55              
ATOM   1437  CD1 PHE B  27       9.728  21.211 -85.864  1.00 15.94              
ATOM   1438  CD2 PHE B  27       8.643  22.321 -84.040  1.00 15.34              
ATOM   1439  CE1 PHE B  27       9.780  20.031 -85.122  1.00 20.37              
ATOM   1440  CE2 PHE B  27       8.691  21.145 -83.291  1.00 18.20              
ATOM   1441  CZ  PHE B  27       9.261  20.002 -83.835  1.00 19.15              
ATOM   1442  H   PHE B  27       8.626  25.608 -87.648  1.00  0.00              
ATOM   1443  HA  PHE B  27       8.514  22.752 -88.004  1.00  0.00              
ATOM   1444 1HB  PHE B  27      10.112  23.843 -86.463  1.00  0.00              
ATOM   1445 2HB  PHE B  27       8.760  24.413 -85.457  1.00  0.00              
ATOM   1446  HD1 PHE B  27      10.136  21.237 -86.875  1.00  0.00              
ATOM   1447  HD2 PHE B  27       8.196  23.221 -83.615  1.00  0.00              
ATOM   1448  HE1 PHE B  27      10.228  19.136 -85.552  1.00  0.00              
ATOM   1449  HE2 PHE B  27       8.283  21.121 -82.281  1.00  0.00              
ATOM   1450  HZ  PHE B  27       9.298  19.083 -83.252  1.00  0.00              
ATOM   1451  N   MET B  28       6.010  24.146 -86.392  1.00  0.00              
ATOM   1452  CA  MET B  28       4.651  23.894 -85.942  1.00  0.00              
ATOM   1453  C   MET B  28       3.811  23.324 -87.080  1.00  0.00              
ATOM   1454  O   MET B  28       2.983  22.446 -86.869  1.00  0.00              
ATOM   1455  CB  MET B  28       4.023  25.178 -85.404  1.00  0.00              
ATOM   1456  CG  MET B  28       2.552  25.052 -85.032  1.00  0.00              
ATOM   1457  SD  MET B  28       1.457  25.243 -86.452  1.00  0.00              
ATOM   1458  CE  MET B  28       1.608  27.000 -86.762  1.00  0.00              
ATOM   1459  H   MET B  28       6.387  25.081 -86.324  1.00  0.00              
ATOM   1460  HA  MET B  28       4.680  23.163 -85.134  1.00  0.00              
ATOM   1461 1HB  MET B  28       4.597  25.467 -84.525  1.00  0.00              
ATOM   1462 2HB  MET B  28       4.137  25.937 -86.179  1.00  0.00              
ATOM   1463 1HG  MET B  28       2.397  24.069 -84.590  1.00  0.00              
ATOM   1464 2HG  MET B  28       2.322  25.822 -84.296  1.00  0.00              
ATOM   1465 1HE  MET B  28       0.987  27.274 -87.615  1.00  0.00              
ATOM   1466 2HE  MET B  28       1.282  27.554 -85.881  1.00  0.00              
ATOM   1467 3HE  MET B  28       2.649  27.243 -86.979  1.00  0.00              
ATOM   1468  N   ASN B  29       4.020  23.826 -88.292  1.00  0.00              
ATOM   1469  CA  ASN B  29       3.268  23.332 -89.438  1.00  0.00              
ATOM   1470  C   ASN B  29       3.606  21.880 -89.758  1.00  0.00              
ATOM   1471  O   ASN B  29       2.739  21.123 -90.186  1.00  0.00              
ATOM   1472  CB  ASN B  29       3.497  24.202 -90.660  1.00  0.00              
ATOM   1473  CG  ASN B  29       2.817  25.541 -90.586  1.00  0.00              
ATOM   1474  OD1 ASN B  29       1.865  25.735 -89.822  1.00  0.00              
ATOM   1475  ND2 ASN B  29       3.247  26.441 -91.433  1.00  0.00              
ATOM   1476  H   ASN B  29       4.703  24.557 -88.430  1.00  0.00              
ATOM   1477  HA  ASN B  29       2.200  23.340 -89.211  1.00  0.00              
ATOM   1478 1HB  ASN B  29       4.498  24.332 -91.074  1.00  0.00              
ATOM   1479 2HB  ASN B  29       2.916  23.550 -91.312  1.00  0.00              
ATOM   1480 1HD2 ASN B  29       2.841  27.355 -91.440  1.00  0.00              
ATOM   1481 2HD2 ASN B  29       3.981  26.215 -92.072  1.00  0.00              
ATOM   1482  N   ARG B  30       4.859  21.490 -89.547  1.00 10.13              
ATOM   1483  CA  ARG B  30       5.250  20.106 -89.793  1.00 10.66              
ATOM   1484  C   ARG B  30       4.595  19.207 -88.740  1.00  7.66              
ATOM   1485  O   ARG B  30       4.171  18.099 -89.048  1.00  9.29              
ATOM   1486  CB  ARG B  30       6.769  19.966 -89.747  1.00 10.53              
ATOM   1487  CG  ARG B  30       7.471  20.698 -90.884  1.00 12.23              
ATOM   1488  CD  ARG B  30       8.973  20.509 -90.818  1.00 17.00              
ATOM   1489  NE  ARG B  30       9.349  19.113 -91.004  1.00 18.24              
ATOM   1490  CZ  ARG B  30      10.533  18.607 -90.675  1.00 18.39              
ATOM   1491  NH1 ARG B  30      11.463  19.385 -90.137  1.00 26.71              
ATOM   1492  NH2 ARG B  30      10.784  17.322 -90.880  1.00 21.52              
ATOM   1493  H   ARG B  30       5.552  22.145 -89.214  1.00  0.00              
ATOM   1494  HA  ARG B  30       4.948  19.811 -90.798  1.00  0.00              
ATOM   1495 1HB  ARG B  30       7.096  20.363 -88.787  1.00  0.00              
ATOM   1496 2HB  ARG B  30       6.991  18.900 -89.794  1.00  0.00              
ATOM   1497 1HG  ARG B  30       7.098  20.308 -91.832  1.00  0.00              
ATOM   1498 2HG  ARG B  30       7.234  21.760 -90.810  1.00  0.00              
ATOM   1499 1HD  ARG B  30       9.441  21.107 -91.600  1.00  0.00              
ATOM   1500 2HD  ARG B  30       9.329  20.843 -89.844  1.00  0.00              
ATOM   1501  HE  ARG B  30       8.812  18.347 -91.388  1.00  0.00              
ATOM   1502 1HH1 ARG B  30      11.269  20.364 -89.977  1.00  0.00              
ATOM   1503 2HH1 ARG B  30      12.362  18.996 -89.889  1.00  0.00              
ATOM   1504 1HH2 ARG B  30      10.073  16.730 -91.287  1.00  0.00              
ATOM   1505 2HH2 ARG B  30      11.684  16.941 -90.629  1.00  0.00              
ATOM   1506  N   VAL B  31       4.514  19.685 -87.497  1.00  8.75              
ATOM   1507  CA  VAL B  31       3.875  18.908 -86.440  1.00  8.95              
ATOM   1508  C   VAL B  31       2.386  18.793 -86.784  1.00  8.96              
ATOM   1509  O   VAL B  31       1.765  17.761 -86.552  1.00  9.86              
ATOM   1510  CB  VAL B  31       4.052  19.572 -85.049  1.00  8.47              
ATOM   1511  CG1 VAL B  31       3.323  18.758 -83.981  1.00 10.12              
ATOM   1512  CG2 VAL B  31       5.531  19.667 -84.701  1.00 11.68              
ATOM   1513  H   VAL B  31       4.896  20.594 -87.278  1.00  0.00              
ATOM   1514  HA  VAL B  31       4.279  17.896 -86.392  1.00  0.00              
ATOM   1515  HB  VAL B  31       3.666  20.590 -85.091  1.00  0.00              
ATOM   1516 1HG1 VAL B  31       3.454  19.234 -83.009  1.00  0.00              
ATOM   1517 2HG1 VAL B  31       2.261  18.711 -84.221  1.00  0.00              
ATOM   1518 3HG1 VAL B  31       3.734  17.750 -83.949  1.00  0.00              
ATOM   1519 1HG2 VAL B  31       5.645  20.135 -83.724  1.00  0.00              
ATOM   1520 2HG2 VAL B  31       5.963  18.667 -84.678  1.00  0.00              
ATOM   1521 3HG2 VAL B  31       6.043  20.268 -85.453  1.00  0.00              
ATOM   1522  N   GLY B  32       1.823  19.856 -87.355  1.00  0.00              
ATOM   1523  CA  GLY B  32       0.422  19.829 -87.743  1.00  0.00              
ATOM   1524  C   GLY B  32       0.143  18.790 -88.822  1.00  0.00              
ATOM   1525  O   GLY B  32      -0.873  18.097 -88.775  1.00  0.00              
ATOM   1526  H   GLY B  32       2.365  20.692 -87.525  1.00  0.00              
ATOM   1527 1HA  GLY B  32      -0.186  19.592 -86.869  1.00  0.00              
ATOM   1528 2HA  GLY B  32       0.139  20.809 -88.126  1.00  0.00              
ATOM   1529  N   ALA B  33       1.044  18.673 -89.795  1.00 11.61              
ATOM   1530  CA  ALA B  33       0.878  17.697 -90.872  1.00 12.16              
ATOM   1531  C   ALA B  33       0.942  16.289 -90.293  1.00 11.51              
ATOM   1532  O   ALA B  33       0.190  15.400 -90.693  1.00 12.12              
ATOM   1533  CB  ALA B  33       1.964  17.883 -91.927  1.00 13.75              
ATOM   1534  H   ALA B  33       1.860  19.270 -89.793  1.00  0.00              
ATOM   1535  HA  ALA B  33      -0.094  17.856 -91.341  1.00  0.00              
ATOM   1536 1HB  ALA B  33       1.826  17.150 -92.722  1.00  0.00              
ATOM   1537 2HB  ALA B  33       1.897  18.888 -92.345  1.00  0.00              
ATOM   1538 3HB  ALA B  33       2.942  17.744 -91.471  1.00  0.00              
ATOM   1539  N   LEU B  34       1.851  16.096 -89.344  1.00 11.29              
ATOM   1540  CA  LEU B  34       2.013  14.813 -88.677  1.00 11.51              
ATOM   1541  C   LEU B  34       0.712  14.457 -87.953  1.00  9.32              
ATOM   1542  O   LEU B  34       0.222  13.329 -88.039  1.00 11.34              
ATOM   1543  CB  LEU B  34       3.171  14.905 -87.680  1.00 12.53              
ATOM   1544  CG  LEU B  34       3.312  13.801 -86.634  1.00 12.31              
ATOM   1545  CD1 LEU B  34       3.544  12.464 -87.317  1.00 14.65              
ATOM   1546  CD2 LEU B  34       4.462  14.135 -85.693  1.00 12.44              
ATOM   1547  H   LEU B  34       2.448  16.867 -89.079  1.00  0.00              
ATOM   1548  HA  LEU B  34       2.231  14.042 -89.415  1.00  0.00              
ATOM   1549 1HB  LEU B  34       4.008  14.842 -88.375  1.00  0.00              
ATOM   1550 2HB  LEU B  34       3.192  15.869 -87.172  1.00  0.00              
ATOM   1551  HG  LEU B  34       2.393  13.791 -86.048  1.00  0.00              
ATOM   1552 1HD1 LEU B  34       3.643  11.683 -86.565  1.00  0.00              
ATOM   1553 2HD1 LEU B  34       2.700  12.236 -87.967  1.00  0.00              
ATOM   1554 3HD1 LEU B  34       4.456  12.513 -87.911  1.00  0.00              
ATOM   1555 1HD2 LEU B  34       4.562  13.348 -84.946  1.00  0.00              
ATOM   1556 2HD2 LEU B  34       5.388  14.215 -86.263  1.00  0.00              
ATOM   1557 3HD2 LEU B  34       4.261  15.084 -85.195  1.00  0.00              
ATOM   1558  N   ALA B  35       0.154  15.435 -87.245  1.00  0.00              
ATOM   1559  CA  ALA B  35      -1.088  15.246 -86.503  1.00  0.00              
ATOM   1560  C   ALA B  35      -2.225  14.818 -87.427  1.00  0.00              
ATOM   1561  O   ALA B  35      -3.027  13.950 -87.082  1.00  0.00              
ATOM   1562  CB  ALA B  35      -1.457  16.520 -85.757  1.00  0.00              
ATOM   1563  H   ALA B  35       0.608  16.337 -87.223  1.00  0.00              
ATOM   1564  HA  ALA B  35      -0.937  14.458 -85.765  1.00  0.00              
ATOM   1565 1HB  ALA B  35      -2.384  16.363 -85.207  1.00  0.00              
ATOM   1566 2HB  ALA B  35      -0.660  16.777 -85.059  1.00  0.00              
ATOM   1567 3HB  ALA B  35      -1.592  17.332 -86.470  1.00  0.00              
ATOM   1568  N   GLU B  36      -2.294  15.436 -88.602  1.00  0.00              
ATOM   1569  CA  GLU B  36      -3.335  15.120 -89.573  1.00  0.00              
ATOM   1570  C   GLU B  36      -3.210  13.677 -90.057  1.00  0.00              
ATOM   1571  O   GLU B  36      -4.214  12.984 -90.230  1.00  0.00              
ATOM   1572  CB  GLU B  36      -3.271  16.083 -90.760  1.00  0.00              
ATOM   1573  CG  GLU B  36      -3.923  17.436 -90.508  1.00  0.00              
ATOM   1574  CD  GLU B  36      -5.415  17.308 -90.380  1.00  0.00              
ATOM   1575  OE1 GLU B  36      -6.021  16.734 -91.253  1.00  0.00              
ATOM   1576  OE2 GLU B  36      -5.937  17.683 -89.356  1.00  0.00              
ATOM   1577  H   GLU B  36      -1.608  16.143 -88.828  1.00  0.00              
ATOM   1578  HA  GLU B  36      -4.317  15.226 -89.110  1.00  0.00              
ATOM   1579 1HB  GLU B  36      -2.217  16.228 -90.997  1.00  0.00              
ATOM   1580 2HB  GLU B  36      -3.768  15.592 -91.597  1.00  0.00              
ATOM   1581 1HG  GLU B  36      -3.527  17.952 -89.634  1.00  0.00              
ATOM   1582 2HG  GLU B  36      -3.683  18.006 -91.405  1.00  0.00              
ATOM   1583  N   ARG B  37      -1.977  13.227 -90.274  1.00 15.76              
ATOM   1584  CA  ARG B  37      -1.728  11.868 -90.747  1.00 17.66              
ATOM   1585  C   ARG B  37      -2.078  10.801 -89.712  1.00 18.51              
ATOM   1586  O   ARG B  37      -2.603   9.740 -90.054  1.00 20.48              
ATOM   1587  CB  ARG B  37      -0.256  11.695 -91.141  1.00 21.55              
ATOM   1588  CG  ARG B  37       0.224  12.577 -92.279  1.00 28.41              
ATOM   1589  CD  ARG B  37       1.532  12.044 -92.858  1.00 33.15              
ATOM   1590  NE  ARG B  37       2.638  12.072 -91.902  1.00 32.61              
ATOM   1591  CZ  ARG B  37       3.331  13.164 -91.588  1.00 33.44              
ATOM   1592  NH1 ARG B  37       3.038  14.326 -92.154  1.00 29.78              
ATOM   1593  NH2 ARG B  37       4.323  13.092 -90.710  1.00 34.02              
ATOM   1594  H   ARG B  37      -1.193  13.841 -90.107  1.00  0.00              
ATOM   1595  HA  ARG B  37      -2.308  11.681 -91.652  1.00  0.00              
ATOM   1596 1HB  ARG B  37       0.338  11.908 -90.254  1.00  0.00              
ATOM   1597 2HB  ARG B  37      -0.123  10.650 -91.424  1.00  0.00              
ATOM   1598 1HG  ARG B  37      -0.544  12.592 -93.053  1.00  0.00              
ATOM   1599 2HG  ARG B  37       0.372  13.587 -91.896  1.00  0.00              
ATOM   1600 1HD  ARG B  37       1.385  11.011 -93.173  1.00  0.00              
ATOM   1601 2HD  ARG B  37       1.812  12.650 -93.718  1.00  0.00              
ATOM   1602  HE  ARG B  37       3.037  11.321 -91.355  1.00  0.00              
ATOM   1603 1HH1 ARG B  37       2.286  14.383 -92.826  1.00  0.00              
ATOM   1604 2HH1 ARG B  37       3.568  15.151 -91.911  1.00  0.00              
ATOM   1605 1HH2 ARG B  37       4.550  12.205 -90.282  1.00  0.00              
ATOM   1606 2HH2 ARG B  37       4.846  13.922 -90.475  1.00  0.00              
ATOM   1607  N   GLU B  38      -1.782  11.086 -88.447  1.00 14.28              
ATOM   1608  CA  GLU B  38      -2.028  10.139 -87.365  1.00 14.86              
ATOM   1609  C   GLU B  38      -3.373  10.295 -86.664  1.00 11.24              
ATOM   1610  O   GLU B  38      -3.682   9.548 -85.731  1.00 14.46              
ATOM   1611  CB  GLU B  38      -0.904  10.247 -86.335  1.00 15.73              
ATOM   1612  CG  GLU B  38       0.476  10.004 -86.924  1.00 18.27              
ATOM   1613  CD  GLU B  38       0.626   8.605 -87.486  1.00 24.94              
ATOM   1614  OE1 GLU B  38       1.614   8.353 -88.208  1.00 30.72              
ATOM   1615  OE2 GLU B  38      -0.242   7.754 -87.200  1.00 26.63              
ATOM   1616  H   GLU B  38      -1.375  11.985 -88.232  1.00  0.00              
ATOM   1617  HA  GLU B  38      -2.057   9.124 -87.762  1.00  0.00              
ATOM   1618 1HB  GLU B  38      -0.956  11.249 -85.910  1.00  0.00              
ATOM   1619 2HB  GLU B  38      -1.112   9.510 -85.558  1.00  0.00              
ATOM   1620 1HG  GLU B  38       0.751  10.723 -87.695  1.00  0.00              
ATOM   1621 2HG  GLU B  38       1.142  10.116 -86.070  1.00  0.00              
ATOM   1622  N   ASN B  39      -4.166  11.265 -87.101  1.00 13.25              
ATOM   1623  CA  ASN B  39      -5.473  11.505 -86.505  1.00 13.01              
ATOM   1624  C   ASN B  39      -5.416  11.781 -85.002  1.00 11.14              
ATOM   1625  O   ASN B  39      -6.307  11.378 -84.251  1.00 14.12              
ATOM   1626  CB  ASN B  39      -6.402  10.316 -86.773  1.00 17.93              
ATOM   1627  CG  ASN B  39      -6.678  10.121 -88.249  1.00 22.32              
ATOM   1628  OD1 ASN B  39      -7.100  11.049 -88.939  1.00 23.33              
ATOM   1629  ND2 ASN B  39      -6.445   8.911 -88.741  1.00 28.24              
ATOM   1630  H   ASN B  39      -3.858  11.851 -87.863  1.00  0.00              
ATOM   1631  HA  ASN B  39      -5.924  12.395 -86.947  1.00  0.00              
ATOM   1632 1HB  ASN B  39      -6.229   9.353 -86.293  1.00  0.00              
ATOM   1633 2HB  ASN B  39      -7.262  10.802 -86.311  1.00  0.00              
ATOM   1634 1HD2 ASN B  39      -6.609   8.725 -89.711  1.00  0.00              
ATOM   1635 2HD2 ASN B  39      -6.104   8.186 -88.144  1.00  0.00              
ATOM   1636  N   HIS B  40      -4.363  12.466 -84.566  1.00 10.95              
ATOM   1637  CA  HIS B  40      -4.213  12.817 -83.160  1.00  9.25              
ATOM   1638  C   HIS B  40      -3.540  14.178 -83.148  1.00  9.34              
ATOM   1639  O   HIS B  40      -2.449  14.349 -83.696  1.00 10.08              
ATOM   1640  CB  HIS B  40      -3.366  11.778 -82.424  1.00 10.67              
ATOM   1641  CG  HIS B  40      -3.449  11.886 -80.933  1.00  9.71              
ATOM   1642  ND1 HIS B  40      -4.644  11.846 -80.250  1.00 13.94              
ATOM   1643  CD2 HIS B  40      -2.484  12.035 -79.995  1.00  9.70              
ATOM   1644  CE1 HIS B  40      -4.413  11.966 -78.954  1.00 13.98              
ATOM   1645  NE2 HIS B  40      -3.110  12.081 -78.773  1.00 10.44              
ATOM   1646  H   HIS B  40      -3.650  12.750 -85.223  1.00  0.00              
ATOM   1647  HA  HIS B  40      -5.193  12.863 -82.687  1.00  0.00              
ATOM   1648 1HB  HIS B  40      -3.696  10.771 -82.684  1.00  0.00              
ATOM   1649 2HB  HIS B  40      -2.316  11.895 -82.689  1.00  0.00              
ATOM   1650  HD2 HIS B  40      -1.398  12.115 -80.056  1.00  0.00              
ATOM   1651  HE1 HIS B  40      -5.237  11.958 -78.241  1.00  0.00              
ATOM   1652  HE2 HIS B  40      -2.641  12.187 -77.884  1.00  0.00              
ATOM   1653  N   HIS B  41      -4.194  15.144 -82.516  1.00  0.00              
ATOM   1654  CA  HIS B  41      -3.695  16.506 -82.511  1.00  0.00              
ATOM   1655  C   HIS B  41      -3.176  17.025 -81.191  1.00  0.00              
ATOM   1656  O   HIS B  41      -3.733  16.755 -80.131  1.00  0.00              
ATOM   1657  CB  HIS B  41      -4.795  17.449 -83.008  1.00  0.00              
ATOM   1658  CG  HIS B  41      -5.219  17.189 -84.420  1.00  0.00              
ATOM   1659  ND1 HIS B  41      -6.175  16.251 -84.748  1.00  0.00              
ATOM   1660  CD2 HIS B  41      -4.816  17.741 -85.588  1.00  0.00              
ATOM   1661  CE1 HIS B  41      -6.343  16.239 -86.060  1.00  0.00              
ATOM   1662  NE2 HIS B  41      -5.530  17.133 -86.592  1.00  0.00              
ATOM   1663  H   HIS B  41      -5.053  14.933 -82.029  1.00  0.00              
ATOM   1664  HA  HIS B  41      -2.811  16.574 -83.145  1.00  0.00              
ATOM   1665 1HB  HIS B  41      -5.688  17.344 -82.391  1.00  0.00              
ATOM   1666 2HB  HIS B  41      -4.449  18.482 -82.972  1.00  0.00              
ATOM   1667  HD2 HIS B  41      -4.086  18.514 -85.829  1.00  0.00              
ATOM   1668  HE1 HIS B  41      -7.062  15.563 -86.521  1.00  0.00              
ATOM   1669  HE2 HIS B  41      -5.441  17.343 -87.576  1.00  0.00              
ATOM   1670  N   PRO B  42      -2.104  17.819 -81.247  1.00  0.00              
ATOM   1671  CA  PRO B  42      -1.489  18.391 -80.053  1.00  0.00              
ATOM   1672  C   PRO B  42      -2.036  19.774 -79.766  1.00  0.00              
ATOM   1673  O   PRO B  42      -2.910  20.282 -80.477  1.00  0.00              
ATOM   1674  CB  PRO B  42      -0.036  18.500 -80.468  1.00  0.00              
ATOM   1675  CG  PRO B  42      -0.181  19.025 -81.889  1.00  0.00              
ATOM   1676  CD  PRO B  42      -1.329  18.182 -82.454  1.00  0.00              
ATOM   1677  HA  PRO B  42      -1.635  17.768 -79.159  1.00  0.00              
ATOM   1678 1HB  PRO B  42       0.520  19.185 -79.811  1.00  0.00              
ATOM   1679 2HB  PRO B  42       0.472  17.525 -80.420  1.00  0.00              
ATOM   1680 1HG  PRO B  42      -0.412  20.100 -81.894  1.00  0.00              
ATOM   1681 2HG  PRO B  42       0.751  18.894 -82.458  1.00  0.00              
ATOM   1682 1HD  PRO B  42      -1.947  18.745 -83.168  1.00  0.00              
ATOM   1683 2HD  PRO B  42      -0.967  17.285 -82.980  1.00  0.00              
ATOM   1684  N   ARG B  43      -1.533  20.360 -78.687  1.00  0.00              
ATOM   1685  CA  ARG B  43      -1.817  21.749 -78.389  1.00  0.00              
ATOM   1686  C   ARG B  43      -0.433  22.342 -78.661  1.00  0.00              
ATOM   1687  O   ARG B  43       0.568  21.926 -78.059  1.00  0.00              
ATOM   1688  CB  ARG B  43      -2.371  22.023 -76.998  1.00  0.00              
ATOM   1689  CG  ARG B  43      -2.806  23.459 -76.755  1.00  0.00              
ATOM   1690  CD  ARG B  43      -3.433  23.693 -75.429  1.00  0.00              
ATOM   1691  NE  ARG B  43      -2.509  23.637 -74.308  1.00  0.00              
ATOM   1692  CZ  ARG B  43      -2.869  23.743 -73.014  1.00  0.00              
ATOM   1693  NH1 ARG B  43      -4.123  23.948 -72.674  1.00  0.00              
ATOM   1694  NH2 ARG B  43      -1.924  23.659 -72.094  1.00  0.00              
ATOM   1695  H   ARG B  43      -0.942  19.833 -78.060  1.00  0.00              
ATOM   1696  HA  ARG B  43      -2.680  22.081 -78.967  1.00  0.00              
ATOM   1697 1HB  ARG B  43      -3.223  21.360 -76.859  1.00  0.00              
ATOM   1698 2HB  ARG B  43      -1.587  21.761 -76.287  1.00  0.00              
ATOM   1699 1HG  ARG B  43      -1.931  24.105 -76.831  1.00  0.00              
ATOM   1700 2HG  ARG B  43      -3.530  23.736 -77.523  1.00  0.00              
ATOM   1701 1HD  ARG B  43      -3.893  24.681 -75.424  1.00  0.00              
ATOM   1702 2HD  ARG B  43      -4.198  22.935 -75.261  1.00  0.00              
ATOM   1703  HE  ARG B  43      -1.505  23.516 -74.305  1.00  0.00              
ATOM   1704 1HH1 ARG B  43      -4.831  24.027 -73.390  1.00  0.00              
ATOM   1705 2HH1 ARG B  43      -4.372  24.025 -71.699  1.00  0.00              
ATOM   1706 1HH2 ARG B  43      -0.963  23.519 -72.373  1.00  0.00              
ATOM   1707 2HH2 ARG B  43      -2.166  23.736 -71.117  1.00  0.00              
ATOM   1708  N   THR B  44      -0.374  23.277 -79.602  1.00  0.00              
ATOM   1709  CA  THR B  44       0.879  23.915 -79.978  1.00  0.00              
ATOM   1710  C   THR B  44       0.917  25.354 -79.520  1.00  0.00              
ATOM   1711  O   THR B  44      -0.049  26.093 -79.706  1.00  0.00              
ATOM   1712  CB  THR B  44       1.107  23.869 -81.500  1.00  0.00              
ATOM   1713  OG1 THR B  44       1.013  22.515 -81.960  1.00  0.00              
ATOM   1714  CG2 THR B  44       2.478  24.426 -81.852  1.00  0.00              
ATOM   1715  H   THR B  44      -1.225  23.551 -80.071  1.00  0.00              
ATOM   1716  HA  THR B  44       1.713  23.372 -79.534  1.00  0.00              
ATOM   1717  HB  THR B  44       0.337  24.464 -81.992  1.00  0.00              
ATOM   1718  HG1 THR B  44       1.155  22.489 -82.909  1.00  0.00              
ATOM   1719 1HG2 THR B  44       2.620  24.385 -82.931  1.00  0.00              
ATOM   1720 2HG2 THR B  44       2.548  25.459 -81.514  1.00  0.00              
ATOM   1721 3HG2 THR B  44       3.247  23.831 -81.362  1.00  0.00              
ATOM   1722  N   THR B  45       2.032  25.762 -78.931  1.00  0.00              
ATOM   1723  CA  THR B  45       2.184  27.149 -78.513  1.00  0.00              
ATOM   1724  C   THR B  45       3.390  27.677 -79.276  1.00  0.00              
ATOM   1725  O   THR B  45       4.509  27.188 -79.109  1.00  0.00              
ATOM   1726  CB  THR B  45       2.397  27.302 -76.996  1.00  0.00              
ATOM   1727  OG1 THR B  45       1.269  26.762 -76.295  1.00  0.00              
ATOM   1728  CG2 THR B  45       2.564  28.768 -76.626  1.00  0.00              
ATOM   1729  H   THR B  45       2.788  25.112 -78.766  1.00  0.00              
ATOM   1730  HA  THR B  45       1.285  27.712 -78.766  1.00  0.00              
ATOM   1731  HB  THR B  45       3.291  26.751 -76.706  1.00  0.00              
ATOM   1732  HG1 THR B  45       1.174  25.831 -76.512  1.00  0.00              
ATOM   1733 1HG2 THR B  45       2.713  28.856 -75.550  1.00  0.00              
ATOM   1734 2HG2 THR B  45       3.428  29.179 -77.148  1.00  0.00              
ATOM   1735 3HG2 THR B  45       1.670  29.319 -76.914  1.00  0.00              
ATOM   1736  N   VAL B  46       3.143  28.658 -80.137  1.00  0.00              
ATOM   1737  CA  VAL B  46       4.178  29.251 -80.966  1.00  0.00              
ATOM   1738  C   VAL B  46       4.457  30.684 -80.549  1.00  0.00              
ATOM   1739  O   VAL B  46       3.539  31.495 -80.404  1.00  0.00              
ATOM   1740  CB  VAL B  46       3.793  29.225 -82.457  1.00  0.00              
ATOM   1741  CG1 VAL B  46       4.871  29.894 -83.297  1.00  0.00              
ATOM   1742  CG2 VAL B  46       3.566  27.796 -82.924  1.00  0.00              
ATOM   1743  H   VAL B  46       2.195  29.001 -80.214  1.00  0.00              
ATOM   1744  HA  VAL B  46       5.122  28.712 -80.867  1.00  0.00              
ATOM   1745  HB  VAL B  46       2.849  29.755 -82.588  1.00  0.00              
ATOM   1746 1HG1 VAL B  46       4.582  29.867 -84.348  1.00  0.00              
ATOM   1747 2HG1 VAL B  46       4.989  30.930 -82.981  1.00  0.00              
ATOM   1748 3HG1 VAL B  46       5.814  29.364 -83.167  1.00  0.00              
ATOM   1749 1HG2 VAL B  46       3.294  27.796 -83.979  1.00  0.00              
ATOM   1750 2HG2 VAL B  46       4.480  27.219 -82.785  1.00  0.00              
ATOM   1751 3HG2 VAL B  46       2.760  27.346 -82.343  1.00  0.00              
ATOM   1752  N   GLU B  47       5.727  30.987 -80.339  1.00  0.00              
ATOM   1753  CA  GLU B  47       6.135  32.331 -79.970  1.00  0.00              
ATOM   1754  C   GLU B  47       7.527  32.548 -80.523  1.00  0.00              
ATOM   1755  O   GLU B  47       8.126  31.627 -81.072  1.00  0.00              
ATOM   1756  CB  GLU B  47       6.110  32.531 -78.453  1.00  0.00              
ATOM   1757  CG  GLU B  47       7.112  31.677 -77.689  1.00  0.00              
ATOM   1758  CD  GLU B  47       6.975  31.870 -76.205  1.00  0.00              
ATOM   1759  OE1 GLU B  47       7.166  32.972 -75.748  1.00  0.00              
ATOM   1760  OE2 GLU B  47       6.570  30.945 -75.540  1.00  0.00              
ATOM   1761  H   GLU B  47       6.430  30.268 -80.438  1.00  0.00              
ATOM   1762  HA  GLU B  47       5.450  33.059 -80.405  1.00  0.00              
ATOM   1763 1HB  GLU B  47       6.317  33.586 -78.268  1.00  0.00              
ATOM   1764 2HB  GLU B  47       5.101  32.294 -78.116  1.00  0.00              
ATOM   1765 1HG  GLU B  47       7.045  30.615 -77.924  1.00  0.00              
ATOM   1766 2HG  GLU B  47       8.078  32.060 -78.017  1.00  0.00              
ATOM   1767  N   PHE B  48       8.035  33.766 -80.407  1.00  0.00              
ATOM   1768  CA  PHE B  48       9.368  34.038 -80.909  1.00  0.00              
ATOM   1769  C   PHE B  48      10.376  33.061 -80.320  1.00  0.00              
ATOM   1770  O   PHE B  48      10.502  32.951 -79.103  1.00  0.00              
ATOM   1771  CB  PHE B  48       9.775  35.478 -80.592  1.00  0.00              
ATOM   1772  CG  PHE B  48      11.123  35.860 -81.135  1.00  0.00              
ATOM   1773  CD1 PHE B  48      11.286  36.150 -82.482  1.00  0.00              
ATOM   1774  CD2 PHE B  48      12.229  35.930 -80.302  1.00  0.00              
ATOM   1775  CE1 PHE B  48      12.526  36.502 -82.983  1.00  0.00              
ATOM   1776  CE2 PHE B  48      13.468  36.282 -80.800  1.00  0.00              
ATOM   1777  CZ  PHE B  48      13.616  36.568 -82.143  1.00  0.00              
ATOM   1778  H   PHE B  48       7.510  34.512 -79.975  1.00  0.00              
ATOM   1779  HA  PHE B  48       9.387  33.917 -81.993  1.00  0.00              
ATOM   1780 1HB  PHE B  48       9.057  36.175 -81.022  1.00  0.00              
ATOM   1781 2HB  PHE B  48       9.822  35.625 -79.514  1.00  0.00              
ATOM   1782  HD1 PHE B  48      10.424  36.099 -83.146  1.00  0.00              
ATOM   1783  HD2 PHE B  48      12.112  35.704 -79.242  1.00  0.00              
ATOM   1784  HE1 PHE B  48      12.640  36.727 -84.043  1.00  0.00              
ATOM   1785  HE2 PHE B  48      14.330  36.334 -80.134  1.00  0.00              
ATOM   1786  HZ  PHE B  48      14.593  36.844 -82.537  1.00  0.00              
ATOM   1787  N   GLY B  49      11.070  32.342 -81.198  1.00 10.97              
ATOM   1788  CA  GLY B  49      12.095  31.406 -80.773  1.00 12.49              
ATOM   1789  C   GLY B  49      11.695  30.112 -80.085  1.00 11.46              
ATOM   1790  O   GLY B  49      12.567  29.394 -79.594  1.00 12.63              
ATOM   1791  H   GLY B  49      10.880  32.448 -82.185  1.00  0.00              
ATOM   1792 1HA  GLY B  49      12.670  31.088 -81.642  1.00  0.00              
ATOM   1793 2HA  GLY B  49      12.756  31.901 -80.063  1.00  0.00              
ATOM   1794  N   ARG B  50      10.408  29.784 -80.041  1.00 10.31              
ATOM   1795  CA  ARG B  50      10.025  28.548 -79.381  1.00 10.46              
ATOM   1796  C   ARG B  50       8.675  27.992 -79.757  1.00  9.09              
ATOM   1797  O   ARG B  50       7.719  28.729 -80.002  1.00 10.51              
ATOM   1798  CB  ARG B  50      10.045  28.738 -77.868  1.00 14.76              
ATOM   1799  CG  ARG B  50       9.767  27.464 -77.058  1.00 19.26              
ATOM   1800  CD  ARG B  50       9.954  27.689 -75.560  1.00 26.40              
ATOM   1801  NE  ARG B  50       8.994  28.644 -75.012  1.00 34.92              
ATOM   1802  CZ  ARG B  50       8.914  28.965 -73.724  1.00 38.68              
ATOM   1803  NH1 ARG B  50       9.741  28.409 -72.849  1.00 39.97              
ATOM   1804  NH2 ARG B  50       8.007  29.838 -73.309  1.00 41.66              
ATOM   1805  H   ARG B  50       9.692  30.365 -80.451  1.00  0.00              
ATOM   1806  HA  ARG B  50      10.755  27.769 -79.604  1.00  0.00              
ATOM   1807 1HB  ARG B  50      11.029  29.123 -77.608  1.00  0.00              
ATOM   1808 2HB  ARG B  50       9.288  29.486 -77.632  1.00  0.00              
ATOM   1809 1HG  ARG B  50       8.740  27.149 -77.247  1.00  0.00              
ATOM   1810 2HG  ARG B  50      10.453  26.685 -77.392  1.00  0.00              
ATOM   1811 1HD  ARG B  50       9.830  26.740 -75.041  1.00  0.00              
ATOM   1812 2HD  ARG B  50      10.959  28.071 -75.383  1.00  0.00              
ATOM   1813  HE  ARG B  50       8.280  29.182 -75.484  1.00  0.00              
ATOM   1814 1HH1 ARG B  50      10.432  27.742 -73.164  1.00  0.00              
ATOM   1815 2HH1 ARG B  50       9.677  28.656 -71.872  1.00  0.00              
ATOM   1816 1HH2 ARG B  50       7.373  30.259 -73.974  1.00  0.00              
ATOM   1817 2HH2 ARG B  50       7.951  30.077 -72.330  1.00  0.00              
ATOM   1818  N   VAL B  51       8.614  26.669 -79.804  1.00  8.68              
ATOM   1819  CA  VAL B  51       7.369  25.969 -80.047  1.00  8.32              
ATOM   1820  C   VAL B  51       7.237  24.966 -78.917  1.00  8.33              
ATOM   1821  O   VAL B  51       8.159  24.187 -78.660  1.00 10.09              
ATOM   1822  CB  VAL B  51       7.359  25.165 -81.358  1.00  9.58              
ATOM   1823  CG1 VAL B  51       6.047  24.386 -81.464  1.00 11.97              
ATOM   1824  CG2 VAL B  51       7.517  26.090 -82.549  1.00 12.47              
ATOM   1825  H   VAL B  51       9.460  26.135 -79.666  1.00  0.00              
ATOM   1826  HA  VAL B  51       6.526  26.659 -80.081  1.00  0.00              
ATOM   1827  HB  VAL B  51       8.214  24.489 -81.366  1.00  0.00              
ATOM   1828 1HG1 VAL B  51       6.036  23.814 -82.393  1.00  0.00              
ATOM   1829 2HG1 VAL B  51       5.960  23.704 -80.619  1.00  0.00              
ATOM   1830 3HG1 VAL B  51       5.208  25.082 -81.458  1.00  0.00              
ATOM   1831 1HG2 VAL B  51       7.508  25.504 -83.469  1.00  0.00              
ATOM   1832 2HG2 VAL B  51       6.695  26.805 -82.565  1.00  0.00              
ATOM   1833 3HG2 VAL B  51       8.463  26.627 -82.470  1.00  0.00              
ATOM   1834  N   THR B  52       6.111  25.007 -78.219  1.00  8.06              
ATOM   1835  CA  THR B  52       5.847  24.046 -77.162  1.00  7.55              
ATOM   1836  C   THR B  52       4.819  23.087 -77.749  1.00  7.00              
ATOM   1837  O   THR B  52       3.811  23.511 -78.331  1.00  8.20              
ATOM   1838  CB  THR B  52       5.253  24.709 -75.909  1.00  8.79              
ATOM   1839  OG1 THR B  52       6.167  25.690 -75.408  1.00 11.70              
ATOM   1840  CG2 THR B  52       5.011  23.671 -74.818  1.00 10.72              
ATOM   1841  H   THR B  52       5.423  25.717 -78.422  1.00  0.00              
ATOM   1842  HA  THR B  52       6.772  23.545 -76.878  1.00  0.00              
ATOM   1843  HB  THR B  52       4.308  25.185 -76.172  1.00  0.00              
ATOM   1844  HG1 THR B  52       6.947  25.715 -75.968  1.00  0.00              
ATOM   1845 1HG2 THR B  52       4.591  24.159 -73.939  1.00  0.00              
ATOM   1846 2HG2 THR B  52       4.315  22.916 -75.183  1.00  0.00              
ATOM   1847 3HG2 THR B  52       5.955  23.197 -74.553  1.00  0.00              
ATOM   1848  N   VAL B  53       5.094  21.797 -77.625  1.00  7.29              
ATOM   1849  CA  VAL B  53       4.208  20.768 -78.140  1.00  7.01              
ATOM   1850  C   VAL B  53       3.698  19.949 -76.965  1.00  6.72              
ATOM   1851  O   VAL B  53       4.488  19.451 -76.160  1.00  7.39              
ATOM   1852  CB  VAL B  53       4.953  19.829 -79.129  1.00  7.01              
ATOM   1853  CG1 VAL B  53       3.981  18.812 -79.711  1.00  8.27              
ATOM   1854  CG2 VAL B  53       5.615  20.641 -80.239  1.00  7.87              
ATOM   1855  H   VAL B  53       5.947  21.524 -77.157  1.00  0.00              
ATOM   1856  HA  VAL B  53       3.347  21.203 -78.650  1.00  0.00              
ATOM   1857  HB  VAL B  53       5.750  19.314 -78.595  1.00  0.00              
ATOM   1858 1HG1 VAL B  53       4.511  18.157 -80.404  1.00  0.00              
ATOM   1859 2HG1 VAL B  53       3.552  18.216 -78.906  1.00  0.00              
ATOM   1860 3HG1 VAL B  53       3.185  19.333 -80.244  1.00  0.00              
ATOM   1861 1HG2 VAL B  53       6.132  19.970 -80.923  1.00  0.00              
ATOM   1862 2HG2 VAL B  53       4.852  21.199 -80.784  1.00  0.00              
ATOM   1863 3HG2 VAL B  53       6.331  21.338 -79.802  1.00  0.00              
ATOM   1864  N   GLU B  54       2.380  19.823 -76.870  1.00  6.62              
ATOM   1865  CA  GLU B  54       1.756  19.053 -75.800  1.00  7.14              
ATOM   1866  C   GLU B  54       0.861  17.985 -76.401  1.00  6.74              
ATOM   1867  O   GLU B  54       0.023  18.275 -77.261  1.00  7.83              
ATOM   1868  CB  GLU B  54       0.903  19.953 -74.906  1.00  7.65              
ATOM   1869  CG  GLU B  54       1.646  21.080 -74.231  1.00 10.07              
ATOM   1870  CD  GLU B  54       0.701  22.007 -73.504  1.00  9.81              
ATOM   1871  OE1 GLU B  54       0.281  21.683 -72.374  1.00 14.04              
ATOM   1872  OE2 GLU B  54       0.353  23.056 -74.075  1.00 10.68              
ATOM   1873  H   GLU B  54       1.794  20.272 -77.559  1.00  0.00              
ATOM   1874  HA  GLU B  54       2.524  18.585 -75.183  1.00  0.00              
ATOM   1875 1HB  GLU B  54       0.117  20.372 -75.535  1.00  0.00              
ATOM   1876 2HB  GLU B  54       0.457  19.314 -74.144  1.00  0.00              
ATOM   1877 1HG  GLU B  54       2.419  20.739 -73.543  1.00  0.00              
ATOM   1878 2HG  GLU B  54       2.109  21.613 -75.060  1.00  0.00              
ATOM   1879  N   TRP B  55       1.048  16.750 -75.945  1.00  6.79              
ATOM   1880  CA  TRP B  55       0.258  15.619 -76.402  1.00  7.32              
ATOM   1881  C   TRP B  55      -0.461  14.959 -75.240  1.00  8.04              
ATOM   1882  O   TRP B  55       0.148  14.660 -74.214  1.00  8.18              
ATOM   1883  CB  TRP B  55       1.134  14.529 -77.033  1.00  8.29              
ATOM   1884  CG  TRP B  55       1.912  14.916 -78.239  1.00  7.36              
ATOM   1885  CD1 TRP B  55       3.255  15.163 -78.304  1.00  7.63              
ATOM   1886  CD2 TRP B  55       1.410  15.075 -79.569  1.00  6.84              
ATOM   1887  NE1 TRP B  55       3.621  15.461 -79.594  1.00  8.32              
ATOM   1888  CE2 TRP B  55       2.507  15.418 -80.390  1.00  7.39              
ATOM   1889  CE3 TRP B  55       0.139  14.959 -80.148  1.00  7.91              
ATOM   1890  CZ2 TRP B  55       2.371  15.649 -81.761  1.00  8.93              
ATOM   1891  CZ3 TRP B  55       0.007  15.186 -81.515  1.00  9.37              
ATOM   1892  CH2 TRP B  55       1.118  15.530 -82.303  1.00  9.69              
ATOM   1893  H   TRP B  55       1.769  16.599 -75.253  1.00  0.00              
ATOM   1894  HA  TRP B  55      -0.459  15.950 -77.154  1.00  0.00              
ATOM   1895 1HB  TRP B  55       1.877  14.181 -76.316  1.00  0.00              
ATOM   1896 2HB  TRP B  55       0.516  13.689 -77.353  1.00  0.00              
ATOM   1897  HD1 TRP B  55       3.815  15.091 -77.374  1.00  0.00              
ATOM   1898  HE1 TRP B  55       4.557  15.678 -79.905  1.00  0.00              
ATOM   1899  HE3 TRP B  55      -0.753  14.697 -79.580  1.00  0.00              
ATOM   1900  HZ2 TRP B  55       3.257  15.910 -82.341  1.00  0.00              
ATOM   1901  HZ3 TRP B  55      -0.984  15.090 -81.960  1.00  0.00              
ATOM   1902  HH2 TRP B  55       0.978  15.705 -83.370  1.00  0.00              
ATOM   1903  N   TRP B  56      -1.759  14.741 -75.395  1.00  8.08              
ATOM   1904  CA  TRP B  56      -2.517  13.999 -74.396  1.00  8.45              
ATOM   1905  C   TRP B  56      -3.791  13.503 -75.043  1.00  8.09              
ATOM   1906  O   TRP B  56      -4.160  13.933 -76.140  1.00  8.69              
ATOM   1907  CB  TRP B  56      -2.807  14.826 -73.129  1.00  9.65              
ATOM   1908  CG  TRP B  56      -3.919  15.816 -73.218  1.00 10.11              
ATOM   1909  CD1 TRP B  56      -5.236  15.608 -72.920  1.00 14.07              
ATOM   1910  CD2 TRP B  56      -3.801  17.192 -73.587  1.00 13.77              
ATOM   1911  NE1 TRP B  56      -5.947  16.776 -73.076  1.00 14.06              
ATOM   1912  CE2 TRP B  56      -5.089  17.764 -73.487  1.00 13.50              
ATOM   1913  CE3 TRP B  56      -2.730  18.001 -73.991  1.00 13.85              
ATOM   1914  CZ2 TRP B  56      -5.335  19.114 -73.776  1.00 14.46              
ATOM   1915  CZ3 TRP B  56      -2.973  19.341 -74.279  1.00 13.07              
ATOM   1916  CH2 TRP B  56      -4.266  19.884 -74.170  1.00 13.70              
ATOM   1917  H   TRP B  56      -2.236  15.090 -76.213  1.00  0.00              
ATOM   1918  HA  TRP B  56      -1.956  13.116 -74.087  1.00  0.00              
ATOM   1919 1HB  TRP B  56      -3.081  14.169 -72.304  1.00  0.00              
ATOM   1920 2HB  TRP B  56      -1.930  15.411 -72.853  1.00  0.00              
ATOM   1921  HD1 TRP B  56      -5.521  14.601 -72.618  1.00  0.00              
ATOM   1922  HE1 TRP B  56      -6.937  16.888 -72.916  1.00  0.00              
ATOM   1923  HE3 TRP B  56      -1.712  17.628 -74.091  1.00  0.00              
ATOM   1924  HZ2 TRP B  56      -6.351  19.497 -73.677  1.00  0.00              
ATOM   1925  HZ3 TRP B  56      -2.134  19.962 -74.592  1.00  0.00              
ATOM   1926  HH2 TRP B  56      -4.422  20.937 -74.404  1.00  0.00              
ATOM   1927  N   THR B  57      -4.435  12.555 -74.380  1.00  8.58              
ATOM   1928  CA  THR B  57      -5.672  11.982 -74.867  1.00  9.74              
ATOM   1929  C   THR B  57      -6.770  12.396 -73.900  1.00  9.09              
ATOM   1930  O   THR B  57      -6.804  11.957 -72.751  1.00 10.49              
ATOM   1931  CB  THR B  57      -5.560  10.452 -74.941  1.00 11.06              
ATOM   1932  OG1 THR B  57      -4.473  10.107 -75.813  1.00 14.06              
ATOM   1933  CG2 THR B  57      -6.843   9.845 -75.482  1.00 13.94              
ATOM   1934  H   THR B  57      -4.049  12.224 -73.507  1.00  0.00              
ATOM   1935  HA  THR B  57      -5.895  12.374 -75.860  1.00  0.00              
ATOM   1936  HB  THR B  57      -5.369  10.062 -73.941  1.00  0.00              
ATOM   1937  HG1 THR B  57      -4.067  10.908 -76.149  1.00  0.00              
ATOM   1938 1HG2 THR B  57      -6.741   8.761 -75.525  1.00  0.00              
ATOM   1939 2HG2 THR B  57      -7.674  10.107 -74.826  1.00  0.00              
ATOM   1940 3HG2 THR B  57      -7.033  10.232 -76.482  1.00  0.00              
ATOM   1941  N   HIS B  58      -7.653  13.266 -74.378  1.00 12.95              
ATOM   1942  CA  HIS B  58      -8.751  13.792 -73.575  1.00 15.64              
ATOM   1943  C   HIS B  58      -9.590  12.742 -72.860  1.00 12.45              
ATOM   1944  O   HIS B  58      -9.787  12.819 -71.647  1.00 13.42              
ATOM   1945  CB  HIS B  58      -9.681  14.644 -74.442  1.00 20.08              
ATOM   1946  CG  HIS B  58     -10.894  15.138 -73.716  1.00 26.32              
ATOM   1947  ND1 HIS B  58     -10.828  16.075 -72.706  1.00 29.42              
ATOM   1948  CD2 HIS B  58     -12.201  14.805 -73.832  1.00 29.08              
ATOM   1949  CE1 HIS B  58     -12.041  16.297 -72.234  1.00 28.37              
ATOM   1950  NE2 HIS B  58     -12.893  15.538 -72.899  1.00 31.99              
ATOM   1951  H   HIS B  58      -7.555  13.571 -75.335  1.00  0.00              
ATOM   1952  HA  HIS B  58      -8.354  14.410 -72.770  1.00  0.00              
ATOM   1953 1HB  HIS B  58      -9.153  15.528 -74.802  1.00  0.00              
ATOM   1954 2HB  HIS B  58     -10.040  14.063 -75.291  1.00  0.00              
ATOM   1955  HD2 HIS B  58     -12.733  14.112 -74.486  1.00  0.00              
ATOM   1956  HE1 HIS B  58     -12.200  17.011 -71.426  1.00  0.00              
ATOM   1957  HE2 HIS B  58     -13.891  15.498 -72.754  1.00  0.00              
ATOM   1958  N   SER B  59     -10.086  11.764 -73.609  1.00 13.81              
ATOM   1959  CA  SER B  59     -10.936  10.733 -73.032  1.00 11.90              
ATOM   1960  C   SER B  59     -10.274   9.995 -71.879  1.00 11.41              
ATOM   1961  O   SER B  59     -10.945   9.611 -70.917  1.00 13.39              
ATOM   1962  CB  SER B  59     -11.366   9.729 -74.108  1.00 13.87              
ATOM   1963  OG  SER B  59     -10.289   8.900 -74.508  1.00 13.20              
ATOM   1964  H   SER B  59      -9.874  11.731 -74.596  1.00  0.00              
ATOM   1965  HA  SER B  59     -11.901  11.108 -72.690  1.00  0.00              
ATOM   1966 1HB  SER B  59     -12.166   9.109 -73.706  1.00  0.00              
ATOM   1967 2HB  SER B  59     -11.735  10.280 -74.972  1.00  0.00              
ATOM   1968  HG  SER B  59      -9.500   9.141 -74.015  1.00  0.00              
ATOM   1969  N   ALA B  60      -8.963   9.803 -71.970  1.00 11.61              
ATOM   1970  CA  ALA B  60      -8.213   9.096 -70.941  1.00 12.55              
ATOM   1971  C   ALA B  60      -7.762  10.006 -69.806  1.00 12.45              
ATOM   1972  O   ALA B  60      -7.333   9.526 -68.755  1.00 15.46              
ATOM   1973  CB  ALA B  60      -7.003   8.415 -71.568  1.00 13.67              
ATOM   1974  H   ALA B  60      -8.473  10.159 -72.779  1.00  0.00              
ATOM   1975  HA  ALA B  60      -8.857   8.336 -70.499  1.00  0.00              
ATOM   1976 1HB  ALA B  60      -6.444   7.886 -70.796  1.00  0.00              
ATOM   1977 2HB  ALA B  60      -7.336   7.705 -72.325  1.00  0.00              
ATOM   1978 3HB  ALA B  60      -6.363   9.164 -72.030  1.00  0.00              
ATOM   1979  N   GLY B  61      -7.852  11.312 -70.021  1.00 13.34              
ATOM   1980  CA  GLY B  61      -7.435  12.258 -69.001  1.00 14.64              
ATOM   1981  C   GLY B  61      -5.943  12.179 -68.740  1.00 15.23              
ATOM   1982  O   GLY B  61      -5.486  12.410 -67.619  1.00 16.29              
ATOM   1983  H   GLY B  61      -8.212  11.661 -70.898  1.00  0.00              
ATOM   1984 1HA  GLY B  61      -7.682  13.268 -69.331  1.00  0.00              
ATOM   1985 2HA  GLY B  61      -7.965  12.040 -68.075  1.00  0.00              
ATOM   1986  N   GLY B  62      -5.173  11.853 -69.773  1.00 12.68              
ATOM   1987  CA  GLY B  62      -3.739  11.748 -69.595  1.00 13.15              
ATOM   1988  C   GLY B  62      -2.976  11.276 -70.813  1.00 10.96              
ATOM   1989  O   GLY B  62      -3.463  11.343 -71.946  1.00 10.29              
ATOM   1990  H   GLY B  62      -5.570  11.676 -70.684  1.00  0.00              
ATOM   1991 1HA  GLY B  62      -3.341  12.727 -69.327  1.00  0.00              
ATOM   1992 2HA  GLY B  62      -3.531  11.040 -68.793  1.00  0.00              
ATOM   1993  N   VAL B  63      -1.772  10.781 -70.558  1.00 10.87              
ATOM   1994  CA  VAL B  63      -0.871  10.314 -71.600  1.00  9.70              
ATOM   1995  C   VAL B  63      -1.055   8.835 -71.918  1.00 11.69              
ATOM   1996  O   VAL B  63      -1.074   7.991 -71.019  1.00 12.78              
ATOM   1997  CB  VAL B  63       0.592  10.572 -71.181  1.00 10.74              
ATOM   1998  CG1 VAL B  63       1.546  10.087 -72.253  1.00 11.80              
ATOM   1999  CG2 VAL B  63       0.797  12.059 -70.925  1.00 11.49              
ATOM   2000  H   VAL B  63      -1.476  10.731 -69.594  1.00  0.00              
ATOM   2001  HA  VAL B  63      -1.072  10.811 -72.550  1.00  0.00              
ATOM   2002  HB  VAL B  63       0.790  10.053 -70.244  1.00  0.00              
ATOM   2003 1HG1 VAL B  63       2.573  10.278 -71.941  1.00  0.00              
ATOM   2004 2HG1 VAL B  63       1.406   9.017 -72.407  1.00  0.00              
ATOM   2005 3HG1 VAL B  63       1.347  10.617 -73.184  1.00  0.00              
ATOM   2006 1HG2 VAL B  63       1.831  12.238 -70.629  1.00  0.00              
ATOM   2007 2HG2 VAL B  63       0.577  12.617 -71.835  1.00  0.00              
ATOM   2008 3HG2 VAL B  63       0.130  12.387 -70.128  1.00  0.00              
ATOM   2009  N   THR B  64      -1.194   8.531 -73.204  1.00 10.18              
ATOM   2010  CA  THR B  64      -1.372   7.157 -73.661  1.00 10.55              
ATOM   2011  C   THR B  64      -0.259   6.788 -74.635  1.00 10.45              
ATOM   2012  O   THR B  64       0.584   7.620 -74.974  1.00 10.71              
ATOM   2013  CB  THR B  64      -2.712   6.970 -74.389  1.00 11.13              
ATOM   2014  OG1 THR B  64      -2.698   7.727 -75.605  1.00 12.57              
ATOM   2015  CG2 THR B  64      -3.867   7.428 -73.507  1.00 14.50              
ATOM   2016  H   THR B  64      -1.175   9.277 -73.884  1.00  0.00              
ATOM   2017  HA  THR B  64      -1.341   6.477 -72.808  1.00  0.00              
ATOM   2018  HB  THR B  64      -2.839   5.915 -74.633  1.00  0.00              
ATOM   2019  HG1 THR B  64      -1.855   8.180 -75.691  1.00  0.00              
ATOM   2020 1HG2 THR B  64      -4.808   7.287 -74.040  1.00  0.00              
ATOM   2021 2HG2 THR B  64      -3.878   6.842 -72.588  1.00  0.00              
ATOM   2022 3HG2 THR B  64      -3.742   8.483 -73.264  1.00  0.00              
ATOM   2023  N   GLU B  65      -0.268   5.542 -75.092  1.00 11.40              
ATOM   2024  CA  GLU B  65       0.744   5.076 -76.026  1.00 10.84              
ATOM   2025  C   GLU B  65       0.744   5.915 -77.305  1.00 10.26              
ATOM   2026  O   GLU B  65       1.800   6.184 -77.878  1.00 10.41              
ATOM   2027  CB  GLU B  65       0.503   3.600 -76.357  1.00 14.51              
ATOM   2028  CG  GLU B  65       1.734   2.859 -76.852  1.00 22.61              
ATOM   2029  CD  GLU B  65       2.911   2.981 -75.896  1.00 24.07              
ATOM   2030  OE1 GLU B  65       2.684   3.080 -74.672  1.00 25.09              
ATOM   2031  OE2 GLU B  65       4.067   2.964 -76.365  1.00 31.76              
ATOM   2032  H   GLU B  65      -0.989   4.903 -74.789  1.00  0.00              
ATOM   2033  HA  GLU B  65       1.734   5.182 -75.582  1.00  0.00              
ATOM   2034 1HB  GLU B  65       0.136   3.126 -75.447  1.00  0.00              
ATOM   2035 2HB  GLU B  65      -0.273   3.568 -77.122  1.00  0.00              
ATOM   2036 1HG  GLU B  65       1.553   1.803 -77.050  1.00  0.00              
ATOM   2037 2HG  GLU B  65       1.980   3.366 -77.783  1.00  0.00              
ATOM   2038  N   LYS B  66      -0.436   6.335 -77.753  1.00 10.38              
ATOM   2039  CA  LYS B  66      -0.520   7.147 -78.963  1.00  9.51              
ATOM   2040  C   LYS B  66       0.229   8.463 -78.773  1.00  7.98              
ATOM   2041  O   LYS B  66       0.886   8.950 -79.691  1.00  8.78              
ATOM   2042  CB  LYS B  66      -1.979   7.438 -79.315  1.00 10.41              
ATOM   2043  CG  LYS B  66      -2.163   8.196 -80.621  1.00 12.25              
ATOM   2044  CD  LYS B  66      -1.672   7.381 -81.806  1.00 13.63              
ATOM   2045  CE  LYS B  66      -2.010   8.068 -83.120  1.00 16.67              
ATOM   2046  NZ  LYS B  66      -1.566   7.262 -84.290  1.00 26.79              
ATOM   2047  H   LYS B  66      -1.284   6.097 -77.260  1.00  0.00              
ATOM   2048  HA  LYS B  66      -0.062   6.614 -79.798  1.00  0.00              
ATOM   2049 1HB  LYS B  66      -2.491   6.477 -79.375  1.00  0.00              
ATOM   2050 2HB  LYS B  66      -2.397   8.021 -78.494  1.00  0.00              
ATOM   2051 1HG  LYS B  66      -3.223   8.418 -80.745  1.00  0.00              
ATOM   2052 2HG  LYS B  66      -1.602   9.127 -80.563  1.00  0.00              
ATOM   2053 1HD  LYS B  66      -0.591   7.261 -81.722  1.00  0.00              
ATOM   2054 2HD  LYS B  66      -2.148   6.401 -81.775  1.00  0.00              
ATOM   2055 1HE  LYS B  66      -3.088   8.213 -83.163  1.00  0.00              
ATOM   2056 2HE  LYS B  66      -1.514   9.038 -83.135  1.00  0.00              
ATOM   2057 1HZ  LYS B  66      -1.805   7.747 -85.144  1.00  0.00              
ATOM   2058 2HZ  LYS B  66      -0.565   7.128 -84.248  1.00  0.00              
ATOM   2059 3HZ  LYS B  66      -2.026   6.363 -84.274  1.00  0.00              
ATOM   2060  N   ASP B  67       0.119   9.043 -77.584  1.00  7.75              
ATOM   2061  CA  ASP B  67       0.802  10.296 -77.301  1.00  7.46              
ATOM   2062  C   ASP B  67       2.311  10.110 -77.367  1.00  8.01              
ATOM   2063  O   ASP B  67       3.026  10.959 -77.898  1.00  7.83              
ATOM   2064  CB  ASP B  67       0.373  10.810 -75.936  1.00  8.50              
ATOM   2065  CG  ASP B  67      -1.094  11.153 -75.904  1.00  9.02              
ATOM   2066  OD1 ASP B  67      -1.506  12.012 -76.711  1.00  8.77              
ATOM   2067  OD2 ASP B  67      -1.836  10.560 -75.092  1.00 10.57              
ATOM   2068  H   ASP B  67      -0.445   8.617 -76.862  1.00  0.00              
ATOM   2069  HA  ASP B  67       0.545  11.035 -78.059  1.00  0.00              
ATOM   2070 1HB  ASP B  67       0.636  10.140 -75.117  1.00  0.00              
ATOM   2071 2HB  ASP B  67       0.977  11.716 -75.874  1.00  0.00              
ATOM   2072  N   ARG B  68       2.801   8.996 -76.832  1.00  7.97              
ATOM   2073  CA  ARG B  68       4.231   8.730 -76.874  1.00  9.43              
ATOM   2074  C   ARG B  68       4.699   8.512 -78.305  1.00  8.58              
ATOM   2075  O   ARG B  68       5.808   8.909 -78.665  1.00  9.20              
ATOM   2076  CB  ARG B  68       4.568   7.538 -75.981  1.00  9.69              
ATOM   2077  CG  ARG B  68       4.459   7.850 -74.498  1.00 10.74              
ATOM   2078  CD  ARG B  68       4.961   6.702 -73.634  1.00 14.44              
ATOM   2079  NE  ARG B  68       3.949   5.671 -73.430  1.00 15.30              
ATOM   2080  CZ  ARG B  68       2.981   5.742 -72.521  1.00 19.67              
ATOM   2081  NH1 ARG B  68       2.893   6.799 -71.725  1.00 17.14              
ATOM   2082  NH2 ARG B  68       2.102   4.756 -72.409  1.00 21.18              
ATOM   2083  H   ARG B  68       2.188   8.324 -76.392  1.00  0.00              
ATOM   2084  HA  ARG B  68       4.777   9.582 -76.469  1.00  0.00              
ATOM   2085 1HB  ARG B  68       3.880   6.736 -76.246  1.00  0.00              
ATOM   2086 2HB  ARG B  68       5.587   7.236 -76.224  1.00  0.00              
ATOM   2087 1HG  ARG B  68       5.050   8.741 -74.286  1.00  0.00              
ATOM   2088 2HG  ARG B  68       3.411   8.045 -74.261  1.00  0.00              
ATOM   2089 1HD  ARG B  68       5.824   6.247 -74.118  1.00  0.00              
ATOM   2090 2HD  ARG B  68       5.255   7.094 -72.660  1.00  0.00              
ATOM   2091  HE  ARG B  68       3.821   4.790 -73.911  1.00  0.00              
ATOM   2092 1HH1 ARG B  68       3.564   7.551 -71.811  1.00  0.00              
ATOM   2093 2HH1 ARG B  68       2.157   6.849 -71.036  1.00  0.00              
ATOM   2094 1HH2 ARG B  68       2.170   3.950 -73.016  1.00  0.00              
ATOM   2095 2HH2 ARG B  68       1.369   4.813 -71.717  1.00  0.00              
ATOM   2096  N   GLU B  69       3.857   7.887 -79.121  1.00  9.07              
ATOM   2097  CA  GLU B  69       4.194   7.672 -80.519  1.00  9.41              
ATOM   2098  C   GLU B  69       4.302   9.032 -81.208  1.00  9.13              
ATOM   2099  O   GLU B  69       5.236   9.282 -81.965  1.00  9.77              
ATOM   2100  CB  GLU B  69       3.117   6.840 -81.214  1.00 10.71              
ATOM   2101  CG  GLU B  69       3.361   6.668 -82.702  1.00 17.86              
ATOM   2102  CD  GLU B  69       2.223   5.968 -83.414  1.00 24.64              
ATOM   2103  OE1 GLU B  69       2.361   5.711 -84.627  1.00 28.09              
ATOM   2104  OE2 GLU B  69       1.194   5.676 -82.770  1.00 28.99              
ATOM   2105  H   GLU B  69       2.969   7.556 -78.772  1.00  0.00              
ATOM   2106  HA  GLU B  69       5.143   7.141 -80.593  1.00  0.00              
ATOM   2107 1HB  GLU B  69       3.101   5.866 -80.724  1.00  0.00              
ATOM   2108 2HB  GLU B  69       2.166   7.345 -81.048  1.00  0.00              
ATOM   2109 1HG  GLU B  69       3.564   7.605 -83.219  1.00  0.00              
ATOM   2110 2HG  GLU B  69       4.244   6.031 -82.745  1.00  0.00              
ATOM   2111  N   MET B  70       3.340   9.914 -80.945  1.00  8.74              
ATOM   2112  CA  MET B  70       3.365  11.239 -81.554  1.00  8.26              
ATOM   2113  C   MET B  70       4.598  12.026 -81.121  1.00  7.45              
ATOM   2114  O   MET B  70       5.170  12.768 -81.912  1.00  7.75              
ATOM   2115  CB  MET B  70       2.090  12.020 -81.216  1.00  8.37              
ATOM   2116  CG  MET B  70       0.813  11.370 -81.737  1.00  9.53              
ATOM   2117  SD  MET B  70       0.847  10.953 -83.507  1.00 11.04              
ATOM   2118  CE  MET B  70       0.828  12.594 -84.239  1.00 11.81              
ATOM   2119  H   MET B  70       2.584   9.675 -80.320  1.00  0.00              
ATOM   2120  HA  MET B  70       3.432  11.148 -82.638  1.00  0.00              
ATOM   2121 1HB  MET B  70       2.046  12.100 -80.131  1.00  0.00              
ATOM   2122 2HB  MET B  70       2.202  13.014 -81.650  1.00  0.00              
ATOM   2123 1HG  MET B  70       0.643  10.453 -81.174  1.00  0.00              
ATOM   2124 2HG  MET B  70      -0.013  12.060 -81.566  1.00  0.00              
ATOM   2125 1HE  MET B  70       0.847  12.508 -85.326  1.00  0.00              
ATOM   2126 2HE  MET B  70      -0.076  13.120 -83.932  1.00  0.00              
ATOM   2127 3HE  MET B  70       1.704  13.151 -83.905  1.00  0.00              
ATOM   2128  N   ALA B  71       5.007  11.863 -79.867  1.00  7.25              
ATOM   2129  CA  ALA B  71       6.190  12.552 -79.369  1.00  8.28              
ATOM   2130  C   ALA B  71       7.429  12.084 -80.140  1.00  7.95              
ATOM   2131  O   ALA B  71       8.260  12.891 -80.553  1.00  8.41              
ATOM   2132  CB  ALA B  71       6.361  12.279 -77.883  1.00  8.51              
ATOM   2133  H   ALA B  71       4.494  11.253 -79.246  1.00  0.00              
ATOM   2134  HA  ALA B  71       6.058  13.624 -79.517  1.00  0.00              
ATOM   2135 1HB  ALA B  71       7.247  12.798 -77.519  1.00  0.00              
ATOM   2136 2HB  ALA B  71       5.484  12.637 -77.343  1.00  0.00              
ATOM   2137 3HB  ALA B  71       6.476  11.209 -77.721  1.00  0.00              
ATOM   2138  N   ARG B  72       7.549  10.778 -80.341  1.00  8.75              
ATOM   2139  CA  ARG B  72       8.697  10.248 -81.065  1.00 10.82              
ATOM   2140  C   ARG B  72       8.688  10.698 -82.524  1.00  9.64              
ATOM   2141  O   ARG B  72       9.739  11.029 -83.085  1.00 10.99              
ATOM   2142  CB  ARG B  72       8.717   8.721 -80.986  1.00 15.98              
ATOM   2143  CG  ARG B  72       9.071   8.178 -79.615  1.00 18.40              
ATOM   2144  CD  ARG B  72       9.302   6.678 -79.676  1.00 22.85              
ATOM   2145  NE  ARG B  72       8.058   5.932 -79.819  1.00 27.71              
ATOM   2146  CZ  ARG B  72       7.247   5.645 -78.806  1.00 24.84              
ATOM   2147  NH1 ARG B  72       7.553   6.036 -77.572  1.00 27.69              
ATOM   2148  NH2 ARG B  72       6.137   4.965 -79.032  1.00 26.13              
ATOM   2149  H   ARG B  72       6.847  10.138 -79.995  1.00  0.00              
ATOM   2150  HA  ARG B  72       9.620  10.590 -80.595  1.00  0.00              
ATOM   2151 1HB  ARG B  72       7.726   8.374 -81.273  1.00  0.00              
ATOM   2152 2HB  ARG B  72       9.449   8.376 -81.716  1.00  0.00              
ATOM   2153 1HG  ARG B  72       9.975   8.677 -79.266  1.00  0.00              
ATOM   2154 2HG  ARG B  72       8.248   8.397 -78.933  1.00  0.00              
ATOM   2155 1HD  ARG B  72       9.942   6.453 -80.529  1.00  0.00              
ATOM   2156 2HD  ARG B  72       9.795   6.359 -78.759  1.00  0.00              
ATOM   2157  HE  ARG B  72       7.634   5.539 -80.649  1.00  0.00              
ATOM   2158 1HH1 ARG B  72       8.404   6.554 -77.406  1.00  0.00              
ATOM   2159 2HH1 ARG B  72       6.933   5.814 -76.807  1.00  0.00              
ATOM   2160 1HH2 ARG B  72       5.911   4.669 -79.972  1.00  0.00              
ATOM   2161 2HH2 ARG B  72       5.519   4.744 -78.265  1.00  0.00              
ATOM   2162  N   LEU B  73       7.508  10.731 -83.137  1.00  8.78              
ATOM   2163  CA  LEU B  73       7.406  11.159 -84.526  1.00 10.63              
ATOM   2164  C   LEU B  73       7.711  12.653 -84.636  1.00  9.29              
ATOM   2165  O   LEU B  73       8.235  13.109 -85.654  1.00 10.57              
ATOM   2166  CB  LEU B  73       6.015  10.838 -85.077  1.00 11.44              
ATOM   2167  CG  LEU B  73       5.734   9.336 -85.228  1.00 12.49              
ATOM   2168  CD1 LEU B  73       4.288   9.115 -85.625  1.00 13.66              
ATOM   2169  CD2 LEU B  73       6.677   8.735 -86.266  1.00 17.12              
ATOM   2170  H   LEU B  73       6.670  10.458 -82.644  1.00  0.00              
ATOM   2171  HA  LEU B  73       8.153  10.638 -85.125  1.00  0.00              
ATOM   2172 1HB  LEU B  73       5.407  11.262 -84.280  1.00  0.00              
ATOM   2173 2HB  LEU B  73       5.817  11.370 -86.007  1.00  0.00              
ATOM   2174  HG  LEU B  73       5.955   8.867 -84.268  1.00  0.00              
ATOM   2175 1HD1 LEU B  73       4.098   8.046 -85.729  1.00  0.00              
ATOM   2176 2HD1 LEU B  73       3.633   9.525 -84.857  1.00  0.00              
ATOM   2177 3HD1 LEU B  73       4.092   9.612 -86.574  1.00  0.00              
ATOM   2178 1HD2 LEU B  73       6.473   7.669 -86.369  1.00  0.00              
ATOM   2179 2HD2 LEU B  73       6.523   9.228 -87.226  1.00  0.00              
ATOM   2180 3HD2 LEU B  73       7.709   8.877 -85.946  1.00  0.00              
ATOM   2181  N   THR B  74       7.399  13.409 -83.585  1.00  9.07              
ATOM   2182  CA  THR B  74       7.675  14.842 -83.571  1.00  8.88              
ATOM   2183  C   THR B  74       9.192  15.056 -83.563  1.00  8.96              
ATOM   2184  O   THR B  74       9.721  15.865 -84.328  1.00  9.81              
ATOM   2185  CB  THR B  74       7.045  15.522 -82.330  1.00  7.82              
ATOM   2186  OG1 THR B  74       5.614  15.455 -82.421  1.00  9.20              
ATOM   2187  CG2 THR B  74       7.458  16.979 -82.250  1.00  9.54              
ATOM   2188  H   THR B  74       6.961  12.984 -82.780  1.00  0.00              
ATOM   2189  HA  THR B  74       7.269  15.305 -84.470  1.00  0.00              
ATOM   2190  HB  THR B  74       7.381  15.002 -81.433  1.00  0.00              
ATOM   2191  HG1 THR B  74       5.366  15.004 -83.231  1.00  0.00              
ATOM   2192 1HG2 THR B  74       7.004  17.437 -81.371  1.00  0.00              
ATOM   2193 2HG2 THR B  74       8.543  17.046 -82.176  1.00  0.00              
ATOM   2194 3HG2 THR B  74       7.123  17.501 -83.145  1.00  0.00              
ATOM   2195  N   ASP B  75       9.896  14.330 -82.701  1.00  9.24              
ATOM   2196  CA  ASP B  75      11.350  14.458 -82.645  1.00  9.36              
ATOM   2197  C   ASP B  75      11.994  14.044 -83.955  1.00  9.96              
ATOM   2198  O   ASP B  75      12.996  14.627 -84.372  1.00 12.18              
ATOM   2199  CB  ASP B  75      11.939  13.597 -81.529  1.00  9.68              
ATOM   2200  CG  ASP B  75      11.807  14.232 -80.169  1.00 10.15              
ATOM   2201  OD1 ASP B  75      11.735  15.475 -80.090  1.00 14.49              
ATOM   2202  OD2 ASP B  75      11.797  13.485 -79.172  1.00 11.89              
ATOM   2203  H   ASP B  75       9.434  13.683 -82.077  1.00  0.00              
ATOM   2204  HA  ASP B  75      11.621  15.497 -82.453  1.00  0.00              
ATOM   2205 1HB  ASP B  75      11.549  12.579 -81.514  1.00  0.00              
ATOM   2206 2HB  ASP B  75      12.986  13.580 -81.833  1.00  0.00              
ATOM   2207  N   ALA B  76      11.425  13.029 -84.592  1.00 11.21              
ATOM   2208  CA  ALA B  76      11.963  12.536 -85.851  1.00 11.39              
ATOM   2209  C   ALA B  76      11.987  13.627 -86.919  1.00 13.70              
ATOM   2210  O   ALA B  76      12.835  13.608 -87.814  1.00 14.96              
ATOM   2211  CB  ALA B  76      11.147  11.346 -86.328  1.00 15.05              
ATOM   2212  H   ALA B  76      10.605  12.587 -84.200  1.00  0.00              
ATOM   2213  HA  ALA B  76      12.992  12.216 -85.690  1.00  0.00              
ATOM   2214 1HB  ALA B  76      11.554  10.982 -87.272  1.00  0.00              
ATOM   2215 2HB  ALA B  76      11.191  10.551 -85.583  1.00  0.00              
ATOM   2216 3HB  ALA B  76      10.112  11.650 -86.475  1.00  0.00              
ATOM   2217  N   LEU B  77      11.063  14.578 -86.825  1.00 12.64              
ATOM   2218  CA  LEU B  77      10.987  15.680 -87.785  1.00 15.68              
ATOM   2219  C   LEU B  77      12.274  16.495 -87.806  1.00 18.15              
ATOM   2220  O   LEU B  77      12.598  17.132 -88.809  1.00 20.98              
ATOM   2221  CB  LEU B  77       9.824  16.611 -87.436  1.00 12.97              
ATOM   2222  CG  LEU B  77       8.404  16.044 -87.449  1.00 13.22              
ATOM   2223  CD1 LEU B  77       7.436  17.086 -86.901  1.00 14.79              
ATOM   2224  CD2 LEU B  77       8.021  15.650 -88.867  1.00 16.13              
ATOM   2225  H   LEU B  77      10.395  14.539 -86.068  1.00  0.00              
ATOM   2226  HA  LEU B  77      10.829  15.280 -88.786  1.00  0.00              
ATOM   2227 1HB  LEU B  77      10.095  16.856 -86.411  1.00  0.00              
ATOM   2228 2HB  LEU B  77       9.838  17.517 -88.041  1.00  0.00              
ATOM   2229  HG  LEU B  77       8.413  15.136 -86.845  1.00  0.00              
ATOM   2230 1HD1 LEU B  77       6.423  16.683 -86.909  1.00  0.00              
ATOM   2231 2HD1 LEU B  77       7.715  17.340 -85.878  1.00  0.00              
ATOM   2232 3HD1 LEU B  77       7.474  17.981 -87.521  1.00  0.00              
ATOM   2233 1HD2 LEU B  77       7.008  15.245 -88.871  1.00  0.00              
ATOM   2234 2HD2 LEU B  77       8.064  16.528 -89.513  1.00  0.00              
ATOM   2235 3HD2 LEU B  77       8.714  14.894 -89.236  1.00  0.00              
ATOM   2236  N   LEU B  78      13.000  16.482 -86.695  1.00 17.15              
ATOM   2237  CA  LEU B  78      14.244  17.235 -86.585  1.00 18.98              
ATOM   2238  C   LEU B  78      15.398  16.554 -87.312  1.00 23.68              
ATOM   2239  O   LEU B  78      16.370  17.209 -87.688  1.00 25.09              
ATOM   2240  CB  LEU B  78      14.623  17.414 -85.111  1.00 20.15              
ATOM   2241  CG  LEU B  78      13.611  18.103 -84.191  1.00 24.00              
ATOM   2242  CD1 LEU B  78      14.118  18.053 -82.756  1.00 26.22              
ATOM   2243  CD2 LEU B  78      13.395  19.541 -84.635  1.00 26.76              
ATOM   2244  H   LEU B  78      12.684  15.937 -85.906  1.00  0.00              
ATOM   2245  HA  LEU B  78      14.119  18.217 -87.041  1.00  0.00              
ATOM   2246 1HB  LEU B  78      14.711  16.367 -84.823  1.00  0.00              
ATOM   2247 2HB  LEU B  78      15.589  17.904 -85.000  1.00  0.00              
ATOM   2248  HG  LEU B  78      12.663  17.579 -84.302  1.00  0.00              
ATOM   2249 1HD1 LEU B  78      13.399  18.543 -82.099  1.00  0.00              
ATOM   2250 2HD1 LEU B  78      14.238  17.014 -82.449  1.00  0.00              
ATOM   2251 3HD1 LEU B  78      15.077  18.565 -82.690  1.00  0.00              
ATOM   2252 1HD2 LEU B  78      12.673  20.020 -83.973  1.00  0.00              
ATOM   2253 2HD2 LEU B  78      14.341  20.081 -84.594  1.00  0.00              
ATOM   2254 3HD2 LEU B  78      13.014  19.553 -85.656  1.00  0.00              
ATOM   2255  N   GLN B  79      15.280  15.244 -87.513  1.00 25.78              
ATOM   2256  CA  GLN B  79      16.328  14.465 -88.167  1.00 34.77              
ATOM   2257  C   GLN B  79      17.700  14.891 -87.658  1.00 34.65              
ATOM   2258  O   GLN B  79      18.541  15.378 -88.415  1.00 34.19              
ATOM   2259  CB  GLN B  79      16.261  14.611 -89.690  1.00 40.48              
ATOM   2260  CG  GLN B  79      15.169  13.767 -90.335  1.00 48.02              
ATOM   2261  CD  GLN B  79      13.843  14.492 -90.435  1.00 51.44              
ATOM   2262  OE1 GLN B  79      12.799  13.877 -90.650  1.00 53.40              
ATOM   2263  NE2 GLN B  79      13.882  15.809 -90.298  1.00 56.42              
ATOM   2264  H   GLN B  79      14.439  14.777 -87.204  1.00  0.00              
ATOM   2265  HA  GLN B  79      16.215  13.412 -87.909  1.00  0.00              
ATOM   2266 1HB  GLN B  79      16.089  15.667 -89.898  1.00  0.00              
ATOM   2267 2HB  GLN B  79      17.237  14.319 -90.078  1.00  0.00              
ATOM   2268 1HG  GLN B  79      15.317  13.225 -91.269  1.00  0.00              
ATOM   2269 2HG  GLN B  79      15.110  13.057 -89.510  1.00  0.00              
ATOM   2270 1HE2 GLN B  79      13.037  16.343 -90.355  1.00  0.00              
ATOM   2271 2HE2 GLN B  79      14.754  16.270 -90.138  1.00  0.00              
ATOM   2272  N   ARG B  80      17.903  14.705 -86.359  1.00 34.39              
ATOM   2273  CA  ARG B  80      19.151  15.052 -85.695  1.00 33.15              
ATOM   2274  C   ARG B  80      20.248  14.055 -86.048  1.00 33.21              
ATOM   2275  O   ARG B  80      21.365  14.504 -86.381  1.00 32.65              
ATOM   2276  OXT ARG B  80      19.980  12.838 -85.976  1.00 37.67              
ATOM   2277  CB  ARG B  80      18.938  15.076 -84.182  1.00 31.79              
ATOM   2278  CG  ARG B  80      17.935  16.120 -83.719  1.00 28.44              
ATOM   2279  CD  ARG B  80      17.466  15.838 -82.304  1.00 29.51              
ATOM   2280  NE  ARG B  80      16.692  14.602 -82.234  1.00 22.61              
ATOM   2281  CZ  ARG B  80      16.203  14.086 -81.111  1.00 22.15              
ATOM   2282  NH1 ARG B  80      16.405  14.700 -79.954  1.00 27.52              
ATOM   2283  NH2 ARG B  80      15.511  12.956 -81.147  1.00 22.08              
ATOM   2284  H   ARG B  80      17.152  14.304 -85.815  1.00  0.00              
ATOM   2285  HA  ARG B  80      19.455  16.060 -85.983  1.00  0.00              
ATOM   2286 1HB  ARG B  80      18.596  14.083 -83.893  1.00  0.00              
ATOM   2287 2HB  ARG B  80      19.909  15.273 -83.727  1.00  0.00              
ATOM   2288 1HG  ARG B  80      18.411  17.099 -83.758  1.00  0.00              
ATOM   2289 2HG  ARG B  80      17.081  16.105 -84.398  1.00  0.00              
ATOM   2290 1HD  ARG B  80      18.335  15.749 -81.654  1.00  0.00              
ATOM   2291 2HD  ARG B  80      16.843  16.666 -81.967  1.00  0.00              
ATOM   2292  HE  ARG B  80      16.415  13.972 -82.975  1.00  0.00              
ATOM   2293 1HH1 ARG B  80      16.931  15.562 -79.927  1.00  0.00              
ATOM   2294 2HH1 ARG B  80      16.031  14.304 -79.103  1.00  0.00              
ATOM   2295 1HH2 ARG B  80      15.358  12.489 -82.030  1.00  0.00              
ATOM   2296 2HH2 ARG B  80      15.142  12.566 -80.292  1.00  0.00              
TER                                                                             
# All scores below are weighted scores, not raw scores.
#BEGIN_POSE_ENERGIES_TABLE msd_output_1_AA_8.pdb
label fa_atr fa_rep fa_sol fa_intra_rep pro_close fa_pair hbond_sr_bb hbond_lr_bb hbond_bb_sc hbond_sc dslf_ss_dst dslf_cs_ang dslf_ss_dih dslf_ca_dih rama omega fa_dun p_aa_pp ref total
weights 0.8 0.44 0.65 0.004 1 0.49 0.585 1.17 1.17 1.1 0.5 2 5 5 0.2 0.5 0.56 0.32 1 NA
pose -569.447 90.3613 297.261 1.20105 0.70934 -13.8229 -43.6866 -43.4377 -5.73416 -14.0819 0 0 0 0 -8.76731 2.80145 143.628 -13.2054 -33.8 -210.021
LYS_p:NtermProteinFull_1 -1.9229 0.293988 1.42897 0.0118914 0 -0.0011549 0 0 0 0 0 0 0 0 0 0.0166169 3.4109 0 -0.65 2.58832
ARG_2 -3.37122 2.39424 1.75914 0.0235375 0 -0.425716 0 0 0 -0.128982 0 0 0 0 -0.121155 0.00200723 3.87198 -0.0904795 -0.98 2.93336
LEU_3 -3.5262 0.243131 1.12903 0.0073866 0 0 0 -1.54943 0 0 0 0 0 0 -0.0536669 0.176345 1.84174 -0.114017 -0.1 -1.94566
VAL_4 -2.61764 1.76355 0.928457 0.0139525 0 0 0 0 0 0 0 0 0 0 -0.148625 0.0441727 1.0746 -0.21988 0.29 1.12859
LYS_5 -3.78342 0.483095 2.35077 0.00609192 0 -0.166755 0 -1.41494 0 -0.349667 0 0 0 0 0.135504 0.0196419 1.32168 0.0042048 -0.65 -2.0438
THR_6 -2.47461 0.332995 1.14655 0.00547765 0 -0.0140883 0 0 0 0 0 0 0 0 -0.0309968 0.000107349 0.502633 -0.0162786 -0.27 -0.818209
PHE_7 -6.41057 0.645783 1.82884 0.0246511 0 0 0 -1.5678 0 0 0 0 0 0 -0.0979637 0.00914765 0.576848 -0.0609913 0.63 -4.42206
ALA_8 -1.54388 0.224587 0.631929 0.000718733 0 0 0 0 0 0 0 0 0 0 -0.114459 0.00281084 0 0.0162227 0.16 -0.622069
PHE_9 -6.41628 1.11354 1.64905 0.0233901 0.125861 0 0 -0.403821 0 0 0 0 0 0 -0.116689 0.000266304 0.701832 -0.231081 0.63 -2.92393
PRO_10 -1.89913 0.376267 1.03782 0.00228764 0.132264 0 0 0 0 0 0 0 0 0 -0.0785306 0.00287839 0.836001 -0.116846 0.02 0.313012
ASN_11 -4.69876 0.349822 3.06496 0.00884826 0 -0.017375 0 0 -0.30594 0 0 0 0 0 0.509246 0.000371958 1.27065 -0.127682 -0.89 -0.835861
HIS_D_12 -5.04834 0.33218 2.20844 0.00443518 0 -0.0183332 -0.388702 0 0 0 0 0 0 0 0.0663022 0.00431006 1.24769 -0.0464961 0.56 -1.07852
ARG_13 -3.63354 0.324016 2.74773 0.0072203 0 -0.228766 -0.41431 0 0 -0.54093 0 0 0 0 0.0770201 0.000488 1.47914 -0.0835129 -0.98 -1.24544
GLU_14 -4.57112 0.400589 2.81761 0.00462281 0 -0.00200033 -0.406064 0 -0.30594 0 0 0 0 0 -0.267281 0.0070026 1.77151 -0.141008 -0.81 -1.50208
ALA_15 -4.61611 0.689515 1.67792 0.000674983 0 0 -0.434998 0 0 0 0 0 0 0 -0.0919638 0.00246755 0 -0.126004 0.16 -2.73849
GLY_16 -2.94733 0.274132 1.67965 2.55126e-05 0 0 -0.791355 0 0 0 0 0 0 0 0.103756 0.00397734 0 0.276061 -0.17 -1.57109
ASP_17 -3.70073 0.291511 2.31395 0.00285606 0 -0.0462836 -0.59759 0 0 0 0 0 0 0 -0.0460701 0.000588898 0.791105 0.0534292 -0.67 -1.60724
PHE_18 -6.56057 0.908275 1.48023 0.0238379 0 0 -0.836506 0 0 0 0 0 0 0 -0.0620143 0.00134158 0.508165 0.0462762 0.63 -3.86097
MET_19 -4.89439 6.69085 2.09935 0.0063389 0 0 -0.816284 0 0 0 0 0 0 0 -0.066031 0.0010864 2.26196 -0.0659643 -0.34 4.87693
ASN_20 -3.30234 0.256291 2.17448 0.00419395 0 -0.115235 -0.775625 0 0 0 0 0 0 0 -0.0390564 0.015176 0.320941 0.0808659 -0.89 -2.27032
ARG_21 -5.076 0.620986 3.17843 0.0101698 0 -0.029839 -0.587467 0 -0.366061 0 0 0 0 0 -0.183053 0.0114956 1.68859 -0.0866025 -0.98 -1.79934
VAL_22 -4.56758 0.294472 1.3895 0.0105503 0 0 -0.852894 0 0 0 0 0 0 0 -0.0799129 0.00852887 0.377587 0.0618668 0.29 -3.06788
GLY_23 -2.67551 0.301835 1.39476 3.46626e-05 0 0 -0.777988 0 0 0 0 0 0 0 0.116666 0.0016501 0 0.27405 -0.17 -1.5345
ALA_24 -3.38151 0.434575 1.87729 0.000703421 0 0 -0.725401 0 0 0 0 0 0 0 -0.181696 0.00845615 0 -0.15362 0.16 -1.9612
LEU_25 -6.0257 0.705037 2.54229 0.008477 0 0 -0.801004 0 0 0 0 0 0 0 -0.0558926 2.42934e-05 1.18637 -0.101682 -0.1 -2.64208
ALA_26 -4.81557 0.413322 2.05952 0.000728159 0 0 -0.539282 -0.329933 0 0 0 0 0 0 -0.133685 0.000106389 0 -0.15519 0.16 -3.33998
GLU_27 -3.88168 0.193941 2.70067 0.00500961 0 -0.321801 -0.402009 0 0 -0.915915 0 0 0 0 -0.225402 0.000895634 1.92535 -0.121431 -0.81 -1.85237
ARG_28 -3.90459 0.505453 2.74125 0.0110583 0 -0.0819521 -0.352429 0 0 0 0 0 0 0 -0.187082 0.0158029 1.89022 -0.0839971 -0.98 -0.426271
GLU_29 -3.98984 0.45589 2.72613 0.00956409 0 -0.282726 -0.40241 0 -0.037956 -0.0409103 0 0 0 0 -0.170505 5.0016e-06 1.35613 -0.00778488 -0.81 -1.19441
ASN_30 -1.86809 0.126822 1.28295 0.0055051 0 -0.034905 -0.116545 0 0 0 0 0 0 0 -0.298796 0.0105904 0.821007 -0.509018 -0.89 -1.47047
HIS_31 -5.2751 0.488489 2.64642 0.00304664 0 -0.160392 0 -0.329933 -0.00911979 -0.192943 0 0 0 0 0.111608 0.0810853 2.75473 -0.25427 0.56 0.423621
HIS_32 -4.15938 0.320988 1.81064 0.00245907 0.0441285 -0.104836 0 0 0 -0.520786 0 0 0 0 -0.089713 0.000184898 1.03259 0.0145295 0.56 -1.0892
PRO_33 -3.36417 0.879484 0.641708 0.0061376 0.0557663 0 0 0 0 0 0 0 0 0 0.454203 0.378788 0.63233 0.0577895 0.02 -0.237959
ARG_34 -4.81821 0.260069 3.06855 0.00751292 0 -0.561328 0 -1.26389 0 -0.560248 0 0 0 0 -0.00281577 0.00323777 1.66249 0.0682675 -0.98 -3.11636
THR_35 -3.38403 5.75409 1.92102 0.00344206 0 -0.00988683 0 -1.50215 0 0 0 0 0 0 -0.022594 0.041855 1.3041 -0.0897513 -0.27 3.74609
THR_36 -3.17667 0.347727 2.15877 0.00632497 0 -0.08813 0 -1.55085 0 -0.159788 0 0 0 0 0.0604575 0.0107714 0.0314279 -0.0137254 -0.27 -2.64368
VAL_37 -3.59577 0.281453 1.4171 0.0216228 0 0 0 -1.60958 0 0 0 0 0 0 -0.20513 0.0131465 1.8901 -0.337729 0.29 -1.83479
GLU_38 -4.14756 0.40016 2.57021 0.00677936 0 -0.513799 -0.652026 0 0 -0.604789 0 0 0 0 0.269086 0.000709787 0.90574 0.260943 -0.81 -2.31454
PHE_39 -3.09814 0.306255 0.944582 0.0242089 0 0 0 0 0 0 0 0 0 0 -0.123379 0.022243 0.381743 0.0541003 0.63 -0.858383
GLY_40 -2.66422 0.220426 1.33427 2.47876e-05 0 0 0 -0.403821 0 0 0 0 0 0 -0.259269 7.96809e-05 0 -0.664486 -0.17 -2.607
ARG_41 -4.64573 0.548612 2.82789 0.0119305 0 -0.30289 -0.652026 0 0 -0.604789 0 0 0 0 0.050324 0.115549 1.51636 -0.111813 -0.98 -2.22659
VAL_42 -4.6099 0.610794 1.53849 0.0134595 0 0 0 -1.5678 0 0 0 0 0 0 -0.180181 0.0574413 0.105909 -0.386208 0.29 -4.12799
THR_43 -3.46895 0.28084 2.02532 0.00629299 0 -0.0469312 0 -1.55085 0 0 0 0 0 0 -0.0219789 0.000123215 0.0810338 -0.0657435 -0.27 -3.03085
VAL_44 -3.92466 0.200139 1.27647 0.00984296 0 0 0 -1.41494 0 0 0 0 0 0 -0.213183 0.00202713 0.225288 -0.377569 0.29 -3.92658
GLU_45 -5.62648 1.81834 3.39926 0.00364756 0 -0.590428 0 -1.26389 0 -0.68923 0 0 0 0 0.0352813 0.005241 2.20638 0.12185 -0.81 -1.39004
TRP_46 -9.09403 1.03572 2.90545 0.0205253 0 0 0 -1.54943 0 -0.107898 0 0 0 0 -0.0184281 0.177361 1.22264 -0.0202973 0.91 -4.51838
TRP_47 -5.12417 0.201486 2.38601 0.0242486 0 0 0 0 -0.00911979 0 0 0 0 0 -0.0392796 0.000185128 1.38673 -0.241487 0.91 -0.505399
THR_48 -4.23926 0.196189 2.87485 0.0064364 0 -0.184941 -0.186983 -1.22446 0 -0.0307269 0 0 0 0 0.0827297 0.0108608 0.0499528 0.101649 -0.27 -2.8137
HIS_49 -1.87385 0.314639 0.99407 0.00667795 0 0.0157597 -0.215006 0 0 0 0 0 0 0 0.141528 0.0180268 0.588073 0.0787586 0.56 0.628677
SER_50 -1.40652 0.307934 0.821374 0.00404632 0 -0.0145594 0 0 0 0 0 0 0 0 -0.117896 0.00305539 0.575995 0.0362808 -0.37 -0.160289
ALA_51 -1.93235 0.497803 0.836853 0.000964642 0 0 -0.0391562 0 0 0 0 0 0 0 -0.196083 0.00128677 0 -0.0255385 0.16 -0.696221
GLY_52 -1.2285 0.127857 0.755914 2.41479e-05 0 0 -0.362832 0 0 0 0 0 0 0 -0.277275 0.00128756 0 -0.48934 -0.17 -1.64287
GLY_53 -2.42142 0.414755 1.3417 0.000134037 0 0 0 -1.22446 0 0 0 0 0 0 0.261636 0.0178472 0 -0.789496 -0.17 -2.56931
VAL_54 -3.16084 0.118789 1.60579 0.0130764 0 0 0 0 0 0 0 0 0 0 -0.214631 0.000380897 0.0821783 -0.194524 0.29 -1.45978
THR_55 -4.08588 0.271977 2.92841 0.00891332 0 -0.0733258 -0.325342 0 -0.61199 -0.0699438 0 0 0 0 -0.087345 1.03139e-05 0.0435806 -0.412435 -0.27 -2.68338
GLU_56 -3.1043 0.215941 2.39471 0.00913805 0 -0.361307 -0.416531 0 0 -0.342929 0 0 0 0 -0.208264 0.00042861 2.79094 -0.110247 -0.81 0.0575884
LYS_57 -4.67157 0.667507 3.29097 0.0084625 0 -0.611652 -0.431056 0 -0.037956 -0.0645543 0 0 0 0 -0.198783 0.000845571 1.75012 -0.0408264 -0.65 -0.988488
ASP_58 -7.31188 0.613703 5.00771 0.00300698 0 -0.3192 -0.421162 0 -0.61199 -0.293613 0 0 0 0 -0.111138 0.00620825 1.1889 0.0418407 -0.67 -2.87762
ARG_59 -6.03242 0.294944 4.03264 0.0109131 0 -0.265515 -0.722528 0 0 -0.341749 0 0 0 0 -0.222647 0.0219983 1.9929 -0.0915119 -0.98 -2.30297
GLU_60 -4.78292 0.34007 3.09335 0.00820261 0 -0.284276 -0.850159 0 0 -0.0236439 0 0 0 0 -0.186462 0.0001843 1.2905 -0.111435 -0.81 -2.31659
MET_61 -7.01111 1.15007 2.52005 0.00371389 0 0 -0.770511 0 0 0 0 0 0 0 -0.119701 0.00711289 1.32513 -0.10545 -0.34 -3.34069
ALA_62 -3.77343 0.323914 1.89878 0.000735271 0 0 -0.825218 0 0 0 0 0 0 0 -0.106028 7.19912e-08 0 -0.141948 0.16 -2.46319
ARG_63 -4.34764 0.256187 2.82891 0.0115343 0 -0.261458 -0.789235 0 0 -0.00117995 0 0 0 0 -0.196169 0.00134957 1.53548 -0.0807796 -0.98 -2.02299
LEU_64 -4.40431 0.382403 1.7908 0.00786109 0 0 -0.49366 0 0 0 0 0 0 0 -0.141151 0.0103732 0.166252 -0.095373 -0.1 -2.87681
THR_65 -4.8097 0.509769 2.56774 0.00937204 0 0.0247583 -0.458869 0 0 -0.107898 0 0 0 0 0.0136532 0.00428901 0.180942 0.071655 -0.27 -2.26429
ASP_66 -4.28601 0.463785 3.29653 0.00449526 0 -0.32689 -0.769346 0 0 -0.349667 0 0 0 0 -0.136514 0.00164799 1.03034 0.0185075 -0.67 -1.72312
ALA_67 -2.90294 0.651036 1.67115 0.000841566 0 0 -0.645335 0 0 0 0 0 0 0 -0.209615 0.000288666 0 -0.136984 0.16 -1.41156
LEU_68 -5.36272 1.30281 2.9775 0.00552184 0 0 -0.179446 0 -0.468447 0 0 0 0 0 -0.0793311 0.0025711 0.384261 0.00312174 -0.1 -1.51416
LEU_69 -3.76931 0.982771 1.72694 0.00577823 0 0 -0.344073 0 0 0 0 0 0 0 -0.167946 0.012263 0.379402 -0.0810795 -0.1 -1.35526
GLN_70 -2.97553 1.58202 2.6734 0.0439009 0 -0.029839 -0.274503 0 -0.102386 0 0 0 0 0 0.128931 5.93416e-06 5.44549 -0.21813 -0.97 5.30336
ARG_p:CtermProteinFull_71 -1.80465 0.106683 1.4173 0.01111 0 -0.0634895 0 0 0 0 0 0 0 0 0 0 2.0536 0 -0.98 0.740555
LYS_p:NtermProteinFull_72 -1.92295 0.294427 1.42866 0.0118884 0 -0.0011557 0 0 0 0 0 0 0 0 0 0.0160942 3.40913 0 -0.65 2.5861
ARG_73 -3.37174 2.39453 1.75911 0.0235566 0 -0.425728 0 0 0 -0.128819 0 0 0 0 -0.120877 0.00183879 3.88066 -0.0902565 -0.98 2.94228
LEU_74 -3.5263 0.242765 1.12906 0.00739498 0 0 0 -1.54822 0 0 0 0 0 0 -0.0536119 0.173189 1.84999 -0.114016 -0.1 -1.93975
VAL_75 -2.61789 1.7663 0.928672 0.0139493 0 0 0 0 0 0 0 0 0 0 -0.148468 0.0439275 1.07828 -0.219886 0.29 1.13489
LYS_76 -3.78274 0.483818 2.35033 0.00608104 0 -0.166848 0 -1.41448 0 -0.349371 0 0 0 0 0.135421 0.019664 1.32344 0.00440578 -0.65 -2.04028
THR_77 -2.4743 0.333096 1.14644 0.00547289 0 -0.0141084 0 0 0 0 0 0 0 0 -0.0310375 0.000111162 0.504474 -0.016844 -0.27 -0.816694
PHE_78 -6.4105 0.644966 1.82878 0.0246443 0 0 0 -1.56777 0 0 0 0 0 0 -0.0978733 0.0093815 0.577164 -0.0609139 0.63 -4.42212
ALA_79 -1.54378 0.22469 0.631774 0.000717333 0 0 0 0 0 0 0 0 0 0 -0.11456 0.00259187 0 0.0161766 0.16 -0.622385
PHE_80 -6.41609 1.11417 1.64876 0.0233537 0.122097 0 0 -0.404226 0 0 0 0 0 0 -0.11667 0.000178796 0.703002 -0.23142 0.63 -2.92685
PRO_81 -1.92701 0.376007 1.04665 0.00228634 0.128544 0 0 0 0 0 0 0 0 0 -0.0786277 0.00281553 0.834654 -0.116432 0.02 0.288888
ASN_82 -4.64807 0.456571 3.07332 0.00883879 0 -0.0170992 0 0 -0.30592 0 0 0 0 0 0.509956 0.000364082 1.26827 -0.126527 -0.89 -0.670295
HIS_D_83 -4.72401 0.247109 2.08767 0.00442763 0 -0.00639892 -0.388754 0 0 0 0 0 0 0 0.0665661 0.00417791 1.24873 -0.0463319 0.56 -0.946812
ARG_84 -3.49426 0.243611 2.5962 0.00722133 0 -0.222605 -0.414214 0 0 -0.395129 0 0 0 0 0.0765244 0.000400995 1.4786 -0.0835529 -0.98 -1.18721
GLU_85 -4.57134 0.401102 2.81781 0.00461898 0 -0.0020052 -0.406172 0 -0.30592 0 0 0 0 0 -0.267306 0.006865 1.77298 -0.140998 -0.81 -1.50036
ALA_86 -4.65973 0.68955 1.68749 0.000675138 0 0 -0.43508 0 0 0 0 0 0 0 -0.0917227 0.00230847 0 -0.125674 0.16 -2.77219
GLY_87 -3.10087 0.273773 1.71417 2.56023e-05 0 0 -0.791456 0 0 0 0 0 0 0 0.103418 0.0044097 0 0.276107 -0.17 -1.69042
ASP_88 -3.70066 0.29131 2.31399 0.00285718 0 -0.0462831 -0.597603 0 0 0 0 0 0 0 -0.0461797 0.00057368 0.787427 0.0534407 -0.67 -1.61112
PHE_89 -6.56285 0.908729 1.48089 0.0238057 0 0 -0.836402 0 0 0 0 0 0 0 -0.0623097 0.00135648 0.506813 0.0466026 0.63 -3.86336
MET_90 -5.01673 2.92991 2.24982 0.0109407 0 0 -0.815851 0 0 0 0 0 0 0 -0.0664225 0.00103983 2.43364 -0.0661584 -0.34 1.3202
ASN_91 -3.75733 0.27189 2.54591 0.0041866 0 -0.115229 -0.776082 0 0 0 0 0 0 0 -0.0389193 0.01552 0.320924 0.0809583 -0.89 -2.33818
ARG_92 -5.0758 0.620575 3.17814 0.010179 0 -0.0298403 -0.587105 0 -0.366588 0 0 0 0 0 -0.183372 0.0119082 1.68993 -0.0866315 -0.98 -1.79861
VAL_93 -4.52075 0.294403 1.45169 0.0105493 0 0 -0.852858 0 0 0 0 0 0 0 -0.0797222 0.00870503 0.378825 0.0613711 0.29 -2.95778
GLY_94 -2.69163 0.301145 1.40357 3.4723e-05 0 0 -0.777633 0 0 0 0 0 0 0 0.116238 0.0017854 0 0.274111 -0.17 -1.54238
ALA_95 -3.38184 0.43492 1.87725 0.000702729 0 0 -0.725482 0 0 0 0 0 0 0 -0.181568 0.00805189 0 -0.153536 0.16 -1.96151
LEU_96 -6.0258 0.704711 2.54224 0.00849415 0 0 -0.800835 0 0 0 0 0 0 0 -0.0564758 3.3546e-05 1.18584 -0.101735 -0.1 -2.64353
ALA_97 -4.81605 0.411907 2.0586 0.000727875 0 0 -0.539357 -0.32947 0 0 0 0 0 0 -0.133964 7.98043e-05 0 -0.155209 0.16 -3.34273
GLU_98 -4.03221 0.27312 2.87063 0.00499889 0 -0.341507 -0.401714 0 0 -1.06241 0 0 0 0 -0.224534 0.000939185 1.92756 -0.12112 -0.81 -1.91625
ARG_99 -3.90486 0.505552 2.74117 0.0110761 0 -0.0819408 -0.352101 0 0 0 0 0 0 0 -0.186973 0.0162987 1.89221 -0.0837732 -0.98 -0.423351
GLU_100 -3.99006 0.45635 2.72606 0.00955544 0 -0.282698 -0.402539 0 -0.0378957 -0.0409007 0 0 0 0 -0.170488 8.0787e-07 1.35511 -0.00777648 -0.81 -1.19528
ASN_101 -1.86799 0.127023 1.28283 0.00551292 0 -0.0348818 -0.116162 0 0 0 0 0 0 0 -0.298756 0.0102999 0.820731 -0.509124 -0.89 -1.47051
HIS_102 -5.27477 0.488999 2.64636 0.00305227 0 -0.160466 0 -0.32947 -0.00911586 -0.190373 0 0 0 0 0.111975 0.0819111 2.75167 -0.254127 0.56 0.425653
HIS_103 -4.37789 0.335843 1.88419 0.00245622 0.0439297 -0.105153 0 0 0 -0.521478 0 0 0 0 -0.0898292 0.000250133 1.03338 0.014313 0.56 -1.22
PRO_104 -3.37192 0.826241 0.8347 0.00614172 0.0567486 0 0 0 0 0 0 0 0 0 0.458227 0.376791 0.624463 0.0616635 0.02 -0.106947
ARG_105 -4.86528 0.311029 3.12599 0.0075357 0 -0.570102 0 -1.26232 0 -0.5611 0 0 0 0 -0.00299588 0.00358052 1.66214 0.0682853 -0.98 -3.06324
THR_106 -3.55656 2.55045 1.82063 0.006859 0 -0.000321045 0 -1.60958 0 0 0 0 0 0 -0.0225998 0.042035 0.404536 -0.0898705 -0.27 -0.724433
THR_107 -3.33454 0.33267 2.17899 0.00606355 0 -0.0760095 0 -1.5517 0 -0.159788 0 0 0 0 0.0605901 0.0108171 0.0314892 -0.0145679 -0.27 -2.78599
VAL_108 -4.00569 0.505503 1.37515 0.0127064 0 0 0 -1.50215 0 0 0 0 0 0 -0.205421 0.0133912 0.0345457 -0.338092 0.29 -3.82006
GLU_109 -4.02113 0.370696 2.50947 0.00676576 0 -0.51119 -0.651831 0 0 -0.604441 0 0 0 0 0.271113 0.00075567 0.907608 0.261636 -0.81 -2.27055
PHE_110 -2.94357 0.345003 0.931688 0.0252021 0 0 0 0 0 0 0 0 0 0 -0.123403 0.022019 0.101443 0.0541102 0.63 -0.957505
GLY_111 -2.70287 0.221499 1.34295 2.47786e-05 0 0 0 -0.404226 0 0 0 0 0 0 -0.259058 6.56188e-05 0 -0.664061 -0.17 -2.63568
ARG_112 -4.64975 0.548628 2.83085 0.0119262 0 -0.295492 -0.651831 0 0 -0.604441 0 0 0 0 0.0497073 0.118315 1.5189 -0.111991 -0.98 -2.21518
VAL_113 -4.83749 0.690617 1.45395 0.0134739 0 0 0 -1.56777 0 0 0 0 0 0 -0.180062 0.057018 0.104967 -0.386053 0.29 -4.36135
THR_114 -3.53732 0.28031 2.06859 0.00630544 0 -0.0479531 0 -1.5517 0 0 0 0 0 0 -0.0219928 0.000188033 0.0797757 -0.0659551 -0.27 -3.05976
VAL_115 -3.87562 0.200506 1.34374 0.00986037 0 0 0 -1.41448 0 0 0 0 0 0 -0.213399 0.00204571 0.224642 -0.377817 0.29 -3.81052
GLU_116 -5.62586 1.81653 3.39893 0.00365229 0 -0.590493 0 -1.26232 0 -0.689919 0 0 0 0 0.0350266 0.00536452 2.20811 0.121704 -0.81 -1.38929
TRP_117 -9.09443 1.03583 2.90565 0.0205504 0 0 0 -1.54822 0 -0.107842 0 0 0 0 -0.0183972 0.176525 1.22347 -0.0202344 0.91 -4.5171
TRP_118 -5.13465 0.201663 2.39647 0.0242371 0 0 0 0 -0.00911586 0 0 0 0 0 -0.0396705 0.000343575 1.39042 -0.241714 0.91 -0.502007
THR_119 -4.23929 0.196206 2.87476 0.00643115 0 -0.184945 -0.186888 -1.2238 0 -0.0305991 0 0 0 0 0.0826554 0.0108742 0.0515498 0.101472 -0.27 -2.81157
HIS_120 -1.87385 0.314294 0.994051 0.00669394 0 0.015757 -0.214654 0 0 0 0 0 0 0 0.140928 0.0188923 0.589297 0.0786965 0.56 0.630104
SER_121 -1.40664 0.308692 0.821418 0.00404045 0 -0.014532 0 0 0 0 0 0 0 0 -0.118412 0.00298981 0.573977 0.0365718 -0.37 -0.161893
ALA_122 -1.93241 0.497877 0.836865 0.000965983 0 0 -0.038894 0 0 0 0 0 0 0 -0.196271 0.00132223 0 -0.0257684 0.16 -0.696315
GLY_123 -1.22849 0.128273 0.7559 2.41897e-05 0 0 -0.362648 0 0 0 0 0 0 0 -0.277151 0.00123322 0 -0.488391 -0.17 -1.64125
GLY_124 -2.42199 0.415281 1.34194 0.000133839 0 0 0 -1.2238 0 0 0 0 0 0 0.261972 0.0184813 0 -0.789574 -0.17 -2.56756
VAL_125 -3.16111 0.118711 1.60579 0.013067 0 0 0 0 0 0 0 0 0 0 -0.21453 0.000422947 0.0820681 -0.194637 0.29 -1.46022
THR_126 -4.08596 0.27181 2.92852 0.00891206 0 -0.0733044 -0.324855 0 -0.611951 -0.0700248 0 0 0 0 -0.0875671 2.03216e-07 0.0437297 -0.41221 -0.27 -2.68291
GLU_127 -3.10418 0.215711 2.39477 0.00914212 0 -0.361291 -0.4165 0 0 -0.343 0 0 0 0 -0.208224 0.000619104 2.79262 -0.110212 -0.81 0.0594563
LYS_128 -4.67157 0.66629 3.29075 0.00846227 0 -0.611665 -0.431232 0 -0.0378957 -0.0645718 0 0 0 0 -0.198971 0.00074804 1.75111 -0.0408321 -0.65 -0.989375
ASP_129 -7.31201 0.614463 5.00781 0.00300457 0 -0.319229 -0.420549 0 -0.611951 -0.290997 0 0 0 0 -0.11056 0.00580194 1.1894 0.0422593 -0.67 -2.87256
ARG_130 -6.03251 0.295115 4.03277 0.0108998 0 -0.265507 -0.722687 0 0 -0.34181 0 0 0 0 -0.222465 0.0222469 1.99386 -0.0913839 -0.98 -2.30147
GLU_131 -4.78301 0.339545 3.09332 0.00821421 0 -0.284261 -0.850113 0 0 -0.0236711 0 0 0 0 -0.185688 0.000311496 1.28669 -0.111201 -0.81 -2.31987
MET_132 -7.01166 1.14867 2.52022 0.00371645 0 0 -0.770935 0 0 0 0 0 0 0 -0.119195 0.00720926 1.32922 -0.104994 -0.34 -3.33775
ALA_133 -3.77362 0.323507 1.899 0.000735225 0 0 -0.825189 0 0 0 0 0 0 0 -0.105688 6.91231e-09 0 -0.141885 0.16 -2.46314
ARG_134 -4.34746 0.255878 2.82869 0.0115373 0 -0.261455 -0.790141 0 0 -0.00119007 0 0 0 0 -0.196544 0.00134652 1.53635 -0.080859 -0.98 -2.02385
LEU_135 -4.40466 0.382249 1.79079 0.00787996 0 0 -0.493577 0 0 0 0 0 0 0 -0.141148 0.0100128 0.166074 -0.0954265 -0.1 -2.87781
THR_136 -4.80995 0.509222 2.56792 0.00937718 0 0.0247582 -0.459505 0 0 -0.107842 0 0 0 0 0.0129751 0.0049772 0.183276 0.0713816 -0.27 -2.26341
ASP_137 -4.2857 0.463575 3.29651 0.00448805 0 -0.326865 -0.76953 0 0 -0.349371 0 0 0 0 -0.136376 0.00181232 1.0264 0.0185564 -0.67 -1.72649
ALA_138 -2.90284 0.651644 1.67123 0.000839686 0 0 -0.645692 0 0 0 0 0 0 0 -0.210098 0.000346731 0 -0.137015 0.16 -1.41159
LEU_139 -5.36263 1.30339 2.97749 0.00552374 0 0 -0.179765 0 -0.468745 0 0 0 0 0 -0.0782898 0.00273839 0.387827 0.00320343 -0.1 -1.50926
LEU_140 -3.76888 0.981937 1.72679 0.0057786 0 0 -0.344111 0 0 0 0 0 0 0 -0.167936 0.012021 0.381371 -0.0812016 -0.1 -1.35423
GLN_141 -2.97525 1.58292 2.67327 0.0438769 0 -0.0298403 -0.274162 0 -0.102157 0 0 0 0 0 0.127301 1.53233e-06 5.44707 -0.218967 -0.97 5.30405
ARG_p:CtermProteinFull_142 -1.80431 0.106697 1.41707 0.0111145 0 -0.0635574 0 0 0 0 0 0 0 0 0 0 2.05782 0 -0.98 0.744828
#END_POSE_ENERGIES_TABLE msd_output_1_AA_8.pdb
