# Supplementary material for: A Generic Program for Multistate Protein Design
Source: PLoS One. 2011 Jul 6;6(7):e20937. doi: 10.1371/journal.pone.0020937 (PMC3130737; doi:10.1371/journal.pone.0020937)
Supplement: File S2 — Design models generated by this study for both the heterodimerization task and the orthogonal interface redesign task. (BZ2) [file pone.0020937.s002.bz2 › SupplementaryMaterials/select_heterodimer_designs/design4/v2_redes8_4_take2_31_1dG_1.0Ent_AB.pdb]

ATOM      1  N   LYS A  10       0.838  40.160 -67.579  1.00 23.61              
ATOM      2  CA  LYS A  10      -0.121  41.140 -68.077  1.00 19.49              
ATOM      3  C   LYS A  10      -0.185  41.060 -69.603  1.00 12.64              
ATOM      4  O   LYS A  10       0.710  41.544 -70.294  1.00 12.85              
ATOM      5  CB  LYS A  10       0.307  42.540 -67.641  1.00 27.71              
ATOM      6  CG  LYS A  10      -0.743  43.611 -67.857  1.00 35.53              
ATOM      7  CD  LYS A  10      -1.989  43.333 -67.034  1.00 43.10              
ATOM      8  CE  LYS A  10      -2.969  44.485 -67.134  1.00 44.49              
ATOM      9  NZ  LYS A  10      -3.291  44.798 -68.551  1.00 48.88              
ATOM     10 1H   LYS A  10       1.633  40.461 -67.052  1.00  0.00              
ATOM     11 2H   LYS A  10       0.538  39.441 -66.953  1.00  0.00              
ATOM     12 3H   LYS A  10       1.329  39.571 -68.220  1.00  0.00              
ATOM     13  HA  LYS A  10      -1.111  40.927 -67.671  1.00  0.00              
ATOM     14 1HB  LYS A  10       0.554  42.483 -66.581  1.00  0.00              
ATOM     15 2HB  LYS A  10       1.203  42.792 -68.208  1.00  0.00              
ATOM     16 1HG  LYS A  10      -0.321  44.574 -67.566  1.00  0.00              
ATOM     17 2HG  LYS A  10      -1.002  43.634 -68.915  1.00  0.00              
ATOM     18 1HD  LYS A  10      -2.454  42.419 -67.406  1.00  0.00              
ATOM     19 2HD  LYS A  10      -1.694  43.191 -65.994  1.00  0.00              
ATOM     20 1HE  LYS A  10      -3.878  44.208 -66.602  1.00  0.00              
ATOM     21 2HE  LYS A  10      -2.521  45.357 -66.657  1.00  0.00              
ATOM     22 1HZ  LYS A  10      -3.944  45.568 -68.586  1.00  0.00              
ATOM     23 2HZ  LYS A  10      -2.445  45.052 -69.041  1.00  0.00              
ATOM     24 3HZ  LYS A  10      -3.703  43.987 -68.989  1.00  0.00              
ATOM     25  N   ARG A  11      -1.250  40.455 -70.122  1.00 10.27              
ATOM     26  CA  ARG A  11      -1.403  40.283 -71.562  1.00 10.62              
ATOM     27  C   ARG A  11      -2.846  40.464 -71.999  1.00 10.19              
ATOM     28  O   ARG A  11      -3.772  40.302 -71.205  1.00  9.91              
ATOM     29  CB  ARG A  11      -0.930  38.887 -71.945  1.00 14.21              
ATOM     30  CG  ARG A  11      -1.656  37.807 -71.164  1.00 23.24              
ATOM     31  CD  ARG A  11      -0.945  36.478 -71.244  1.00 31.44              
ATOM     32  NE  ARG A  11      -1.725  35.402 -70.636  1.00 27.17              
ATOM     33  CZ  ARG A  11      -2.033  35.330 -69.346  1.00 37.04              
ATOM     34  NH1 ARG A  11      -1.629  36.274 -68.507  1.00 33.69              
ATOM     35  NH2 ARG A  11      -2.745  34.307 -68.891  1.00 39.44              
ATOM     36  H   ARG A  11      -1.970  40.106 -69.506  1.00  0.00              
ATOM     37  HA  ARG A  11      -0.762  40.991 -72.088  1.00  0.00              
ATOM     38 1HB  ARG A  11      -1.106  38.773 -73.014  1.00  0.00              
ATOM     39 2HB  ARG A  11       0.141  38.849 -71.747  1.00  0.00              
ATOM     40 1HG  ARG A  11      -1.719  38.116 -70.120  1.00  0.00              
ATOM     41 2HG  ARG A  11      -2.661  37.701 -71.573  1.00  0.00              
ATOM     42 1HD  ARG A  11      -0.769  36.233 -72.291  1.00  0.00              
ATOM     43 2HD  ARG A  11       0.009  36.555 -70.724  1.00  0.00              
ATOM     44  HE  ARG A  11      -2.137  34.583 -71.064  1.00  0.00              
ATOM     45 1HH1 ARG A  11      -1.085  37.052 -68.851  1.00  0.00              
ATOM     46 2HH1 ARG A  11      -1.868  36.211 -67.528  1.00  0.00              
ATOM     47 1HH2 ARG A  11      -3.051  33.585 -69.529  1.00  0.00              
ATOM     48 2HH2 ARG A  11      -2.977  34.254 -67.910  1.00  0.00              
ATOM     49  N   LEU A  12      -3.018  40.797 -73.274  1.00  8.68              
ATOM     50  CA  LEU A  12      -4.329  41.001 -73.881  1.00  8.99              
ATOM     51  C   LEU A  12      -4.649  39.675 -74.559  1.00 10.37              
ATOM     52  O   LEU A  12      -3.973  39.285 -75.516  1.00 12.43              
ATOM     53  CB  LEU A  12      -4.227  42.132 -74.896  1.00 12.34              
ATOM     54  CG  LEU A  12      -5.493  42.738 -75.487  1.00 12.53              
ATOM     55  CD1 LEU A  12      -6.456  43.161 -74.388  1.00 13.59              
ATOM     56  CD2 LEU A  12      -5.086  43.928 -76.337  1.00 13.32              
ATOM     57  H   LEU A  12      -2.190  40.912 -73.841  1.00  0.00              
ATOM     58  HA  LEU A  12      -5.051  41.265 -73.109  1.00  0.00              
ATOM     59 1HB  LEU A  12      -3.745  42.885 -74.274  1.00  0.00              
ATOM     60 2HB  LEU A  12      -3.570  41.872 -75.726  1.00  0.00              
ATOM     61  HG  LEU A  12      -5.940  41.985 -76.136  1.00  0.00              
ATOM     62 1HD1 LEU A  12      -7.353  43.591 -74.835  1.00  0.00              
ATOM     63 2HD1 LEU A  12      -6.731  42.292 -73.790  1.00  0.00              
ATOM     64 3HD1 LEU A  12      -5.977  43.904 -73.751  1.00  0.00              
ATOM     65 1HD2 LEU A  12      -5.975  44.383 -76.775  1.00  0.00              
ATOM     66 2HD2 LEU A  12      -4.571  44.661 -75.715  1.00  0.00              
ATOM     67 3HD2 LEU A  12      -4.419  43.596 -77.133  1.00  0.00              
ATOM     68  N   VAL A  13      -5.697  39.007 -74.088  1.00  8.86              
ATOM     69  CA  VAL A  13      -6.037  37.673 -74.557  1.00 10.60              
ATOM     70  C   VAL A  13      -7.471  37.486 -75.027  1.00  8.62              
ATOM     71  O   VAL A  13      -8.405  38.076 -74.479  1.00  9.56              
ATOM     72  CB  VAL A  13      -5.782  36.647 -73.425  1.00  9.31              
ATOM     73  CG1 VAL A  13      -5.917  35.227 -73.950  1.00 11.03              
ATOM     74  CG2 VAL A  13      -4.411  36.875 -72.814  1.00  6.90              
ATOM     75  H   VAL A  13      -6.274  39.442 -73.382  1.00  0.00              
ATOM     76  HA  VAL A  13      -5.454  37.402 -75.438  1.00  0.00              
ATOM     77  HB  VAL A  13      -6.515  36.803 -72.634  1.00  0.00              
ATOM     78 1HG1 VAL A  13      -5.735  34.521 -73.140  1.00  0.00              
ATOM     79 2HG1 VAL A  13      -6.923  35.078 -74.341  1.00  0.00              
ATOM     80 3HG1 VAL A  13      -5.190  35.062 -74.745  1.00  0.00              
ATOM     81 1HG2 VAL A  13      -4.241  36.150 -72.019  1.00  0.00              
ATOM     82 2HG2 VAL A  13      -3.647  36.757 -73.583  1.00  0.00              
ATOM     83 3HG2 VAL A  13      -4.359  37.883 -72.402  1.00  0.00              
ATOM     84  N   LYS A  14      -7.632  36.632 -76.033  1.00  8.72              
ATOM     85  CA  LYS A  14      -8.942  36.289 -76.562  1.00  9.55              
ATOM     86  C   LYS A  14      -8.859  34.932 -77.241  1.00  8.42              
ATOM     87  O   LYS A  14      -7.859  34.605 -77.887  1.00  9.06              
ATOM     88  CB  LYS A  14      -9.433  37.332 -77.571  1.00  8.78              
ATOM     89  CG  LYS A  14     -10.800  36.995 -78.169  1.00 10.33              
ATOM     90  CD  LYS A  14     -11.326  38.111 -79.054  1.00 10.80              
ATOM     91  CE  LYS A  14     -12.598  37.688 -79.772  1.00 13.11              
ATOM     92  NZ  LYS A  14     -13.170  38.803 -80.573  1.00 14.23              
ATOM     93  H   LYS A  14      -6.811  36.209 -76.441  1.00  0.00              
ATOM     94  HA  LYS A  14      -9.667  36.238 -75.749  1.00  0.00              
ATOM     95 1HB  LYS A  14      -9.480  38.287 -77.046  1.00  0.00              
ATOM     96 2HB  LYS A  14      -8.684  37.390 -78.361  1.00  0.00              
ATOM     97 1HG  LYS A  14     -10.704  36.084 -78.761  1.00  0.00              
ATOM     98 2HG  LYS A  14     -11.502  36.825 -77.354  1.00  0.00              
ATOM     99 1HD  LYS A  14     -11.530  38.982 -78.430  1.00  0.00              
ATOM    100 2HD  LYS A  14     -10.560  38.363 -79.788  1.00  0.00              
ATOM    101 1HE  LYS A  14     -12.359  36.852 -80.427  1.00  0.00              
ATOM    102 2HE  LYS A  14     -13.322  37.366 -79.023  1.00  0.00              
ATOM    103 1HZ  LYS A  14     -14.012  38.488 -81.035  1.00  0.00              
ATOM    104 2HZ  LYS A  14     -13.390  39.578 -79.963  1.00  0.00              
ATOM    105 3HZ  LYS A  14     -12.497  39.100 -81.265  1.00  0.00              
ATOM    106  N   THR A  15      -9.904  34.132 -77.074  1.00  9.22              
ATOM    107  CA  THR A  15      -9.960  32.827 -77.709  1.00 10.04              
ATOM    108  C   THR A  15     -10.979  32.896 -78.835  1.00  9.52              
ATOM    109  O   THR A  15     -12.004  33.580 -78.728  1.00 14.01              
ATOM    110  CB  THR A  15     -10.370  31.723 -76.721  1.00 12.91              
ATOM    111  OG1 THR A  15     -11.655  32.027 -76.164  1.00 19.02              
ATOM    112  CG2 THR A  15      -9.343  31.603 -75.608  1.00 12.72              
ATOM    113  H   THR A  15     -10.676  34.431 -76.496  1.00  0.00              
ATOM    114  HA  THR A  15      -8.983  32.575 -78.121  1.00  0.00              
ATOM    115  HB  THR A  15     -10.440  30.776 -77.256  1.00  0.00              
ATOM    116  HG1 THR A  15     -11.975  32.854 -76.532  1.00  0.00              
ATOM    117 1HG2 THR A  15      -9.647  30.817 -74.917  1.00  0.00              
ATOM    118 2HG2 THR A  15      -8.371  31.356 -76.035  1.00  0.00              
ATOM    119 3HG2 THR A  15      -9.275  32.550 -75.074  1.00  0.00              
ATOM    120  N   PHE A  16     -10.674  32.205 -79.924  1.00 10.03              
ATOM    121  CA  PHE A  16     -11.533  32.155 -81.095  1.00 10.93              
ATOM    122  C   PHE A  16     -11.910  30.701 -81.328  1.00 10.09              
ATOM    123  O   PHE A  16     -11.043  29.825 -81.345  1.00 11.16              
ATOM    124  CB  PHE A  16     -10.791  32.713 -82.309  1.00 10.38              
ATOM    125  CG  PHE A  16     -10.400  34.158 -82.168  1.00  9.31              
ATOM    126  CD1 PHE A  16      -9.299  34.530 -81.395  1.00  9.69              
ATOM    127  CD2 PHE A  16     -11.142  35.151 -82.799  1.00 10.21              
ATOM    128  CE1 PHE A  16      -8.947  35.875 -81.256  1.00 11.16              
ATOM    129  CE2 PHE A  16     -10.796  36.496 -82.665  1.00 11.35              
ATOM    130  CZ  PHE A  16      -9.697  36.857 -81.892  1.00 11.37              
ATOM    131  H   PHE A  16      -9.803  31.693 -79.930  1.00  0.00              
ATOM    132  HA  PHE A  16     -12.429  32.753 -80.923  1.00  0.00              
ATOM    133 1HB  PHE A  16      -9.870  32.155 -82.475  1.00  0.00              
ATOM    134 2HB  PHE A  16     -11.420  32.646 -83.196  1.00  0.00              
ATOM    135  HD1 PHE A  16      -8.712  33.757 -80.898  1.00  0.00              
ATOM    136  HD2 PHE A  16     -12.004  34.868 -83.405  1.00  0.00              
ATOM    137  HE1 PHE A  16      -8.085  36.152 -80.650  1.00  0.00              
ATOM    138  HE2 PHE A  16     -11.386  37.264 -83.164  1.00  0.00              
ATOM    139  HZ  PHE A  16      -9.426  37.906 -81.784  1.00  0.00              
ATOM    140  N   ALA A  17     -13.204  30.447 -81.495  1.00 11.89              
ATOM    141  CA  ALA A  17     -13.708  29.094 -81.698  1.00 12.47              
ATOM    142  C   ALA A  17     -13.840  28.712 -83.165  1.00 12.07              
ATOM    143  O   ALA A  17     -14.171  29.541 -84.011  1.00 14.38              
ATOM    144  CB  ALA A  17     -15.056  28.938 -81.000  1.00 16.39              
ATOM    145  H   ALA A  17     -13.856  31.218 -81.480  1.00  0.00              
ATOM    146  HA  ALA A  17     -13.000  28.388 -81.263  1.00  0.00              
ATOM    147 1HB  ALA A  17     -15.429  27.925 -81.154  1.00  0.00              
ATOM    148 2HB  ALA A  17     -14.937  29.122 -79.932  1.00  0.00              
ATOM    149 3HB  ALA A  17     -15.765  29.652 -81.415  1.00  0.00              
ATOM    150  N   PHE A  18     -13.578  27.439 -83.451  1.00 13.47              
ATOM    151  CA  PHE A  18     -13.670  26.896 -84.800  1.00 13.21              
ATOM    152  C   PHE A  18     -14.265  25.494 -84.724  1.00 14.19              
ATOM    153  O   PHE A  18     -14.290  24.885 -83.660  1.00 12.94              
ATOM    154  CB  PHE A  18     -12.287  26.848 -85.454  1.00 14.89              
ATOM    155  CG  PHE A  18     -11.634  28.191 -85.562  1.00 14.26              
ATOM    156  CD1 PHE A  18     -10.865  28.693 -84.515  1.00 13.55              
ATOM    157  CD2 PHE A  18     -11.842  28.988 -86.682  1.00 15.89              
ATOM    158  CE1 PHE A  18     -10.318  29.972 -84.582  1.00 15.00              
ATOM    159  CE2 PHE A  18     -11.300  30.268 -86.756  1.00 18.82              
ATOM    160  CZ  PHE A  18     -10.537  30.759 -85.701  1.00 15.48              
ATOM    161  H   PHE A  18     -13.304  26.830 -82.693  1.00  0.00              
ATOM    162  HA  PHE A  18     -14.321  27.525 -85.409  1.00  0.00              
ATOM    163 1HB  PHE A  18     -11.617  26.218 -84.870  1.00  0.00              
ATOM    164 2HB  PHE A  18     -12.365  26.453 -86.466  1.00  0.00              
ATOM    165  HD1 PHE A  18     -10.692  28.072 -83.636  1.00  0.00              
ATOM    166  HD2 PHE A  18     -12.441  28.601 -87.507  1.00  0.00              
ATOM    167  HE1 PHE A  18      -9.719  30.352 -83.755  1.00  0.00              
ATOM    168  HE2 PHE A  18     -11.472  30.886 -87.637  1.00  0.00              
ATOM    169  HZ  PHE A  18     -10.114  31.761 -85.755  1.00  0.00              
ATOM    170  N   PRO A  19     -14.763  24.968 -85.854  1.00 15.59              
ATOM    171  CA  PRO A  19     -15.360  23.628 -85.877  1.00 17.01              
ATOM    172  C   PRO A  19     -14.357  22.476 -85.855  1.00 17.90              
ATOM    173  O   PRO A  19     -14.726  21.333 -85.587  1.00 19.86              
ATOM    174  CB  PRO A  19     -16.182  23.649 -87.160  1.00 18.94              
ATOM    175  CG  PRO A  19     -15.335  24.482 -88.062  1.00 18.74              
ATOM    176  CD  PRO A  19     -14.923  25.632 -87.161  1.00 18.87              
ATOM    177  HA  PRO A  19     -15.971  23.419 -84.986  1.00  0.00              
ATOM    178 1HB  PRO A  19     -16.340  22.634 -87.554  1.00  0.00              
ATOM    179 2HB  PRO A  19     -17.176  24.090 -86.995  1.00  0.00              
ATOM    180 1HG  PRO A  19     -14.472  23.912 -88.436  1.00  0.00              
ATOM    181 2HG  PRO A  19     -15.903  24.820 -88.941  1.00  0.00              
ATOM    182 1HD  PRO A  19     -13.987  26.105 -87.492  1.00  0.00              
ATOM    183 2HD  PRO A  19     -15.686  26.424 -87.122  1.00  0.00              
ATOM    184  N   ASN A  20     -13.092  22.775 -86.133  1.00 15.93              
ATOM    185  CA  ASN A  20     -12.059  21.747 -86.155  1.00 14.05              
ATOM    186  C   ASN A  20     -10.673  22.335 -85.908  1.00 13.81              
ATOM    187  O   ASN A  20     -10.542  23.464 -85.434  1.00 15.02              
ATOM    188  CB  ASN A  20     -12.076  21.028 -87.507  1.00 17.19              
ATOM    189  CG  ASN A  20     -12.019  21.991 -88.674  1.00 16.84              
ATOM    190  OD1 ASN A  20     -11.284  22.978 -88.642  1.00 19.01              
ATOM    191  ND2 ASN A  20     -12.789  21.706 -89.718  1.00 23.90              
ATOM    192  H   ASN A  20     -12.838  23.732 -86.333  1.00  0.00              
ATOM    193  HA  ASN A  20     -12.252  21.012 -85.372  1.00  0.00              
ATOM    194 1HB  ASN A  20     -11.424  20.174 -87.693  1.00  0.00              
ATOM    195 2HB  ASN A  20     -13.102  20.681 -87.381  1.00  0.00              
ATOM    196 1HD2 ASN A  20     -12.790  22.308 -90.517  1.00  0.00              
ATOM    197 2HD2 ASN A  20     -13.367  20.890 -89.705  1.00  0.00              
ATOM    198  N   HIS A  21      -9.641  21.560 -86.227  1.00  0.00              
ATOM    199  CA  HIS A  21      -8.260  21.997 -86.049  1.00  0.00              
ATOM    200  C   HIS A  21      -7.795  22.791 -87.266  1.00  0.00              
ATOM    201  O   HIS A  21      -7.145  23.826 -87.135  1.00  0.00              
ATOM    202  CB  HIS A  21      -7.333  20.800 -85.812  1.00  0.00              
ATOM    203  CG  HIS A  21      -5.936  21.186 -85.438  1.00  0.00              
ATOM    204  ND1 HIS A  21      -4.904  20.273 -85.375  1.00  0.00              
ATOM    205  CD2 HIS A  21      -5.400  22.384 -85.107  1.00  0.00              
ATOM    206  CE1 HIS A  21      -3.792  20.895 -85.022  1.00  0.00              
ATOM    207  NE2 HIS A  21      -4.067  22.175 -84.853  1.00  0.00              
ATOM    208  H   HIS A  21      -9.821  20.641 -86.604  1.00  0.00              
ATOM    209  HA  HIS A  21      -8.184  22.632 -85.165  1.00  0.00              
ATOM    210 1HB  HIS A  21      -7.715  20.184 -84.997  1.00  0.00              
ATOM    211 2HB  HIS A  21      -7.259  20.198 -86.717  1.00  0.00              
ATOM    212  HD1 HIS A  21      -4.951  19.308 -85.635  1.00  0.00              
ATOM    213  HD2 HIS A  21      -5.822  23.386 -85.020  1.00  0.00              
ATOM    214  HE1 HIS A  21      -2.858  20.344 -84.917  1.00  0.00              
ATOM    215  N   ARG A  22      -8.135  22.289 -88.450  1.00  0.00              
ATOM    216  CA  ARG A  22      -7.754  22.912 -89.712  1.00  0.00              
ATOM    217  C   ARG A  22      -8.088  24.402 -89.788  1.00  0.00              
ATOM    218  O   ARG A  22      -7.232  25.221 -90.130  1.00  0.00              
ATOM    219  CB  ARG A  22      -8.344  22.163 -90.898  1.00  0.00              
ATOM    220  CG  ARG A  22      -7.913  22.682 -92.261  1.00  0.00              
ATOM    221  CD  ARG A  22      -8.589  22.024 -93.408  1.00  0.00              
ATOM    222  NE  ARG A  22     -10.015  22.289 -93.501  1.00  0.00              
ATOM    223  CZ  ARG A  22     -10.552  23.428 -93.981  1.00  0.00              
ATOM    224  NH1 ARG A  22      -9.789  24.422 -94.377  1.00  0.00              
ATOM    225  NH2 ARG A  22     -11.869  23.528 -94.021  1.00  0.00              
ATOM    226  H   ARG A  22      -8.681  21.439 -88.466  1.00  0.00              
ATOM    227  HA  ARG A  22      -6.678  22.815 -89.861  1.00  0.00              
ATOM    228 1HB  ARG A  22      -8.042  21.121 -90.798  1.00  0.00              
ATOM    229 2HB  ARG A  22      -9.428  22.237 -90.813  1.00  0.00              
ATOM    230 1HG  ARG A  22      -8.131  23.749 -92.310  1.00  0.00              
ATOM    231 2HG  ARG A  22      -6.839  22.525 -92.367  1.00  0.00              
ATOM    232 1HD  ARG A  22      -8.132  22.370 -94.334  1.00  0.00              
ATOM    233 2HD  ARG A  22      -8.462  20.945 -93.322  1.00  0.00              
ATOM    234  HE  ARG A  22     -10.798  21.704 -93.239  1.00  0.00              
ATOM    235 1HH1 ARG A  22      -8.784  24.336 -94.323  1.00  0.00              
ATOM    236 2HH1 ARG A  22     -10.211  25.267 -94.734  1.00  0.00              
ATOM    237 1HH2 ARG A  22     -12.442  22.761 -93.695  1.00  0.00              
ATOM    238 2HH2 ARG A  22     -12.298  24.371 -94.375  1.00  0.00              
ATOM    239  N   GLU A  23      -9.331  24.746 -89.476  1.00 12.38              
ATOM    240  CA  GLU A  23      -9.754  26.140 -89.523  1.00 13.83              
ATOM    241  C   GLU A  23      -9.057  26.985 -88.461  1.00 11.71              
ATOM    242  O   GLU A  23      -8.803  28.173 -88.675  1.00 11.16              
ATOM    243  CB  GLU A  23     -11.274  26.249 -89.364  1.00 15.51              
ATOM    244  CG  GLU A  23     -12.062  25.648 -90.520  1.00 21.87              
ATOM    245  CD  GLU A  23     -13.503  26.122 -90.558  1.00 27.31              
ATOM    246  OE1 GLU A  23     -14.263  25.648 -91.428  1.00 35.95              
ATOM    247  OE2 GLU A  23     -13.876  26.972 -89.723  1.00 31.30              
ATOM    248  H   GLU A  23      -9.998  24.039 -89.202  1.00  0.00              
ATOM    249  HA  GLU A  23      -9.473  26.580 -90.481  1.00  0.00              
ATOM    250 1HB  GLU A  23     -11.535  25.737 -88.438  1.00  0.00              
ATOM    251 2HB  GLU A  23     -11.510  27.309 -89.272  1.00  0.00              
ATOM    252 1HG  GLU A  23     -11.611  25.832 -91.495  1.00  0.00              
ATOM    253 2HG  GLU A  23     -12.048  24.579 -90.311  1.00  0.00              
ATOM    254  N   ALA A  24      -8.753  26.372 -87.319  1.00  0.00              
ATOM    255  CA  ALA A  24      -8.062  27.073 -86.240  1.00  0.00              
ATOM    256  C   ALA A  24      -6.661  27.427 -86.731  1.00  0.00              
ATOM    257  O   ALA A  24      -6.193  28.552 -86.565  1.00  0.00              
ATOM    258  CB  ALA A  24      -7.984  26.186 -85.001  1.00  0.00              
ATOM    259  H   ALA A  24      -9.004  25.402 -87.194  1.00  0.00              
ATOM    260  HA  ALA A  24      -8.625  27.973 -85.991  1.00  0.00              
ATOM    261 1HB  ALA A  24      -7.467  26.721 -84.204  1.00  0.00              
ATOM    262 2HB  ALA A  24      -8.991  25.931 -84.672  1.00  0.00              
ATOM    263 3HB  ALA A  24      -7.438  25.275 -85.240  1.00  0.00              
ATOM    264  N   GLY A  25      -6.001  26.461 -87.359  1.00  0.00              
ATOM    265  CA  GLY A  25      -4.664  26.679 -87.887  1.00  0.00              
ATOM    266  C   GLY A  25      -4.692  27.733 -88.999  1.00  0.00              
ATOM    267  O   GLY A  25      -3.794  28.573 -89.084  1.00  0.00              
ATOM    268  H   GLY A  25      -6.434  25.556 -87.474  1.00  0.00              
ATOM    269 1HA  GLY A  25      -4.014  27.021 -87.081  1.00  0.00              
ATOM    270 2HA  GLY A  25      -4.282  25.741 -88.287  1.00  0.00              
ATOM    271  N   ASP A  26      -5.722  27.695 -89.846  1.00 12.41              
ATOM    272  CA  ASP A  26      -5.842  28.674 -90.927  1.00 12.74              
ATOM    273  C   ASP A  26      -5.885  30.088 -90.343  1.00 11.07              
ATOM    274  O   ASP A  26      -5.221  30.998 -90.836  1.00 12.29              
ATOM    275  CB  ASP A  26      -7.120  28.451 -91.751  1.00 12.81              
ATOM    276  CG  ASP A  26      -7.088  27.171 -92.575  1.00 14.97              
ATOM    277  OD1 ASP A  26      -5.984  26.691 -92.916  1.00 17.04              
ATOM    278  OD2 ASP A  26      -8.182  26.660 -92.895  1.00 17.07              
ATOM    279  H   ASP A  26      -6.432  26.984 -89.745  1.00  0.00              
ATOM    280  HA  ASP A  26      -4.987  28.589 -91.598  1.00  0.00              
ATOM    281 1HB  ASP A  26      -8.033  28.492 -91.156  1.00  0.00              
ATOM    282 2HB  ASP A  26      -7.076  29.318 -92.411  1.00  0.00              
ATOM    283  N   PHE A  27      -6.673  30.264 -89.288  1.00 10.46              
ATOM    284  CA  PHE A  27      -6.799  31.569 -88.653  1.00 11.04              
ATOM    285  C   PHE A  27      -5.475  31.992 -88.026  1.00  9.55              
ATOM    286  O   PHE A  27      -5.069  33.146 -88.135  1.00  9.97              
ATOM    287  CB  PHE A  27      -7.893  31.528 -87.589  1.00 11.88              
ATOM    288  CG  PHE A  27      -8.083  32.830 -86.867  1.00 12.55              
ATOM    289  CD1 PHE A  27      -8.580  33.945 -87.534  1.00 15.94              
ATOM    290  CD2 PHE A  27      -7.755  32.945 -85.521  1.00 15.34              
ATOM    291  CE1 PHE A  27      -8.748  35.159 -86.868  1.00 20.37              
ATOM    292  CE2 PHE A  27      -7.920  34.156 -84.847  1.00 18.20              
ATOM    293  CZ  PHE A  27      -8.417  35.261 -85.524  1.00 19.15              
ATOM    294  H   PHE A  27      -7.195  29.484 -88.916  1.00  0.00              
ATOM    295  HA  PHE A  27      -7.061  32.320 -89.399  1.00  0.00              
ATOM    296 1HB  PHE A  27      -8.851  31.281 -88.045  1.00  0.00              
ATOM    297 2HB  PHE A  27      -7.650  30.784 -86.831  1.00  0.00              
ATOM    298  HD1 PHE A  27      -8.840  33.862 -88.590  1.00  0.00              
ATOM    299  HD2 PHE A  27      -7.364  32.075 -84.991  1.00  0.00              
ATOM    300  HE1 PHE A  27      -9.139  36.024 -87.403  1.00  0.00              
ATOM    301  HE2 PHE A  27      -7.659  34.236 -83.792  1.00  0.00              
ATOM    302  HZ  PHE A  27      -8.545  36.207 -85.000  1.00  0.00              
ATOM    303  N   MET A  28      -4.798  31.050 -87.380  1.00  0.00              
ATOM    304  CA  MET A  28      -3.519  31.346 -86.756  1.00  0.00              
ATOM    305  C   MET A  28      -2.531  31.873 -87.792  1.00  0.00              
ATOM    306  O   MET A  28      -1.750  32.774 -87.512  1.00  0.00              
ATOM    307  CB  MET A  28      -2.962  30.100 -86.070  1.00  0.00              
ATOM    308  CG  MET A  28      -1.605  30.298 -85.409  1.00  0.00              
ATOM    309  SD  MET A  28      -0.236  30.134 -86.572  1.00  0.00              
ATOM    310  CE  MET A  28      -0.248  28.368 -86.863  1.00  0.00              
ATOM    311  H   MET A  28      -5.171  30.113 -87.318  1.00  0.00              
ATOM    312  HA  MET A  28      -3.669  32.116 -85.999  1.00  0.00              
ATOM    313 1HB  MET A  28      -3.691  29.800 -85.319  1.00  0.00              
ATOM    314 2HB  MET A  28      -2.885  29.325 -86.833  1.00  0.00              
ATOM    315 1HG  MET A  28      -1.584  31.295 -84.969  1.00  0.00              
ATOM    316 2HG  MET A  28      -1.498  29.551 -84.623  1.00  0.00              
ATOM    317 1HE  MET A  28       0.545  28.108 -87.564  1.00  0.00              
ATOM    318 2HE  MET A  28      -0.086  27.843 -85.920  1.00  0.00              
ATOM    319 3HE  MET A  28      -1.212  28.075 -87.280  1.00  0.00              
ATOM    320  N   ASN A  29      -2.561  31.308 -88.994  1.00  0.00              
ATOM    321  CA  ASN A  29      -1.659  31.757 -90.046  1.00  0.00              
ATOM    322  C   ASN A  29      -1.962  33.186 -90.485  1.00  0.00              
ATOM    323  O   ASN A  29      -1.050  33.935 -90.825  1.00  0.00              
ATOM    324  CB  ASN A  29      -1.704  30.824 -91.242  1.00  0.00              
ATOM    325  CG  ASN A  29      -1.029  29.502 -91.004  1.00  0.00              
ATOM    326  OD1 ASN A  29      -0.046  29.409 -90.260  1.00  0.00              
ATOM    327  ND2 ASN A  29      -1.500  28.495 -91.694  1.00  0.00              
ATOM    328  H   ASN A  29      -3.211  30.560 -89.189  1.00  0.00              
ATOM    329  HA  ASN A  29      -0.634  31.778 -89.671  1.00  0.00              
ATOM    330 1HB  ASN A  29      -2.635  30.657 -91.786  1.00  0.00              
ATOM    331 2HB  ASN A  29      -1.043  31.453 -91.838  1.00  0.00              
ATOM    332 1HD2 ASN A  29      -1.099  27.584 -91.586  1.00  0.00              
ATOM    333 2HD2 ASN A  29      -2.259  28.635 -92.329  1.00  0.00              
ATOM    334  N   ARG A  30      -3.236  33.565 -90.473  1.00 10.13              
ATOM    335  CA  ARG A  30      -3.601  34.928 -90.843  1.00 10.66              
ATOM    336  C   ARG A  30      -3.110  35.889 -89.755  1.00  7.66              
ATOM    337  O   ARG A  30      -2.657  36.988 -90.057  1.00  9.29              
ATOM    338  CB  ARG A  30      -5.112  35.045 -91.019  1.00 10.53              
ATOM    339  CG  ARG A  30      -5.639  34.246 -92.205  1.00 12.23              
ATOM    340  CD  ARG A  30      -7.137  34.413 -92.361  1.00 17.00              
ATOM    341  NE  ARG A  30      -7.496  35.792 -92.670  1.00 18.24              
ATOM    342  CZ  ARG A  30      -8.719  36.294 -92.538  1.00 18.39              
ATOM    343  NH1 ARG A  30      -9.709  35.528 -92.097  1.00 26.71              
ATOM    344  NH2 ARG A  30      -8.951  37.563 -92.842  1.00 21.52              
ATOM    345  H   ARG A  30      -3.963  32.916 -90.208  1.00  0.00              
ATOM    346  HA  ARG A  30      -3.162  35.178 -91.809  1.00  0.00              
ATOM    347 1HB  ARG A  30      -5.568  34.691 -90.096  1.00  0.00              
ATOM    348 2HB  ARG A  30      -5.335  36.104 -91.152  1.00  0.00              
ATOM    349 1HG  ARG A  30      -5.139  34.595 -93.109  1.00  0.00              
ATOM    350 2HG  ARG A  30      -5.405  33.193 -92.044  1.00  0.00              
ATOM    351 1HD  ARG A  30      -7.483  33.770 -93.170  1.00  0.00              
ATOM    352 2HD  ARG A  30      -7.624  34.122 -91.431  1.00  0.00              
ATOM    353  HE  ARG A  30      -6.917  36.547 -93.013  1.00  0.00              
ATOM    354 1HH1 ARG A  30      -9.530  34.562 -91.861  1.00  0.00              
ATOM    355 2HH1 ARG A  30     -10.637  35.914 -91.999  1.00  0.00              
ATOM    356 1HH2 ARG A  30      -8.195  38.146 -93.174  1.00  0.00              
ATOM    357 2HH2 ARG A  30      -9.881  37.941 -92.741  1.00  0.00              
ATOM    358  N   VAL A  31      -3.202  35.475 -88.491  1.00  8.75              
ATOM    359  CA  VAL A  31      -2.727  36.314 -87.395  1.00  8.95              
ATOM    360  C   VAL A  31      -1.205  36.436 -87.531  1.00  8.96              
ATOM    361  O   VAL A  31      -0.633  37.489 -87.267  1.00  9.86              
ATOM    362  CB  VAL A  31      -3.093  35.717 -86.011  1.00  8.47              
ATOM    363  CG1 VAL A  31      -2.531  36.594 -84.894  1.00 10.12              
ATOM    364  CG2 VAL A  31      -4.605  35.614 -85.871  1.00 11.68              
ATOM    365  H   VAL A  31      -3.603  34.572 -88.281  1.00  0.00              
ATOM    366  HA  VAL A  31      -3.143  37.320 -87.457  1.00  0.00              
ATOM    367  HB  VAL A  31      -2.695  34.704 -85.946  1.00  0.00              
ATOM    368 1HG1 VAL A  31      -2.794  36.165 -83.927  1.00  0.00              
ATOM    369 2HG1 VAL A  31      -1.446  36.647 -84.984  1.00  0.00              
ATOM    370 3HG1 VAL A  31      -2.952  37.596 -84.972  1.00  0.00              
ATOM    371 1HG2 VAL A  31      -4.853  35.193 -84.897  1.00  0.00              
ATOM    372 2HG2 VAL A  31      -5.046  36.607 -85.961  1.00  0.00              
ATOM    373 3HG2 VAL A  31      -5.000  34.968 -86.656  1.00  0.00              
ATOM    374  N   GLY A  32      -0.557  35.356 -87.962  1.00  0.00              
ATOM    375  CA  GLY A  32       0.885  35.387 -88.149  1.00  0.00              
ATOM    376  C   GLY A  32       1.304  36.376 -89.229  1.00  0.00              
ATOM    377  O   GLY A  32       2.297  37.087 -89.075  1.00  0.00              
ATOM    378  H   GLY A  32      -1.061  34.504 -88.163  1.00  0.00              
ATOM    379 1HA  GLY A  32       1.360  35.677 -87.211  1.00  0.00              
ATOM    380 2HA  GLY A  32       1.228  34.394 -88.437  1.00  0.00              
ATOM    381  N   ALA A  33       0.549  36.429 -90.325  1.00 11.61              
ATOM    382  CA  ALA A  33       0.857  37.353 -91.416  1.00 12.16              
ATOM    383  C   ALA A  33       0.698  38.787 -90.925  1.00 11.51              
ATOM    384  O   ALA A  33       1.491  39.668 -91.260  1.00 12.12              
ATOM    385  CB  ALA A  33      -0.066  37.097 -92.603  1.00 13.75              
ATOM    386  H   ALA A  33      -0.253  35.820 -90.407  1.00  0.00              
ATOM    387  HA  ALA A  33       1.887  37.188 -91.734  1.00  0.00              
ATOM    388 1HB  ALA A  33       0.176  37.792 -93.407  1.00  0.00              
ATOM    389 2HB  ALA A  33       0.069  36.074 -92.955  1.00  0.00              
ATOM    390 3HB  ALA A  33      -1.101  37.243 -92.297  1.00  0.00              
ATOM    391  N   LEU A  34      -0.338  39.012 -90.125  1.00 11.29              
ATOM    392  CA  LEU A  34      -0.605  40.323 -89.554  1.00 11.51              
ATOM    393  C   LEU A  34       0.577  40.736 -88.673  1.00  9.32              
ATOM    394  O   LEU A  34       1.063  41.867 -88.747  1.00 11.34              
ATOM    395  CB  LEU A  34      -1.892  40.262 -88.728  1.00 12.53              
ATOM    396  CG  LEU A  34      -2.190  41.414 -87.770  1.00 12.31              
ATOM    397  CD1 LEU A  34      -2.336  42.711 -88.547  1.00 14.65              
ATOM    398  CD2 LEU A  34      -3.459  41.107 -86.985  1.00 12.44              
ATOM    399  H   LEU A  34      -0.959  38.245 -89.908  1.00  0.00              
ATOM    400  HA  LEU A  34      -0.723  41.053 -90.354  1.00  0.00              
ATOM    401 1HB  LEU A  34      -2.622  40.276 -89.536  1.00  0.00              
ATOM    402 2HB  LEU A  34      -1.976  39.324 -88.179  1.00  0.00              
ATOM    403  HG  LEU A  34      -1.364  41.468 -87.061  1.00  0.00              
ATOM    404 1HD1 LEU A  34      -2.548  43.527 -87.857  1.00  0.00              
ATOM    405 2HD1 LEU A  34      -1.410  42.921 -89.082  1.00  0.00              
ATOM    406 3HD1 LEU A  34      -3.154  42.618 -89.260  1.00  0.00              
ATOM    407 1HD2 LEU A  34      -3.671  41.929 -86.301  1.00  0.00              
ATOM    408 2HD2 LEU A  34      -4.294  40.984 -87.675  1.00  0.00              
ATOM    409 3HD2 LEU A  34      -3.322  40.188 -86.415  1.00  0.00              
ATOM    410  N   ALA A  35       1.038  39.804 -87.844  1.00  0.00              
ATOM    411  CA  ALA A  35       2.160  40.050 -86.945  1.00  0.00              
ATOM    412  C   ALA A  35       3.413  40.451 -87.720  1.00  0.00              
ATOM    413  O   ALA A  35       4.149  41.348 -87.310  1.00  0.00              
ATOM    414  CB  ALA A  35       2.437  38.803 -86.110  1.00  0.00              
ATOM    415  H   ALA A  35       0.594  38.897 -87.840  1.00  0.00              
ATOM    416  HA  ALA A  35       1.899  40.871 -86.277  1.00  0.00              
ATOM    417 1HB  ALA A  35       3.276  38.994 -85.441  1.00  0.00              
ATOM    418 2HB  ALA A  35       1.553  38.555 -85.522  1.00  0.00              
ATOM    419 3HB  ALA A  35       2.681  37.971 -86.769  1.00  0.00              
ATOM    420  N   GLU A  36       3.653  39.776 -88.840  1.00  0.00              
ATOM    421  CA  GLU A  36       4.819  40.061 -89.669  1.00  0.00              
ATOM    422  C   GLU A  36       4.750  41.476 -90.240  1.00  0.00              
ATOM    423  O   GLU A  36       5.762  42.176 -90.304  1.00  0.00              
ATOM    424  CB  GLU A  36       4.934  39.039 -90.802  1.00  0.00              
ATOM    425  CG  GLU A  36       5.328  37.640 -90.349  1.00  0.00              
ATOM    426  CD  GLU A  36       5.301  36.667 -91.495  1.00  0.00              
ATOM    427  OE1 GLU A  36       4.921  37.058 -92.572  1.00  0.00              
ATOM    428  OE2 GLU A  36       5.765  35.564 -91.323  1.00  0.00              
ATOM    429  H   GLU A  36       3.013  39.048 -89.124  1.00  0.00              
ATOM    430  HA  GLU A  36       5.726  39.995 -89.067  1.00  0.00              
ATOM    431 1HB  GLU A  36       3.963  39.000 -91.296  1.00  0.00              
ATOM    432 2HB  GLU A  36       5.682  39.418 -91.499  1.00  0.00              
ATOM    433 1HG  GLU A  36       6.302  37.599 -89.862  1.00  0.00              
ATOM    434 2HG  GLU A  36       4.553  37.376 -89.631  1.00  0.00              
ATOM    435  N   ARG A  37       3.556  41.894 -90.651  1.00 15.76              
ATOM    436  CA  ARG A  37       3.364  43.224 -91.224  1.00 17.66              
ATOM    437  C   ARG A  37       3.553  44.347 -90.206  1.00 18.51              
ATOM    438  O   ARG A  37       4.112  45.398 -90.525  1.00 20.48              
ATOM    439  CB  ARG A  37       1.961  43.353 -91.830  1.00 21.55              
ATOM    440  CG  ARG A  37       1.656  42.408 -92.978  1.00 28.41              
ATOM    441  CD  ARG A  37       0.438  42.890 -93.762  1.00 33.15              
ATOM    442  NE  ARG A  37      -0.792  42.890 -92.972  1.00 32.61              
ATOM    443  CZ  ARG A  37      -1.512  41.804 -92.703  1.00 33.44              
ATOM    444  NH1 ARG A  37      -1.131  40.620 -93.162  1.00 29.78              
ATOM    445  NH2 ARG A  37      -2.619  41.903 -91.979  1.00 34.02              
ATOM    446  H   ARG A  37       2.762  41.276 -90.565  1.00  0.00              
ATOM    447  HA  ARG A  37       4.064  43.376 -92.046  1.00  0.00              
ATOM    448 1HB  ARG A  37       1.249  43.174 -91.026  1.00  0.00              
ATOM    449 2HB  ARG A  37       1.860  44.380 -92.182  1.00  0.00              
ATOM    450 1HG  ARG A  37       2.526  42.367 -93.634  1.00  0.00              
ATOM    451 2HG  ARG A  37       1.464  41.416 -92.568  1.00  0.00              
ATOM    452 1HD  ARG A  37       0.619  43.908 -94.106  1.00  0.00              
ATOM    453 2HD  ARG A  37       0.289  42.237 -94.621  1.00  0.00              
ATOM    454  HE  ARG A  37      -1.272  43.661 -92.526  1.00  0.00              
ATOM    455 1HH1 ARG A  37      -0.291  40.543 -93.717  1.00  0.00              
ATOM    456 2HH1 ARG A  37      -1.682  39.800 -92.954  1.00  0.00              
ATOM    457 1HH2 ARG A  37      -2.913  42.806 -91.633  1.00  0.00              
ATOM    458 2HH2 ARG A  37      -3.163  41.077 -91.778  1.00  0.00              
ATOM    459  N   GLU A  38       3.084  44.120 -88.983  1.00 14.28              
ATOM    460  CA  GLU A  38       3.165  45.123 -87.927  1.00 14.86              
ATOM    461  C   GLU A  38       4.398  45.024 -87.036  1.00 11.24              
ATOM    462  O   GLU A  38       4.564  45.822 -86.108  1.00 14.46              
ATOM    463  CB  GLU A  38       1.907  45.048 -87.062  1.00 15.73              
ATOM    464  CG  GLU A  38       0.622  45.238 -87.851  1.00 18.27              
ATOM    465  CD  GLU A  38       0.540  46.605 -88.500  1.00 24.94              
ATOM    466  OE1 GLU A  38      -0.338  46.804 -89.366  1.00 30.72              
ATOM    467  OE2 GLU A  38       1.351  47.483 -88.138  1.00 26.63              
ATOM    468  H   GLU A  38       2.659  43.226 -88.781  1.00  0.00              
ATOM    469  HA  GLU A  38       3.240  46.118 -88.367  1.00  0.00              
ATOM    470 1HB  GLU A  38       1.908  44.069 -86.583  1.00  0.00              
ATOM    471 2HB  GLU A  38       1.996  45.825 -86.302  1.00  0.00              
ATOM    472 1HG  GLU A  38       0.466  44.477 -88.615  1.00  0.00              
ATOM    473 2HG  GLU A  38      -0.157  45.157 -87.095  1.00  0.00              
ATOM    474  N   ASN A  39       5.254  44.047 -87.306  1.00 13.25              
ATOM    475  CA  ASN A  39       6.466  43.859 -86.520  1.00 13.01              
ATOM    476  C   ASN A  39       6.199  43.657 -85.028  1.00 11.14              
ATOM    477  O   ASN A  39       6.970  44.111 -84.180  1.00 14.12              
ATOM    478  CB  ASN A  39       7.412  45.048 -86.715  1.00 17.93              
ATOM    479  CG  ASN A  39       7.893  45.175 -88.145  1.00 22.32              
ATOM    480  OD1 ASN A  39       8.417  44.221 -88.720  1.00 23.33              
ATOM    481  ND2 ASN A  39       7.720  46.355 -88.727  1.00 28.24              
ATOM    482  H   ASN A  39       5.063  43.419 -88.073  1.00  0.00              
ATOM    483  HA  ASN A  39       6.983  42.956 -86.848  1.00  0.00              
ATOM    484 1HB  ASN A  39       7.163  46.031 -86.314  1.00  0.00              
ATOM    485 2HB  ASN A  39       8.202  44.600 -86.112  1.00  0.00              
ATOM    486 1HD2 ASN A  39       8.019  46.495 -89.672  1.00  0.00              
ATOM    487 2HD2 ASN A  39       7.291  47.103 -88.222  1.00  0.00              
ATOM    488  N   HIS A  40       5.101  42.977 -84.710  1.00 10.95              
ATOM    489  CA  HIS A  40       4.756  42.693 -83.323  1.00  9.25              
ATOM    490  C   HIS A  40       4.101  41.323 -83.337  1.00  9.34              
ATOM    491  O   HIS A  40       3.101  41.107 -84.024  1.00 10.08              
ATOM    492  CB  HIS A  40       3.804  43.753 -82.769  1.00 10.67              
ATOM    493  CG  HIS A  40       3.675  43.721 -81.278  1.00  9.71              
ATOM    494  ND1 HIS A  40       4.761  43.814 -80.435  1.00 13.94              
ATOM    495  CD2 HIS A  40       2.588  43.602 -80.479  1.00  9.70              
ATOM    496  CE1 HIS A  40       4.350  43.755 -79.181  1.00 13.98              
ATOM    497  NE2 HIS A  40       3.035  43.627 -79.180  1.00 10.44              
ATOM    498  H   HIS A  40       4.491  42.649 -85.446  1.00  0.00              
ATOM    499  HA  HIS A  40       5.660  42.687 -82.715  1.00  0.00              
ATOM    500 1HB  HIS A  40       4.158  44.751 -83.031  1.00  0.00              
ATOM    501 2HB  HIS A  40       2.803  43.606 -83.173  1.00  0.00              
ATOM    502  HD2 HIS A  40       1.523  43.501 -80.688  1.00  0.00              
ATOM    503  HE1 HIS A  40       5.064  43.812 -78.360  1.00  0.00              
ATOM    504  HE2 HIS A  40       2.446  43.558 -78.362  1.00  0.00              
ATOM    505  N   HIS A  41       4.668  40.401 -82.570  1.00  0.00              
ATOM    506  CA  HIS A  41       4.186  39.033 -82.566  1.00  0.00              
ATOM    507  C   HIS A  41       3.490  38.571 -81.307  1.00  0.00              
ATOM    508  O   HIS A  41       3.889  38.903 -80.194  1.00  0.00              
ATOM    509  CB  HIS A  41       5.354  38.085 -82.854  1.00  0.00              
ATOM    510  CG  HIS A  41       5.952  38.263 -84.216  1.00  0.00              
ATOM    511  ND1 HIS A  41       5.422  37.672 -85.343  1.00  0.00              
ATOM    512  CD2 HIS A  41       7.033  38.965 -84.630  1.00  0.00              
ATOM    513  CE1 HIS A  41       6.153  38.003 -86.394  1.00  0.00              
ATOM    514  NE2 HIS A  41       7.135  38.786 -85.988  1.00  0.00              
ATOM    515  H   HIS A  41       5.447  40.650 -81.978  1.00  0.00              
ATOM    516  HA  HIS A  41       3.402  38.919 -83.314  1.00  0.00              
ATOM    517 1HB  HIS A  41       6.159  38.250 -82.137  1.00  0.00              
ATOM    518 2HB  HIS A  41       5.021  37.049 -82.793  1.00  0.00              
ATOM    519  HD2 HIS A  41       7.759  39.585 -84.104  1.00  0.00              
ATOM    520  HE1 HIS A  41       5.896  37.635 -87.387  1.00  0.00              
ATOM    521  HE2 HIS A  41       7.851  39.193 -86.573  1.00  0.00              
ATOM    522  N   PRO A  42       2.444  37.758 -81.473  1.00  0.00              
ATOM    523  CA  PRO A  42       1.672  37.235 -80.350  1.00  0.00              
ATOM    524  C   PRO A  42       2.186  35.878 -79.918  1.00  0.00              
ATOM    525  O   PRO A  42       3.156  35.350 -80.471  1.00  0.00              
ATOM    526  CB  PRO A  42       0.293  37.082 -80.960  1.00  0.00              
ATOM    527  CG  PRO A  42       0.643  36.490 -82.317  1.00  0.00              
ATOM    528  CD  PRO A  42       1.852  37.323 -82.757  1.00  0.00              
ATOM    529  HA  PRO A  42       1.684  37.904 -79.477  1.00  0.00              
ATOM    530 1HB  PRO A  42      -0.344  36.421 -80.354  1.00  0.00              
ATOM    531 2HB  PRO A  42      -0.225  38.050 -81.034  1.00  0.00              
ATOM    532 1HG  PRO A  42       0.883  35.420 -82.234  1.00  0.00              
ATOM    533 2HG  PRO A  42      -0.200  36.577 -83.018  1.00  0.00              
ATOM    534 1HD  PRO A  42       2.570  36.735 -83.347  1.00  0.00              
ATOM    535 2HD  PRO A  42       1.560  38.186 -83.374  1.00  0.00              
ATOM    536  N   ARG A  43       1.540  35.338 -78.892  1.00  0.00              
ATOM    537  CA  ARG A  43       1.792  33.970 -78.486  1.00  0.00              
ATOM    538  C   ARG A  43       0.466  33.341 -78.920  1.00  0.00              
ATOM    539  O   ARG A  43      -0.614  33.770 -78.488  1.00  0.00              
ATOM    540  CB  ARG A  43       2.145  33.774 -77.019  1.00  0.00              
ATOM    541  CG  ARG A  43       2.556  32.359 -76.643  1.00  0.00              
ATOM    542  CD  ARG A  43       2.990  32.202 -75.232  1.00  0.00              
ATOM    543  NE  ARG A  43       1.916  32.298 -74.256  1.00  0.00              
ATOM    544  CZ  ARG A  43       2.090  32.263 -72.921  1.00  0.00              
ATOM    545  NH1 ARG A  43       3.284  32.095 -72.397  1.00  0.00              
ATOM    546  NH2 ARG A  43       1.023  32.376 -72.149  1.00  0.00              
ATOM    547  H   ARG A  43       0.861  35.885 -78.383  1.00  0.00              
ATOM    548  HA  ARG A  43       2.731  33.624 -78.919  1.00  0.00              
ATOM    549 1HB  ARG A  43       2.963  34.457 -76.795  1.00  0.00              
ATOM    550 2HB  ARG A  43       1.266  34.058 -76.440  1.00  0.00              
ATOM    551 1HG  ARG A  43       1.707  31.696 -76.809  1.00  0.00              
ATOM    552 2HG  ARG A  43       3.384  32.057 -77.286  1.00  0.00              
ATOM    553 1HD  ARG A  43       3.454  31.224 -75.111  1.00  0.00              
ATOM    554 2HD  ARG A  43       3.716  32.979 -74.996  1.00  0.00              
ATOM    555  HE  ARG A  43       0.921  32.402 -74.402  1.00  0.00              
ATOM    556 1HH1 ARG A  43       4.088  31.992 -73.001  1.00  0.00              
ATOM    557 2HH1 ARG A  43       3.393  32.071 -71.394  1.00  0.00              
ATOM    558 1HH2 ARG A  43       0.110  32.486 -72.568  1.00  0.00              
ATOM    559 2HH2 ARG A  43       1.125  32.351 -71.145  1.00  0.00              
ATOM    560  N   THR A  44       0.550  32.360 -79.811  1.00  0.00              
ATOM    561  CA  THR A  44      -0.631  31.683 -80.326  1.00  0.00              
ATOM    562  C   THR A  44      -0.720  30.268 -79.805  1.00  0.00              
ATOM    563  O   THR A  44       0.270  29.537 -79.815  1.00  0.00              
ATOM    564  CB  THR A  44      -0.642  31.650 -81.866  1.00  0.00              
ATOM    565  OG1 THR A  44       0.647  31.246 -82.346  1.00  0.00              
ATOM    566  CG2 THR A  44      -0.981  33.022 -82.426  1.00  0.00              
ATOM    567  H   THR A  44       1.462  32.077 -80.140  1.00  0.00              
ATOM    568  HA  THR A  44      -1.524  32.234 -80.033  1.00  0.00              
ATOM    569  HB  THR A  44      -1.387  30.928 -82.199  1.00  0.00              
ATOM    570  HG1 THR A  44       1.311  31.871 -82.045  1.00  0.00              
ATOM    571 1HG2 THR A  44      -0.984  32.978 -83.515  1.00  0.00              
ATOM    572 2HG2 THR A  44      -1.965  33.327 -82.072  1.00  0.00              
ATOM    573 3HG2 THR A  44      -0.236  33.744 -82.094  1.00  0.00              
ATOM    574  N   THR A  45      -1.903  29.872 -79.359  1.00  0.00              
ATOM    575  CA  THR A  45      -2.100  28.505 -78.896  1.00  0.00              
ATOM    576  C   THR A  45      -3.180  27.919 -79.794  1.00  0.00              
ATOM    577  O   THR A  45      -4.316  28.397 -79.812  1.00  0.00              
ATOM    578  CB  THR A  45      -2.525  28.424 -77.418  1.00  0.00              
ATOM    579  OG1 THR A  45      -1.514  29.017 -76.594  1.00  0.00              
ATOM    580  CG2 THR A  45      -2.730  26.975 -77.001  1.00  0.00              
ATOM    581  H   THR A  45      -2.681  30.516 -79.336  1.00  0.00              
ATOM    582  HA  THR A  45      -1.169  27.945 -78.991  1.00  0.00              
ATOM    583  HB  THR A  45      -3.457  28.974 -77.287  1.00  0.00              
ATOM    584  HG1 THR A  45      -1.398  29.937 -76.843  1.00  0.00              
ATOM    585 1HG2 THR A  45      -3.030  26.939 -75.954  1.00  0.00              
ATOM    586 2HG2 THR A  45      -3.506  26.525 -77.619  1.00  0.00              
ATOM    587 3HG2 THR A  45      -1.798  26.426 -77.131  1.00  0.00              
ATOM    588  N   VAL A  46      -2.804  26.901 -80.560  1.00  0.00              
ATOM    589  CA  VAL A  46      -3.706  26.251 -81.495  1.00  0.00              
ATOM    590  C   VAL A  46      -4.027  24.836 -81.048  1.00  0.00              
ATOM    591  O   VAL A  46      -3.132  24.048 -80.734  1.00  0.00              
ATOM    592  CB  VAL A  46      -3.115  26.210 -82.917  1.00  0.00              
ATOM    593  CG1 VAL A  46      -4.057  25.483 -83.864  1.00  0.00              
ATOM    594  CG2 VAL A  46      -2.837  27.618 -83.420  1.00  0.00              
ATOM    595  H   VAL A  46      -1.852  26.571 -80.484  1.00  0.00              
ATOM    596  HA  VAL A  46      -4.659  26.778 -81.558  1.00  0.00              
ATOM    597  HB  VAL A  46      -2.157  25.690 -82.887  1.00  0.00              
ATOM    598 1HG1 VAL A  46      -3.623  25.462 -84.865  1.00  0.00              
ATOM    599 2HG1 VAL A  46      -4.209  24.462 -83.515  1.00  0.00              
ATOM    600 3HG1 VAL A  46      -5.014  26.003 -83.896  1.00  0.00              
ATOM    601 1HG2 VAL A  46      -2.419  27.570 -84.425  1.00  0.00              
ATOM    602 2HG2 VAL A  46      -3.767  28.186 -83.440  1.00  0.00              
ATOM    603 3HG2 VAL A  46      -2.126  28.109 -82.755  1.00  0.00              
ATOM    604  N   GLU A  47      -5.311  24.523 -81.005  1.00  0.00              
ATOM    605  CA  GLU A  47      -5.755  23.192 -80.628  1.00  0.00              
ATOM    606  C   GLU A  47      -7.052  22.925 -81.360  1.00  0.00              
ATOM    607  O   GLU A  47      -7.576  23.807 -82.035  1.00  0.00              
ATOM    608  CB  GLU A  47      -5.944  23.067 -79.115  1.00  0.00              
ATOM    609  CG  GLU A  47      -7.052  23.941 -78.545  1.00  0.00              
ATOM    610  CD  GLU A  47      -7.125  23.825 -77.048  1.00  0.00              
ATOM    611  OE1 GLU A  47      -7.369  22.744 -76.567  1.00  0.00              
ATOM    612  OE2 GLU A  47      -6.827  24.788 -76.382  1.00  0.00              
ATOM    613  H   GLU A  47      -6.000  25.224 -81.239  1.00  0.00              
ATOM    614  HA  GLU A  47      -5.008  22.455 -80.924  1.00  0.00              
ATOM    615 1HB  GLU A  47      -6.165  22.020 -78.907  1.00  0.00              
ATOM    616 2HB  GLU A  47      -4.995  23.337 -78.651  1.00  0.00              
ATOM    617 1HG  GLU A  47      -6.962  24.991 -78.822  1.00  0.00              
ATOM    618 2HG  GLU A  47      -7.958  23.527 -78.986  1.00  0.00              
ATOM    619  N   PHE A  48      -7.560  21.706 -81.255  1.00  0.00              
ATOM    620  CA  PHE A  48      -8.806  21.387 -81.926  1.00  0.00              
ATOM    621  C   PHE A  48      -9.896  22.375 -81.536  1.00  0.00              
ATOM    622  O   PHE A  48     -10.195  22.543 -80.356  1.00  0.00              
ATOM    623  CB  PHE A  48      -9.241  19.958 -81.596  1.00  0.00              
ATOM    624  CG  PHE A  48     -10.357  19.449 -82.463  1.00  0.00              
ATOM    625  CD1 PHE A  48     -10.111  19.034 -83.763  1.00  0.00              
ATOM    626  CD2 PHE A  48     -11.656  19.385 -81.981  1.00  0.00              
ATOM    627  CE1 PHE A  48     -11.137  18.565 -84.562  1.00  0.00              
ATOM    628  CE2 PHE A  48     -12.683  18.917 -82.777  1.00  0.00              
ATOM    629  CZ  PHE A  48     -12.423  18.507 -84.069  1.00  0.00              
ATOM    630  H   PHE A  48      -7.095  20.991 -80.715  1.00  0.00              
ATOM    631  HA  PHE A  48      -8.672  21.454 -83.006  1.00  0.00              
ATOM    632 1HB  PHE A  48      -8.406  19.271 -81.728  1.00  0.00              
ATOM    633 2HB  PHE A  48      -9.596  19.903 -80.568  1.00  0.00              
ATOM    634  HD1 PHE A  48      -9.093  19.079 -84.153  1.00  0.00              
ATOM    635  HD2 PHE A  48     -11.862  19.710 -80.961  1.00  0.00              
ATOM    636  HE1 PHE A  48     -10.929  18.242 -85.582  1.00  0.00              
ATOM    637  HE2 PHE A  48     -13.700  18.871 -82.386  1.00  0.00              
ATOM    638  HZ  PHE A  48     -13.232  18.139 -84.698  1.00  0.00              
ATOM    639  N   GLY A  49     -10.465  23.038 -82.539  1.00 10.97              
ATOM    640  CA  GLY A  49     -11.549  23.977 -82.311  1.00 12.49              
ATOM    641  C   GLY A  49     -11.263  25.310 -81.641  1.00 11.46              
ATOM    642  O   GLY A  49     -12.203  26.037 -81.316  1.00 12.63              
ATOM    643  H   GLY A  49     -10.136  22.886 -83.482  1.00  0.00              
ATOM    644 1HA  GLY A  49     -11.998  24.242 -83.268  1.00  0.00              
ATOM    645 2HA  GLY A  49     -12.300  23.507 -81.677  1.00  0.00              
ATOM    646  N   ARG A  50      -9.999  25.661 -81.433  1.00 10.31              
ATOM    647  CA  ARG A  50      -9.725  26.934 -80.790  1.00 10.46              
ATOM    648  C   ARG A  50      -8.340  27.493 -80.999  1.00  9.09              
ATOM    649  O   ARG A  50      -7.352  26.761 -81.069  1.00 10.51              
ATOM    650  CB  ARG A  50      -9.957  26.819 -79.287  1.00 14.76              
ATOM    651  CG  ARG A  50      -9.809  28.136 -78.512  1.00 19.26              
ATOM    652  CD  ARG A  50     -10.205  27.982 -77.046  1.00 26.40              
ATOM    653  NE  ARG A  50      -9.323  27.072 -76.320  1.00 34.92              
ATOM    654  CZ  ARG A  50      -9.424  26.816 -75.019  1.00 38.68              
ATOM    655  NH1 ARG A  50     -10.372  27.401 -74.299  1.00 39.97              
ATOM    656  NH2 ARG A  50      -8.576  25.980 -74.435  1.00 41.66              
ATOM    657  H   ARG A  50      -9.226  25.072 -81.707  1.00  0.00              
ATOM    658  HA  ARG A  50     -10.423  27.689 -81.153  1.00  0.00              
ATOM    659 1HB  ARG A  50     -10.965  26.431 -79.149  1.00  0.00              
ATOM    660 2HB  ARG A  50      -9.235  26.096 -78.908  1.00  0.00              
ATOM    661 1HG  ARG A  50      -8.769  28.458 -78.570  1.00  0.00              
ATOM    662 2HG  ARG A  50     -10.448  28.886 -78.979  1.00  0.00              
ATOM    663 1HD  ARG A  50     -10.164  28.958 -76.564  1.00  0.00              
ATOM    664 2HD  ARG A  50     -11.221  27.593 -76.993  1.00  0.00              
ATOM    665  HE  ARG A  50      -8.544  26.523 -76.658  1.00  0.00              
ATOM    666 1HH1 ARG A  50     -11.017  28.040 -74.742  1.00  0.00              
ATOM    667 2HH1 ARG A  50     -10.445  27.204 -73.311  1.00  0.00              
ATOM    668 1HH2 ARG A  50      -7.851  25.537 -74.982  1.00  0.00              
ATOM    669 2HH2 ARG A  50      -8.658  25.791 -73.447  1.00  0.00              
ATOM    670  N   VAL A  51      -8.286  28.813 -81.105  1.00  8.68              
ATOM    671  CA  VAL A  51      -7.026  29.521 -81.206  1.00  8.32              
ATOM    672  C   VAL A  51      -7.065  30.581 -80.121  1.00  8.33              
ATOM    673  O   VAL A  51      -8.021  31.356 -80.037  1.00 10.09              
ATOM    674  CB  VAL A  51      -6.837  30.259 -82.542  1.00  9.58              
ATOM    675  CG1 VAL A  51      -5.531  31.054 -82.501  1.00 11.97              
ATOM    676  CG2 VAL A  51      -6.816  29.274 -83.694  1.00 12.47              
ATOM    677  H   VAL A  51      -9.148  29.339 -81.116  1.00  0.00              
ATOM    678  HA  VAL A  51      -6.180  28.844 -81.085  1.00  0.00              
ATOM    679  HB  VAL A  51      -7.689  30.919 -82.705  1.00  0.00              
ATOM    680 1HG1 VAL A  51      -5.394  31.579 -83.447  1.00  0.00              
ATOM    681 2HG1 VAL A  51      -5.571  31.778 -81.688  1.00  0.00              
ATOM    682 3HG1 VAL A  51      -4.695  30.373 -82.341  1.00  0.00              
ATOM    683 1HG2 VAL A  51      -6.682  29.813 -84.632  1.00  0.00              
ATOM    684 2HG2 VAL A  51      -5.993  28.573 -83.557  1.00  0.00              
ATOM    685 3HG2 VAL A  51      -7.758  28.726 -83.722  1.00  0.00              
ATOM    686  N   THR A  52      -6.049  30.593 -79.270  1.00  8.06              
ATOM    687  CA  THR A  52      -5.946  31.609 -78.237  1.00  7.55              
ATOM    688  C   THR A  52      -4.855  32.555 -78.722  1.00  7.00              
ATOM    689  O   THR A  52      -3.770  32.120 -79.133  1.00  8.20              
ATOM    690  CB  THR A  52      -5.530  31.019 -76.880  1.00  8.79              
ATOM    691  OG1 THR A  52      -6.496  30.049 -76.464  1.00 11.70              
ATOM    692  CG2 THR A  52      -5.455  32.114 -75.821  1.00 10.72              
ATOM    693  H   THR A  52      -5.332  29.885 -79.337  1.00  0.00              
ATOM    694  HA  THR A  52      -6.907  32.108 -78.113  1.00  0.00              
ATOM    695  HB  THR A  52      -4.553  30.547 -76.983  1.00  0.00              
ATOM    696  HG1 THR A  52      -7.189  29.984 -77.126  1.00  0.00              
ATOM    697 1HG2 THR A  52      -5.159  31.677 -74.868  1.00  0.00              
ATOM    698 2HG2 THR A  52      -4.721  32.861 -76.122  1.00  0.00              
ATOM    699 3HG2 THR A  52      -6.431  32.585 -75.717  1.00  0.00              
ATOM    700  N   VAL A  53      -5.157  33.845 -78.704  1.00  7.29              
ATOM    701  CA  VAL A  53      -4.216  34.862 -79.141  1.00  7.01              
ATOM    702  C   VAL A  53      -3.886  35.746 -77.949  1.00  6.72              
ATOM    703  O   VAL A  53      -4.787  36.270 -77.291  1.00  7.39              
ATOM    704  CB  VAL A  53      -4.822  35.738 -80.272  1.00  7.01              
ATOM    705  CG1 VAL A  53      -3.787  36.741 -80.763  1.00  8.27              
ATOM    706  CG2 VAL A  53      -5.312  34.861 -81.421  1.00  7.87              
ATOM    707  H   VAL A  53      -6.070  34.127 -78.376  1.00  0.00              
ATOM    708  HA  VAL A  53      -3.288  34.416 -79.501  1.00  0.00              
ATOM    709  HB  VAL A  53      -5.692  36.266 -79.883  1.00  0.00              
ATOM    710 1HG1 VAL A  53      -4.220  37.352 -81.556  1.00  0.00              
ATOM    711 2HG1 VAL A  53      -3.482  37.383 -79.937  1.00  0.00              
ATOM    712 3HG1 VAL A  53      -2.919  36.208 -81.150  1.00  0.00              
ATOM    713 1HG2 VAL A  53      -5.734  35.489 -82.205  1.00  0.00              
ATOM    714 2HG2 VAL A  53      -4.475  34.290 -81.824  1.00  0.00              
ATOM    715 3HG2 VAL A  53      -6.077  34.175 -81.055  1.00  0.00              
ATOM    716  N   GLU A  54      -2.596  35.899 -77.676  1.00  6.62              
ATOM    717  CA  GLU A  54      -2.137  36.731 -76.569  1.00  7.14              
ATOM    718  C   GLU A  54      -1.176  37.783 -77.092  1.00  6.74              
ATOM    719  O   GLU A  54      -0.222  37.464 -77.809  1.00  7.83              
ATOM    720  CB  GLU A  54      -1.411  35.891 -75.519  1.00  7.65              
ATOM    721  CG  GLU A  54      -2.232  34.786 -74.899  1.00 10.07              
ATOM    722  CD  GLU A  54      -1.391  33.912 -73.999  1.00  9.81              
ATOM    723  OE1 GLU A  54      -1.139  34.299 -72.839  1.00 14.04              
ATOM    724  OE2 GLU A  54      -0.956  32.842 -74.460  1.00 10.68              
ATOM    725  H   GLU A  54      -1.914  35.426 -78.251  1.00  0.00              
ATOM    726  HA  GLU A  54      -2.990  37.216 -76.092  1.00  0.00              
ATOM    727 1HB  GLU A  54      -0.540  35.454 -76.008  1.00  0.00              
ATOM    728 2HB  GLU A  54      -1.084  36.574 -74.735  1.00  0.00              
ATOM    729 1HG  GLU A  54      -3.098  35.148 -74.345  1.00  0.00              
ATOM    730 2HG  GLU A  54      -2.568  34.205 -75.756  1.00  0.00              
ATOM    731  N   TRP A  55      -1.438  39.035 -76.731  1.00  6.79              
ATOM    732  CA  TRP A  55      -0.602  40.155 -77.130  1.00  7.32              
ATOM    733  C   TRP A  55      -0.061  40.884 -75.913  1.00  8.04              
ATOM    734  O   TRP A  55      -0.812  41.223 -75.000  1.00  8.18              
ATOM    735  CB  TRP A  55      -1.389  41.198 -77.933  1.00  8.29              
ATOM    736  CG  TRP A  55      -1.985  40.739 -79.215  1.00  7.36              
ATOM    737  CD1 TRP A  55      -3.303  40.467 -79.457  1.00  7.63              
ATOM    738  CD2 TRP A  55      -1.298  40.523 -80.451  1.00  6.84              
ATOM    739  NE1 TRP A  55      -3.479  40.099 -80.768  1.00  8.32              
ATOM    740  CE2 TRP A  55      -2.264  40.121 -81.400  1.00  7.39              
ATOM    741  CE3 TRP A  55       0.041  40.631 -80.850  1.00  7.91              
ATOM    742  CZ2 TRP A  55      -1.933  39.825 -82.725  1.00  8.93              
ATOM    743  CZ3 TRP A  55       0.368  40.339 -82.171  1.00  9.37              
ATOM    744  CH2 TRP A  55      -0.617  39.938 -83.090  1.00  9.69              
ATOM    745  H   TRP A  55      -2.251  39.208 -76.157  1.00  0.00              
ATOM    746  HA  TRP A  55       0.218  39.800 -77.755  1.00  0.00              
ATOM    747 1HB  TRP A  55      -2.230  41.569 -77.347  1.00  0.00              
ATOM    748 2HB  TRP A  55      -0.740  42.031 -78.205  1.00  0.00              
ATOM    749  HD1 TRP A  55      -3.990  40.575 -78.620  1.00  0.00              
ATOM    750  HE1 TRP A  55      -4.359  39.852 -81.197  1.00  0.00              
ATOM    751  HE3 TRP A  55       0.841  40.936 -80.176  1.00  0.00              
ATOM    752  HZ2 TRP A  55      -2.725  39.521 -83.410  1.00  0.00              
ATOM    753  HZ3 TRP A  55       1.411  40.429 -82.476  1.00  0.00              
ATOM    754  HH2 TRP A  55      -0.325  39.712 -84.116  1.00  0.00              
ATOM    755  N   TRP A  56       1.244  41.116 -75.894  1.00  8.08              
ATOM    756  CA  TRP A  56       1.845  41.919 -74.838  1.00  8.45              
ATOM    757  C   TRP A  56       3.194  42.403 -75.323  1.00  8.09              
ATOM    758  O   TRP A  56       3.718  41.926 -76.333  1.00  8.69              
ATOM    759  CB  TRP A  56       1.961  41.160 -73.502  1.00  9.65              
ATOM    760  CG  TRP A  56       3.083  40.186 -73.382  1.00 10.11              
ATOM    761  CD1 TRP A  56       4.343  40.430 -72.912  1.00 14.07              
ATOM    762  CD2 TRP A  56       3.032  38.791 -73.692  1.00 13.77              
ATOM    763  NE1 TRP A  56       5.079  39.268 -72.906  1.00 14.06              
ATOM    764  CE2 TRP A  56       4.298  38.247 -73.382  1.00 13.50              
ATOM    765  CE3 TRP A  56       2.037  37.946 -74.202  1.00 13.85              
ATOM    766  CZ2 TRP A  56       4.595  36.888 -73.564  1.00 14.46              
ATOM    767  CZ3 TRP A  56       2.331  36.597 -74.383  1.00 13.07              
ATOM    768  CH2 TRP A  56       3.600  36.082 -74.065  1.00 13.70              
ATOM    769  H   TRP A  56       1.835  40.734 -76.618  1.00  0.00              
ATOM    770  HA  TRP A  56       1.238  42.806 -74.657  1.00  0.00              
ATOM    771 1HB  TRP A  56       2.108  41.862 -72.681  1.00  0.00              
ATOM    772 2HB  TRP A  56       1.059  40.575 -73.323  1.00  0.00              
ATOM    773  HD1 TRP A  56       4.572  41.455 -72.625  1.00  0.00              
ATOM    774  HE1 TRP A  56       6.038  39.180 -72.602  1.00  0.00              
ATOM    775  HE3 TRP A  56       1.039  38.296 -74.463  1.00  0.00              
ATOM    776  HZ2 TRP A  56       5.590  36.527 -73.303  1.00  0.00              
ATOM    777  HZ3 TRP A  56       1.550  35.948 -74.779  1.00  0.00              
ATOM    778  HH2 TRP A  56       3.798  35.021 -74.220  1.00  0.00              
ATOM    779  N   THR A  57       3.728  43.393 -74.625  1.00  8.58              
ATOM    780  CA  THR A  57       5.016  43.962 -74.962  1.00  9.74              
ATOM    781  C   THR A  57       5.970  43.615 -73.829  1.00  9.09              
ATOM    782  O   THR A  57       5.836  44.111 -72.711  1.00 10.49              
ATOM    783  CB  THR A  57       4.901  45.484 -75.129  1.00 11.06              
ATOM    784  OG1 THR A  57       3.946  45.768 -76.162  1.00 14.06              
ATOM    785  CG2 THR A  57       6.242  46.085 -75.514  1.00 13.94              
ATOM    786  H   THR A  57       3.219  43.761 -73.834  1.00  0.00              
ATOM    787  HA  THR A  57       5.381  43.525 -75.892  1.00  0.00              
ATOM    788  HB  THR A  57       4.567  45.920 -74.187  1.00  0.00              
ATOM    789  HG1 THR A  57       3.599  44.944 -76.511  1.00  0.00              
ATOM    790 1HG2 THR A  57       6.137  47.164 -75.627  1.00  0.00              
ATOM    791 2HG2 THR A  57       6.974  45.870 -74.735  1.00  0.00              
ATOM    792 3HG2 THR A  57       6.576  45.652 -76.456  1.00  0.00              
ATOM    793  N   HIS A  58       6.920  42.737 -74.132  1.00 12.95              
ATOM    794  CA  HIS A  58       7.898  42.270 -73.156  1.00 15.64              
ATOM    795  C   HIS A  58       8.617  43.368 -72.385  1.00 12.45              
ATOM    796  O   HIS A  58       8.640  43.354 -71.154  1.00 13.42              
ATOM    797  CB  HIS A  58       8.949  41.391 -73.838  1.00 20.08              
ATOM    798  CG  HIS A  58      10.052  40.954 -72.924  1.00 26.32              
ATOM    799  ND1 HIS A  58       9.852  40.067 -71.887  1.00 29.42              
ATOM    800  CD2 HIS A  58      11.359  41.303 -72.871  1.00 29.08              
ATOM    801  CE1 HIS A  58      10.988  39.889 -71.237  1.00 28.37              
ATOM    802  NE2 HIS A  58      11.918  40.628 -71.814  1.00 31.99              
ATOM    803  H   HIS A  58       6.961  42.383 -75.077  1.00  0.00              
ATOM    804  HA  HIS A  58       7.396  41.686 -72.385  1.00  0.00              
ATOM    805 1HB  HIS A  58       8.486  40.482 -74.224  1.00  0.00              
ATOM    806 2HB  HIS A  58       9.419  41.935 -74.657  1.00  0.00              
ATOM    807  HD2 HIS A  58      11.971  41.971 -73.478  1.00  0.00              
ATOM    808  HE1 HIS A  58      11.037  39.219 -70.379  1.00  0.00              
ATOM    809  HE2 HIS A  58      12.885  40.692 -71.531  1.00  0.00              
ATOM    810  N   SER A  59       9.205  44.315 -73.106  1.00 13.81              
ATOM    811  CA  SER A  59       9.954  45.388 -72.468  1.00 11.90              
ATOM    812  C   SER A  59       9.129  46.171 -71.460  1.00 11.41              
ATOM    813  O   SER A  59       9.653  46.613 -70.434  1.00 13.39              
ATOM    814  CB  SER A  59      10.523  46.344 -73.523  1.00 13.87              
ATOM    815  OG  SER A  59       9.506  47.134 -74.113  1.00 13.20              
ATOM    816  H   SER A  59       9.135  44.296 -74.113  1.00  0.00              
ATOM    817  HA  SER A  59      10.865  45.046 -71.975  1.00  0.00              
ATOM    818 1HB  SER A  59      11.252  46.997 -73.044  1.00  0.00              
ATOM    819 2HB  SER A  59      11.016  45.757 -74.297  1.00  0.00              
ATOM    820  HG  SER A  59       8.658  46.905 -73.725  1.00  0.00              
ATOM    821  N   ALA A  60       7.842  46.336 -71.745  1.00 11.61              
ATOM    822  CA  ALA A  60       6.947  47.081 -70.870  1.00 12.55              
ATOM    823  C   ALA A  60       6.348  46.221 -69.764  1.00 12.45              
ATOM    824  O   ALA A  60       5.770  46.745 -68.810  1.00 15.46              
ATOM    825  CB  ALA A  60       5.832  47.710 -71.695  1.00 13.67              
ATOM    826  H   ALA A  60       7.475  45.932 -72.595  1.00  0.00              
ATOM    827  HA  ALA A  60       7.515  47.872 -70.381  1.00  0.00              
ATOM    828 1HB  ALA A  60       5.164  48.267 -71.038  1.00  0.00              
ATOM    829 2HB  ALA A  60       6.262  48.387 -72.433  1.00  0.00              
ATOM    830 3HB  ALA A  60       5.271  46.928 -72.204  1.00  0.00              
ATOM    831  N   GLY A  61       6.480  44.907 -69.897  1.00 13.34              
ATOM    832  CA  GLY A  61       5.932  44.006 -68.899  1.00 14.64              
ATOM    833  C   GLY A  61       4.417  44.073 -68.856  1.00 15.23              
ATOM    834  O   GLY A  61       3.808  43.890 -67.800  1.00 16.29              
ATOM    835  H   GLY A  61       6.964  44.521 -70.695  1.00  0.00              
ATOM    836 1HA  GLY A  61       6.232  42.985 -69.138  1.00  0.00              
ATOM    837 2HA  GLY A  61       6.323  44.279 -67.920  1.00  0.00              
ATOM    838  N   GLY A  62       3.798  44.335 -70.002  1.00 12.68              
ATOM    839  CA  GLY A  62       2.353  44.425 -70.034  1.00 13.15              
ATOM    840  C   GLY A  62       1.766  44.823 -71.370  1.00 10.96              
ATOM    841  O   GLY A  62       2.409  44.708 -72.418  1.00 10.29              
ATOM    842  H   GLY A  62       4.319  44.473 -70.856  1.00  0.00              
ATOM    843 1HA  GLY A  62       1.930  43.454 -69.775  1.00  0.00              
ATOM    844 2HA  GLY A  62       2.026  45.168 -69.307  1.00  0.00              
ATOM    845  N   VAL A  63       0.533  45.310 -71.314  1.00 10.87              
ATOM    846  CA  VAL A  63      -0.215  45.710 -72.495  1.00  9.70              
ATOM    847  C   VAL A  63      -0.002  47.174 -72.860  1.00 11.69              
ATOM    848  O   VAL A  63      -0.119  48.062 -72.011  1.00 12.78              
ATOM    849  CB  VAL A  63      -1.721  45.448 -72.274  1.00 10.74              
ATOM    850  CG1 VAL A  63      -2.517  45.864 -73.494  1.00 11.80              
ATOM    851  CG2 VAL A  63      -1.946  43.973 -71.974  1.00 11.49              
ATOM    852  H   VAL A  63       0.103  45.403 -70.405  1.00  0.00              
ATOM    853  HA  VAL A  63       0.123  45.170 -73.380  1.00  0.00              
ATOM    854  HB  VAL A  63      -2.054  46.010 -71.402  1.00  0.00              
ATOM    855 1HG1 VAL A  63      -3.576  45.672 -73.320  1.00  0.00              
ATOM    856 2HG1 VAL A  63      -2.367  46.927 -73.681  1.00  0.00              
ATOM    857 3HG1 VAL A  63      -2.183  45.292 -74.359  1.00  0.00              
ATOM    858 1HG2 VAL A  63      -3.009  43.791 -71.818  1.00  0.00              
ATOM    859 2HG2 VAL A  63      -1.594  43.374 -72.814  1.00  0.00              
ATOM    860 3HG2 VAL A  63      -1.395  43.696 -71.075  1.00  0.00              
ATOM    861  N   THR A  64       0.315  47.416 -74.127  1.00 10.18              
ATOM    862  CA  THR A  64       0.543  48.769 -74.624  1.00 10.55              
ATOM    863  C   THR A  64      -0.424  49.070 -75.763  1.00 10.45              
ATOM    864  O   THR A  64      -1.202  48.209 -76.175  1.00 10.71              
ATOM    865  CB  THR A  64       1.971  48.942 -75.164  1.00 11.13              
ATOM    866  OG1 THR A  64       2.137  48.125 -76.330  1.00 12.57              
ATOM    867  CG2 THR A  64       2.994  48.547 -74.106  1.00 14.50              
ATOM    868  H   THR A  64       0.400  46.637 -74.764  1.00  0.00              
ATOM    869  HA  THR A  64       0.385  49.489 -73.820  1.00  0.00              
ATOM    870  HB  THR A  64       2.121  49.985 -75.442  1.00  0.00              
ATOM    871  HG1 THR A  64       1.319  47.655 -76.510  1.00  0.00              
ATOM    872 1HG2 THR A  64       3.999  48.677 -74.507  1.00  0.00              
ATOM    873 2HG2 THR A  64       2.869  49.178 -73.226  1.00  0.00              
ATOM    874 3HG2 THR A  64       2.845  47.504 -73.829  1.00  0.00              
ATOM    875  N   GLU A  65      -0.362  50.292 -76.278  1.00 11.40              
ATOM    876  CA  GLU A  65      -1.236  50.695 -77.368  1.00 10.84              
ATOM    877  C   GLU A  65      -1.046  49.793 -78.589  1.00 10.26              
ATOM    878  O   GLU A  65      -2.008  49.479 -79.291  1.00 10.41              
ATOM    879  CB  GLU A  65      -0.964  52.156 -77.737  1.00 14.51              
ATOM    880  CG  GLU A  65      -2.119  52.851 -78.438  1.00 22.61              
ATOM    881  CD  GLU A  65      -3.419  52.757 -77.653  1.00 24.07              
ATOM    882  OE1 GLU A  65      -3.367  52.723 -76.406  1.00 25.09              
ATOM    883  OE2 GLU A  65      -4.497  52.732 -78.281  1.00 31.76              
ATOM    884  H   GLU A  65       0.303  50.957 -75.909  1.00  0.00              
ATOM    885  HA  GLU A  65      -2.278  50.594 -77.063  1.00  0.00              
ATOM    886 1HB  GLU A  65      -0.734  52.681 -76.810  1.00  0.00              
ATOM    887 2HB  GLU A  65      -0.088  52.163 -78.386  1.00  0.00              
ATOM    888 1HG  GLU A  65      -1.922  53.899 -78.663  1.00  0.00              
ATOM    889 2HG  GLU A  65      -2.226  52.295 -79.368  1.00  0.00              
ATOM    890  N   LYS A  66       0.189  49.371 -78.844  1.00 10.38              
ATOM    891  CA  LYS A  66       0.452  48.502 -79.987  1.00  9.51              
ATOM    892  C   LYS A  66      -0.304  47.185 -79.837  1.00  7.98              
ATOM    893  O   LYS A  66      -0.820  46.642 -80.813  1.00  8.78              
ATOM    894  CB  LYS A  66       1.949  48.218 -80.114  1.00 10.41              
ATOM    895  CG  LYS A  66       2.323  47.400 -81.340  1.00 12.25              
ATOM    896  CD  LYS A  66       1.998  48.147 -82.623  1.00 13.63              
ATOM    897  CE  LYS A  66       2.525  47.401 -83.839  1.00 16.67              
ATOM    898  NZ  LYS A  66       2.244  48.141 -85.100  1.00 26.79              
ATOM    899  H   LYS A  66       0.957  49.648 -78.249  1.00  0.00              
ATOM    900  HA  LYS A  66       0.112  48.985 -80.904  1.00  0.00              
ATOM    901 1HB  LYS A  66       2.455  49.183 -80.150  1.00  0.00              
ATOM    902 2HB  LYS A  66       2.251  47.684 -79.213  1.00  0.00              
ATOM    903 1HG  LYS A  66       3.392  47.189 -81.302  1.00  0.00              
ATOM    904 2HG  LYS A  66       1.768  46.463 -81.314  1.00  0.00              
ATOM    905 1HD  LYS A  66       0.915  48.253 -82.699  1.00  0.00              
ATOM    906 2HD  LYS A  66       2.455  49.135 -82.575  1.00  0.00              
ATOM    907 1HE  LYS A  66       3.600  47.272 -83.722  1.00  0.00              
ATOM    908 2HE  LYS A  66       2.045  46.423 -83.874  1.00  0.00              
ATOM    909 1HZ  LYS A  66       2.606  47.618 -85.885  1.00  0.00              
ATOM    910 2HZ  LYS A  66       1.246  48.260 -85.206  1.00  0.00              
ATOM    911 3HZ  LYS A  66       2.689  49.047 -85.065  1.00  0.00              
ATOM    912  N   ASP A  67      -0.358  46.666 -78.616  1.00  7.75              
ATOM    913  CA  ASP A  67      -1.063  45.418 -78.369  1.00  7.46              
ATOM    914  C   ASP A  67      -2.549  45.575 -78.656  1.00  8.01              
ATOM    915  O   ASP A  67      -3.173  44.689 -79.239  1.00  7.83              
ATOM    916  CB  ASP A  67      -0.827  44.979 -76.932  1.00  8.50              
ATOM    917  CG  ASP A  67       0.624  44.662 -76.676  1.00  9.02              
ATOM    918  OD1 ASP A  67       1.154  43.772 -77.371  1.00  8.77              
ATOM    919  OD2 ASP A  67       1.238  45.307 -75.799  1.00 10.57              
ATOM    920  H   ASP A  67       0.093  47.137 -77.845  1.00  0.00              
ATOM    921  HA  ASP A  67      -0.694  44.646 -79.044  1.00  0.00              
ATOM    922 1HB  ASP A  67      -1.210  45.684 -76.194  1.00  0.00              
ATOM    923 2HB  ASP A  67      -1.425  44.067 -76.910  1.00  0.00              
ATOM    924  N   ARG A  68      -3.120  46.706 -78.254  1.00  7.97              
ATOM    925  CA  ARG A  68      -4.532  46.946 -78.511  1.00  9.43              
ATOM    926  C   ARG A  68      -4.795  47.085 -80.003  1.00  8.58              
ATOM    927  O   ARG A  68      -5.838  46.652 -80.495  1.00  9.20              
ATOM    928  CB  ARG A  68      -5.004  48.175 -77.737  1.00  9.69              
ATOM    929  CG  ARG A  68      -5.103  47.938 -76.239  1.00 10.74              
ATOM    930  CD  ARG A  68      -5.734  49.119 -75.515  1.00 14.44              
ATOM    931  NE  ARG A  68      -4.771  50.176 -75.224  1.00 15.30              
ATOM    932  CZ  ARG A  68      -3.941  50.166 -74.185  1.00 19.67              
ATOM    933  NH1 ARG A  68      -3.957  49.151 -73.331  1.00 17.14              
ATOM    934  NH2 ARG A  68      -3.096  51.171 -74.000  1.00 21.18              
ATOM    935  H   ARG A  68      -2.582  47.409 -77.767  1.00  0.00              
ATOM    936  HA  ARG A  68      -5.122  46.106 -78.144  1.00  0.00              
ATOM    937 1HB  ARG A  68      -4.293  48.974 -77.943  1.00  0.00              
ATOM    938 2HB  ARG A  68      -5.981  48.447 -78.137  1.00  0.00              
ATOM    939 1HG  ARG A  68      -5.710  47.049 -76.068  1.00  0.00              
ATOM    940 2HG  ARG A  68      -4.098  47.773 -75.847  1.00  0.00              
ATOM    941 1HD  ARG A  68      -6.524  49.535 -76.139  1.00  0.00              
ATOM    942 2HD  ARG A  68      -6.159  48.771 -74.574  1.00  0.00              
ATOM    943  HE  ARG A  68      -4.584  51.034 -75.726  1.00  0.00              
ATOM    944 1HH1 ARG A  68      -4.601  48.385 -73.472  1.00  0.00              
ATOM    945 2HH1 ARG A  68      -3.325  49.148 -72.543  1.00  0.00              
ATOM    946 1HH2 ARG A  68      -3.085  51.944 -74.651  1.00  0.00              
ATOM    947 2HH2 ARG A  68      -2.468  51.160 -73.210  1.00  0.00              
ATOM    948  N   GLU A  69      -3.851  47.682 -80.723  1.00  9.07              
ATOM    949  CA  GLU A  69      -3.989  47.822 -82.164  1.00  9.41              
ATOM    950  C   GLU A  69      -3.985  46.428 -82.790  1.00  9.13              
ATOM    951  O   GLU A  69      -4.800  46.126 -83.658  1.00  9.77              
ATOM    952  CB  GLU A  69      -2.832  48.637 -82.742  1.00 10.71              
ATOM    953  CG  GLU A  69      -2.864  48.731 -84.256  1.00 17.86              
ATOM    954  CD  GLU A  69      -1.643  49.413 -84.835  1.00 24.64              
ATOM    955  OE1 GLU A  69      -1.610  49.608 -86.067  1.00 28.09              
ATOM    956  OE2 GLU A  69      -0.719  49.754 -84.068  1.00 28.99              
ATOM    957  H   GLU A  69      -3.025  48.045 -80.270  1.00  0.00              
ATOM    958  HA  GLU A  69      -4.923  48.333 -82.398  1.00  0.00              
ATOM    959 1HB  GLU A  69      -2.895  49.634 -82.305  1.00  0.00              
ATOM    960 2HB  GLU A  69      -1.909  48.156 -82.417  1.00  0.00              
ATOM    961 1HG  GLU A  69      -2.983  47.766 -84.748  1.00  0.00              
ATOM    962 2HG  GLU A  69      -3.738  49.350 -84.456  1.00  0.00              
ATOM    963  N   MET A  70      -3.062  45.576 -82.349  1.00  8.74              
ATOM    964  CA  MET A  70      -2.987  44.223 -82.887  1.00  8.26              
ATOM    965  C   MET A  70      -4.262  43.438 -82.592  1.00  7.45              
ATOM    966  O   MET A  70      -4.709  42.648 -83.417  1.00  7.75              
ATOM    967  CB  MET A  70      -1.766  43.481 -82.332  1.00  8.37              
ATOM    968  CG  MET A  70      -0.434  44.125 -82.701  1.00  9.53              
ATOM    969  SD  MET A  70      -0.221  44.453 -84.477  1.00 11.04              
ATOM    970  CE  MET A  70      -0.083  42.779 -85.114  1.00 11.81              
ATOM    971  H   MET A  70      -2.404  45.859 -81.637  1.00  0.00              
ATOM    972  HA  MET A  70      -2.901  44.259 -83.973  1.00  0.00              
ATOM    973 1HB  MET A  70      -1.876  43.455 -81.249  1.00  0.00              
ATOM    974 2HB  MET A  70      -1.806  42.465 -82.726  1.00  0.00              
ATOM    975 1HG  MET A  70      -0.355  45.072 -82.167  1.00  0.00              
ATOM    976 2HG  MET A  70       0.366  43.458 -82.379  1.00  0.00              
ATOM    977 1HE  MET A  70       0.052  42.810 -86.195  1.00  0.00              
ATOM    978 2HE  MET A  70       0.774  42.284 -84.655  1.00  0.00              
ATOM    979 3HE  MET A  70      -0.992  42.224 -84.878  1.00  0.00              
ATOM    980  N   ALA A  71      -4.846  43.656 -81.419  1.00  7.25              
ATOM    981  CA  ALA A  71      -6.081  42.973 -81.058  1.00  8.28              
ATOM    982  C   ALA A  71      -7.203  43.381 -82.019  1.00  7.95              
ATOM    983  O   ALA A  71      -7.959  42.541 -82.503  1.00  8.41              
ATOM    984  CB  ALA A  71      -6.464  43.316 -79.627  1.00  8.51              
ATOM    985  H   ALA A  71      -4.432  44.304 -80.764  1.00  0.00              
ATOM    986  HA  ALA A  71      -5.920  41.897 -81.131  1.00  0.00              
ATOM    987 1HB  ALA A  71      -7.388  42.801 -79.366  1.00  0.00              
ATOM    988 2HB  ALA A  71      -5.669  43.000 -78.951  1.00  0.00              
ATOM    989 3HB  ALA A  71      -6.611  44.391 -79.538  1.00  0.00              
ATOM    990  N   ARG A  72      -7.305  44.674 -82.302  1.00  8.75              
ATOM    991  CA  ARG A  72      -8.344  45.148 -83.207  1.00 10.82              
ATOM    992  C   ARG A  72      -8.124  44.626 -84.625  1.00  9.64              
ATOM    993  O   ARG A  72      -9.082  44.251 -85.311  1.00 10.99              
ATOM    994  CB  ARG A  72      -8.390  46.676 -83.210  1.00 15.98              
ATOM    995  CG  ARG A  72      -8.939  47.281 -81.933  1.00 18.40              
ATOM    996  CD  ARG A  72      -9.174  48.772 -82.103  1.00 22.85              
ATOM    997  NE  ARG A  72      -7.929  49.530 -82.107  1.00 27.71              
ATOM    998  CZ  ARG A  72      -7.273  49.881 -81.006  1.00 24.84              
ATOM    999  NH1 ARG A  72      -7.747  49.546 -79.809  1.00 27.69              
ATOM   1000  NH2 ARG A  72      -6.148  50.567 -81.107  1.00 26.13              
ATOM   1001  H   ARG A  72      -6.666  45.341 -81.894  1.00  0.00              
ATOM   1002  HA  ARG A  72      -9.321  44.814 -82.855  1.00  0.00              
ATOM   1003 1HB  ARG A  72      -7.371  47.025 -83.372  1.00  0.00              
ATOM   1004 2HB  ARG A  72      -9.014  46.973 -84.053  1.00  0.00              
ATOM   1005 1HG  ARG A  72      -9.879  46.785 -81.690  1.00  0.00              
ATOM   1006 2HG  ARG A  72      -8.220  47.109 -81.131  1.00  0.00              
ATOM   1007 1HD  ARG A  72      -9.688  48.944 -83.048  1.00  0.00              
ATOM   1008 2HD  ARG A  72      -9.795  49.128 -81.282  1.00  0.00              
ATOM   1009  HE  ARG A  72      -7.395  49.889 -82.888  1.00  0.00              
ATOM   1010 1HH1 ARG A  72      -8.608  49.023 -79.738  1.00  0.00              
ATOM   1011 2HH1 ARG A  72      -7.244  49.816 -78.976  1.00  0.00              
ATOM   1012 1HH2 ARG A  72      -5.794  50.820 -82.020  1.00  0.00              
ATOM   1013 2HH2 ARG A  72      -5.648  50.836 -80.273  1.00  0.00              
ATOM   1014  N   LEU A  73      -6.869  44.583 -85.063  1.00  8.78              
ATOM   1015  CA  LEU A  73      -6.567  44.088 -86.400  1.00 10.63              
ATOM   1016  C   LEU A  73      -6.839  42.586 -86.475  1.00  9.29              
ATOM   1017  O   LEU A  73      -7.209  42.071 -87.532  1.00 10.57              
ATOM   1018  CB  LEU A  73      -5.115  44.405 -86.765  1.00 11.44              
ATOM   1019  CG  LEU A  73      -4.829  45.902 -86.951  1.00 12.49              
ATOM   1020  CD1 LEU A  73      -3.344  46.127 -87.151  1.00 13.66              
ATOM   1021  CD2 LEU A  73      -5.621  46.435 -88.142  1.00 17.12              
ATOM   1022  H   LEU A  73      -6.112  44.894 -84.471  1.00  0.00              
ATOM   1023  HA  LEU A  73      -7.226  44.566 -87.124  1.00  0.00              
ATOM   1024 1HB  LEU A  73      -4.622  44.031 -85.869  1.00  0.00              
ATOM   1025 2HB  LEU A  73      -4.782  43.831 -87.629  1.00  0.00              
ATOM   1026  HG  LEU A  73      -5.189  46.414 -86.058  1.00  0.00              
ATOM   1027 1HD1 LEU A  73      -3.151  47.192 -87.282  1.00  0.00              
ATOM   1028 2HD1 LEU A  73      -2.800  45.766 -86.278  1.00  0.00              
ATOM   1029 3HD1 LEU A  73      -3.010  45.587 -88.036  1.00  0.00              
ATOM   1030 1HD2 LEU A  73      -5.415  47.498 -88.269  1.00  0.00              
ATOM   1031 2HD2 LEU A  73      -5.328  45.898 -89.044  1.00  0.00              
ATOM   1032 3HD2 LEU A  73      -6.687  46.292 -87.964  1.00  0.00              
ATOM   1033  N   THR A  74      -6.672  41.888 -85.353  1.00  9.07              
ATOM   1034  CA  THR A  74      -6.934  40.453 -85.304  1.00  8.88              
ATOM   1035  C   THR A  74      -8.434  40.215 -85.500  1.00  8.96              
ATOM   1036  O   THR A  74      -8.842  39.360 -86.289  1.00  9.81              
ATOM   1037  CB  THR A  74      -6.480  39.846 -83.954  1.00  7.82              
ATOM   1038  OG1 THR A  74      -5.051  39.932 -83.845  1.00  9.20              
ATOM   1039  CG2 THR A  74      -6.886  38.388 -83.858  1.00  9.54              
ATOM   1040  H   THR A  74      -6.357  42.360 -84.517  1.00  0.00              
ATOM   1041  HA  THR A  74      -6.400  39.953 -86.112  1.00  0.00              
ATOM   1042  HB  THR A  74      -6.944  40.404 -83.141  1.00  0.00              
ATOM   1043  HG1 THR A  74      -4.695  40.347 -84.634  1.00  0.00              
ATOM   1044 1HG2 THR A  74      -6.557  37.982 -82.901  1.00  0.00              
ATOM   1045 2HG2 THR A  74      -7.970  38.307 -83.935  1.00  0.00              
ATOM   1046 3HG2 THR A  74      -6.422  37.828 -84.669  1.00  0.00              
ATOM   1047  N   ASP A  75      -9.260  40.971 -84.784  1.00  9.24              
ATOM   1048  CA  ASP A  75     -10.706  40.821 -84.927  1.00  9.36              
ATOM   1049  C   ASP A  75     -11.162  41.159 -86.335  1.00  9.96              
ATOM   1050  O   ASP A  75     -12.089  40.540 -86.859  1.00 12.18              
ATOM   1051  CB  ASP A  75     -11.456  41.727 -83.952  1.00  9.68              
ATOM   1052  CG  ASP A  75     -11.512  41.162 -82.556  1.00 10.15              
ATOM   1053  OD1 ASP A  75     -11.440  39.926 -82.404  1.00 14.49              
ATOM   1054  OD2 ASP A  75     -11.651  41.958 -81.607  1.00 11.89              
ATOM   1055  H   ASP A  75      -8.898  41.655 -84.135  1.00  0.00              
ATOM   1056  HA  ASP A  75     -10.992  39.789 -84.723  1.00  0.00              
ATOM   1057 1HB  ASP A  75     -11.081  42.750 -83.934  1.00  0.00              
ATOM   1058 2HB  ASP A  75     -12.449  41.711 -84.401  1.00  0.00              
ATOM   1059  N   ALA A  76     -10.518  42.151 -86.936  1.00 11.21              
ATOM   1060  CA  ALA A  76     -10.876  42.572 -88.282  1.00 11.39              
ATOM   1061  C   ALA A  76     -10.738  41.429 -89.286  1.00 13.70              
ATOM   1062  O   ALA A  76     -11.451  41.390 -90.291  1.00 14.96              
ATOM   1063  CB  ALA A  76     -10.012  43.750 -88.700  1.00 15.05              
ATOM   1064  H   ALA A  76      -9.766  42.625 -86.456  1.00  0.00              
ATOM   1065  HA  ALA A  76     -11.921  42.882 -88.285  1.00  0.00              
ATOM   1066 1HB  ALA A  76     -10.285  44.060 -89.709  1.00  0.00              
ATOM   1067 2HB  ALA A  76     -10.169  44.580 -88.010  1.00  0.00              
ATOM   1068 3HB  ALA A  76      -8.964  43.456 -88.683  1.00  0.00              
ATOM   1069  N   LEU A  77      -9.828  40.499 -89.013  1.00 12.64              
ATOM   1070  CA  LEU A  77      -9.606  39.353 -89.895  1.00 15.68              
ATOM   1071  C   LEU A  77     -10.869  38.516 -90.056  1.00 18.15              
ATOM   1072  O   LEU A  77     -11.042  37.825 -91.060  1.00 20.98              
ATOM   1073  CB  LEU A  77      -8.496  38.459 -89.338  1.00 12.97              
ATOM   1074  CG  LEU A  77      -7.094  39.049 -89.180  1.00 13.22              
ATOM   1075  CD1 LEU A  77      -6.203  38.051 -88.447  1.00 14.79              
ATOM   1076  CD2 LEU A  77      -6.517  39.378 -90.548  1.00 16.13              
ATOM   1077  H   LEU A  77      -9.275  40.587 -88.173  1.00  0.00              
ATOM   1078  HA  LEU A  77      -9.312  39.705 -90.883  1.00  0.00              
ATOM   1079 1HB  LEU A  77      -8.907  38.261 -88.350  1.00  0.00              
ATOM   1080 2HB  LEU A  77      -8.415  37.524 -89.892  1.00  0.00              
ATOM   1081  HG  LEU A  77      -7.197  39.985 -88.630  1.00  0.00              
ATOM   1082 1HD1 LEU A  77      -5.203  38.470 -88.333  1.00  0.00              
ATOM   1083 2HD1 LEU A  77      -6.622  37.844 -87.462  1.00  0.00              
ATOM   1084 3HD1 LEU A  77      -6.145  37.126 -89.020  1.00  0.00              
ATOM   1085 1HD2 LEU A  77      -5.518  39.799 -90.429  1.00  0.00              
ATOM   1086 2HD2 LEU A  77      -6.460  38.469 -91.147  1.00  0.00              
ATOM   1087 3HD2 LEU A  77      -7.158  40.103 -91.049  1.00  0.00              
ATOM   1088  N   LEU A  78     -11.746  38.572 -89.061  1.00 17.15              
ATOM   1089  CA  LEU A  78     -12.986  37.805 -89.089  1.00 18.98              
ATOM   1090  C   LEU A  78     -14.031  38.430 -90.005  1.00 23.68              
ATOM   1091  O   LEU A  78     -14.934  37.741 -90.481  1.00 25.09              
ATOM   1092  CB  LEU A  78     -13.568  37.693 -87.676  1.00 20.15              
ATOM   1093  CG  LEU A  78     -12.691  37.067 -86.588  1.00 24.00              
ATOM   1094  CD1 LEU A  78     -13.396  37.180 -85.243  1.00 26.22              
ATOM   1095  CD2 LEU A  78     -12.400  35.613 -86.923  1.00 26.76              
ATOM   1096  H   LEU A  78     -11.550  39.161 -88.264  1.00  0.00              
ATOM   1097  HA  LEU A  78     -12.788  36.804 -89.471  1.00  0.00              
ATOM   1098 1HB  LEU A  78     -13.706  38.751 -87.457  1.00  0.00              
ATOM   1099 2HB  LEU A  78     -14.536  37.193 -87.677  1.00  0.00              
ATOM   1100  HG  LEU A  78     -11.741  37.601 -86.591  1.00  0.00              
ATOM   1101 1HD1 LEU A  78     -12.773  36.735 -84.467  1.00  0.00              
ATOM   1102 2HD1 LEU A  78     -13.569  38.231 -85.010  1.00  0.00              
ATOM   1103 3HD1 LEU A  78     -14.350  36.656 -85.287  1.00  0.00              
ATOM   1104 1HD2 LEU A  78     -11.775  35.179 -86.142  1.00  0.00              
ATOM   1105 2HD2 LEU A  78     -13.337  35.060 -86.988  1.00  0.00              
ATOM   1106 3HD2 LEU A  78     -11.878  35.557 -87.878  1.00  0.00              
ATOM   1107  N   GLN A  79     -13.898  39.730 -90.255  1.00 25.78              
ATOM   1108  CA  GLN A  79     -14.850  40.458 -91.089  1.00 34.77              
ATOM   1109  C   GLN A  79     -16.276  40.035 -90.758  1.00 34.65              
ATOM   1110  O   GLN A  79     -16.997  39.497 -91.600  1.00 34.19              
ATOM   1111  CB  GLN A  79     -14.566  40.238 -92.578  1.00 40.48              
ATOM   1112  CG  GLN A  79     -13.402  41.067 -93.105  1.00 48.02              
ATOM   1113  CD  GLN A  79     -12.069  40.360 -92.979  1.00 51.44              
ATOM   1114  OE1 GLN A  79     -11.010  40.981 -93.076  1.00 53.40              
ATOM   1115  NE2 GLN A  79     -12.114  39.051 -92.782  1.00 56.42              
ATOM   1116  H   GLN A  79     -13.114  40.226 -89.855  1.00  0.00              
ATOM   1117  HA  GLN A  79     -14.785  41.524 -90.872  1.00  0.00              
ATOM   1118 1HB  GLN A  79     -14.357  39.176 -92.705  1.00  0.00              
ATOM   1119 2HB  GLN A  79     -15.480  40.494 -93.114  1.00  0.00              
ATOM   1120 1HG  GLN A  79     -13.421  41.560 -94.077  1.00  0.00              
ATOM   1121 2HG  GLN A  79     -13.467  41.818 -92.317  1.00  0.00              
ATOM   1122 1HE2 GLN A  79     -11.265  38.529 -92.691  1.00  0.00              
ATOM   1123 2HE2 GLN A  79     -12.996  38.584 -92.723  1.00  0.00              
ATOM   1124  N   ARG A  80     -16.663  40.282 -89.512  1.00 34.39              
ATOM   1125  CA  ARG A  80     -17.990  39.947 -89.014  1.00 33.15              
ATOM   1126  C   ARG A  80     -19.035  40.907 -89.569  1.00 33.21              
ATOM   1127  O   ARG A  80     -20.089  40.424 -90.033  1.00 32.65              
ATOM   1128  OXT ARG A  80     -18.791  42.131 -89.522  1.00 37.67              
ATOM   1129  CB  ARG A  80     -17.993  40.002 -87.487  1.00 31.79              
ATOM   1130  CG  ARG A  80     -17.056  38.999 -86.834  1.00 28.44              
ATOM   1131  CD  ARG A  80     -16.795  39.358 -85.383  1.00 29.51              
ATOM   1132  NE  ARG A  80     -16.051  40.609 -85.268  1.00 22.61              
ATOM   1133  CZ  ARG A  80     -15.731  41.188 -84.115  1.00 22.15              
ATOM   1134  NH1 ARG A  80     -16.089  40.629 -82.968  1.00 27.52              
ATOM   1135  NH2 ARG A  80     -15.052  42.326 -84.111  1.00 22.08              
ATOM   1136  H   ARG A  80     -16.001  40.722 -88.889  1.00  0.00              
ATOM   1137  HA  ARG A  80     -18.240  38.922 -89.290  1.00  0.00              
ATOM   1138 1HB  ARG A  80     -17.705  41.014 -87.204  1.00  0.00              
ATOM   1139 2HB  ARG A  80     -19.017  39.812 -87.164  1.00  0.00              
ATOM   1140 1HG  ARG A  80     -17.513  38.011 -86.889  1.00  0.00              
ATOM   1141 2HG  ARG A  80     -16.115  38.995 -87.385  1.00  0.00              
ATOM   1142 1HD  ARG A  80     -17.749  39.465 -84.868  1.00  0.00              
ATOM   1143 2HD  ARG A  80     -16.219  38.559 -84.919  1.00  0.00              
ATOM   1144  HE  ARG A  80     -15.678  41.206 -85.994  1.00  0.00              
ATOM   1145 1HH1 ARG A  80     -16.606  39.761 -82.972  1.00  0.00              
ATOM   1146 2HH1 ARG A  80     -15.844  41.073 -82.095  1.00  0.00              
ATOM   1147 1HH2 ARG A  80     -14.779  42.751 -84.987  1.00  0.00              
ATOM   1148 2HH2 ARG A  80     -14.811  42.764 -83.234  1.00  0.00              
ATOM   1149  N   LYS B  10      -0.841  15.466 -67.580  1.00 23.61              
ATOM   1150  CA  LYS B  10       0.118  14.486 -68.078  1.00 19.49              
ATOM   1151  C   LYS B  10       0.182  14.566 -69.604  1.00 12.64              
ATOM   1152  O   LYS B  10      -0.713  14.082 -70.295  1.00 12.85              
ATOM   1153  CB  LYS B  10      -0.311  13.086 -67.642  1.00 27.71              
ATOM   1154  CG  LYS B  10       0.739  12.015 -67.857  1.00 35.53              
ATOM   1155  CD  LYS B  10       1.985  12.293 -67.034  1.00 43.10              
ATOM   1156  CE  LYS B  10       2.965  11.140 -67.134  1.00 44.49              
ATOM   1157  NZ  LYS B  10       3.287  10.827 -68.550  1.00 48.88              
ATOM   1158 1H   LYS B  10      -1.636  15.165 -67.053  1.00  0.00              
ATOM   1159 2H   LYS B  10      -0.541  16.185 -66.954  1.00  0.00              
ATOM   1160 3H   LYS B  10      -1.332  16.055 -68.222  1.00  0.00              
ATOM   1161  HA  LYS B  10       1.107  14.699 -67.672  1.00  0.00              
ATOM   1162 1HB  LYS B  10      -0.558  13.143 -66.581  1.00  0.00              
ATOM   1163 2HB  LYS B  10      -1.207  12.834 -68.209  1.00  0.00              
ATOM   1164 1HG  LYS B  10       0.317  11.052 -67.567  1.00  0.00              
ATOM   1165 2HG  LYS B  10       0.999  11.992 -68.915  1.00  0.00              
ATOM   1166 1HD  LYS B  10       2.451  13.206 -67.406  1.00  0.00              
ATOM   1167 2HD  LYS B  10       1.690  12.434 -65.994  1.00  0.00              
ATOM   1168 1HE  LYS B  10       3.874  11.417 -66.601  1.00  0.00              
ATOM   1169 2HE  LYS B  10       2.517  10.269 -66.656  1.00  0.00              
ATOM   1170 1HZ  LYS B  10       3.941  10.057 -68.585  1.00  0.00              
ATOM   1171 2HZ  LYS B  10       2.441  10.573 -69.041  1.00  0.00              
ATOM   1172 3HZ  LYS B  10       3.700  11.638 -68.989  1.00  0.00              
ATOM   1173  N   ARG B  11       1.248  15.170 -70.122  1.00 10.27              
ATOM   1174  CA  ARG B  11       1.401  15.342 -71.562  1.00 10.62              
ATOM   1175  C   ARG B  11       2.844  15.161 -71.999  1.00 10.19              
ATOM   1176  O   ARG B  11       3.770  15.323 -71.205  1.00  9.91              
ATOM   1177  CB  ARG B  11       0.928  16.738 -71.946  1.00 14.21              
ATOM   1178  CG  ARG B  11       1.654  17.818 -71.165  1.00 23.24              
ATOM   1179  CD  ARG B  11       0.943  19.147 -71.245  1.00 31.44              
ATOM   1180  NE  ARG B  11       1.723  20.223 -70.637  1.00 27.17              
ATOM   1181  CZ  ARG B  11       2.031  20.295 -69.347  1.00 37.04              
ATOM   1182  NH1 ARG B  11       1.626  19.351 -68.508  1.00 33.69              
ATOM   1183  NH2 ARG B  11       2.743  21.318 -68.891  1.00 39.44              
ATOM   1184  H   ARG B  11       1.967  15.519 -69.506  1.00  0.00              
ATOM   1185  HA  ARG B  11       0.760  14.634 -72.089  1.00  0.00              
ATOM   1186 1HB  ARG B  11       1.105  16.852 -73.014  1.00  0.00              
ATOM   1187 2HB  ARG B  11      -0.143  16.776 -71.748  1.00  0.00              
ATOM   1188 1HG  ARG B  11       1.717  17.509 -70.121  1.00  0.00              
ATOM   1189 2HG  ARG B  11       2.660  17.924 -71.573  1.00  0.00              
ATOM   1190 1HD  ARG B  11       0.768  19.392 -72.292  1.00  0.00              
ATOM   1191 2HD  ARG B  11      -0.011  19.070 -70.725  1.00  0.00              
ATOM   1192  HE  ARG B  11       2.135  21.042 -71.065  1.00  0.00              
ATOM   1193 1HH1 ARG B  11       1.082  18.573 -68.852  1.00  0.00              
ATOM   1194 2HH1 ARG B  11       1.865  19.415 -67.529  1.00  0.00              
ATOM   1195 1HH2 ARG B  11       3.049  22.040 -69.529  1.00  0.00              
ATOM   1196 2HH2 ARG B  11       2.975  21.371 -67.911  1.00  0.00              
ATOM   1197  N   LEU B  12       3.017  14.828 -73.274  1.00  8.68              
ATOM   1198  CA  LEU B  12       4.328  14.624 -73.880  1.00  8.99              
ATOM   1199  C   LEU B  12       4.648  15.950 -74.558  1.00 10.37              
ATOM   1200  O   LEU B  12       3.972  16.340 -75.516  1.00 12.43              
ATOM   1201  CB  LEU B  12       4.226  13.493 -74.895  1.00 12.34              
ATOM   1202  CG  LEU B  12       5.492  12.886 -75.486  1.00 12.53              
ATOM   1203  CD1 LEU B  12       6.455  12.463 -74.387  1.00 13.59              
ATOM   1204  CD2 LEU B  12       5.085  11.696 -76.336  1.00 13.32              
ATOM   1205  H   LEU B  12       2.189  14.713 -73.841  1.00  0.00              
ATOM   1206  HA  LEU B  12       5.050  14.360 -73.109  1.00  0.00              
ATOM   1207 1HB  LEU B  12       3.744  12.740 -74.274  1.00  0.00              
ATOM   1208 2HB  LEU B  12       3.569  13.753 -75.725  1.00  0.00              
ATOM   1209  HG  LEU B  12       5.940  13.640 -76.135  1.00  0.00              
ATOM   1210 1HD1 LEU B  12       7.351  12.034 -74.833  1.00  0.00              
ATOM   1211 2HD1 LEU B  12       6.729  13.333 -73.789  1.00  0.00              
ATOM   1212 3HD1 LEU B  12       5.975  11.721 -73.750  1.00  0.00              
ATOM   1213 1HD2 LEU B  12       5.974  11.242 -76.773  1.00  0.00              
ATOM   1214 2HD2 LEU B  12       4.570  10.964 -75.714  1.00  0.00              
ATOM   1215 3HD2 LEU B  12       4.419  12.028 -77.132  1.00  0.00              
ATOM   1216  N   VAL B  13       5.696  16.617 -74.087  1.00  8.86              
ATOM   1217  CA  VAL B  13       6.036  17.951 -74.556  1.00 10.60              
ATOM   1218  C   VAL B  13       7.471  18.138 -75.026  1.00  8.62              
ATOM   1219  O   VAL B  13       8.404  17.548 -74.477  1.00  9.56              
ATOM   1220  CB  VAL B  13       5.781  18.978 -73.424  1.00  9.31              
ATOM   1221  CG1 VAL B  13       5.916  20.397 -73.949  1.00 11.03              
ATOM   1222  CG2 VAL B  13       4.410  18.750 -72.814  1.00  6.90              
ATOM   1223  H   VAL B  13       6.272  16.182 -73.381  1.00  0.00              
ATOM   1224  HA  VAL B  13       5.453  18.223 -75.437  1.00  0.00              
ATOM   1225  HB  VAL B  13       6.514  18.821 -72.633  1.00  0.00              
ATOM   1226 1HG1 VAL B  13       5.734  21.104 -73.139  1.00  0.00              
ATOM   1227 2HG1 VAL B  13       6.923  20.547 -74.340  1.00  0.00              
ATOM   1228 3HG1 VAL B  13       5.189  20.562 -74.744  1.00  0.00              
ATOM   1229 1HG2 VAL B  13       4.240  19.475 -72.019  1.00  0.00              
ATOM   1230 2HG2 VAL B  13       3.646  18.868 -73.583  1.00  0.00              
ATOM   1231 3HG2 VAL B  13       4.358  17.742 -72.401  1.00  0.00              
ATOM   1232  N   LYS B  14       7.632  18.992 -76.032  1.00  8.72              
ATOM   1233  CA  LYS B  14       8.942  19.335 -76.560  1.00  9.55              
ATOM   1234  C   LYS B  14       8.860  20.692 -77.239  1.00  8.42              
ATOM   1235  O   LYS B  14       7.860  21.019 -77.886  1.00  9.06              
ATOM   1236  CB  LYS B  14       9.433  18.292 -77.569  1.00  8.78              
ATOM   1237  CG  LYS B  14      10.801  18.629 -78.167  1.00 10.33              
ATOM   1238  CD  LYS B  14      11.327  17.512 -79.051  1.00 10.80              
ATOM   1239  CE  LYS B  14      12.599  17.935 -79.769  1.00 13.11              
ATOM   1240  NZ  LYS B  14      13.171  16.820 -80.570  1.00 14.23              
ATOM   1241  H   LYS B  14       6.811  19.415 -76.440  1.00  0.00              
ATOM   1242  HA  LYS B  14       9.667  19.386 -75.747  1.00  0.00              
ATOM   1243 1HB  LYS B  14       9.480  17.337 -77.044  1.00  0.00              
ATOM   1244 2HB  LYS B  14       8.685  18.234 -78.360  1.00  0.00              
ATOM   1245 1HG  LYS B  14      10.705  19.539 -78.759  1.00  0.00              
ATOM   1246 2HG  LYS B  14      11.503  18.799 -77.351  1.00  0.00              
ATOM   1247 1HD  LYS B  14      11.531  16.641 -78.427  1.00  0.00              
ATOM   1248 2HD  LYS B  14      10.561  17.261 -79.785  1.00  0.00              
ATOM   1249 1HE  LYS B  14      12.360  18.772 -80.424  1.00  0.00              
ATOM   1250 2HE  LYS B  14      13.323  18.257 -79.020  1.00  0.00              
ATOM   1251 1HZ  LYS B  14      14.013  17.135 -81.031  1.00  0.00              
ATOM   1252 2HZ  LYS B  14      13.391  16.045 -79.960  1.00  0.00              
ATOM   1253 3HZ  LYS B  14      12.498  16.523 -81.262  1.00  0.00              
ATOM   1254  N   THR B  15       9.905  21.492 -77.072  1.00  9.22              
ATOM   1255  CA  THR B  15       9.961  22.797 -77.707  1.00 10.04              
ATOM   1256  C   THR B  15      10.980  22.727 -78.833  1.00  9.52              
ATOM   1257  O   THR B  15      12.005  22.043 -78.725  1.00 14.01              
ATOM   1258  CB  THR B  15      10.371  23.901 -76.719  1.00 12.91              
ATOM   1259  OG1 THR B  15      11.656  23.597 -76.162  1.00 19.02              
ATOM   1260  CG2 THR B  15       9.343  24.021 -75.607  1.00 12.72              
ATOM   1261  H   THR B  15      10.677  21.192 -76.494  1.00  0.00              
ATOM   1262  HA  THR B  15       8.984  23.049 -78.120  1.00  0.00              
ATOM   1263  HB  THR B  15      10.441  24.847 -77.255  1.00  0.00              
ATOM   1264  HG1 THR B  15      11.976  22.769 -76.530  1.00  0.00              
ATOM   1265 1HG2 THR B  15       9.647  24.807 -74.915  1.00  0.00              
ATOM   1266 2HG2 THR B  15       8.372  24.268 -76.034  1.00  0.00              
ATOM   1267 3HG2 THR B  15       9.275  23.074 -75.072  1.00  0.00              
ATOM   1268  N   PHE B  16      10.676  23.418 -79.922  1.00 10.03              
ATOM   1269  CA  PHE B  16      11.535  23.468 -81.093  1.00 10.93              
ATOM   1270  C   PHE B  16      11.912  24.922 -81.326  1.00 10.09              
ATOM   1271  O   PHE B  16      11.046  25.798 -81.343  1.00 11.16              
ATOM   1272  CB  PHE B  16      10.794  22.910 -82.307  1.00 10.38              
ATOM   1273  CG  PHE B  16      10.402  21.465 -82.166  1.00  9.31              
ATOM   1274  CD1 PHE B  16       9.301  21.093 -81.393  1.00  9.69              
ATOM   1275  CD2 PHE B  16      11.144  20.472 -82.797  1.00 10.21              
ATOM   1276  CE1 PHE B  16       8.949  19.749 -81.254  1.00 11.16              
ATOM   1277  CE2 PHE B  16      10.798  19.127 -82.663  1.00 11.35              
ATOM   1278  CZ  PHE B  16       9.699  18.766 -81.890  1.00 11.37              
ATOM   1279  H   PHE B  16       9.805  23.930 -79.929  1.00  0.00              
ATOM   1280  HA  PHE B  16      12.431  22.870 -80.920  1.00  0.00              
ATOM   1281 1HB  PHE B  16       9.873  23.468 -82.473  1.00  0.00              
ATOM   1282 2HB  PHE B  16      11.423  22.978 -83.193  1.00  0.00              
ATOM   1283  HD1 PHE B  16       8.714  21.866 -80.897  1.00  0.00              
ATOM   1284  HD2 PHE B  16      12.006  20.755 -83.402  1.00  0.00              
ATOM   1285  HE1 PHE B  16       8.087  19.471 -80.648  1.00  0.00              
ATOM   1286  HE2 PHE B  16      11.388  18.359 -83.162  1.00  0.00              
ATOM   1287  HZ  PHE B  16       9.428  17.717 -81.782  1.00  0.00              
ATOM   1288  N   ALA B  17      13.207  25.176 -81.492  1.00 11.89              
ATOM   1289  CA  ALA B  17      13.711  26.529 -81.695  1.00 12.47              
ATOM   1290  C   ALA B  17      13.843  26.911 -83.162  1.00 12.07              
ATOM   1291  O   ALA B  17      14.174  26.082 -84.008  1.00 14.38              
ATOM   1292  CB  ALA B  17      15.059  26.685 -80.997  1.00 16.39              
ATOM   1293  H   ALA B  17      13.859  24.405 -81.477  1.00  0.00              
ATOM   1294  HA  ALA B  17      13.003  27.235 -81.260  1.00  0.00              
ATOM   1295 1HB  ALA B  17      15.432  27.697 -81.151  1.00  0.00              
ATOM   1296 2HB  ALA B  17      14.939  26.501 -79.929  1.00  0.00              
ATOM   1297 3HB  ALA B  17      15.768  25.970 -81.412  1.00  0.00              
ATOM   1298  N   PHE B  18      13.582  28.184 -83.448  1.00 13.47              
ATOM   1299  CA  PHE B  18      13.674  28.727 -84.797  1.00 13.21              
ATOM   1300  C   PHE B  18      14.269  30.129 -84.721  1.00 14.19              
ATOM   1301  O   PHE B  18      14.294  30.738 -83.657  1.00 12.94              
ATOM   1302  CB  PHE B  18      12.291  28.775 -85.452  1.00 14.89              
ATOM   1303  CG  PHE B  18      11.638  27.432 -85.560  1.00 14.26              
ATOM   1304  CD1 PHE B  18      10.869  26.930 -84.513  1.00 13.55              
ATOM   1305  CD2 PHE B  18      11.846  26.635 -86.680  1.00 15.89              
ATOM   1306  CE1 PHE B  18      10.322  25.651 -84.580  1.00 15.00              
ATOM   1307  CE2 PHE B  18      11.304  25.355 -86.754  1.00 18.82              
ATOM   1308  CZ  PHE B  18      10.541  24.864 -85.699  1.00 15.48              
ATOM   1309  H   PHE B  18      13.307  28.793 -82.691  1.00  0.00              
ATOM   1310  HA  PHE B  18      14.325  28.097 -85.406  1.00  0.00              
ATOM   1311 1HB  PHE B  18      11.622  29.405 -84.869  1.00  0.00              
ATOM   1312 2HB  PHE B  18      12.370  29.169 -86.464  1.00  0.00              
ATOM   1313  HD1 PHE B  18      10.696  27.551 -83.634  1.00  0.00              
ATOM   1314  HD2 PHE B  18      12.445  27.021 -87.505  1.00  0.00              
ATOM   1315  HE1 PHE B  18       9.722  25.271 -83.753  1.00  0.00              
ATOM   1316  HE2 PHE B  18      11.477  24.737 -87.635  1.00  0.00              
ATOM   1317  HZ  PHE B  18      10.118  23.862 -85.753  1.00  0.00              
ATOM   1318  N   PRO B  19      14.768  30.654 -85.851  1.00 15.59              
ATOM   1319  CA  PRO B  19      15.365  31.994 -85.874  1.00 17.01              
ATOM   1320  C   PRO B  19      14.362  33.146 -85.853  1.00 17.90              
ATOM   1321  O   PRO B  19      14.731  34.289 -85.585  1.00 19.86              
ATOM   1322  CB  PRO B  19      16.187  31.973 -87.157  1.00 18.94              
ATOM   1323  CG  PRO B  19      15.340  31.140 -88.059  1.00 18.74              
ATOM   1324  CD  PRO B  19      14.928  29.990 -87.158  1.00 18.87              
ATOM   1325  HA  PRO B  19      15.975  32.204 -84.983  1.00  0.00              
ATOM   1326 1HB  PRO B  19      16.346  32.988 -87.551  1.00  0.00              
ATOM   1327 2HB  PRO B  19      17.181  31.532 -86.991  1.00  0.00              
ATOM   1328 1HG  PRO B  19      14.478  31.711 -88.434  1.00  0.00              
ATOM   1329 2HG  PRO B  19      15.909  30.802 -88.938  1.00  0.00              
ATOM   1330 1HD  PRO B  19      13.992  29.518 -87.489  1.00  0.00              
ATOM   1331 2HD  PRO B  19      15.691  29.199 -87.119  1.00  0.00              
ATOM   1332  N   ASN B  20      13.097  32.848 -86.131  1.00 15.93              
ATOM   1333  CA  ASN B  20      12.064  33.876 -86.153  1.00 14.05              
ATOM   1334  C   ASN B  20      10.678  33.288 -85.907  1.00 13.81              
ATOM   1335  O   ASN B  20      10.547  32.159 -85.433  1.00 15.02              
ATOM   1336  CB  ASN B  20      12.082  34.595 -87.505  1.00 17.19              
ATOM   1337  CG  ASN B  20      12.025  33.632 -88.672  1.00 16.84              
ATOM   1338  OD1 ASN B  20      11.290  32.645 -88.641  1.00 19.01              
ATOM   1339  ND2 ASN B  20      12.795  33.916 -89.716  1.00 23.90              
ATOM   1340  H   ASN B  20      12.843  31.891 -86.331  1.00  0.00              
ATOM   1341  HA  ASN B  20      12.257  34.611 -85.370  1.00  0.00              
ATOM   1342 1HB  ASN B  20      11.430  35.449 -87.692  1.00  0.00              
ATOM   1343 2HB  ASN B  20      13.107  34.941 -87.380  1.00  0.00              
ATOM   1344 1HD2 ASN B  20      12.797  33.314 -90.515  1.00  0.00              
ATOM   1345 2HD2 ASN B  20      13.373  34.732 -89.703  1.00  0.00              
ATOM   1346  N   TYR B  21       9.646  34.063 -86.226  1.00  0.00              
ATOM   1347  CA  TYR B  21       8.265  33.626 -86.049  1.00  0.00              
ATOM   1348  C   TYR B  21       7.800  32.832 -87.266  1.00  0.00              
ATOM   1349  O   TYR B  21       7.150  31.797 -87.135  1.00  0.00              
ATOM   1350  CB  TYR B  21       7.344  34.825 -85.814  1.00  0.00              
ATOM   1351  CG  TYR B  21       5.893  34.452 -85.607  1.00  0.00              
ATOM   1352  CD1 TYR B  21       5.419  34.104 -84.351  1.00  0.00              
ATOM   1353  CD2 TYR B  21       5.000  34.452 -86.668  1.00  0.00              
ATOM   1354  CE1 TYR B  21       4.095  33.762 -84.156  1.00  0.00              
ATOM   1355  CE2 TYR B  21       3.674  34.113 -86.485  1.00  0.00              
ATOM   1356  CZ  TYR B  21       3.224  33.768 -85.227  1.00  0.00              
ATOM   1357  OH  TYR B  21       1.904  33.430 -85.039  1.00  0.00              
ATOM   1358  H   TYR B  21       9.827  34.982 -86.603  1.00  0.00              
ATOM   1359  HA  TYR B  21       8.188  32.992 -85.165  1.00  0.00              
ATOM   1360 1HB  TYR B  21       7.714  35.349 -84.932  1.00  0.00              
ATOM   1361 2HB  TYR B  21       7.431  35.474 -86.685  1.00  0.00              
ATOM   1362  HD1 TYR B  21       6.112  34.101 -83.509  1.00  0.00              
ATOM   1363  HD2 TYR B  21       5.361  34.725 -87.660  1.00  0.00              
ATOM   1364  HE1 TYR B  21       3.736  33.490 -83.163  1.00  0.00              
ATOM   1365  HE2 TYR B  21       2.988  34.117 -87.333  1.00  0.00              
ATOM   1366  HH  TYR B  21       1.388  33.467 -85.848  1.00  0.00              
ATOM   1367  N   ARG B  22       8.141  33.334 -88.450  1.00  0.00              
ATOM   1368  CA  ARG B  22       7.760  32.711 -89.712  1.00  0.00              
ATOM   1369  C   ARG B  22       8.094  31.221 -89.788  1.00  0.00              
ATOM   1370  O   ARG B  22       7.238  30.402 -90.130  1.00  0.00              
ATOM   1371  CB  ARG B  22       8.350  33.460 -90.898  1.00  0.00              
ATOM   1372  CG  ARG B  22       7.920  32.941 -92.261  1.00  0.00              
ATOM   1373  CD  ARG B  22       8.595  33.599 -93.408  1.00  0.00              
ATOM   1374  NE  ARG B  22      10.022  33.335 -93.500  1.00  0.00              
ATOM   1375  CZ  ARG B  22      10.559  32.196 -93.980  1.00  0.00              
ATOM   1376  NH1 ARG B  22       9.796  31.202 -94.376  1.00  0.00              
ATOM   1377  NH2 ARG B  22      11.876  32.096 -94.020  1.00  0.00              
ATOM   1378  H   ARG B  22       8.687  34.184 -88.465  1.00  0.00              
ATOM   1379  HA  ARG B  22       6.684  32.808 -89.862  1.00  0.00              
ATOM   1380 1HB  ARG B  22       8.048  34.502 -90.798  1.00  0.00              
ATOM   1381 2HB  ARG B  22       9.434  33.386 -90.812  1.00  0.00              
ATOM   1382 1HG  ARG B  22       8.138  31.874 -92.310  1.00  0.00              
ATOM   1383 2HG  ARG B  22       6.846  33.097 -92.367  1.00  0.00              
ATOM   1384 1HD  ARG B  22       8.138  33.252 -94.334  1.00  0.00              
ATOM   1385 2HD  ARG B  22       8.468  34.678 -93.322  1.00  0.00              
ATOM   1386  HE  ARG B  22      10.804  33.920 -93.238  1.00  0.00              
ATOM   1387 1HH1 ARG B  22       8.791  31.287 -94.323  1.00  0.00              
ATOM   1388 2HH1 ARG B  22      10.219  30.356 -94.733  1.00  0.00              
ATOM   1389 1HH2 ARG B  22      12.448  32.863 -93.695  1.00  0.00              
ATOM   1390 2HH2 ARG B  22      12.305  31.254 -94.374  1.00  0.00              
ATOM   1391  N   GLU B  23       9.337  30.877 -89.475  1.00 12.38              
ATOM   1392  CA  GLU B  23       9.760  29.483 -89.522  1.00 13.83              
ATOM   1393  C   GLU B  23       9.062  28.638 -88.460  1.00 11.71              
ATOM   1394  O   GLU B  23       8.808  27.450 -88.674  1.00 11.16              
ATOM   1395  CB  GLU B  23      11.280  29.374 -89.362  1.00 15.51              
ATOM   1396  CG  GLU B  23      12.068  29.974 -90.518  1.00 21.87              
ATOM   1397  CD  GLU B  23      13.509  29.500 -90.556  1.00 27.31              
ATOM   1398  OE1 GLU B  23      14.269  29.974 -91.425  1.00 35.95              
ATOM   1399  OE2 GLU B  23      13.882  28.650 -89.720  1.00 31.30              
ATOM   1400  H   GLU B  23      10.003  31.584 -89.201  1.00  0.00              
ATOM   1401  HA  GLU B  23       9.479  29.043 -90.480  1.00  0.00              
ATOM   1402 1HB  GLU B  23      11.540  29.886 -88.436  1.00  0.00              
ATOM   1403 2HB  GLU B  23      11.515  28.313 -89.270  1.00  0.00              
ATOM   1404 1HG  GLU B  23      11.617  29.790 -91.493  1.00  0.00              
ATOM   1405 2HG  GLU B  23      12.055  31.043 -90.309  1.00  0.00              
ATOM   1406  N   ALA B  24       8.758  29.251 -87.318  1.00  0.00              
ATOM   1407  CA  ALA B  24       8.067  28.550 -86.239  1.00  0.00              
ATOM   1408  C   ALA B  24       6.666  28.196 -86.731  1.00  0.00              
ATOM   1409  O   ALA B  24       6.197  27.071 -86.565  1.00  0.00              
ATOM   1410  CB  ALA B  24       7.988  29.437 -85.000  1.00  0.00              
ATOM   1411  H   ALA B  24       9.009  30.221 -87.193  1.00  0.00              
ATOM   1412  HA  ALA B  24       8.629  27.651 -85.990  1.00  0.00              
ATOM   1413 1HB  ALA B  24       7.471  28.903 -84.204  1.00  0.00              
ATOM   1414 2HB  ALA B  24       8.995  29.693 -84.671  1.00  0.00              
ATOM   1415 3HB  ALA B  24       7.442  30.348 -85.240  1.00  0.00              
ATOM   1416  N   MET B  25       6.006  29.162 -87.359  1.00  0.00              
ATOM   1417  CA  MET B  25       4.669  28.944 -87.887  1.00  0.00              
ATOM   1418  C   MET B  25       4.697  27.890 -88.999  1.00  0.00              
ATOM   1419  O   MET B  25       3.799  27.050 -89.085  1.00  0.00              
ATOM   1420  CB  MET B  25       4.085  30.257 -88.405  1.00  0.00              
ATOM   1421  CG  MET B  25       2.665  30.147 -88.941  1.00  0.00              
ATOM   1422  SD  MET B  25       2.025  31.722 -89.543  1.00  0.00              
ATOM   1423  CE  MET B  25       2.959  31.910 -91.059  1.00  0.00              
ATOM   1424  H   MET B  25       6.439  30.068 -87.474  1.00  0.00              
ATOM   1425  HA  MET B  25       4.021  28.567 -87.097  1.00  0.00              
ATOM   1426 1HB  MET B  25       4.107  30.962 -87.576  1.00  0.00              
ATOM   1427 2HB  MET B  25       4.747  30.607 -89.199  1.00  0.00              
ATOM   1428 1HG  MET B  25       2.665  29.425 -89.757  1.00  0.00              
ATOM   1429 2HG  MET B  25       2.026  29.785 -88.136  1.00  0.00              
ATOM   1430 1HE  MET B  25       2.674  32.841 -91.549  1.00  0.00              
ATOM   1431 2HE  MET B  25       4.025  31.931 -90.830  1.00  0.00              
ATOM   1432 3HE  MET B  25       2.747  31.071 -91.723  1.00  0.00              
ATOM   1433  N   ASP B  26       5.728  27.928 -89.846  1.00 12.41              
ATOM   1434  CA  ASP B  26       5.848  26.949 -90.927  1.00 12.74              
ATOM   1435  C   ASP B  26       5.891  25.535 -90.343  1.00 11.07              
ATOM   1436  O   ASP B  26       5.227  24.625 -90.836  1.00 12.29              
ATOM   1437  CB  ASP B  26       7.126  27.172 -91.751  1.00 12.81              
ATOM   1438  CG  ASP B  26       7.095  28.452 -92.575  1.00 14.97              
ATOM   1439  OD1 ASP B  26       5.991  28.932 -92.916  1.00 17.04              
ATOM   1440  OD2 ASP B  26       8.189  28.963 -92.894  1.00 17.07              
ATOM   1441  H   ASP B  26       6.438  28.639 -89.745  1.00  0.00              
ATOM   1442  HA  ASP B  26       4.993  27.034 -91.599  1.00  0.00              
ATOM   1443 1HB  ASP B  26       8.039  27.131 -91.156  1.00  0.00              
ATOM   1444 2HB  ASP B  26       7.082  26.305 -92.411  1.00  0.00              
ATOM   1445  N   PHE B  27       6.678  25.359 -89.288  1.00 10.46              
ATOM   1446  CA  PHE B  27       6.804  24.054 -88.652  1.00 11.04              
ATOM   1447  C   PHE B  27       5.480  23.631 -88.026  1.00  9.55              
ATOM   1448  O   PHE B  27       5.073  22.477 -88.135  1.00  9.97              
ATOM   1449  CB  PHE B  27       7.897  24.095 -87.588  1.00 11.88              
ATOM   1450  CG  PHE B  27       8.087  22.793 -86.866  1.00 12.55              
ATOM   1451  CD1 PHE B  27       8.584  21.678 -87.533  1.00 15.94              
ATOM   1452  CD2 PHE B  27       7.759  22.678 -85.520  1.00 15.34              
ATOM   1453  CE1 PHE B  27       8.752  20.464 -86.866  1.00 20.37              
ATOM   1454  CE2 PHE B  27       7.923  21.467 -84.846  1.00 18.20              
ATOM   1455  CZ  PHE B  27       8.420  20.362 -85.523  1.00 19.15              
ATOM   1456  H   PHE B  27       7.200  26.140 -88.916  1.00  0.00              
ATOM   1457  HA  PHE B  27       7.066  23.303 -89.399  1.00  0.00              
ATOM   1458 1HB  PHE B  27       8.856  24.342 -88.044  1.00  0.00              
ATOM   1459 2HB  PHE B  27       7.655  24.839 -86.830  1.00  0.00              
ATOM   1460  HD1 PHE B  27       8.844  21.761 -88.588  1.00  0.00              
ATOM   1461  HD2 PHE B  27       7.368  23.548 -84.990  1.00  0.00              
ATOM   1462  HE1 PHE B  27       9.142  19.599 -87.402  1.00  0.00              
ATOM   1463  HE2 PHE B  27       7.662  21.387 -83.791  1.00  0.00              
ATOM   1464  HZ  PHE B  27       8.548  19.416 -84.999  1.00  0.00              
ATOM   1465  N   ALA B  28       4.802  24.573 -87.380  1.00  0.00              
ATOM   1466  CA  ALA B  28       3.523  24.278 -86.756  1.00  0.00              
ATOM   1467  C   ALA B  28       2.535  23.751 -87.793  1.00  0.00              
ATOM   1468  O   ALA B  28       1.754  22.850 -87.513  1.00  0.00              
ATOM   1469  CB  ALA B  28       2.970  25.514 -86.062  1.00  0.00              
ATOM   1470  H   ALA B  28       5.175  25.510 -87.318  1.00  0.00              
ATOM   1471  HA  ALA B  28       3.673  23.508 -85.999  1.00  0.00              
ATOM   1472 1HB  ALA B  28       2.011  25.274 -85.604  1.00  0.00              
ATOM   1473 2HB  ALA B  28       3.668  25.841 -85.291  1.00  0.00              
ATOM   1474 3HB  ALA B  28       2.835  26.310 -86.791  1.00  0.00              
ATOM   1475  N   ASN B  29       2.566  24.316 -88.995  1.00  0.00              
ATOM   1476  CA  ASN B  29       1.664  23.867 -90.047  1.00  0.00              
ATOM   1477  C   ASN B  29       1.967  22.438 -90.486  1.00  0.00              
ATOM   1478  O   ASN B  29       1.055  21.689 -90.826  1.00  0.00              
ATOM   1479  CB  ASN B  29       1.710  24.800 -91.243  1.00  0.00              
ATOM   1480  CG  ASN B  29       0.971  26.092 -91.031  1.00  0.00              
ATOM   1481  OD1 ASN B  29      -0.252  26.110 -90.855  1.00  0.00              
ATOM   1482  ND2 ASN B  29       1.695  27.178 -91.128  1.00  0.00              
ATOM   1483  H   ASN B  29       3.216  25.063 -89.190  1.00  0.00              
ATOM   1484  HA  ASN B  29       0.640  23.846 -89.672  1.00  0.00              
ATOM   1485 1HB  ASN B  29       2.650  25.005 -91.756  1.00  0.00              
ATOM   1486 2HB  ASN B  29       1.096  24.142 -91.860  1.00  0.00              
ATOM   1487 1HD2 ASN B  29       1.270  28.075 -90.998  1.00  0.00              
ATOM   1488 2HD2 ASN B  29       2.671  27.112 -91.331  1.00  0.00              
ATOM   1489  N   ARG B  30       3.241  22.058 -90.473  1.00 10.13              
ATOM   1490  CA  ARG B  30       3.606  20.695 -90.843  1.00 10.66              
ATOM   1491  C   ARG B  30       3.115  19.734 -89.755  1.00  7.66              
ATOM   1492  O   ARG B  30       2.662  18.636 -90.057  1.00  9.29              
ATOM   1493  CB  ARG B  30       5.117  20.578 -91.019  1.00 10.53              
ATOM   1494  CG  ARG B  30       5.645  21.377 -92.205  1.00 12.23              
ATOM   1495  CD  ARG B  30       7.143  21.210 -92.360  1.00 17.00              
ATOM   1496  NE  ARG B  30       7.502  19.831 -92.669  1.00 18.24              
ATOM   1497  CZ  ARG B  30       8.725  19.329 -92.536  1.00 18.39              
ATOM   1498  NH1 ARG B  30       9.714  20.095 -92.095  1.00 26.71              
ATOM   1499  NH2 ARG B  30       8.956  18.060 -92.840  1.00 21.52              
ATOM   1500  H   ARG B  30       3.968  22.708 -90.209  1.00  0.00              
ATOM   1501  HA  ARG B  30       3.167  20.445 -91.809  1.00  0.00              
ATOM   1502 1HB  ARG B  30       5.573  20.932 -90.095  1.00  0.00              
ATOM   1503 2HB  ARG B  30       5.340  19.519 -91.152  1.00  0.00              
ATOM   1504 1HG  ARG B  30       5.145  21.028 -93.108  1.00  0.00              
ATOM   1505 2HG  ARG B  30       5.411  22.430 -92.044  1.00  0.00              
ATOM   1506 1HD  ARG B  30       7.489  21.853 -93.168  1.00  0.00              
ATOM   1507 2HD  ARG B  30       7.630  21.501 -91.430  1.00  0.00              
ATOM   1508  HE  ARG B  30       6.923  19.075 -93.011  1.00  0.00              
ATOM   1509 1HH1 ARG B  30       9.536  21.061 -91.859  1.00  0.00              
ATOM   1510 2HH1 ARG B  30      10.642  19.708 -91.996  1.00  0.00              
ATOM   1511 1HH2 ARG B  30       8.200  17.476 -93.172  1.00  0.00              
ATOM   1512 2HH2 ARG B  30       9.887  17.681 -92.739  1.00  0.00              
ATOM   1513  N   VAL B  31       3.206  20.149 -88.491  1.00  8.75              
ATOM   1514  CA  VAL B  31       2.731  19.310 -87.395  1.00  8.95              
ATOM   1515  C   VAL B  31       1.209  19.188 -87.532  1.00  8.96              
ATOM   1516  O   VAL B  31       0.637  18.135 -87.268  1.00  9.86              
ATOM   1517  CB  VAL B  31       3.096  19.907 -86.011  1.00  8.47              
ATOM   1518  CG1 VAL B  31       2.534  19.030 -84.894  1.00 10.12              
ATOM   1519  CG2 VAL B  31       4.608  20.010 -85.871  1.00 11.68              
ATOM   1520  H   VAL B  31       3.608  21.051 -88.281  1.00  0.00              
ATOM   1521  HA  VAL B  31       3.146  18.303 -87.457  1.00  0.00              
ATOM   1522  HB  VAL B  31       2.699  20.920 -85.946  1.00  0.00              
ATOM   1523 1HG1 VAL B  31       2.797  19.459 -83.927  1.00  0.00              
ATOM   1524 2HG1 VAL B  31       1.449  18.977 -84.985  1.00  0.00              
ATOM   1525 3HG1 VAL B  31       2.955  18.028 -84.972  1.00  0.00              
ATOM   1526 1HG2 VAL B  31       4.856  20.430 -84.897  1.00  0.00              
ATOM   1527 2HG2 VAL B  31       5.050  19.017 -85.961  1.00  0.00              
ATOM   1528 3HG2 VAL B  31       5.004  20.655 -86.655  1.00  0.00              
ATOM   1529  N   ARG B  32       0.561  20.268 -87.963  1.00  0.00              
ATOM   1530  CA  ARG B  32      -0.881  20.237 -88.151  1.00  0.00              
ATOM   1531  C   ARG B  32      -1.300  19.248 -89.231  1.00  0.00              
ATOM   1532  O   ARG B  32      -2.293  18.537 -89.077  1.00  0.00              
ATOM   1533  CB  ARG B  32      -1.445  21.624 -88.424  1.00  0.00              
ATOM   1534  CG  ARG B  32      -2.923  21.654 -88.781  1.00  0.00              
ATOM   1535  CD  ARG B  32      -3.456  23.011 -89.066  1.00  0.00              
ATOM   1536  NE  ARG B  32      -2.892  23.643 -90.248  1.00  0.00              
ATOM   1537  CZ  ARG B  32      -3.250  23.356 -91.514  1.00  0.00              
ATOM   1538  NH1 ARG B  32      -4.140  22.423 -91.771  1.00  0.00              
ATOM   1539  NH2 ARG B  32      -2.664  24.020 -92.495  1.00  0.00              
ATOM   1540  H   ARG B  32       1.065  21.120 -88.164  1.00  0.00              
ATOM   1541  HA  ARG B  32      -1.366  19.900 -87.234  1.00  0.00              
ATOM   1542 1HB  ARG B  32      -1.279  22.217 -87.526  1.00  0.00              
ATOM   1543 2HB  ARG B  32      -0.869  22.044 -89.249  1.00  0.00              
ATOM   1544 1HG  ARG B  32      -3.079  21.039 -89.667  1.00  0.00              
ATOM   1545 2HG  ARG B  32      -3.489  21.239 -87.946  1.00  0.00              
ATOM   1546 1HD  ARG B  32      -4.533  22.944 -89.215  1.00  0.00              
ATOM   1547 2HD  ARG B  32      -3.246  23.660 -88.217  1.00  0.00              
ATOM   1548  HE  ARG B  32      -2.181  24.360 -90.318  1.00  0.00              
ATOM   1549 1HH1 ARG B  32      -4.566  21.912 -91.011  1.00  0.00              
ATOM   1550 2HH1 ARG B  32      -4.395  22.222 -92.727  1.00  0.00              
ATOM   1551 1HH2 ARG B  32      -1.968  24.721 -92.281  1.00  0.00              
ATOM   1552 2HH2 ARG B  32      -2.913  23.824 -93.453  1.00  0.00              
ATOM   1553  N   ALA B  33      -0.544  19.195 -90.326  1.00 11.61              
ATOM   1554  CA  ALA B  33      -0.852  18.271 -91.417  1.00 12.16              
ATOM   1555  C   ALA B  33      -0.693  16.837 -90.926  1.00 11.51              
ATOM   1556  O   ALA B  33      -1.486  15.956 -91.261  1.00 12.12              
ATOM   1557  CB  ALA B  33       0.071  18.527 -92.604  1.00 13.75              
ATOM   1558  H   ALA B  33       0.258  19.803 -90.409  1.00  0.00              
ATOM   1559  HA  ALA B  33      -1.882  18.436 -91.735  1.00  0.00              
ATOM   1560 1HB  ALA B  33      -0.170  17.831 -93.408  1.00  0.00              
ATOM   1561 2HB  ALA B  33      -0.063  19.549 -92.957  1.00  0.00              
ATOM   1562 3HB  ALA B  33       1.106  18.381 -92.298  1.00  0.00              
ATOM   1563  N   LEU B  34       0.342  16.612 -90.126  1.00 11.29              
ATOM   1564  CA  LEU B  34       0.609  15.301 -89.555  1.00 11.51              
ATOM   1565  C   LEU B  34      -0.573  14.888 -88.674  1.00  9.32              
ATOM   1566  O   LEU B  34      -1.059  13.757 -88.748  1.00 11.34              
ATOM   1567  CB  LEU B  34       1.896  15.362 -88.728  1.00 12.53              
ATOM   1568  CG  LEU B  34       2.193  14.210 -87.770  1.00 12.31              
ATOM   1569  CD1 LEU B  34       2.339  12.913 -88.547  1.00 14.65              
ATOM   1570  CD2 LEU B  34       3.462  14.517 -86.985  1.00 12.44              
ATOM   1571  H   LEU B  34       0.963  17.378 -89.909  1.00  0.00              
ATOM   1572  HA  LEU B  34       0.728  14.571 -90.355  1.00  0.00              
ATOM   1573 1HB  LEU B  34       2.626  15.348 -89.536  1.00  0.00              
ATOM   1574 2HB  LEU B  34       1.979  16.300 -88.180  1.00  0.00              
ATOM   1575  HG  LEU B  34       1.367  14.156 -87.061  1.00  0.00              
ATOM   1576 1HD1 LEU B  34       2.551  12.096 -87.856  1.00  0.00              
ATOM   1577 2HD1 LEU B  34       1.413  12.703 -89.082  1.00  0.00              
ATOM   1578 3HD1 LEU B  34       3.158  13.006 -89.260  1.00  0.00              
ATOM   1579 1HD2 LEU B  34       3.673  13.694 -86.300  1.00  0.00              
ATOM   1580 2HD2 LEU B  34       4.297  14.639 -87.675  1.00  0.00              
ATOM   1581 3HD2 LEU B  34       3.325  15.436 -86.415  1.00  0.00              
ATOM   1582  N   ALA B  35      -1.034  15.820 -87.845  1.00  0.00              
ATOM   1583  CA  ALA B  35      -2.157  15.574 -86.947  1.00  0.00              
ATOM   1584  C   ALA B  35      -3.410  15.173 -87.722  1.00  0.00              
ATOM   1585  O   ALA B  35      -4.146  14.277 -87.312  1.00  0.00              
ATOM   1586  CB  ALA B  35      -2.434  16.821 -86.112  1.00  0.00              
ATOM   1587  H   ALA B  35      -0.590  16.727 -87.841  1.00  0.00              
ATOM   1588  HA  ALA B  35      -1.896  14.753 -86.278  1.00  0.00              
ATOM   1589 1HB  ALA B  35      -3.273  16.631 -85.443  1.00  0.00              
ATOM   1590 2HB  ALA B  35      -1.550  17.070 -85.524  1.00  0.00              
ATOM   1591 3HB  ALA B  35      -2.678  17.653 -86.771  1.00  0.00              
ATOM   1592  N   GLU B  36      -3.649  15.848 -88.842  1.00  0.00              
ATOM   1593  CA  GLU B  36      -4.815  15.563 -89.672  1.00  0.00              
ATOM   1594  C   GLU B  36      -4.746  14.148 -90.242  1.00  0.00              
ATOM   1595  O   GLU B  36      -5.758  13.449 -90.307  1.00  0.00              
ATOM   1596  CB  GLU B  36      -4.929  16.584 -90.806  1.00  0.00              
ATOM   1597  CG  GLU B  36      -5.322  17.984 -90.354  1.00  0.00              
ATOM   1598  CD  GLU B  36      -5.294  18.956 -91.501  1.00  0.00              
ATOM   1599  OE1 GLU B  36      -4.914  18.564 -92.578  1.00  0.00              
ATOM   1600  OE2 GLU B  36      -5.758  20.059 -91.330  1.00  0.00              
ATOM   1601  H   GLU B  36      -3.009  16.576 -89.127  1.00  0.00              
ATOM   1602  HA  GLU B  36      -5.722  15.630 -89.070  1.00  0.00              
ATOM   1603 1HB  GLU B  36      -3.958  16.622 -91.299  1.00  0.00              
ATOM   1604 2HB  GLU B  36      -5.677  16.205 -91.503  1.00  0.00              
ATOM   1605 1HG  GLU B  36      -6.297  18.025 -89.868  1.00  0.00              
ATOM   1606 2HG  GLU B  36      -4.548  18.248 -89.635  1.00  0.00              
ATOM   1607  N   ARG B  37      -3.552  13.730 -90.653  1.00 15.76              
ATOM   1608  CA  ARG B  37      -3.360  12.400 -91.226  1.00 17.66              
ATOM   1609  C   ARG B  37      -3.549  11.277 -90.208  1.00 18.51              
ATOM   1610  O   ARG B  37      -4.108  10.226 -90.527  1.00 20.48              
ATOM   1611  CB  ARG B  37      -1.957  12.271 -91.831  1.00 21.55              
ATOM   1612  CG  ARG B  37      -1.651  13.216 -92.979  1.00 28.41              
ATOM   1613  CD  ARG B  37      -0.433  12.734 -93.763  1.00 33.15              
ATOM   1614  NE  ARG B  37       0.797  12.733 -92.972  1.00 32.61              
ATOM   1615  CZ  ARG B  37       1.517  13.819 -92.703  1.00 33.44              
ATOM   1616  NH1 ARG B  37       1.136  15.003 -93.163  1.00 29.78              
ATOM   1617  NH2 ARG B  37       2.624  13.720 -91.979  1.00 34.02              
ATOM   1618  H   ARG B  37      -2.757  14.348 -90.567  1.00  0.00              
ATOM   1619  HA  ARG B  37      -4.060  12.248 -92.048  1.00  0.00              
ATOM   1620 1HB  ARG B  37      -1.245  12.450 -91.027  1.00  0.00              
ATOM   1621 2HB  ARG B  37      -1.856  11.244 -92.183  1.00  0.00              
ATOM   1622 1HG  ARG B  37      -2.520  13.257 -93.636  1.00  0.00              
ATOM   1623 2HG  ARG B  37      -1.459  14.208 -92.569  1.00  0.00              
ATOM   1624 1HD  ARG B  37      -0.614  11.716 -94.107  1.00  0.00              
ATOM   1625 2HD  ARG B  37      -0.283  13.387 -94.622  1.00  0.00              
ATOM   1626  HE  ARG B  37       1.276  11.963 -92.527  1.00  0.00              
ATOM   1627 1HH1 ARG B  37       0.296  15.080 -93.718  1.00  0.00              
ATOM   1628 2HH1 ARG B  37       1.688  15.823 -92.955  1.00  0.00              
ATOM   1629 1HH2 ARG B  37       2.918  12.817 -91.632  1.00  0.00              
ATOM   1630 2HH2 ARG B  37       3.167  14.546 -91.778  1.00  0.00              
ATOM   1631  N   GLU B  38      -3.081  11.504 -88.985  1.00 14.28              
ATOM   1632  CA  GLU B  38      -3.162  10.501 -87.929  1.00 14.86              
ATOM   1633  C   GLU B  38      -4.395  10.601 -87.038  1.00 11.24              
ATOM   1634  O   GLU B  38      -4.562   9.803 -86.110  1.00 14.46              
ATOM   1635  CB  GLU B  38      -1.904  10.576 -87.063  1.00 15.73              
ATOM   1636  CG  GLU B  38      -0.619  10.386 -87.852  1.00 18.27              
ATOM   1637  CD  GLU B  38      -0.537   9.019 -88.501  1.00 24.94              
ATOM   1638  OE1 GLU B  38       0.341   8.820 -89.366  1.00 30.72              
ATOM   1639  OE2 GLU B  38      -1.348   8.141 -88.139  1.00 26.63              
ATOM   1640  H   GLU B  38      -2.656  12.398 -88.783  1.00  0.00              
ATOM   1641  HA  GLU B  38      -3.237   9.506 -88.369  1.00  0.00              
ATOM   1642 1HB  GLU B  38      -1.905  11.556 -86.584  1.00  0.00              
ATOM   1643 2HB  GLU B  38      -1.993   9.800 -86.303  1.00  0.00              
ATOM   1644 1HG  GLU B  38      -0.463  11.147 -88.616  1.00  0.00              
ATOM   1645 2HG  GLU B  38       0.160  10.467 -87.095  1.00  0.00              
ATOM   1646  N   ASN B  39      -5.251  11.578 -87.308  1.00 13.25              
ATOM   1647  CA  ASN B  39      -6.463  11.766 -86.523  1.00 13.01              
ATOM   1648  C   ASN B  39      -6.197  11.968 -85.031  1.00 11.14              
ATOM   1649  O   ASN B  39      -6.968  11.514 -84.183  1.00 14.12              
ATOM   1650  CB  ASN B  39      -7.409  10.577 -86.718  1.00 17.93              
ATOM   1651  CG  ASN B  39      -7.890  10.450 -88.148  1.00 22.32              
ATOM   1652  OD1 ASN B  39      -8.414  11.404 -88.723  1.00 23.33              
ATOM   1653  ND2 ASN B  39      -7.717   9.270 -88.730  1.00 28.24              
ATOM   1654  H   ASN B  39      -5.060  12.206 -88.076  1.00  0.00              
ATOM   1655  HA  ASN B  39      -6.980  12.669 -86.851  1.00  0.00              
ATOM   1656 1HB  ASN B  39      -7.160   9.594 -86.317  1.00  0.00              
ATOM   1657 2HB  ASN B  39      -8.200  11.025 -86.115  1.00  0.00              
ATOM   1658 1HD2 ASN B  39      -8.016   9.130 -89.675  1.00  0.00              
ATOM   1659 2HD2 ASN B  39      -7.288   8.521 -88.225  1.00  0.00              
ATOM   1660  N   HIS B  40      -5.099  12.648 -84.712  1.00 10.95              
ATOM   1661  CA  HIS B  40      -4.754  12.932 -83.325  1.00  9.25              
ATOM   1662  C   HIS B  40      -4.099  14.302 -83.339  1.00  9.34              
ATOM   1663  O   HIS B  40      -3.099  14.518 -84.026  1.00 10.08              
ATOM   1664  CB  HIS B  40      -3.803  11.872 -82.771  1.00 10.67              
ATOM   1665  CG  HIS B  40      -3.674  11.904 -81.280  1.00  9.71              
ATOM   1666  ND1 HIS B  40      -4.760  11.811 -80.437  1.00 13.94              
ATOM   1667  CD2 HIS B  40      -2.587  12.023 -80.480  1.00  9.70              
ATOM   1668  CE1 HIS B  40      -4.350  11.870 -79.183  1.00 13.98              
ATOM   1669  NE2 HIS B  40      -3.035  11.998 -79.182  1.00 10.44              
ATOM   1670  H   HIS B  40      -4.489  12.975 -85.448  1.00  0.00              
ATOM   1671  HA  HIS B  40      -5.659  12.939 -82.717  1.00  0.00              
ATOM   1672 1HB  HIS B  40      -4.157  10.874 -83.033  1.00  0.00              
ATOM   1673 2HB  HIS B  40      -2.801  12.019 -83.175  1.00  0.00              
ATOM   1674  HD2 HIS B  40      -1.522  12.124 -80.689  1.00  0.00              
ATOM   1675  HE1 HIS B  40      -5.064  11.813 -78.362  1.00  0.00              
ATOM   1676  HE2 HIS B  40      -2.446  12.067 -78.364  1.00  0.00              
ATOM   1677  N   HIS B  41      -4.666  15.224 -82.572  1.00  0.00              
ATOM   1678  CA  HIS B  41      -4.184  16.592 -82.568  1.00  0.00              
ATOM   1679  C   HIS B  41      -3.489  17.054 -81.309  1.00  0.00              
ATOM   1680  O   HIS B  41      -3.888  16.722 -80.196  1.00  0.00              
ATOM   1681  CB  HIS B  41      -5.352  17.540 -82.857  1.00  0.00              
ATOM   1682  CG  HIS B  41      -6.133  17.177 -84.082  1.00  0.00              
ATOM   1683  ND1 HIS B  41      -5.744  17.552 -85.351  1.00  0.00              
ATOM   1684  CD2 HIS B  41      -7.280  16.474 -84.232  1.00  0.00              
ATOM   1685  CE1 HIS B  41      -6.619  17.093 -86.229  1.00  0.00              
ATOM   1686  NE2 HIS B  41      -7.560  16.437 -85.575  1.00  0.00              
ATOM   1687  H   HIS B  41      -5.446  14.975 -81.981  1.00  0.00              
ATOM   1688  HA  HIS B  41      -3.400  16.706 -83.316  1.00  0.00              
ATOM   1689 1HB  HIS B  41      -6.057  17.534 -82.025  1.00  0.00              
ATOM   1690 2HB  HIS B  41      -4.983  18.554 -83.012  1.00  0.00              
ATOM   1691  HD2 HIS B  41      -7.947  15.985 -83.521  1.00  0.00              
ATOM   1692  HE1 HIS B  41      -6.488  17.284 -87.294  1.00  0.00              
ATOM   1693  HE2 HIS B  41      -8.360  15.979 -85.988  1.00  0.00              
ATOM   1694  N   PRO B  42      -2.442  17.867 -81.475  1.00  0.00              
ATOM   1695  CA  PRO B  42      -1.671  18.390 -80.352  1.00  0.00              
ATOM   1696  C   PRO B  42      -2.185  19.747 -79.920  1.00  0.00              
ATOM   1697  O   PRO B  42      -3.154  20.275 -80.473  1.00  0.00              
ATOM   1698  CB  PRO B  42      -0.291  18.543 -80.961  1.00  0.00              
ATOM   1699  CG  PRO B  42      -0.641  19.135 -82.318  1.00  0.00              
ATOM   1700  CD  PRO B  42      -1.850  18.302 -82.759  1.00  0.00              
ATOM   1701  HA  PRO B  42      -1.683  17.721 -79.479  1.00  0.00              
ATOM   1702 1HB  PRO B  42       0.346  19.204 -80.356  1.00  0.00              
ATOM   1703 2HB  PRO B  42       0.226  17.575 -81.035  1.00  0.00              
ATOM   1704 1HG  PRO B  42      -0.881  20.205 -82.236  1.00  0.00              
ATOM   1705 2HG  PRO B  42       0.202  19.047 -83.019  1.00  0.00              
ATOM   1706 1HD  PRO B  42      -2.567  18.890 -83.349  1.00  0.00              
ATOM   1707 2HD  PRO B  42      -1.558  17.439 -83.375  1.00  0.00              
ATOM   1708  N   ARG B  43      -1.539  20.287 -78.894  1.00  0.00              
ATOM   1709  CA  ARG B  43      -1.791  21.655 -78.488  1.00  0.00              
ATOM   1710  C   ARG B  43      -0.465  22.284 -78.922  1.00  0.00              
ATOM   1711  O   ARG B  43       0.615  21.855 -78.489  1.00  0.00              
ATOM   1712  CB  ARG B  43      -2.145  21.851 -77.021  1.00  0.00              
ATOM   1713  CG  ARG B  43      -2.555  23.266 -76.646  1.00  0.00              
ATOM   1714  CD  ARG B  43      -2.990  23.423 -75.234  1.00  0.00              
ATOM   1715  NE  ARG B  43      -1.916  23.327 -74.259  1.00  0.00              
ATOM   1716  CZ  ARG B  43      -2.091  23.363 -72.923  1.00  0.00              
ATOM   1717  NH1 ARG B  43      -3.285  23.530 -72.400  1.00  0.00              
ATOM   1718  NH2 ARG B  43      -1.024  23.250 -72.151  1.00  0.00              
ATOM   1719  H   ARG B  43      -0.860  19.740 -78.384  1.00  0.00              
ATOM   1720  HA  ARG B  43      -2.730  22.001 -78.921  1.00  0.00              
ATOM   1721 1HB  ARG B  43      -2.963  21.168 -76.797  1.00  0.00              
ATOM   1722 2HB  ARG B  43      -1.266  21.567 -76.442  1.00  0.00              
ATOM   1723 1HG  ARG B  43      -1.706  23.929 -76.811  1.00  0.00              
ATOM   1724 2HG  ARG B  43      -3.383  23.568 -77.289  1.00  0.00              
ATOM   1725 1HD  ARG B  43      -3.454  24.402 -75.114  1.00  0.00              
ATOM   1726 2HD  ARG B  43      -3.716  22.646 -74.999  1.00  0.00              
ATOM   1727  HE  ARG B  43      -0.921  23.223 -74.404  1.00  0.00              
ATOM   1728 1HH1 ARG B  43      -4.088  23.633 -73.004  1.00  0.00              
ATOM   1729 2HH1 ARG B  43      -3.395  23.555 -71.397  1.00  0.00              
ATOM   1730 1HH2 ARG B  43      -0.110  23.139 -72.570  1.00  0.00              
ATOM   1731 2HH2 ARG B  43      -1.126  23.274 -71.147  1.00  0.00              
ATOM   1732  N   MET B  44      -0.548  23.265 -79.813  1.00  0.00              
ATOM   1733  CA  MET B  44       0.633  23.942 -80.327  1.00  0.00              
ATOM   1734  C   MET B  44       0.722  25.357 -79.807  1.00  0.00              
ATOM   1735  O   MET B  44      -0.268  26.088 -79.817  1.00  0.00              
ATOM   1736  CB  MET B  44       0.621  23.944 -81.854  1.00  0.00              
ATOM   1737  CG  MET B  44       0.912  22.591 -82.488  1.00  0.00              
ATOM   1738  SD  MET B  44       0.922  22.656 -84.291  1.00  0.00              
ATOM   1739  CE  MET B  44      -0.829  22.803 -84.634  1.00  0.00              
ATOM   1740  H   MET B  44      -1.460  23.548 -80.142  1.00  0.00              
ATOM   1741  HA  MET B  44       1.526  23.391 -80.034  1.00  0.00              
ATOM   1742 1HB  MET B  44      -0.365  24.286 -82.163  1.00  0.00              
ATOM   1743 2HB  MET B  44       1.374  24.665 -82.177  1.00  0.00              
ATOM   1744 1HG  MET B  44       1.886  22.253 -82.137  1.00  0.00              
ATOM   1745 2HG  MET B  44       0.144  21.891 -82.160  1.00  0.00              
ATOM   1746 1HE  MET B  44      -0.987  22.855 -85.712  1.00  0.00              
ATOM   1747 2HE  MET B  44      -1.354  21.936 -84.231  1.00  0.00              
ATOM   1748 3HE  MET B  44      -1.216  23.710 -84.167  1.00  0.00              
ATOM   1749  N   THR B  45       1.905  25.753 -79.360  1.00  0.00              
ATOM   1750  CA  THR B  45       2.102  27.120 -78.897  1.00  0.00              
ATOM   1751  C   THR B  45       3.182  27.705 -79.795  1.00  0.00              
ATOM   1752  O   THR B  45       4.318  27.227 -79.812  1.00  0.00              
ATOM   1753  CB  THR B  45       2.527  27.202 -77.419  1.00  0.00              
ATOM   1754  OG1 THR B  45       1.516  26.609 -76.595  1.00  0.00              
ATOM   1755  CG2 THR B  45       2.732  28.650 -77.002  1.00  0.00              
ATOM   1756  H   THR B  45       2.682  25.108 -79.337  1.00  0.00              
ATOM   1757  HA  THR B  45       1.171  27.679 -78.993  1.00  0.00              
ATOM   1758  HB  THR B  45       3.459  26.652 -77.288  1.00  0.00              
ATOM   1759  HG1 THR B  45       0.800  27.236 -76.466  1.00  0.00              
ATOM   1760 1HG2 THR B  45       3.032  28.687 -75.955  1.00  0.00              
ATOM   1761 2HG2 THR B  45       3.508  29.100 -77.620  1.00  0.00              
ATOM   1762 3HG2 THR B  45       1.800  29.200 -77.132  1.00  0.00              
ATOM   1763  N   ILE B  46       2.807  28.723 -80.561  1.00  0.00              
ATOM   1764  CA  ILE B  46       3.709  29.373 -81.496  1.00  0.00              
ATOM   1765  C   ILE B  46       4.030  30.788 -81.049  1.00  0.00              
ATOM   1766  O   ILE B  46       3.135  31.576 -80.735  1.00  0.00              
ATOM   1767  CB  ILE B  46       3.118  29.414 -82.917  1.00  0.00              
ATOM   1768  CG1 ILE B  46       2.724  28.006 -83.372  1.00  0.00              
ATOM   1769  CG2 ILE B  46       4.112  30.032 -83.889  1.00  0.00              
ATOM   1770  CD1 ILE B  46       1.290  27.643 -83.061  1.00  0.00              
ATOM   1771  H   ILE B  46       1.855  29.053 -80.486  1.00  0.00              
ATOM   1772  HA  ILE B  46       4.662  28.846 -81.558  1.00  0.00              
ATOM   1773  HB  ILE B  46       2.204  30.007 -82.905  1.00  0.00              
ATOM   1774 1HG1 ILE B  46       2.887  27.955 -84.448  1.00  0.00              
ATOM   1775 2HG1 ILE B  46       3.393  27.305 -82.872  1.00  0.00              
ATOM   1776 1HG2 ILE B  46       3.679  30.052 -84.888  1.00  0.00              
ATOM   1777 2HG2 ILE B  46       4.344  31.048 -83.574  1.00  0.00              
ATOM   1778 3HG2 ILE B  46       5.026  29.438 -83.902  1.00  0.00              
ATOM   1779 1HD1 ILE B  46       1.086  26.631 -83.413  1.00  0.00              
ATOM   1780 2HD1 ILE B  46       1.127  27.691 -81.984  1.00  0.00              
ATOM   1781 3HD1 ILE B  46       0.621  28.341 -83.561  1.00  0.00              
ATOM   1782  N   GLU B  47       5.314  31.101 -81.005  1.00  0.00              
ATOM   1783  CA  GLU B  47       5.758  32.432 -80.628  1.00  0.00              
ATOM   1784  C   GLU B  47       7.055  32.699 -81.360  1.00  0.00              
ATOM   1785  O   GLU B  47       7.579  31.817 -82.035  1.00  0.00              
ATOM   1786  CB  GLU B  47       5.946  32.557 -79.115  1.00  0.00              
ATOM   1787  CG  GLU B  47       7.054  31.683 -78.545  1.00  0.00              
ATOM   1788  CD  GLU B  47       7.127  31.800 -77.048  1.00  0.00              
ATOM   1789  OE1 GLU B  47       7.371  32.880 -76.567  1.00  0.00              
ATOM   1790  OE2 GLU B  47       6.829  30.836 -76.382  1.00  0.00              
ATOM   1791  H   GLU B  47       6.003  30.400 -81.239  1.00  0.00              
ATOM   1792  HA  GLU B  47       5.011  33.169 -80.925  1.00  0.00              
ATOM   1793 1HB  GLU B  47       6.168  33.604 -78.907  1.00  0.00              
ATOM   1794 2HB  GLU B  47       4.997  32.287 -78.652  1.00  0.00              
ATOM   1795 1HG  GLU B  47       6.964  30.633 -78.822  1.00  0.00              
ATOM   1796 2HG  GLU B  47       7.960  32.097 -78.986  1.00  0.00              
ATOM   1797  N   TRP B  48       7.563  33.918 -81.255  1.00  0.00              
ATOM   1798  CA  TRP B  48       8.810  34.236 -81.926  1.00  0.00              
ATOM   1799  C   TRP B  48       9.900  33.248 -81.535  1.00  0.00              
ATOM   1800  O   TRP B  48      10.198  33.080 -80.355  1.00  0.00              
ATOM   1801  CB  TRP B  48       9.265  35.657 -81.583  1.00  0.00              
ATOM   1802  CG  TRP B  48      10.578  36.002 -82.220  1.00  0.00              
ATOM   1803  CD1 TRP B  48      11.826  35.696 -81.754  1.00  0.00              
ATOM   1804  CD2 TRP B  48      10.769  36.637 -83.489  1.00  0.00              
ATOM   1805  NE1 TRP B  48      12.781  36.099 -82.657  1.00  0.00              
ATOM   1806  CE2 TRP B  48      12.161  36.679 -83.732  1.00  0.00              
ATOM   1807  CE3 TRP B  48       9.899  37.172 -84.447  1.00  0.00              
ATOM   1808  CZ2 TRP B  48      12.702  37.236 -84.896  1.00  0.00              
ATOM   1809  CZ3 TRP B  48      10.438  37.727 -85.605  1.00  0.00              
ATOM   1810  CH2 TRP B  48      11.828  37.753 -85.817  1.00  0.00              
ATOM   1811  H   TRP B  48       7.098  34.633 -80.715  1.00  0.00              
ATOM   1812  HA  TRP B  48       8.676  34.169 -83.005  1.00  0.00              
ATOM   1813 1HB  TRP B  48       8.532  36.384 -81.935  1.00  0.00              
ATOM   1814 2HB  TRP B  48       9.390  35.762 -80.505  1.00  0.00              
ATOM   1815  HD1 TRP B  48      11.882  35.203 -80.785  1.00  0.00              
ATOM   1816  HE1 TRP B  48      13.779  35.987 -82.548  1.00  0.00              
ATOM   1817  HE3 TRP B  48       8.816  37.173 -84.331  1.00  0.00              
ATOM   1818  HZ2 TRP B  48      13.785  37.236 -85.025  1.00  0.00              
ATOM   1819  HZ3 TRP B  48       9.754  38.143 -86.346  1.00  0.00              
ATOM   1820  HH2 TRP B  48      12.218  38.195 -86.734  1.00  0.00              
ATOM   1821  N   GLY B  49      10.469  32.585 -82.538  1.00 10.97              
ATOM   1822  CA  GLY B  49      11.553  31.646 -82.309  1.00 12.49              
ATOM   1823  C   GLY B  49      11.266  30.313 -81.639  1.00 11.46              
ATOM   1824  O   GLY B  49      12.206  29.586 -81.314  1.00 12.63              
ATOM   1825  H   GLY B  49      10.140  32.738 -83.481  1.00  0.00              
ATOM   1826 1HA  GLY B  49      12.002  31.381 -83.267  1.00  0.00              
ATOM   1827 2HA  GLY B  49      12.303  32.116 -81.675  1.00  0.00              
ATOM   1828  N   ARG B  50      10.002  29.962 -81.432  1.00 10.31              
ATOM   1829  CA  ARG B  50       9.728  28.689 -80.789  1.00 10.46              
ATOM   1830  C   ARG B  50       8.343  28.131 -80.998  1.00  9.09              
ATOM   1831  O   ARG B  50       7.355  28.863 -81.069  1.00 10.51              
ATOM   1832  CB  ARG B  50       9.959  28.805 -79.286  1.00 14.76              
ATOM   1833  CG  ARG B  50       9.811  27.488 -78.511  1.00 19.26              
ATOM   1834  CD  ARG B  50      10.206  27.642 -77.045  1.00 26.40              
ATOM   1835  NE  ARG B  50       9.324  28.552 -76.319  1.00 34.92              
ATOM   1836  CZ  ARG B  50       9.425  28.808 -75.018  1.00 38.68              
ATOM   1837  NH1 ARG B  50      10.372  28.223 -74.298  1.00 39.97              
ATOM   1838  NH2 ARG B  50       8.577  29.644 -74.434  1.00 41.66              
ATOM   1839  H   ARG B  50       9.229  30.552 -81.706  1.00  0.00              
ATOM   1840  HA  ARG B  50      10.426  27.935 -81.152  1.00  0.00              
ATOM   1841 1HB  ARG B  50      10.967  29.193 -79.148  1.00  0.00              
ATOM   1842 2HB  ARG B  50       9.237  29.528 -78.907  1.00  0.00              
ATOM   1843 1HG  ARG B  50       8.771  27.166 -78.569  1.00  0.00              
ATOM   1844 2HG  ARG B  50      10.450  26.737 -78.978  1.00  0.00              
ATOM   1845 1HD  ARG B  50      10.165  26.666 -76.562  1.00  0.00              
ATOM   1846 2HD  ARG B  50      11.222  28.031 -76.991  1.00  0.00              
ATOM   1847  HE  ARG B  50       8.545  29.101 -76.657  1.00  0.00              
ATOM   1848 1HH1 ARG B  50      11.017  27.583 -74.740  1.00  0.00              
ATOM   1849 2HH1 ARG B  50      10.445  28.420 -73.310  1.00  0.00              
ATOM   1850 1HH2 ARG B  50       7.852  30.088 -74.982  1.00  0.00              
ATOM   1851 2HH2 ARG B  50       8.658  29.833 -73.446  1.00  0.00              
ATOM   1852  N   VAL B  51       8.289  26.811 -81.104  1.00  8.68              
ATOM   1853  CA  VAL B  51       7.029  26.103 -81.205  1.00  8.32              
ATOM   1854  C   VAL B  51       7.067  25.043 -80.120  1.00  8.33              
ATOM   1855  O   VAL B  51       8.023  24.268 -80.036  1.00 10.09              
ATOM   1856  CB  VAL B  51       6.840  25.365 -82.541  1.00  9.58              
ATOM   1857  CG1 VAL B  51       5.534  24.570 -82.501  1.00 11.97              
ATOM   1858  CG2 VAL B  51       6.819  26.350 -83.694  1.00 12.47              
ATOM   1859  H   VAL B  51       9.151  26.284 -81.114  1.00  0.00              
ATOM   1860  HA  VAL B  51       6.182  26.780 -81.085  1.00  0.00              
ATOM   1861  HB  VAL B  51       7.692  24.704 -82.705  1.00  0.00              
ATOM   1862 1HG1 VAL B  51       5.397  24.045 -83.447  1.00  0.00              
ATOM   1863 2HG1 VAL B  51       5.574  23.846 -81.687  1.00  0.00              
ATOM   1864 3HG1 VAL B  51       4.698  25.251 -82.341  1.00  0.00              
ATOM   1865 1HG2 VAL B  51       6.686  25.811 -84.631  1.00  0.00              
ATOM   1866 2HG2 VAL B  51       5.996  27.051 -83.557  1.00  0.00              
ATOM   1867 3HG2 VAL B  51       7.762  26.897 -83.721  1.00  0.00              
ATOM   1868  N   THR B  52       6.051  25.031 -79.270  1.00  8.06              
ATOM   1869  CA  THR B  52       5.947  24.015 -78.237  1.00  7.55              
ATOM   1870  C   THR B  52       4.856  23.069 -78.722  1.00  7.00              
ATOM   1871  O   THR B  52       3.772  23.504 -79.133  1.00  8.20              
ATOM   1872  CB  THR B  52       5.531  24.605 -76.880  1.00  8.79              
ATOM   1873  OG1 THR B  52       6.497  25.575 -76.464  1.00 11.70              
ATOM   1874  CG2 THR B  52       5.455  23.510 -75.821  1.00 10.72              
ATOM   1875  H   THR B  52       5.333  25.739 -79.337  1.00  0.00              
ATOM   1876  HA  THR B  52       6.909  23.516 -78.113  1.00  0.00              
ATOM   1877  HB  THR B  52       4.554  25.077 -76.983  1.00  0.00              
ATOM   1878  HG1 THR B  52       7.190  25.640 -77.125  1.00  0.00              
ATOM   1879 1HG2 THR B  52       5.159  23.948 -74.868  1.00  0.00              
ATOM   1880 2HG2 THR B  52       4.722  22.763 -76.122  1.00  0.00              
ATOM   1881 3HG2 THR B  52       6.432  23.039 -75.716  1.00  0.00              
ATOM   1882  N   VAL B  53       5.158  21.779 -78.704  1.00  7.29              
ATOM   1883  CA  VAL B  53       4.217  20.762 -79.141  1.00  7.01              
ATOM   1884  C   VAL B  53       3.887  19.878 -77.949  1.00  6.72              
ATOM   1885  O   VAL B  53       4.787  19.354 -77.291  1.00  7.39              
ATOM   1886  CB  VAL B  53       4.823  19.886 -80.272  1.00  7.01              
ATOM   1887  CG1 VAL B  53       3.789  18.883 -80.763  1.00  8.27              
ATOM   1888  CG2 VAL B  53       5.314  20.763 -81.421  1.00  7.87              
ATOM   1889  H   VAL B  53       6.071  21.497 -78.376  1.00  0.00              
ATOM   1890  HA  VAL B  53       3.290  21.209 -79.501  1.00  0.00              
ATOM   1891  HB  VAL B  53       5.694  19.358 -79.882  1.00  0.00              
ATOM   1892 1HG1 VAL B  53       4.221  18.272 -81.556  1.00  0.00              
ATOM   1893 2HG1 VAL B  53       3.483  18.241 -79.937  1.00  0.00              
ATOM   1894 3HG1 VAL B  53       2.920  19.416 -81.150  1.00  0.00              
ATOM   1895 1HG2 VAL B  53       5.736  20.134 -82.204  1.00  0.00              
ATOM   1896 2HG2 VAL B  53       4.477  21.334 -81.824  1.00  0.00              
ATOM   1897 3HG2 VAL B  53       6.079  21.448 -81.055  1.00  0.00              
ATOM   1898  N   GLU B  54       2.597  19.726 -77.676  1.00  6.62              
ATOM   1899  CA  GLU B  54       2.137  18.894 -76.569  1.00  7.14              
ATOM   1900  C   GLU B  54       1.176  17.842 -77.093  1.00  6.74              
ATOM   1901  O   GLU B  54       0.222  18.161 -77.810  1.00  7.83              
ATOM   1902  CB  GLU B  54       1.411  19.734 -75.520  1.00  7.65              
ATOM   1903  CG  GLU B  54       2.232  20.839 -74.900  1.00 10.07              
ATOM   1904  CD  GLU B  54       1.391  21.713 -74.000  1.00  9.81              
ATOM   1905  OE1 GLU B  54       1.138  21.326 -72.840  1.00 14.04              
ATOM   1906  OE2 GLU B  54       0.956  22.783 -74.461  1.00 10.68              
ATOM   1907  H   GLU B  54       1.915  20.199 -78.252  1.00  0.00              
ATOM   1908  HA  GLU B  54       2.990  18.409 -76.093  1.00  0.00              
ATOM   1909 1HB  GLU B  54       0.540  20.170 -76.009  1.00  0.00              
ATOM   1910 2HB  GLU B  54       1.084  19.051 -74.735  1.00  0.00              
ATOM   1911 1HG  GLU B  54       3.097  20.477 -74.345  1.00  0.00              
ATOM   1912 2HG  GLU B  54       2.569  21.420 -75.757  1.00  0.00              
ATOM   1913  N   TRP B  55       1.438  16.590 -76.732  1.00  6.79              
ATOM   1914  CA  TRP B  55       0.602  15.470 -77.131  1.00  7.32              
ATOM   1915  C   TRP B  55       0.060  14.741 -75.914  1.00  8.04              
ATOM   1916  O   TRP B  55       0.811  14.402 -75.001  1.00  8.18              
ATOM   1917  CB  TRP B  55       1.389  14.427 -77.933  1.00  8.29              
ATOM   1918  CG  TRP B  55       1.986  14.886 -79.215  1.00  7.36              
ATOM   1919  CD1 TRP B  55       3.304  15.157 -79.457  1.00  7.63              
ATOM   1920  CD2 TRP B  55       1.299  15.101 -80.451  1.00  6.84              
ATOM   1921  NE1 TRP B  55       3.480  15.525 -80.768  1.00  8.32              
ATOM   1922  CE2 TRP B  55       2.265  15.503 -81.400  1.00  7.39              
ATOM   1923  CE3 TRP B  55      -0.040  14.994 -80.851  1.00  7.91              
ATOM   1924  CZ2 TRP B  55       1.935  15.799 -82.725  1.00  8.93              
ATOM   1925  CZ3 TRP B  55      -0.366  15.286 -82.172  1.00  9.37              
ATOM   1926  CH2 TRP B  55       0.619  15.686 -83.091  1.00  9.69              
ATOM   1927  H   TRP B  55       2.251  16.417 -76.157  1.00  0.00              
ATOM   1928  HA  TRP B  55      -0.217  15.824 -77.756  1.00  0.00              
ATOM   1929 1HB  TRP B  55       2.230  14.055 -77.348  1.00  0.00              
ATOM   1930 2HB  TRP B  55       0.740  13.594 -78.205  1.00  0.00              
ATOM   1931  HD1 TRP B  55       3.990  15.049 -78.619  1.00  0.00              
ATOM   1932  HE1 TRP B  55       4.361  15.772 -81.196  1.00  0.00              
ATOM   1933  HE3 TRP B  55      -0.840  14.689 -80.177  1.00  0.00              
ATOM   1934  HZ2 TRP B  55       2.727  16.103 -83.410  1.00  0.00              
ATOM   1935  HZ3 TRP B  55      -1.409  15.196 -82.477  1.00  0.00              
ATOM   1936  HH2 TRP B  55       0.327  15.913 -84.116  1.00  0.00              
ATOM   1937  N   TRP B  56      -1.245  14.509 -75.895  1.00  8.08              
ATOM   1938  CA  TRP B  56      -1.846  13.706 -74.839  1.00  8.45              
ATOM   1939  C   TRP B  56      -3.195  13.222 -75.325  1.00  8.09              
ATOM   1940  O   TRP B  56      -3.719  13.699 -76.335  1.00  8.69              
ATOM   1941  CB  TRP B  56      -1.962  14.465 -73.503  1.00  9.65              
ATOM   1942  CG  TRP B  56      -3.084  15.440 -73.384  1.00 10.11              
ATOM   1943  CD1 TRP B  56      -4.345  15.196 -72.914  1.00 14.07              
ATOM   1944  CD2 TRP B  56      -3.033  16.835 -73.694  1.00 13.77              
ATOM   1945  NE1 TRP B  56      -5.080  16.358 -72.909  1.00 14.06              
ATOM   1946  CE2 TRP B  56      -4.299  17.379 -73.385  1.00 13.50              
ATOM   1947  CE3 TRP B  56      -2.038  17.679 -74.204  1.00 13.85              
ATOM   1948  CZ2 TRP B  56      -4.596  18.738 -73.567  1.00 14.46              
ATOM   1949  CZ3 TRP B  56      -2.332  19.028 -74.385  1.00 13.07              
ATOM   1950  CH2 TRP B  56      -3.601  19.544 -74.067  1.00 13.70              
ATOM   1951  H   TRP B  56      -1.835  14.891 -76.620  1.00  0.00              
ATOM   1952  HA  TRP B  56      -1.239  12.819 -74.658  1.00  0.00              
ATOM   1953 1HB  TRP B  56      -2.110  13.764 -72.682  1.00  0.00              
ATOM   1954 2HB  TRP B  56      -1.061  15.050 -73.324  1.00  0.00              
ATOM   1955  HD1 TRP B  56      -4.574  14.171 -72.627  1.00  0.00              
ATOM   1956  HE1 TRP B  56      -6.039  16.446 -72.605  1.00  0.00              
ATOM   1957  HE3 TRP B  56      -1.039  17.329 -74.464  1.00  0.00              
ATOM   1958  HZ2 TRP B  56      -5.591  19.099 -73.306  1.00  0.00              
ATOM   1959  HZ3 TRP B  56      -1.550  19.677 -74.781  1.00  0.00              
ATOM   1960  HH2 TRP B  56      -3.798  20.605 -74.223  1.00  0.00              
ATOM   1961  N   THR B  57      -3.729  12.233 -74.627  1.00  8.58              
ATOM   1962  CA  THR B  57      -5.017  11.664 -74.964  1.00  9.74              
ATOM   1963  C   THR B  57      -5.972  12.011 -73.832  1.00  9.09              
ATOM   1964  O   THR B  57      -5.838  11.515 -72.714  1.00 10.49              
ATOM   1965  CB  THR B  57      -4.902  10.142 -75.131  1.00 11.06              
ATOM   1966  OG1 THR B  57      -3.947   9.857 -76.164  1.00 14.06              
ATOM   1967  CG2 THR B  57      -6.243   9.541 -75.517  1.00 13.94              
ATOM   1968  H   THR B  57      -3.221  11.865 -73.835  1.00  0.00              
ATOM   1969  HA  THR B  57      -5.382  12.101 -75.894  1.00  0.00              
ATOM   1970  HB  THR B  57      -4.569   9.706 -74.189  1.00  0.00              
ATOM   1971  HG1 THR B  57      -3.599  10.682 -76.513  1.00  0.00              
ATOM   1972 1HG2 THR B  57      -6.139   8.462 -75.629  1.00  0.00              
ATOM   1973 2HG2 THR B  57      -6.975   9.756 -74.738  1.00  0.00              
ATOM   1974 3HG2 THR B  57      -6.577   9.973 -76.459  1.00  0.00              
ATOM   1975  N   HIS B  58      -6.921  12.889 -74.135  1.00 12.95              
ATOM   1976  CA  HIS B  58      -7.900  13.356 -73.159  1.00 15.64              
ATOM   1977  C   HIS B  58      -8.619  12.258 -72.389  1.00 12.45              
ATOM   1978  O   HIS B  58      -8.642  12.272 -71.158  1.00 13.42              
ATOM   1979  CB  HIS B  58      -8.950  14.235 -73.842  1.00 20.08              
ATOM   1980  CG  HIS B  58     -10.054  14.672 -72.928  1.00 26.32              
ATOM   1981  ND1 HIS B  58      -9.854  15.560 -71.891  1.00 29.42              
ATOM   1982  CD2 HIS B  58     -11.361  14.324 -72.876  1.00 29.08              
ATOM   1983  CE1 HIS B  58     -10.990  15.738 -71.242  1.00 28.37              
ATOM   1984  NE2 HIS B  58     -11.920  14.999 -71.819  1.00 31.99              
ATOM   1985  H   HIS B  58      -6.962  13.243 -75.080  1.00  0.00              
ATOM   1986  HA  HIS B  58      -7.398  13.940 -72.388  1.00  0.00              
ATOM   1987 1HB  HIS B  58      -8.487  15.144 -74.228  1.00  0.00              
ATOM   1988 2HB  HIS B  58      -9.420  13.691 -74.661  1.00  0.00              
ATOM   1989  HD2 HIS B  58     -11.973  13.656 -73.482  1.00  0.00              
ATOM   1990  HE1 HIS B  58     -11.039  16.408 -70.384  1.00  0.00              
ATOM   1991  HE2 HIS B  58     -12.887  14.935 -71.536  1.00  0.00              
ATOM   1992  N   SER B  59      -9.207  11.311 -73.110  1.00 13.81              
ATOM   1993  CA  SER B  59      -9.956  10.239 -72.472  1.00 11.90              
ATOM   1994  C   SER B  59      -9.132   9.455 -71.463  1.00 11.41              
ATOM   1995  O   SER B  59      -9.656   9.014 -70.438  1.00 13.39              
ATOM   1996  CB  SER B  59     -10.525   9.282 -73.527  1.00 13.87              
ATOM   1997  OG  SER B  59      -9.508   8.492 -74.117  1.00 13.20              
ATOM   1998  H   SER B  59      -9.136  11.331 -74.117  1.00  0.00              
ATOM   1999  HA  SER B  59     -10.868  10.580 -71.979  1.00  0.00              
ATOM   2000 1HB  SER B  59     -11.254   8.630 -73.048  1.00  0.00              
ATOM   2001 2HB  SER B  59     -11.018   9.870 -74.301  1.00  0.00              
ATOM   2002  HG  SER B  59      -8.660   8.721 -73.728  1.00  0.00              
ATOM   2003  N   ALA B  60      -7.845   9.290 -71.748  1.00 11.61              
ATOM   2004  CA  ALA B  60      -6.950   8.545 -70.873  1.00 12.55              
ATOM   2005  C   ALA B  60      -6.351   9.405 -69.767  1.00 12.45              
ATOM   2006  O   ALA B  60      -5.774   8.881 -68.812  1.00 15.46              
ATOM   2007  CB  ALA B  60      -5.835   7.916 -71.697  1.00 13.67              
ATOM   2008  H   ALA B  60      -7.478   9.695 -72.598  1.00  0.00              
ATOM   2009  HA  ALA B  60      -7.518   7.754 -70.383  1.00  0.00              
ATOM   2010 1HB  ALA B  60      -5.167   7.359 -71.040  1.00  0.00              
ATOM   2011 2HB  ALA B  60      -6.265   7.239 -72.435  1.00  0.00              
ATOM   2012 3HB  ALA B  60      -5.273   8.698 -72.206  1.00  0.00              
ATOM   2013  N   GLY B  61      -6.483  10.719 -69.900  1.00 13.34              
ATOM   2014  CA  GLY B  61      -5.935  11.620 -68.902  1.00 14.64              
ATOM   2015  C   GLY B  61      -4.420  11.553 -68.858  1.00 15.23              
ATOM   2016  O   GLY B  61      -3.812  11.736 -67.802  1.00 16.29              
ATOM   2017  H   GLY B  61      -6.967  11.105 -70.698  1.00  0.00              
ATOM   2018 1HA  GLY B  61      -6.235  12.641 -69.140  1.00  0.00              
ATOM   2019 2HA  GLY B  61      -6.327  11.348 -67.922  1.00  0.00              
ATOM   2020  N   GLY B  62      -3.801  11.291 -70.004  1.00 12.68              
ATOM   2021  CA  GLY B  62      -2.356  11.201 -70.035  1.00 13.15              
ATOM   2022  C   GLY B  62      -1.769  10.803 -71.371  1.00 10.96              
ATOM   2023  O   GLY B  62      -2.411  10.918 -72.419  1.00 10.29              
ATOM   2024  H   GLY B  62      -4.321  11.153 -70.858  1.00  0.00              
ATOM   2025 1HA  GLY B  62      -1.933  12.172 -69.777  1.00  0.00              
ATOM   2026 2HA  GLY B  62      -2.029  10.458 -69.308  1.00  0.00              
ATOM   2027  N   VAL B  63      -0.536  10.315 -71.315  1.00 10.87              
ATOM   2028  CA  VAL B  63       0.213   9.915 -72.495  1.00  9.70              
ATOM   2029  C   VAL B  63       0.000   8.451 -72.860  1.00 11.69              
ATOM   2030  O   VAL B  63       0.116   7.563 -72.011  1.00 12.78              
ATOM   2031  CB  VAL B  63       1.719  10.177 -72.274  1.00 10.74              
ATOM   2032  CG1 VAL B  63       2.515   9.761 -73.494  1.00 11.80              
ATOM   2033  CG2 VAL B  63       1.944  11.652 -71.974  1.00 11.49              
ATOM   2034  H   VAL B  63      -0.106  10.222 -70.405  1.00  0.00              
ATOM   2035  HA  VAL B  63      -0.125  10.455 -73.381  1.00  0.00              
ATOM   2036  HB  VAL B  63       2.051   9.615 -71.401  1.00  0.00              
ATOM   2037 1HG1 VAL B  63       3.574   9.952 -73.319  1.00  0.00              
ATOM   2038 2HG1 VAL B  63       2.365   8.698 -73.681  1.00  0.00              
ATOM   2039 3HG1 VAL B  63       2.181  10.333 -74.359  1.00  0.00              
ATOM   2040 1HG2 VAL B  63       3.007  11.834 -71.817  1.00  0.00              
ATOM   2041 2HG2 VAL B  63       1.592  12.251 -72.814  1.00  0.00              
ATOM   2042 3HG2 VAL B  63       1.393  11.929 -71.075  1.00  0.00              
ATOM   2043  N   THR B  64      -0.317   8.209 -74.127  1.00 10.18              
ATOM   2044  CA  THR B  64      -0.545   6.856 -74.624  1.00 10.55              
ATOM   2045  C   THR B  64       0.422   6.555 -75.763  1.00 10.45              
ATOM   2046  O   THR B  64       1.201   7.416 -76.175  1.00 10.71              
ATOM   2047  CB  THR B  64      -1.973   6.683 -75.165  1.00 11.13              
ATOM   2048  OG1 THR B  64      -2.138   7.500 -76.331  1.00 12.57              
ATOM   2049  CG2 THR B  64      -2.996   7.079 -74.107  1.00 14.50              
ATOM   2050  H   THR B  64      -0.402   8.988 -74.765  1.00  0.00              
ATOM   2051  HA  THR B  64      -0.388   6.137 -73.821  1.00  0.00              
ATOM   2052  HB  THR B  64      -2.123   5.640 -75.442  1.00  0.00              
ATOM   2053  HG1 THR B  64      -1.320   7.970 -76.510  1.00  0.00              
ATOM   2054 1HG2 THR B  64      -4.001   6.949 -74.508  1.00  0.00              
ATOM   2055 2HG2 THR B  64      -2.871   6.448 -73.227  1.00  0.00              
ATOM   2056 3HG2 THR B  64      -2.847   8.121 -73.830  1.00  0.00              
ATOM   2057  N   GLU B  65       0.360   5.333 -76.278  1.00 11.40              
ATOM   2058  CA  GLU B  65       1.235   4.930 -77.368  1.00 10.84              
ATOM   2059  C   GLU B  65       1.045   5.832 -78.589  1.00 10.26              
ATOM   2060  O   GLU B  65       2.008   6.145 -79.290  1.00 10.41              
ATOM   2061  CB  GLU B  65       0.963   3.469 -77.737  1.00 14.51              
ATOM   2062  CG  GLU B  65       2.118   2.774 -78.437  1.00 22.61              
ATOM   2063  CD  GLU B  65       3.418   2.867 -77.652  1.00 24.07              
ATOM   2064  OE1 GLU B  65       3.365   2.902 -76.405  1.00 25.09              
ATOM   2065  OE2 GLU B  65       4.496   2.892 -78.279  1.00 31.76              
ATOM   2066  H   GLU B  65      -0.305   4.668 -75.909  1.00  0.00              
ATOM   2067  HA  GLU B  65       2.277   5.030 -77.062  1.00  0.00              
ATOM   2068 1HB  GLU B  65       0.732   2.944 -76.809  1.00  0.00              
ATOM   2069 2HB  GLU B  65       0.087   3.461 -78.386  1.00  0.00              
ATOM   2070 1HG  GLU B  65       1.921   1.726 -78.662  1.00  0.00              
ATOM   2071 2HG  GLU B  65       2.225   3.330 -79.367  1.00  0.00              
ATOM   2072  N   LYS B  66      -0.190   6.254 -78.844  1.00 10.38              
ATOM   2073  CA  LYS B  66      -0.452   7.123 -79.987  1.00  9.51              
ATOM   2074  C   LYS B  66       0.304   8.440 -79.837  1.00  7.98              
ATOM   2075  O   LYS B  66       0.820   8.983 -80.813  1.00  8.78              
ATOM   2076  CB  LYS B  66      -1.949   7.407 -80.115  1.00 10.41              
ATOM   2077  CG  LYS B  66      -2.323   8.225 -81.341  1.00 12.25              
ATOM   2078  CD  LYS B  66      -1.997   7.478 -82.624  1.00 13.63              
ATOM   2079  CE  LYS B  66      -2.524   8.224 -83.840  1.00 16.67              
ATOM   2080  NZ  LYS B  66      -2.242   7.484 -85.101  1.00 26.79              
ATOM   2081  H   LYS B  66      -0.958   5.977 -78.250  1.00  0.00              
ATOM   2082  HA  LYS B  66      -0.112   6.640 -80.904  1.00  0.00              
ATOM   2083 1HB  LYS B  66      -2.455   6.442 -80.151  1.00  0.00              
ATOM   2084 2HB  LYS B  66      -2.251   7.941 -79.214  1.00  0.00              
ATOM   2085 1HG  LYS B  66      -3.392   8.436 -81.304  1.00  0.00              
ATOM   2086 2HG  LYS B  66      -1.767   9.162 -81.315  1.00  0.00              
ATOM   2087 1HD  LYS B  66      -0.914   7.372 -82.699  1.00  0.00              
ATOM   2088 2HD  LYS B  66      -2.455   6.490 -82.576  1.00  0.00              
ATOM   2089 1HE  LYS B  66      -3.599   8.352 -83.723  1.00  0.00              
ATOM   2090 2HE  LYS B  66      -2.043   9.201 -83.875  1.00  0.00              
ATOM   2091 1HZ  LYS B  66      -2.604   8.006 -85.886  1.00  0.00              
ATOM   2092 2HZ  LYS B  66      -1.244   7.365 -85.207  1.00  0.00              
ATOM   2093 3HZ  LYS B  66      -2.687   6.578 -85.066  1.00  0.00              
ATOM   2094  N   ASP B  67       0.358   8.959 -78.616  1.00  7.75              
ATOM   2095  CA  ASP B  67       1.063  10.207 -78.369  1.00  7.46              
ATOM   2096  C   ASP B  67       2.549  10.049 -78.656  1.00  8.01              
ATOM   2097  O   ASP B  67       3.173  10.935 -79.238  1.00  7.83              
ATOM   2098  CB  ASP B  67       0.826  10.646 -76.932  1.00  8.50              
ATOM   2099  CG  ASP B  67      -0.625  10.963 -76.677  1.00  9.02              
ATOM   2100  OD1 ASP B  67      -1.154  11.853 -77.372  1.00  8.77              
ATOM   2101  OD2 ASP B  67      -1.239  10.318 -75.800  1.00 10.57              
ATOM   2102  H   ASP B  67      -0.094   8.488 -77.845  1.00  0.00              
ATOM   2103  HA  ASP B  67       0.694  10.979 -79.045  1.00  0.00              
ATOM   2104 1HB  ASP B  67       1.209   9.941 -76.194  1.00  0.00              
ATOM   2105 2HB  ASP B  67       1.424  11.558 -76.910  1.00  0.00              
ATOM   2106  N   ARG B  68       3.119   8.918 -78.253  1.00  7.97              
ATOM   2107  CA  ARG B  68       4.532   8.678 -78.510  1.00  9.43              
ATOM   2108  C   ARG B  68       4.795   8.539 -80.002  1.00  8.58              
ATOM   2109  O   ARG B  68       5.838   8.972 -80.493  1.00  9.20              
ATOM   2110  CB  ARG B  68       5.003   7.449 -77.736  1.00  9.69              
ATOM   2111  CG  ARG B  68       5.102   7.686 -76.238  1.00 10.74              
ATOM   2112  CD  ARG B  68       5.732   6.505 -75.513  1.00 14.44              
ATOM   2113  NE  ARG B  68       4.769   5.449 -75.222  1.00 15.30              
ATOM   2114  CZ  ARG B  68       3.939   5.459 -74.184  1.00 19.67              
ATOM   2115  NH1 ARG B  68       3.955   6.474 -73.330  1.00 17.14              
ATOM   2116  NH2 ARG B  68       3.094   4.454 -73.999  1.00 21.18              
ATOM   2117  H   ARG B  68       2.581   8.216 -77.767  1.00  0.00              
ATOM   2118  HA  ARG B  68       5.121   9.518 -78.142  1.00  0.00              
ATOM   2119 1HB  ARG B  68       4.292   6.651 -77.942  1.00  0.00              
ATOM   2120 2HB  ARG B  68       5.980   7.178 -78.135  1.00  0.00              
ATOM   2121 1HG  ARG B  68       5.708   8.576 -76.066  1.00  0.00              
ATOM   2122 2HG  ARG B  68       4.097   7.851 -75.846  1.00  0.00              
ATOM   2123 1HD  ARG B  68       6.523   6.089 -76.137  1.00  0.00              
ATOM   2124 2HD  ARG B  68       6.157   6.853 -74.572  1.00  0.00              
ATOM   2125  HE  ARG B  68       4.582   4.591 -75.725  1.00  0.00              
ATOM   2126 1HH1 ARG B  68       4.599   7.239 -73.471  1.00  0.00              
ATOM   2127 2HH1 ARG B  68       3.322   6.477 -72.542  1.00  0.00              
ATOM   2128 1HH2 ARG B  68       3.083   3.681 -74.650  1.00  0.00              
ATOM   2129 2HH2 ARG B  68       2.466   4.465 -73.209  1.00  0.00              
ATOM   2130  N   GLU B  69       3.851   7.942 -80.722  1.00  9.07              
ATOM   2131  CA  GLU B  69       3.990   7.802 -82.163  1.00  9.41              
ATOM   2132  C   GLU B  69       3.986   9.196 -82.789  1.00  9.13              
ATOM   2133  O   GLU B  69       4.801   9.498 -83.657  1.00  9.77              
ATOM   2134  CB  GLU B  69       2.833   6.987 -82.741  1.00 10.71              
ATOM   2135  CG  GLU B  69       2.865   6.893 -84.255  1.00 17.86              
ATOM   2136  CD  GLU B  69       1.644   6.211 -84.835  1.00 24.64              
ATOM   2137  OE1 GLU B  69       1.612   6.016 -86.067  1.00 28.09              
ATOM   2138  OE2 GLU B  69       0.720   5.870 -84.068  1.00 28.99              
ATOM   2139  H   GLU B  69       3.025   7.579 -80.270  1.00  0.00              
ATOM   2140  HA  GLU B  69       4.924   7.290 -82.397  1.00  0.00              
ATOM   2141 1HB  GLU B  69       2.896   5.990 -82.304  1.00  0.00              
ATOM   2142 2HB  GLU B  69       1.910   7.469 -82.417  1.00  0.00              
ATOM   2143 1HG  GLU B  69       2.985   7.858 -84.747  1.00  0.00              
ATOM   2144 2HG  GLU B  69       3.739   6.274 -84.455  1.00  0.00              
ATOM   2145  N   MET B  70       3.063  10.048 -82.348  1.00  8.74              
ATOM   2146  CA  MET B  70       2.988  11.401 -82.887  1.00  8.26              
ATOM   2147  C   MET B  70       4.263  12.186 -82.591  1.00  7.45              
ATOM   2148  O   MET B  70       4.711  12.976 -83.416  1.00  7.75              
ATOM   2149  CB  MET B  70       1.767  12.143 -82.332  1.00  8.37              
ATOM   2150  CG  MET B  70       0.435  11.499 -82.701  1.00  9.53              
ATOM   2151  SD  MET B  70       0.223  11.171 -84.477  1.00 11.04              
ATOM   2152  CE  MET B  70       0.085  12.845 -85.115  1.00 11.81              
ATOM   2153  H   MET B  70       2.405   9.765 -81.636  1.00  0.00              
ATOM   2154  HA  MET B  70       2.903  11.365 -83.972  1.00  0.00              
ATOM   2155 1HB  MET B  70       1.877  12.169 -81.249  1.00  0.00              
ATOM   2156 2HB  MET B  70       1.807  13.160 -82.726  1.00  0.00              
ATOM   2157 1HG  MET B  70       0.356  10.553 -82.168  1.00  0.00              
ATOM   2158 2HG  MET B  70      -0.364  12.166 -82.380  1.00  0.00              
ATOM   2159 1HE  MET B  70      -0.050  12.814 -86.196  1.00  0.00              
ATOM   2160 2HE  MET B  70      -0.772  13.340 -84.656  1.00  0.00              
ATOM   2161 3HE  MET B  70       0.994  13.400 -84.879  1.00  0.00              
ATOM   2162  N   ALA B  71       4.847  11.968 -81.418  1.00  7.25              
ATOM   2163  CA  ALA B  71       6.082  12.651 -81.057  1.00  8.28              
ATOM   2164  C   ALA B  71       7.204  12.243 -82.017  1.00  7.95              
ATOM   2165  O   ALA B  71       7.960  13.083 -82.501  1.00  8.41              
ATOM   2166  CB  ALA B  71       6.464  12.308 -79.625  1.00  8.51              
ATOM   2167  H   ALA B  71       4.433  11.320 -80.763  1.00  0.00              
ATOM   2168  HA  ALA B  71       5.921  13.727 -81.129  1.00  0.00              
ATOM   2169 1HB  ALA B  71       7.389  12.823 -79.364  1.00  0.00              
ATOM   2170 2HB  ALA B  71       5.669  12.624 -78.950  1.00  0.00              
ATOM   2171 3HB  ALA B  71       6.611  11.233 -79.536  1.00  0.00              
ATOM   2172  N   ARG B  72       7.306  10.950 -82.300  1.00  8.75              
ATOM   2173  CA  ARG B  72       8.345  10.475 -83.205  1.00 10.82              
ATOM   2174  C   ARG B  72       8.126  10.997 -84.623  1.00  9.64              
ATOM   2175  O   ARG B  72       9.084  11.372 -85.309  1.00 10.99              
ATOM   2176  CB  ARG B  72       8.391   8.947 -83.208  1.00 15.98              
ATOM   2177  CG  ARG B  72       8.940   8.342 -81.930  1.00 18.40              
ATOM   2178  CD  ARG B  72       9.175   6.851 -82.100  1.00 22.85              
ATOM   2179  NE  ARG B  72       7.929   6.094 -82.104  1.00 27.71              
ATOM   2180  CZ  ARG B  72       7.273   5.743 -81.004  1.00 24.84              
ATOM   2181  NH1 ARG B  72       7.747   6.078 -79.807  1.00 27.69              
ATOM   2182  NH2 ARG B  72       6.148   5.057 -81.105  1.00 26.13              
ATOM   2183  H   ARG B  72       6.667  10.282 -81.893  1.00  0.00              
ATOM   2184  HA  ARG B  72       9.322  10.809 -82.852  1.00  0.00              
ATOM   2185 1HB  ARG B  72       7.372   8.599 -83.370  1.00  0.00              
ATOM   2186 2HB  ARG B  72       9.015   8.650 -84.050  1.00  0.00              
ATOM   2187 1HG  ARG B  72       9.880   8.839 -81.687  1.00  0.00              
ATOM   2188 2HG  ARG B  72       8.220   8.515 -81.129  1.00  0.00              
ATOM   2189 1HD  ARG B  72       9.689   6.679 -83.045  1.00  0.00              
ATOM   2190 2HD  ARG B  72       9.795   6.495 -81.279  1.00  0.00              
ATOM   2191  HE  ARG B  72       7.396   5.735 -82.885  1.00  0.00              
ATOM   2192 1HH1 ARG B  72       8.608   6.601 -79.735  1.00  0.00              
ATOM   2193 2HH1 ARG B  72       7.243   5.808 -78.974  1.00  0.00              
ATOM   2194 1HH2 ARG B  72       5.795   4.804 -82.018  1.00  0.00              
ATOM   2195 2HH2 ARG B  72       5.647   4.788 -80.271  1.00  0.00              
ATOM   2196  N   LEU B  73       6.871  11.040 -85.061  1.00  8.78              
ATOM   2197  CA  LEU B  73       6.570  11.535 -86.398  1.00 10.63              
ATOM   2198  C   LEU B  73       6.842  13.037 -86.473  1.00  9.29              
ATOM   2199  O   LEU B  73       7.212  13.552 -87.530  1.00 10.57              
ATOM   2200  CB  LEU B  73       5.118  11.219 -86.764  1.00 11.44              
ATOM   2201  CG  LEU B  73       4.831   9.722 -86.950  1.00 12.49              
ATOM   2202  CD1 LEU B  73       3.347   9.497 -87.150  1.00 13.66              
ATOM   2203  CD2 LEU B  73       5.624   9.188 -88.141  1.00 17.12              
ATOM   2204  H   LEU B  73       6.114  10.730 -84.469  1.00  0.00              
ATOM   2205  HA  LEU B  73       7.229  11.057 -87.122  1.00  0.00              
ATOM   2206 1HB  LEU B  73       4.624  11.592 -85.868  1.00  0.00              
ATOM   2207 2HB  LEU B  73       4.785  11.792 -87.629  1.00  0.00              
ATOM   2208  HG  LEU B  73       5.191   9.210 -86.057  1.00  0.00              
ATOM   2209 1HD1 LEU B  73       3.154   8.432 -87.281  1.00  0.00              
ATOM   2210 2HD1 LEU B  73       2.803   9.858 -86.278  1.00  0.00              
ATOM   2211 3HD1 LEU B  73       3.013  10.037 -88.036  1.00  0.00              
ATOM   2212 1HD2 LEU B  73       5.417   8.125 -88.267  1.00  0.00              
ATOM   2213 2HD2 LEU B  73       5.331   9.726 -89.043  1.00  0.00              
ATOM   2214 3HD2 LEU B  73       6.690   9.332 -87.963  1.00  0.00              
ATOM   2215  N   THR B  74       6.674  13.735 -85.352  1.00  9.07              
ATOM   2216  CA  THR B  74       6.937  15.170 -85.303  1.00  8.88              
ATOM   2217  C   THR B  74       8.437  15.408 -85.498  1.00  8.96              
ATOM   2218  O   THR B  74       8.845  16.263 -86.287  1.00  9.81              
ATOM   2219  CB  THR B  74       6.482  15.778 -83.953  1.00  7.82              
ATOM   2220  OG1 THR B  74       5.053  15.692 -83.844  1.00  9.20              
ATOM   2221  CG2 THR B  74       6.888  17.236 -83.857  1.00  9.54              
ATOM   2222  H   THR B  74       6.360  13.264 -84.516  1.00  0.00              
ATOM   2223  HA  THR B  74       6.403  15.671 -86.111  1.00  0.00              
ATOM   2224  HB  THR B  74       6.945  15.220 -83.139  1.00  0.00              
ATOM   2225  HG1 THR B  74       4.697  15.277 -84.634  1.00  0.00              
ATOM   2226 1HG2 THR B  74       6.559  17.642 -82.900  1.00  0.00              
ATOM   2227 2HG2 THR B  74       7.973  17.316 -83.933  1.00  0.00              
ATOM   2228 3HG2 THR B  74       6.425  17.796 -84.668  1.00  0.00              
ATOM   2229  N   ASP B  75       9.262  14.652 -84.782  1.00  9.24              
ATOM   2230  CA  ASP B  75      10.708  14.802 -84.924  1.00  9.36              
ATOM   2231  C   ASP B  75      11.165  14.464 -86.332  1.00  9.96              
ATOM   2232  O   ASP B  75      12.092  15.083 -86.856  1.00 12.18              
ATOM   2233  CB  ASP B  75      11.458  13.896 -83.949  1.00  9.68              
ATOM   2234  CG  ASP B  75      11.514  14.461 -82.553  1.00 10.15              
ATOM   2235  OD1 ASP B  75      11.442  15.697 -82.401  1.00 14.49              
ATOM   2236  OD2 ASP B  75      11.652  13.665 -81.604  1.00 11.89              
ATOM   2237  H   ASP B  75       8.900  13.968 -84.133  1.00  0.00              
ATOM   2238  HA  ASP B  75      10.995  15.834 -84.720  1.00  0.00              
ATOM   2239 1HB  ASP B  75      11.083  12.873 -83.931  1.00  0.00              
ATOM   2240 2HB  ASP B  75      12.452  13.912 -84.398  1.00  0.00              
ATOM   2241  N   ALA B  76      10.521  13.472 -86.933  1.00 11.21              
ATOM   2242  CA  ALA B  76      10.879  13.051 -88.279  1.00 11.39              
ATOM   2243  C   ALA B  76      10.742  14.194 -89.283  1.00 13.70              
ATOM   2244  O   ALA B  76      11.455  14.232 -90.288  1.00 14.96              
ATOM   2245  CB  ALA B  76      10.015  11.873 -88.697  1.00 15.05              
ATOM   2246  H   ALA B  76       9.769  12.998 -86.453  1.00  0.00              
ATOM   2247  HA  ALA B  76      11.924  12.740 -88.282  1.00  0.00              
ATOM   2248 1HB  ALA B  76      10.289  11.562 -89.706  1.00  0.00              
ATOM   2249 2HB  ALA B  76      10.172  11.043 -88.008  1.00  0.00              
ATOM   2250 3HB  ALA B  76       8.967  12.167 -88.681  1.00  0.00              
ATOM   2251  N   LEU B  77       9.832  15.124 -89.011  1.00 12.64              
ATOM   2252  CA  LEU B  77       9.610  16.270 -89.893  1.00 15.68              
ATOM   2253  C   LEU B  77      10.873  17.107 -90.053  1.00 18.15              
ATOM   2254  O   LEU B  77      11.047  17.797 -91.057  1.00 20.98              
ATOM   2255  CB  LEU B  77       8.500  17.164 -89.336  1.00 12.97              
ATOM   2256  CG  LEU B  77       7.098  16.574 -89.179  1.00 13.22              
ATOM   2257  CD1 LEU B  77       6.207  17.572 -88.446  1.00 14.79              
ATOM   2258  CD2 LEU B  77       6.521  16.245 -90.547  1.00 16.13              
ATOM   2259  H   LEU B  77       9.278  15.036 -88.170  1.00  0.00              
ATOM   2260  HA  LEU B  77       9.316  15.918 -90.881  1.00  0.00              
ATOM   2261 1HB  LEU B  77       8.911  17.362 -88.348  1.00  0.00              
ATOM   2262 2HB  LEU B  77       8.419  18.099 -89.890  1.00  0.00              
ATOM   2263  HG  LEU B  77       7.200  15.638 -88.628  1.00  0.00              
ATOM   2264 1HD1 LEU B  77       5.207  17.153 -88.333  1.00  0.00              
ATOM   2265 2HD1 LEU B  77       6.626  17.780 -87.461  1.00  0.00              
ATOM   2266 3HD1 LEU B  77       6.149  18.497 -89.019  1.00  0.00              
ATOM   2267 1HD2 LEU B  77       5.522  15.824 -90.428  1.00  0.00              
ATOM   2268 2HD2 LEU B  77       6.465  17.154 -91.146  1.00  0.00              
ATOM   2269 3HD2 LEU B  77       7.163  15.520 -91.048  1.00  0.00              
ATOM   2270  N   LEU B  78      11.750  17.051 -89.058  1.00 17.15              
ATOM   2271  CA  LEU B  78      12.990  17.817 -89.086  1.00 18.98              
ATOM   2272  C   LEU B  78      14.035  17.192 -90.001  1.00 23.68              
ATOM   2273  O   LEU B  78      14.939  17.881 -90.477  1.00 25.09              
ATOM   2274  CB  LEU B  78      13.572  17.929 -87.673  1.00 20.15              
ATOM   2275  CG  LEU B  78      12.694  18.556 -86.585  1.00 24.00              
ATOM   2276  CD1 LEU B  78      13.399  18.443 -85.240  1.00 26.22              
ATOM   2277  CD2 LEU B  78      12.404  20.010 -86.920  1.00 26.76              
ATOM   2278  H   LEU B  78      11.553  16.462 -88.261  1.00  0.00              
ATOM   2279  HA  LEU B  78      12.792  18.818 -89.468  1.00  0.00              
ATOM   2280 1HB  LEU B  78      13.710  16.872 -87.454  1.00  0.00              
ATOM   2281 2HB  LEU B  78      14.540  18.429 -87.673  1.00  0.00              
ATOM   2282  HG  LEU B  78      11.744  18.021 -86.588  1.00  0.00              
ATOM   2283 1HD1 LEU B  78      12.776  18.888 -84.464  1.00  0.00              
ATOM   2284 2HD1 LEU B  78      13.572  17.392 -85.006  1.00  0.00              
ATOM   2285 3HD1 LEU B  78      14.353  18.967 -85.284  1.00  0.00              
ATOM   2286 1HD2 LEU B  78      11.778  20.444 -86.140  1.00  0.00              
ATOM   2287 2HD2 LEU B  78      13.341  20.563 -86.985  1.00  0.00              
ATOM   2288 3HD2 LEU B  78      11.882  20.066 -87.876  1.00  0.00              
ATOM   2289  N   GLN B  79      13.902  15.892 -90.251  1.00 25.78              
ATOM   2290  CA  GLN B  79      14.855  15.164 -91.085  1.00 34.77              
ATOM   2291  C   GLN B  79      16.280  15.587 -90.753  1.00 34.65              
ATOM   2292  O   GLN B  79      17.002  16.125 -91.595  1.00 34.19              
ATOM   2293  CB  GLN B  79      14.571  15.384 -92.574  1.00 40.48              
ATOM   2294  CG  GLN B  79      13.407  14.555 -93.101  1.00 48.02              
ATOM   2295  CD  GLN B  79      12.074  15.262 -92.976  1.00 51.44              
ATOM   2296  OE1 GLN B  79      11.015  14.641 -93.073  1.00 53.40              
ATOM   2297  NE2 GLN B  79      12.119  16.571 -92.779  1.00 56.42              
ATOM   2298  H   GLN B  79      13.119  15.396 -89.852  1.00  0.00              
ATOM   2299  HA  GLN B  79      14.789  14.098 -90.868  1.00  0.00              
ATOM   2300 1HB  GLN B  79      14.362  16.446 -92.701  1.00  0.00              
ATOM   2301 2HB  GLN B  79      15.485  15.127 -93.110  1.00  0.00              
ATOM   2302 1HG  GLN B  79      13.426  14.062 -94.073  1.00  0.00              
ATOM   2303 2HG  GLN B  79      13.472  13.804 -92.313  1.00  0.00              
ATOM   2304 1HE2 GLN B  79      11.270  17.094 -92.689  1.00  0.00              
ATOM   2305 2HE2 GLN B  79      13.002  17.038 -92.720  1.00  0.00              
ATOM   2306  N   ARG B  80      16.667  15.340 -89.507  1.00 34.39              
ATOM   2307  CA  ARG B  80      17.994  15.675 -89.009  1.00 33.15              
ATOM   2308  C   ARG B  80      19.039  14.715 -89.564  1.00 33.21              
ATOM   2309  O   ARG B  80      20.093  15.197 -90.027  1.00 32.65              
ATOM   2310  OXT ARG B  80      18.795  13.491 -89.516  1.00 37.67              
ATOM   2311  CB  ARG B  80      17.996  15.620 -87.482  1.00 31.79              
ATOM   2312  CG  ARG B  80      17.059  16.623 -86.829  1.00 28.44              
ATOM   2313  CD  ARG B  80      16.798  16.264 -85.378  1.00 29.51              
ATOM   2314  NE  ARG B  80      16.054  15.013 -85.264  1.00 22.61              
ATOM   2315  CZ  ARG B  80      15.733  14.434 -84.111  1.00 22.15              
ATOM   2316  NH1 ARG B  80      16.091  14.994 -82.964  1.00 27.52              
ATOM   2317  NH2 ARG B  80      15.054  13.297 -84.107  1.00 22.08              
ATOM   2318  H   ARG B  80      16.004  14.900 -88.885  1.00  0.00              
ATOM   2319  HA  ARG B  80      18.244  16.700 -89.285  1.00  0.00              
ATOM   2320 1HB  ARG B  80      17.708  14.608 -87.199  1.00  0.00              
ATOM   2321 2HB  ARG B  80      19.020  15.809 -87.159  1.00  0.00              
ATOM   2322 1HG  ARG B  80      17.516  17.611 -86.884  1.00  0.00              
ATOM   2323 2HG  ARG B  80      16.118  16.627 -87.381  1.00  0.00              
ATOM   2324 1HD  ARG B  80      17.752  16.158 -84.863  1.00  0.00              
ATOM   2325 2HD  ARG B  80      16.221  17.064 -84.914  1.00  0.00              
ATOM   2326  HE  ARG B  80      15.681  14.416 -85.990  1.00  0.00              
ATOM   2327 1HH1 ARG B  80      16.607  15.862 -82.967  1.00  0.00              
ATOM   2328 2HH1 ARG B  80      15.845  14.549 -82.091  1.00  0.00              
ATOM   2329 1HH2 ARG B  80      14.781  12.872 -84.982  1.00  0.00              
ATOM   2330 2HH2 ARG B  80      14.813  12.859 -83.230  1.00  0.00              
TER                                                                             
# All scores below are weighted scores, not raw scores.
#BEGIN_POSE_ENERGIES_TABLE msd_output_1_AB_1.pdb
label fa_atr fa_rep fa_sol fa_intra_rep pro_close fa_pair hbond_sr_bb hbond_lr_bb hbond_bb_sc hbond_sc dslf_ss_dst dslf_cs_ang dslf_ss_dih dslf_ca_dih rama omega fa_dun p_aa_pp ref total
weights 0.8 0.44 0.65 0.004 1 0.49 0.585 1.17 1.17 1.1 0.5 2 5 5 0.2 0.5 0.56 0.32 1 NA
pose -593.933 76.2718 310.514 1.24921 0.713658 -16.7612 -43.682 -43.5209 -5.71747 -13.51 0 0 0 0 -9.4663 2.80013 144.825 -13.7922 -34.17 -238.179
LYS_p:NtermProteinFull_1 -1.9229 0.293988 1.42897 0.0118914 0 -0.0011549 0 0 0 0 0 0 0 0 0 0.0166169 3.4109 0 -0.65 2.58832
ARG_2 -3.37122 2.39424 1.75914 0.0235375 0 -0.425716 0 0 0 -0.128982 0 0 0 0 -0.121155 0.00200723 3.87198 -0.0904795 -0.98 2.93336
LEU_3 -3.5262 0.243131 1.12903 0.0073866 0 0 0 -1.54943 0 0 0 0 0 0 -0.0536669 0.176345 1.84174 -0.114017 -0.1 -1.94566
VAL_4 -2.61764 1.76355 0.928457 0.0139525 0 0 0 0 0 0 0 0 0 0 -0.148625 0.0441727 1.0746 -0.21988 0.29 1.12859
LYS_5 -3.78342 0.483095 2.35077 0.00609192 0 -0.166755 0 -1.41494 0 -0.349667 0 0 0 0 0.135504 0.0196419 1.32168 0.0042048 -0.65 -2.0438
THR_6 -2.47461 0.332995 1.14655 0.00547765 0 -0.0140883 0 0 0 0 0 0 0 0 -0.0309968 0.000107349 0.502633 -0.0162786 -0.27 -0.818209
PHE_7 -6.41057 0.645783 1.82884 0.0246511 0 0 0 -1.5678 0 0 0 0 0 0 -0.0979637 0.00914765 0.576848 -0.0609913 0.63 -4.42206
ALA_8 -1.54388 0.224587 0.631929 0.000718733 0 0 0 0 0 0 0 0 0 0 -0.114459 0.00281084 0 0.0162227 0.16 -0.622069
PHE_9 -6.41628 1.11354 1.64905 0.0233901 0.125861 0 0 -0.403821 0 0 0 0 0 0 -0.116689 0.000266304 0.701832 -0.231081 0.63 -2.92393
PRO_10 -1.89913 0.376267 1.03782 0.00228764 0.132264 0 0 0 0 0 0 0 0 0 -0.0785306 0.00287839 0.836001 -0.116846 0.02 0.313012
ASN_11 -4.78313 0.349822 3.20733 0.00884826 0 -0.118836 0 0 -0.32017 0 0 0 0 0 0.509246 0.000371958 1.27065 -0.127682 -0.89 -0.893548
HIS_D_12 -6.33305 0.5624 2.82681 0.00879012 0 -0.0134313 -0.388702 0 0 -0.51382 0 0 0 0 0.0663022 0.00431006 1.68455 -0.0464961 0.56 -1.58234
ARG_13 -4.41639 0.251366 3.52077 0.0126714 0 -0.784525 -0.41431 0 0 -0.0149933 0 0 0 0 0.0770201 0.000488 1.3585 -0.0835129 -0.98 -1.47292
GLU_14 -4.97749 0.400876 3.17379 0.00462281 0 -0.277005 -0.406064 0 -0.32017 0 0 0 0 0 -0.267281 0.0070026 1.77151 -0.141008 -0.81 -1.84122
ALA_15 -4.71193 0.689468 1.68249 0.000674983 0 0 -0.434998 0 0 0 0 0 0 0 -0.0919638 0.00246755 0 -0.126004 0.16 -2.82979
GLY_16 -3.34281 0.278965 1.90143 2.55126e-05 0 0 -0.791355 0 0 0 0 0 0 0 0.103756 0.00397734 0 0.276061 -0.17 -1.73995
ASP_17 -4.20943 0.291511 2.97079 0.00285606 0 -0.592428 -0.59759 0 0 -0.0149933 0 0 0 0 -0.0460701 0.000588898 0.791105 0.0534292 -0.67 -2.02023
PHE_18 -6.56232 0.908275 1.48088 0.0238379 0 0 -0.836506 0 0 0 0 0 0 0 -0.0620143 0.00134158 0.508165 0.0462762 0.63 -3.86207
MET_19 -5.38286 0.429024 2.41165 0.00974411 0 0 -0.816284 0 0 0 0 0 0 0 -0.066031 0.0010864 2.15117 -0.0659643 -0.34 -1.66847
ASN_20 -5.08244 0.428116 3.99911 0.00409116 0 -0.224617 -0.775625 0 0 -0.989244 0 0 0 0 -0.0390564 0.015176 0.601048 0.0808659 -0.89 -2.87257
ARG_21 -5.07896 0.620986 3.17996 0.0101698 0 -0.029839 -0.587467 0 -0.366061 0 0 0 0 0 -0.183053 0.0114956 1.68859 -0.0866025 -0.98 -1.80078
VAL_22 -4.60215 0.294494 1.42 0.0105503 0 0 -0.852894 0 0 0 0 0 0 0 -0.0799129 0.00852887 0.377587 0.0618668 0.29 -3.07194
GLY_23 -3.33119 0.496412 1.70146 3.46626e-05 0 0 -0.777988 0 0 0 0 0 0 0 0.116666 0.0016501 0 0.27405 -0.17 -1.68891
ALA_24 -3.62129 0.434894 2.10021 0.000703421 0 0 -0.725401 0 0 0 0 0 0 0 -0.181696 0.00845615 0 -0.15362 0.16 -1.97774
LEU_25 -6.02696 0.705037 2.54307 0.008477 0 0 -0.801004 0 0 0 0 0 0 0 -0.0558926 2.42934e-05 1.18637 -0.101682 -0.1 -2.64255
ALA_26 -4.92855 0.478424 2.04984 0.000758532 0 0 -0.539282 -0.329933 0 0 0 0 0 0 -0.133685 0.000106389 0 -0.15519 0.16 -3.39751
GLU_27 -3.6295 0.241462 2.28946 0.00536362 0 -0.125589 -0.402009 0 0 0 0 0 0 0 -0.225402 0.000895634 0.892587 -0.121431 -0.81 -1.88417
ARG_28 -3.90034 0.505453 2.74076 0.0110583 0 -0.0819521 -0.352429 0 0 0 0 0 0 0 -0.187082 0.0158029 1.89022 -0.0839971 -0.98 -0.422498
GLU_29 -3.98984 0.45589 2.72613 0.00956409 0 -0.282726 -0.40241 0 -0.037956 -0.0409103 0 0 0 0 -0.170505 5.0016e-06 1.35613 -0.00778488 -0.81 -1.19441
ASN_30 -1.8142 0.126822 1.28167 0.0055051 0 -0.032072 -0.116545 0 0 0 0 0 0 0 -0.298796 0.0105904 0.821007 -0.509018 -0.89 -1.41504
HIS_31 -5.2296 0.478155 2.62323 0.00304664 0 -0.160392 0 -0.329933 -0.00940039 -0.198702 0 0 0 0 0.111608 0.0810853 2.75473 -0.25427 0.56 0.42955
HIS_32 -4.99725 0.821816 1.77863 0.00269354 0.0441285 0.00735373 0 0 0 0 0 0 0 0 -0.089713 0.000184898 0.497993 0.0145295 0.56 -1.35964
PRO_33 -3.69926 0.874827 0.776867 0.0061376 0.0557663 0 0 0 0 0 0 0 0 0 0.454203 0.378788 0.63233 0.0577895 0.02 -0.442547
ARG_34 -4.59685 0.14398 2.89248 0.00751292 0 -0.468226 0 -1.26389 0 -0.560248 0 0 0 0 -0.00281577 0.00323777 1.66249 0.0682675 -0.98 -3.09407
THR_35 -3.94889 0.72915 2.40618 0.00344206 0 -0.00516164 0 -1.57853 0 0 0 0 0 0 -0.022594 0.041855 1.3041 -0.0897513 -0.27 -1.4302
THR_36 -3.18787 0.356624 2.14405 0.00607792 0 -0.089678 0 -1.55085 0 -0.0338147 0 0 0 0 0.0604575 0.0107714 0.0314279 -0.0137254 -0.27 -2.53653
VAL_37 -4.01562 0.324068 1.22542 0.0126792 0 0 0 -1.57384 0 0 0 0 0 0 -0.20513 0.0131465 0.0348168 -0.337729 0.29 -4.2322
GLU_38 -3.9392 0.265509 2.39929 0.00677936 0 -0.466549 -0.652026 0 0 -0.604789 0 0 0 0 0.269086 0.000709787 0.90574 0.260943 -0.81 -2.36451
PHE_39 -3.51331 0.313005 1.07822 0.0242089 0 0 0 0 0 0 0 0 0 0 -0.123379 0.022243 0.381743 0.0541003 0.63 -1.13317
GLY_40 -2.66437 0.220426 1.33436 2.47876e-05 0 0 0 -0.403821 0 0 0 0 0 0 -0.259269 7.96809e-05 0 -0.664486 -0.17 -2.60706
ARG_41 -4.64064 0.548612 2.81414 0.0119305 0 -0.248705 -0.652026 0 0 -0.604789 0 0 0 0 0.050324 0.115549 1.51636 -0.111813 -0.98 -2.18106
VAL_42 -4.75629 0.612787 1.47403 0.0134595 0 0 0 -1.5678 0 0 0 0 0 0 -0.180181 0.0574413 0.105909 -0.386208 0.29 -4.33685
THR_43 -3.46895 0.28084 2.02532 0.00629299 0 -0.0495863 0 -1.55085 0 0 0 0 0 0 -0.0219789 0.000123215 0.0810338 -0.0657435 -0.27 -3.0335
VAL_44 -3.92466 0.200139 1.27647 0.00984296 0 0 0 -1.41494 0 0 0 0 0 0 -0.213183 0.00202713 0.225288 -0.377569 0.29 -3.92658
GLU_45 -5.62578 1.81834 3.39748 0.00364756 0 -0.592292 0 -1.26389 0 -0.68923 0 0 0 0 0.0352813 0.005241 2.20638 0.12185 -0.81 -1.39297
TRP_46 -9.09169 1.03572 2.90584 0.0205253 0 0 0 -1.54943 0 -0.107898 0 0 0 0 -0.0184281 0.177361 1.22264 -0.0202973 0.91 -4.51565
TRP_47 -5.10548 0.201486 2.35767 0.0242486 0 0 0 0 -0.00940039 0 0 0 0 0 -0.0392796 0.000185128 1.38673 -0.241487 0.91 -0.515327
THR_48 -4.23926 0.196189 2.87485 0.0064364 0 -0.184941 -0.186983 -1.22446 0 -0.0307269 0 0 0 0 0.0827297 0.0108608 0.0499528 0.101649 -0.27 -2.8137
HIS_49 -1.87385 0.314639 0.99407 0.00667795 0 0.0157597 -0.215006 0 0 0 0 0 0 0 0.141528 0.0180268 0.588073 0.0787586 0.56 0.628677
SER_50 -1.40652 0.307934 0.821374 0.00404632 0 -0.0145594 0 0 0 0 0 0 0 0 -0.117896 0.00305539 0.575995 0.0362808 -0.37 -0.160289
ALA_51 -1.93235 0.497803 0.836853 0.000964642 0 0 -0.0391562 0 0 0 0 0 0 0 -0.196083 0.00128677 0 -0.0255385 0.16 -0.696221
GLY_52 -1.2285 0.127857 0.755914 2.41479e-05 0 0 -0.362832 0 0 0 0 0 0 0 -0.277275 0.00128756 0 -0.48934 -0.17 -1.64287
GLY_53 -2.42142 0.414755 1.3417 0.000134037 0 0 0 -1.22446 0 0 0 0 0 0 0.261636 0.0178472 0 -0.789496 -0.17 -2.56931
VAL_54 -3.16084 0.118789 1.60579 0.0130764 0 0 0 0 0 0 0 0 0 0 -0.214631 0.000380897 0.0821783 -0.194524 0.29 -1.45978
THR_55 -4.08588 0.271977 2.92841 0.00891332 0 -0.0733258 -0.325342 0 -0.61199 -0.0699438 0 0 0 0 -0.087345 1.03139e-05 0.0435806 -0.412435 -0.27 -2.68338
GLU_56 -3.1043 0.215941 2.39471 0.00913805 0 -0.361307 -0.416531 0 0 -0.342929 0 0 0 0 -0.208264 0.00042861 2.79094 -0.110247 -0.81 0.0575884
LYS_57 -4.67157 0.667507 3.29097 0.0084625 0 -0.611652 -0.431056 0 -0.037956 -0.0645543 0 0 0 0 -0.198783 0.000845571 1.75012 -0.0408264 -0.65 -0.988488
ASP_58 -7.31188 0.613703 5.00771 0.00300698 0 -0.3192 -0.421162 0 -0.61199 -0.299373 0 0 0 0 -0.111138 0.00620825 1.1889 0.0418407 -0.67 -2.88338
ARG_59 -6.03242 0.294944 4.03264 0.0109131 0 -0.265515 -0.722528 0 0 -0.341749 0 0 0 0 -0.222647 0.0219983 1.9929 -0.0915119 -0.98 -2.30297
GLU_60 -4.78292 0.34007 3.09335 0.00820261 0 -0.284276 -0.850159 0 0 -0.0236439 0 0 0 0 -0.186462 0.0001843 1.2905 -0.111435 -0.81 -2.31659
MET_61 -7.01001 1.15007 2.5205 0.00371389 0 0 -0.770511 0 0 0 0 0 0 0 -0.119701 0.00711289 1.32513 -0.10545 -0.34 -3.33914
ALA_62 -3.77343 0.323914 1.89878 0.000735271 0 0 -0.825218 0 0 0 0 0 0 0 -0.106028 7.19912e-08 0 -0.141948 0.16 -2.46319
ARG_63 -4.34764 0.256187 2.82891 0.0115343 0 -0.261458 -0.789235 0 0 -0.00117995 0 0 0 0 -0.196169 0.00134957 1.53548 -0.0807796 -0.98 -2.02299
LEU_64 -4.40431 0.382403 1.7908 0.00786109 0 0 -0.49366 0 0 0 0 0 0 0 -0.141151 0.0103732 0.166252 -0.095373 -0.1 -2.87681
THR_65 -4.8097 0.509769 2.56774 0.00937204 0 0.0247583 -0.458869 0 0 -0.107898 0 0 0 0 0.0136532 0.00428901 0.180942 0.071655 -0.27 -2.26429
ASP_66 -4.28601 0.463785 3.29653 0.00449526 0 -0.32689 -0.769346 0 0 -0.349667 0 0 0 0 -0.136514 0.00164799 1.03034 0.0185075 -0.67 -1.72312
ALA_67 -2.90294 0.651036 1.67115 0.000841566 0 0 -0.645335 0 0 0 0 0 0 0 -0.209615 0.000288666 0 -0.136984 0.16 -1.41156
LEU_68 -5.36272 1.30281 2.9775 0.00552184 0 0 -0.179446 0 -0.468447 0 0 0 0 0 -0.0793311 0.0025711 0.384261 0.00312174 -0.1 -1.51416
LEU_69 -3.76931 0.982771 1.72694 0.00577823 0 0 -0.344073 0 0 0 0 0 0 0 -0.167946 0.012263 0.379402 -0.0810795 -0.1 -1.35526
GLN_70 -2.97553 1.58202 2.6734 0.0439009 0 -0.029839 -0.274503 0 -0.102386 0 0 0 0 0 0.128931 5.93416e-06 5.44549 -0.21813 -0.97 5.30336
ARG_p:CtermProteinFull_71 -1.80465 0.106683 1.4173 0.01111 0 -0.0634895 0 0 0 0 0 0 0 0 0 0 2.0536 0 -0.98 0.740555
LYS_p:NtermProteinFull_72 -1.9229 0.293599 1.42886 0.0118691 0 -0.00115446 0 0 0 0 0 0 0 0 0 0.0167194 3.41255 0 -0.65 2.58954
ARG_73 -3.37141 2.39434 1.75908 0.0235318 0 -0.425731 0 0 0 -0.129187 0 0 0 0 -0.121061 0.0019336 3.87036 -0.0907175 -0.98 2.93113
LEU_74 -3.52627 0.243373 1.12913 0.00738886 0 0 0 -1.54904 0 0 0 0 0 0 -0.0537543 0.176379 1.84756 -0.114111 -0.1 -1.93935
VAL_75 -2.61758 1.76288 0.92832 0.013919 0 0 0 0 0 0 0 0 0 0 -0.14851 0.044936 1.07498 -0.219998 0.29 1.12895
LYS_76 -3.78337 0.482504 2.35092 0.00608707 0 -0.166793 0 -1.41449 0 -0.349097 0 0 0 0 0.135308 0.0192898 1.32402 0.00444958 -0.65 -2.04117
THR_77 -2.47453 0.332334 1.14659 0.00548103 0 -0.0140817 0 0 0 0 0 0 0 0 -0.0310117 0.000155724 0.50049 -0.0158703 -0.27 -0.820443
PHE_78 -6.41057 0.645006 1.82873 0.0246575 0 0 0 -1.56783 0 0 0 0 0 0 -0.0974091 0.00906139 0.580701 -0.0605472 0.63 -4.4182
ALA_79 -1.54388 0.225072 0.631986 0.000719403 0 0 0 0 0 0 0 0 0 0 -0.115203 0.00275881 0 0.0157068 0.16 -0.622841
PHE_80 -6.41766 1.11352 1.65146 0.0233818 0.12539 0 0 -0.404215 0 0 0 0 0 0 -0.116864 0.000254928 0.703883 -0.231435 0.63 -2.92228
PRO_81 -2.02791 0.376294 1.13164 0.00229328 0.131794 0 0 0 0 0 0 0 0 0 -0.078939 0.00257417 0.836226 -0.11787 0.02 0.276103
ASN_82 -5.22835 0.47519 3.31603 0.00885181 0 -0.113936 0 0 -0.320764 0 0 0 0 0 0.510075 0.000383478 1.26854 -0.12826 -0.89 -1.10224
TYR_83 -7.13215 0.656813 2.81091 0.0263861 0 0 -0.388163 0 0 0 0 0 0 0 0.0770534 0.00436307 0.937476 0.0386181 0.51 -2.45869
ARG_84 -4.22458 0.243966 3.18445 0.0126931 0 -0.773603 -0.41431 0 0 -0.0144238 0 0 0 0 0.0755226 0.000500729 1.35922 -0.0836283 -0.98 -1.61419
GLU_85 -5.00061 0.400845 3.17947 0.00461678 0 -0.276912 -0.406147 0 -0.320764 0 0 0 0 0 -0.267079 0.00656808 1.77258 -0.141108 -0.81 -1.85855
ALA_86 -4.72464 0.689553 1.70178 0.000674563 0 0 -0.435008 0 0 0 0 0 0 0 -0.0918054 0.00221818 0 -0.125945 0.16 -2.82317
MET_87 -5.43129 0.406284 3.14878 0.00530651 0 0 -0.790642 0 0 0 0 0 0 0 -0.1192 0.00395898 1.51028 -0.101173 -0.34 -1.7077
ASP_88 -4.26293 0.291396 2.9272 0.00285411 0 -0.350038 -0.598311 0 0 -0.0144238 0 0 0 0 -0.0464809 0.000508747 0.792264 0.0533612 -0.67 -1.87461
PHE_89 -6.56861 0.90672 1.48335 0.0238531 0 0 -0.836253 0 0 0 0 0 0 0 -0.0616951 0.00120908 0.508589 0.0457881 0.63 -3.86705
ALA_90 -4.14499 0.258054 1.68165 0.00072539 0 0 -0.816294 0 0 0 0 0 0 0 -0.158349 0.00101684 0 -0.162289 0.16 -3.18048
ASN_91 -4.8637 0.336555 4.05305 0.00377074 0 -0.245717 -0.775116 0 0 -1.10602 0 0 0 0 -0.0394399 0.0151155 1.16098 0.0805131 -0.89 -2.27001
ARG_92 -5.11586 0.623269 3.19015 0.0101772 0 -0.0298435 -0.586851 0 -0.336123 0 0 0 0 0 -0.183234 0.0114214 1.68694 -0.0868433 -0.98 -1.7968
VAL_93 -4.86132 0.295754 1.53407 0.0105461 0 0 -0.853157 0 0 0 0 0 0 0 -0.0796031 0.00857784 0.376893 0.0611185 0.29 -3.21712
ARG_94 -6.19316 0.479584 4.00834 0.01447 0 -0.70832 -0.777735 0 0 -0.273846 0 0 0 0 -0.17939 0.00162434 1.89389 -0.0768604 -0.98 -2.79141
ALA_95 -3.71434 0.435072 2.13639 0.000705372 0 0 -0.725362 0 0 0 0 0 0 0 -0.182181 0.00841175 0 -0.153571 0.16 -2.03488
LEU_96 -6.03026 0.706061 2.54555 0.00849183 0 0 -0.800023 0 0 0 0 0 0 0 -0.0560541 8.70062e-05 1.18821 -0.101748 -0.1 -2.63968
ALA_97 -4.87809 0.382074 2.06439 0.000757956 0 0 -0.539035 -0.329465 0 0 0 0 0 0 -0.133624 7.78286e-05 0 -0.155253 0.16 -3.42816
GLU_98 -3.90705 0.241878 2.63971 0.00535195 0 -0.434685 -0.401114 0 0 -0.157068 0 0 0 0 -0.224725 0.00106522 0.893022 -0.121189 -0.81 -2.2748
ARG_99 -3.89998 0.50569 2.7401 0.0110906 0 -0.0819798 -0.352725 0 0 0 0 0 0 0 -0.187458 0.015894 1.8891 -0.0841232 -0.98 -0.424391
GLU_100 -3.98967 0.456314 2.72601 0.00955584 0 -0.282749 -0.402166 0 -0.0363204 -0.0391921 0 0 0 0 -0.170306 3.68294e-05 1.35599 -0.00755784 -0.81 -1.19006
ASN_101 -1.87071 0.126941 1.31174 0.00550382 0 -0.0351012 -0.115655 0 0 0 0 0 0 0 -0.298808 0.0102859 0.821192 -0.509004 -0.89 -1.44361
HIS_102 -5.30758 0.479148 2.65603 0.00304321 0 -0.1604 0 -0.329465 -0.00935333 -0.201098 0 0 0 0 0.111577 0.0810853 2.75271 -0.25429 0.56 0.381407
HIS_103 -4.56539 0.310168 1.78487 0.00389853 0.0442933 0.00119534 0 0 0 -0.51382 0 0 0 0 -0.0895133 0.000173112 0.77623 0.0148529 0.56 -1.67304
PRO_104 -3.69875 0.918825 0.76838 0.00613691 0.0541599 0 0 0 0 0 0 0 0 0 0.452943 0.378788 0.635017 0.0561035 0.02 -0.408397
ARG_105 -4.56507 0.144249 2.83808 0.00753714 0 -0.46846 0 -1.26296 0 -0.560311 0 0 0 0 -0.00278874 0.00296622 1.66254 0.0682599 -0.98 -3.11596
MET_106 -4.72467 0.53613 1.86269 0.00301371 0 0 0 -1.57384 0 0 0 0 0 0 -0.0895096 0.040844 1.46984 0.00153526 -0.34 -2.81398
THR_107 -3.3456 0.367214 2.15297 0.00631315 0 -0.0801767 0 -1.55108 0 -0.0338147 0 0 0 0 0.0600775 0.0104167 0.0314161 -0.0137447 -0.27 -2.66601
ILE_108 -5.10101 0.576107 1.80447 0.0175596 0 0 0 -1.57853 0 0 0 0 0 0 -0.207575 0.0132359 2.29007 -0.343361 0.24 -2.28903
GLU_109 -4.00431 0.318006 2.38503 0.00678812 0 -0.466242 -0.651993 0 0 -0.605014 0 0 0 0 0.268569 0.000851855 0.907425 0.260901 -0.81 -2.38999
TRP_110 -4.64785 0.669628 1.51694 0.0289929 0 0 0 0 0 0 0 0 0 0 -0.144624 0.0222114 0.85586 0.132012 0.91 -0.65683
GLY_111 -2.7582 0.235276 1.39829 2.47304e-05 0 0 0 -0.404215 0 0 0 0 0 0 -0.259717 8.0937e-05 0 -0.664974 -0.17 -2.62344
ARG_112 -4.64105 0.54735 2.81182 0.0119346 0 -0.24871 -0.651993 0 0 -0.605014 0 0 0 0 0.050929 0.115699 1.51554 -0.111487 -0.98 -2.18498
VAL_113 -4.75025 0.611188 1.49156 0.0134611 0 0 0 -1.56783 0 0 0 0 0 0 -0.180312 0.0574256 0.105299 -0.386273 0.29 -4.31573
THR_114 -3.46869 0.280171 2.01087 0.00629114 0 -0.0495789 0 -1.55108 0 0 0 0 0 0 -0.0219851 0.000123215 0.0814672 -0.0657689 -0.27 -3.04818
VAL_115 -3.9024 0.200083 1.29867 0.00983723 0 0 0 -1.41449 0 0 0 0 0 0 -0.213289 0.00206569 0.2242 -0.377747 0.29 -3.88306
GLU_116 -5.62473 1.81865 3.39671 0.00365528 0 -0.5923 0 -1.26296 0 -0.689498 0 0 0 0 0.0353332 0.00559593 2.20393 0.121996 -0.81 -1.39362
TRP_117 -9.09113 1.03546 2.90577 0.0205412 0 0 0 -1.54904 0 -0.10523 0 0 0 0 -0.0182956 0.177735 1.22709 -0.0201128 0.91 -4.50722
TRP_118 -5.10579 0.201574 2.35783 0.0242533 0 0 0 0 -0.00935333 0 0 0 0 0 -0.0395316 0.000227034 1.38186 -0.241826 0.91 -0.520759
THR_119 -4.23891 0.196323 2.87473 0.00643978 0 -0.184964 -0.186804 -1.22388 0 -0.030803 0 0 0 0 0.0832492 0.0109163 0.0499277 0.102401 -0.27 -2.81137
HIS_120 -1.87384 0.314955 0.994155 0.0066725 0 0.0157507 -0.215585 0 0 0 0 0 0 0 0.142322 0.0184964 0.58689 0.0790407 0.56 0.628854
SER_121 -1.40624 0.308534 0.821289 0.00403884 0 -0.0145681 0 0 0 0 0 0 0 0 -0.11804 0.00286685 0.573141 0.0359396 -0.37 -0.163043
ALA_122 -1.93206 0.498397 0.836652 0.000964446 0 0 -0.0392626 0 0 0 0 0 0 0 -0.196083 0.00128677 0 -0.0255385 0.16 -0.695641
GLY_123 -1.22854 0.127761 0.755914 2.41964e-05 0 0 -0.363126 0 0 0 0 0 0 0 -0.277127 0.0012899 0 -0.488321 -0.17 -1.64213
GLY_124 -2.42135 0.41435 1.34155 0.000135152 0 0 0 -1.22388 0 0 0 0 0 0 0.262729 0.0182502 0 -0.789469 -0.17 -2.56768
VAL_125 -3.16054 0.118849 1.60555 0.0130594 0 0 0 0 0 0 0 0 0 0 -0.214774 0.000380897 0.0827114 -0.195132 0.29 -1.45989
THR_126 -4.08604 0.272138 2.92861 0.008943 0 -0.0733163 -0.325011 0 -0.612035 -0.0700732 0 0 0 0 -0.087345 2.9462e-05 0.0435048 -0.412435 -0.27 -2.68303
GLU_127 -3.10414 0.215707 2.39455 0.00914191 0 -0.361285 -0.416431 0 0 -0.342824 0 0 0 0 -0.208678 0.000449617 2.79555 -0.1104 -0.81 0.0616502
LYS_128 -4.67211 0.666589 3.29135 0.00846421 0 -0.611678 -0.431002 0 -0.0363204 -0.0627833 0 0 0 0 -0.199092 0.000845571 1.75096 -0.0408189 -0.65 -0.985598
ASP_129 -7.31196 0.613446 5.00761 0.00300655 0 -0.31919 -0.420684 0 -0.612035 -0.301974 0 0 0 0 -0.110915 0.0059144 1.18943 0.0420433 -0.67 -2.88531
ARG_130 -6.03249 0.295138 4.03274 0.0109467 0 -0.265521 -0.72234 0 0 -0.341643 0 0 0 0 -0.222818 0.0215602 1.99219 -0.0915058 -0.98 -2.30374
GLU_131 -4.78279 0.3401 3.0932 0.00820495 0 -0.284274 -0.85001 0 0 -0.0235912 0 0 0 0 -0.187003 0.00012752 1.29248 -0.111582 -0.81 -2.31513
MET_132 -7.01031 1.15127 2.52071 0.00371062 0 0 -0.770337 0 0 0 0 0 0 0 -0.120545 0.00731922 1.32205 -0.10622 -0.34 -3.34235
ALA_133 -3.7733 0.323827 1.89866 0.000735683 0 0 -0.825087 0 0 0 0 0 0 0 -0.106468 4.72736e-06 0 -0.141983 0.16 -2.46361
ARG_134 -4.34743 0.255693 2.82888 0.0115545 0 -0.261448 -0.789352 0 0 -0.00118012 0 0 0 0 -0.196038 0.00134716 1.53505 -0.0806489 -0.98 -2.02357
LEU_135 -4.40403 0.382688 1.79077 0.00785859 0 0 -0.493606 0 0 0 0 0 0 0 -0.141086 0.0110938 0.166464 -0.0955052 -0.1 -2.87535
THR_136 -4.80996 0.510091 2.56767 0.00935428 0 0.0247525 -0.458956 0 0 -0.10523 0 0 0 0 0.0132299 0.0042657 0.176774 0.0718152 -0.27 -2.26619
ASP_137 -4.28591 0.464022 3.29656 0.00449522 0 -0.326902 -0.769138 0 0 -0.349097 0 0 0 0 -0.136698 0.00149252 1.03258 0.0184546 -0.67 -1.72014
ALA_138 -2.90327 0.651202 1.67115 0.000839509 0 0 -0.645479 0 0 0 0 0 0 0 -0.209053 0.000229127 0 -0.137329 0.16 -1.4117
LEU_139 -5.36266 1.30055 2.97721 0.00552488 0 0 -0.179648 0 -0.432301 0 0 0 0 0 -0.0794184 0.00219879 0.381123 0.00328429 -0.1 -1.48415
LEU_140 -3.76943 0.983336 1.72679 0.00577636 0 0 -0.343853 0 0 0 0 0 0 0 -0.16795 0.012137 0.380152 -0.0810598 -0.1 -1.3541
GLN_141 -2.97562 1.58387 2.6734 0.0440461 0 -0.0298435 -0.274338 0 -0.0961784 0 0 0 0 0 0.128766 3.98221e-07 5.44546 -0.218297 -0.97 5.31126
ARG_p:CtermProteinFull_142 -1.80468 0.106874 1.41722 0.0111379 0 -0.06353 0 0 0 0 0 0 0 0 0 0 2.05146 0 -0.98 0.738481
#END_POSE_ENERGIES_TABLE msd_output_1_AB_1.pdb
