# Supplementary material for: A Generic Program for Multistate Protein Design
Source: PLoS One. 2011 Jul 6;6(7):e20937. doi: 10.1371/journal.pone.0020937 (PMC3130737; doi:10.1371/journal.pone.0020937)
Supplement: File S2 — Design models generated by this study for both the heterodimerization task and the orthogonal interface redesign task. (BZ2) [file pone.0020937.s002.bz2 › SupplementaryMaterials/select_heterodimer_designs/design4/v2_redes8_4_take2_31_1dG_1.0Ent_BB.pdb]

ATOM      1  N   LYS A  10       0.838  40.160 -67.579  1.00 23.61              
ATOM      2  CA  LYS A  10      -0.121  41.140 -68.077  1.00 19.49              
ATOM      3  C   LYS A  10      -0.185  41.060 -69.603  1.00 12.64              
ATOM      4  O   LYS A  10       0.710  41.544 -70.294  1.00 12.85              
ATOM      5  CB  LYS A  10       0.307  42.540 -67.641  1.00 27.71              
ATOM      6  CG  LYS A  10      -0.743  43.611 -67.857  1.00 35.53              
ATOM      7  CD  LYS A  10      -1.989  43.333 -67.034  1.00 43.10              
ATOM      8  CE  LYS A  10      -2.969  44.485 -67.134  1.00 44.49              
ATOM      9  NZ  LYS A  10      -3.291  44.798 -68.551  1.00 48.88              
ATOM     10 1H   LYS A  10       1.633  40.461 -67.052  1.00  0.00              
ATOM     11 2H   LYS A  10       0.538  39.441 -66.953  1.00  0.00              
ATOM     12 3H   LYS A  10       1.329  39.571 -68.220  1.00  0.00              
ATOM     13  HA  LYS A  10      -1.111  40.927 -67.671  1.00  0.00              
ATOM     14 1HB  LYS A  10       0.554  42.483 -66.581  1.00  0.00              
ATOM     15 2HB  LYS A  10       1.203  42.792 -68.208  1.00  0.00              
ATOM     16 1HG  LYS A  10      -0.321  44.574 -67.566  1.00  0.00              
ATOM     17 2HG  LYS A  10      -1.002  43.634 -68.915  1.00  0.00              
ATOM     18 1HD  LYS A  10      -2.454  42.419 -67.406  1.00  0.00              
ATOM     19 2HD  LYS A  10      -1.694  43.191 -65.994  1.00  0.00              
ATOM     20 1HE  LYS A  10      -3.878  44.208 -66.602  1.00  0.00              
ATOM     21 2HE  LYS A  10      -2.521  45.357 -66.657  1.00  0.00              
ATOM     22 1HZ  LYS A  10      -3.944  45.568 -68.586  1.00  0.00              
ATOM     23 2HZ  LYS A  10      -2.445  45.052 -69.041  1.00  0.00              
ATOM     24 3HZ  LYS A  10      -3.703  43.987 -68.989  1.00  0.00              
ATOM     25  N   ARG A  11      -1.250  40.455 -70.122  1.00 10.27              
ATOM     26  CA  ARG A  11      -1.403  40.283 -71.562  1.00 10.62              
ATOM     27  C   ARG A  11      -2.846  40.464 -71.999  1.00 10.19              
ATOM     28  O   ARG A  11      -3.772  40.302 -71.205  1.00  9.91              
ATOM     29  CB  ARG A  11      -0.930  38.887 -71.945  1.00 14.21              
ATOM     30  CG  ARG A  11      -1.656  37.807 -71.164  1.00 23.24              
ATOM     31  CD  ARG A  11      -0.945  36.478 -71.244  1.00 31.44              
ATOM     32  NE  ARG A  11      -1.725  35.402 -70.636  1.00 27.17              
ATOM     33  CZ  ARG A  11      -2.033  35.330 -69.346  1.00 37.04              
ATOM     34  NH1 ARG A  11      -1.629  36.274 -68.507  1.00 33.69              
ATOM     35  NH2 ARG A  11      -2.745  34.307 -68.891  1.00 39.44              
ATOM     36  H   ARG A  11      -1.970  40.106 -69.506  1.00  0.00              
ATOM     37  HA  ARG A  11      -0.762  40.991 -72.088  1.00  0.00              
ATOM     38 1HB  ARG A  11      -1.106  38.773 -73.014  1.00  0.00              
ATOM     39 2HB  ARG A  11       0.141  38.849 -71.747  1.00  0.00              
ATOM     40 1HG  ARG A  11      -1.719  38.116 -70.120  1.00  0.00              
ATOM     41 2HG  ARG A  11      -2.661  37.701 -71.573  1.00  0.00              
ATOM     42 1HD  ARG A  11      -0.769  36.233 -72.291  1.00  0.00              
ATOM     43 2HD  ARG A  11       0.009  36.555 -70.724  1.00  0.00              
ATOM     44  HE  ARG A  11      -2.137  34.583 -71.064  1.00  0.00              
ATOM     45 1HH1 ARG A  11      -1.085  37.052 -68.851  1.00  0.00              
ATOM     46 2HH1 ARG A  11      -1.868  36.211 -67.528  1.00  0.00              
ATOM     47 1HH2 ARG A  11      -3.051  33.585 -69.529  1.00  0.00              
ATOM     48 2HH2 ARG A  11      -2.977  34.254 -67.910  1.00  0.00              
ATOM     49  N   LEU A  12      -3.018  40.797 -73.274  1.00  8.68              
ATOM     50  CA  LEU A  12      -4.329  41.001 -73.881  1.00  8.99              
ATOM     51  C   LEU A  12      -4.649  39.675 -74.559  1.00 10.37              
ATOM     52  O   LEU A  12      -3.973  39.285 -75.516  1.00 12.43              
ATOM     53  CB  LEU A  12      -4.227  42.132 -74.896  1.00 12.34              
ATOM     54  CG  LEU A  12      -5.493  42.738 -75.487  1.00 12.53              
ATOM     55  CD1 LEU A  12      -6.456  43.161 -74.388  1.00 13.59              
ATOM     56  CD2 LEU A  12      -5.086  43.928 -76.337  1.00 13.32              
ATOM     57  H   LEU A  12      -2.190  40.912 -73.841  1.00  0.00              
ATOM     58  HA  LEU A  12      -5.051  41.265 -73.109  1.00  0.00              
ATOM     59 1HB  LEU A  12      -3.745  42.885 -74.274  1.00  0.00              
ATOM     60 2HB  LEU A  12      -3.570  41.872 -75.726  1.00  0.00              
ATOM     61  HG  LEU A  12      -5.940  41.985 -76.136  1.00  0.00              
ATOM     62 1HD1 LEU A  12      -7.353  43.591 -74.835  1.00  0.00              
ATOM     63 2HD1 LEU A  12      -6.731  42.292 -73.790  1.00  0.00              
ATOM     64 3HD1 LEU A  12      -5.977  43.904 -73.751  1.00  0.00              
ATOM     65 1HD2 LEU A  12      -5.975  44.383 -76.775  1.00  0.00              
ATOM     66 2HD2 LEU A  12      -4.571  44.661 -75.715  1.00  0.00              
ATOM     67 3HD2 LEU A  12      -4.419  43.596 -77.133  1.00  0.00              
ATOM     68  N   VAL A  13      -5.697  39.007 -74.088  1.00  8.86              
ATOM     69  CA  VAL A  13      -6.037  37.673 -74.557  1.00 10.60              
ATOM     70  C   VAL A  13      -7.471  37.486 -75.027  1.00  8.62              
ATOM     71  O   VAL A  13      -8.405  38.076 -74.479  1.00  9.56              
ATOM     72  CB  VAL A  13      -5.782  36.647 -73.425  1.00  9.31              
ATOM     73  CG1 VAL A  13      -5.917  35.227 -73.950  1.00 11.03              
ATOM     74  CG2 VAL A  13      -4.411  36.875 -72.814  1.00  6.90              
ATOM     75  H   VAL A  13      -6.274  39.442 -73.382  1.00  0.00              
ATOM     76  HA  VAL A  13      -5.454  37.402 -75.438  1.00  0.00              
ATOM     77  HB  VAL A  13      -6.515  36.803 -72.634  1.00  0.00              
ATOM     78 1HG1 VAL A  13      -5.735  34.521 -73.140  1.00  0.00              
ATOM     79 2HG1 VAL A  13      -6.923  35.078 -74.341  1.00  0.00              
ATOM     80 3HG1 VAL A  13      -5.190  35.062 -74.745  1.00  0.00              
ATOM     81 1HG2 VAL A  13      -4.241  36.150 -72.019  1.00  0.00              
ATOM     82 2HG2 VAL A  13      -3.647  36.757 -73.583  1.00  0.00              
ATOM     83 3HG2 VAL A  13      -4.359  37.883 -72.402  1.00  0.00              
ATOM     84  N   LYS A  14      -7.632  36.632 -76.033  1.00  8.72              
ATOM     85  CA  LYS A  14      -8.942  36.289 -76.562  1.00  9.55              
ATOM     86  C   LYS A  14      -8.859  34.932 -77.241  1.00  8.42              
ATOM     87  O   LYS A  14      -7.859  34.605 -77.887  1.00  9.06              
ATOM     88  CB  LYS A  14      -9.433  37.332 -77.571  1.00  8.78              
ATOM     89  CG  LYS A  14     -10.800  36.995 -78.169  1.00 10.33              
ATOM     90  CD  LYS A  14     -11.326  38.111 -79.054  1.00 10.80              
ATOM     91  CE  LYS A  14     -12.598  37.688 -79.772  1.00 13.11              
ATOM     92  NZ  LYS A  14     -13.170  38.803 -80.573  1.00 14.23              
ATOM     93  H   LYS A  14      -6.811  36.209 -76.441  1.00  0.00              
ATOM     94  HA  LYS A  14      -9.667  36.238 -75.749  1.00  0.00              
ATOM     95 1HB  LYS A  14      -9.480  38.287 -77.046  1.00  0.00              
ATOM     96 2HB  LYS A  14      -8.684  37.390 -78.361  1.00  0.00              
ATOM     97 1HG  LYS A  14     -10.704  36.084 -78.761  1.00  0.00              
ATOM     98 2HG  LYS A  14     -11.502  36.825 -77.354  1.00  0.00              
ATOM     99 1HD  LYS A  14     -11.530  38.982 -78.430  1.00  0.00              
ATOM    100 2HD  LYS A  14     -10.560  38.363 -79.788  1.00  0.00              
ATOM    101 1HE  LYS A  14     -12.359  36.852 -80.427  1.00  0.00              
ATOM    102 2HE  LYS A  14     -13.322  37.366 -79.023  1.00  0.00              
ATOM    103 1HZ  LYS A  14     -14.012  38.488 -81.035  1.00  0.00              
ATOM    104 2HZ  LYS A  14     -13.390  39.578 -79.963  1.00  0.00              
ATOM    105 3HZ  LYS A  14     -12.497  39.100 -81.265  1.00  0.00              
ATOM    106  N   THR A  15      -9.904  34.132 -77.074  1.00  9.22              
ATOM    107  CA  THR A  15      -9.960  32.827 -77.709  1.00 10.04              
ATOM    108  C   THR A  15     -10.979  32.896 -78.835  1.00  9.52              
ATOM    109  O   THR A  15     -12.004  33.580 -78.728  1.00 14.01              
ATOM    110  CB  THR A  15     -10.370  31.723 -76.721  1.00 12.91              
ATOM    111  OG1 THR A  15     -11.655  32.027 -76.164  1.00 19.02              
ATOM    112  CG2 THR A  15      -9.343  31.603 -75.608  1.00 12.72              
ATOM    113  H   THR A  15     -10.676  34.431 -76.496  1.00  0.00              
ATOM    114  HA  THR A  15      -8.983  32.575 -78.121  1.00  0.00              
ATOM    115  HB  THR A  15     -10.440  30.776 -77.256  1.00  0.00              
ATOM    116  HG1 THR A  15     -11.975  32.854 -76.532  1.00  0.00              
ATOM    117 1HG2 THR A  15      -9.647  30.817 -74.917  1.00  0.00              
ATOM    118 2HG2 THR A  15      -8.371  31.356 -76.035  1.00  0.00              
ATOM    119 3HG2 THR A  15      -9.275  32.550 -75.074  1.00  0.00              
ATOM    120  N   PHE A  16     -10.674  32.205 -79.924  1.00 10.03              
ATOM    121  CA  PHE A  16     -11.533  32.155 -81.095  1.00 10.93              
ATOM    122  C   PHE A  16     -11.910  30.701 -81.328  1.00 10.09              
ATOM    123  O   PHE A  16     -11.043  29.825 -81.345  1.00 11.16              
ATOM    124  CB  PHE A  16     -10.791  32.713 -82.309  1.00 10.38              
ATOM    125  CG  PHE A  16     -10.400  34.158 -82.168  1.00  9.31              
ATOM    126  CD1 PHE A  16      -9.299  34.530 -81.395  1.00  9.69              
ATOM    127  CD2 PHE A  16     -11.142  35.151 -82.799  1.00 10.21              
ATOM    128  CE1 PHE A  16      -8.947  35.875 -81.256  1.00 11.16              
ATOM    129  CE2 PHE A  16     -10.796  36.496 -82.665  1.00 11.35              
ATOM    130  CZ  PHE A  16      -9.697  36.857 -81.892  1.00 11.37              
ATOM    131  H   PHE A  16      -9.803  31.693 -79.930  1.00  0.00              
ATOM    132  HA  PHE A  16     -12.429  32.753 -80.923  1.00  0.00              
ATOM    133 1HB  PHE A  16      -9.870  32.155 -82.475  1.00  0.00              
ATOM    134 2HB  PHE A  16     -11.420  32.646 -83.196  1.00  0.00              
ATOM    135  HD1 PHE A  16      -8.712  33.757 -80.898  1.00  0.00              
ATOM    136  HD2 PHE A  16     -12.004  34.868 -83.405  1.00  0.00              
ATOM    137  HE1 PHE A  16      -8.085  36.152 -80.650  1.00  0.00              
ATOM    138  HE2 PHE A  16     -11.386  37.264 -83.164  1.00  0.00              
ATOM    139  HZ  PHE A  16      -9.426  37.906 -81.784  1.00  0.00              
ATOM    140  N   ALA A  17     -13.204  30.447 -81.495  1.00 11.89              
ATOM    141  CA  ALA A  17     -13.708  29.094 -81.698  1.00 12.47              
ATOM    142  C   ALA A  17     -13.840  28.712 -83.165  1.00 12.07              
ATOM    143  O   ALA A  17     -14.171  29.541 -84.011  1.00 14.38              
ATOM    144  CB  ALA A  17     -15.056  28.938 -81.000  1.00 16.39              
ATOM    145  H   ALA A  17     -13.856  31.218 -81.480  1.00  0.00              
ATOM    146  HA  ALA A  17     -13.000  28.388 -81.263  1.00  0.00              
ATOM    147 1HB  ALA A  17     -15.429  27.925 -81.154  1.00  0.00              
ATOM    148 2HB  ALA A  17     -14.937  29.122 -79.932  1.00  0.00              
ATOM    149 3HB  ALA A  17     -15.765  29.652 -81.415  1.00  0.00              
ATOM    150  N   PHE A  18     -13.578  27.439 -83.451  1.00 13.47              
ATOM    151  CA  PHE A  18     -13.670  26.896 -84.800  1.00 13.21              
ATOM    152  C   PHE A  18     -14.265  25.494 -84.724  1.00 14.19              
ATOM    153  O   PHE A  18     -14.290  24.885 -83.660  1.00 12.94              
ATOM    154  CB  PHE A  18     -12.287  26.848 -85.454  1.00 14.89              
ATOM    155  CG  PHE A  18     -11.634  28.191 -85.562  1.00 14.26              
ATOM    156  CD1 PHE A  18     -10.865  28.693 -84.515  1.00 13.55              
ATOM    157  CD2 PHE A  18     -11.842  28.988 -86.682  1.00 15.89              
ATOM    158  CE1 PHE A  18     -10.318  29.972 -84.582  1.00 15.00              
ATOM    159  CE2 PHE A  18     -11.300  30.268 -86.756  1.00 18.82              
ATOM    160  CZ  PHE A  18     -10.537  30.759 -85.701  1.00 15.48              
ATOM    161  H   PHE A  18     -13.304  26.830 -82.693  1.00  0.00              
ATOM    162  HA  PHE A  18     -14.321  27.525 -85.409  1.00  0.00              
ATOM    163 1HB  PHE A  18     -11.617  26.218 -84.870  1.00  0.00              
ATOM    164 2HB  PHE A  18     -12.365  26.453 -86.466  1.00  0.00              
ATOM    165  HD1 PHE A  18     -10.692  28.072 -83.636  1.00  0.00              
ATOM    166  HD2 PHE A  18     -12.441  28.601 -87.507  1.00  0.00              
ATOM    167  HE1 PHE A  18      -9.719  30.352 -83.755  1.00  0.00              
ATOM    168  HE2 PHE A  18     -11.472  30.886 -87.637  1.00  0.00              
ATOM    169  HZ  PHE A  18     -10.114  31.761 -85.755  1.00  0.00              
ATOM    170  N   PRO A  19     -14.763  24.968 -85.854  1.00 15.59              
ATOM    171  CA  PRO A  19     -15.360  23.628 -85.877  1.00 17.01              
ATOM    172  C   PRO A  19     -14.357  22.476 -85.855  1.00 17.90              
ATOM    173  O   PRO A  19     -14.726  21.333 -85.587  1.00 19.86              
ATOM    174  CB  PRO A  19     -16.182  23.649 -87.160  1.00 18.94              
ATOM    175  CG  PRO A  19     -15.335  24.482 -88.062  1.00 18.74              
ATOM    176  CD  PRO A  19     -14.923  25.632 -87.161  1.00 18.87              
ATOM    177  HA  PRO A  19     -15.971  23.419 -84.986  1.00  0.00              
ATOM    178 1HB  PRO A  19     -16.340  22.634 -87.554  1.00  0.00              
ATOM    179 2HB  PRO A  19     -17.176  24.090 -86.995  1.00  0.00              
ATOM    180 1HG  PRO A  19     -14.472  23.912 -88.436  1.00  0.00              
ATOM    181 2HG  PRO A  19     -15.903  24.820 -88.941  1.00  0.00              
ATOM    182 1HD  PRO A  19     -13.987  26.105 -87.492  1.00  0.00              
ATOM    183 2HD  PRO A  19     -15.686  26.424 -87.122  1.00  0.00              
ATOM    184  N   ASN A  20     -13.092  22.775 -86.133  1.00  0.00              
ATOM    185  CA  ASN A  20     -12.059  21.747 -86.155  1.00  0.00              
ATOM    186  C   ASN A  20     -10.673  22.335 -85.908  1.00  0.00              
ATOM    187  O   ASN A  20     -10.542  23.464 -85.434  1.00  0.00              
ATOM    188  CB  ASN A  20     -12.075  20.979 -87.464  1.00  0.00              
ATOM    189  CG  ASN A  20     -11.746  21.821 -88.664  1.00  0.00              
ATOM    190  OD1 ASN A  20     -11.289  22.963 -88.540  1.00  0.00              
ATOM    191  ND2 ASN A  20     -12.052  21.297 -89.824  1.00  0.00              
ATOM    192  H   ASN A  20     -12.838  23.732 -86.333  1.00  0.00              
ATOM    193  HA  ASN A  20     -12.252  21.012 -85.372  1.00  0.00              
ATOM    194 1HB  ASN A  20     -11.569  20.016 -87.552  1.00  0.00              
ATOM    195 2HB  ASN A  20     -13.153  20.820 -87.431  1.00  0.00              
ATOM    196 1HD2 ASN A  20     -11.861  21.801 -90.666  1.00  0.00              
ATOM    197 2HD2 ASN A  20     -12.476  20.392 -89.867  1.00  0.00              
ATOM    198  N   TYR A  21      -9.641  21.560 -86.227  1.00  0.00              
ATOM    199  CA  TYR A  21      -8.260  21.997 -86.049  1.00  0.00              
ATOM    200  C   TYR A  21      -7.795  22.791 -87.266  1.00  0.00              
ATOM    201  O   TYR A  21      -7.145  23.826 -87.135  1.00  0.00              
ATOM    202  CB  TYR A  21      -7.339  20.798 -85.814  1.00  0.00              
ATOM    203  CG  TYR A  21      -5.953  21.174 -85.339  1.00  0.00              
ATOM    204  CD1 TYR A  21      -5.692  21.377 -83.991  1.00  0.00              
ATOM    205  CD2 TYR A  21      -4.908  21.322 -86.239  1.00  0.00              
ATOM    206  CE1 TYR A  21      -4.428  21.721 -83.552  1.00  0.00              
ATOM    207  CE2 TYR A  21      -3.640  21.664 -85.811  1.00  0.00              
ATOM    208  CZ  TYR A  21      -3.404  21.863 -84.466  1.00  0.00              
ATOM    209  OH  TYR A  21      -2.143  22.204 -84.034  1.00  0.00              
ATOM    210  H   TYR A  21      -9.821  20.641 -86.604  1.00  0.00              
ATOM    211  HA  TYR A  21      -8.184  22.632 -85.165  1.00  0.00              
ATOM    212 1HB  TYR A  21      -7.819  20.163 -85.068  1.00  0.00              
ATOM    213 2HB  TYR A  21      -7.265  20.258 -86.757  1.00  0.00              
ATOM    214  HD1 TYR A  21      -6.506  21.262 -83.275  1.00  0.00              
ATOM    215  HD2 TYR A  21      -5.102  21.164 -87.300  1.00  0.00              
ATOM    216  HE1 TYR A  21      -4.238  21.878 -82.490  1.00  0.00              
ATOM    217  HE2 TYR A  21      -2.833  21.777 -86.535  1.00  0.00              
ATOM    218  HH  TYR A  21      -2.090  22.318 -83.082  1.00  0.00              
ATOM    219  N   ARG A  22      -8.135  22.289 -88.450  1.00  0.00              
ATOM    220  CA  ARG A  22      -7.754  22.912 -89.712  1.00  0.00              
ATOM    221  C   ARG A  22      -8.088  24.402 -89.788  1.00  0.00              
ATOM    222  O   ARG A  22      -7.232  25.221 -90.130  1.00  0.00              
ATOM    223  CB  ARG A  22      -8.344  22.163 -90.898  1.00  0.00              
ATOM    224  CG  ARG A  22      -7.724  20.801 -91.166  1.00  0.00              
ATOM    225  CD  ARG A  22      -8.342  20.059 -92.295  1.00  0.00              
ATOM    226  NE  ARG A  22      -7.781  18.737 -92.527  1.00  0.00              
ATOM    227  CZ  ARG A  22      -8.257  17.850 -93.422  1.00  0.00              
ATOM    228  NH1 ARG A  22      -9.321  18.122 -94.144  1.00  0.00              
ATOM    229  NH2 ARG A  22      -7.639  16.688 -93.538  1.00  0.00              
ATOM    230  H   ARG A  22      -8.681  21.439 -88.466  1.00  0.00              
ATOM    231  HA  ARG A  22      -6.678  22.815 -89.861  1.00  0.00              
ATOM    232 1HB  ARG A  22      -9.408  22.041 -90.700  1.00  0.00              
ATOM    233 2HB  ARG A  22      -8.208  22.797 -91.774  1.00  0.00              
ATOM    234 1HG  ARG A  22      -6.667  20.939 -91.394  1.00  0.00              
ATOM    235 2HG  ARG A  22      -7.826  20.191 -90.268  1.00  0.00              
ATOM    236 1HD  ARG A  22      -9.405  19.932 -92.096  1.00  0.00              
ATOM    237 2HD  ARG A  22      -8.210  20.634 -93.211  1.00  0.00              
ATOM    238  HE  ARG A  22      -6.991  18.286 -92.085  1.00  0.00              
ATOM    239 1HH1 ARG A  22      -9.793  19.008 -94.031  1.00  0.00              
ATOM    240 2HH1 ARG A  22      -9.662  17.443 -94.810  1.00  0.00              
ATOM    241 1HH2 ARG A  22      -6.833  16.488 -92.962  1.00  0.00              
ATOM    242 2HH2 ARG A  22      -7.975  16.005 -94.201  1.00  0.00              
ATOM    243  N   GLU A  23      -9.331  24.746 -89.476  1.00 12.38              
ATOM    244  CA  GLU A  23      -9.754  26.140 -89.523  1.00 13.83              
ATOM    245  C   GLU A  23      -9.057  26.985 -88.461  1.00 11.71              
ATOM    246  O   GLU A  23      -8.803  28.173 -88.675  1.00 11.16              
ATOM    247  CB  GLU A  23     -11.274  26.249 -89.364  1.00 15.51              
ATOM    248  CG  GLU A  23     -12.062  25.648 -90.520  1.00 21.87              
ATOM    249  CD  GLU A  23     -13.503  26.122 -90.558  1.00 27.31              
ATOM    250  OE1 GLU A  23     -14.263  25.648 -91.428  1.00 35.95              
ATOM    251  OE2 GLU A  23     -13.876  26.972 -89.723  1.00 31.30              
ATOM    252  H   GLU A  23      -9.998  24.039 -89.202  1.00  0.00              
ATOM    253  HA  GLU A  23      -9.473  26.580 -90.481  1.00  0.00              
ATOM    254 1HB  GLU A  23     -11.535  25.737 -88.438  1.00  0.00              
ATOM    255 2HB  GLU A  23     -11.510  27.309 -89.272  1.00  0.00              
ATOM    256 1HG  GLU A  23     -11.611  25.832 -91.495  1.00  0.00              
ATOM    257 2HG  GLU A  23     -12.048  24.579 -90.311  1.00  0.00              
ATOM    258  N   ALA A  24      -8.753  26.372 -87.319  1.00  0.00              
ATOM    259  CA  ALA A  24      -8.062  27.073 -86.240  1.00  0.00              
ATOM    260  C   ALA A  24      -6.661  27.427 -86.731  1.00  0.00              
ATOM    261  O   ALA A  24      -6.193  28.552 -86.565  1.00  0.00              
ATOM    262  CB  ALA A  24      -7.984  26.186 -85.001  1.00  0.00              
ATOM    263  H   ALA A  24      -9.004  25.402 -87.194  1.00  0.00              
ATOM    264  HA  ALA A  24      -8.625  27.973 -85.991  1.00  0.00              
ATOM    265 1HB  ALA A  24      -7.467  26.721 -84.204  1.00  0.00              
ATOM    266 2HB  ALA A  24      -8.991  25.931 -84.672  1.00  0.00              
ATOM    267 3HB  ALA A  24      -7.438  25.275 -85.240  1.00  0.00              
ATOM    268  N   MET A  25      -6.001  26.461 -87.359  1.00  0.00              
ATOM    269  CA  MET A  25      -4.664  26.679 -87.887  1.00  0.00              
ATOM    270  C   MET A  25      -4.692  27.733 -88.999  1.00  0.00              
ATOM    271  O   MET A  25      -3.794  28.573 -89.084  1.00  0.00              
ATOM    272  CB  MET A  25      -4.080  25.366 -88.405  1.00  0.00              
ATOM    273  CG  MET A  25      -2.579  25.400 -88.655  1.00  0.00              
ATOM    274  SD  MET A  25      -1.624  25.554 -87.133  1.00  0.00              
ATOM    275  CE  MET A  25      -0.043  26.092 -87.779  1.00  0.00              
ATOM    276  H   MET A  25      -6.434  25.556 -87.474  1.00  0.00              
ATOM    277  HA  MET A  25      -4.016  27.056 -87.096  1.00  0.00              
ATOM    278 1HB  MET A  25      -4.308  24.603 -87.662  1.00  0.00              
ATOM    279 2HB  MET A  25      -4.598  25.134 -89.336  1.00  0.00              
ATOM    280 1HG  MET A  25      -2.299  24.477 -89.162  1.00  0.00              
ATOM    281 2HG  MET A  25      -2.362  26.250 -89.302  1.00  0.00              
ATOM    282 1HE  MET A  25       0.659  26.232 -86.957  1.00  0.00              
ATOM    283 2HE  MET A  25       0.346  25.337 -88.464  1.00  0.00              
ATOM    284 3HE  MET A  25      -0.170  27.035 -88.312  1.00  0.00              
ATOM    285  N   ASP A  26      -5.722  27.695 -89.846  1.00 12.41              
ATOM    286  CA  ASP A  26      -5.842  28.674 -90.927  1.00 12.74              
ATOM    287  C   ASP A  26      -5.885  30.088 -90.343  1.00 11.07              
ATOM    288  O   ASP A  26      -5.221  30.998 -90.836  1.00 12.29              
ATOM    289  CB  ASP A  26      -7.120  28.451 -91.751  1.00 12.81              
ATOM    290  CG  ASP A  26      -7.088  27.171 -92.575  1.00 14.97              
ATOM    291  OD1 ASP A  26      -5.984  26.691 -92.916  1.00 17.04              
ATOM    292  OD2 ASP A  26      -8.182  26.660 -92.895  1.00 17.07              
ATOM    293  H   ASP A  26      -6.432  26.984 -89.745  1.00  0.00              
ATOM    294  HA  ASP A  26      -4.987  28.589 -91.598  1.00  0.00              
ATOM    295 1HB  ASP A  26      -8.033  28.492 -91.156  1.00  0.00              
ATOM    296 2HB  ASP A  26      -7.076  29.318 -92.411  1.00  0.00              
ATOM    297  N   PHE A  27      -6.673  30.264 -89.288  1.00 10.46              
ATOM    298  CA  PHE A  27      -6.799  31.569 -88.653  1.00 11.04              
ATOM    299  C   PHE A  27      -5.475  31.992 -88.026  1.00  9.55              
ATOM    300  O   PHE A  27      -5.069  33.146 -88.135  1.00  9.97              
ATOM    301  CB  PHE A  27      -7.893  31.528 -87.589  1.00 11.88              
ATOM    302  CG  PHE A  27      -8.083  32.830 -86.867  1.00 12.55              
ATOM    303  CD1 PHE A  27      -8.580  33.945 -87.534  1.00 15.94              
ATOM    304  CD2 PHE A  27      -7.755  32.945 -85.521  1.00 15.34              
ATOM    305  CE1 PHE A  27      -8.748  35.159 -86.868  1.00 20.37              
ATOM    306  CE2 PHE A  27      -7.920  34.156 -84.847  1.00 18.20              
ATOM    307  CZ  PHE A  27      -8.417  35.261 -85.524  1.00 19.15              
ATOM    308  H   PHE A  27      -7.195  29.484 -88.916  1.00  0.00              
ATOM    309  HA  PHE A  27      -7.061  32.320 -89.399  1.00  0.00              
ATOM    310 1HB  PHE A  27      -8.851  31.281 -88.045  1.00  0.00              
ATOM    311 2HB  PHE A  27      -7.650  30.784 -86.831  1.00  0.00              
ATOM    312  HD1 PHE A  27      -8.840  33.862 -88.590  1.00  0.00              
ATOM    313  HD2 PHE A  27      -7.364  32.075 -84.991  1.00  0.00              
ATOM    314  HE1 PHE A  27      -9.139  36.024 -87.403  1.00  0.00              
ATOM    315  HE2 PHE A  27      -7.659  34.236 -83.792  1.00  0.00              
ATOM    316  HZ  PHE A  27      -8.545  36.207 -85.000  1.00  0.00              
ATOM    317  N   ALA A  28      -4.798  31.050 -87.380  1.00  0.00              
ATOM    318  CA  ALA A  28      -3.519  31.346 -86.756  1.00  0.00              
ATOM    319  C   ALA A  28      -2.531  31.873 -87.792  1.00  0.00              
ATOM    320  O   ALA A  28      -1.750  32.774 -87.512  1.00  0.00              
ATOM    321  CB  ALA A  28      -2.966  30.110 -86.061  1.00  0.00              
ATOM    322  H   ALA A  28      -5.171  30.113 -87.318  1.00  0.00              
ATOM    323  HA  ALA A  28      -3.669  32.116 -85.999  1.00  0.00              
ATOM    324 1HB  ALA A  28      -2.007  30.350 -85.603  1.00  0.00              
ATOM    325 2HB  ALA A  28      -3.664  29.783 -85.290  1.00  0.00              
ATOM    326 3HB  ALA A  28      -2.830  29.313 -86.790  1.00  0.00              
ATOM    327  N   ASN A  29      -2.561  31.308 -88.994  1.00  0.00              
ATOM    328  CA  ASN A  29      -1.659  31.757 -90.046  1.00  0.00              
ATOM    329  C   ASN A  29      -1.962  33.186 -90.485  1.00  0.00              
ATOM    330  O   ASN A  29      -1.050  33.935 -90.825  1.00  0.00              
ATOM    331  CB  ASN A  29      -1.704  30.824 -91.242  1.00  0.00              
ATOM    332  CG  ASN A  29      -0.760  29.658 -91.136  1.00  0.00              
ATOM    333  OD1 ASN A  29       0.464  29.826 -91.104  1.00  0.00              
ATOM    334  ND2 ASN A  29      -1.319  28.475 -91.163  1.00  0.00              
ATOM    335  H   ASN A  29      -3.211  30.560 -89.189  1.00  0.00              
ATOM    336  HA  ASN A  29      -0.634  31.778 -89.671  1.00  0.00              
ATOM    337 1HB  ASN A  29      -2.657  30.477 -91.644  1.00  0.00              
ATOM    338 2HB  ASN A  29      -1.273  31.564 -91.916  1.00  0.00              
ATOM    339 1HD2 ASN A  29      -0.752  27.653 -91.097  1.00  0.00              
ATOM    340 2HD2 ASN A  29      -2.311  28.393 -91.251  1.00  0.00              
ATOM    341  N   ARG A  30      -3.236  33.565 -90.473  1.00 10.13              
ATOM    342  CA  ARG A  30      -3.601  34.928 -90.843  1.00 10.66              
ATOM    343  C   ARG A  30      -3.110  35.889 -89.755  1.00  7.66              
ATOM    344  O   ARG A  30      -2.657  36.988 -90.057  1.00  9.29              
ATOM    345  CB  ARG A  30      -5.112  35.045 -91.019  1.00 10.53              
ATOM    346  CG  ARG A  30      -5.639  34.246 -92.205  1.00 12.23              
ATOM    347  CD  ARG A  30      -7.137  34.413 -92.361  1.00 17.00              
ATOM    348  NE  ARG A  30      -7.496  35.792 -92.670  1.00 18.24              
ATOM    349  CZ  ARG A  30      -8.719  36.294 -92.538  1.00 18.39              
ATOM    350  NH1 ARG A  30      -9.709  35.528 -92.097  1.00 26.71              
ATOM    351  NH2 ARG A  30      -8.951  37.563 -92.842  1.00 21.52              
ATOM    352  H   ARG A  30      -3.963  32.916 -90.208  1.00  0.00              
ATOM    353  HA  ARG A  30      -3.162  35.178 -91.809  1.00  0.00              
ATOM    354 1HB  ARG A  30      -5.568  34.691 -90.096  1.00  0.00              
ATOM    355 2HB  ARG A  30      -5.335  36.104 -91.152  1.00  0.00              
ATOM    356 1HG  ARG A  30      -5.139  34.595 -93.109  1.00  0.00              
ATOM    357 2HG  ARG A  30      -5.405  33.193 -92.044  1.00  0.00              
ATOM    358 1HD  ARG A  30      -7.483  33.770 -93.170  1.00  0.00              
ATOM    359 2HD  ARG A  30      -7.624  34.122 -91.431  1.00  0.00              
ATOM    360  HE  ARG A  30      -6.917  36.547 -93.013  1.00  0.00              
ATOM    361 1HH1 ARG A  30      -9.530  34.562 -91.861  1.00  0.00              
ATOM    362 2HH1 ARG A  30     -10.637  35.914 -91.999  1.00  0.00              
ATOM    363 1HH2 ARG A  30      -8.195  38.146 -93.174  1.00  0.00              
ATOM    364 2HH2 ARG A  30      -9.881  37.941 -92.741  1.00  0.00              
ATOM    365  N   VAL A  31      -3.202  35.475 -88.491  1.00  8.75              
ATOM    366  CA  VAL A  31      -2.727  36.314 -87.395  1.00  8.95              
ATOM    367  C   VAL A  31      -1.205  36.436 -87.531  1.00  8.96              
ATOM    368  O   VAL A  31      -0.633  37.489 -87.267  1.00  9.86              
ATOM    369  CB  VAL A  31      -3.093  35.717 -86.011  1.00  8.47              
ATOM    370  CG1 VAL A  31      -2.531  36.594 -84.894  1.00 10.12              
ATOM    371  CG2 VAL A  31      -4.605  35.614 -85.871  1.00 11.68              
ATOM    372  H   VAL A  31      -3.603  34.572 -88.281  1.00  0.00              
ATOM    373  HA  VAL A  31      -3.143  37.320 -87.457  1.00  0.00              
ATOM    374  HB  VAL A  31      -2.695  34.704 -85.946  1.00  0.00              
ATOM    375 1HG1 VAL A  31      -2.794  36.165 -83.927  1.00  0.00              
ATOM    376 2HG1 VAL A  31      -1.446  36.647 -84.984  1.00  0.00              
ATOM    377 3HG1 VAL A  31      -2.952  37.596 -84.972  1.00  0.00              
ATOM    378 1HG2 VAL A  31      -4.853  35.193 -84.897  1.00  0.00              
ATOM    379 2HG2 VAL A  31      -5.046  36.607 -85.961  1.00  0.00              
ATOM    380 3HG2 VAL A  31      -5.000  34.968 -86.656  1.00  0.00              
ATOM    381  N   ARG A  32      -0.557  35.356 -87.962  1.00  0.00              
ATOM    382  CA  ARG A  32       0.885  35.387 -88.149  1.00  0.00              
ATOM    383  C   ARG A  32       1.304  36.376 -89.229  1.00  0.00              
ATOM    384  O   ARG A  32       2.297  37.087 -89.075  1.00  0.00              
ATOM    385  CB  ARG A  32       1.449  34.000 -88.422  1.00  0.00              
ATOM    386  CG  ARG A  32       2.922  33.972 -88.800  1.00  0.00              
ATOM    387  CD  ARG A  32       3.178  33.987 -90.263  1.00  0.00              
ATOM    388  NE  ARG A  32       2.698  32.811 -90.971  1.00  0.00              
ATOM    389  CZ  ARG A  32       2.697  32.672 -92.311  1.00  0.00              
ATOM    390  NH1 ARG A  32       3.114  33.643 -93.093  1.00  0.00              
ATOM    391  NH2 ARG A  32       2.244  31.540 -92.821  1.00  0.00              
ATOM    392  H   ARG A  32      -1.061  34.504 -88.163  1.00  0.00              
ATOM    393  HA  ARG A  32       1.369  35.724 -87.232  1.00  0.00              
ATOM    394 1HB  ARG A  32       1.299  33.412 -87.518  1.00  0.00              
ATOM    395 2HB  ARG A  32       0.862  33.573 -89.235  1.00  0.00              
ATOM    396 1HG  ARG A  32       3.409  34.845 -88.365  1.00  0.00              
ATOM    397 2HG  ARG A  32       3.367  33.065 -88.389  1.00  0.00              
ATOM    398 1HD  ARG A  32       2.685  34.855 -90.700  1.00  0.00              
ATOM    399 2HD  ARG A  32       4.252  34.055 -90.433  1.00  0.00              
ATOM    400  HE  ARG A  32       2.308  31.953 -90.605  1.00  0.00              
ATOM    401 1HH1 ARG A  32       3.441  34.509 -92.688  1.00  0.00              
ATOM    402 2HH1 ARG A  32       3.105  33.519 -94.095  1.00  0.00              
ATOM    403 1HH2 ARG A  32       1.910  30.810 -92.206  1.00  0.00              
ATOM    404 2HH2 ARG A  32       2.231  31.410 -93.822  1.00  0.00              
ATOM    405  N   ALA A  33       0.549  36.429 -90.325  1.00 11.61              
ATOM    406  CA  ALA A  33       0.857  37.353 -91.416  1.00 12.16              
ATOM    407  C   ALA A  33       0.698  38.787 -90.925  1.00 11.51              
ATOM    408  O   ALA A  33       1.491  39.668 -91.260  1.00 12.12              
ATOM    409  CB  ALA A  33      -0.066  37.097 -92.603  1.00 13.75              
ATOM    410  H   ALA A  33      -0.253  35.820 -90.407  1.00  0.00              
ATOM    411  HA  ALA A  33       1.887  37.188 -91.734  1.00  0.00              
ATOM    412 1HB  ALA A  33       0.176  37.792 -93.407  1.00  0.00              
ATOM    413 2HB  ALA A  33       0.069  36.074 -92.955  1.00  0.00              
ATOM    414 3HB  ALA A  33      -1.101  37.243 -92.297  1.00  0.00              
ATOM    415  N   LEU A  34      -0.338  39.012 -90.125  1.00 11.29              
ATOM    416  CA  LEU A  34      -0.605  40.323 -89.554  1.00 11.51              
ATOM    417  C   LEU A  34       0.577  40.736 -88.673  1.00  9.32              
ATOM    418  O   LEU A  34       1.063  41.867 -88.747  1.00 11.34              
ATOM    419  CB  LEU A  34      -1.892  40.262 -88.728  1.00 12.53              
ATOM    420  CG  LEU A  34      -2.190  41.414 -87.770  1.00 12.31              
ATOM    421  CD1 LEU A  34      -2.336  42.711 -88.547  1.00 14.65              
ATOM    422  CD2 LEU A  34      -3.459  41.107 -86.985  1.00 12.44              
ATOM    423  H   LEU A  34      -0.959  38.245 -89.908  1.00  0.00              
ATOM    424  HA  LEU A  34      -0.723  41.053 -90.354  1.00  0.00              
ATOM    425 1HB  LEU A  34      -2.622  40.276 -89.536  1.00  0.00              
ATOM    426 2HB  LEU A  34      -1.976  39.324 -88.179  1.00  0.00              
ATOM    427  HG  LEU A  34      -1.364  41.468 -87.061  1.00  0.00              
ATOM    428 1HD1 LEU A  34      -2.548  43.527 -87.857  1.00  0.00              
ATOM    429 2HD1 LEU A  34      -1.410  42.921 -89.082  1.00  0.00              
ATOM    430 3HD1 LEU A  34      -3.154  42.618 -89.260  1.00  0.00              
ATOM    431 1HD2 LEU A  34      -3.671  41.929 -86.301  1.00  0.00              
ATOM    432 2HD2 LEU A  34      -4.294  40.984 -87.675  1.00  0.00              
ATOM    433 3HD2 LEU A  34      -3.322  40.188 -86.415  1.00  0.00              
ATOM    434  N   ALA A  35       1.038  39.804 -87.844  1.00  0.00              
ATOM    435  CA  ALA A  35       2.160  40.050 -86.945  1.00  0.00              
ATOM    436  C   ALA A  35       3.413  40.451 -87.720  1.00  0.00              
ATOM    437  O   ALA A  35       4.149  41.348 -87.310  1.00  0.00              
ATOM    438  CB  ALA A  35       2.431  38.821 -86.090  1.00  0.00              
ATOM    439  H   ALA A  35       0.594  38.897 -87.840  1.00  0.00              
ATOM    440  HA  ALA A  35       1.899  40.871 -86.277  1.00  0.00              
ATOM    441 1HB  ALA A  35       3.270  39.020 -85.423  1.00  0.00              
ATOM    442 2HB  ALA A  35       1.546  38.585 -85.499  1.00  0.00              
ATOM    443 3HB  ALA A  35       2.674  37.977 -86.734  1.00  0.00              
ATOM    444  N   GLU A  36       3.653  39.776 -88.840  1.00  0.00              
ATOM    445  CA  GLU A  36       4.819  40.061 -89.669  1.00  0.00              
ATOM    446  C   GLU A  36       4.750  41.476 -90.240  1.00  0.00              
ATOM    447  O   GLU A  36       5.762  42.176 -90.304  1.00  0.00              
ATOM    448  CB  GLU A  36       4.934  39.039 -90.802  1.00  0.00              
ATOM    449  CG  GLU A  36       5.506  37.693 -90.379  1.00  0.00              
ATOM    450  CD  GLU A  36       5.597  36.747 -91.544  1.00  0.00              
ATOM    451  OE1 GLU A  36       4.616  36.584 -92.230  1.00  0.00              
ATOM    452  OE2 GLU A  36       6.675  36.274 -91.817  1.00  0.00              
ATOM    453  H   GLU A  36       3.013  39.048 -89.124  1.00  0.00              
ATOM    454  HA  GLU A  36       5.726  39.995 -89.067  1.00  0.00              
ATOM    455 1HB  GLU A  36       3.932  38.896 -91.205  1.00  0.00              
ATOM    456 2HB  GLU A  36       5.574  39.481 -91.566  1.00  0.00              
ATOM    457 1HG  GLU A  36       6.481  37.768 -89.897  1.00  0.00              
ATOM    458 2HG  GLU A  36       4.777  37.318 -89.663  1.00  0.00              
ATOM    459  N   ARG A  37       3.556  41.894 -90.651  1.00 15.76              
ATOM    460  CA  ARG A  37       3.364  43.224 -91.224  1.00 17.66              
ATOM    461  C   ARG A  37       3.553  44.347 -90.206  1.00 18.51              
ATOM    462  O   ARG A  37       4.112  45.398 -90.525  1.00 20.48              
ATOM    463  CB  ARG A  37       1.961  43.353 -91.830  1.00 21.55              
ATOM    464  CG  ARG A  37       1.656  42.408 -92.978  1.00 28.41              
ATOM    465  CD  ARG A  37       0.438  42.890 -93.762  1.00 33.15              
ATOM    466  NE  ARG A  37      -0.792  42.890 -92.972  1.00 32.61              
ATOM    467  CZ  ARG A  37      -1.512  41.804 -92.703  1.00 33.44              
ATOM    468  NH1 ARG A  37      -1.131  40.620 -93.162  1.00 29.78              
ATOM    469  NH2 ARG A  37      -2.619  41.903 -91.979  1.00 34.02              
ATOM    470  H   ARG A  37       2.762  41.276 -90.565  1.00  0.00              
ATOM    471  HA  ARG A  37       4.064  43.376 -92.046  1.00  0.00              
ATOM    472 1HB  ARG A  37       1.249  43.174 -91.026  1.00  0.00              
ATOM    473 2HB  ARG A  37       1.860  44.380 -92.182  1.00  0.00              
ATOM    474 1HG  ARG A  37       2.526  42.367 -93.634  1.00  0.00              
ATOM    475 2HG  ARG A  37       1.464  41.416 -92.568  1.00  0.00              
ATOM    476 1HD  ARG A  37       0.619  43.908 -94.106  1.00  0.00              
ATOM    477 2HD  ARG A  37       0.289  42.237 -94.621  1.00  0.00              
ATOM    478  HE  ARG A  37      -1.272  43.661 -92.526  1.00  0.00              
ATOM    479 1HH1 ARG A  37      -0.291  40.543 -93.717  1.00  0.00              
ATOM    480 2HH1 ARG A  37      -1.682  39.800 -92.954  1.00  0.00              
ATOM    481 1HH2 ARG A  37      -2.913  42.806 -91.633  1.00  0.00              
ATOM    482 2HH2 ARG A  37      -3.163  41.077 -91.778  1.00  0.00              
ATOM    483  N   GLU A  38       3.084  44.120 -88.983  1.00 14.28              
ATOM    484  CA  GLU A  38       3.165  45.123 -87.927  1.00 14.86              
ATOM    485  C   GLU A  38       4.398  45.024 -87.036  1.00 11.24              
ATOM    486  O   GLU A  38       4.564  45.822 -86.108  1.00 14.46              
ATOM    487  CB  GLU A  38       1.907  45.048 -87.062  1.00 15.73              
ATOM    488  CG  GLU A  38       0.622  45.238 -87.851  1.00 18.27              
ATOM    489  CD  GLU A  38       0.540  46.605 -88.500  1.00 24.94              
ATOM    490  OE1 GLU A  38      -0.338  46.804 -89.366  1.00 30.72              
ATOM    491  OE2 GLU A  38       1.351  47.483 -88.138  1.00 26.63              
ATOM    492  H   GLU A  38       2.659  43.226 -88.781  1.00  0.00              
ATOM    493  HA  GLU A  38       3.240  46.118 -88.367  1.00  0.00              
ATOM    494 1HB  GLU A  38       1.908  44.069 -86.583  1.00  0.00              
ATOM    495 2HB  GLU A  38       1.996  45.825 -86.302  1.00  0.00              
ATOM    496 1HG  GLU A  38       0.466  44.477 -88.615  1.00  0.00              
ATOM    497 2HG  GLU A  38      -0.157  45.157 -87.095  1.00  0.00              
ATOM    498  N   ASN A  39       5.254  44.047 -87.306  1.00 13.25              
ATOM    499  CA  ASN A  39       6.466  43.859 -86.520  1.00 13.01              
ATOM    500  C   ASN A  39       6.199  43.657 -85.028  1.00 11.14              
ATOM    501  O   ASN A  39       6.970  44.111 -84.180  1.00 14.12              
ATOM    502  CB  ASN A  39       7.412  45.048 -86.715  1.00 17.93              
ATOM    503  CG  ASN A  39       7.893  45.175 -88.145  1.00 22.32              
ATOM    504  OD1 ASN A  39       8.417  44.221 -88.720  1.00 23.33              
ATOM    505  ND2 ASN A  39       7.720  46.355 -88.727  1.00 28.24              
ATOM    506  H   ASN A  39       5.063  43.419 -88.073  1.00  0.00              
ATOM    507  HA  ASN A  39       6.983  42.956 -86.848  1.00  0.00              
ATOM    508 1HB  ASN A  39       7.163  46.031 -86.314  1.00  0.00              
ATOM    509 2HB  ASN A  39       8.202  44.600 -86.112  1.00  0.00              
ATOM    510 1HD2 ASN A  39       8.019  46.495 -89.672  1.00  0.00              
ATOM    511 2HD2 ASN A  39       7.291  47.103 -88.222  1.00  0.00              
ATOM    512  N   HIS A  40       5.101  42.977 -84.710  1.00 10.95              
ATOM    513  CA  HIS A  40       4.756  42.693 -83.323  1.00  9.25              
ATOM    514  C   HIS A  40       4.101  41.323 -83.337  1.00  9.34              
ATOM    515  O   HIS A  40       3.101  41.107 -84.024  1.00 10.08              
ATOM    516  CB  HIS A  40       3.804  43.753 -82.769  1.00 10.67              
ATOM    517  CG  HIS A  40       3.675  43.721 -81.278  1.00  9.71              
ATOM    518  ND1 HIS A  40       4.761  43.814 -80.435  1.00 13.94              
ATOM    519  CD2 HIS A  40       2.588  43.602 -80.479  1.00  9.70              
ATOM    520  CE1 HIS A  40       4.350  43.755 -79.181  1.00 13.98              
ATOM    521  NE2 HIS A  40       3.035  43.627 -79.180  1.00 10.44              
ATOM    522  H   HIS A  40       4.491  42.649 -85.446  1.00  0.00              
ATOM    523  HA  HIS A  40       5.660  42.687 -82.715  1.00  0.00              
ATOM    524 1HB  HIS A  40       4.158  44.751 -83.031  1.00  0.00              
ATOM    525 2HB  HIS A  40       2.803  43.606 -83.173  1.00  0.00              
ATOM    526  HD2 HIS A  40       1.523  43.501 -80.688  1.00  0.00              
ATOM    527  HE1 HIS A  40       5.064  43.812 -78.360  1.00  0.00              
ATOM    528  HE2 HIS A  40       2.446  43.558 -78.362  1.00  0.00              
ATOM    529  N   HIS A  41       4.668  40.401 -82.570  1.00  0.00              
ATOM    530  CA  HIS A  41       4.186  39.033 -82.566  1.00  0.00              
ATOM    531  C   HIS A  41       3.490  38.571 -81.307  1.00  0.00              
ATOM    532  O   HIS A  41       3.889  38.903 -80.194  1.00  0.00              
ATOM    533  CB  HIS A  41       5.354  38.085 -82.854  1.00  0.00              
ATOM    534  CG  HIS A  41       6.136  38.448 -84.078  1.00  0.00              
ATOM    535  ND1 HIS A  41       5.589  38.425 -85.344  1.00  0.00              
ATOM    536  CD2 HIS A  41       7.422  38.843 -84.231  1.00  0.00              
ATOM    537  CE1 HIS A  41       6.507  38.791 -86.223  1.00  0.00              
ATOM    538  NE2 HIS A  41       7.626  39.049 -85.573  1.00  0.00              
ATOM    539  H   HIS A  41       5.447  40.650 -81.978  1.00  0.00              
ATOM    540  HA  HIS A  41       3.402  38.919 -83.314  1.00  0.00              
ATOM    541 1HB  HIS A  41       6.059  38.091 -82.022  1.00  0.00              
ATOM    542 2HB  HIS A  41       4.985  37.071 -83.009  1.00  0.00              
ATOM    543  HD2 HIS A  41       8.236  39.005 -83.523  1.00  0.00              
ATOM    544  HE1 HIS A  41       6.270  38.837 -87.286  1.00  0.00              
ATOM    545  HE2 HIS A  41       8.497  39.351 -85.987  1.00  0.00              
ATOM    546  N   PRO A  42       2.444  37.758 -81.473  1.00  0.00              
ATOM    547  CA  PRO A  42       1.672  37.235 -80.350  1.00  0.00              
ATOM    548  C   PRO A  42       2.186  35.878 -79.918  1.00  0.00              
ATOM    549  O   PRO A  42       3.156  35.350 -80.471  1.00  0.00              
ATOM    550  CB  PRO A  42       0.293  37.082 -80.960  1.00  0.00              
ATOM    551  CG  PRO A  42       0.643  36.490 -82.317  1.00  0.00              
ATOM    552  CD  PRO A  42       1.852  37.323 -82.757  1.00  0.00              
ATOM    553  HA  PRO A  42       1.684  37.904 -79.477  1.00  0.00              
ATOM    554 1HB  PRO A  42      -0.344  36.421 -80.354  1.00  0.00              
ATOM    555 2HB  PRO A  42      -0.225  38.050 -81.034  1.00  0.00              
ATOM    556 1HG  PRO A  42       0.883  35.420 -82.234  1.00  0.00              
ATOM    557 2HG  PRO A  42      -0.200  36.577 -83.018  1.00  0.00              
ATOM    558 1HD  PRO A  42       2.570  36.735 -83.347  1.00  0.00              
ATOM    559 2HD  PRO A  42       1.560  38.186 -83.374  1.00  0.00              
ATOM    560  N   ARG A  43       1.540  35.338 -78.892  1.00  0.00              
ATOM    561  CA  ARG A  43       1.792  33.970 -78.486  1.00  0.00              
ATOM    562  C   ARG A  43       0.466  33.341 -78.920  1.00  0.00              
ATOM    563  O   ARG A  43      -0.614  33.770 -78.488  1.00  0.00              
ATOM    564  CB  ARG A  43       2.145  33.774 -77.019  1.00  0.00              
ATOM    565  CG  ARG A  43       2.556  32.359 -76.643  1.00  0.00              
ATOM    566  CD  ARG A  43       2.990  32.202 -75.232  1.00  0.00              
ATOM    567  NE  ARG A  43       1.916  32.298 -74.256  1.00  0.00              
ATOM    568  CZ  ARG A  43       2.090  32.263 -72.921  1.00  0.00              
ATOM    569  NH1 ARG A  43       3.284  32.095 -72.397  1.00  0.00              
ATOM    570  NH2 ARG A  43       1.023  32.376 -72.149  1.00  0.00              
ATOM    571  H   ARG A  43       0.861  35.885 -78.383  1.00  0.00              
ATOM    572  HA  ARG A  43       2.731  33.624 -78.919  1.00  0.00              
ATOM    573 1HB  ARG A  43       2.963  34.457 -76.795  1.00  0.00              
ATOM    574 2HB  ARG A  43       1.266  34.058 -76.440  1.00  0.00              
ATOM    575 1HG  ARG A  43       1.707  31.696 -76.809  1.00  0.00              
ATOM    576 2HG  ARG A  43       3.384  32.057 -77.286  1.00  0.00              
ATOM    577 1HD  ARG A  43       3.454  31.224 -75.111  1.00  0.00              
ATOM    578 2HD  ARG A  43       3.716  32.979 -74.996  1.00  0.00              
ATOM    579  HE  ARG A  43       0.921  32.402 -74.402  1.00  0.00              
ATOM    580 1HH1 ARG A  43       4.088  31.992 -73.001  1.00  0.00              
ATOM    581 2HH1 ARG A  43       3.393  32.071 -71.394  1.00  0.00              
ATOM    582 1HH2 ARG A  43       0.110  32.486 -72.568  1.00  0.00              
ATOM    583 2HH2 ARG A  43       1.125  32.351 -71.145  1.00  0.00              
ATOM    584  N   MET A  44       0.550  32.360 -79.811  1.00  0.00              
ATOM    585  CA  MET A  44      -0.631  31.683 -80.326  1.00  0.00              
ATOM    586  C   MET A  44      -0.720  30.268 -79.805  1.00  0.00              
ATOM    587  O   MET A  44       0.270  29.537 -79.815  1.00  0.00              
ATOM    588  CB  MET A  44      -0.618  31.680 -81.853  1.00  0.00              
ATOM    589  CG  MET A  44       0.661  31.134 -82.471  1.00  0.00              
ATOM    590  SD  MET A  44       0.622  31.145 -84.275  1.00  0.00              
ATOM    591  CE  MET A  44       0.762  32.899 -84.606  1.00  0.00              
ATOM    592  H   MET A  44       1.462  32.077 -80.140  1.00  0.00              
ATOM    593  HA  MET A  44      -1.524  32.234 -80.033  1.00  0.00              
ATOM    594 1HB  MET A  44      -1.465  31.075 -82.176  1.00  0.00              
ATOM    595 2HB  MET A  44      -0.765  32.712 -82.174  1.00  0.00              
ATOM    596 1HG  MET A  44       1.493  31.748 -82.128  1.00  0.00              
ATOM    597 2HG  MET A  44       0.796  30.110 -82.123  1.00  0.00              
ATOM    598 1HE  MET A  44       0.753  33.068 -85.683  1.00  0.00              
ATOM    599 2HE  MET A  44      -0.077  33.424 -84.148  1.00  0.00              
ATOM    600 3HE  MET A  44       1.697  33.274 -84.188  1.00  0.00              
ATOM    601  N   THR A  45      -1.903  29.872 -79.359  1.00  0.00              
ATOM    602  CA  THR A  45      -2.100  28.505 -78.896  1.00  0.00              
ATOM    603  C   THR A  45      -3.180  27.919 -79.794  1.00  0.00              
ATOM    604  O   THR A  45      -4.316  28.397 -79.812  1.00  0.00              
ATOM    605  CB  THR A  45      -2.525  28.424 -77.418  1.00  0.00              
ATOM    606  OG1 THR A  45      -1.514  29.017 -76.594  1.00  0.00              
ATOM    607  CG2 THR A  45      -2.730  26.975 -77.001  1.00  0.00              
ATOM    608  H   THR A  45      -2.681  30.516 -79.336  1.00  0.00              
ATOM    609  HA  THR A  45      -1.169  27.945 -78.991  1.00  0.00              
ATOM    610  HB  THR A  45      -3.457  28.974 -77.287  1.00  0.00              
ATOM    611  HG1 THR A  45      -1.892  29.251 -75.743  1.00  0.00              
ATOM    612 1HG2 THR A  45      -3.030  26.939 -75.954  1.00  0.00              
ATOM    613 2HG2 THR A  45      -3.506  26.525 -77.619  1.00  0.00              
ATOM    614 3HG2 THR A  45      -1.798  26.426 -77.131  1.00  0.00              
ATOM    615  N   ILE A  46      -2.804  26.901 -80.560  1.00  0.00              
ATOM    616  CA  ILE A  46      -3.706  26.251 -81.495  1.00  0.00              
ATOM    617  C   ILE A  46      -4.027  24.836 -81.048  1.00  0.00              
ATOM    618  O   ILE A  46      -3.132  24.048 -80.734  1.00  0.00              
ATOM    619  CB  ILE A  46      -3.115  26.210 -82.916  1.00  0.00              
ATOM    620  CG1 ILE A  46      -2.932  27.630 -83.459  1.00  0.00              
ATOM    621  CG2 ILE A  46      -4.007  25.395 -83.840  1.00  0.00              
ATOM    622  CD1 ILE A  46      -1.566  28.217 -83.183  1.00  0.00              
ATOM    623  H   ILE A  46      -1.852  26.571 -80.484  1.00  0.00              
ATOM    624  HA  ILE A  46      -4.659  26.778 -81.558  1.00  0.00              
ATOM    625  HB  ILE A  46      -2.124  25.759 -82.876  1.00  0.00              
ATOM    626 1HG1 ILE A  46      -3.099  27.590 -84.535  1.00  0.00              
ATOM    627 2HG1 ILE A  46      -3.696  28.255 -82.996  1.00  0.00              
ATOM    628 1HG2 ILE A  46      -3.575  25.377 -84.840  1.00  0.00              
ATOM    629 2HG2 ILE A  46      -4.088  24.377 -83.462  1.00  0.00              
ATOM    630 3HG2 ILE A  46      -4.998  25.847 -83.881  1.00  0.00              
ATOM    631 1HD1 ILE A  46      -1.512  29.225 -83.597  1.00  0.00              
ATOM    632 2HD1 ILE A  46      -1.398  28.259 -82.106  1.00  0.00              
ATOM    633 3HD1 ILE A  46      -0.801  27.595 -83.645  1.00  0.00              
ATOM    634  N   GLU A  47      -5.311  24.523 -81.005  1.00  0.00              
ATOM    635  CA  GLU A  47      -5.755  23.192 -80.628  1.00  0.00              
ATOM    636  C   GLU A  47      -7.052  22.925 -81.360  1.00  0.00              
ATOM    637  O   GLU A  47      -7.576  23.807 -82.035  1.00  0.00              
ATOM    638  CB  GLU A  47      -5.944  23.067 -79.115  1.00  0.00              
ATOM    639  CG  GLU A  47      -7.052  23.941 -78.545  1.00  0.00              
ATOM    640  CD  GLU A  47      -7.125  23.825 -77.048  1.00  0.00              
ATOM    641  OE1 GLU A  47      -7.369  22.744 -76.567  1.00  0.00              
ATOM    642  OE2 GLU A  47      -6.827  24.788 -76.382  1.00  0.00              
ATOM    643  H   GLU A  47      -6.000  25.224 -81.239  1.00  0.00              
ATOM    644  HA  GLU A  47      -5.008  22.455 -80.924  1.00  0.00              
ATOM    645 1HB  GLU A  47      -6.165  22.020 -78.907  1.00  0.00              
ATOM    646 2HB  GLU A  47      -4.995  23.337 -78.651  1.00  0.00              
ATOM    647 1HG  GLU A  47      -6.962  24.991 -78.822  1.00  0.00              
ATOM    648 2HG  GLU A  47      -7.958  23.527 -78.986  1.00  0.00              
ATOM    649  N   TRP A  48      -7.560  21.706 -81.255  1.00  0.00              
ATOM    650  CA  TRP A  48      -8.806  21.387 -81.926  1.00  0.00              
ATOM    651  C   TRP A  48      -9.896  22.375 -81.536  1.00  0.00              
ATOM    652  O   TRP A  48     -10.195  22.543 -80.356  1.00  0.00              
ATOM    653  CB  TRP A  48      -9.242  19.959 -81.593  1.00  0.00              
ATOM    654  CG  TRP A  48     -10.493  19.535 -82.300  1.00  0.00              
ATOM    655  CD1 TRP A  48     -11.775  19.792 -81.914  1.00  0.00              
ATOM    656  CD2 TRP A  48     -10.583  18.780 -83.515  1.00  0.00              
ATOM    657  NE1 TRP A  48     -12.658  19.245 -82.811  1.00  0.00              
ATOM    658  CE2 TRP A  48     -11.950  18.618 -83.805  1.00  0.00              
ATOM    659  CE3 TRP A  48      -9.638  18.226 -84.386  1.00  0.00              
ATOM    660  CZ2 TRP A  48     -12.396  17.928 -84.921  1.00  0.00              
ATOM    661  CZ3 TRP A  48     -10.085  17.535 -85.506  1.00  0.00              
ATOM    662  CH2 TRP A  48     -11.425  17.391 -85.766  1.00  0.00              
ATOM    663  H   TRP A  48      -7.095  20.991 -80.715  1.00  0.00              
ATOM    664  HA  TRP A  48      -8.672  21.454 -83.006  1.00  0.00              
ATOM    665 1HB  TRP A  48      -8.465  19.250 -81.882  1.00  0.00              
ATOM    666 2HB  TRP A  48      -9.439  19.866 -80.525  1.00  0.00              
ATOM    667  HD1 TRP A  48     -11.907  20.365 -80.998  1.00  0.00              
ATOM    668  HE1 TRP A  48     -13.665  19.293 -82.749  1.00  0.00              
ATOM    669  HE3 TRP A  48      -8.563  18.313 -84.229  1.00  0.00              
ATOM    670  HZ2 TRP A  48     -13.469  17.837 -85.089  1.00  0.00              
ATOM    671  HZ3 TRP A  48      -9.338  17.108 -86.176  1.00  0.00              
ATOM    672  HH2 TRP A  48     -11.734  16.842 -86.656  1.00  0.00              
ATOM    673  N   GLY A  49     -10.465  23.038 -82.539  1.00 10.97              
ATOM    674  CA  GLY A  49     -11.549  23.977 -82.311  1.00 12.49              
ATOM    675  C   GLY A  49     -11.263  25.310 -81.641  1.00 11.46              
ATOM    676  O   GLY A  49     -12.203  26.037 -81.316  1.00 12.63              
ATOM    677  H   GLY A  49     -10.136  22.886 -83.482  1.00  0.00              
ATOM    678 1HA  GLY A  49     -11.998  24.242 -83.268  1.00  0.00              
ATOM    679 2HA  GLY A  49     -12.300  23.507 -81.677  1.00  0.00              
ATOM    680  N   ARG A  50      -9.999  25.661 -81.433  1.00 10.31              
ATOM    681  CA  ARG A  50      -9.725  26.934 -80.790  1.00 10.46              
ATOM    682  C   ARG A  50      -8.340  27.493 -80.999  1.00  9.09              
ATOM    683  O   ARG A  50      -7.352  26.761 -81.069  1.00 10.51              
ATOM    684  CB  ARG A  50      -9.957  26.819 -79.287  1.00 14.76              
ATOM    685  CG  ARG A  50      -9.809  28.136 -78.512  1.00 19.26              
ATOM    686  CD  ARG A  50     -10.205  27.982 -77.046  1.00 26.40              
ATOM    687  NE  ARG A  50      -9.323  27.072 -76.320  1.00 34.92              
ATOM    688  CZ  ARG A  50      -9.424  26.816 -75.019  1.00 38.68              
ATOM    689  NH1 ARG A  50     -10.372  27.401 -74.299  1.00 39.97              
ATOM    690  NH2 ARG A  50      -8.576  25.980 -74.435  1.00 41.66              
ATOM    691  H   ARG A  50      -9.226  25.072 -81.707  1.00  0.00              
ATOM    692  HA  ARG A  50     -10.423  27.689 -81.153  1.00  0.00              
ATOM    693 1HB  ARG A  50     -10.965  26.431 -79.149  1.00  0.00              
ATOM    694 2HB  ARG A  50      -9.235  26.096 -78.908  1.00  0.00              
ATOM    695 1HG  ARG A  50      -8.769  28.458 -78.570  1.00  0.00              
ATOM    696 2HG  ARG A  50     -10.448  28.886 -78.979  1.00  0.00              
ATOM    697 1HD  ARG A  50     -10.164  28.958 -76.564  1.00  0.00              
ATOM    698 2HD  ARG A  50     -11.221  27.593 -76.993  1.00  0.00              
ATOM    699  HE  ARG A  50      -8.544  26.523 -76.658  1.00  0.00              
ATOM    700 1HH1 ARG A  50     -11.017  28.040 -74.742  1.00  0.00              
ATOM    701 2HH1 ARG A  50     -10.445  27.204 -73.311  1.00  0.00              
ATOM    702 1HH2 ARG A  50      -7.851  25.537 -74.982  1.00  0.00              
ATOM    703 2HH2 ARG A  50      -8.658  25.791 -73.447  1.00  0.00              
ATOM    704  N   VAL A  51      -8.286  28.813 -81.105  1.00  8.68              
ATOM    705  CA  VAL A  51      -7.026  29.521 -81.206  1.00  8.32              
ATOM    706  C   VAL A  51      -7.065  30.581 -80.121  1.00  8.33              
ATOM    707  O   VAL A  51      -8.021  31.356 -80.037  1.00 10.09              
ATOM    708  CB  VAL A  51      -6.837  30.259 -82.542  1.00  9.58              
ATOM    709  CG1 VAL A  51      -5.531  31.054 -82.501  1.00 11.97              
ATOM    710  CG2 VAL A  51      -6.816  29.274 -83.694  1.00 12.47              
ATOM    711  H   VAL A  51      -9.148  29.339 -81.116  1.00  0.00              
ATOM    712  HA  VAL A  51      -6.180  28.844 -81.085  1.00  0.00              
ATOM    713  HB  VAL A  51      -7.689  30.919 -82.705  1.00  0.00              
ATOM    714 1HG1 VAL A  51      -5.394  31.579 -83.447  1.00  0.00              
ATOM    715 2HG1 VAL A  51      -5.571  31.778 -81.688  1.00  0.00              
ATOM    716 3HG1 VAL A  51      -4.695  30.373 -82.341  1.00  0.00              
ATOM    717 1HG2 VAL A  51      -6.682  29.813 -84.632  1.00  0.00              
ATOM    718 2HG2 VAL A  51      -5.993  28.573 -83.557  1.00  0.00              
ATOM    719 3HG2 VAL A  51      -7.758  28.726 -83.722  1.00  0.00              
ATOM    720  N   THR A  52      -6.049  30.593 -79.270  1.00  8.06              
ATOM    721  CA  THR A  52      -5.946  31.609 -78.237  1.00  7.55              
ATOM    722  C   THR A  52      -4.855  32.555 -78.722  1.00  7.00              
ATOM    723  O   THR A  52      -3.770  32.120 -79.133  1.00  8.20              
ATOM    724  CB  THR A  52      -5.530  31.019 -76.880  1.00  8.79              
ATOM    725  OG1 THR A  52      -6.496  30.049 -76.464  1.00 11.70              
ATOM    726  CG2 THR A  52      -5.455  32.114 -75.821  1.00 10.72              
ATOM    727  H   THR A  52      -5.332  29.885 -79.337  1.00  0.00              
ATOM    728  HA  THR A  52      -6.907  32.108 -78.113  1.00  0.00              
ATOM    729  HB  THR A  52      -4.553  30.547 -76.983  1.00  0.00              
ATOM    730  HG1 THR A  52      -7.189  29.984 -77.126  1.00  0.00              
ATOM    731 1HG2 THR A  52      -5.159  31.677 -74.868  1.00  0.00              
ATOM    732 2HG2 THR A  52      -4.721  32.861 -76.122  1.00  0.00              
ATOM    733 3HG2 THR A  52      -6.431  32.585 -75.717  1.00  0.00              
ATOM    734  N   VAL A  53      -5.157  33.845 -78.704  1.00  7.29              
ATOM    735  CA  VAL A  53      -4.216  34.862 -79.141  1.00  7.01              
ATOM    736  C   VAL A  53      -3.886  35.746 -77.949  1.00  6.72              
ATOM    737  O   VAL A  53      -4.787  36.270 -77.291  1.00  7.39              
ATOM    738  CB  VAL A  53      -4.822  35.738 -80.272  1.00  7.01              
ATOM    739  CG1 VAL A  53      -3.787  36.741 -80.763  1.00  8.27              
ATOM    740  CG2 VAL A  53      -5.312  34.861 -81.421  1.00  7.87              
ATOM    741  H   VAL A  53      -6.070  34.127 -78.376  1.00  0.00              
ATOM    742  HA  VAL A  53      -3.288  34.416 -79.501  1.00  0.00              
ATOM    743  HB  VAL A  53      -5.692  36.266 -79.883  1.00  0.00              
ATOM    744 1HG1 VAL A  53      -4.220  37.352 -81.556  1.00  0.00              
ATOM    745 2HG1 VAL A  53      -3.482  37.383 -79.937  1.00  0.00              
ATOM    746 3HG1 VAL A  53      -2.919  36.208 -81.150  1.00  0.00              
ATOM    747 1HG2 VAL A  53      -5.734  35.489 -82.205  1.00  0.00              
ATOM    748 2HG2 VAL A  53      -4.475  34.290 -81.824  1.00  0.00              
ATOM    749 3HG2 VAL A  53      -6.077  34.175 -81.055  1.00  0.00              
ATOM    750  N   GLU A  54      -2.596  35.899 -77.676  1.00  6.62              
ATOM    751  CA  GLU A  54      -2.137  36.731 -76.569  1.00  7.14              
ATOM    752  C   GLU A  54      -1.176  37.783 -77.092  1.00  6.74              
ATOM    753  O   GLU A  54      -0.222  37.464 -77.809  1.00  7.83              
ATOM    754  CB  GLU A  54      -1.411  35.891 -75.519  1.00  7.65              
ATOM    755  CG  GLU A  54      -2.232  34.786 -74.899  1.00 10.07              
ATOM    756  CD  GLU A  54      -1.391  33.912 -73.999  1.00  9.81              
ATOM    757  OE1 GLU A  54      -1.139  34.299 -72.839  1.00 14.04              
ATOM    758  OE2 GLU A  54      -0.956  32.842 -74.460  1.00 10.68              
ATOM    759  H   GLU A  54      -1.914  35.426 -78.251  1.00  0.00              
ATOM    760  HA  GLU A  54      -2.990  37.216 -76.092  1.00  0.00              
ATOM    761 1HB  GLU A  54      -0.540  35.454 -76.008  1.00  0.00              
ATOM    762 2HB  GLU A  54      -1.084  36.574 -74.735  1.00  0.00              
ATOM    763 1HG  GLU A  54      -3.098  35.148 -74.345  1.00  0.00              
ATOM    764 2HG  GLU A  54      -2.568  34.205 -75.756  1.00  0.00              
ATOM    765  N   TRP A  55      -1.438  39.035 -76.731  1.00  6.79              
ATOM    766  CA  TRP A  55      -0.602  40.155 -77.130  1.00  7.32              
ATOM    767  C   TRP A  55      -0.061  40.884 -75.913  1.00  8.04              
ATOM    768  O   TRP A  55      -0.812  41.223 -75.000  1.00  8.18              
ATOM    769  CB  TRP A  55      -1.389  41.198 -77.933  1.00  8.29              
ATOM    770  CG  TRP A  55      -1.985  40.739 -79.215  1.00  7.36              
ATOM    771  CD1 TRP A  55      -3.303  40.467 -79.457  1.00  7.63              
ATOM    772  CD2 TRP A  55      -1.298  40.523 -80.451  1.00  6.84              
ATOM    773  NE1 TRP A  55      -3.479  40.099 -80.768  1.00  8.32              
ATOM    774  CE2 TRP A  55      -2.264  40.121 -81.400  1.00  7.39              
ATOM    775  CE3 TRP A  55       0.041  40.631 -80.850  1.00  7.91              
ATOM    776  CZ2 TRP A  55      -1.933  39.825 -82.725  1.00  8.93              
ATOM    777  CZ3 TRP A  55       0.368  40.339 -82.171  1.00  9.37              
ATOM    778  CH2 TRP A  55      -0.617  39.938 -83.090  1.00  9.69              
ATOM    779  H   TRP A  55      -2.251  39.208 -76.157  1.00  0.00              
ATOM    780  HA  TRP A  55       0.218  39.800 -77.755  1.00  0.00              
ATOM    781 1HB  TRP A  55      -2.230  41.569 -77.347  1.00  0.00              
ATOM    782 2HB  TRP A  55      -0.740  42.031 -78.205  1.00  0.00              
ATOM    783  HD1 TRP A  55      -3.990  40.575 -78.620  1.00  0.00              
ATOM    784  HE1 TRP A  55      -4.359  39.852 -81.197  1.00  0.00              
ATOM    785  HE3 TRP A  55       0.841  40.936 -80.176  1.00  0.00              
ATOM    786  HZ2 TRP A  55      -2.725  39.521 -83.410  1.00  0.00              
ATOM    787  HZ3 TRP A  55       1.411  40.429 -82.476  1.00  0.00              
ATOM    788  HH2 TRP A  55      -0.325  39.712 -84.116  1.00  0.00              
ATOM    789  N   TRP A  56       1.244  41.116 -75.894  1.00  8.08              
ATOM    790  CA  TRP A  56       1.845  41.919 -74.838  1.00  8.45              
ATOM    791  C   TRP A  56       3.194  42.403 -75.323  1.00  8.09              
ATOM    792  O   TRP A  56       3.718  41.926 -76.333  1.00  8.69              
ATOM    793  CB  TRP A  56       1.961  41.160 -73.502  1.00  9.65              
ATOM    794  CG  TRP A  56       3.083  40.186 -73.382  1.00 10.11              
ATOM    795  CD1 TRP A  56       4.343  40.430 -72.912  1.00 14.07              
ATOM    796  CD2 TRP A  56       3.032  38.791 -73.692  1.00 13.77              
ATOM    797  NE1 TRP A  56       5.079  39.268 -72.906  1.00 14.06              
ATOM    798  CE2 TRP A  56       4.298  38.247 -73.382  1.00 13.50              
ATOM    799  CE3 TRP A  56       2.037  37.946 -74.202  1.00 13.85              
ATOM    800  CZ2 TRP A  56       4.595  36.888 -73.564  1.00 14.46              
ATOM    801  CZ3 TRP A  56       2.331  36.597 -74.383  1.00 13.07              
ATOM    802  CH2 TRP A  56       3.600  36.082 -74.065  1.00 13.70              
ATOM    803  H   TRP A  56       1.835  40.734 -76.618  1.00  0.00              
ATOM    804  HA  TRP A  56       1.238  42.806 -74.657  1.00  0.00              
ATOM    805 1HB  TRP A  56       2.108  41.862 -72.681  1.00  0.00              
ATOM    806 2HB  TRP A  56       1.059  40.575 -73.323  1.00  0.00              
ATOM    807  HD1 TRP A  56       4.572  41.455 -72.625  1.00  0.00              
ATOM    808  HE1 TRP A  56       6.038  39.180 -72.602  1.00  0.00              
ATOM    809  HE3 TRP A  56       1.039  38.296 -74.463  1.00  0.00              
ATOM    810  HZ2 TRP A  56       5.590  36.527 -73.303  1.00  0.00              
ATOM    811  HZ3 TRP A  56       1.550  35.948 -74.779  1.00  0.00              
ATOM    812  HH2 TRP A  56       3.798  35.021 -74.220  1.00  0.00              
ATOM    813  N   THR A  57       3.728  43.393 -74.625  1.00  8.58              
ATOM    814  CA  THR A  57       5.016  43.962 -74.962  1.00  9.74              
ATOM    815  C   THR A  57       5.970  43.615 -73.829  1.00  9.09              
ATOM    816  O   THR A  57       5.836  44.111 -72.711  1.00 10.49              
ATOM    817  CB  THR A  57       4.901  45.484 -75.129  1.00 11.06              
ATOM    818  OG1 THR A  57       3.946  45.768 -76.162  1.00 14.06              
ATOM    819  CG2 THR A  57       6.242  46.085 -75.514  1.00 13.94              
ATOM    820  H   THR A  57       3.219  43.761 -73.834  1.00  0.00              
ATOM    821  HA  THR A  57       5.381  43.525 -75.892  1.00  0.00              
ATOM    822  HB  THR A  57       4.567  45.920 -74.187  1.00  0.00              
ATOM    823  HG1 THR A  57       3.599  44.944 -76.511  1.00  0.00              
ATOM    824 1HG2 THR A  57       6.137  47.164 -75.627  1.00  0.00              
ATOM    825 2HG2 THR A  57       6.974  45.870 -74.735  1.00  0.00              
ATOM    826 3HG2 THR A  57       6.576  45.652 -76.456  1.00  0.00              
ATOM    827  N   HIS A  58       6.920  42.737 -74.132  1.00 12.95              
ATOM    828  CA  HIS A  58       7.898  42.270 -73.156  1.00 15.64              
ATOM    829  C   HIS A  58       8.617  43.368 -72.385  1.00 12.45              
ATOM    830  O   HIS A  58       8.640  43.354 -71.154  1.00 13.42              
ATOM    831  CB  HIS A  58       8.949  41.391 -73.838  1.00 20.08              
ATOM    832  CG  HIS A  58      10.052  40.954 -72.924  1.00 26.32              
ATOM    833  ND1 HIS A  58       9.852  40.067 -71.887  1.00 29.42              
ATOM    834  CD2 HIS A  58      11.359  41.303 -72.871  1.00 29.08              
ATOM    835  CE1 HIS A  58      10.988  39.889 -71.237  1.00 28.37              
ATOM    836  NE2 HIS A  58      11.918  40.628 -71.814  1.00 31.99              
ATOM    837  H   HIS A  58       6.961  42.383 -75.077  1.00  0.00              
ATOM    838  HA  HIS A  58       7.396  41.686 -72.385  1.00  0.00              
ATOM    839 1HB  HIS A  58       8.486  40.482 -74.224  1.00  0.00              
ATOM    840 2HB  HIS A  58       9.419  41.935 -74.657  1.00  0.00              
ATOM    841  HD2 HIS A  58      11.971  41.971 -73.478  1.00  0.00              
ATOM    842  HE1 HIS A  58      11.037  39.219 -70.379  1.00  0.00              
ATOM    843  HE2 HIS A  58      12.885  40.692 -71.531  1.00  0.00              
ATOM    844  N   SER A  59       9.205  44.315 -73.106  1.00 13.81              
ATOM    845  CA  SER A  59       9.954  45.388 -72.468  1.00 11.90              
ATOM    846  C   SER A  59       9.129  46.171 -71.460  1.00 11.41              
ATOM    847  O   SER A  59       9.653  46.613 -70.434  1.00 13.39              
ATOM    848  CB  SER A  59      10.523  46.344 -73.523  1.00 13.87              
ATOM    849  OG  SER A  59       9.506  47.134 -74.113  1.00 13.20              
ATOM    850  H   SER A  59       9.135  44.296 -74.113  1.00  0.00              
ATOM    851  HA  SER A  59      10.865  45.046 -71.975  1.00  0.00              
ATOM    852 1HB  SER A  59      11.252  46.997 -73.044  1.00  0.00              
ATOM    853 2HB  SER A  59      11.016  45.757 -74.297  1.00  0.00              
ATOM    854  HG  SER A  59       8.658  46.905 -73.725  1.00  0.00              
ATOM    855  N   ALA A  60       7.842  46.336 -71.745  1.00 11.61              
ATOM    856  CA  ALA A  60       6.947  47.081 -70.870  1.00 12.55              
ATOM    857  C   ALA A  60       6.348  46.221 -69.764  1.00 12.45              
ATOM    858  O   ALA A  60       5.770  46.745 -68.810  1.00 15.46              
ATOM    859  CB  ALA A  60       5.832  47.710 -71.695  1.00 13.67              
ATOM    860  H   ALA A  60       7.475  45.932 -72.595  1.00  0.00              
ATOM    861  HA  ALA A  60       7.515  47.872 -70.381  1.00  0.00              
ATOM    862 1HB  ALA A  60       5.164  48.267 -71.038  1.00  0.00              
ATOM    863 2HB  ALA A  60       6.262  48.387 -72.433  1.00  0.00              
ATOM    864 3HB  ALA A  60       5.271  46.928 -72.204  1.00  0.00              
ATOM    865  N   GLY A  61       6.480  44.907 -69.897  1.00 13.34              
ATOM    866  CA  GLY A  61       5.932  44.006 -68.899  1.00 14.64              
ATOM    867  C   GLY A  61       4.417  44.073 -68.856  1.00 15.23              
ATOM    868  O   GLY A  61       3.808  43.890 -67.800  1.00 16.29              
ATOM    869  H   GLY A  61       6.964  44.521 -70.695  1.00  0.00              
ATOM    870 1HA  GLY A  61       6.232  42.985 -69.138  1.00  0.00              
ATOM    871 2HA  GLY A  61       6.323  44.279 -67.920  1.00  0.00              
ATOM    872  N   GLY A  62       3.798  44.335 -70.002  1.00 12.68              
ATOM    873  CA  GLY A  62       2.353  44.425 -70.034  1.00 13.15              
ATOM    874  C   GLY A  62       1.766  44.823 -71.370  1.00 10.96              
ATOM    875  O   GLY A  62       2.409  44.708 -72.418  1.00 10.29              
ATOM    876  H   GLY A  62       4.319  44.473 -70.856  1.00  0.00              
ATOM    877 1HA  GLY A  62       1.930  43.454 -69.775  1.00  0.00              
ATOM    878 2HA  GLY A  62       2.026  45.168 -69.307  1.00  0.00              
ATOM    879  N   VAL A  63       0.533  45.310 -71.314  1.00 10.87              
ATOM    880  CA  VAL A  63      -0.215  45.710 -72.495  1.00  9.70              
ATOM    881  C   VAL A  63      -0.002  47.174 -72.860  1.00 11.69              
ATOM    882  O   VAL A  63      -0.119  48.062 -72.011  1.00 12.78              
ATOM    883  CB  VAL A  63      -1.721  45.448 -72.274  1.00 10.74              
ATOM    884  CG1 VAL A  63      -2.517  45.864 -73.494  1.00 11.80              
ATOM    885  CG2 VAL A  63      -1.946  43.973 -71.974  1.00 11.49              
ATOM    886  H   VAL A  63       0.103  45.403 -70.405  1.00  0.00              
ATOM    887  HA  VAL A  63       0.123  45.170 -73.380  1.00  0.00              
ATOM    888  HB  VAL A  63      -2.054  46.010 -71.402  1.00  0.00              
ATOM    889 1HG1 VAL A  63      -3.576  45.672 -73.320  1.00  0.00              
ATOM    890 2HG1 VAL A  63      -2.367  46.927 -73.681  1.00  0.00              
ATOM    891 3HG1 VAL A  63      -2.183  45.292 -74.359  1.00  0.00              
ATOM    892 1HG2 VAL A  63      -3.009  43.791 -71.818  1.00  0.00              
ATOM    893 2HG2 VAL A  63      -1.594  43.374 -72.814  1.00  0.00              
ATOM    894 3HG2 VAL A  63      -1.395  43.696 -71.075  1.00  0.00              
ATOM    895  N   THR A  64       0.315  47.416 -74.127  1.00 10.18              
ATOM    896  CA  THR A  64       0.543  48.769 -74.624  1.00 10.55              
ATOM    897  C   THR A  64      -0.424  49.070 -75.763  1.00 10.45              
ATOM    898  O   THR A  64      -1.202  48.209 -76.175  1.00 10.71              
ATOM    899  CB  THR A  64       1.971  48.942 -75.164  1.00 11.13              
ATOM    900  OG1 THR A  64       2.137  48.125 -76.330  1.00 12.57              
ATOM    901  CG2 THR A  64       2.994  48.547 -74.106  1.00 14.50              
ATOM    902  H   THR A  64       0.400  46.637 -74.764  1.00  0.00              
ATOM    903  HA  THR A  64       0.385  49.489 -73.820  1.00  0.00              
ATOM    904  HB  THR A  64       2.121  49.985 -75.442  1.00  0.00              
ATOM    905  HG1 THR A  64       1.319  47.655 -76.510  1.00  0.00              
ATOM    906 1HG2 THR A  64       3.999  48.677 -74.507  1.00  0.00              
ATOM    907 2HG2 THR A  64       2.869  49.178 -73.226  1.00  0.00              
ATOM    908 3HG2 THR A  64       2.845  47.504 -73.829  1.00  0.00              
ATOM    909  N   GLU A  65      -0.362  50.292 -76.278  1.00 11.40              
ATOM    910  CA  GLU A  65      -1.236  50.695 -77.368  1.00 10.84              
ATOM    911  C   GLU A  65      -1.046  49.793 -78.589  1.00 10.26              
ATOM    912  O   GLU A  65      -2.008  49.479 -79.291  1.00 10.41              
ATOM    913  CB  GLU A  65      -0.964  52.156 -77.737  1.00 14.51              
ATOM    914  CG  GLU A  65      -2.119  52.851 -78.438  1.00 22.61              
ATOM    915  CD  GLU A  65      -3.419  52.757 -77.653  1.00 24.07              
ATOM    916  OE1 GLU A  65      -3.367  52.723 -76.406  1.00 25.09              
ATOM    917  OE2 GLU A  65      -4.497  52.732 -78.281  1.00 31.76              
ATOM    918  H   GLU A  65       0.303  50.957 -75.909  1.00  0.00              
ATOM    919  HA  GLU A  65      -2.278  50.594 -77.063  1.00  0.00              
ATOM    920 1HB  GLU A  65      -0.734  52.681 -76.810  1.00  0.00              
ATOM    921 2HB  GLU A  65      -0.088  52.163 -78.386  1.00  0.00              
ATOM    922 1HG  GLU A  65      -1.922  53.899 -78.663  1.00  0.00              
ATOM    923 2HG  GLU A  65      -2.226  52.295 -79.368  1.00  0.00              
ATOM    924  N   LYS A  66       0.189  49.371 -78.844  1.00 10.38              
ATOM    925  CA  LYS A  66       0.452  48.502 -79.987  1.00  9.51              
ATOM    926  C   LYS A  66      -0.304  47.185 -79.837  1.00  7.98              
ATOM    927  O   LYS A  66      -0.820  46.642 -80.813  1.00  8.78              
ATOM    928  CB  LYS A  66       1.949  48.218 -80.114  1.00 10.41              
ATOM    929  CG  LYS A  66       2.323  47.400 -81.340  1.00 12.25              
ATOM    930  CD  LYS A  66       1.998  48.147 -82.623  1.00 13.63              
ATOM    931  CE  LYS A  66       2.525  47.401 -83.839  1.00 16.67              
ATOM    932  NZ  LYS A  66       2.244  48.141 -85.100  1.00 26.79              
ATOM    933  H   LYS A  66       0.957  49.648 -78.249  1.00  0.00              
ATOM    934  HA  LYS A  66       0.112  48.985 -80.904  1.00  0.00              
ATOM    935 1HB  LYS A  66       2.455  49.183 -80.150  1.00  0.00              
ATOM    936 2HB  LYS A  66       2.251  47.684 -79.213  1.00  0.00              
ATOM    937 1HG  LYS A  66       3.392  47.189 -81.302  1.00  0.00              
ATOM    938 2HG  LYS A  66       1.768  46.463 -81.314  1.00  0.00              
ATOM    939 1HD  LYS A  66       0.915  48.253 -82.699  1.00  0.00              
ATOM    940 2HD  LYS A  66       2.455  49.135 -82.575  1.00  0.00              
ATOM    941 1HE  LYS A  66       3.600  47.272 -83.722  1.00  0.00              
ATOM    942 2HE  LYS A  66       2.045  46.423 -83.874  1.00  0.00              
ATOM    943 1HZ  LYS A  66       2.606  47.618 -85.885  1.00  0.00              
ATOM    944 2HZ  LYS A  66       1.246  48.260 -85.206  1.00  0.00              
ATOM    945 3HZ  LYS A  66       2.689  49.047 -85.065  1.00  0.00              
ATOM    946  N   ASP A  67      -0.358  46.666 -78.616  1.00  7.75              
ATOM    947  CA  ASP A  67      -1.063  45.418 -78.369  1.00  7.46              
ATOM    948  C   ASP A  67      -2.549  45.575 -78.656  1.00  8.01              
ATOM    949  O   ASP A  67      -3.173  44.689 -79.239  1.00  7.83              
ATOM    950  CB  ASP A  67      -0.827  44.979 -76.932  1.00  8.50              
ATOM    951  CG  ASP A  67       0.624  44.662 -76.676  1.00  9.02              
ATOM    952  OD1 ASP A  67       1.154  43.772 -77.371  1.00  8.77              
ATOM    953  OD2 ASP A  67       1.238  45.307 -75.799  1.00 10.57              
ATOM    954  H   ASP A  67       0.093  47.137 -77.845  1.00  0.00              
ATOM    955  HA  ASP A  67      -0.694  44.646 -79.044  1.00  0.00              
ATOM    956 1HB  ASP A  67      -1.210  45.684 -76.194  1.00  0.00              
ATOM    957 2HB  ASP A  67      -1.425  44.067 -76.910  1.00  0.00              
ATOM    958  N   ARG A  68      -3.120  46.706 -78.254  1.00  7.97              
ATOM    959  CA  ARG A  68      -4.532  46.946 -78.511  1.00  9.43              
ATOM    960  C   ARG A  68      -4.795  47.085 -80.003  1.00  8.58              
ATOM    961  O   ARG A  68      -5.838  46.652 -80.495  1.00  9.20              
ATOM    962  CB  ARG A  68      -5.004  48.175 -77.737  1.00  9.69              
ATOM    963  CG  ARG A  68      -5.103  47.938 -76.239  1.00 10.74              
ATOM    964  CD  ARG A  68      -5.734  49.119 -75.515  1.00 14.44              
ATOM    965  NE  ARG A  68      -4.771  50.176 -75.224  1.00 15.30              
ATOM    966  CZ  ARG A  68      -3.941  50.166 -74.185  1.00 19.67              
ATOM    967  NH1 ARG A  68      -3.957  49.151 -73.331  1.00 17.14              
ATOM    968  NH2 ARG A  68      -3.096  51.171 -74.000  1.00 21.18              
ATOM    969  H   ARG A  68      -2.582  47.409 -77.767  1.00  0.00              
ATOM    970  HA  ARG A  68      -5.122  46.106 -78.144  1.00  0.00              
ATOM    971 1HB  ARG A  68      -4.293  48.974 -77.943  1.00  0.00              
ATOM    972 2HB  ARG A  68      -5.981  48.447 -78.137  1.00  0.00              
ATOM    973 1HG  ARG A  68      -5.710  47.049 -76.068  1.00  0.00              
ATOM    974 2HG  ARG A  68      -4.098  47.773 -75.847  1.00  0.00              
ATOM    975 1HD  ARG A  68      -6.524  49.535 -76.139  1.00  0.00              
ATOM    976 2HD  ARG A  68      -6.159  48.771 -74.574  1.00  0.00              
ATOM    977  HE  ARG A  68      -4.584  51.034 -75.726  1.00  0.00              
ATOM    978 1HH1 ARG A  68      -4.601  48.385 -73.472  1.00  0.00              
ATOM    979 2HH1 ARG A  68      -3.325  49.148 -72.543  1.00  0.00              
ATOM    980 1HH2 ARG A  68      -3.085  51.944 -74.651  1.00  0.00              
ATOM    981 2HH2 ARG A  68      -2.468  51.160 -73.210  1.00  0.00              
ATOM    982  N   GLU A  69      -3.851  47.682 -80.723  1.00  9.07              
ATOM    983  CA  GLU A  69      -3.989  47.822 -82.164  1.00  9.41              
ATOM    984  C   GLU A  69      -3.985  46.428 -82.790  1.00  9.13              
ATOM    985  O   GLU A  69      -4.800  46.126 -83.658  1.00  9.77              
ATOM    986  CB  GLU A  69      -2.832  48.637 -82.742  1.00 10.71              
ATOM    987  CG  GLU A  69      -2.864  48.731 -84.256  1.00 17.86              
ATOM    988  CD  GLU A  69      -1.643  49.413 -84.835  1.00 24.64              
ATOM    989  OE1 GLU A  69      -1.610  49.608 -86.067  1.00 28.09              
ATOM    990  OE2 GLU A  69      -0.719  49.754 -84.068  1.00 28.99              
ATOM    991  H   GLU A  69      -3.025  48.045 -80.270  1.00  0.00              
ATOM    992  HA  GLU A  69      -4.923  48.333 -82.398  1.00  0.00              
ATOM    993 1HB  GLU A  69      -2.895  49.634 -82.305  1.00  0.00              
ATOM    994 2HB  GLU A  69      -1.909  48.156 -82.417  1.00  0.00              
ATOM    995 1HG  GLU A  69      -2.983  47.766 -84.748  1.00  0.00              
ATOM    996 2HG  GLU A  69      -3.738  49.350 -84.456  1.00  0.00              
ATOM    997  N   MET A  70      -3.062  45.576 -82.349  1.00  8.74              
ATOM    998  CA  MET A  70      -2.987  44.223 -82.887  1.00  8.26              
ATOM    999  C   MET A  70      -4.262  43.438 -82.592  1.00  7.45              
ATOM   1000  O   MET A  70      -4.709  42.648 -83.417  1.00  7.75              
ATOM   1001  CB  MET A  70      -1.766  43.481 -82.332  1.00  8.37              
ATOM   1002  CG  MET A  70      -0.434  44.125 -82.701  1.00  9.53              
ATOM   1003  SD  MET A  70      -0.221  44.453 -84.477  1.00 11.04              
ATOM   1004  CE  MET A  70      -0.083  42.779 -85.114  1.00 11.81              
ATOM   1005  H   MET A  70      -2.404  45.859 -81.637  1.00  0.00              
ATOM   1006  HA  MET A  70      -2.901  44.259 -83.973  1.00  0.00              
ATOM   1007 1HB  MET A  70      -1.876  43.455 -81.249  1.00  0.00              
ATOM   1008 2HB  MET A  70      -1.806  42.465 -82.726  1.00  0.00              
ATOM   1009 1HG  MET A  70      -0.355  45.072 -82.167  1.00  0.00              
ATOM   1010 2HG  MET A  70       0.366  43.458 -82.379  1.00  0.00              
ATOM   1011 1HE  MET A  70       0.052  42.810 -86.195  1.00  0.00              
ATOM   1012 2HE  MET A  70       0.774  42.284 -84.655  1.00  0.00              
ATOM   1013 3HE  MET A  70      -0.992  42.224 -84.878  1.00  0.00              
ATOM   1014  N   ALA A  71      -4.846  43.656 -81.419  1.00  7.25              
ATOM   1015  CA  ALA A  71      -6.081  42.973 -81.058  1.00  8.28              
ATOM   1016  C   ALA A  71      -7.203  43.381 -82.019  1.00  7.95              
ATOM   1017  O   ALA A  71      -7.959  42.541 -82.503  1.00  8.41              
ATOM   1018  CB  ALA A  71      -6.464  43.316 -79.627  1.00  8.51              
ATOM   1019  H   ALA A  71      -4.432  44.304 -80.764  1.00  0.00              
ATOM   1020  HA  ALA A  71      -5.920  41.897 -81.131  1.00  0.00              
ATOM   1021 1HB  ALA A  71      -7.388  42.801 -79.366  1.00  0.00              
ATOM   1022 2HB  ALA A  71      -5.669  43.000 -78.951  1.00  0.00              
ATOM   1023 3HB  ALA A  71      -6.611  44.391 -79.538  1.00  0.00              
ATOM   1024  N   ARG A  72      -7.305  44.674 -82.302  1.00  8.75              
ATOM   1025  CA  ARG A  72      -8.344  45.148 -83.207  1.00 10.82              
ATOM   1026  C   ARG A  72      -8.124  44.626 -84.625  1.00  9.64              
ATOM   1027  O   ARG A  72      -9.082  44.251 -85.311  1.00 10.99              
ATOM   1028  CB  ARG A  72      -8.390  46.676 -83.210  1.00 15.98              
ATOM   1029  CG  ARG A  72      -8.939  47.281 -81.933  1.00 18.40              
ATOM   1030  CD  ARG A  72      -9.174  48.772 -82.103  1.00 22.85              
ATOM   1031  NE  ARG A  72      -7.929  49.530 -82.107  1.00 27.71              
ATOM   1032  CZ  ARG A  72      -7.273  49.881 -81.006  1.00 24.84              
ATOM   1033  NH1 ARG A  72      -7.747  49.546 -79.809  1.00 27.69              
ATOM   1034  NH2 ARG A  72      -6.148  50.567 -81.107  1.00 26.13              
ATOM   1035  H   ARG A  72      -6.666  45.341 -81.894  1.00  0.00              
ATOM   1036  HA  ARG A  72      -9.321  44.814 -82.855  1.00  0.00              
ATOM   1037 1HB  ARG A  72      -7.371  47.025 -83.372  1.00  0.00              
ATOM   1038 2HB  ARG A  72      -9.014  46.973 -84.053  1.00  0.00              
ATOM   1039 1HG  ARG A  72      -9.879  46.785 -81.690  1.00  0.00              
ATOM   1040 2HG  ARG A  72      -8.220  47.109 -81.131  1.00  0.00              
ATOM   1041 1HD  ARG A  72      -9.688  48.944 -83.048  1.00  0.00              
ATOM   1042 2HD  ARG A  72      -9.795  49.128 -81.282  1.00  0.00              
ATOM   1043  HE  ARG A  72      -7.395  49.889 -82.888  1.00  0.00              
ATOM   1044 1HH1 ARG A  72      -8.608  49.023 -79.738  1.00  0.00              
ATOM   1045 2HH1 ARG A  72      -7.244  49.816 -78.976  1.00  0.00              
ATOM   1046 1HH2 ARG A  72      -5.794  50.820 -82.020  1.00  0.00              
ATOM   1047 2HH2 ARG A  72      -5.648  50.836 -80.273  1.00  0.00              
ATOM   1048  N   LEU A  73      -6.869  44.583 -85.063  1.00  8.78              
ATOM   1049  CA  LEU A  73      -6.567  44.088 -86.400  1.00 10.63              
ATOM   1050  C   LEU A  73      -6.839  42.586 -86.475  1.00  9.29              
ATOM   1051  O   LEU A  73      -7.209  42.071 -87.532  1.00 10.57              
ATOM   1052  CB  LEU A  73      -5.115  44.405 -86.765  1.00 11.44              
ATOM   1053  CG  LEU A  73      -4.829  45.902 -86.951  1.00 12.49              
ATOM   1054  CD1 LEU A  73      -3.344  46.127 -87.151  1.00 13.66              
ATOM   1055  CD2 LEU A  73      -5.621  46.435 -88.142  1.00 17.12              
ATOM   1056  H   LEU A  73      -6.112  44.894 -84.471  1.00  0.00              
ATOM   1057  HA  LEU A  73      -7.226  44.566 -87.124  1.00  0.00              
ATOM   1058 1HB  LEU A  73      -4.622  44.031 -85.869  1.00  0.00              
ATOM   1059 2HB  LEU A  73      -4.782  43.831 -87.629  1.00  0.00              
ATOM   1060  HG  LEU A  73      -5.189  46.414 -86.058  1.00  0.00              
ATOM   1061 1HD1 LEU A  73      -3.151  47.192 -87.282  1.00  0.00              
ATOM   1062 2HD1 LEU A  73      -2.800  45.766 -86.278  1.00  0.00              
ATOM   1063 3HD1 LEU A  73      -3.010  45.587 -88.036  1.00  0.00              
ATOM   1064 1HD2 LEU A  73      -5.415  47.498 -88.269  1.00  0.00              
ATOM   1065 2HD2 LEU A  73      -5.328  45.898 -89.044  1.00  0.00              
ATOM   1066 3HD2 LEU A  73      -6.687  46.292 -87.964  1.00  0.00              
ATOM   1067  N   THR A  74      -6.672  41.888 -85.353  1.00  9.07              
ATOM   1068  CA  THR A  74      -6.934  40.453 -85.304  1.00  8.88              
ATOM   1069  C   THR A  74      -8.434  40.215 -85.500  1.00  8.96              
ATOM   1070  O   THR A  74      -8.842  39.360 -86.289  1.00  9.81              
ATOM   1071  CB  THR A  74      -6.480  39.846 -83.954  1.00  7.82              
ATOM   1072  OG1 THR A  74      -5.051  39.932 -83.845  1.00  9.20              
ATOM   1073  CG2 THR A  74      -6.886  38.388 -83.858  1.00  9.54              
ATOM   1074  H   THR A  74      -6.357  42.360 -84.517  1.00  0.00              
ATOM   1075  HA  THR A  74      -6.400  39.953 -86.112  1.00  0.00              
ATOM   1076  HB  THR A  74      -6.944  40.404 -83.141  1.00  0.00              
ATOM   1077  HG1 THR A  74      -4.695  40.347 -84.634  1.00  0.00              
ATOM   1078 1HG2 THR A  74      -6.557  37.982 -82.901  1.00  0.00              
ATOM   1079 2HG2 THR A  74      -7.970  38.307 -83.935  1.00  0.00              
ATOM   1080 3HG2 THR A  74      -6.422  37.828 -84.669  1.00  0.00              
ATOM   1081  N   ASP A  75      -9.260  40.971 -84.784  1.00  9.24              
ATOM   1082  CA  ASP A  75     -10.706  40.821 -84.927  1.00  9.36              
ATOM   1083  C   ASP A  75     -11.162  41.159 -86.335  1.00  9.96              
ATOM   1084  O   ASP A  75     -12.089  40.540 -86.859  1.00 12.18              
ATOM   1085  CB  ASP A  75     -11.456  41.727 -83.952  1.00  9.68              
ATOM   1086  CG  ASP A  75     -11.512  41.162 -82.556  1.00 10.15              
ATOM   1087  OD1 ASP A  75     -11.440  39.926 -82.404  1.00 14.49              
ATOM   1088  OD2 ASP A  75     -11.651  41.958 -81.607  1.00 11.89              
ATOM   1089  H   ASP A  75      -8.898  41.655 -84.135  1.00  0.00              
ATOM   1090  HA  ASP A  75     -10.992  39.789 -84.723  1.00  0.00              
ATOM   1091 1HB  ASP A  75     -11.081  42.750 -83.934  1.00  0.00              
ATOM   1092 2HB  ASP A  75     -12.449  41.711 -84.401  1.00  0.00              
ATOM   1093  N   ALA A  76     -10.518  42.151 -86.936  1.00 11.21              
ATOM   1094  CA  ALA A  76     -10.876  42.572 -88.282  1.00 11.39              
ATOM   1095  C   ALA A  76     -10.738  41.429 -89.286  1.00 13.70              
ATOM   1096  O   ALA A  76     -11.451  41.390 -90.291  1.00 14.96              
ATOM   1097  CB  ALA A  76     -10.012  43.750 -88.700  1.00 15.05              
ATOM   1098  H   ALA A  76      -9.766  42.625 -86.456  1.00  0.00              
ATOM   1099  HA  ALA A  76     -11.921  42.882 -88.285  1.00  0.00              
ATOM   1100 1HB  ALA A  76     -10.285  44.060 -89.709  1.00  0.00              
ATOM   1101 2HB  ALA A  76     -10.169  44.580 -88.010  1.00  0.00              
ATOM   1102 3HB  ALA A  76      -8.964  43.456 -88.683  1.00  0.00              
ATOM   1103  N   LEU A  77      -9.828  40.499 -89.013  1.00 12.64              
ATOM   1104  CA  LEU A  77      -9.606  39.353 -89.895  1.00 15.68              
ATOM   1105  C   LEU A  77     -10.869  38.516 -90.056  1.00 18.15              
ATOM   1106  O   LEU A  77     -11.042  37.825 -91.060  1.00 20.98              
ATOM   1107  CB  LEU A  77      -8.496  38.459 -89.338  1.00 12.97              
ATOM   1108  CG  LEU A  77      -7.094  39.049 -89.180  1.00 13.22              
ATOM   1109  CD1 LEU A  77      -6.203  38.051 -88.447  1.00 14.79              
ATOM   1110  CD2 LEU A  77      -6.517  39.378 -90.548  1.00 16.13              
ATOM   1111  H   LEU A  77      -9.275  40.587 -88.173  1.00  0.00              
ATOM   1112  HA  LEU A  77      -9.312  39.705 -90.883  1.00  0.00              
ATOM   1113 1HB  LEU A  77      -8.907  38.261 -88.350  1.00  0.00              
ATOM   1114 2HB  LEU A  77      -8.415  37.524 -89.892  1.00  0.00              
ATOM   1115  HG  LEU A  77      -7.197  39.985 -88.630  1.00  0.00              
ATOM   1116 1HD1 LEU A  77      -5.203  38.470 -88.333  1.00  0.00              
ATOM   1117 2HD1 LEU A  77      -6.622  37.844 -87.462  1.00  0.00              
ATOM   1118 3HD1 LEU A  77      -6.145  37.126 -89.020  1.00  0.00              
ATOM   1119 1HD2 LEU A  77      -5.518  39.799 -90.429  1.00  0.00              
ATOM   1120 2HD2 LEU A  77      -6.460  38.469 -91.147  1.00  0.00              
ATOM   1121 3HD2 LEU A  77      -7.158  40.103 -91.049  1.00  0.00              
ATOM   1122  N   LEU A  78     -11.746  38.572 -89.061  1.00 17.15              
ATOM   1123  CA  LEU A  78     -12.986  37.805 -89.089  1.00 18.98              
ATOM   1124  C   LEU A  78     -14.031  38.430 -90.005  1.00 23.68              
ATOM   1125  O   LEU A  78     -14.934  37.741 -90.481  1.00 25.09              
ATOM   1126  CB  LEU A  78     -13.568  37.693 -87.676  1.00 20.15              
ATOM   1127  CG  LEU A  78     -12.691  37.067 -86.588  1.00 24.00              
ATOM   1128  CD1 LEU A  78     -13.396  37.180 -85.243  1.00 26.22              
ATOM   1129  CD2 LEU A  78     -12.400  35.613 -86.923  1.00 26.76              
ATOM   1130  H   LEU A  78     -11.550  39.161 -88.264  1.00  0.00              
ATOM   1131  HA  LEU A  78     -12.788  36.804 -89.471  1.00  0.00              
ATOM   1132 1HB  LEU A  78     -13.706  38.751 -87.457  1.00  0.00              
ATOM   1133 2HB  LEU A  78     -14.536  37.193 -87.677  1.00  0.00              
ATOM   1134  HG  LEU A  78     -11.741  37.601 -86.591  1.00  0.00              
ATOM   1135 1HD1 LEU A  78     -12.773  36.735 -84.467  1.00  0.00              
ATOM   1136 2HD1 LEU A  78     -13.569  38.231 -85.010  1.00  0.00              
ATOM   1137 3HD1 LEU A  78     -14.350  36.656 -85.287  1.00  0.00              
ATOM   1138 1HD2 LEU A  78     -11.775  35.179 -86.142  1.00  0.00              
ATOM   1139 2HD2 LEU A  78     -13.337  35.060 -86.988  1.00  0.00              
ATOM   1140 3HD2 LEU A  78     -11.878  35.557 -87.878  1.00  0.00              
ATOM   1141  N   GLN A  79     -13.898  39.730 -90.255  1.00 25.78              
ATOM   1142  CA  GLN A  79     -14.850  40.458 -91.089  1.00 34.77              
ATOM   1143  C   GLN A  79     -16.276  40.035 -90.758  1.00 34.65              
ATOM   1144  O   GLN A  79     -16.997  39.497 -91.600  1.00 34.19              
ATOM   1145  CB  GLN A  79     -14.566  40.238 -92.578  1.00 40.48              
ATOM   1146  CG  GLN A  79     -13.402  41.067 -93.105  1.00 48.02              
ATOM   1147  CD  GLN A  79     -12.069  40.360 -92.979  1.00 51.44              
ATOM   1148  OE1 GLN A  79     -11.010  40.981 -93.076  1.00 53.40              
ATOM   1149  NE2 GLN A  79     -12.114  39.051 -92.782  1.00 56.42              
ATOM   1150  H   GLN A  79     -13.114  40.226 -89.855  1.00  0.00              
ATOM   1151  HA  GLN A  79     -14.785  41.524 -90.872  1.00  0.00              
ATOM   1152 1HB  GLN A  79     -14.357  39.176 -92.705  1.00  0.00              
ATOM   1153 2HB  GLN A  79     -15.480  40.494 -93.114  1.00  0.00              
ATOM   1154 1HG  GLN A  79     -13.421  41.560 -94.077  1.00  0.00              
ATOM   1155 2HG  GLN A  79     -13.467  41.818 -92.317  1.00  0.00              
ATOM   1156 1HE2 GLN A  79     -11.265  38.529 -92.691  1.00  0.00              
ATOM   1157 2HE2 GLN A  79     -12.996  38.584 -92.723  1.00  0.00              
ATOM   1158  N   ARG A  80     -16.663  40.282 -89.512  1.00 34.39              
ATOM   1159  CA  ARG A  80     -17.990  39.947 -89.014  1.00 33.15              
ATOM   1160  C   ARG A  80     -19.035  40.907 -89.569  1.00 33.21              
ATOM   1161  O   ARG A  80     -20.089  40.424 -90.033  1.00 32.65              
ATOM   1162  OXT ARG A  80     -18.791  42.131 -89.522  1.00 37.67              
ATOM   1163  CB  ARG A  80     -17.993  40.002 -87.487  1.00 31.79              
ATOM   1164  CG  ARG A  80     -17.056  38.999 -86.834  1.00 28.44              
ATOM   1165  CD  ARG A  80     -16.795  39.358 -85.383  1.00 29.51              
ATOM   1166  NE  ARG A  80     -16.051  40.609 -85.268  1.00 22.61              
ATOM   1167  CZ  ARG A  80     -15.731  41.188 -84.115  1.00 22.15              
ATOM   1168  NH1 ARG A  80     -16.089  40.629 -82.968  1.00 27.52              
ATOM   1169  NH2 ARG A  80     -15.052  42.326 -84.111  1.00 22.08              
ATOM   1170  H   ARG A  80     -16.001  40.722 -88.889  1.00  0.00              
ATOM   1171  HA  ARG A  80     -18.240  38.922 -89.290  1.00  0.00              
ATOM   1172 1HB  ARG A  80     -17.705  41.014 -87.204  1.00  0.00              
ATOM   1173 2HB  ARG A  80     -19.017  39.812 -87.164  1.00  0.00              
ATOM   1174 1HG  ARG A  80     -17.513  38.011 -86.889  1.00  0.00              
ATOM   1175 2HG  ARG A  80     -16.115  38.995 -87.385  1.00  0.00              
ATOM   1176 1HD  ARG A  80     -17.749  39.465 -84.868  1.00  0.00              
ATOM   1177 2HD  ARG A  80     -16.219  38.559 -84.919  1.00  0.00              
ATOM   1178  HE  ARG A  80     -15.678  41.206 -85.994  1.00  0.00              
ATOM   1179 1HH1 ARG A  80     -16.606  39.761 -82.972  1.00  0.00              
ATOM   1180 2HH1 ARG A  80     -15.844  41.073 -82.095  1.00  0.00              
ATOM   1181 1HH2 ARG A  80     -14.779  42.751 -84.987  1.00  0.00              
ATOM   1182 2HH2 ARG A  80     -14.811  42.764 -83.234  1.00  0.00              
ATOM   1183  N   LYS B  10      -2.640  15.560 -68.019  1.00 23.61              
ATOM   1184  CA  LYS B  10      -1.603  14.582 -68.330  1.00 19.49              
ATOM   1185  C   LYS B  10      -1.288  14.631 -69.825  1.00 12.64              
ATOM   1186  O   LYS B  10      -2.052  14.121 -70.644  1.00 12.85              
ATOM   1187  CB  LYS B  10      -2.085  13.186 -67.939  1.00 27.71              
ATOM   1188  CG  LYS B  10      -1.004  12.124 -67.954  1.00 35.53              
ATOM   1189  CD  LYS B  10       0.085  12.435 -66.942  1.00 43.10              
ATOM   1190  CE  LYS B  10       1.079  11.293 -66.853  1.00 44.49              
ATOM   1191  NZ  LYS B  10       1.634  10.955 -68.189  1.00 48.88              
ATOM   1192 1H   LYS B  10      -3.509  15.260 -67.625  1.00  0.00              
ATOM   1193 2H   LYS B  10      -2.455  16.295 -67.369  1.00  0.00              
ATOM   1194 3H   LYS B  10      -3.024  16.129 -68.746  1.00  0.00              
ATOM   1195  HA  LYS B  10      -0.696  14.816 -67.770  1.00  0.00              
ATOM   1196 1HB  LYS B  10      -2.505  13.262 -66.936  1.00  0.00              
ATOM   1197 2HB  LYS B  10      -2.873  12.911 -68.640  1.00  0.00              
ATOM   1198 1HG  LYS B  10      -1.460  11.162 -67.715  1.00  0.00              
ATOM   1199 2HG  LYS B  10      -0.574  12.082 -68.953  1.00  0.00              
ATOM   1200 1HD  LYS B  10       0.597  13.346 -67.253  1.00  0.00              
ATOM   1201 2HD  LYS B  10      -0.379  12.595 -65.969  1.00  0.00              
ATOM   1202 1HE  LYS B  10       1.884  11.593 -66.184  1.00  0.00              
ATOM   1203 2HE  LYS B  10       0.566  10.426 -66.437  1.00  0.00              
ATOM   1204 1HZ  LYS B  10       2.290  10.192 -68.098  1.00  0.00              
ATOM   1205 2HZ  LYS B  10       0.883  10.680 -68.807  1.00  0.00              
ATOM   1206 3HZ  LYS B  10       2.105  11.761 -68.571  1.00  0.00              
ATOM   1207  N   ARG B  11      -0.157  15.238 -70.175  1.00 10.27              
ATOM   1208  CA  ARG B  11       0.231  15.382 -71.573  1.00 10.62              
ATOM   1209  C   ARG B  11       1.728  15.210 -71.761  1.00 10.19              
ATOM   1210  O   ARG B  11       2.508  15.400 -70.828  1.00  9.91              
ATOM   1211  CB  ARG B  11      -0.185  16.763 -72.060  1.00 14.21              
ATOM   1212  CG  ARG B  11       0.392  17.869 -71.195  1.00 23.24              
ATOM   1213  CD  ARG B  11      -0.308  19.187 -71.421  1.00 31.44              
ATOM   1214  NE  ARG B  11       0.351  20.285 -70.717  1.00 27.17              
ATOM   1215  CZ  ARG B  11       0.440  20.387 -69.396  1.00 37.04              
ATOM   1216  NH1 ARG B  11      -0.089  19.456 -68.614  1.00 33.69              
ATOM   1217  NH2 ARG B  11       1.058  21.429 -68.853  1.00 39.44              
ATOM   1218  H   ARG B  11       0.447  15.609 -69.456  1.00  0.00              
ATOM   1219  HA  ARG B  11      -0.308  14.655 -72.182  1.00  0.00              
ATOM   1220 1HB  ARG B  11       0.165  16.857 -73.088  1.00  0.00              
ATOM   1221 2HB  ARG B  11      -1.274  16.792 -72.043  1.00  0.00              
ATOM   1222 1HG  ARG B  11       0.284  17.582 -70.148  1.00  0.00              
ATOM   1223 2HG  ARG B  11       1.450  17.979 -71.434  1.00  0.00              
ATOM   1224 1HD  ARG B  11      -0.310  19.407 -72.488  1.00  0.00              
ATOM   1225 2HD  ARG B  11      -1.334  19.108 -71.065  1.00  0.00              
ATOM   1226  HE  ARG B  11       0.821  21.100 -71.090  1.00  0.00              
ATOM   1227 1HH1 ARG B  11      -0.561  18.664 -69.026  1.00  0.00              
ATOM   1228 2HH1 ARG B  11      -0.016  19.543 -67.611  1.00  0.00              
ATOM   1229 1HH2 ARG B  11       1.459  22.141 -69.448  1.00  0.00              
ATOM   1230 2HH2 ARG B  11       1.124  21.505 -67.848  1.00  0.00              
ATOM   1231  N   LEU B  12       2.112  14.852 -72.982  1.00  8.68              
ATOM   1232  CA  LEU B  12       3.507  14.652 -73.359  1.00  8.99              
ATOM   1233  C   LEU B  12       3.923  15.968 -74.004  1.00 10.37              
ATOM   1234  O   LEU B  12       3.411  16.329 -75.069  1.00 12.43              
ATOM   1235  CB  LEU B  12       3.584  13.499 -74.351  1.00 12.34              
ATOM   1236  CG  LEU B  12       4.936  12.897 -74.710  1.00 12.53              
ATOM   1237  CD1 LEU B  12       5.708  12.509 -73.458  1.00 13.59              
ATOM   1238  CD2 LEU B  12       4.686  11.684 -75.589  1.00 13.32              
ATOM   1239  H   LEU B  12       1.390  14.715 -73.675  1.00  0.00              
ATOM   1240  HA  LEU B  12       4.093  14.414 -72.472  1.00  0.00              
ATOM   1241 1HB  LEU B  12       3.013  12.753 -73.800  1.00  0.00              
ATOM   1242 2HB  LEU B  12       3.072  13.734 -75.284  1.00  0.00              
ATOM   1243  HG  LEU B  12       5.478  13.642 -75.293  1.00  0.00              
ATOM   1244 1HD1 LEU B  12       6.670  12.081 -73.740  1.00  0.00              
ATOM   1245 2HD1 LEU B  12       5.872  13.394 -72.842  1.00  0.00              
ATOM   1246 3HD1 LEU B  12       5.136  11.774 -72.892  1.00  0.00              
ATOM   1247 1HD2 LEU B  12       5.640  11.232 -75.863  1.00  0.00              
ATOM   1248 2HD2 LEU B  12       4.082  10.958 -75.044  1.00  0.00              
ATOM   1249 3HD2 LEU B  12       4.158  11.991 -76.491  1.00  0.00              
ATOM   1250  N   VAL B  13       4.872  16.659 -73.382  1.00  8.86              
ATOM   1251  CA  VAL B  13       5.273  17.987 -73.818  1.00 10.60              
ATOM   1252  C   VAL B  13       6.764  18.182 -74.049  1.00  8.62              
ATOM   1253  O   VAL B  13       7.599  17.615 -73.340  1.00  9.56              
ATOM   1254  CB  VAL B  13       4.825  19.033 -72.768  1.00  9.31              
ATOM   1255  CG1 VAL B  13       5.033  20.443 -73.295  1.00 11.03              
ATOM   1256  CG2 VAL B  13       3.374  18.800 -72.387  1.00  6.90              
ATOM   1257  H   VAL B  13       5.328  16.246 -72.580  1.00  0.00              
ATOM   1258  HA  VAL B  13       4.842  18.232 -74.789  1.00  0.00              
ATOM   1259  HB  VAL B  13       5.418  18.903 -71.863  1.00  0.00              
ATOM   1260 1HG1 VAL B  13       4.713  21.164 -72.542  1.00  0.00              
ATOM   1261 2HG1 VAL B  13       6.088  20.597 -73.517  1.00  0.00              
ATOM   1262 3HG1 VAL B  13       4.446  20.582 -74.203  1.00  0.00              
ATOM   1263 1HG2 VAL B  13       3.068  19.540 -71.648  1.00  0.00              
ATOM   1264 2HG2 VAL B  13       2.747  18.893 -73.274  1.00  0.00              
ATOM   1265 3HG2 VAL B  13       3.263  17.801 -71.966  1.00  0.00              
ATOM   1266  N   LYS B  14       7.082  19.017 -75.033  1.00  8.72              
ATOM   1267  CA  LYS B  14       8.458  19.365 -75.346  1.00  9.55              
ATOM   1268  C   LYS B  14       8.477  20.706 -76.060  1.00  8.42              
ATOM   1269  O   LYS B  14       7.594  21.007 -76.869  1.00  9.06              
ATOM   1270  CB  LYS B  14       9.119  18.307 -76.236  1.00  8.78              
ATOM   1271  CG  LYS B  14      10.563  18.649 -76.607  1.00 10.33              
ATOM   1272  CD  LYS B  14      11.238  17.521 -77.367  1.00 10.80              
ATOM   1273  CE  LYS B  14      12.608  17.945 -77.874  1.00 13.11              
ATOM   1274  NZ  LYS B  14      13.314  16.821 -78.544  1.00 14.23              
ATOM   1275  H   LYS B  14       6.336  19.421 -75.581  1.00  0.00              
ATOM   1276  HA  LYS B  14       9.038  19.442 -74.425  1.00  0.00              
ATOM   1277 1HB  LYS B  14       9.087  17.364 -75.689  1.00  0.00              
ATOM   1278 2HB  LYS B  14       8.511  18.223 -77.137  1.00  0.00              
ATOM   1279 1HG  LYS B  14      10.558  19.546 -77.227  1.00  0.00              
ATOM   1280 2HG  LYS B  14      11.118  18.845 -75.691  1.00  0.00              
ATOM   1281 1HD  LYS B  14      11.344  16.666 -76.698  1.00  0.00              
ATOM   1282 2HD  LYS B  14      10.607  17.245 -78.212  1.00  0.00              
ATOM   1283 1HE  LYS B  14      12.473  18.764 -78.578  1.00  0.00              
ATOM   1284 2HE  LYS B  14      13.195  18.292 -77.023  1.00  0.00              
ATOM   1285 1HZ  LYS B  14      14.219  17.137 -78.867  1.00  0.00              
ATOM   1286 2HZ  LYS B  14      13.437  16.062 -77.888  1.00  0.00              
ATOM   1287 3HZ  LYS B  14      12.768  16.501 -79.331  1.00  0.00              
ATOM   1288  N   THR B  15       9.472  21.523 -75.740  1.00  9.22              
ATOM   1289  CA  THR B  15       9.621  22.815 -76.387  1.00 10.04              
ATOM   1290  C   THR B  15      10.813  22.735 -77.327  1.00  9.52              
ATOM   1291  O   THR B  15      11.812  22.066 -77.036  1.00 14.01              
ATOM   1292  CB  THR B  15       9.852  23.944 -75.370  1.00 12.91              
ATOM   1293  OG1 THR B  15      11.029  23.668 -74.601  1.00 19.02              
ATOM   1294  CG2 THR B  15       8.653  24.074 -74.445  1.00 12.72              
ATOM   1295  H   THR B  15      10.140  21.246 -75.036  1.00  0.00              
ATOM   1296  HA  THR B  15       8.724  23.046 -76.960  1.00  0.00              
ATOM   1297  HB  THR B  15      10.001  24.881 -75.907  1.00  0.00              
ATOM   1298  HG1 THR B  15      11.413  22.838 -74.892  1.00  0.00              
ATOM   1299 1HG2 THR B  15       8.832  24.878 -73.731  1.00  0.00              
ATOM   1300 2HG2 THR B  15       7.763  24.300 -75.032  1.00  0.00              
ATOM   1301 3HG2 THR B  15       8.506  23.138 -73.908  1.00  0.00              
ATOM   1302  N   PHE B  16      10.687  23.399 -78.466  1.00 10.03              
ATOM   1303  CA  PHE B  16      11.727  23.436 -79.480  1.00 10.93              
ATOM   1304  C   PHE B  16      12.125  24.889 -79.680  1.00 10.09              
ATOM   1305  O   PHE B  16      11.265  25.754 -79.860  1.00 11.16              
ATOM   1306  CB  PHE B  16      11.202  22.843 -80.787  1.00 10.38              
ATOM   1307  CG  PHE B  16      10.806  21.397 -80.680  1.00  9.31              
ATOM   1308  CD1 PHE B  16       9.595  21.027 -80.092  1.00  9.69              
ATOM   1309  CD2 PHE B  16      11.651  20.400 -81.157  1.00 10.21              
ATOM   1310  CE1 PHE B  16       9.237  19.681 -79.982  1.00 11.16              
ATOM   1311  CE2 PHE B  16      11.299  19.054 -81.051  1.00 11.35              
ATOM   1312  CZ  PHE B  16      10.091  18.695 -80.463  1.00 11.37              
ATOM   1313  H   PHE B  16       9.824  23.900 -78.628  1.00  0.00              
ATOM   1314  HA  PHE B  16      12.588  22.853 -79.149  1.00  0.00              
ATOM   1315 1HB  PHE B  16      10.316  23.386 -81.116  1.00  0.00              
ATOM   1316 2HB  PHE B  16      11.968  22.900 -81.559  1.00  0.00              
ATOM   1317  HD1 PHE B  16       8.927  21.803 -79.716  1.00  0.00              
ATOM   1318  HD2 PHE B  16      12.599  20.681 -81.618  1.00  0.00              
ATOM   1319  HE1 PHE B  16       8.289  19.406 -79.521  1.00  0.00              
ATOM   1320  HE2 PHE B  16      11.971  18.283 -81.428  1.00  0.00              
ATOM   1321  HZ  PHE B  16       9.815  17.645 -80.378  1.00  0.00              
ATOM   1322  N   ALA B  17      13.426  25.156 -79.637  1.00 11.89              
ATOM   1323  CA  ALA B  17      13.945  26.510 -79.784  1.00 12.47              
ATOM   1324  C   ALA B  17      14.315  26.863 -81.217  1.00 12.07              
ATOM   1325  O   ALA B  17      14.789  26.021 -81.978  1.00 14.38              
ATOM   1326  CB  ALA B  17      15.157  26.698 -78.876  1.00 16.39              
ATOM   1327  H   ALA B  17      14.073  24.393 -79.496  1.00  0.00              
ATOM   1328  HA  ALA B  17      13.168  27.216 -79.488  1.00  0.00              
ATOM   1329 1HB  ALA B  17      15.541  27.712 -78.989  1.00  0.00              
ATOM   1330 2HB  ALA B  17      14.864  26.535 -77.839  1.00  0.00              
ATOM   1331 3HB  ALA B  17      15.931  25.984 -79.152  1.00  0.00              
ATOM   1332  N   PHE B  18      14.092  28.127 -81.571  1.00 13.47              
ATOM   1333  CA  PHE B  18      14.402  28.643 -82.898  1.00 13.21              
ATOM   1334  C   PHE B  18      14.963  30.053 -82.757  1.00 14.19              
ATOM   1335  O   PHE B  18      14.806  30.685 -81.717  1.00 12.94              
ATOM   1336  CB  PHE B  18      13.146  28.660 -83.773  1.00 14.89              
ATOM   1337  CG  PHE B  18      12.532  27.306 -83.957  1.00 14.26              
ATOM   1338  CD1 PHE B  18      11.604  26.817 -83.041  1.00 13.55              
ATOM   1339  CD2 PHE B  18      12.930  26.489 -85.009  1.00 15.89              
ATOM   1340  CE1 PHE B  18      11.087  25.530 -83.169  1.00 15.00              
ATOM   1341  CE2 PHE B  18      12.419  25.201 -85.143  1.00 18.82              
ATOM   1342  CZ  PHE B  18      11.496  24.723 -84.218  1.00 15.48              
ATOM   1343  H   PHE B  18      13.691  28.748 -80.883  1.00  0.00              
ATOM   1344  HA  PHE B  18      15.150  28.009 -83.377  1.00  0.00              
ATOM   1345 1HB  PHE B  18      12.383  29.293 -83.323  1.00  0.00              
ATOM   1346 2HB  PHE B  18      13.387  29.034 -84.767  1.00  0.00              
ATOM   1347  HD1 PHE B  18      11.283  27.454 -82.217  1.00  0.00              
ATOM   1348  HD2 PHE B  18      13.653  26.866 -85.732  1.00  0.00              
ATOM   1349  HE1 PHE B  18      10.363  25.160 -82.444  1.00  0.00              
ATOM   1350  HE2 PHE B  18      12.740  24.567 -85.969  1.00  0.00              
ATOM   1351  HZ  PHE B  18      11.097  23.714 -84.318  1.00  0.00              
ATOM   1352  N   PRO B  19      15.637  30.562 -83.801  1.00 15.59              
ATOM   1353  CA  PRO B  19      16.217  31.908 -83.755  1.00 17.01              
ATOM   1354  C   PRO B  19      15.214  33.048 -83.925  1.00 17.90              
ATOM   1355  O   PRO B  19      15.524  34.201 -83.626  1.00 19.86              
ATOM   1356  CB  PRO B  19      17.241  31.871 -84.883  1.00 18.94              
ATOM   1357  CG  PRO B  19      16.563  31.009 -85.894  1.00 18.74              
ATOM   1358  CD  PRO B  19      16.017  29.873 -85.048  1.00 18.87              
ATOM   1359  HA  PRO B  19      16.670  32.144 -82.780  1.00  0.00              
ATOM   1360 1HB  PRO B  19      17.453  32.879 -85.269  1.00  0.00              
ATOM   1361 2HB  PRO B  19      18.198  31.446 -84.546  1.00  0.00              
ATOM   1362 1HG  PRO B  19      15.768  31.560 -86.418  1.00  0.00              
ATOM   1363 2HG  PRO B  19      17.271  30.660 -86.659  1.00  0.00              
ATOM   1364 1HD  PRO B  19      15.153  29.381 -85.518  1.00  0.00              
ATOM   1365 2HD  PRO B  19      16.770  29.091 -84.865  1.00  0.00              
ATOM   1366  N   ASN B  20      14.016  32.727 -84.402  1.00 15.93              
ATOM   1367  CA  ASN B  20      12.992  33.742 -84.618  1.00 14.05              
ATOM   1368  C   ASN B  20      11.589  33.141 -84.590  1.00 13.81              
ATOM   1369  O   ASN B  20      11.391  32.021 -84.119  1.00 15.02              
ATOM   1370  CB  ASN B  20      13.226  34.432 -85.964  1.00 17.19              
ATOM   1371  CG  ASN B  20      13.372  33.445 -87.102  1.00 16.84              
ATOM   1372  OD1 ASN B  20      12.650  32.449 -87.170  1.00 19.01              
ATOM   1373  ND2 ASN B  20      14.301  33.717 -88.011  1.00 23.90              
ATOM   1374  H   ASN B  20      13.807  31.763 -84.619  1.00  0.00              
ATOM   1375  HA  ASN B  20      13.046  34.495 -83.830  1.00  0.00              
ATOM   1376 1HB  ASN B  20      12.606  35.274 -86.275  1.00  0.00              
ATOM   1377 2HB  ASN B  20      14.214  34.795 -85.678  1.00  0.00              
ATOM   1378 1HD2 ASN B  20      14.440  33.099 -88.785  1.00  0.00              
ATOM   1379 2HD2 ASN B  20      14.862  34.541 -87.921  1.00  0.00              
ATOM   1380  N   TYR B  21      10.617  33.897 -85.093  1.00  0.00              
ATOM   1381  CA  TYR B  21       9.230  33.446 -85.136  1.00  0.00              
ATOM   1382  C   TYR B  21       8.980  32.621 -86.395  1.00  0.00              
ATOM   1383  O   TYR B  21       8.327  31.581 -86.350  1.00  0.00              
ATOM   1384  CB  TYR B  21       8.272  34.638 -85.083  1.00  0.00              
ATOM   1385  CG  TYR B  21       6.825  34.273 -85.332  1.00  0.00              
ATOM   1386  CD1 TYR B  21       6.422  32.946 -85.375  1.00  0.00              
ATOM   1387  CD2 TYR B  21       5.866  35.256 -85.522  1.00  0.00              
ATOM   1388  CE1 TYR B  21       5.102  32.607 -85.602  1.00  0.00              
ATOM   1389  CE2 TYR B  21       4.543  34.929 -85.749  1.00  0.00              
ATOM   1390  CZ  TYR B  21       4.165  33.603 -85.789  1.00  0.00              
ATOM   1391  OH  TYR B  21       2.849  33.272 -86.014  1.00  0.00              
ATOM   1392  H   TYR B  21      10.849  34.810 -85.456  1.00  0.00              
ATOM   1393  HA  TYR B  21       9.014  32.829 -84.263  1.00  0.00              
ATOM   1394 1HB  TYR B  21       8.368  35.086 -84.093  1.00  0.00              
ATOM   1395 2HB  TYR B  21       8.602  35.350 -85.839  1.00  0.00              
ATOM   1396  HD1 TYR B  21       7.168  32.165 -85.227  1.00  0.00              
ATOM   1397  HD2 TYR B  21       6.171  36.302 -85.490  1.00  0.00              
ATOM   1398  HE1 TYR B  21       4.800  31.560 -85.633  1.00  0.00              
ATOM   1399  HE2 TYR B  21       3.804  35.717 -85.897  1.00  0.00              
ATOM   1400  HH  TYR B  21       2.696  32.324 -86.022  1.00  0.00              
ATOM   1401  N   ARG B  22       9.507  33.103 -87.518  1.00  0.00              
ATOM   1402  CA  ARG B  22       9.346  32.449 -88.811  1.00  0.00              
ATOM   1403  C   ARG B  22       9.701  30.962 -88.797  1.00  0.00              
ATOM   1404  O   ARG B  22       8.921  30.125 -89.257  1.00  0.00              
ATOM   1405  CB  ARG B  22      10.118  33.180 -89.899  1.00  0.00              
ATOM   1406  CG  ARG B  22       9.922  32.629 -91.303  1.00  0.00              
ATOM   1407  CD  ARG B  22      10.333  33.556 -92.388  1.00  0.00              
ATOM   1408  NE  ARG B  22       9.591  34.806 -92.427  1.00  0.00              
ATOM   1409  CZ  ARG B  22       9.992  35.915 -93.079  1.00  0.00              
ATOM   1410  NH1 ARG B  22      11.142  35.947 -93.716  1.00  0.00              
ATOM   1411  NH2 ARG B  22       9.209  36.979 -93.042  1.00  0.00              
ATOM   1412  H   ARG B  22      10.041  33.959 -87.462  1.00  0.00              
ATOM   1413  HA  ARG B  22       8.309  32.529 -89.138  1.00  0.00              
ATOM   1414 1HB  ARG B  22       9.796  34.220 -89.874  1.00  0.00              
ATOM   1415 2HB  ARG B  22      11.174  33.120 -89.635  1.00  0.00              
ATOM   1416 1HG  ARG B  22      10.508  31.715 -91.402  1.00  0.00              
ATOM   1417 2HG  ARG B  22       8.864  32.399 -91.440  1.00  0.00              
ATOM   1418 1HD  ARG B  22      11.386  33.806 -92.260  1.00  0.00              
ATOM   1419 2HD  ARG B  22      10.191  33.062 -93.348  1.00  0.00              
ATOM   1420  HE  ARG B  22       8.705  35.043 -92.000  1.00  0.00              
ATOM   1421 1HH1 ARG B  22      11.737  35.131 -93.720  1.00  0.00              
ATOM   1422 2HH1 ARG B  22      11.425  36.787 -94.199  1.00  0.00              
ATOM   1423 1HH2 ARG B  22       8.337  36.943 -92.533  1.00  0.00              
ATOM   1424 2HH2 ARG B  22       9.486  37.822 -93.522  1.00  0.00              
ATOM   1425  N   GLU B  23      10.878  30.640 -88.276  1.00 12.38              
ATOM   1426  CA  GLU B  23      11.316  29.251 -88.220  1.00 13.83              
ATOM   1427  C   GLU B  23      10.460  28.419 -87.269  1.00 11.71              
ATOM   1428  O   GLU B  23      10.256  27.224 -87.495  1.00 11.16              
ATOM   1429  CB  GLU B  23      12.789  29.164 -87.810  1.00 15.51              
ATOM   1430  CG  GLU B  23      13.753  29.751 -88.833  1.00 21.87              
ATOM   1431  CD  GLU B  23      15.184  29.294 -88.621  1.00 27.31              
ATOM   1432  OE1 GLU B  23      16.074  29.759 -89.364  1.00 35.95              
ATOM   1433  OE2 GLU B  23      15.421  28.466 -87.717  1.00 31.30              
ATOM   1434  H   GLU B  23      11.484  31.361 -87.911  1.00  0.00              
ATOM   1435  HA  GLU B  23      11.201  28.787 -89.201  1.00  0.00              
ATOM   1436 1HB  GLU B  23      12.889  29.698 -86.865  1.00  0.00              
ATOM   1437 2HB  GLU B  23      13.016  28.109 -87.656  1.00  0.00              
ATOM   1438 1HG  GLU B  23      13.471  29.541 -89.864  1.00  0.00              
ATOM   1439 2HG  GLU B  23      13.695  30.823 -88.653  1.00  0.00              
ATOM   1440  N   ALA B  24       9.966  29.052 -86.208  1.00  0.00              
ATOM   1441  CA  ALA B  24       9.112  28.365 -85.242  1.00  0.00              
ATOM   1442  C   ALA B  24       7.815  27.983 -85.950  1.00  0.00              
ATOM   1443  O   ALA B  24       7.336  26.856 -85.838  1.00  0.00              
ATOM   1444  CB  ALA B  24       8.821  29.277 -84.054  1.00  0.00              
ATOM   1445  H   ALA B  24      10.184  30.028 -86.065  1.00  0.00              
ATOM   1446  HA  ALA B  24       9.634  27.478 -84.883  1.00  0.00              
ATOM   1447 1HB  ALA B  24       8.184  28.752 -83.341  1.00  0.00              
ATOM   1448 2HB  ALA B  24       9.758  29.551 -83.568  1.00  0.00              
ATOM   1449 3HB  ALA B  24       8.314  30.176 -84.400  1.00  0.00              
ATOM   1450  N   MET B  25       7.259  28.928 -86.700  1.00  0.00              
ATOM   1451  CA  MET B  25       6.030  28.682 -87.437  1.00  0.00              
ATOM   1452  C   MET B  25       6.251  27.605 -88.505  1.00  0.00              
ATOM   1453  O   MET B  25       5.387  26.753 -88.719  1.00  0.00              
ATOM   1454  CB  MET B  25       5.529  29.976 -88.074  1.00  0.00              
ATOM   1455  CG  MET B  25       4.090  29.919 -88.569  1.00  0.00              
ATOM   1456  SD  MET B  25       2.897  29.784 -87.223  1.00  0.00              
ATOM   1457  CE  MET B  25       1.450  29.214 -88.110  1.00  0.00              
ATOM   1458  H   MET B  25       7.697  29.835 -86.763  1.00  0.00              
ATOM   1459  HA  MET B  25       5.263  28.313 -86.756  1.00  0.00              
ATOM   1460 1HB  MET B  25       5.623  30.758 -87.321  1.00  0.00              
ATOM   1461 2HB  MET B  25       6.192  30.196 -88.912  1.00  0.00              
ATOM   1462 1HG  MET B  25       3.889  30.827 -89.136  1.00  0.00              
ATOM   1463 2HG  MET B  25       3.991  29.053 -89.223  1.00  0.00              
ATOM   1464 1HE  MET B  25       0.623  29.082 -87.412  1.00  0.00              
ATOM   1465 2HE  MET B  25       1.173  29.949 -88.867  1.00  0.00              
ATOM   1466 3HE  MET B  25       1.671  28.261 -88.593  1.00  0.00              
ATOM   1467  N   ASP B  26       7.407  27.639 -89.171  1.00 12.41              
ATOM   1468  CA  ASP B  26       7.713  26.639 -90.194  1.00 12.74              
ATOM   1469  C   ASP B  26       7.672  25.238 -89.579  1.00 11.07              
ATOM   1470  O   ASP B  26       7.107  24.310 -90.155  1.00 12.29              
ATOM   1471  CB  ASP B  26       9.108  26.861 -90.800  1.00 12.81              
ATOM   1472  CG  ASP B  26       9.202  28.123 -91.647  1.00 14.97              
ATOM   1473  OD1 ASP B  26       8.165  28.582 -92.177  1.00 17.04              
ATOM   1474  OD2 ASP B  26      10.329  28.641 -91.793  1.00 17.07              
ATOM   1475  H   ASP B  26       8.084  28.360 -88.970  1.00  0.00              
ATOM   1476  HA  ASP B  26       6.981  26.699 -90.999  1.00  0.00              
ATOM   1477 1HB  ASP B  26       9.910  26.844 -90.062  1.00  0.00              
ATOM   1478 2HB  ASP B  26       9.182  25.980 -91.439  1.00  0.00              
ATOM   1479  N   PHE B  27       8.275  25.094 -88.405  1.00 10.46              
ATOM   1480  CA  PHE B  27       8.306  23.804 -87.728  1.00 11.04              
ATOM   1481  C   PHE B  27       6.900  23.378 -87.320  1.00  9.55              
ATOM   1482  O   PHE B  27       6.528  22.217 -87.468  1.00  9.97              
ATOM   1483  CB  PHE B  27       9.208  23.881 -86.499  1.00 11.88              
ATOM   1484  CG  PHE B  27       9.288  22.597 -85.726  1.00 12.55              
ATOM   1485  CD1 PHE B  27       9.898  21.475 -86.277  1.00 15.94              
ATOM   1486  CD2 PHE B  27       8.742  22.506 -84.451  1.00 15.34              
ATOM   1487  CE1 PHE B  27       9.964  20.277 -85.565  1.00 20.37              
ATOM   1488  CE2 PHE B  27       8.804  21.312 -83.732  1.00 18.20              
ATOM   1489  CZ  PHE B  27       9.416  20.199 -84.292  1.00 19.15              
ATOM   1490  H   PHE B  27       8.722  25.888 -87.969  1.00  0.00              
ATOM   1491  HA  PHE B  27       8.695  23.041 -88.404  1.00  0.00              
ATOM   1492 1HB  PHE B  27      10.226  24.131 -86.796  1.00  0.00              
ATOM   1493 2HB  PHE B  27       8.836  24.638 -85.809  1.00  0.00              
ATOM   1494  HD1 PHE B  27      10.329  21.539 -87.277  1.00  0.00              
ATOM   1495  HD2 PHE B  27       8.261  23.382 -84.013  1.00  0.00              
ATOM   1496  HE1 PHE B  27      10.446  19.406 -86.008  1.00  0.00              
ATOM   1497  HE2 PHE B  27       8.372  21.250 -82.733  1.00  0.00              
ATOM   1498  HZ  PHE B  27       9.464  19.266 -83.733  1.00  0.00              
ATOM   1499  N   ALA B  28       6.117  24.325 -86.816  1.00  0.00              
ATOM   1500  CA  ALA B  28       4.755  24.026 -86.406  1.00  0.00              
ATOM   1501  C   ALA B  28       3.957  23.465 -87.579  1.00  0.00              
ATOM   1502  O   ALA B  28       3.149  22.560 -87.412  1.00  0.00              
ATOM   1503  CB  ALA B  28       4.084  25.269 -85.840  1.00  0.00              
ATOM   1504  H   ALA B  28       6.466  25.267 -86.715  1.00  0.00              
ATOM   1505  HA  ALA B  28       4.785  23.273 -85.617  1.00  0.00              
ATOM   1506 1HB  ALA B  28       3.064  25.027 -85.542  1.00  0.00              
ATOM   1507 2HB  ALA B  28       4.641  25.621 -84.973  1.00  0.00              
ATOM   1508 3HB  ALA B  28       4.063  26.049 -86.600  1.00  0.00              
ATOM   1509  N   ASN B  29       4.181  24.005 -88.772  1.00  0.00              
ATOM   1510  CA  ASN B  29       3.470  23.523 -89.948  1.00  0.00              
ATOM   1511  C   ASN B  29       3.854  22.089 -90.298  1.00  0.00              
ATOM   1512  O   ASN B  29       3.018  21.321 -90.768  1.00  0.00              
ATOM   1513  CB  ASN B  29       3.704  24.431 -91.141  1.00  0.00              
ATOM   1514  CG  ASN B  29       2.988  25.750 -91.048  1.00  0.00              
ATOM   1515  OD1 ASN B  29       2.013  25.898 -90.302  1.00  0.00              
ATOM   1516  ND2 ASN B  29       3.414  26.683 -91.861  1.00  0.00              
ATOM   1517  H   ASN B  29       4.848  24.757 -88.873  1.00  0.00              
ATOM   1518  HA  ASN B  29       2.397  23.497 -89.748  1.00  0.00              
ATOM   1519 1HB  ASN B  29       4.711  24.598 -91.527  1.00  0.00              
ATOM   1520 2HB  ASN B  29       3.157  23.782 -91.824  1.00  0.00              
ATOM   1521 1HD2 ASN B  29       2.984  27.586 -91.853  1.00  0.00              
ATOM   1522 2HD2 ASN B  29       4.169  26.493 -92.488  1.00  0.00              
ATOM   1523  N   ARG B  30       5.112  21.726 -90.067  1.00 10.13              
ATOM   1524  CA  ARG B  30       5.545  20.360 -90.341  1.00 10.66              
ATOM   1525  C   ARG B  30       4.889  19.416 -89.327  1.00  7.66              
ATOM   1526  O   ARG B  30       4.503  18.306 -89.675  1.00  9.29              
ATOM   1527  CB  ARG B  30       7.066  20.259 -90.262  1.00 10.53              
ATOM   1528  CG  ARG B  30       7.775  21.039 -91.362  1.00 12.23              
ATOM   1529  CD  ARG B  30       9.279  20.888 -91.264  1.00 17.00              
ATOM   1530  NE  ARG B  30       9.697  19.507 -91.478  1.00 18.24              
ATOM   1531  CZ  ARG B  30      10.885  19.024 -91.134  1.00 18.39              
ATOM   1532  NH1 ARG B  30      11.782  19.811 -90.553  1.00 26.71              
ATOM   1533  NH2 ARG B  30      11.176  17.752 -91.367  1.00 21.52              
ATOM   1534  H   ARG B  30       5.779  22.390 -89.700  1.00  0.00              
ATOM   1535  HA  ARG B  30       5.275  20.085 -91.360  1.00  0.00              
ATOM   1536 1HB  ARG B  30       7.359  20.638 -89.284  1.00  0.00              
ATOM   1537 2HB  ARG B  30       7.317  19.200 -90.332  1.00  0.00              
ATOM   1538 1HG  ARG B  30       7.435  20.665 -92.328  1.00  0.00              
ATOM   1539 2HG  ARG B  30       7.508  22.092 -91.266  1.00  0.00              
ATOM   1540 1HD  ARG B  30       9.749  21.518 -92.019  1.00  0.00              
ATOM   1541 2HD  ARG B  30       9.603  21.204 -90.273  1.00  0.00              
ATOM   1542  HE  ARG B  30       9.189  18.738 -91.895  1.00  0.00              
ATOM   1543 1HH1 ARG B  30      11.558  20.779 -90.372  1.00  0.00              
ATOM   1544 2HH1 ARG B  30      12.684  19.439 -90.294  1.00  0.00              
ATOM   1545 1HH2 ARG B  30      10.491  17.152 -91.806  1.00  0.00              
ATOM   1546 2HH2 ARG B  30      12.080  17.388 -91.105  1.00  0.00              
ATOM   1547  N   VAL B  31       4.767  19.858 -88.075  1.00  8.75              
ATOM   1548  CA  VAL B  31       4.124  19.036 -87.054  1.00  8.95              
ATOM   1549  C   VAL B  31       2.647  18.892 -87.438  1.00  8.96              
ATOM   1550  O   VAL B  31       2.049  17.837 -87.248  1.00  9.86              
ATOM   1551  CB  VAL B  31       4.251  19.666 -85.643  1.00  8.47              
ATOM   1552  CG1 VAL B  31       3.519  18.806 -84.615  1.00 10.12              
ATOM   1553  CG2 VAL B  31       5.718  19.791 -85.257  1.00 11.68              
ATOM   1554  H   VAL B  31       5.120  20.770 -87.822  1.00  0.00              
ATOM   1555  HA  VAL B  31       4.554  18.034 -87.024  1.00  0.00              
ATOM   1556  HB  VAL B  31       3.838  20.675 -85.668  1.00  0.00              
ATOM   1557 1HG1 VAL B  31       3.615  19.258 -83.627  1.00  0.00              
ATOM   1558 2HG1 VAL B  31       2.465  18.737 -84.882  1.00  0.00              
ATOM   1559 3HG1 VAL B  31       3.956  17.808 -84.599  1.00  0.00              
ATOM   1560 1HG2 VAL B  31       5.797  20.235 -84.265  1.00  0.00              
ATOM   1561 2HG2 VAL B  31       6.176  18.802 -85.250  1.00  0.00              
ATOM   1562 3HG2 VAL B  31       6.231  20.425 -85.980  1.00  0.00              
ATOM   1563  N   ARG B  32       2.070  19.954 -87.994  1.00  0.00              
ATOM   1564  CA  ARG B  32       0.679  19.901 -88.416  1.00  0.00              
ATOM   1565  C   ARG B  32       0.454  18.885 -89.528  1.00  0.00              
ATOM   1566  O   ARG B  32      -0.545  18.165 -89.525  1.00  0.00              
ATOM   1567  CB  ARG B  32       0.155  21.274 -88.809  1.00  0.00              
ATOM   1568  CG  ARG B  32      -1.353  21.439 -88.699  1.00  0.00              
ATOM   1569  CD  ARG B  32      -2.091  21.177 -89.962  1.00  0.00              
ATOM   1570  NE  ARG B  32      -1.798  22.112 -91.036  1.00  0.00              
ATOM   1571  CZ  ARG B  32      -2.242  21.987 -92.302  1.00  0.00              
ATOM   1572  NH1 ARG B  32      -2.966  20.952 -92.666  1.00  0.00              
ATOM   1573  NH2 ARG B  32      -1.910  22.921 -93.175  1.00  0.00              
ATOM   1574  H   ARG B  32       2.593  20.808 -88.128  1.00  0.00              
ATOM   1575  HA  ARG B  32       0.053  19.577 -87.584  1.00  0.00              
ATOM   1576 1HB  ARG B  32       0.644  21.999 -88.160  1.00  0.00              
ATOM   1577 2HB  ARG B  32       0.460  21.447 -89.841  1.00  0.00              
ATOM   1578 1HG  ARG B  32      -1.723  20.746 -87.944  1.00  0.00              
ATOM   1579 2HG  ARG B  32      -1.567  22.463 -88.390  1.00  0.00              
ATOM   1580 1HD  ARG B  32      -1.838  20.180 -90.319  1.00  0.00              
ATOM   1581 2HD  ARG B  32      -3.161  21.232 -89.764  1.00  0.00              
ATOM   1582  HE  ARG B  32      -1.247  22.961 -91.020  1.00  0.00              
ATOM   1583 1HH1 ARG B  32      -3.197  20.237 -91.990  1.00  0.00              
ATOM   1584 2HH1 ARG B  32      -3.289  20.877 -93.619  1.00  0.00              
ATOM   1585 1HH2 ARG B  32      -1.337  23.702 -92.883  1.00  0.00              
ATOM   1586 2HH2 ARG B  32      -2.229  22.852 -94.130  1.00  0.00              
ATOM   1587  N   ALA B  33       1.380  18.818 -90.483  1.00 11.61              
ATOM   1588  CA  ALA B  33       1.266  17.868 -91.588  1.00 12.16              
ATOM   1589  C   ALA B  33       1.354  16.447 -91.045  1.00 11.51              
ATOM   1590  O   ALA B  33       0.635  15.549 -91.487  1.00 12.12              
ATOM   1591  CB  ALA B  33       2.370  18.111 -92.612  1.00 13.75              
ATOM   1592  H   ALA B  33       2.179  19.436 -90.445  1.00  0.00              
ATOM   1593  HA  ALA B  33       0.301  18.014 -92.076  1.00  0.00              
ATOM   1594 1HB  ALA B  33       2.271  17.396 -93.429  1.00  0.00              
ATOM   1595 2HB  ALA B  33       2.286  19.125 -93.004  1.00  0.00              
ATOM   1596 3HB  ALA B  33       3.342  17.984 -92.136  1.00  0.00              
ATOM   1597  N   LEU B  34       2.245  16.252 -90.080  1.00 11.29              
ATOM   1598  CA  LEU B  34       2.425  14.956 -89.443  1.00 11.51              
ATOM   1599  C   LEU B  34       1.118  14.547 -88.761  1.00  9.32              
ATOM   1600  O   LEU B  34       0.661  13.409 -88.889  1.00 11.34              
ATOM   1601  CB  LEU B  34       3.557  15.051 -88.417  1.00 12.53              
ATOM   1602  CG  LEU B  34       3.703  13.923 -87.397  1.00 12.31              
ATOM   1603  CD1 LEU B  34       3.987  12.612 -88.110  1.00 14.65              
ATOM   1604  CD2 LEU B  34       4.821  14.262 -86.420  1.00 12.44              
ATOM   1605  H   LEU B  34       2.815  17.031 -89.781  1.00  0.00              
ATOM   1606  HA  LEU B  34       2.681  14.211 -90.196  1.00  0.00              
ATOM   1607 1HB  LEU B  34       4.411  15.029 -89.093  1.00  0.00              
ATOM   1608 2HB  LEU B  34       3.541  16.001 -87.883  1.00  0.00              
ATOM   1609  HG  LEU B  34       2.771  13.873 -86.834  1.00  0.00              
ATOM   1610 1HD1 LEU B  34       4.089  11.813 -87.376  1.00  0.00              
ATOM   1611 2HD1 LEU B  34       3.164  12.379 -88.786  1.00  0.00              
ATOM   1612 3HD1 LEU B  34       4.911  12.700 -88.680  1.00  0.00              
ATOM   1613 1HD2 LEU B  34       4.924  13.457 -85.692  1.00  0.00              
ATOM   1614 2HD2 LEU B  34       5.758  14.381 -86.965  1.00  0.00              
ATOM   1615 3HD2 LEU B  34       4.583  15.191 -85.902  1.00  0.00              
ATOM   1616  N   ALA B  35       0.517  15.490 -88.041  1.00  0.00              
ATOM   1617  CA  ALA B  35      -0.736  15.249 -87.335  1.00  0.00              
ATOM   1618  C   ALA B  35      -1.840  14.816 -88.297  1.00  0.00              
ATOM   1619  O   ALA B  35      -2.625  13.919 -87.994  1.00  0.00              
ATOM   1620  CB  ALA B  35      -1.156  16.492 -86.565  1.00  0.00              
ATOM   1621  H   ALA B  35       0.946  16.403 -87.984  1.00  0.00              
ATOM   1622  HA  ALA B  35      -0.582  14.445 -86.614  1.00  0.00              
ATOM   1623 1HB  ALA B  35      -2.092  16.296 -86.041  1.00  0.00              
ATOM   1624 2HB  ALA B  35      -0.383  16.751 -85.841  1.00  0.00              
ATOM   1625 3HB  ALA B  35      -1.296  17.320 -87.259  1.00  0.00              
ATOM   1626  N   GLU B  36      -1.897  15.464 -89.456  1.00  0.00              
ATOM   1627  CA  GLU B  36      -2.907  15.148 -90.460  1.00  0.00              
ATOM   1628  C   GLU B  36      -2.731  13.722 -90.980  1.00  0.00              
ATOM   1629  O   GLU B  36      -3.712  13.008 -91.194  1.00  0.00              
ATOM   1630  CB  GLU B  36      -2.842  16.146 -91.619  1.00  0.00              
ATOM   1631  CG  GLU B  36      -3.325  17.546 -91.270  1.00  0.00              
ATOM   1632  CD  GLU B  36      -4.748  17.530 -90.788  1.00  0.00              
ATOM   1633  OE1 GLU B  36      -5.581  16.984 -91.472  1.00  0.00              
ATOM   1634  OE2 GLU B  36      -4.986  17.962 -89.685  1.00  0.00              
ATOM   1635  H   GLU B  36      -1.225  16.194 -89.647  1.00  0.00              
ATOM   1636  HA  GLU B  36      -3.901  15.215 -90.018  1.00  0.00              
ATOM   1637 1HB  GLU B  36      -1.802  16.190 -91.942  1.00  0.00              
ATOM   1638 2HB  GLU B  36      -3.456  15.740 -92.423  1.00  0.00              
ATOM   1639 1HG  GLU B  36      -2.699  18.050 -90.533  1.00  0.00              
ATOM   1640 2HG  GLU B  36      -3.269  18.080 -92.218  1.00  0.00              
ATOM   1641  N   ARG B  37      -1.482  13.311 -91.178  1.00 15.76              
ATOM   1642  CA  ARG B  37      -1.186  11.971 -91.681  1.00 17.66              
ATOM   1643  C   ARG B  37      -1.531  10.868 -90.683  1.00 18.51              
ATOM   1644  O   ARG B  37      -2.020   9.803 -91.066  1.00 20.48              
ATOM   1645  CB  ARG B  37       0.299  11.847 -92.043  1.00 21.55              
ATOM   1646  CG  ARG B  37       0.782  12.772 -93.146  1.00 28.41              
ATOM   1647  CD  ARG B  37       2.117  12.289 -93.707  1.00 33.15              
ATOM   1648  NE  ARG B  37       3.199  12.321 -92.724  1.00 32.61              
ATOM   1649  CZ  ARG B  37       3.855  13.421 -92.364  1.00 33.44              
ATOM   1650  NH1 ARG B  37       3.545  14.591 -92.907  1.00 29.78              
ATOM   1651  NH2 ARG B  37       4.827  13.351 -91.465  1.00 34.02              
ATOM   1652  H   ARG B  37      -0.719  13.940 -90.976  1.00  0.00              
ATOM   1653  HA  ARG B  37      -1.739  11.793 -92.604  1.00  0.00              
ATOM   1654 1HB  ARG B  37       0.867  12.052 -91.137  1.00  0.00              
ATOM   1655 2HB  ARG B  37       0.466  10.815 -92.350  1.00  0.00              
ATOM   1656 1HG  ARG B  37       0.032  12.788 -93.938  1.00  0.00              
ATOM   1657 2HG  ARG B  37       0.894  13.775 -92.733  1.00  0.00              
ATOM   1658 1HD  ARG B  37       2.005  11.262 -94.053  1.00  0.00              
ATOM   1659 2HD  ARG B  37       2.401  12.926 -94.544  1.00  0.00              
ATOM   1660  HE  ARG B  37       3.606  11.566 -92.188  1.00  0.00              
ATOM   1661 1HH1 ARG B  37       2.808  14.645 -93.595  1.00  0.00              
ATOM   1662 2HH1 ARG B  37       4.046  15.422 -92.629  1.00  0.00              
ATOM   1663 1HH2 ARG B  37       5.068  12.460 -91.055  1.00  0.00              
ATOM   1664 2HH2 ARG B  37       5.323  14.188 -91.196  1.00  0.00              
ATOM   1665  N   GLU B  38      -1.273  11.126 -89.405  1.00 14.28              
ATOM   1666  CA  GLU B  38      -1.519  10.144 -88.354  1.00 14.86              
ATOM   1667  C   GLU B  38      -2.883  10.246 -87.682  1.00 11.24              
ATOM   1668  O   GLU B  38      -3.194   9.466 -86.776  1.00 14.46              
ATOM   1669  CB  GLU B  38      -0.422  10.253 -87.295  1.00 15.73              
ATOM   1670  CG  GLU B  38       0.977  10.063 -87.856  1.00 18.27              
ATOM   1671  CD  GLU B  38       1.178   8.684 -88.451  1.00 24.94              
ATOM   1672  OE1 GLU B  38       2.189   8.478 -89.155  1.00 30.72              
ATOM   1673  OE2 GLU B  38       0.326   7.803 -88.209  1.00 26.63              
ATOM   1674  H   GLU B  38      -0.895  12.029 -89.155  1.00  0.00              
ATOM   1675  HA  GLU B  38      -1.511   9.139 -88.778  1.00  0.00              
ATOM   1676 1HB  GLU B  38      -0.512  11.242 -86.845  1.00  0.00              
ATOM   1677 2HB  GLU B  38      -0.629   9.491 -86.543  1.00  0.00              
ATOM   1678 1HG  GLU B  38       1.251  10.810 -88.601  1.00  0.00              
ATOM   1679 2HG  GLU B  38       1.619  10.169 -86.983  1.00  0.00              
ATOM   1680  N   ASN B  39      -3.692  11.207 -88.112  1.00 13.25              
ATOM   1681  CA  ASN B  39      -5.019  11.396 -87.542  1.00 13.01              
ATOM   1682  C   ASN B  39      -5.004  11.632 -86.031  1.00 11.14              
ATOM   1683  O   ASN B  39      -5.901  11.186 -85.312  1.00 14.12              
ATOM   1684  CB  ASN B  39      -5.909  10.191 -87.864  1.00 17.93              
ATOM   1685  CG  ASN B  39      -6.145  10.028 -89.350  1.00 22.32              
ATOM   1686  OD1 ASN B  39      -6.575  10.963 -90.026  1.00 23.33              
ATOM   1687  ND2 ASN B  39      -5.867   8.839 -89.869  1.00 28.24              
ATOM   1688  H   ASN B  39      -3.382  11.821 -88.851  1.00  0.00              
ATOM   1689  HA  ASN B  39      -5.482  12.285 -87.971  1.00  0.00              
ATOM   1690 1HB  ASN B  39      -5.721   9.220 -87.405  1.00  0.00              
ATOM   1691 2HB  ASN B  39      -6.792  10.642 -87.410  1.00  0.00              
ATOM   1692 1HD2 ASN B  39      -6.004   8.675 -90.847  1.00  0.00              
ATOM   1693 2HD2 ASN B  39      -5.521   8.107 -89.283  1.00  0.00              
ATOM   1694  N   HIS B  40      -3.980  12.332 -85.551  1.00 10.95              
ATOM   1695  CA  HIS B  40      -3.873  12.650 -84.133  1.00  9.25              
ATOM   1696  C   HIS B  40      -3.237  14.027 -84.070  1.00  9.34              
ATOM   1697  O   HIS B  40      -2.139  14.241 -84.586  1.00 10.08              
ATOM   1698  CB  HIS B  40      -3.016  11.613 -83.405  1.00 10.67              
ATOM   1699  CG  HIS B  40      -3.136  11.678 -81.915  1.00  9.71              
ATOM   1700  ND1 HIS B  40      -4.346  11.589 -81.261  1.00 13.94              
ATOM   1701  CD2 HIS B  40      -2.198  11.828 -80.950  1.00  9.70              
ATOM   1702  CE1 HIS B  40      -4.149  11.680 -79.958  1.00 13.98              
ATOM   1703  NE2 HIS B  40      -2.854  11.824 -79.742  1.00 10.44              
ATOM   1704  H   HIS B  40      -3.260  12.653 -86.184  1.00  0.00              
ATOM   1705  HA  HIS B  40      -4.865  12.657 -83.683  1.00  0.00              
ATOM   1706 1HB  HIS B  40      -3.313  10.606 -83.700  1.00  0.00              
ATOM   1707 2HB  HIS B  40      -1.963  11.765 -83.641  1.00  0.00              
ATOM   1708  HD2 HIS B  40      -1.114  11.937 -80.982  1.00  0.00              
ATOM   1709  HE1 HIS B  40      -4.989  11.631 -79.266  1.00  0.00              
ATOM   1710  HE2 HIS B  40      -2.409  11.917 -78.840  1.00  0.00              
ATOM   1711  N   HIS B  41      -3.931  14.958 -83.428  1.00  0.00              
ATOM   1712  CA  HIS B  41      -3.469  16.332 -83.375  1.00  0.00              
ATOM   1713  C   HIS B  41      -2.995  16.828 -82.029  1.00  0.00              
ATOM   1714  O   HIS B  41      -3.570  16.515 -80.991  1.00  0.00              
ATOM   1715  CB  HIS B  41      -4.582  17.259 -83.873  1.00  0.00              
ATOM   1716  CG  HIS B  41      -5.134  16.873 -85.210  1.00  0.00              
ATOM   1717  ND1 HIS B  41      -6.140  15.942 -85.359  1.00  0.00              
ATOM   1718  CD2 HIS B  41      -4.819  17.290 -86.459  1.00  0.00              
ATOM   1719  CE1 HIS B  41      -6.422  15.804 -86.643  1.00  0.00              
ATOM   1720  NE2 HIS B  41      -5.634  16.611 -87.331  1.00  0.00              
ATOM   1721  H   HIS B  41      -4.795  14.711 -82.968  1.00  0.00              
ATOM   1722  HA  HIS B  41      -2.573  16.440 -83.986  1.00  0.00              
ATOM   1723 1HB  HIS B  41      -5.421  17.249 -83.176  1.00  0.00              
ATOM   1724 2HB  HIS B  41      -4.206  18.277 -83.973  1.00  0.00              
ATOM   1725  HD2 HIS B  41      -4.092  18.009 -86.839  1.00  0.00              
ATOM   1726  HE1 HIS B  41      -7.196  15.110 -86.970  1.00  0.00              
ATOM   1727  HE2 HIS B  41      -5.625  16.717 -88.335  1.00  0.00              
ATOM   1728  N   PRO B  42      -1.943  17.651 -82.038  1.00  0.00              
ATOM   1729  CA  PRO B  42      -1.373  18.207 -80.815  1.00  0.00              
ATOM   1730  C   PRO B  42      -1.963  19.566 -80.505  1.00  0.00              
ATOM   1731  O   PRO B  42      -2.833  20.070 -81.223  1.00  0.00              
ATOM   1732  CB  PRO B  42       0.087  18.364 -81.192  1.00  0.00              
ATOM   1733  CG  PRO B  42      -0.039  18.923 -82.601  1.00  0.00              
ATOM   1734  CD  PRO B  42      -1.151  18.066 -83.216  1.00  0.00              
ATOM   1735  HA  PRO B  42      -1.523  17.556 -79.941  1.00  0.00              
ATOM   1736 1HB  PRO B  42       0.609  19.046 -80.504  1.00  0.00              
ATOM   1737 2HB  PRO B  42       0.619  17.402 -81.157  1.00  0.00              
ATOM   1738 1HG  PRO B  42      -0.299  19.992 -82.583  1.00  0.00              
ATOM   1739 2HG  PRO B  42       0.910  18.832 -83.151  1.00  0.00              
ATOM   1740 1HD  PRO B  42      -1.766  18.633 -83.930  1.00  0.00              
ATOM   1741 2HD  PRO B  42      -0.753  17.194 -83.757  1.00  0.00              
ATOM   1742  N   ARG B  43      -1.501  20.135 -79.399  1.00  0.00              
ATOM   1743  CA  ARG B  43      -1.829  21.508 -79.071  1.00  0.00              
ATOM   1744  C   ARG B  43      -0.455  22.145 -79.294  1.00  0.00              
ATOM   1745  O   ARG B  43       0.542  21.738 -78.680  1.00  0.00              
ATOM   1746  CB  ARG B  43      -2.262  21.708 -77.622  1.00  0.00              
ATOM   1747  CG  ARG B  43      -2.488  23.191 -77.300  1.00  0.00              
ATOM   1748  CD  ARG B  43      -3.316  23.387 -76.046  1.00  0.00              
ATOM   1749  NE  ARG B  43      -2.642  22.884 -74.857  1.00  0.00              
ATOM   1750  CZ  ARG B  43      -3.216  22.797 -73.660  1.00  0.00              
ATOM   1751  NH1 ARG B  43      -4.477  23.178 -73.499  1.00  0.00              
ATOM   1752  NH2 ARG B  43      -2.527  22.332 -72.629  1.00  0.00              
ATOM   1753  H   ARG B  43      -0.911  19.608 -78.772  1.00  0.00              
ATOM   1754  HA  ARG B  43      -2.686  21.833 -79.662  1.00  0.00              
ATOM   1755 1HB  ARG B  43      -3.179  21.137 -77.482  1.00  0.00              
ATOM   1756 2HB  ARG B  43      -1.475  21.290 -76.994  1.00  0.00              
ATOM   1757 1HG  ARG B  43      -1.517  23.668 -77.162  1.00  0.00              
ATOM   1758 2HG  ARG B  43      -3.003  23.654 -78.143  1.00  0.00              
ATOM   1759 1HD  ARG B  43      -3.509  24.451 -75.912  1.00  0.00              
ATOM   1760 2HD  ARG B  43      -4.262  22.858 -76.160  1.00  0.00              
ATOM   1761  HE  ARG B  43      -1.697  22.542 -74.748  1.00  0.00              
ATOM   1762 1HH1 ARG B  43      -4.999  23.534 -74.287  1.00  0.00              
ATOM   1763 2HH1 ARG B  43      -4.909  23.111 -72.589  1.00  0.00              
ATOM   1764 1HH2 ARG B  43      -1.566  22.045 -72.755  1.00  0.00              
ATOM   1765 2HH2 ARG B  43      -2.965  22.268 -71.721  1.00  0.00              
ATOM   1766  N   MET B  44      -0.399  23.106 -80.209  1.00  0.00              
ATOM   1767  CA  MET B  44       0.845  23.787 -80.536  1.00  0.00              
ATOM   1768  C   MET B  44       0.834  25.213 -80.040  1.00  0.00              
ATOM   1769  O   MET B  44      -0.148  25.931 -80.230  1.00  0.00              
ATOM   1770  CB  MET B  44       1.086  23.758 -82.044  1.00  0.00              
ATOM   1771  CG  MET B  44       1.489  22.396 -82.591  1.00  0.00              
ATOM   1772  SD  MET B  44       1.797  22.424 -84.368  1.00  0.00              
ATOM   1773  CE  MET B  44       0.126  22.544 -84.999  1.00  0.00              
ATOM   1774  H   MET B  44      -1.246  23.370 -80.690  1.00  0.00              
ATOM   1775  HA  MET B  44       1.682  23.253 -80.087  1.00  0.00              
ATOM   1776 1HB  MET B  44       0.161  24.082 -82.519  1.00  0.00              
ATOM   1777 2HB  MET B  44       1.875  24.481 -82.253  1.00  0.00              
ATOM   1778 1HG  MET B  44       2.395  22.078 -82.076  1.00  0.00              
ATOM   1779 2HG  MET B  44       0.684  21.693 -82.379  1.00  0.00              
ATOM   1780 1HE  MET B  44       0.149  22.572 -86.089  1.00  0.00              
ATOM   1781 2HE  MET B  44      -0.450  21.679 -84.670  1.00  0.00              
ATOM   1782 3HE  MET B  44      -0.340  23.455 -84.623  1.00  0.00              
ATOM   1783  N   THR B  45       1.923  25.633 -79.414  1.00  0.00              
ATOM   1784  CA  THR B  45       2.028  27.012 -78.955  1.00  0.00              
ATOM   1785  C   THR B  45       3.237  27.593 -79.675  1.00  0.00              
ATOM   1786  O   THR B  45       4.364  27.129 -79.494  1.00  0.00              
ATOM   1787  CB  THR B  45       2.202  27.129 -77.429  1.00  0.00              
ATOM   1788  OG1 THR B  45       1.073  26.540 -76.771  1.00  0.00              
ATOM   1789  CG2 THR B  45       2.321  28.588 -77.016  1.00  0.00              
ATOM   1790  H   THR B  45       2.692  25.000 -79.248  1.00  0.00              
ATOM   1791  HA  THR B  45       1.121  27.558 -79.216  1.00  0.00              
ATOM   1792  HB  THR B  45       3.104  26.594 -77.133  1.00  0.00              
ATOM   1793  HG1 THR B  45       0.340  27.160 -76.776  1.00  0.00              
ATOM   1794 1HG2 THR B  45       2.443  28.650 -75.935  1.00  0.00              
ATOM   1795 2HG2 THR B  45       3.185  29.035 -77.507  1.00  0.00              
ATOM   1796 3HG2 THR B  45       1.419  29.123 -77.311  1.00  0.00              
ATOM   1797  N   ILE B  46       2.984  28.590 -80.516  1.00  0.00              
ATOM   1798  CA  ILE B  46       4.022  29.231 -81.303  1.00  0.00              
ATOM   1799  C   ILE B  46       4.252  30.659 -80.842  1.00  0.00              
ATOM   1800  O   ILE B  46       3.311  31.442 -80.698  1.00  0.00              
ATOM   1801  CB  ILE B  46       3.674  29.234 -82.803  1.00  0.00              
ATOM   1802  CG1 ILE B  46       3.374  27.812 -83.284  1.00  0.00              
ATOM   1803  CG2 ILE B  46       4.809  29.844 -83.611  1.00  0.00              
ATOM   1804  CD1 ILE B  46       1.912  27.436 -83.206  1.00  0.00              
ATOM   1805  H   ILE B  46       2.029  28.909 -80.606  1.00  0.00              
ATOM   1806  HA  ILE B  46       4.977  28.715 -81.196  1.00  0.00              
ATOM   1807  HB  ILE B  46       2.766  29.815 -82.956  1.00  0.00              
ATOM   1808 1HG1 ILE B  46       3.713  27.740 -84.317  1.00  0.00              
ATOM   1809 2HG1 ILE B  46       3.957  27.130 -82.664  1.00  0.00              
ATOM   1810 1HG2 ILE B  46       4.548  29.837 -84.669  1.00  0.00              
ATOM   1811 2HG2 ILE B  46       4.977  30.870 -83.285  1.00  0.00              
ATOM   1812 3HG2 ILE B  46       5.718  29.262 -83.459  1.00  0.00              
ATOM   1813 1HD1 ILE B  46       1.778  26.415 -83.563  1.00  0.00              
ATOM   1814 2HD1 ILE B  46       1.572  27.506 -82.172  1.00  0.00              
ATOM   1815 3HD1 ILE B  46       1.328  28.115 -83.826  1.00  0.00              
ATOM   1816  N   GLU B  47       5.508  30.989 -80.594  1.00  0.00              
ATOM   1817  CA  GLU B  47       5.872  32.333 -80.179  1.00  0.00              
ATOM   1818  C   GLU B  47       7.270  32.601 -80.692  1.00  0.00              
ATOM   1819  O   GLU B  47       7.906  31.712 -81.251  1.00  0.00              
ATOM   1820  CB  GLU B  47       5.806  32.492 -78.658  1.00  0.00              
ATOM   1821  CG  GLU B  47       6.812  31.643 -77.894  1.00  0.00              
ATOM   1822  CD  GLU B  47       6.635  31.792 -76.408  1.00  0.00              
ATOM   1823  OE1 GLU B  47       6.787  32.885 -75.918  1.00  0.00              
ATOM   1824  OE2 GLU B  47       6.240  30.839 -75.779  1.00  0.00              
ATOM   1825  H   GLU B  47       6.233  30.292 -80.695  1.00  0.00              
ATOM   1826  HA  GLU B  47       5.178  33.054 -80.611  1.00  0.00              
ATOM   1827 1HB  GLU B  47       5.981  33.545 -78.440  1.00  0.00              
ATOM   1828 2HB  GLU B  47       4.796  32.220 -78.353  1.00  0.00              
ATOM   1829 1HG  GLU B  47       6.778  30.587 -78.158  1.00  0.00              
ATOM   1830 2HG  GLU B  47       7.775  32.059 -78.188  1.00  0.00              
ATOM   1831  N   TRP B  48       7.743  33.828 -80.532  1.00  0.00              
ATOM   1832  CA  TRP B  48       9.080  34.149 -80.995  1.00  0.00              
ATOM   1833  C   TRP B  48      10.099  33.183 -80.407  1.00  0.00              
ATOM   1834  O   TRP B  48      10.200  33.043 -79.191  1.00  0.00              
ATOM   1835  CB  TRP B  48       9.459  35.582 -80.613  1.00  0.00              
ATOM   1836  CG  TRP B  48      10.856  35.930 -81.033  1.00  0.00              
ATOM   1837  CD1 TRP B  48      12.012  35.650 -80.360  1.00  0.00              
ATOM   1838  CD2 TRP B  48      11.248  36.541 -82.267  1.00  0.00              
ATOM   1839  NE1 TRP B  48      13.100  36.046 -81.102  1.00  0.00              
ATOM   1840  CE2 TRP B  48      12.661  36.595 -82.277  1.00  0.00              
ATOM   1841  CE3 TRP B  48      10.544  37.045 -83.368  1.00  0.00              
ATOM   1842  CZ2 TRP B  48      13.382  37.135 -83.348  1.00  0.00              
ATOM   1843  CZ3 TRP B  48      11.263  37.582 -84.433  1.00  0.00              
ATOM   1844  CH2 TRP B  48      12.668  37.621 -84.412  1.00  0.00              
ATOM   1845  H   TRP B  48       7.188  34.549 -80.093  1.00  0.00              
ATOM   1846  HA  TRP B  48       9.127  34.058 -82.080  1.00  0.00              
ATOM   1847 1HB  TRP B  48       8.788  36.292 -81.098  1.00  0.00              
ATOM   1848 2HB  TRP B  48       9.402  35.710 -79.532  1.00  0.00              
ATOM   1849  HD1 TRP B  48      11.912  35.178 -79.384  1.00  0.00              
ATOM   1850  HE1 TRP B  48      14.067  35.949 -80.827  1.00  0.00              
ATOM   1851  HE3 TRP B  48       9.457  37.035 -83.432  1.00  0.00              
ATOM   1852  HZ2 TRP B  48      14.472  37.146 -83.297  1.00  0.00              
ATOM   1853  HZ3 TRP B  48      10.707  37.974 -85.285  1.00  0.00              
ATOM   1854  HH2 TRP B  48      13.200  38.049 -85.263  1.00  0.00              
ATOM   1855  N   GLY B  49      10.832  32.506 -81.287  1.00 10.97              
ATOM   1856  CA  GLY B  49      11.872  31.586 -80.862  1.00 12.49              
ATOM   1857  C   GLY B  49      11.490  30.264 -80.218  1.00 11.46              
ATOM   1858  O   GLY B  49      12.370  29.556 -79.726  1.00 12.63              
ATOM   1859  H   GLY B  49      10.662  32.635 -82.275  1.00  0.00              
ATOM   1860 1HA  GLY B  49      12.475  31.307 -81.725  1.00  0.00              
ATOM   1861 2HA  GLY B  49      12.503  32.079 -80.123  1.00  0.00              
ATOM   1862  N   ARG B  50      10.213  29.901 -80.214  1.00 10.31              
ATOM   1863  CA  ARG B  50       9.847  28.639 -79.597  1.00 10.46              
ATOM   1864  C   ARG B  50       8.521  28.058 -80.019  1.00  9.09              
ATOM   1865  O   ARG B  50       7.552  28.776 -80.268  1.00 10.51              
ATOM   1866  CB  ARG B  50       9.826  28.788 -78.079  1.00 14.76              
ATOM   1867  CG  ARG B  50       9.563  27.486 -77.310  1.00 19.26              
ATOM   1868  CD  ARG B  50       9.709  27.675 -75.802  1.00 26.40              
ATOM   1869  NE  ARG B  50       8.711  28.589 -75.253  1.00 34.92              
ATOM   1870  CZ  ARG B  50       8.593  28.873 -73.959  1.00 38.68              
ATOM   1871  NH1 ARG B  50       9.414  28.315 -73.079  1.00 39.97              
ATOM   1872  NH2 ARG B  50       7.653  29.711 -73.543  1.00 41.66              
ATOM   1873  H   ARG B  50       9.490  30.475 -80.626  1.00  0.00              
ATOM   1874  HA  ARG B  50      10.602  27.885 -79.822  1.00  0.00              
ATOM   1875 1HB  ARG B  50      10.794  29.191 -77.785  1.00  0.00              
ATOM   1876 2HB  ARG B  50       9.045  29.510 -77.841  1.00  0.00              
ATOM   1877 1HG  ARG B  50       8.550  27.150 -77.532  1.00  0.00              
ATOM   1878 2HG  ARG B  50      10.277  26.734 -77.647  1.00  0.00              
ATOM   1879 1HD  ARG B  50       9.598  26.709 -75.312  1.00  0.00              
ATOM   1880 2HD  ARG B  50      10.699  28.078 -75.591  1.00  0.00              
ATOM   1881  HE  ARG B  50       7.994  29.121 -75.728  1.00  0.00              
ATOM   1882 1HH1 ARG B  50      10.129  27.676 -73.395  1.00  0.00              
ATOM   1883 2HH1 ARG B  50       9.320  28.534 -72.098  1.00  0.00              
ATOM   1884 1HH2 ARG B  50       7.024  30.133 -74.212  1.00  0.00              
ATOM   1885 2HH2 ARG B  50       7.568  29.921 -72.559  1.00  0.00              
ATOM   1886  N   VAL B  51       8.497  26.736 -80.103  1.00  8.68              
ATOM   1887  CA  VAL B  51       7.278  26.010 -80.395  1.00  8.32              
ATOM   1888  C   VAL B  51       7.146  24.973 -79.295  1.00  8.33              
ATOM   1889  O   VAL B  51       8.082  24.212 -79.036  1.00 10.09              
ATOM   1890  CB  VAL B  51       7.319  25.242 -81.727  1.00  9.58              
ATOM   1891  CG1 VAL B  51       6.032  24.432 -81.884  1.00 11.97              
ATOM   1892  CG2 VAL B  51       7.481  26.202 -82.888  1.00 12.47              
ATOM   1893  H   VAL B  51       9.354  26.220 -79.959  1.00  0.00              
ATOM   1894  HA  VAL B  51       6.417  26.679 -80.431  1.00  0.00              
ATOM   1895  HB  VAL B  51       8.192  24.589 -81.731  1.00  0.00              
ATOM   1896 1HG1 VAL B  51       6.058  23.885 -82.828  1.00  0.00              
ATOM   1897 2HG1 VAL B  51       5.943  23.725 -81.060  1.00  0.00              
ATOM   1898 3HG1 VAL B  51       5.175  25.105 -81.880  1.00  0.00              
ATOM   1899 1HG2 VAL B  51       7.509  25.642 -83.823  1.00  0.00              
ATOM   1900 2HG2 VAL B  51       6.640  26.896 -82.905  1.00  0.00              
ATOM   1901 3HG2 VAL B  51       8.409  26.761 -82.772  1.00  0.00              
ATOM   1902  N   THR B  52       6.003  24.966 -78.623  1.00  8.06              
ATOM   1903  CA  THR B  52       5.739  23.971 -77.599  1.00  7.55              
ATOM   1904  C   THR B  52       4.752  23.001 -78.236  1.00  7.00              
ATOM   1905  O   THR B  52       3.746  23.414 -78.831  1.00  8.20              
ATOM   1906  CB  THR B  52       5.099  24.584 -76.343  1.00  8.79              
ATOM   1907  OG1 THR B  52       5.974  25.574 -75.795  1.00 11.70              
ATOM   1908  CG2 THR B  52       4.859  23.510 -75.287  1.00 10.72              
ATOM   1909  H   THR B  52       5.301  25.664 -78.824  1.00  0.00              
ATOM   1910  HA  THR B  52       6.671  23.487 -77.306  1.00  0.00              
ATOM   1911  HB  THR B  52       4.148  25.041 -76.617  1.00  0.00              
ATOM   1912  HG1 THR B  52       6.766  25.634 -76.335  1.00  0.00              
ATOM   1913 1HG2 THR B  52       4.406  23.963 -74.406  1.00  0.00              
ATOM   1914 2HG2 THR B  52       4.192  22.748 -75.688  1.00  0.00              
ATOM   1915 3HG2 THR B  52       5.809  23.054 -75.012  1.00  0.00              
ATOM   1916  N   VAL B  53       5.059  21.716 -78.139  1.00  7.29              
ATOM   1917  CA  VAL B  53       4.212  20.678 -78.703  1.00  7.01              
ATOM   1918  C   VAL B  53       3.697  19.815 -77.562  1.00  6.72              
ATOM   1919  O   VAL B  53       4.481  19.317 -76.752  1.00  7.39              
ATOM   1920  CB  VAL B  53       5.005  19.787 -79.698  1.00  7.01              
ATOM   1921  CG1 VAL B  53       4.075  18.761 -80.330  1.00  8.27              
ATOM   1922  CG2 VAL B  53       5.671  20.645 -80.769  1.00  7.87              
ATOM   1923  H   VAL B  53       5.907  21.452 -77.658  1.00  0.00              
ATOM   1924  HA  VAL B  53       3.353  21.105 -79.221  1.00  0.00              
ATOM   1925  HB  VAL B  53       5.803  19.278 -79.158  1.00  0.00              
ATOM   1926 1HG1 VAL B  53       4.638  18.139 -81.027  1.00  0.00              
ATOM   1927 2HG1 VAL B  53       3.643  18.132 -79.552  1.00  0.00              
ATOM   1928 3HG1 VAL B  53       3.278  19.274 -80.868  1.00  0.00              
ATOM   1929 1HG2 VAL B  53       6.222  20.007 -81.458  1.00  0.00              
ATOM   1930 2HG2 VAL B  53       4.907  21.197 -81.318  1.00  0.00              
ATOM   1931 3HG2 VAL B  53       6.358  21.349 -80.298  1.00  0.00              
ATOM   1932  N   GLU B  54       2.381  19.652 -77.503  1.00  6.62              
ATOM   1933  CA  GLU B  54       1.752  18.837 -76.469  1.00  7.14              
ATOM   1934  C   GLU B  54       0.901  17.763 -77.119  1.00  6.74              
ATOM   1935  O   GLU B  54       0.076  18.055 -77.991  1.00  7.83              
ATOM   1936  CB  GLU B  54       0.855  19.690 -75.573  1.00  7.65              
ATOM   1937  CG  GLU B  54       1.552  20.818 -74.850  1.00 10.07              
ATOM   1938  CD  GLU B  54       0.566  21.700 -74.122  1.00  9.81              
ATOM   1939  OE1 GLU B  54       0.128  21.334 -73.011  1.00 14.04              
ATOM   1940  OE2 GLU B  54       0.204  22.754 -74.673  1.00 10.68              
ATOM   1941  H   GLU B  54       1.800  20.104 -78.193  1.00  0.00              
ATOM   1942  HA  GLU B  54       2.519  18.373 -75.846  1.00  0.00              
ATOM   1943 1HB  GLU B  54       0.073  20.106 -76.209  1.00  0.00              
ATOM   1944 2HB  GLU B  54       0.409  19.019 -74.838  1.00  0.00              
ATOM   1945 1HG  GLU B  54       2.317  20.478 -74.153  1.00  0.00              
ATOM   1946 2HG  GLU B  54       2.020  21.385 -75.653  1.00  0.00              
ATOM   1947  N   TRP B  55       1.111  16.522 -76.692  1.00  6.79              
ATOM   1948  CA  TRP B  55       0.362  15.383 -77.198  1.00  7.32              
ATOM   1949  C   TRP B  55      -0.366  14.673 -76.071  1.00  8.04              
ATOM   1950  O   TRP B  55       0.226  14.363 -75.039  1.00  8.18              
ATOM   1951  CB  TRP B  55       1.281  14.334 -77.836  1.00  8.29              
ATOM   1952  CG  TRP B  55       2.077  14.773 -79.012  1.00  7.36              
ATOM   1953  CD1 TRP B  55       3.414  15.057 -79.038  1.00  7.63              
ATOM   1954  CD2 TRP B  55       1.602  14.955 -80.349  1.00  6.84              
ATOM   1955  NE1 TRP B  55       3.802  15.400 -80.310  1.00  8.32              
ATOM   1956  CE2 TRP B  55       2.708  15.349 -81.134  1.00  7.39              
ATOM   1957  CE3 TRP B  55       0.349  14.822 -80.961  1.00  7.91              
ATOM   1958  CZ2 TRP B  55       2.599  15.613 -82.502  1.00  8.93              
ATOM   1959  CZ3 TRP B  55       0.243  15.082 -82.325  1.00  9.37              
ATOM   1960  CH2 TRP B  55       1.363  15.476 -83.077  1.00  9.69              
ATOM   1961  H   TRP B  55       1.819  16.371 -75.987  1.00  0.00              
ATOM   1962  HA  TRP B  55      -0.346  15.715 -77.958  1.00  0.00              
ATOM   1963 1HB  TRP B  55       2.016  13.986 -77.111  1.00  0.00              
ATOM   1964 2HB  TRP B  55       0.693  13.487 -78.193  1.00  0.00              
ATOM   1965  HD1 TRP B  55       3.954  14.975 -78.097  1.00  0.00              
ATOM   1966  HE1 TRP B  55       4.738  15.649 -80.593  1.00  0.00              
ATOM   1967  HE3 TRP B  55      -0.549  14.521 -80.422  1.00  0.00              
ATOM   1968  HZ2 TRP B  55       3.491  15.913 -83.053  1.00  0.00              
ATOM   1969  HZ3 TRP B  55      -0.735  14.973 -82.796  1.00  0.00              
ATOM   1970  HH2 TRP B  55       1.243  15.677 -84.142  1.00  0.00              
ATOM   1971  N   TRP B  56      -1.654  14.425 -76.263  1.00  8.08              
ATOM   1972  CA  TRP B  56      -2.415  13.637 -75.303  1.00  8.45              
ATOM   1973  C   TRP B  56      -3.660  13.126 -75.994  1.00  8.09              
ATOM   1974  O   TRP B  56      -4.014  13.575 -77.087  1.00  8.69              
ATOM   1975  CB  TRP B  56      -2.757  14.422 -74.022  1.00  9.65              
ATOM   1976  CG  TRP B  56      -3.892  15.384 -74.112  1.00 10.11              
ATOM   1977  CD1 TRP B  56      -5.211  15.134 -73.851  1.00 14.07              
ATOM   1978  CD2 TRP B  56      -3.803  16.773 -74.441  1.00 13.77              
ATOM   1979  NE1 TRP B  56      -5.948  16.287 -73.994  1.00 14.06              
ATOM   1980  CE2 TRP B  56      -5.108  17.308 -74.357  1.00 13.50              
ATOM   1981  CE3 TRP B  56      -2.745  17.620 -74.798  1.00 13.85              
ATOM   1982  CZ2 TRP B  56      -5.383  18.659 -74.616  1.00 14.46              
ATOM   1983  CZ3 TRP B  56      -3.017  18.961 -75.056  1.00 13.07              
ATOM   1984  CH2 TRP B  56      -4.326  19.466 -74.964  1.00 13.70              
ATOM   1985  H   TRP B  56      -2.121  14.785 -77.083  1.00  0.00              
ATOM   1986  HA  TRP B  56      -1.838  12.762 -75.004  1.00  0.00              
ATOM   1987 1HB  TRP B  56      -3.032  13.736 -73.221  1.00  0.00              
ATOM   1988 2HB  TRP B  56      -1.903  15.022 -73.710  1.00  0.00              
ATOM   1989  HD1 TRP B  56      -5.475  14.113 -73.583  1.00  0.00              
ATOM   1990  HE1 TRP B  56      -6.945  16.369 -73.855  1.00  0.00              
ATOM   1991  HE3 TRP B  56      -1.715  17.277 -74.882  1.00  0.00              
ATOM   1992  HZ2 TRP B  56      -6.410  19.012 -74.532  1.00  0.00              
ATOM   1993  HZ3 TRP B  56      -2.187  19.611 -75.332  1.00  0.00              
ATOM   1994  HH2 TRP B  56      -4.505  20.521 -75.173  1.00  0.00              
ATOM   1995  N   THR B  57      -4.294  12.144 -75.371  1.00  8.58              
ATOM   1996  CA  THR B  57      -5.503  11.552 -75.904  1.00  9.74              
ATOM   1997  C   THR B  57      -6.635  11.911 -74.953  1.00  9.09              
ATOM   1998  O   THR B  57      -6.683  11.440 -73.817  1.00 10.49              
ATOM   1999  CB  THR B  57      -5.348  10.029 -76.015  1.00 11.06              
ATOM   2000  OG1 THR B  57      -4.233   9.735 -76.869  1.00 14.06              
ATOM   2001  CG2 THR B  57      -6.602   9.403 -76.603  1.00 13.94              
ATOM   2002  H   THR B  57      -3.920  11.799 -74.499  1.00  0.00              
ATOM   2003  HA  THR B  57      -5.713  11.965 -76.891  1.00  0.00              
ATOM   2004  HB  THR B  57      -5.171   9.617 -75.021  1.00  0.00              
ATOM   2005  HG1 THR B  57      -3.840  10.556 -77.174  1.00  0.00              
ATOM   2006 1HG2 THR B  57      -6.470   8.323 -76.673  1.00  0.00              
ATOM   2007 2HG2 THR B  57      -7.455   9.625 -75.961  1.00  0.00              
ATOM   2008 3HG2 THR B  57      -6.779   9.812 -77.597  1.00  0.00              
ATOM   2009  N   HIS B  58      -7.529  12.770 -75.428  1.00  0.00              
ATOM   2010  CA  HIS B  58      -8.660  13.245 -74.639  1.00  0.00              
ATOM   2011  C   HIS B  58      -9.487  12.155 -73.972  1.00  0.00              
ATOM   2012  O   HIS B  58      -9.713  12.194 -72.763  1.00  0.00              
ATOM   2013  CB  HIS B  58      -9.578  14.099 -75.519  1.00  0.00              
ATOM   2014  CG  HIS B  58     -10.814  14.572 -74.818  1.00  0.00              
ATOM   2015  ND1 HIS B  58     -10.802  15.608 -73.908  1.00  0.00              
ATOM   2016  CD2 HIS B  58     -12.098  14.150 -74.892  1.00  0.00              
ATOM   2017  CE1 HIS B  58     -12.028  15.804 -73.454  1.00  0.00              
ATOM   2018  NE2 HIS B  58     -12.832  14.932 -74.035  1.00  0.00              
ATOM   2019  H   HIS B  58      -7.416  13.104 -76.375  1.00  0.00              
ATOM   2020  HA  HIS B  58      -8.297  13.851 -73.809  1.00  0.00              
ATOM   2021 1HB  HIS B  58      -9.052  14.992 -75.858  1.00  0.00              
ATOM   2022 2HB  HIS B  58      -9.910  13.524 -76.383  1.00  0.00              
ATOM   2023  HD1 HIS B  58     -10.019  16.187 -73.681  1.00  0.00              
ATOM   2024  HD2 HIS B  58     -12.587  13.365 -75.469  1.00  0.00              
ATOM   2025  HE1 HIS B  58     -12.230  16.585 -72.721  1.00  0.00              
ATOM   2026  N   SER B  59      -9.938  11.185 -74.759  1.00 13.81              
ATOM   2027  CA  SER B  59     -10.773  10.117 -74.230  1.00 11.90              
ATOM   2028  C   SER B  59     -10.120   9.365 -73.082  1.00 11.41              
ATOM   2029  O   SER B  59     -10.802   8.938 -72.147  1.00 13.39              
ATOM   2030  CB  SER B  59     -11.151   9.132 -75.342  1.00 13.87              
ATOM   2031  OG  SER B  59     -10.043   8.343 -75.738  1.00 13.20              
ATOM   2032  H   SER B  59      -9.703  11.184 -75.741  1.00  0.00              
ATOM   2033  HA  SER B  59     -11.756  10.457 -73.902  1.00  0.00              
ATOM   2034 1HB  SER B  59     -11.943   8.480 -74.976  1.00  0.00              
ATOM   2035 2HB  SER B  59     -11.514   9.696 -76.200  1.00  0.00              
ATOM   2036  HG  SER B  59      -9.273   8.590 -75.220  1.00  0.00              
ATOM   2037  N   ALA B  60      -8.802   9.211 -73.146  1.00 11.61              
ATOM   2038  CA  ALA B  60      -8.058   8.495 -72.118  1.00 12.55              
ATOM   2039  C   ALA B  60      -7.658   9.386 -70.948  1.00 12.45              
ATOM   2040  O   ALA B  60      -7.241   8.889 -69.900  1.00 15.46              
ATOM   2041  CB  ALA B  60      -6.816   7.863 -72.733  1.00 13.67              
ATOM   2042  H   ALA B  60      -8.303   9.601 -73.932  1.00  0.00              
ATOM   2043  HA  ALA B  60      -8.692   7.708 -71.712  1.00  0.00              
ATOM   2044 1HB  ALA B  60      -6.261   7.329 -71.962  1.00  0.00              
ATOM   2045 2HB  ALA B  60      -7.111   7.166 -73.516  1.00  0.00              
ATOM   2046 3HB  ALA B  60      -6.185   8.642 -73.160  1.00  0.00              
ATOM   2047  N   GLY B  61      -7.778  10.695 -71.131  1.00 13.34              
ATOM   2048  CA  GLY B  61      -7.411  11.623 -70.077  1.00 14.64              
ATOM   2049  C   GLY B  61      -5.923  11.576 -69.782  1.00 15.23              
ATOM   2050  O   GLY B  61      -5.499  11.789 -68.644  1.00 16.29              
ATOM   2051  H   GLY B  61      -8.126  11.058 -72.007  1.00  0.00              
ATOM   2052 1HA  GLY B  61      -7.676  12.635 -70.385  1.00  0.00              
ATOM   2053 2HA  GLY B  61      -7.956  11.366 -69.170  1.00  0.00              
ATOM   2054  N   GLY B  62      -5.121  11.298 -70.804  1.00 12.68              
ATOM   2055  CA  GLY B  62      -3.690  11.226 -70.594  1.00 13.15              
ATOM   2056  C   GLY B  62      -2.886  10.807 -71.805  1.00 10.96              
ATOM   2057  O   GLY B  62      -3.347  10.892 -72.947  1.00 10.29              
ATOM   2058  H   GLY B  62      -5.492  11.136 -71.729  1.00  0.00              
ATOM   2059 1HA  GLY B  62      -3.324  12.207 -70.291  1.00  0.00              
ATOM   2060 2HA  GLY B  62      -3.481  10.502 -69.806  1.00  0.00              
ATOM   2061  N   VAL B  63      -1.675  10.337 -71.535  1.00 10.87              
ATOM   2062  CA  VAL B  63      -0.738   9.922 -72.566  1.00  9.70              
ATOM   2063  C   VAL B  63      -0.874   8.448 -72.928  1.00 11.69              
ATOM   2064  O   VAL B  63      -0.892   7.580 -72.052  1.00 12.78              
ATOM   2065  CB  VAL B  63       0.708  10.207 -72.105  1.00 10.74              
ATOM   2066  CG1 VAL B  63       1.699   9.776 -73.167  1.00 11.80              
ATOM   2067  CG2 VAL B  63       0.867  11.691 -71.806  1.00 11.49              
ATOM   2068  H   VAL B  63      -1.401  10.269 -70.565  1.00  0.00              
ATOM   2069  HA  VAL B  63      -0.929  10.439 -73.507  1.00  0.00              
ATOM   2070  HB  VAL B  63       0.897   9.668 -71.178  1.00  0.00              
ATOM   2071 1HG1 VAL B  63       2.713   9.985 -72.824  1.00  0.00              
ATOM   2072 2HG1 VAL B  63       1.592   8.708 -73.352  1.00  0.00              
ATOM   2073 3HG1 VAL B  63       1.508  10.326 -74.088  1.00  0.00              
ATOM   2074 1HG2 VAL B  63       1.888  11.890 -71.480  1.00  0.00              
ATOM   2075 2HG2 VAL B  63       0.654  12.268 -72.706  1.00  0.00              
ATOM   2076 3HG2 VAL B  63       0.173  11.980 -71.017  1.00  0.00              
ATOM   2077  N   THR B  64      -0.975   8.176 -74.224  1.00 10.18              
ATOM   2078  CA  THR B  64      -1.105   6.810 -74.722  1.00 10.55              
ATOM   2079  C   THR B  64       0.040   6.497 -75.678  1.00 10.45              
ATOM   2080  O   THR B  64       0.868   7.359 -75.975  1.00 10.71              
ATOM   2081  CB  THR B  64      -2.422   6.608 -75.486  1.00 11.13              
ATOM   2082  OG1 THR B  64      -2.400   7.398 -76.682  1.00 12.57              
ATOM   2083  CG2 THR B  64      -3.610   7.012 -74.621  1.00 14.50              
ATOM   2084  H   THR B  64      -0.960   8.940 -74.884  1.00  0.00              
ATOM   2085  HA  THR B  64      -1.076   6.109 -73.886  1.00  0.00              
ATOM   2086  HB  THR B  64      -2.515   5.557 -75.762  1.00  0.00              
ATOM   2087  HG1 THR B  64      -1.568   7.874 -76.735  1.00  0.00              
ATOM   2088 1HG2 THR B  64      -4.534   6.861 -75.180  1.00  0.00              
ATOM   2089 2HG2 THR B  64      -3.627   6.401 -73.719  1.00  0.00              
ATOM   2090 3HG2 THR B  64      -3.518   8.062 -74.347  1.00  0.00              
ATOM   2091  N   GLU B  65       0.075   5.264 -76.168  1.00 11.40              
ATOM   2092  CA  GLU B  65       1.121   4.850 -77.089  1.00 10.84              
ATOM   2093  C   GLU B  65       1.128   5.723 -78.345  1.00 10.26              
ATOM   2094  O   GLU B  65       2.190   6.035 -78.885  1.00 10.41              
ATOM   2095  CB  GLU B  65       0.927   3.378 -77.465  1.00 14.51              
ATOM   2096  CG  GLU B  65       2.188   2.683 -77.949  1.00 22.61              
ATOM   2097  CD  GLU B  65       3.339   2.810 -76.962  1.00 24.07              
ATOM   2098  OE1 GLU B  65       3.081   2.869 -75.742  1.00 25.09              
ATOM   2099  OE2 GLU B  65       4.506   2.835 -77.403  1.00 31.76              
ATOM   2100  H   GLU B  65      -0.636   4.599 -75.899  1.00  0.00              
ATOM   2101  HA  GLU B  65       2.097   4.970 -76.618  1.00  0.00              
ATOM   2102 1HB  GLU B  65       0.551   2.870 -76.577  1.00  0.00              
ATOM   2103 2HB  GLU B  65       0.171   3.346 -78.249  1.00  0.00              
ATOM   2104 1HG  GLU B  65       2.041   1.628 -78.180  1.00  0.00              
ATOM   2105 2HG  GLU B  65       2.443   3.221 -78.861  1.00  0.00              
ATOM   2106  N   LYS B  66      -0.051   6.124 -78.810  1.00 10.38              
ATOM   2107  CA  LYS B  66      -0.129   6.966 -80.000  1.00  9.51              
ATOM   2108  C   LYS B  66       0.580   8.295 -79.757  1.00  7.98              
ATOM   2109  O   LYS B  66       1.245   8.824 -80.646  1.00  8.78              
ATOM   2110  CB  LYS B  66      -1.587   7.229 -80.380  1.00 10.41              
ATOM   2111  CG  LYS B  66      -1.760   8.016 -81.669  1.00 12.25              
ATOM   2112  CD  LYS B  66      -1.220   7.247 -82.863  1.00 13.63              
ATOM   2113  CE  LYS B  66      -1.545   7.960 -84.166  1.00 16.67              
ATOM   2114  NZ  LYS B  66      -1.052   7.198 -85.346  1.00 26.79              
ATOM   2115  H   LYS B  66      -0.905   5.850 -78.344  1.00  0.00              
ATOM   2116  HA  LYS B  66       0.362   6.468 -80.837  1.00  0.00              
ATOM   2117 1HB  LYS B  66      -2.071   6.257 -80.477  1.00  0.00              
ATOM   2118 2HB  LYS B  66      -2.039   7.777 -79.553  1.00  0.00              
ATOM   2119 1HG  LYS B  66      -2.822   8.214 -81.813  1.00  0.00              
ATOM   2120 2HG  LYS B  66      -1.225   8.960 -81.573  1.00  0.00              
ATOM   2121 1HD  LYS B  66      -0.139   7.153 -82.756  1.00  0.00              
ATOM   2122 2HD  LYS B  66      -1.670   6.254 -82.869  1.00  0.00              
ATOM   2123 1HE  LYS B  66      -2.626   8.078 -84.232  1.00  0.00              
ATOM   2124 2HE  LYS B  66      -1.075   8.943 -84.143  1.00  0.00              
ATOM   2125 1HZ  LYS B  66      -1.284   7.700 -86.192  1.00  0.00              
ATOM   2126 2HZ  LYS B  66      -0.049   7.089 -85.283  1.00  0.00              
ATOM   2127 3HZ  LYS B  66      -1.489   6.287 -85.365  1.00  0.00              
ATOM   2128  N   ASP B  67       0.426   8.840 -78.556  1.00  7.75              
ATOM   2129  CA  ASP B  67       1.069  10.102 -78.224  1.00  7.46              
ATOM   2130  C   ASP B  67       2.584   9.958 -78.258  1.00  8.01              
ATOM   2131  O   ASP B  67       3.288  10.839 -78.749  1.00  7.83              
ATOM   2132  CB  ASP B  67       0.594  10.568 -76.856  1.00  8.50              
ATOM   2133  CG  ASP B  67      -0.882  10.872 -76.851  1.00  9.02              
ATOM   2134  OD1 ASP B  67      -1.297  11.740 -77.644  1.00  8.77              
ATOM   2135  OD2 ASP B  67      -1.627  10.238 -76.074  1.00 10.57              
ATOM   2136  H   ASP B  67      -0.142   8.380 -77.860  1.00  0.00              
ATOM   2137  HA  ASP B  67       0.810  10.855 -78.968  1.00  0.00              
ATOM   2138 1HB  ASP B  67       0.856   9.883 -76.049  1.00  0.00              
ATOM   2139 2HB  ASP B  67       1.172  11.488 -76.756  1.00  0.00              
ATOM   2140  N   ARG B  68       3.090   8.843 -77.741  1.00  7.97              
ATOM   2141  CA  ARG B  68       4.527   8.615 -77.756  1.00  9.43              
ATOM   2142  C   ARG B  68       5.035   8.448 -79.180  1.00  8.58              
ATOM   2143  O   ARG B  68       6.141   8.884 -79.502  1.00  9.20              
ATOM   2144  CB  ARG B  68       4.875   7.408 -76.886  1.00  9.69              
ATOM   2145  CG  ARG B  68       4.723   7.678 -75.398  1.00 10.74              
ATOM   2146  CD  ARG B  68       5.236   6.520 -74.553  1.00 14.44              
ATOM   2147  NE  ARG B  68       4.247   5.458 -74.402  1.00 15.30              
ATOM   2148  CZ  ARG B  68       3.256   5.479 -73.515  1.00 19.67              
ATOM   2149  NH1 ARG B  68       3.122   6.512 -72.693  1.00 17.14              
ATOM   2150  NH2 ARG B  68       2.401   4.467 -73.450  1.00 21.18              
ATOM   2151  H   ARG B  68       2.485   8.143 -77.334  1.00  0.00              
ATOM   2152  HA  ARG B  68       5.041   9.470 -77.315  1.00  0.00              
ATOM   2153 1HB  ARG B  68       4.216   6.596 -77.189  1.00  0.00              
ATOM   2154 2HB  ARG B  68       5.908   7.140 -77.113  1.00  0.00              
ATOM   2155 1HG  ARG B  68       5.285   8.578 -75.150  1.00  0.00              
ATOM   2156 2HG  ARG B  68       3.665   7.838 -75.182  1.00  0.00              
ATOM   2157 1HD  ARG B  68       6.122   6.101 -75.029  1.00  0.00              
ATOM   2158 2HD  ARG B  68       5.496   6.893 -73.563  1.00  0.00              
ATOM   2159  HE  ARG B  68       4.154   4.587 -74.908  1.00  0.00              
ATOM   2160 1HH1 ARG B  68       3.773   7.282 -72.743  1.00  0.00              
ATOM   2161 2HH1 ARG B  68       2.368   6.523 -72.021  1.00  0.00              
ATOM   2162 1HH2 ARG B  68       2.505   3.681 -74.076  1.00  0.00              
ATOM   2163 2HH2 ARG B  68       1.651   4.487 -72.775  1.00  0.00              
ATOM   2164  N   GLU B  69       4.229   7.825 -80.032  1.00  9.07              
ATOM   2165  CA  GLU B  69       4.605   7.656 -81.427  1.00  9.41              
ATOM   2166  C   GLU B  69       4.692   9.037 -82.077  1.00  9.13              
ATOM   2167  O   GLU B  69       5.637   9.331 -82.804  1.00  9.77              
ATOM   2168  CB  GLU B  69       3.567   6.815 -82.170  1.00 10.71              
ATOM   2169  CG  GLU B  69       3.850   6.690 -83.655  1.00 17.86              
ATOM   2170  CD  GLU B  69       2.748   5.980 -84.413  1.00 24.64              
ATOM   2171  OE1 GLU B  69       2.922   5.759 -85.629  1.00 28.09              
ATOM   2172  OE2 GLU B  69       1.713   5.644 -83.802  1.00 28.99              
ATOM   2173  H   GLU B  69       3.342   7.461 -79.714  1.00  0.00              
ATOM   2174  HA  GLU B  69       5.569   7.152 -81.492  1.00  0.00              
ATOM   2175 1HB  GLU B  69       3.566   5.828 -81.706  1.00  0.00              
ATOM   2176 2HB  GLU B  69       2.599   7.291 -82.013  1.00  0.00              
ATOM   2177 1HG  GLU B  69       4.041   7.646 -84.143  1.00  0.00              
ATOM   2178 2HG  GLU B  69       4.751   6.078 -83.694  1.00  0.00              
ATOM   2179  N   MET B  70       3.701   9.886 -81.814  1.00  8.74              
ATOM   2180  CA  MET B  70       3.704  11.226 -82.387  1.00  8.26              
ATOM   2181  C   MET B  70       4.906  12.033 -81.903  1.00  7.45              
ATOM   2182  O   MET B  70       5.476  12.812 -82.661  1.00  7.75              
ATOM   2183  CB  MET B  70       2.402  11.964 -82.059  1.00  8.37              
ATOM   2184  CG  MET B  70       1.155  11.296 -82.629  1.00  9.53              
ATOM   2185  SD  MET B  70       1.242  10.929 -84.408  1.00 11.04              
ATOM   2186  CE  MET B  70       1.197  12.587 -85.096  1.00 11.81              
ATOM   2187  H   MET B  70       2.937   9.610 -81.214  1.00  0.00              
ATOM   2188  HA  MET B  70       3.800  11.167 -83.472  1.00  0.00              
ATOM   2189 1HB  MET B  70       2.331  12.014 -80.974  1.00  0.00              
ATOM   2190 2HB  MET B  70       2.497  12.972 -82.464  1.00  0.00              
ATOM   2191 1HG  MET B  70       0.997  10.360 -82.094  1.00  0.00              
ATOM   2192 2HG  MET B  70       0.307  11.960 -82.459  1.00  0.00              
ATOM   2193 1HE  MET B  70       1.243  12.532 -86.184  1.00  0.00              
ATOM   2194 2HE  MET B  70       0.271  13.081 -84.797  1.00  0.00              
ATOM   2195 3HE  MET B  70       2.049  13.158 -84.726  1.00  0.00              
ATOM   2196  N   ALA B  71       5.289  11.847 -80.645  1.00  7.25              
ATOM   2197  CA  ALA B  71       6.441  12.553 -80.100  1.00  8.28              
ATOM   2198  C   ALA B  71       7.711  12.139 -80.853  1.00  7.95              
ATOM   2199  O   ALA B  71       8.529  12.978 -81.224  1.00  8.41              
ATOM   2200  CB  ALA B  71       6.585  12.245 -78.618  1.00  8.51              
ATOM   2201  H   ALA B  71       4.778  11.208 -80.053  1.00  0.00              
ATOM   2202  HA  ALA B  71       6.285  13.625 -80.223  1.00  0.00              
ATOM   2203 1HB  ALA B  71       7.448  12.777 -78.220  1.00  0.00              
ATOM   2204 2HB  ALA B  71       5.686  12.565 -78.091  1.00  0.00              
ATOM   2205 3HB  ALA B  71       6.725  11.174 -78.482  1.00  0.00              
ATOM   2206  N   ARG B  72       7.870  10.842 -81.086  1.00  8.75              
ATOM   2207  CA  ARG B  72       9.048  10.362 -81.796  1.00 10.82              
ATOM   2208  C   ARG B  72       9.062  10.852 -83.242  1.00  9.64              
ATOM   2209  O   ARG B  72      10.117  11.224 -83.768  1.00 10.99              
ATOM   2210  CB  ARG B  72       9.108   8.835 -81.756  1.00 15.98              
ATOM   2211  CG  ARG B  72       9.443   8.264 -80.393  1.00 18.40              
ATOM   2212  CD  ARG B  72       9.716   6.773 -80.488  1.00 22.85              
ATOM   2213  NE  ARG B  72       8.496   5.999 -80.680  1.00 27.71              
ATOM   2214  CZ  ARG B  72       7.670   5.663 -79.695  1.00 24.84              
ATOM   2215  NH1 ARG B  72       7.936   6.029 -78.444  1.00 27.69              
ATOM   2216  NH2 ARG B  72       6.583   4.961 -79.966  1.00 26.13              
ATOM   2217  H   ARG B  72       7.178  10.176 -80.774  1.00  0.00              
ATOM   2218  HA  ARG B  72       9.951  10.716 -81.294  1.00  0.00              
ATOM   2219 1HB  ARG B  72       8.133   8.470 -82.077  1.00  0.00              
ATOM   2220 2HB  ARG B  72       9.866   8.529 -82.477  1.00  0.00              
ATOM   2221 1HG  ARG B  72      10.325   8.777 -80.009  1.00  0.00              
ATOM   2222 2HG  ARG B  72       8.600   8.444 -79.725  1.00  0.00              
ATOM   2223 1HD  ARG B  72      10.381   6.588 -81.330  1.00  0.00              
ATOM   2224 2HD  ARG B  72      10.196   6.442 -79.567  1.00  0.00              
ATOM   2225  HE  ARG B  72       8.102   5.617 -81.531  1.00  0.00              
ATOM   2226 1HH1 ARG B  72       8.769   6.564 -78.244  1.00  0.00              
ATOM   2227 2HH1 ARG B  72       7.304   5.770 -77.700  1.00  0.00              
ATOM   2228 1HH2 ARG B  72       6.388   4.685 -80.919  1.00  0.00              
ATOM   2229 2HH2 ARG B  72       5.954   4.703 -79.220  1.00  0.00              
ATOM   2230  N   LEU B  73       7.896  10.870 -83.882  1.00  8.78              
ATOM   2231  CA  LEU B  73       7.816  11.333 -85.262  1.00 10.63              
ATOM   2232  C   LEU B  73       8.083  12.836 -85.325  1.00  9.29              
ATOM   2233  O   LEU B  73       8.618  13.334 -86.317  1.00 10.57              
ATOM   2234  CB  LEU B  73       6.447  10.990 -85.855  1.00 11.44              
ATOM   2235  CG  LEU B  73       6.209   9.486 -86.051  1.00 12.49              
ATOM   2236  CD1 LEU B  73       4.780   9.239 -86.489  1.00 13.66              
ATOM   2237  CD2 LEU B  73       7.193   8.939 -87.083  1.00 17.12              
ATOM   2238  H   LEU B  73       7.055  10.562 -83.417  1.00  0.00              
ATOM   2239  HA  LEU B  73       8.590  10.848 -85.856  1.00  0.00              
ATOM   2240 1HB  LEU B  73       5.809  11.377 -85.061  1.00  0.00              
ATOM   2241 2HB  LEU B  73       6.257  11.542 -86.775  1.00  0.00              
ATOM   2242  HG  LEU B  73       6.421   8.998 -85.100  1.00  0.00              
ATOM   2243 1HD1 LEU B  73       4.621   8.169 -86.626  1.00  0.00              
ATOM   2244 2HD1 LEU B  73       4.096   9.611 -85.727  1.00  0.00              
ATOM   2245 3HD1 LEU B  73       4.593   9.756 -87.429  1.00  0.00              
ATOM   2246 1HD2 LEU B  73       7.020   7.871 -87.218  1.00  0.00              
ATOM   2247 2HD2 LEU B  73       7.048   9.453 -88.033  1.00  0.00              
ATOM   2248 3HD2 LEU B  73       8.213   9.099 -86.734  1.00  0.00              
ATOM   2249  N   THR B  74       7.726  13.556 -84.262  1.00  9.07              
ATOM   2250  CA  THR B  74       7.964  14.994 -84.203  1.00  8.88              
ATOM   2251  C   THR B  74       9.473  15.247 -84.153  1.00  8.96              
ATOM   2252  O   THR B  74       9.999  16.091 -84.883  1.00  9.81              
ATOM   2253  CB  THR B  74       7.287  15.624 -82.961  1.00  7.82              
ATOM   2254  OG1 THR B  74       5.860  15.522 -83.088  1.00  9.20              
ATOM   2255  CG2 THR B  74       7.658  17.088 -82.832  1.00  9.54              
ATOM   2256  H   THR B  74       7.281  13.097 -83.479  1.00  0.00              
ATOM   2257  HA  THR B  74       7.566  15.471 -85.099  1.00  0.00              
ATOM   2258  HB  THR B  74       7.615  15.089 -82.070  1.00  0.00              
ATOM   2259  HG1 THR B  74       5.644  15.086 -83.915  1.00  0.00              
ATOM   2260 1HG2 THR B  74       7.172  17.510 -81.952  1.00  0.00              
ATOM   2261 2HG2 THR B  74       8.739  17.181 -82.730  1.00  0.00              
ATOM   2262 3HG2 THR B  74       7.330  17.626 -83.721  1.00  0.00              
ATOM   2263  N   ASP B  75      10.176  14.517 -83.293  1.00  9.24              
ATOM   2264  CA  ASP B  75      11.624  14.682 -83.199  1.00  9.36              
ATOM   2265  C   ASP B  75      12.310  14.320 -84.504  1.00  9.96              
ATOM   2266  O   ASP B  75      13.306  14.940 -84.881  1.00 12.18              
ATOM   2267  CB  ASP B  75      12.210  13.806 -82.093  1.00  9.68              
ATOM   2268  CG  ASP B  75      12.029  14.401 -80.720  1.00 10.15              
ATOM   2269  OD1 ASP B  75      11.922  15.638 -80.610  1.00 14.49              
ATOM   2270  OD2 ASP B  75      12.016  13.626 -79.743  1.00 11.89              
ATOM   2271  H   ASP B  75       9.717  13.842 -82.698  1.00  0.00              
ATOM   2272  HA  ASP B  75      11.863  15.721 -82.974  1.00  0.00              
ATOM   2273 1HB  ASP B  75      11.847  12.779 -82.114  1.00  0.00              
ATOM   2274 2HB  ASP B  75      13.264  13.825 -82.371  1.00  0.00              
ATOM   2275  N   ALA B  76      11.784  13.308 -85.180  1.00 11.21              
ATOM   2276  CA  ALA B  76      12.363  12.863 -86.439  1.00 11.39              
ATOM   2277  C   ALA B  76      12.383  13.983 -87.477  1.00 13.70              
ATOM   2278  O   ALA B  76      13.253  14.010 -88.351  1.00 14.96              
ATOM   2279  CB  ALA B  76      11.591  11.666 -86.967  1.00 15.05              
ATOM   2280  H   ALA B  76      10.967  12.835 -84.821  1.00  0.00              
ATOM   2281  HA  ALA B  76      13.397  12.567 -86.262  1.00  0.00              
ATOM   2282 1HB  ALA B  76      12.030  11.339 -87.910  1.00  0.00              
ATOM   2283 2HB  ALA B  76      11.639  10.853 -86.242  1.00  0.00              
ATOM   2284 3HB  ALA B  76      10.552  11.947 -87.130  1.00  0.00              
ATOM   2285  N   LEU B  77      11.433  14.907 -87.380  1.00 12.64              
ATOM   2286  CA  LEU B  77      11.350  16.032 -88.312  1.00 15.68              
ATOM   2287  C   LEU B  77      12.614  16.881 -88.281  1.00 18.15              
ATOM   2288  O   LEU B  77      12.945  17.553 -89.258  1.00 20.98              
ATOM   2289  CB  LEU B  77      10.155  16.923 -87.967  1.00 12.97              
ATOM   2290  CG  LEU B  77       8.751  16.319 -88.030  1.00 13.22              
ATOM   2291  CD1 LEU B  77       7.742  17.321 -87.477  1.00 14.79              
ATOM   2292  CD2 LEU B  77       8.412  15.954 -89.466  1.00 16.13              
ATOM   2293  H   LEU B  77      10.749  14.830 -86.641  1.00  0.00              
ATOM   2294  HA  LEU B  77      11.226  15.656 -89.327  1.00  0.00              
ATOM   2295 1HB  LEU B  77      10.394  17.147 -86.929  1.00  0.00              
ATOM   2296 2HB  LEU B  77      10.158  17.845 -88.548  1.00  0.00              
ATOM   2297  HG  LEU B  77       8.770  15.396 -87.449  1.00  0.00              
ATOM   2298 1HD1 LEU B  77       6.741  16.892 -87.521  1.00  0.00              
ATOM   2299 2HD1 LEU B  77       7.990  17.554 -86.441  1.00  0.00              
ATOM   2300 3HD1 LEU B  77       7.772  18.233 -88.073  1.00  0.00              
ATOM   2301 1HD2 LEU B  77       7.411  15.524 -89.505  1.00  0.00              
ATOM   2302 2HD2 LEU B  77       8.447  16.850 -90.087  1.00  0.00              
ATOM   2303 3HD2 LEU B  77       9.133  15.227 -89.838  1.00  0.00              
ATOM   2304  N   LEU B  78      13.315  16.857 -87.153  1.00 17.15              
ATOM   2305  CA  LEU B  78      14.535  17.639 -86.993  1.00 18.98              
ATOM   2306  C   LEU B  78      15.723  17.008 -87.709  1.00 23.68              
ATOM   2307  O   LEU B  78      16.686  17.698 -88.045  1.00 25.09              
ATOM   2308  CB  LEU B  78      14.874  17.787 -85.506  1.00 20.15              
ATOM   2309  CG  LEU B  78      13.823  18.425 -84.593  1.00 24.00              
ATOM   2310  CD1 LEU B  78      14.297  18.349 -83.148  1.00 26.22              
ATOM   2311  CD2 LEU B  78      13.579  19.868 -85.004  1.00 26.76              
ATOM   2312  H   LEU B  78      12.995  16.282 -86.387  1.00  0.00              
ATOM   2313  HA  LEU B  78      14.394  18.629 -87.425  1.00  0.00              
ATOM   2314 1HB  LEU B  78      14.983  16.736 -85.244  1.00  0.00              
ATOM   2315 2HB  LEU B  78      15.824  18.299 -85.358  1.00  0.00              
ATOM   2316  HG  LEU B  78      12.892  17.879 -84.741  1.00  0.00              
ATOM   2317 1HD1 LEU B  78      13.550  18.802 -82.496  1.00  0.00              
ATOM   2318 2HD1 LEU B  78      14.438  17.305 -82.865  1.00  0.00              
ATOM   2319 3HD1 LEU B  78      15.240  18.884 -83.045  1.00  0.00              
ATOM   2320 1HD2 LEU B  78      12.829  20.310 -84.347  1.00  0.00              
ATOM   2321 2HD2 LEU B  78      14.509  20.431 -84.926  1.00  0.00              
ATOM   2322 3HD2 LEU B  78      13.222  19.897 -86.033  1.00  0.00              
ATOM   2323  N   GLN B  79      15.645  15.701 -87.948  1.00 25.78              
ATOM   2324  CA  GLN B  79      16.729  14.968 -88.597  1.00 34.77              
ATOM   2325  C   GLN B  79      18.076  15.416 -88.044  1.00 34.65              
ATOM   2326  O   GLN B  79      18.922  15.945 -88.767  1.00 34.19              
ATOM   2327  CB  GLN B  79      16.693  15.153 -90.117  1.00 40.48              
ATOM   2328  CG  GLN B  79      15.640  14.299 -90.810  1.00 48.02              
ATOM   2329  CD  GLN B  79      14.298  14.992 -90.922  1.00 51.44              
ATOM   2330  OE1 GLN B  79      13.276  14.356 -91.179  1.00 53.40              
ATOM   2331  NE2 GLN B  79      14.298  16.305 -90.750  1.00 56.42              
ATOM   2332  H   GLN B  79      14.810  15.204 -87.672  1.00  0.00              
ATOM   2333  HA  GLN B  79      16.638  13.906 -88.369  1.00  0.00              
ATOM   2334 1HB  GLN B  79      16.499  16.210 -90.300  1.00  0.00              
ATOM   2335 2HB  GLN B  79      17.686  14.898 -90.488  1.00  0.00              
ATOM   2336 1HG  GLN B  79      15.824  13.786 -91.754  1.00  0.00              
ATOM   2337 2HG  GLN B  79      15.580  13.566 -90.005  1.00  0.00              
ATOM   2338 1HE2 GLN B  79      13.441  16.818 -90.813  1.00  0.00              
ATOM   2339 2HE2 GLN B  79      15.154  16.784 -90.557  1.00  0.00              
ATOM   2340  N   ARG B  80      18.253  15.200 -86.746  1.00 34.39              
ATOM   2341  CA  ARG B  80      19.477  15.562 -86.043  1.00 33.15              
ATOM   2342  C   ARG B  80      20.608  14.604 -86.395  1.00 33.21              
ATOM   2343  O   ARG B  80      21.720  15.090 -86.689  1.00 32.65              
ATOM   2344  OXT ARG B  80      20.370  13.378 -86.361  1.00 37.67              
ATOM   2345  CB  ARG B  80      19.227  15.539 -84.535  1.00 31.79              
ATOM   2346  CG  ARG B  80      18.186  16.543 -84.069  1.00 28.44              
ATOM   2347  CD  ARG B  80      17.691  16.211 -82.674  1.00 29.51              
ATOM   2348  NE  ARG B  80      16.950  14.954 -82.655  1.00 22.61              
ATOM   2349  CZ  ARG B  80      16.448  14.395 -81.558  1.00 22.15              
ATOM   2350  NH1 ARG B  80      16.606  14.982 -80.381  1.00 27.52              
ATOM   2351  NH2 ARG B  80      15.788  13.249 -81.641  1.00 22.08              
ATOM   2352  H   ARG B  80      17.501  14.765 -86.231  1.00  0.00              
ATOM   2353  HA  ARG B  80      19.760  16.584 -86.297  1.00  0.00              
ATOM   2354 1HB  ARG B  80      18.905  14.529 -84.281  1.00  0.00              
ATOM   2355 2HB  ARG B  80      20.182  15.748 -84.052  1.00  0.00              
ATOM   2356 1HG  ARG B  80      18.637  17.536 -84.070  1.00  0.00              
ATOM   2357 2HG  ARG B  80      17.349  16.524 -84.768  1.00  0.00              
ATOM   2358 1HD  ARG B  80      18.548  16.127 -82.006  1.00  0.00              
ATOM   2359 2HD  ARG B  80      17.039  17.013 -82.330  1.00  0.00              
ATOM   2360  HE  ARG B  80      16.707  14.337 -83.419  1.00  0.00              
ATOM   2361 1HH1 ARG B  80      17.109  15.856 -80.319  1.00  0.00              
ATOM   2362 2HH1 ARG B  80      16.224  14.554 -79.550  1.00  0.00              
ATOM   2363 1HH2 ARG B  80      15.668  12.802 -82.540  1.00  0.00              
ATOM   2364 2HH2 ARG B  80      15.409  12.826 -80.806  1.00  0.00              
TER                                                                             
# All scores below are weighted scores, not raw scores.
#BEGIN_POSE_ENERGIES_TABLE msd_output_1_BB_4.pdb
label fa_atr fa_rep fa_sol fa_intra_rep pro_close fa_pair hbond_sr_bb hbond_lr_bb hbond_bb_sc hbond_sc dslf_ss_dst dslf_cs_ang dslf_ss_dih dslf_ca_dih rama omega fa_dun p_aa_pp ref total
weights 0.8 0.44 0.65 0.004 1 0.49 0.585 1.17 1.17 1.1 0.5 2 5 5 0.2 0.5 0.56 0.32 1 NA
pose -596.539 92.5995 307.38 1.45818 0.716677 -15.9459 -43.6868 -43.4271 -5.73654 -14.9159 0 0 0 0 -10.1485 2.79739 158.609 -14.3576 -34.54 -215.737
LYS_p:NtermProteinFull_1 -1.9229 0.293988 1.42897 0.0118914 0 -0.0011549 0 0 0 0 0 0 0 0 0 0.0166169 3.4109 0 -0.65 2.58832
ARG_2 -3.37122 2.39424 1.75914 0.0235375 0 -0.425716 0 0 0 -0.128982 0 0 0 0 -0.121155 0.00200723 3.87198 -0.0904795 -0.98 2.93336
LEU_3 -3.5262 0.243131 1.12903 0.0073866 0 0 0 -1.54943 0 0 0 0 0 0 -0.0536669 0.176345 1.84174 -0.114017 -0.1 -1.94566
VAL_4 -2.61764 1.76355 0.928457 0.0139525 0 0 0 0 0 0 0 0 0 0 -0.148625 0.0441727 1.0746 -0.21988 0.29 1.12859
LYS_5 -3.78342 0.483095 2.35077 0.00609192 0 -0.166755 0 -1.41494 0 -0.349667 0 0 0 0 0.135504 0.0196419 1.32168 0.0042048 -0.65 -2.0438
THR_6 -2.47461 0.332995 1.14655 0.00547765 0 -0.0140883 0 0 0 0 0 0 0 0 -0.0309968 0.000107349 0.502633 -0.0162786 -0.27 -0.818209
PHE_7 -6.41057 0.645783 1.82884 0.0246511 0 0 0 -1.5678 0 0 0 0 0 0 -0.0979637 0.00914765 0.576848 -0.0609913 0.63 -4.42206
ALA_8 -1.54388 0.224587 0.631929 0.000718733 0 0 0 0 0 0 0 0 0 0 -0.114459 0.00281084 0 0.0162227 0.16 -0.622069
PHE_9 -6.41557 1.11354 1.65261 0.0233901 0.125861 0 0 -0.403821 0 0 0 0 0 0 -0.116689 0.000266304 0.701832 -0.231081 0.63 -2.91966
PRO_10 -1.76274 0.389113 0.959836 0.00228764 0.132264 0 0 0 0 0 0 0 0 0 -0.0785306 0.00287839 0.836001 -0.116846 0.02 0.384266
ASN_11 -4.95591 0.300912 3.10731 0.0120716 0 -0.029997 0 0 -0.38301 0 0 0 0 0 0.509246 0.000371958 0.348139 -0.127682 -0.89 -2.10855
TYR_12 -7.18131 5.01105 2.77614 0.0244287 0 0 -0.388702 0 0 0 0 0 0 0 0.0774071 0.00431006 1.21609 0.0383742 0.51 2.08779
ARG_13 -3.81666 0.252319 2.83201 0.0072203 0 -0.285912 -0.41431 0 0 -0.596293 0 0 0 0 0.0770201 0.000488 1.47914 -0.0835129 -0.98 -1.52849
GLU_14 -4.51927 0.367161 2.72132 0.00462281 0 -0.0189191 -0.406064 0 -0.38301 0 0 0 0 0 -0.267281 0.0070026 1.77151 -0.141008 -0.81 -1.67394
ALA_15 -4.73275 0.689454 1.71289 0.000674983 0 0 -0.434998 0 0 0 0 0 0 0 -0.0919638 0.00246755 0 -0.126004 0.16 -2.82023
MET_16 -5.14354 0.440855 2.56782 0.00329384 0 0 -0.791355 0 0 0 0 0 0 0 -0.119069 0.00397734 2.44527 -0.101021 -0.34 -1.03377
ASP_17 -3.75837 0.291821 2.34543 0.00285606 0 -0.166353 -0.59759 0 0 0 0 0 0 0 -0.0460701 0.000588898 0.791105 0.0534292 -0.67 -1.75315
PHE_18 -6.56421 0.908275 1.47903 0.0238379 0 0 -0.836506 0 0 0 0 0 0 0 -0.0620143 0.00134158 0.508165 0.0462762 0.63 -3.86581
ALA_19 -4.06908 0.290456 1.61975 0.000723292 0 0 -0.816284 0 0 0 0 0 0 0 -0.158363 0.0010864 0 -0.16232 0.16 -3.13403
ASN_20 -4.62535 0.350986 3.49903 0.00497818 0 -0.240086 -0.775625 0 0 -0.374753 0 0 0 0 -0.0390564 0.015176 1.44264 0.0808659 -0.89 -1.5512
ARG_21 -5.11468 0.620986 3.19024 0.0101698 0 -0.029839 -0.587467 0 -0.336179 0 0 0 0 0 -0.183053 0.0114956 1.68859 -0.0866025 -0.98 -1.79634
VAL_22 -4.63338 0.294556 1.42587 0.0105503 0 0 -0.852894 0 0 0 0 0 0 0 -0.0799129 0.00852887 0.377587 0.0618668 0.29 -3.09723
ARG_23 -6.20713 1.23934 3.81179 0.0188452 0 -0.552696 -0.777988 0 0 -0.465394 0 0 0 0 -0.179518 0.0016501 3.20825 -0.0768353 -0.98 -0.959679
ALA_24 -3.93789 0.452868 2.30571 0.000703421 0 0 -0.725401 0 0 0 0 0 0 0 -0.181696 0.00845615 0 -0.15362 0.16 -2.07087
LEU_25 -6.02937 0.705037 2.54515 0.008477 0 0 -0.801004 0 0 0 0 0 0 0 -0.0558926 2.42934e-05 1.18637 -0.101682 -0.1 -2.64289
ALA_26 -4.87227 0.586023 2.00731 0.000728159 0 0 -0.539282 -0.329933 0 0 0 0 0 0 -0.133685 0.000106389 0 -0.15519 0.16 -3.27619
GLU_27 -3.96051 0.186323 2.75294 0.00324337 0 -0.510638 -0.402009 0 0 -0.544307 0 0 0 0 -0.225402 0.000895634 1.73178 -0.121431 -0.81 -1.89912
ARG_28 -3.89766 0.505453 2.73711 0.0110583 0 -0.0819521 -0.352429 0 0 0 0 0 0 0 -0.187082 0.0158029 1.89022 -0.0839971 -0.98 -0.42348
GLU_29 -3.98984 0.45589 2.72613 0.00956409 0 -0.282726 -0.40241 0 -0.0364068 -0.0392405 0 0 0 0 -0.170505 5.0016e-06 1.35613 -0.00778488 -0.81 -1.19119
ASN_30 -1.86454 0.126822 1.30146 0.0055051 0 -0.0353302 -0.116545 0 0 0 0 0 0 0 -0.298796 0.0105904 0.821007 -0.509018 -0.89 -1.44884
HIS_31 -5.33478 0.490248 2.66461 0.00304664 0 -0.160392 0 -0.329933 -0.00911979 -0.192943 0 0 0 0 0.111608 0.0810853 2.75473 -0.25427 0.56 0.383882
HIS_32 -4.27432 1.42835 1.44743 0.00340778 0.0441285 0.00102659 0 0 0 0 0 0 0 0 -0.089713 0.000184898 1.05916 0.0145295 0.56 0.194182
PRO_33 -3.33159 0.826437 0.638175 0.0061376 0.0557663 0 0 0 0 0 0 0 0 0 0.454203 0.378788 0.63233 0.0577895 0.02 -0.261965
ARG_34 -4.79748 0.455502 3.05888 0.00751292 0 -0.588146 0 -1.26389 0 -0.560248 0 0 0 0 -0.00281577 0.00323777 1.66249 0.0682675 -0.98 -2.93668
MET_35 -4.75176 2.66055 1.97469 0.00762235 0 0 0 -1.54099 0 0 0 0 0 0 -0.0897892 0.041855 2.96478 0.00141386 -0.34 0.928373
THR_36 -3.36726 0.245873 2.16844 0.00593348 0 -0.0826373 0 -1.55085 0 -0.162348 0 0 0 0 0.0604575 0.0107714 0.0314279 -0.0137254 -0.27 -2.92392
ILE_37 -5.00156 0.379482 1.46741 0.0192459 0 0 0 -1.5606 0 0 0 0 0 0 -0.207351 0.0131465 2.01116 -0.342953 0.24 -2.98202
GLU_38 -4.48549 0.784977 2.70295 0.00677936 0 -0.564967 -0.652026 0 0 -0.604789 0 0 0 0 0.269086 0.000709787 0.90574 0.260943 -0.81 -2.18609
TRP_39 -3.99291 0.591232 1.25665 0.0265014 0 0 0 0 0 0 0 0 0 0 -0.143957 0.022243 0.767969 0.132657 0.91 -0.429617
GLY_40 -2.7076 0.226779 1.37669 2.47876e-05 0 0 0 -0.403821 0 0 0 0 0 0 -0.259269 7.96809e-05 0 -0.664486 -0.17 -2.6016
ARG_41 -4.65312 0.548612 2.83942 0.0119305 0 -0.30242 -0.652026 0 0 -0.604789 0 0 0 0 0.050324 0.115549 1.51636 -0.111813 -0.98 -2.22198
VAL_42 -4.74465 0.610809 1.48189 0.0134595 0 0 0 -1.5678 0 0 0 0 0 0 -0.180181 0.0574413 0.105909 -0.386208 0.29 -4.31933
THR_43 -3.44086 0.28084 1.99276 0.00629299 0 -0.0495863 0 -1.55085 0 0 0 0 0 0 -0.0219789 0.000123215 0.0810338 -0.0657435 -0.27 -3.03797
VAL_44 -3.82658 0.200139 1.31451 0.00984296 0 0 0 -1.41494 0 0 0 0 0 0 -0.213183 0.00202713 0.225288 -0.377569 0.29 -3.79047
GLU_45 -5.62453 1.81834 3.39659 0.00364756 0 -0.592231 0 -1.26389 0 -0.68923 0 0 0 0 0.0352813 0.005241 2.20638 0.12185 -0.81 -1.39256
TRP_46 -9.09403 1.03572 2.90545 0.0205253 0 0 0 -1.54943 0 -0.105298 0 0 0 0 -0.0184281 0.177361 1.22264 -0.0202973 0.91 -4.51578
TRP_47 -5.12895 0.201486 2.39145 0.0242486 0 0 0 0 -0.00911979 0 0 0 0 0 -0.0392796 0.000185128 1.38673 -0.241487 0.91 -0.504744
THR_48 -4.23926 0.196189 2.87485 0.0064364 0 -0.184941 -0.186983 -1.22446 0 -0.0307269 0 0 0 0 0.0827297 0.0108608 0.0499528 0.101649 -0.27 -2.8137
HIS_49 -1.87385 0.314639 0.99407 0.00667795 0 0.0157597 -0.215006 0 0 0 0 0 0 0 0.141528 0.0180268 0.588073 0.0787586 0.56 0.628677
SER_50 -1.40652 0.307934 0.821374 0.00404632 0 -0.0145594 0 0 0 0 0 0 0 0 -0.117896 0.00305539 0.575995 0.0362808 -0.37 -0.160289
ALA_51 -1.93235 0.497803 0.836853 0.000964642 0 0 -0.0391562 0 0 0 0 0 0 0 -0.196083 0.00128677 0 -0.0255385 0.16 -0.696221
GLY_52 -1.2285 0.127857 0.755914 2.41479e-05 0 0 -0.362832 0 0 0 0 0 0 0 -0.277275 0.00128756 0 -0.48934 -0.17 -1.64287
GLY_53 -2.42142 0.414755 1.3417 0.000134037 0 0 0 -1.22446 0 0 0 0 0 0 0.261636 0.0178472 0 -0.789496 -0.17 -2.56931
VAL_54 -3.16084 0.118789 1.60579 0.0130764 0 0 0 0 0 0 0 0 0 0 -0.214631 0.000380897 0.0821783 -0.194524 0.29 -1.45978
THR_55 -4.08588 0.271977 2.92841 0.00891332 0 -0.0733258 -0.325342 0 -0.61199 -0.0699438 0 0 0 0 -0.087345 1.03139e-05 0.0435806 -0.412435 -0.27 -2.68338
GLU_56 -3.1043 0.215941 2.39471 0.00913805 0 -0.361307 -0.416531 0 0 -0.342929 0 0 0 0 -0.208264 0.00042861 2.79094 -0.110247 -0.81 0.0575884
LYS_57 -4.67157 0.667507 3.29097 0.0084625 0 -0.611652 -0.431056 0 -0.0364068 -0.0628844 0 0 0 0 -0.198783 0.000845571 1.75012 -0.0408264 -0.65 -0.985269
ASP_58 -7.31188 0.613703 5.00771 0.00300698 0 -0.3192 -0.421162 0 -0.61199 -0.293613 0 0 0 0 -0.111138 0.00620825 1.1889 0.0418407 -0.67 -2.87762
ARG_59 -6.03242 0.294944 4.03264 0.0109131 0 -0.265515 -0.722528 0 0 -0.341749 0 0 0 0 -0.222647 0.0219983 1.9929 -0.0915119 -0.98 -2.30297
GLU_60 -4.78292 0.34007 3.09335 0.00820261 0 -0.284276 -0.850159 0 0 -0.0236439 0 0 0 0 -0.186462 0.0001843 1.2905 -0.111435 -0.81 -2.31659
MET_61 -7.01111 1.15007 2.52005 0.00371389 0 0 -0.770511 0 0 0 0 0 0 0 -0.119701 0.00711289 1.32513 -0.10545 -0.34 -3.34069
ALA_62 -3.77343 0.323914 1.89878 0.000735271 0 0 -0.825218 0 0 0 0 0 0 0 -0.106028 7.19912e-08 0 -0.141948 0.16 -2.46319
ARG_63 -4.34764 0.256187 2.82891 0.0115343 0 -0.261458 -0.789235 0 0 -0.00117995 0 0 0 0 -0.196169 0.00134957 1.53548 -0.0807796 -0.98 -2.02299
LEU_64 -4.40431 0.382403 1.7908 0.00786109 0 0 -0.49366 0 0 0 0 0 0 0 -0.141151 0.0103732 0.166252 -0.095373 -0.1 -2.87681
THR_65 -4.8097 0.509769 2.56774 0.00937204 0 0.0247583 -0.458869 0 0 -0.105298 0 0 0 0 0.0136532 0.00428901 0.180942 0.071655 -0.27 -2.26169
ASP_66 -4.28601 0.463785 3.29653 0.00449526 0 -0.32689 -0.769346 0 0 -0.349667 0 0 0 0 -0.136514 0.00164799 1.03034 0.0185075 -0.67 -1.72312
ALA_67 -2.90294 0.651036 1.67115 0.000841566 0 0 -0.645335 0 0 0 0 0 0 0 -0.209615 0.000288666 0 -0.136984 0.16 -1.41156
LEU_68 -5.36272 1.30281 2.9775 0.00552184 0 0 -0.179446 0 -0.432359 0 0 0 0 0 -0.0793311 0.0025711 0.384261 0.00312174 -0.1 -1.47807
LEU_69 -3.76931 0.982771 1.72694 0.00577823 0 0 -0.344073 0 0 0 0 0 0 0 -0.167946 0.012263 0.379402 -0.0810795 -0.1 -1.35526
GLN_70 -2.97553 1.58202 2.6734 0.0439009 0 -0.029839 -0.274503 0 -0.0961803 0 0 0 0 0 0.128931 5.93416e-06 5.44549 -0.21813 -0.97 5.30956
ARG_p:CtermProteinFull_71 -1.80465 0.106683 1.4173 0.01111 0 -0.0634895 0 0 0 0 0 0 0 0 0 0 2.0536 0 -0.98 0.740555
LYS_p:NtermProteinFull_72 -1.92257 0.292898 1.42874 0.0118965 0 -0.00115425 0 0 0 0 0 0 0 0 0 0.016665 3.41218 0 -0.65 2.58865
ARG_73 -3.45685 2.39573 1.83464 0.0235431 0 -0.43141 0 0 0 -0.129226 0 0 0 0 -0.121387 0.0020971 3.86375 -0.0905698 -0.98 2.91031
LEU_74 -3.52631 0.243558 1.12918 0.007378 0 0 0 -1.54879 0 0 0 0 0 0 -0.0538694 0.175624 1.8436 -0.114096 -0.1 -1.94373
VAL_75 -2.61775 1.76462 0.928405 0.0139547 0 0 0 0 0 0 0 0 0 0 -0.148708 0.044049 1.07277 -0.219737 0.29 1.1276
LYS_76 -3.78351 0.48317 2.35099 0.00610544 0 -0.166742 0 -1.41486 0 -0.349546 0 0 0 0 0.136087 0.0199098 1.31783 0.00346348 -0.65 -2.0471
THR_77 -2.47492 0.33338 1.14687 0.00547793 0 -0.0141067 0 0 0 0 0 0 0 0 -0.0309029 0.000127108 0.500144 -0.0153192 -0.27 -0.819244
PHE_78 -6.41039 0.64536 1.82874 0.024626 0 0 0 -1.56663 0 0 0 0 0 0 -0.0979897 0.00927897 0.577521 -0.0609962 0.63 -4.42048
ALA_79 -1.5436 0.223901 0.631842 0.000718494 0 0 0 0 0 0 0 0 0 0 -0.113744 0.00298261 0 0.0168499 0.16 -0.621047
PHE_80 -6.41764 1.11365 1.65154 0.0233887 0.125104 0 0 -0.404401 0 0 0 0 0 0 -0.116646 0.000302907 0.699961 -0.230981 0.63 -2.92572
PRO_81 -2.0279 0.376116 1.13126 0.00228368 0.131703 0 0 0 0 0 0 0 0 0 -0.0785781 0.00303665 0.835201 -0.116703 0.02 0.27642
ASN_82 -5.13534 0.475755 3.15561 0.00885147 0 -0.0111921 0 0 -0.305725 0 0 0 0 0 0.507715 0.000415343 1.27454 -0.127178 -0.89 -1.04655
TYR_83 -6.76986 4.47396 2.65736 0.201297 0 0 -0.389087 0 0 0 0 0 0 0 0.0772812 0.00416896 2.62296 0.0383578 0.51 3.42644
ARG_84 -3.56918 0.23573 2.55312 0.0102241 0 -0.235269 -0.414308 0 0 -0.453667 0 0 0 0 0.0776218 0.000437622 1.81914 -0.0834538 -0.98 -1.03961
GLU_85 -4.64106 0.400043 2.82914 0.00461566 0 -0.00202365 -0.406077 0 -0.305725 0 0 0 0 0 -0.267328 0.00684641 1.77313 -0.140977 -0.81 -1.55941
ALA_86 -4.82025 0.68921 1.70231 0.000672896 0 0 -0.434849 0 0 0 0 0 0 0 -0.0913567 0.00250062 0 -0.125557 0.16 -2.91731
MET_87 -5.76396 0.671018 3.00283 0.00328939 0 0 -0.791743 0 0 0 0 0 0 0 -0.118439 0.00421973 2.44519 -0.100508 -0.34 -0.988099
ASP_88 -3.90039 0.29128 2.48639 0.00285289 0 -0.106578 -0.597351 0 0 0 0 0 0 0 -0.0462502 0.000519868 0.791088 0.0532571 -0.67 -1.69518
PHE_89 -6.56584 0.908552 1.48087 0.0238288 0 0 -0.836534 0 0 0 0 0 0 0 -0.0614943 0.0012386 0.509799 0.0456391 0.63 -3.86395
ALA_90 -4.24753 0.259428 1.74626 0.000724044 0 0 -0.816326 0 0 0 0 0 0 0 -0.158278 0.0010682 0 -0.162366 0.16 -3.21702
ASN_91 -3.90114 0.28106 2.75188 0.00418616 0 -0.277368 -0.776072 0 0 0 0 0 0 0 -0.0389008 0.0146941 0.320954 0.0809908 -0.89 -2.42972
ARG_92 -5.11398 0.622186 3.19059 0.010156 0 -0.0298541 -0.586953 0 -0.336175 0 0 0 0 0 -0.183151 0.0117461 1.68721 -0.0866993 -0.98 -1.79493
VAL_93 -4.8605 0.29589 1.53343 0.010558 0 0 -0.852899 0 0 0 0 0 0 0 -0.0798048 0.00789816 0.376192 0.061526 0.29 -3.21771
ARG_94 -4.68405 0.47608 2.33519 0.0110219 0 -0.576648 -0.777889 0 0 0 0 0 0 0 -0.179813 0.00185585 3.21019 -0.0768541 -0.98 -1.24091
ALA_95 -3.57598 0.435489 1.974 0.000702204 0 0 -0.725983 0 0 0 0 0 0 0 -0.181021 0.00841829 0 -0.153541 0.16 -2.05791
LEU_96 -6.0304 0.705469 2.54557 0.00848406 0 0 -0.800871 0 0 0 0 0 0 0 -0.056181 3.1458e-05 1.18411 -0.101673 -0.1 -2.64546
ALA_97 -4.77847 0.374037 2.06387 0.00072935 0 0 -0.538883 -0.331545 0 0 0 0 0 0 -0.133717 0.00013297 0 -0.1552 0.16 -3.33904
GLU_98 -4.38062 0.271022 3.20032 0.0061001 0 -0.57323 -0.40239 0 0 -1.01621 0 0 0 0 -0.225719 0.000778988 1.36415 -0.121583 -0.81 -2.68738
ARG_99 -3.90365 0.505837 2.74026 0.0110494 0 -0.0819803 -0.352567 0 0 0 0 0 0 0 -0.186975 0.0159564 1.89209 -0.0839637 -0.98 -0.423944
GLU_100 -3.98971 0.456005 2.72612 0.00956352 0 -0.282745 -0.40238 0 -0.0364201 -0.0392089 0 0 0 0 -0.170582 6.79617e-06 1.35621 -0.00787124 -0.81 -1.19101
ASN_101 -1.91348 0.126829 1.30738 0.00549444 0 -0.0366114 -0.116999 0 0 0 0 0 0 0 -0.298781 0.0118921 0.821223 -0.509054 -0.89 -1.49211
HIS_102 -5.32957 0.489054 2.66798 0.00304911 0 -0.160382 0 -0.331545 -0.00911265 -0.194341 0 0 0 0 0.110782 0.0807204 2.7396 -0.25441 0.56 0.371829
HIS_103 -4.263 0.304959 1.65105 0.00313536 0.0459679 -0.088681 0 0 0 -0.41992 0 0 0 0 -0.0896932 9.50648e-05 1.31331 0.0145406 0.56 -0.96824
PRO_104 -3.89915 0.91583 0.888505 0.00614865 0.0558813 0 0 0 0 0 0 0 0 0 0.45617 0.376631 0.634742 0.0594095 0.02 -0.485838
ARG_105 -5.5505 0.290581 3.564 0.0108384 0 -0.614965 0 -1.264 0 -1.02259 0 0 0 0 -0.00262747 0.00308867 2.51928 0.0681386 -0.98 -2.97875
MET_106 -4.75108 3.81202 1.99917 0.00301848 0 0 0 -1.5606 0 0 0 0 0 0 -0.0902043 0.0404642 1.46714 0.00123705 -0.34 0.58117
THR_107 -3.52322 0.346276 2.25001 0.00630447 0 -0.0775429 0 -1.55118 0 -0.162348 0 0 0 0 0.0609245 0.0110665 0.0314459 -0.013646 -0.27 -2.89191
ILE_108 -4.88338 0.676295 1.32799 0.0175908 0 0 0 -1.54099 0 0 0 0 0 0 -0.207449 0.0126959 2.28985 -0.343126 0.24 -2.41052
GLU_109 -4.05184 0.577719 2.59885 0.00678463 0 -0.52222 -0.651901 0 0 -0.6048 0 0 0 0 0.269012 0.000607584 0.906111 0.260945 -0.81 -2.02074
TRP_110 -4.14313 0.413122 1.34801 0.0290143 0 0 0 0 0 0 0 0 0 0 -0.144305 0.0229618 0.850781 0.132502 0.91 -0.581041
GLY_111 -2.75359 0.235266 1.3955 2.47981e-05 0 0 0 -0.404401 0 0 0 0 0 0 -0.259979 4.58099e-05 0 -0.664688 -0.17 -2.62182
ARG_112 -4.65972 0.549036 2.84387 0.0119515 0 -0.309734 -0.651901 0 0 -0.6048 0 0 0 0 0.0507897 0.114564 1.51612 -0.111827 -0.98 -2.23165
VAL_113 -4.75055 0.610809 1.49145 0.0134881 0 0 0 -1.56663 0 0 0 0 0 0 -0.180263 0.0571266 0.105523 -0.386366 0.29 -4.31541
THR_114 -3.46899 0.281277 2.01114 0.00630683 0 -0.0496231 0 -1.55118 0 0 0 0 0 0 -0.0219706 0.000145103 0.0808753 -0.0655421 -0.27 -3.04757
VAL_115 -3.90234 0.200084 1.29937 0.0098497 0 0 0 -1.41486 0 0 0 0 0 0 -0.213209 0.00228523 0.222644 -0.377556 0.29 -3.88372
GLU_116 -5.75728 1.89423 3.4823 0.00364801 0 -0.601324 0 -1.264 0 -1.15181 0 0 0 0 0.0354681 0.0055092 2.20652 0.122056 -0.81 -1.83468
TRP_117 -9.09384 1.03484 2.90544 0.0205434 0 0 0 -1.54879 0 -0.105055 0 0 0 0 -0.0184837 0.176391 1.21936 -0.0205131 0.91 -4.52011
TRP_118 -5.37326 0.205355 2.56779 0.0242399 0 0 0 0 -0.00911265 0 0 0 0 0 -0.0394587 0.000201206 1.39065 -0.241672 0.91 -0.565273
THR_119 -4.2382 0.196099 2.87577 0.00643912 0 -0.184947 -0.186835 -1.22545 0 -0.0310416 0 0 0 0 0.0827742 0.0104277 0.0488101 0.10174 -0.27 -2.81441
HIS_D_120 -1.88135 0.314321 0.992026 0.00639762 0 0.0152074 -0.215035 0 0 0 0 0 0 0 0.142687 0.0185923 0.497066 0.079553 0.56 0.529462
SER_121 -1.4005 0.30807 0.81228 0.00405624 0 -0.0151315 0 0 0 0 0 0 0 0 -0.118997 0.00305025 0.570244 0.0356942 -0.37 -0.171237
ALA_122 -1.9322 0.498677 0.836834 0.000963779 0 0 -0.0389979 0 0 0 0 0 0 0 -0.19535 0.00124492 0 -0.0245313 0.16 -0.693362
GLY_123 -1.22851 0.127879 0.755933 2.40536e-05 0 0 -0.362871 0 0 0 0 0 0 0 -0.277233 0.00120108 0 -0.489064 -0.17 -1.64264
GLY_124 -2.42152 0.414085 1.34172 0.000134015 0 0 0 -1.22545 0 0 0 0 0 0 0.261763 0.0183346 0 -0.789556 -0.17 -2.57049
VAL_125 -3.16086 0.118721 1.60557 0.0130802 0 0 0 0 0 0 0 0 0 0 -0.214841 0.000391802 0.0829342 -0.194858 0.29 -1.45986
THR_126 -4.08605 0.272122 2.92857 0.00891248 0 -0.0733069 -0.325688 0 -0.612083 -0.0697297 0 0 0 0 -0.0872444 2.07805e-06 0.0442043 -0.411907 -0.27 -2.6822
GLU_127 -3.10439 0.216136 2.39482 0.00915175 0 -0.361297 -0.416482 0 0 -0.342694 0 0 0 0 -0.208664 0.000602466 2.79032 -0.110382 -0.81 0.0571211
LYS_128 -4.67172 0.666386 3.29099 0.00845347 0 -0.611659 -0.431148 0 -0.0364201 -0.0628875 0 0 0 0 -0.198377 0.000774598 1.75022 -0.040841 -0.65 -0.986229
ASP_129 -7.31214 0.613626 5.00788 0.00299986 0 -0.319214 -0.421304 0 -0.612083 -0.295112 0 0 0 0 -0.110638 0.00652333 1.18923 0.0420442 -0.67 -2.87818
ARG_130 -6.03268 0.295113 4.03273 0.0109072 0 -0.265516 -0.722853 0 0 -0.341513 0 0 0 0 -0.222923 0.0217862 1.99076 -0.0914974 -0.98 -2.30568
GLU_131 -4.78313 0.340576 3.09334 0.00820592 0 -0.284243 -0.85018 0 0 -0.0236787 0 0 0 0 -0.186741 0.000240065 1.29109 -0.111555 -0.81 -2.31607
MET_132 -7.01107 1.14811 2.51986 0.00371515 0 0 -0.770241 0 0 0 0 0 0 0 -0.119297 0.00688951 1.32501 -0.105079 -0.34 -3.34211
ALA_133 -3.77335 0.323825 1.89871 0.000734928 0 0 -0.825347 0 0 0 0 0 0 0 -0.106106 5.71567e-06 0 -0.141986 0.16 -2.46352
ARG_134 -4.34702 0.256064 2.8284 0.0115291 0 -0.261431 -0.788395 0 0 -0.00118091 0 0 0 0 -0.19613 0.00114372 1.53891 -0.0806246 -0.98 -2.01874
LEU_135 -4.40409 0.38232 1.79052 0.00788239 0 0 -0.493653 0 0 0 0 0 0 0 -0.141227 0.010895 0.165848 -0.0952783 -0.1 -2.87678
THR_136 -4.80923 0.509564 2.56756 0.00938337 0 0.0247519 -0.45841 0 0 -0.105055 0 0 0 0 0.0136214 0.0048389 0.177766 0.071675 -0.27 -2.26354
ASP_137 -4.28602 0.464399 3.29646 0.00448804 0 -0.326914 -0.769367 0 0 -0.349546 0 0 0 0 -0.136339 0.00143264 1.02887 0.018558 -0.67 -1.72398
ALA_138 -2.90272 0.649777 1.6708 0.000842691 0 0 -0.644388 0 0 0 0 0 0 0 -0.208824 0.000304249 0 -0.137319 0.16 -1.41153
LEU_139 -5.36262 1.30617 2.97748 0.00551873 0 0 -0.179274 0 -0.432045 0 0 0 0 0 -0.0791746 0.00269287 0.386114 0.00294271 -0.1 -1.47219
LEU_140 -3.76919 0.981043 1.72704 0.00579291 0 0 -0.344123 0 0 0 0 0 0 0 -0.167942 0.011801 0.373826 -0.0810127 -0.1 -1.36276
GLN_141 -2.97579 1.58583 2.67377 0.0437843 0 -0.0298541 -0.274359 0 -0.0958695 0 0 0 0 0 0.127829 1.19137e-07 5.44853 -0.2186 -0.97 5.31527
ARG_p:CtermProteinFull_142 -1.80459 0.107012 1.41727 0.0111101 0 -0.0634934 0 0 0 0 0 0 0 0 0 0 2.05589 0 -0.98 0.743202
#END_POSE_ENERGIES_TABLE msd_output_1_BB_4.pdb
