# Supplementary material for: A Generic Program for Multistate Protein Design
Source: PLoS One. 2011 Jul 6;6(7):e20937. doi: 10.1371/journal.pone.0020937 (PMC3130737; doi:10.1371/journal.pone.0020937)
Supplement: File S2 — Design models generated by this study for both the heterodimerization task and the orthogonal interface redesign task. (BZ2) [file pone.0020937.s002.bz2 › SupplementaryMaterials/select_heterodimer_designs/design3/repacked_v2_redes8_4_take2_08_AA.pdb]

ATOM      1  N   LYS A  10       0.838  40.160 -67.579  1.00  0.00              
ATOM      2  CA  LYS A  10      -0.121  41.140 -68.077  1.00  0.00              
ATOM      3  C   LYS A  10      -0.185  41.060 -69.603  1.00  0.00              
ATOM      4  O   LYS A  10       0.710  41.544 -70.294  1.00  0.00              
ATOM      5  CB  LYS A  10       0.307  42.540 -67.641  1.00  0.00              
ATOM      6  CG  LYS A  10      -0.743  43.611 -67.857  1.00  0.00              
ATOM      7  CD  LYS A  10      -1.989  43.333 -67.034  1.00  0.00              
ATOM      8  CE  LYS A  10      -2.969  44.485 -67.134  1.00  0.00              
ATOM      9  NZ  LYS A  10      -3.291  44.798 -68.551  1.00  0.00              
ATOM     10 1H   LYS A  10       1.633  40.461 -67.052  1.00  0.00              
ATOM     11 2H   LYS A  10       0.538  39.441 -66.953  1.00  0.00              
ATOM     12 3H   LYS A  10       1.329  39.571 -68.220  1.00  0.00              
ATOM     13  HA  LYS A  10      -1.116  40.911 -67.693  1.00  0.00              
ATOM     14 1HB  LYS A  10       0.554  42.483 -66.581  1.00  0.00              
ATOM     15 2HB  LYS A  10       1.203  42.792 -68.208  1.00  0.00              
ATOM     16 1HG  LYS A  10      -0.321  44.574 -67.566  1.00  0.00              
ATOM     17 2HG  LYS A  10      -1.002  43.634 -68.915  1.00  0.00              
ATOM     18 1HD  LYS A  10      -2.454  42.419 -67.406  1.00  0.00              
ATOM     19 2HD  LYS A  10      -1.694  43.191 -65.994  1.00  0.00              
ATOM     20 1HE  LYS A  10      -3.878  44.208 -66.602  1.00  0.00              
ATOM     21 2HE  LYS A  10      -2.521  45.357 -66.657  1.00  0.00              
ATOM     22 1HZ  LYS A  10      -3.944  45.568 -68.586  1.00  0.00              
ATOM     23 2HZ  LYS A  10      -2.445  45.052 -69.041  1.00  0.00              
ATOM     24 3HZ  LYS A  10      -3.703  43.987 -68.989  1.00  0.00              
ATOM     25  N   ARG A  11      -1.250  40.455 -70.122  1.00  0.00              
ATOM     26  CA  ARG A  11      -1.403  40.283 -71.562  1.00  0.00              
ATOM     27  C   ARG A  11      -2.846  40.464 -71.999  1.00  0.00              
ATOM     28  O   ARG A  11      -3.772  40.302 -71.205  1.00  0.00              
ATOM     29  CB  ARG A  11      -0.930  38.887 -71.945  1.00  0.00              
ATOM     30  CG  ARG A  11      -1.656  37.807 -71.164  1.00  0.00              
ATOM     31  CD  ARG A  11      -0.945  36.478 -71.244  1.00  0.00              
ATOM     32  NE  ARG A  11      -1.725  35.402 -70.636  1.00  0.00              
ATOM     33  CZ  ARG A  11      -2.033  35.330 -69.346  1.00  0.00              
ATOM     34  NH1 ARG A  11      -1.629  36.274 -68.507  1.00  0.00              
ATOM     35  NH2 ARG A  11      -2.745  34.307 -68.891  1.00  0.00              
ATOM     36  H   ARG A  11      -1.970  40.106 -69.506  1.00  0.00              
ATOM     37  HA  ARG A  11      -0.827  41.045 -72.088  1.00  0.00              
ATOM     38 1HB  ARG A  11      -1.106  38.773 -73.014  1.00  0.00              
ATOM     39 2HB  ARG A  11       0.141  38.849 -71.747  1.00  0.00              
ATOM     40 1HG  ARG A  11      -1.719  38.116 -70.120  1.00  0.00              
ATOM     41 2HG  ARG A  11      -2.661  37.701 -71.573  1.00  0.00              
ATOM     42 1HD  ARG A  11      -0.769  36.233 -72.291  1.00  0.00              
ATOM     43 2HD  ARG A  11       0.009  36.555 -70.724  1.00  0.00              
ATOM     44  HE  ARG A  11      -2.137  34.583 -71.064  1.00  0.00              
ATOM     45 1HH1 ARG A  11      -1.085  37.052 -68.851  1.00  0.00              
ATOM     46 2HH1 ARG A  11      -1.868  36.211 -67.528  1.00  0.00              
ATOM     47 1HH2 ARG A  11      -3.051  33.585 -69.529  1.00  0.00              
ATOM     48 2HH2 ARG A  11      -2.977  34.254 -67.910  1.00  0.00              
ATOM     49  N   LEU A  12      -3.018  40.797 -73.274  1.00  0.00              
ATOM     50  CA  LEU A  12      -4.329  41.001 -73.881  1.00  0.00              
ATOM     51  C   LEU A  12      -4.649  39.675 -74.559  1.00  0.00              
ATOM     52  O   LEU A  12      -3.973  39.285 -75.516  1.00  0.00              
ATOM     53  CB  LEU A  12      -4.227  42.132 -74.896  1.00  0.00              
ATOM     54  CG  LEU A  12      -5.493  42.738 -75.487  1.00  0.00              
ATOM     55  CD1 LEU A  12      -6.456  43.161 -74.388  1.00  0.00              
ATOM     56  CD2 LEU A  12      -5.086  43.928 -76.337  1.00  0.00              
ATOM     57  H   LEU A  12      -2.190  40.912 -73.841  1.00  0.00              
ATOM     58  HA  LEU A  12      -5.061  41.221 -73.104  1.00  0.00              
ATOM     59 1HB  LEU A  12      -3.745  42.885 -74.274  1.00  0.00              
ATOM     60 2HB  LEU A  12      -3.570  41.872 -75.726  1.00  0.00              
ATOM     61  HG  LEU A  12      -5.940  41.985 -76.136  1.00  0.00              
ATOM     62 1HD1 LEU A  12      -7.353  43.591 -74.835  1.00  0.00              
ATOM     63 2HD1 LEU A  12      -6.731  42.292 -73.790  1.00  0.00              
ATOM     64 3HD1 LEU A  12      -5.977  43.904 -73.751  1.00  0.00              
ATOM     65 1HD2 LEU A  12      -5.975  44.383 -76.775  1.00  0.00              
ATOM     66 2HD2 LEU A  12      -4.571  44.661 -75.715  1.00  0.00              
ATOM     67 3HD2 LEU A  12      -4.419  43.596 -77.133  1.00  0.00              
ATOM     68  N   VAL A  13      -5.697  39.007 -74.088  1.00  0.00              
ATOM     69  CA  VAL A  13      -6.037  37.673 -74.557  1.00  0.00              
ATOM     70  C   VAL A  13      -7.471  37.486 -75.027  1.00  0.00              
ATOM     71  O   VAL A  13      -8.405  38.076 -74.479  1.00  0.00              
ATOM     72  CB  VAL A  13      -5.782  36.647 -73.425  1.00  0.00              
ATOM     73  CG1 VAL A  13      -5.917  35.227 -73.950  1.00  0.00              
ATOM     74  CG2 VAL A  13      -4.411  36.875 -72.814  1.00  0.00              
ATOM     75  H   VAL A  13      -6.274  39.442 -73.382  1.00  0.00              
ATOM     76  HA  VAL A  13      -5.470  37.410 -75.451  1.00  0.00              
ATOM     77  HB  VAL A  13      -6.515  36.803 -72.634  1.00  0.00              
ATOM     78 1HG1 VAL A  13      -5.735  34.521 -73.140  1.00  0.00              
ATOM     79 2HG1 VAL A  13      -6.923  35.078 -74.341  1.00  0.00              
ATOM     80 3HG1 VAL A  13      -5.190  35.062 -74.745  1.00  0.00              
ATOM     81 1HG2 VAL A  13      -4.241  36.150 -72.019  1.00  0.00              
ATOM     82 2HG2 VAL A  13      -3.647  36.757 -73.583  1.00  0.00              
ATOM     83 3HG2 VAL A  13      -4.359  37.883 -72.402  1.00  0.00              
ATOM     84  N   LYS A  14      -7.632  36.632 -76.033  1.00  0.00              
ATOM     85  CA  LYS A  14      -8.942  36.289 -76.562  1.00  0.00              
ATOM     86  C   LYS A  14      -8.859  34.932 -77.241  1.00  0.00              
ATOM     87  O   LYS A  14      -7.859  34.605 -77.887  1.00  0.00              
ATOM     88  CB  LYS A  14      -9.433  37.332 -77.571  1.00  0.00              
ATOM     89  CG  LYS A  14     -10.800  36.995 -78.169  1.00  0.00              
ATOM     90  CD  LYS A  14     -11.326  38.111 -79.054  1.00  0.00              
ATOM     91  CE  LYS A  14     -12.598  37.688 -79.772  1.00  0.00              
ATOM     92  NZ  LYS A  14     -13.170  38.803 -80.573  1.00  0.00              
ATOM     93  H   LYS A  14      -6.811  36.209 -76.441  1.00  0.00              
ATOM     94  HA  LYS A  14      -9.661  36.214 -75.746  1.00  0.00              
ATOM     95 1HB  LYS A  14      -9.480  38.287 -77.046  1.00  0.00              
ATOM     96 2HB  LYS A  14      -8.684  37.390 -78.361  1.00  0.00              
ATOM     97 1HG  LYS A  14     -10.704  36.084 -78.761  1.00  0.00              
ATOM     98 2HG  LYS A  14     -11.502  36.825 -77.354  1.00  0.00              
ATOM     99 1HD  LYS A  14     -11.530  38.982 -78.430  1.00  0.00              
ATOM    100 2HD  LYS A  14     -10.560  38.363 -79.788  1.00  0.00              
ATOM    101 1HE  LYS A  14     -12.359  36.852 -80.427  1.00  0.00              
ATOM    102 2HE  LYS A  14     -13.322  37.366 -79.023  1.00  0.00              
ATOM    103 1HZ  LYS A  14     -14.012  38.488 -81.035  1.00  0.00              
ATOM    104 2HZ  LYS A  14     -13.390  39.578 -79.963  1.00  0.00              
ATOM    105 3HZ  LYS A  14     -12.497  39.100 -81.265  1.00  0.00              
ATOM    106  N   THR A  15      -9.904  34.132 -77.074  1.00  0.00              
ATOM    107  CA  THR A  15      -9.960  32.827 -77.709  1.00  0.00              
ATOM    108  C   THR A  15     -10.979  32.896 -78.835  1.00  0.00              
ATOM    109  O   THR A  15     -12.004  33.580 -78.728  1.00  0.00              
ATOM    110  CB  THR A  15     -10.370  31.723 -76.721  1.00  0.00              
ATOM    111  OG1 THR A  15     -11.655  32.027 -76.164  1.00  0.00              
ATOM    112  CG2 THR A  15      -9.343  31.603 -75.608  1.00  0.00              
ATOM    113  H   THR A  15     -10.676  34.431 -76.496  1.00  0.00              
ATOM    114  HA  THR A  15      -8.988  32.583 -78.138  1.00  0.00              
ATOM    115  HB  THR A  15     -10.440  30.776 -77.256  1.00  0.00              
ATOM    116  HG1 THR A  15     -12.046  31.226 -75.808  1.00  0.00              
ATOM    117 1HG2 THR A  15      -9.647  30.817 -74.917  1.00  0.00              
ATOM    118 2HG2 THR A  15      -8.371  31.356 -76.035  1.00  0.00              
ATOM    119 3HG2 THR A  15      -9.275  32.550 -75.074  1.00  0.00              
ATOM    120  N   PHE A  16     -10.674  32.205 -79.924  1.00  0.00              
ATOM    121  CA  PHE A  16     -11.533  32.155 -81.095  1.00  0.00              
ATOM    122  C   PHE A  16     -11.910  30.701 -81.328  1.00  0.00              
ATOM    123  O   PHE A  16     -11.043  29.825 -81.345  1.00  0.00              
ATOM    124  CB  PHE A  16     -10.791  32.713 -82.309  1.00  0.00              
ATOM    125  CG  PHE A  16     -10.400  34.158 -82.168  1.00  0.00              
ATOM    126  CD1 PHE A  16      -9.299  34.530 -81.395  1.00  0.00              
ATOM    127  CD2 PHE A  16     -11.142  35.151 -82.799  1.00  0.00              
ATOM    128  CE1 PHE A  16      -8.947  35.875 -81.256  1.00  0.00              
ATOM    129  CE2 PHE A  16     -10.796  36.496 -82.665  1.00  0.00              
ATOM    130  CZ  PHE A  16      -9.697  36.857 -81.892  1.00  0.00              
ATOM    131  H   PHE A  16      -9.803  31.693 -79.930  1.00  0.00              
ATOM    132  HA  PHE A  16     -12.443  32.728 -80.911  1.00  0.00              
ATOM    133 1HB  PHE A  16      -9.870  32.155 -82.475  1.00  0.00              
ATOM    134 2HB  PHE A  16     -11.420  32.646 -83.196  1.00  0.00              
ATOM    135  HD1 PHE A  16      -8.712  33.757 -80.898  1.00  0.00              
ATOM    136  HD2 PHE A  16     -12.004  34.868 -83.405  1.00  0.00              
ATOM    137  HE1 PHE A  16      -8.085  36.152 -80.650  1.00  0.00              
ATOM    138  HE2 PHE A  16     -11.386  37.264 -83.164  1.00  0.00              
ATOM    139  HZ  PHE A  16      -9.426  37.906 -81.784  1.00  0.00              
ATOM    140  N   ALA A  17     -13.204  30.447 -81.495  1.00  0.00              
ATOM    141  CA  ALA A  17     -13.708  29.094 -81.698  1.00  0.00              
ATOM    142  C   ALA A  17     -13.840  28.712 -83.165  1.00  0.00              
ATOM    143  O   ALA A  17     -14.171  29.541 -84.011  1.00  0.00              
ATOM    144  CB  ALA A  17     -15.056  28.938 -81.000  1.00  0.00              
ATOM    145  H   ALA A  17     -13.856  31.218 -81.480  1.00  0.00              
ATOM    146  HA  ALA A  17     -12.998  28.388 -81.267  1.00  0.00              
ATOM    147 1HB  ALA A  17     -15.429  27.925 -81.154  1.00  0.00              
ATOM    148 2HB  ALA A  17     -14.937  29.122 -79.932  1.00  0.00              
ATOM    149 3HB  ALA A  17     -15.765  29.652 -81.415  1.00  0.00              
ATOM    150  N   PHE A  18     -13.578  27.439 -83.451  1.00  0.00              
ATOM    151  CA  PHE A  18     -13.670  26.896 -84.800  1.00  0.00              
ATOM    152  C   PHE A  18     -14.265  25.494 -84.724  1.00  0.00              
ATOM    153  O   PHE A  18     -14.290  24.885 -83.660  1.00  0.00              
ATOM    154  CB  PHE A  18     -12.287  26.848 -85.454  1.00  0.00              
ATOM    155  CG  PHE A  18     -11.634  28.191 -85.562  1.00  0.00              
ATOM    156  CD1 PHE A  18     -10.865  28.693 -84.515  1.00  0.00              
ATOM    157  CD2 PHE A  18     -11.842  28.988 -86.682  1.00  0.00              
ATOM    158  CE1 PHE A  18     -10.318  29.972 -84.582  1.00  0.00              
ATOM    159  CE2 PHE A  18     -11.300  30.268 -86.756  1.00  0.00              
ATOM    160  CZ  PHE A  18     -10.537  30.759 -85.701  1.00  0.00              
ATOM    161  H   PHE A  18     -13.304  26.830 -82.693  1.00  0.00              
ATOM    162  HA  PHE A  18     -14.337  27.514 -85.403  1.00  0.00              
ATOM    163 1HB  PHE A  18     -11.617  26.218 -84.870  1.00  0.00              
ATOM    164 2HB  PHE A  18     -12.365  26.453 -86.466  1.00  0.00              
ATOM    165  HD1 PHE A  18     -10.692  28.072 -83.636  1.00  0.00              
ATOM    166  HD2 PHE A  18     -12.441  28.601 -87.507  1.00  0.00              
ATOM    167  HE1 PHE A  18      -9.719  30.352 -83.755  1.00  0.00              
ATOM    168  HE2 PHE A  18     -11.472  30.886 -87.637  1.00  0.00              
ATOM    169  HZ  PHE A  18     -10.114  31.761 -85.755  1.00  0.00              
ATOM    170  N   PRO A  19     -14.763  24.968 -85.854  1.00  0.00              
ATOM    171  CA  PRO A  19     -15.360  23.628 -85.877  1.00  0.00              
ATOM    172  C   PRO A  19     -14.357  22.476 -85.855  1.00  0.00              
ATOM    173  O   PRO A  19     -14.726  21.333 -85.587  1.00  0.00              
ATOM    174  CB  PRO A  19     -16.182  23.649 -87.160  1.00  0.00              
ATOM    175  CG  PRO A  19     -15.335  24.482 -88.062  1.00  0.00              
ATOM    176  CD  PRO A  19     -14.923  25.632 -87.161  1.00  0.00              
ATOM    177  HA  PRO A  19     -15.981  23.424 -84.992  1.00  0.00              
ATOM    178 1HB  PRO A  19     -16.340  22.634 -87.554  1.00  0.00              
ATOM    179 2HB  PRO A  19     -17.176  24.090 -86.995  1.00  0.00              
ATOM    180 1HG  PRO A  19     -14.472  23.912 -88.436  1.00  0.00              
ATOM    181 2HG  PRO A  19     -15.903  24.820 -88.941  1.00  0.00              
ATOM    182 1HD  PRO A  19     -13.987  26.105 -87.492  1.00  0.00              
ATOM    183 2HD  PRO A  19     -15.686  26.424 -87.122  1.00  0.00              
ATOM    184  N   ASN A  20     -13.092  22.775 -86.133  1.00  0.00              
ATOM    185  CA  ASN A  20     -12.059  21.747 -86.155  1.00  0.00              
ATOM    186  C   ASN A  20     -10.673  22.335 -85.908  1.00  0.00              
ATOM    187  O   ASN A  20     -10.542  23.464 -85.434  1.00  0.00              
ATOM    188  CB  ASN A  20     -12.075  20.979 -87.464  1.00  0.00              
ATOM    189  CG  ASN A  20     -11.746  21.821 -88.664  1.00  0.00              
ATOM    190  OD1 ASN A  20     -11.289  22.963 -88.540  1.00  0.00              
ATOM    191  ND2 ASN A  20     -12.052  21.297 -89.824  1.00  0.00              
ATOM    192  H   ASN A  20     -12.838  23.732 -86.333  1.00  0.00              
ATOM    193  HA  ASN A  20     -12.232  21.031 -85.350  1.00  0.00              
ATOM    194 1HB  ASN A  20     -11.569  20.016 -87.552  1.00  0.00              
ATOM    195 2HB  ASN A  20     -13.153  20.820 -87.431  1.00  0.00              
ATOM    196 1HD2 ASN A  20     -11.861  21.801 -90.666  1.00  0.00              
ATOM    197 2HD2 ASN A  20     -12.476  20.392 -89.867  1.00  0.00              
ATOM    198  N   PHE A  21      -9.641  21.560 -86.227  1.00  0.00              
ATOM    199  CA  PHE A  21      -8.260  21.997 -86.049  1.00  0.00              
ATOM    200  C   PHE A  21      -7.795  22.791 -87.266  1.00  0.00              
ATOM    201  O   PHE A  21      -7.145  23.826 -87.135  1.00  0.00              
ATOM    202  CB  PHE A  21      -7.340  20.798 -85.813  1.00  0.00              
ATOM    203  CG  PHE A  21      -5.898  21.170 -85.613  1.00  0.00              
ATOM    204  CD1 PHE A  21      -5.406  21.439 -84.344  1.00  0.00              
ATOM    205  CD2 PHE A  21      -5.032  21.253 -86.692  1.00  0.00              
ATOM    206  CE1 PHE A  21      -4.080  21.782 -84.159  1.00  0.00              
ATOM    207  CE2 PHE A  21      -3.706  21.595 -86.510  1.00  0.00              
ATOM    208  CZ  PHE A  21      -3.230  21.860 -85.241  1.00  0.00              
ATOM    209  H   PHE A  21      -9.821  20.641 -86.604  1.00  0.00              
ATOM    210  HA  PHE A  21      -8.190  22.662 -85.187  1.00  0.00              
ATOM    211 1HB  PHE A  21      -7.649  20.258 -84.919  1.00  0.00              
ATOM    212 2HB  PHE A  21      -7.372  20.127 -86.670  1.00  0.00              
ATOM    213  HD1 PHE A  21      -6.078  21.377 -83.488  1.00  0.00              
ATOM    214  HD2 PHE A  21      -5.408  21.045 -87.694  1.00  0.00              
ATOM    215  HE1 PHE A  21      -3.707  21.991 -83.157  1.00  0.00              
ATOM    216  HE2 PHE A  21      -3.035  21.656 -87.367  1.00  0.00              
ATOM    217  HZ  PHE A  21      -2.185  22.131 -85.097  1.00  0.00              
ATOM    218  N   ARG A  22      -8.135  22.289 -88.450  1.00  0.00              
ATOM    219  CA  ARG A  22      -7.754  22.912 -89.712  1.00  0.00              
ATOM    220  C   ARG A  22      -8.088  24.402 -89.788  1.00  0.00              
ATOM    221  O   ARG A  22      -7.232  25.221 -90.130  1.00  0.00              
ATOM    222  CB  ARG A  22      -8.344  22.163 -90.898  1.00  0.00              
ATOM    223  CG  ARG A  22      -7.913  22.682 -92.261  1.00  0.00              
ATOM    224  CD  ARG A  22      -8.589  22.024 -93.408  1.00  0.00              
ATOM    225  NE  ARG A  22     -10.015  22.289 -93.501  1.00  0.00              
ATOM    226  CZ  ARG A  22     -10.552  23.428 -93.981  1.00  0.00              
ATOM    227  NH1 ARG A  22      -9.789  24.422 -94.377  1.00  0.00              
ATOM    228  NH2 ARG A  22     -11.869  23.528 -94.021  1.00  0.00              
ATOM    229  H   ARG A  22      -8.681  21.439 -88.466  1.00  0.00              
ATOM    230  HA  ARG A  22      -6.672  22.861 -89.837  1.00  0.00              
ATOM    231 1HB  ARG A  22      -8.042  21.121 -90.798  1.00  0.00              
ATOM    232 2HB  ARG A  22      -9.428  22.237 -90.813  1.00  0.00              
ATOM    233 1HG  ARG A  22      -8.131  23.749 -92.310  1.00  0.00              
ATOM    234 2HG  ARG A  22      -6.839  22.525 -92.367  1.00  0.00              
ATOM    235 1HD  ARG A  22      -8.132  22.370 -94.334  1.00  0.00              
ATOM    236 2HD  ARG A  22      -8.462  20.945 -93.322  1.00  0.00              
ATOM    237  HE  ARG A  22     -10.798  21.704 -93.239  1.00  0.00              
ATOM    238 1HH1 ARG A  22      -8.784  24.336 -94.323  1.00  0.00              
ATOM    239 2HH1 ARG A  22     -10.211  25.267 -94.734  1.00  0.00              
ATOM    240 1HH2 ARG A  22     -12.442  22.761 -93.695  1.00  0.00              
ATOM    241 2HH2 ARG A  22     -12.298  24.371 -94.375  1.00  0.00              
ATOM    242  N   GLU A  23      -9.331  24.746 -89.476  1.00  0.00              
ATOM    243  CA  GLU A  23      -9.754  26.140 -89.523  1.00  0.00              
ATOM    244  C   GLU A  23      -9.057  26.985 -88.461  1.00  0.00              
ATOM    245  O   GLU A  23      -8.803  28.173 -88.675  1.00  0.00              
ATOM    246  CB  GLU A  23     -11.274  26.249 -89.364  1.00  0.00              
ATOM    247  CG  GLU A  23     -12.062  25.648 -90.520  1.00  0.00              
ATOM    248  CD  GLU A  23     -13.503  26.122 -90.558  1.00  0.00              
ATOM    249  OE1 GLU A  23     -14.263  25.648 -91.428  1.00  0.00              
ATOM    250  OE2 GLU A  23     -13.876  26.972 -89.723  1.00  0.00              
ATOM    251  H   GLU A  23      -9.998  24.039 -89.202  1.00  0.00              
ATOM    252  HA  GLU A  23      -9.479  26.578 -90.483  1.00  0.00              
ATOM    253 1HB  GLU A  23     -11.535  25.737 -88.438  1.00  0.00              
ATOM    254 2HB  GLU A  23     -11.510  27.309 -89.272  1.00  0.00              
ATOM    255 1HG  GLU A  23     -11.611  25.832 -91.495  1.00  0.00              
ATOM    256 2HG  GLU A  23     -12.048  24.579 -90.311  1.00  0.00              
ATOM    257  N   SER A  24      -8.753  26.372 -87.319  1.00  0.00              
ATOM    258  CA  SER A  24      -8.062  27.073 -86.240  1.00  0.00              
ATOM    259  C   SER A  24      -6.661  27.427 -86.731  1.00  0.00              
ATOM    260  O   SER A  24      -6.193  28.552 -86.565  1.00  0.00              
ATOM    261  CB  SER A  24      -8.005  26.222 -84.986  1.00  0.00              
ATOM    262  OG  SER A  24      -9.276  26.006 -84.438  1.00  0.00              
ATOM    263  H   SER A  24      -9.004  25.402 -87.194  1.00  0.00              
ATOM    264  HA  SER A  24      -8.604  27.946 -85.874  1.00  0.00              
ATOM    265 1HB  SER A  24      -7.560  25.260 -85.238  1.00  0.00              
ATOM    266 2HB  SER A  24      -7.383  26.728 -84.249  1.00  0.00              
ATOM    267  HG  SER A  24      -9.719  25.306 -84.924  1.00  0.00              
ATOM    268  N   LEU A  25      -6.001  26.461 -87.359  1.00  0.00              
ATOM    269  CA  LEU A  25      -4.664  26.679 -87.887  1.00  0.00              
ATOM    270  C   LEU A  25      -4.692  27.733 -88.999  1.00  0.00              
ATOM    271  O   LEU A  25      -3.794  28.573 -89.084  1.00  0.00              
ATOM    272  CB  LEU A  25      -4.076  25.360 -88.404  1.00  0.00              
ATOM    273  CG  LEU A  25      -2.652  25.455 -88.965  1.00  0.00              
ATOM    274  CD1 LEU A  25      -1.694  25.929 -87.879  1.00  0.00              
ATOM    275  CD2 LEU A  25      -2.226  24.098 -89.505  1.00  0.00              
ATOM    276  H   LEU A  25      -6.434  25.556 -87.474  1.00  0.00              
ATOM    277  HA  LEU A  25      -4.020  27.068 -87.100  1.00  0.00              
ATOM    278 1HB  LEU A  25      -4.075  24.791 -87.475  1.00  0.00              
ATOM    279 2HB  LEU A  25      -4.737  24.878 -89.124  1.00  0.00              
ATOM    280  HG  LEU A  25      -2.679  26.154 -89.801  1.00  0.00              
ATOM    281 1HD1 LEU A  25      -0.685  25.993 -88.287  1.00  0.00              
ATOM    282 2HD1 LEU A  25      -2.004  26.911 -87.524  1.00  0.00              
ATOM    283 3HD1 LEU A  25      -1.705  25.222 -87.051  1.00  0.00              
ATOM    284 1HD2 LEU A  25      -1.213  24.168 -89.904  1.00  0.00              
ATOM    285 2HD2 LEU A  25      -2.250  23.362 -88.701  1.00  0.00              
ATOM    286 3HD2 LEU A  25      -2.908  23.792 -90.299  1.00  0.00              
ATOM    287  N   ASP A  26      -5.722  27.695 -89.846  1.00  0.00              
ATOM    288  CA  ASP A  26      -5.842  28.674 -90.927  1.00  0.00              
ATOM    289  C   ASP A  26      -5.885  30.088 -90.343  1.00  0.00              
ATOM    290  O   ASP A  26      -5.221  30.998 -90.836  1.00  0.00              
ATOM    291  CB  ASP A  26      -7.120  28.451 -91.751  1.00  0.00              
ATOM    292  CG  ASP A  26      -7.088  27.171 -92.575  1.00  0.00              
ATOM    293  OD1 ASP A  26      -5.984  26.691 -92.916  1.00  0.00              
ATOM    294  OD2 ASP A  26      -8.182  26.660 -92.895  1.00  0.00              
ATOM    295  H   ASP A  26      -6.432  26.984 -89.745  1.00  0.00              
ATOM    296  HA  ASP A  26      -4.968  28.616 -91.576  1.00  0.00              
ATOM    297 1HB  ASP A  26      -8.033  28.492 -91.156  1.00  0.00              
ATOM    298 2HB  ASP A  26      -7.076  29.318 -92.411  1.00  0.00              
ATOM    299  N   PHE A  27      -6.673  30.264 -89.288  1.00  0.00              
ATOM    300  CA  PHE A  27      -6.799  31.569 -88.653  1.00  0.00              
ATOM    301  C   PHE A  27      -5.475  31.992 -88.026  1.00  0.00              
ATOM    302  O   PHE A  27      -5.069  33.146 -88.135  1.00  0.00              
ATOM    303  CB  PHE A  27      -7.893  31.528 -87.589  1.00  0.00              
ATOM    304  CG  PHE A  27      -8.083  32.830 -86.867  1.00  0.00              
ATOM    305  CD1 PHE A  27      -8.580  33.945 -87.534  1.00  0.00              
ATOM    306  CD2 PHE A  27      -7.755  32.945 -85.521  1.00  0.00              
ATOM    307  CE1 PHE A  27      -8.748  35.159 -86.868  1.00  0.00              
ATOM    308  CE2 PHE A  27      -7.920  34.156 -84.847  1.00  0.00              
ATOM    309  CZ  PHE A  27      -8.417  35.261 -85.524  1.00  0.00              
ATOM    310  H   PHE A  27      -7.195  29.484 -88.916  1.00  0.00              
ATOM    311  HA  PHE A  27      -7.049  32.322 -89.401  1.00  0.00              
ATOM    312 1HB  PHE A  27      -8.851  31.281 -88.045  1.00  0.00              
ATOM    313 2HB  PHE A  27      -7.650  30.784 -86.831  1.00  0.00              
ATOM    314  HD1 PHE A  27      -8.840  33.862 -88.590  1.00  0.00              
ATOM    315  HD2 PHE A  27      -7.364  32.075 -84.991  1.00  0.00              
ATOM    316  HE1 PHE A  27      -9.139  36.024 -87.403  1.00  0.00              
ATOM    317  HE2 PHE A  27      -7.659  34.236 -83.792  1.00  0.00              
ATOM    318  HZ  PHE A  27      -8.545  36.207 -85.000  1.00  0.00              
ATOM    319  N   ALA A  28      -4.798  31.050 -87.380  1.00  0.00              
ATOM    320  CA  ALA A  28      -3.519  31.346 -86.756  1.00  0.00              
ATOM    321  C   ALA A  28      -2.531  31.873 -87.792  1.00  0.00              
ATOM    322  O   ALA A  28      -1.750  32.774 -87.512  1.00  0.00              
ATOM    323  CB  ALA A  28      -2.966  30.110 -86.061  1.00  0.00              
ATOM    324  H   ALA A  28      -5.171  30.113 -87.318  1.00  0.00              
ATOM    325  HA  ALA A  28      -3.667  32.127 -86.009  1.00  0.00              
ATOM    326 1HB  ALA A  28      -2.007  30.350 -85.603  1.00  0.00              
ATOM    327 2HB  ALA A  28      -3.664  29.783 -85.290  1.00  0.00              
ATOM    328 3HB  ALA A  28      -2.830  29.313 -86.790  1.00  0.00              
ATOM    329  N   ASN A  29      -2.561  31.308 -88.994  1.00  0.00              
ATOM    330  CA  ASN A  29      -1.659  31.757 -90.046  1.00  0.00              
ATOM    331  C   ASN A  29      -1.962  33.186 -90.485  1.00  0.00              
ATOM    332  O   ASN A  29      -1.050  33.935 -90.825  1.00  0.00              
ATOM    333  CB  ASN A  29      -1.704  30.824 -91.242  1.00  0.00              
ATOM    334  CG  ASN A  29      -1.029  29.502 -91.004  1.00  0.00              
ATOM    335  OD1 ASN A  29      -0.193  29.362 -90.104  1.00  0.00              
ATOM    336  ND2 ASN A  29      -1.326  28.554 -91.856  1.00  0.00              
ATOM    337  H   ASN A  29      -3.211  30.560 -89.189  1.00  0.00              
ATOM    338  HA  ASN A  29      -0.633  31.769 -89.674  1.00  0.00              
ATOM    339 1HB  ASN A  29      -2.635  30.657 -91.786  1.00  0.00              
ATOM    340 2HB  ASN A  29      -1.043  31.453 -91.838  1.00  0.00              
ATOM    341 1HD2 ASN A  29      -0.914  27.648 -91.759  1.00  0.00              
ATOM    342 2HD2 ASN A  29      -1.964  28.736 -92.603  1.00  0.00              
ATOM    343  N   ARG A  30      -3.236  33.565 -90.473  1.00  0.00              
ATOM    344  CA  ARG A  30      -3.601  34.928 -90.843  1.00  0.00              
ATOM    345  C   ARG A  30      -3.110  35.889 -89.755  1.00  0.00              
ATOM    346  O   ARG A  30      -2.657  36.988 -90.057  1.00  0.00              
ATOM    347  CB  ARG A  30      -5.112  35.045 -91.019  1.00  0.00              
ATOM    348  CG  ARG A  30      -5.639  34.246 -92.205  1.00  0.00              
ATOM    349  CD  ARG A  30      -7.137  34.413 -92.361  1.00  0.00              
ATOM    350  NE  ARG A  30      -7.496  35.792 -92.670  1.00  0.00              
ATOM    351  CZ  ARG A  30      -8.719  36.294 -92.538  1.00  0.00              
ATOM    352  NH1 ARG A  30      -9.709  35.528 -92.097  1.00  0.00              
ATOM    353  NH2 ARG A  30      -8.951  37.563 -92.842  1.00  0.00              
ATOM    354  H   ARG A  30      -3.963  32.916 -90.208  1.00  0.00              
ATOM    355  HA  ARG A  30      -3.109  35.201 -91.777  1.00  0.00              
ATOM    356 1HB  ARG A  30      -5.568  34.691 -90.096  1.00  0.00              
ATOM    357 2HB  ARG A  30      -5.335  36.104 -91.152  1.00  0.00              
ATOM    358 1HG  ARG A  30      -5.139  34.595 -93.109  1.00  0.00              
ATOM    359 2HG  ARG A  30      -5.405  33.193 -92.044  1.00  0.00              
ATOM    360 1HD  ARG A  30      -7.483  33.770 -93.170  1.00  0.00              
ATOM    361 2HD  ARG A  30      -7.624  34.122 -91.431  1.00  0.00              
ATOM    362  HE  ARG A  30      -6.917  36.547 -93.013  1.00  0.00              
ATOM    363 1HH1 ARG A  30      -9.530  34.562 -91.861  1.00  0.00              
ATOM    364 2HH1 ARG A  30     -10.637  35.914 -91.999  1.00  0.00              
ATOM    365 1HH2 ARG A  30      -8.195  38.146 -93.174  1.00  0.00              
ATOM    366 2HH2 ARG A  30      -9.881  37.941 -92.741  1.00  0.00              
ATOM    367  N   VAL A  31      -3.202  35.475 -88.491  1.00  0.00              
ATOM    368  CA  VAL A  31      -2.727  36.314 -87.395  1.00  0.00              
ATOM    369  C   VAL A  31      -1.205  36.436 -87.531  1.00  0.00              
ATOM    370  O   VAL A  31      -0.633  37.489 -87.267  1.00  0.00              
ATOM    371  CB  VAL A  31      -3.093  35.717 -86.011  1.00  0.00              
ATOM    372  CG1 VAL A  31      -2.531  36.594 -84.894  1.00  0.00              
ATOM    373  CG2 VAL A  31      -4.605  35.614 -85.871  1.00  0.00              
ATOM    374  H   VAL A  31      -3.603  34.572 -88.281  1.00  0.00              
ATOM    375  HA  VAL A  31      -3.138  37.322 -87.461  1.00  0.00              
ATOM    376  HB  VAL A  31      -2.695  34.704 -85.946  1.00  0.00              
ATOM    377 1HG1 VAL A  31      -2.794  36.165 -83.927  1.00  0.00              
ATOM    378 2HG1 VAL A  31      -1.446  36.647 -84.984  1.00  0.00              
ATOM    379 3HG1 VAL A  31      -2.952  37.596 -84.972  1.00  0.00              
ATOM    380 1HG2 VAL A  31      -4.853  35.193 -84.897  1.00  0.00              
ATOM    381 2HG2 VAL A  31      -5.046  36.607 -85.961  1.00  0.00              
ATOM    382 3HG2 VAL A  31      -5.000  34.968 -86.656  1.00  0.00              
ATOM    383  N   ARG A  32      -0.557  35.356 -87.962  1.00  0.00              
ATOM    384  CA  ARG A  32       0.885  35.387 -88.149  1.00  0.00              
ATOM    385  C   ARG A  32       1.304  36.376 -89.229  1.00  0.00              
ATOM    386  O   ARG A  32       2.297  37.087 -89.075  1.00  0.00              
ATOM    387  CB  ARG A  32       1.449  34.000 -88.422  1.00  0.00              
ATOM    388  CG  ARG A  32       2.927  33.970 -88.777  1.00  0.00              
ATOM    389  CD  ARG A  32       3.461  32.613 -89.062  1.00  0.00              
ATOM    390  NE  ARG A  32       2.897  31.981 -90.244  1.00  0.00              
ATOM    391  CZ  ARG A  32       3.256  32.268 -91.511  1.00  0.00              
ATOM    392  NH1 ARG A  32       4.147  33.201 -91.767  1.00  0.00              
ATOM    393  NH2 ARG A  32       2.671  31.604 -92.492  1.00  0.00              
ATOM    394  H   ARG A  32      -1.061  34.504 -88.163  1.00  0.00              
ATOM    395  HA  ARG A  32       1.369  35.724 -87.232  1.00  0.00              
ATOM    396 1HB  ARG A  32       1.283  33.407 -87.524  1.00  0.00              
ATOM    397 2HB  ARG A  32       0.874  33.580 -89.246  1.00  0.00              
ATOM    398 1HG  ARG A  32       3.084  34.585 -89.663  1.00  0.00              
ATOM    399 2HG  ARG A  32       3.493  34.385 -87.942  1.00  0.00              
ATOM    400 1HD  ARG A  32       4.538  32.680 -89.210  1.00  0.00              
ATOM    401 2HD  ARG A  32       3.250  31.964 -88.213  1.00  0.00              
ATOM    402  HE  ARG A  32       2.187  31.264 -90.315  1.00  0.00              
ATOM    403 1HH1 ARG A  32       4.572  33.712 -91.006  1.00  0.00              
ATOM    404 2HH1 ARG A  32       4.402  33.402 -92.723  1.00  0.00              
ATOM    405 1HH2 ARG A  32       1.975  30.902 -92.278  1.00  0.00              
ATOM    406 2HH2 ARG A  32       2.921  31.800 -93.450  1.00  0.00              
ATOM    407  N   ALA A  33       0.549  36.429 -90.325  1.00  0.00              
ATOM    408  CA  ALA A  33       0.857  37.353 -91.416  1.00  0.00              
ATOM    409  C   ALA A  33       0.698  38.787 -90.925  1.00  0.00              
ATOM    410  O   ALA A  33       1.491  39.668 -91.260  1.00  0.00              
ATOM    411  CB  ALA A  33      -0.066  37.097 -92.603  1.00  0.00              
ATOM    412  H   ALA A  33      -0.253  35.820 -90.407  1.00  0.00              
ATOM    413  HA  ALA A  33       1.894  37.204 -91.718  1.00  0.00              
ATOM    414 1HB  ALA A  33       0.176  37.792 -93.407  1.00  0.00              
ATOM    415 2HB  ALA A  33       0.069  36.074 -92.955  1.00  0.00              
ATOM    416 3HB  ALA A  33      -1.101  37.243 -92.297  1.00  0.00              
ATOM    417  N   LEU A  34      -0.338  39.012 -90.125  1.00  0.00              
ATOM    418  CA  LEU A  34      -0.605  40.323 -89.554  1.00  0.00              
ATOM    419  C   LEU A  34       0.577  40.736 -88.673  1.00  0.00              
ATOM    420  O   LEU A  34       1.063  41.867 -88.747  1.00  0.00              
ATOM    421  CB  LEU A  34      -1.892  40.262 -88.728  1.00  0.00              
ATOM    422  CG  LEU A  34      -2.190  41.414 -87.770  1.00  0.00              
ATOM    423  CD1 LEU A  34      -2.336  42.711 -88.547  1.00  0.00              
ATOM    424  CD2 LEU A  34      -3.459  41.107 -86.985  1.00  0.00              
ATOM    425  H   LEU A  34      -0.959  38.245 -89.908  1.00  0.00              
ATOM    426  HA  LEU A  34      -0.695  41.058 -90.353  1.00  0.00              
ATOM    427 1HB  LEU A  34      -2.622  40.276 -89.536  1.00  0.00              
ATOM    428 2HB  LEU A  34      -1.976  39.324 -88.179  1.00  0.00              
ATOM    429  HG  LEU A  34      -1.364  41.468 -87.061  1.00  0.00              
ATOM    430 1HD1 LEU A  34      -2.548  43.527 -87.857  1.00  0.00              
ATOM    431 2HD1 LEU A  34      -1.410  42.921 -89.082  1.00  0.00              
ATOM    432 3HD1 LEU A  34      -3.154  42.618 -89.260  1.00  0.00              
ATOM    433 1HD2 LEU A  34      -3.671  41.929 -86.301  1.00  0.00              
ATOM    434 2HD2 LEU A  34      -4.294  40.984 -87.675  1.00  0.00              
ATOM    435 3HD2 LEU A  34      -3.322  40.188 -86.415  1.00  0.00              
ATOM    436  N   ALA A  35       1.038  39.804 -87.844  1.00  0.00              
ATOM    437  CA  ALA A  35       2.160  40.050 -86.945  1.00  0.00              
ATOM    438  C   ALA A  35       3.413  40.451 -87.720  1.00  0.00              
ATOM    439  O   ALA A  35       4.149  41.348 -87.310  1.00  0.00              
ATOM    440  CB  ALA A  35       2.431  38.821 -86.090  1.00  0.00              
ATOM    441  H   ALA A  35       0.594  38.897 -87.840  1.00  0.00              
ATOM    442  HA  ALA A  35       1.906  40.882 -86.288  1.00  0.00              
ATOM    443 1HB  ALA A  35       3.270  39.020 -85.423  1.00  0.00              
ATOM    444 2HB  ALA A  35       1.546  38.585 -85.499  1.00  0.00              
ATOM    445 3HB  ALA A  35       2.674  37.977 -86.734  1.00  0.00              
ATOM    446  N   GLU A  36       3.653  39.776 -88.840  1.00  0.00              
ATOM    447  CA  GLU A  36       4.819  40.061 -89.669  1.00  0.00              
ATOM    448  C   GLU A  36       4.750  41.476 -90.240  1.00  0.00              
ATOM    449  O   GLU A  36       5.762  42.176 -90.304  1.00  0.00              
ATOM    450  CB  GLU A  36       4.934  39.039 -90.802  1.00  0.00              
ATOM    451  CG  GLU A  36       5.328  37.640 -90.349  1.00  0.00              
ATOM    452  CD  GLU A  36       5.301  36.667 -91.495  1.00  0.00              
ATOM    453  OE1 GLU A  36       4.921  37.058 -92.572  1.00  0.00              
ATOM    454  OE2 GLU A  36       5.765  35.564 -91.323  1.00  0.00              
ATOM    455  H   GLU A  36       3.013  39.048 -89.124  1.00  0.00              
ATOM    456  HA  GLU A  36       5.724  40.013 -89.063  1.00  0.00              
ATOM    457 1HB  GLU A  36       3.963  39.000 -91.296  1.00  0.00              
ATOM    458 2HB  GLU A  36       5.682  39.418 -91.499  1.00  0.00              
ATOM    459 1HG  GLU A  36       6.302  37.599 -89.862  1.00  0.00              
ATOM    460 2HG  GLU A  36       4.553  37.376 -89.631  1.00  0.00              
ATOM    461  N   ARG A  37       3.556  41.894 -90.651  1.00  0.00              
ATOM    462  CA  ARG A  37       3.364  43.224 -91.224  1.00  0.00              
ATOM    463  C   ARG A  37       3.553  44.347 -90.206  1.00  0.00              
ATOM    464  O   ARG A  37       4.112  45.398 -90.525  1.00  0.00              
ATOM    465  CB  ARG A  37       1.961  43.353 -91.830  1.00  0.00              
ATOM    466  CG  ARG A  37       1.656  42.408 -92.978  1.00  0.00              
ATOM    467  CD  ARG A  37       0.438  42.890 -93.762  1.00  0.00              
ATOM    468  NE  ARG A  37      -0.792  42.890 -92.972  1.00  0.00              
ATOM    469  CZ  ARG A  37      -1.512  41.804 -92.703  1.00  0.00              
ATOM    470  NH1 ARG A  37      -1.131  40.620 -93.162  1.00  0.00              
ATOM    471  NH2 ARG A  37      -2.619  41.903 -91.979  1.00  0.00              
ATOM    472  H   ARG A  37       2.762  41.276 -90.565  1.00  0.00              
ATOM    473  HA  ARG A  37       4.113  43.405 -91.996  1.00  0.00              
ATOM    474 1HB  ARG A  37       1.249  43.174 -91.026  1.00  0.00              
ATOM    475 2HB  ARG A  37       1.860  44.380 -92.182  1.00  0.00              
ATOM    476 1HG  ARG A  37       2.526  42.367 -93.634  1.00  0.00              
ATOM    477 2HG  ARG A  37       1.464  41.416 -92.568  1.00  0.00              
ATOM    478 1HD  ARG A  37       0.619  43.908 -94.106  1.00  0.00              
ATOM    479 2HD  ARG A  37       0.289  42.237 -94.621  1.00  0.00              
ATOM    480  HE  ARG A  37      -1.272  43.661 -92.526  1.00  0.00              
ATOM    481 1HH1 ARG A  37      -0.291  40.543 -93.717  1.00  0.00              
ATOM    482 2HH1 ARG A  37      -1.682  39.800 -92.954  1.00  0.00              
ATOM    483 1HH2 ARG A  37      -2.913  42.806 -91.633  1.00  0.00              
ATOM    484 2HH2 ARG A  37      -3.163  41.077 -91.778  1.00  0.00              
ATOM    485  N   GLU A  38       3.084  44.120 -88.983  1.00  0.00              
ATOM    486  CA  GLU A  38       3.165  45.123 -87.927  1.00  0.00              
ATOM    487  C   GLU A  38       4.398  45.024 -87.036  1.00  0.00              
ATOM    488  O   GLU A  38       4.564  45.822 -86.108  1.00  0.00              
ATOM    489  CB  GLU A  38       1.907  45.048 -87.062  1.00  0.00              
ATOM    490  CG  GLU A  38       0.622  45.238 -87.851  1.00  0.00              
ATOM    491  CD  GLU A  38       0.540  46.605 -88.500  1.00  0.00              
ATOM    492  OE1 GLU A  38      -0.338  46.804 -89.366  1.00  0.00              
ATOM    493  OE2 GLU A  38       1.351  47.483 -88.138  1.00  0.00              
ATOM    494  H   GLU A  38       2.659  43.226 -88.781  1.00  0.00              
ATOM    495  HA  GLU A  38       3.235  46.118 -88.367  1.00  0.00              
ATOM    496 1HB  GLU A  38       1.908  44.069 -86.583  1.00  0.00              
ATOM    497 2HB  GLU A  38       1.996  45.825 -86.302  1.00  0.00              
ATOM    498 1HG  GLU A  38       0.466  44.477 -88.615  1.00  0.00              
ATOM    499 2HG  GLU A  38      -0.157  45.157 -87.095  1.00  0.00              
ATOM    500  N   ASN A  39       5.254  44.047 -87.306  1.00  0.00              
ATOM    501  CA  ASN A  39       6.466  43.859 -86.520  1.00  0.00              
ATOM    502  C   ASN A  39       6.199  43.657 -85.028  1.00  0.00              
ATOM    503  O   ASN A  39       6.970  44.111 -84.180  1.00  0.00              
ATOM    504  CB  ASN A  39       7.412  45.048 -86.715  1.00  0.00              
ATOM    505  CG  ASN A  39       7.893  45.175 -88.145  1.00  0.00              
ATOM    506  OD1 ASN A  39       8.417  44.221 -88.720  1.00  0.00              
ATOM    507  ND2 ASN A  39       7.720  46.355 -88.727  1.00  0.00              
ATOM    508  H   ASN A  39       5.063  43.419 -88.073  1.00  0.00              
ATOM    509  HA  ASN A  39       6.977  42.950 -86.840  1.00  0.00              
ATOM    510 1HB  ASN A  39       7.163  46.031 -86.314  1.00  0.00              
ATOM    511 2HB  ASN A  39       8.202  44.600 -86.112  1.00  0.00              
ATOM    512 1HD2 ASN A  39       8.019  46.495 -89.672  1.00  0.00              
ATOM    513 2HD2 ASN A  39       7.291  47.103 -88.222  1.00  0.00              
ATOM    514  N   HIS A  40       5.101  42.977 -84.710  1.00  0.00              
ATOM    515  CA  HIS A  40       4.756  42.693 -83.323  1.00  0.00              
ATOM    516  C   HIS A  40       4.101  41.323 -83.337  1.00  0.00              
ATOM    517  O   HIS A  40       3.101  41.107 -84.024  1.00  0.00              
ATOM    518  CB  HIS A  40       3.804  43.753 -82.769  1.00  0.00              
ATOM    519  CG  HIS A  40       3.675  43.721 -81.278  1.00  0.00              
ATOM    520  ND1 HIS A  40       4.761  43.814 -80.435  1.00  0.00              
ATOM    521  CD2 HIS A  40       2.588  43.602 -80.479  1.00  0.00              
ATOM    522  CE1 HIS A  40       4.350  43.755 -79.181  1.00  0.00              
ATOM    523  NE2 HIS A  40       3.035  43.627 -79.180  1.00  0.00              
ATOM    524  H   HIS A  40       4.491  42.649 -85.446  1.00  0.00              
ATOM    525  HA  HIS A  40       5.662  42.668 -82.718  1.00  0.00              
ATOM    526 1HB  HIS A  40       4.158  44.751 -83.031  1.00  0.00              
ATOM    527 2HB  HIS A  40       2.803  43.606 -83.173  1.00  0.00              
ATOM    528  HD2 HIS A  40       1.523  43.501 -80.688  1.00  0.00              
ATOM    529  HE1 HIS A  40       5.064  43.812 -78.360  1.00  0.00              
ATOM    530  HE2 HIS A  40       2.446  43.558 -78.362  1.00  0.00              
ATOM    531  N   HIS A  41       4.668  40.401 -82.570  1.00  0.00              
ATOM    532  CA  HIS A  41       4.186  39.033 -82.566  1.00  0.00              
ATOM    533  C   HIS A  41       3.490  38.571 -81.307  1.00  0.00              
ATOM    534  O   HIS A  41       3.889  38.903 -80.194  1.00  0.00              
ATOM    535  CB  HIS A  41       5.354  38.085 -82.854  1.00  0.00              
ATOM    536  CG  HIS A  41       5.952  38.263 -84.216  1.00  0.00              
ATOM    537  ND1 HIS A  41       5.422  37.672 -85.343  1.00  0.00              
ATOM    538  CD2 HIS A  41       7.033  38.965 -84.630  1.00  0.00              
ATOM    539  CE1 HIS A  41       6.153  38.003 -86.394  1.00  0.00              
ATOM    540  NE2 HIS A  41       7.135  38.786 -85.988  1.00  0.00              
ATOM    541  H   HIS A  41       5.447  40.650 -81.978  1.00  0.00              
ATOM    542  HA  HIS A  41       3.423  38.911 -83.334  1.00  0.00              
ATOM    543 1HB  HIS A  41       6.159  38.250 -82.137  1.00  0.00              
ATOM    544 2HB  HIS A  41       5.021  37.049 -82.793  1.00  0.00              
ATOM    545  HD2 HIS A  41       7.759  39.585 -84.104  1.00  0.00              
ATOM    546  HE1 HIS A  41       5.896  37.635 -87.387  1.00  0.00              
ATOM    547  HE2 HIS A  41       7.851  39.193 -86.573  1.00  0.00              
ATOM    548  N   PRO A  42       2.444  37.758 -81.473  1.00  0.00              
ATOM    549  CA  PRO A  42       1.672  37.235 -80.350  1.00  0.00              
ATOM    550  C   PRO A  42       2.186  35.878 -79.918  1.00  0.00              
ATOM    551  O   PRO A  42       3.156  35.350 -80.471  1.00  0.00              
ATOM    552  CB  PRO A  42       0.293  37.082 -80.960  1.00  0.00              
ATOM    553  CG  PRO A  42       0.643  36.490 -82.317  1.00  0.00              
ATOM    554  CD  PRO A  42       1.852  37.323 -82.757  1.00  0.00              
ATOM    555  HA  PRO A  42       1.745  37.866 -79.452  1.00  0.00              
ATOM    556 1HB  PRO A  42      -0.344  36.421 -80.354  1.00  0.00              
ATOM    557 2HB  PRO A  42      -0.225  38.050 -81.034  1.00  0.00              
ATOM    558 1HG  PRO A  42       0.883  35.420 -82.234  1.00  0.00              
ATOM    559 2HG  PRO A  42      -0.200  36.577 -83.018  1.00  0.00              
ATOM    560 1HD  PRO A  42       2.570  36.735 -83.347  1.00  0.00              
ATOM    561 2HD  PRO A  42       1.560  38.186 -83.374  1.00  0.00              
ATOM    562  N   ARG A  43       1.540  35.338 -78.892  1.00  0.00              
ATOM    563  CA  ARG A  43       1.792  33.970 -78.486  1.00  0.00              
ATOM    564  C   ARG A  43       0.466  33.341 -78.920  1.00  0.00              
ATOM    565  O   ARG A  43      -0.614  33.770 -78.488  1.00  0.00              
ATOM    566  CB  ARG A  43       2.145  33.774 -77.019  1.00  0.00              
ATOM    567  CG  ARG A  43       2.354  32.328 -76.599  1.00  0.00              
ATOM    568  CD  ARG A  43       3.070  32.163 -75.308  1.00  0.00              
ATOM    569  NE  ARG A  43       2.293  32.536 -74.137  1.00  0.00              
ATOM    570  CZ  ARG A  43       2.766  32.540 -72.875  1.00  0.00              
ATOM    571  NH1 ARG A  43       3.995  32.156 -72.611  1.00  0.00              
ATOM    572  NH2 ARG A  43       1.952  32.917 -71.904  1.00  0.00              
ATOM    573  H   ARG A  43       0.861  35.885 -78.383  1.00  0.00              
ATOM    574  HA  ARG A  43       2.664  33.583 -79.015  1.00  0.00              
ATOM    575 1HB  ARG A  43       3.058  34.338 -76.834  1.00  0.00              
ATOM    576 2HB  ARG A  43       1.330  34.202 -76.436  1.00  0.00              
ATOM    577 1HG  ARG A  43       1.379  31.849 -76.506  1.00  0.00              
ATOM    578 2HG  ARG A  43       2.935  31.823 -77.372  1.00  0.00              
ATOM    579 1HD  ARG A  43       3.353  31.117 -75.191  1.00  0.00              
ATOM    580 2HD  ARG A  43       3.965  32.783 -75.318  1.00  0.00              
ATOM    581  HE  ARG A  43       1.330  32.838 -74.071  1.00  0.00              
ATOM    582 1HH1 ARG A  43       4.599  31.853 -73.362  1.00  0.00              
ATOM    583 2HH1 ARG A  43       4.330  32.165 -71.658  1.00  0.00              
ATOM    584 1HH2 ARG A  43       1.004  33.192 -72.123  1.00  0.00              
ATOM    585 2HH2 ARG A  43       2.280  32.928 -70.950  1.00  0.00              
ATOM    586  N   MET A  44       0.550  32.360 -79.811  1.00  0.00              
ATOM    587  CA  MET A  44      -0.631  31.683 -80.326  1.00  0.00              
ATOM    588  C   MET A  44      -0.720  30.268 -79.805  1.00  0.00              
ATOM    589  O   MET A  44       0.270  29.537 -79.815  1.00  0.00              
ATOM    590  CB  MET A  44      -0.618  31.680 -81.853  1.00  0.00              
ATOM    591  CG  MET A  44      -0.708  33.061 -82.487  1.00  0.00              
ATOM    592  SD  MET A  44      -0.725  33.000 -84.289  1.00  0.00              
ATOM    593  CE  MET A  44       0.986  32.599 -84.631  1.00  0.00              
ATOM    594  H   MET A  44       1.462  32.077 -80.140  1.00  0.00              
ATOM    595  HA  MET A  44      -1.531  32.196 -79.988  1.00  0.00              
ATOM    596 1HB  MET A  44       0.309  31.198 -82.162  1.00  0.00              
ATOM    597 2HB  MET A  44      -1.467  31.077 -82.177  1.00  0.00              
ATOM    598 1HG  MET A  44      -1.623  33.537 -82.136  1.00  0.00              
ATOM    599 2HG  MET A  44       0.153  33.642 -82.157  1.00  0.00              
ATOM    600 1HE  MET A  44       1.135  32.526 -85.708  1.00  0.00              
ATOM    601 2HE  MET A  44       1.630  33.381 -84.227  1.00  0.00              
ATOM    602 3HE  MET A  44       1.236  31.645 -84.165  1.00  0.00              
ATOM    603  N   THR A  45      -1.903  29.872 -79.359  1.00  0.00              
ATOM    604  CA  THR A  45      -2.100  28.505 -78.896  1.00  0.00              
ATOM    605  C   THR A  45      -3.180  27.919 -79.794  1.00  0.00              
ATOM    606  O   THR A  45      -4.316  28.397 -79.812  1.00  0.00              
ATOM    607  CB  THR A  45      -2.525  28.424 -77.418  1.00  0.00              
ATOM    608  OG1 THR A  45      -1.514  29.017 -76.594  1.00  0.00              
ATOM    609  CG2 THR A  45      -2.730  26.975 -77.001  1.00  0.00              
ATOM    610  H   THR A  45      -2.681  30.516 -79.336  1.00  0.00              
ATOM    611  HA  THR A  45      -1.174  27.940 -79.009  1.00  0.00              
ATOM    612  HB  THR A  45      -3.457  28.974 -77.287  1.00  0.00              
ATOM    613  HG1 THR A  45      -1.398  29.937 -76.843  1.00  0.00              
ATOM    614 1HG2 THR A  45      -3.030  26.939 -75.954  1.00  0.00              
ATOM    615 2HG2 THR A  45      -3.506  26.525 -77.619  1.00  0.00              
ATOM    616 3HG2 THR A  45      -1.798  26.426 -77.131  1.00  0.00              
ATOM    617  N   VAL A  46      -2.804  26.901 -80.560  1.00  0.00              
ATOM    618  CA  VAL A  46      -3.706  26.251 -81.495  1.00  0.00              
ATOM    619  C   VAL A  46      -4.027  24.836 -81.048  1.00  0.00              
ATOM    620  O   VAL A  46      -3.132  24.048 -80.734  1.00  0.00              
ATOM    621  CB  VAL A  46      -3.115  26.210 -82.917  1.00  0.00              
ATOM    622  CG1 VAL A  46      -4.057  25.483 -83.864  1.00  0.00              
ATOM    623  CG2 VAL A  46      -2.837  27.618 -83.420  1.00  0.00              
ATOM    624  H   VAL A  46      -1.852  26.571 -80.484  1.00  0.00              
ATOM    625  HA  VAL A  46      -4.670  26.759 -81.535  1.00  0.00              
ATOM    626  HB  VAL A  46      -2.157  25.690 -82.887  1.00  0.00              
ATOM    627 1HG1 VAL A  46      -3.623  25.462 -84.865  1.00  0.00              
ATOM    628 2HG1 VAL A  46      -4.209  24.462 -83.515  1.00  0.00              
ATOM    629 3HG1 VAL A  46      -5.014  26.003 -83.896  1.00  0.00              
ATOM    630 1HG2 VAL A  46      -2.419  27.570 -84.425  1.00  0.00              
ATOM    631 2HG2 VAL A  46      -3.767  28.186 -83.440  1.00  0.00              
ATOM    632 3HG2 VAL A  46      -2.126  28.109 -82.755  1.00  0.00              
ATOM    633  N   GLU A  47      -5.311  24.523 -81.005  1.00  0.00              
ATOM    634  CA  GLU A  47      -5.755  23.192 -80.628  1.00  0.00              
ATOM    635  C   GLU A  47      -7.052  22.925 -81.360  1.00  0.00              
ATOM    636  O   GLU A  47      -7.576  23.807 -82.035  1.00  0.00              
ATOM    637  CB  GLU A  47      -5.944  23.067 -79.115  1.00  0.00              
ATOM    638  CG  GLU A  47      -7.052  23.941 -78.545  1.00  0.00              
ATOM    639  CD  GLU A  47      -7.125  23.825 -77.048  1.00  0.00              
ATOM    640  OE1 GLU A  47      -7.369  22.744 -76.567  1.00  0.00              
ATOM    641  OE2 GLU A  47      -6.827  24.788 -76.382  1.00  0.00              
ATOM    642  H   GLU A  47      -6.000  25.224 -81.239  1.00  0.00              
ATOM    643  HA  GLU A  47      -5.015  22.454 -80.938  1.00  0.00              
ATOM    644 1HB  GLU A  47      -6.165  22.020 -78.907  1.00  0.00              
ATOM    645 2HB  GLU A  47      -4.995  23.337 -78.651  1.00  0.00              
ATOM    646 1HG  GLU A  47      -6.962  24.991 -78.822  1.00  0.00              
ATOM    647 2HG  GLU A  47      -7.958  23.527 -78.986  1.00  0.00              
ATOM    648  N   TYR A  48      -7.560  21.706 -81.255  1.00  0.00              
ATOM    649  CA  TYR A  48      -8.806  21.387 -81.926  1.00  0.00              
ATOM    650  C   TYR A  48      -9.896  22.375 -81.536  1.00  0.00              
ATOM    651  O   TYR A  48     -10.195  22.543 -80.356  1.00  0.00              
ATOM    652  CB  TYR A  48      -9.243  19.958 -81.595  1.00  0.00              
ATOM    653  CG  TYR A  48     -10.534  19.542 -82.264  1.00  0.00              
ATOM    654  CD1 TYR A  48     -10.535  19.015 -83.547  1.00  0.00              
ATOM    655  CD2 TYR A  48     -11.749  19.674 -81.608  1.00  0.00              
ATOM    656  CE1 TYR A  48     -11.712  18.634 -84.162  1.00  0.00              
ATOM    657  CE2 TYR A  48     -12.932  19.295 -82.212  1.00  0.00              
ATOM    658  CZ  TYR A  48     -12.909  18.776 -83.491  1.00  0.00              
ATOM    659  OH  TYR A  48     -14.084  18.396 -84.097  1.00  0.00              
ATOM    660  H   TYR A  48      -7.095  20.991 -80.715  1.00  0.00              
ATOM    661  HA  TYR A  48      -8.677  21.470 -83.005  1.00  0.00              
ATOM    662 1HB  TYR A  48      -8.438  19.293 -81.913  1.00  0.00              
ATOM    663 2HB  TYR A  48      -9.358  19.899 -80.514  1.00  0.00              
ATOM    664  HD1 TYR A  48      -9.586  18.906 -84.072  1.00  0.00              
ATOM    665  HD2 TYR A  48     -11.760  20.086 -80.598  1.00  0.00              
ATOM    666  HE1 TYR A  48     -11.698  18.223 -85.171  1.00  0.00              
ATOM    667  HE2 TYR A  48     -13.877  19.409 -81.680  1.00  0.00              
ATOM    668  HH  TYR A  48     -14.856  18.536 -83.543  1.00  0.00              
ATOM    669  N   GLY A  49     -10.465  23.038 -82.539  1.00  0.00              
ATOM    670  CA  GLY A  49     -11.549  23.977 -82.311  1.00  0.00              
ATOM    671  C   GLY A  49     -11.263  25.310 -81.641  1.00  0.00              
ATOM    672  O   GLY A  49     -12.203  26.037 -81.316  1.00  0.00              
ATOM    673  H   GLY A  49     -10.136  22.886 -83.482  1.00  0.00              
ATOM    674 1HA  GLY A  49     -11.998  24.242 -83.268  1.00  0.00              
ATOM    675 2HA  GLY A  49     -12.300  23.507 -81.677  1.00  0.00              
ATOM    676  N   ARG A  50      -9.999  25.661 -81.433  1.00  0.00              
ATOM    677  CA  ARG A  50      -9.725  26.934 -80.790  1.00  0.00              
ATOM    678  C   ARG A  50      -8.340  27.493 -80.999  1.00  0.00              
ATOM    679  O   ARG A  50      -7.352  26.761 -81.069  1.00  0.00              
ATOM    680  CB  ARG A  50      -9.957  26.819 -79.287  1.00  0.00              
ATOM    681  CG  ARG A  50      -9.809  28.136 -78.512  1.00  0.00              
ATOM    682  CD  ARG A  50     -10.205  27.982 -77.046  1.00  0.00              
ATOM    683  NE  ARG A  50      -9.323  27.072 -76.320  1.00  0.00              
ATOM    684  CZ  ARG A  50      -9.424  26.816 -75.019  1.00  0.00              
ATOM    685  NH1 ARG A  50     -10.372  27.401 -74.299  1.00  0.00              
ATOM    686  NH2 ARG A  50      -8.576  25.980 -74.435  1.00  0.00              
ATOM    687  H   ARG A  50      -9.226  25.072 -81.707  1.00  0.00              
ATOM    688  HA  ARG A  50     -10.378  27.704 -81.203  1.00  0.00              
ATOM    689 1HB  ARG A  50     -10.965  26.431 -79.149  1.00  0.00              
ATOM    690 2HB  ARG A  50      -9.235  26.096 -78.908  1.00  0.00              
ATOM    691 1HG  ARG A  50      -8.769  28.458 -78.570  1.00  0.00              
ATOM    692 2HG  ARG A  50     -10.448  28.886 -78.979  1.00  0.00              
ATOM    693 1HD  ARG A  50     -10.164  28.958 -76.564  1.00  0.00              
ATOM    694 2HD  ARG A  50     -11.221  27.593 -76.993  1.00  0.00              
ATOM    695  HE  ARG A  50      -8.544  26.523 -76.658  1.00  0.00              
ATOM    696 1HH1 ARG A  50     -11.017  28.040 -74.742  1.00  0.00              
ATOM    697 2HH1 ARG A  50     -10.445  27.204 -73.311  1.00  0.00              
ATOM    698 1HH2 ARG A  50      -7.851  25.537 -74.982  1.00  0.00              
ATOM    699 2HH2 ARG A  50      -8.658  25.791 -73.447  1.00  0.00              
ATOM    700  N   VAL A  51      -8.286  28.813 -81.105  1.00  0.00              
ATOM    701  CA  VAL A  51      -7.026  29.521 -81.206  1.00  0.00              
ATOM    702  C   VAL A  51      -7.065  30.581 -80.121  1.00  0.00              
ATOM    703  O   VAL A  51      -8.021  31.356 -80.037  1.00  0.00              
ATOM    704  CB  VAL A  51      -6.837  30.259 -82.542  1.00  0.00              
ATOM    705  CG1 VAL A  51      -5.531  31.054 -82.501  1.00  0.00              
ATOM    706  CG2 VAL A  51      -6.816  29.274 -83.694  1.00  0.00              
ATOM    707  H   VAL A  51      -9.148  29.339 -81.116  1.00  0.00              
ATOM    708  HA  VAL A  51      -6.182  28.858 -81.011  1.00  0.00              
ATOM    709  HB  VAL A  51      -7.689  30.919 -82.705  1.00  0.00              
ATOM    710 1HG1 VAL A  51      -5.394  31.579 -83.447  1.00  0.00              
ATOM    711 2HG1 VAL A  51      -5.571  31.778 -81.688  1.00  0.00              
ATOM    712 3HG1 VAL A  51      -4.695  30.373 -82.341  1.00  0.00              
ATOM    713 1HG2 VAL A  51      -6.682  29.813 -84.632  1.00  0.00              
ATOM    714 2HG2 VAL A  51      -5.993  28.573 -83.557  1.00  0.00              
ATOM    715 3HG2 VAL A  51      -7.758  28.726 -83.722  1.00  0.00              
ATOM    716  N   THR A  52      -6.049  30.593 -79.270  1.00  0.00              
ATOM    717  CA  THR A  52      -5.946  31.609 -78.237  1.00  0.00              
ATOM    718  C   THR A  52      -4.855  32.555 -78.722  1.00  0.00              
ATOM    719  O   THR A  52      -3.770  32.120 -79.133  1.00  0.00              
ATOM    720  CB  THR A  52      -5.530  31.019 -76.880  1.00  0.00              
ATOM    721  OG1 THR A  52      -6.496  30.049 -76.464  1.00  0.00              
ATOM    722  CG2 THR A  52      -5.455  32.114 -75.821  1.00  0.00              
ATOM    723  H   THR A  52      -5.332  29.885 -79.337  1.00  0.00              
ATOM    724  HA  THR A  52      -6.894  32.139 -78.145  1.00  0.00              
ATOM    725  HB  THR A  52      -4.553  30.547 -76.983  1.00  0.00              
ATOM    726  HG1 THR A  52      -6.334  29.220 -76.921  1.00  0.00              
ATOM    727 1HG2 THR A  52      -5.159  31.677 -74.868  1.00  0.00              
ATOM    728 2HG2 THR A  52      -4.721  32.861 -76.122  1.00  0.00              
ATOM    729 3HG2 THR A  52      -6.431  32.585 -75.717  1.00  0.00              
ATOM    730  N   VAL A  53      -5.157  33.845 -78.704  1.00  0.00              
ATOM    731  CA  VAL A  53      -4.216  34.862 -79.141  1.00  0.00              
ATOM    732  C   VAL A  53      -3.886  35.746 -77.949  1.00  0.00              
ATOM    733  O   VAL A  53      -4.787  36.270 -77.291  1.00  0.00              
ATOM    734  CB  VAL A  53      -4.822  35.738 -80.272  1.00  0.00              
ATOM    735  CG1 VAL A  53      -3.787  36.741 -80.763  1.00  0.00              
ATOM    736  CG2 VAL A  53      -5.312  34.861 -81.421  1.00  0.00              
ATOM    737  H   VAL A  53      -6.070  34.127 -78.376  1.00  0.00              
ATOM    738  HA  VAL A  53      -3.277  34.417 -79.473  1.00  0.00              
ATOM    739  HB  VAL A  53      -5.692  36.266 -79.883  1.00  0.00              
ATOM    740 1HG1 VAL A  53      -4.220  37.352 -81.556  1.00  0.00              
ATOM    741 2HG1 VAL A  53      -3.482  37.383 -79.937  1.00  0.00              
ATOM    742 3HG1 VAL A  53      -2.919  36.208 -81.150  1.00  0.00              
ATOM    743 1HG2 VAL A  53      -5.734  35.489 -82.205  1.00  0.00              
ATOM    744 2HG2 VAL A  53      -4.475  34.290 -81.824  1.00  0.00              
ATOM    745 3HG2 VAL A  53      -6.077  34.175 -81.055  1.00  0.00              
ATOM    746  N   GLU A  54      -2.596  35.899 -77.676  1.00  0.00              
ATOM    747  CA  GLU A  54      -2.137  36.731 -76.569  1.00  0.00              
ATOM    748  C   GLU A  54      -1.176  37.783 -77.092  1.00  0.00              
ATOM    749  O   GLU A  54      -0.222  37.464 -77.809  1.00  0.00              
ATOM    750  CB  GLU A  54      -1.465  35.884 -75.486  1.00  0.00              
ATOM    751  CG  GLU A  54      -2.310  34.724 -74.980  1.00  0.00              
ATOM    752  CD  GLU A  54      -1.581  33.934 -73.929  1.00  0.00              
ATOM    753  OE1 GLU A  54      -0.492  33.487 -74.198  1.00  0.00              
ATOM    754  OE2 GLU A  54      -2.061  33.873 -72.822  1.00  0.00              
ATOM    755  H   GLU A  54      -1.914  35.426 -78.251  1.00  0.00              
ATOM    756  HA  GLU A  54      -2.985  37.251 -76.121  1.00  0.00              
ATOM    757 1HB  GLU A  54      -0.538  35.499 -75.912  1.00  0.00              
ATOM    758 2HB  GLU A  54      -1.234  36.553 -74.656  1.00  0.00              
ATOM    759 1HG  GLU A  54      -3.282  35.031 -74.594  1.00  0.00              
ATOM    760 2HG  GLU A  54      -2.451  34.105 -75.866  1.00  0.00              
ATOM    761  N   TRP A  55      -1.438  39.035 -76.731  1.00  0.00              
ATOM    762  CA  TRP A  55      -0.602  40.155 -77.130  1.00  0.00              
ATOM    763  C   TRP A  55      -0.061  40.884 -75.913  1.00  0.00              
ATOM    764  O   TRP A  55      -0.812  41.223 -75.000  1.00  0.00              
ATOM    765  CB  TRP A  55      -1.389  41.198 -77.933  1.00  0.00              
ATOM    766  CG  TRP A  55      -1.985  40.739 -79.215  1.00  0.00              
ATOM    767  CD1 TRP A  55      -3.303  40.467 -79.457  1.00  0.00              
ATOM    768  CD2 TRP A  55      -1.298  40.523 -80.451  1.00  0.00              
ATOM    769  NE1 TRP A  55      -3.479  40.099 -80.768  1.00  0.00              
ATOM    770  CE2 TRP A  55      -2.264  40.121 -81.400  1.00  0.00              
ATOM    771  CE3 TRP A  55       0.041  40.631 -80.850  1.00  0.00              
ATOM    772  CZ2 TRP A  55      -1.933  39.825 -82.725  1.00  0.00              
ATOM    773  CZ3 TRP A  55       0.368  40.339 -82.171  1.00  0.00              
ATOM    774  CH2 TRP A  55      -0.617  39.938 -83.090  1.00  0.00              
ATOM    775  H   TRP A  55      -2.251  39.208 -76.157  1.00  0.00              
ATOM    776  HA  TRP A  55       0.259  39.792 -77.691  1.00  0.00              
ATOM    777 1HB  TRP A  55      -2.230  41.569 -77.347  1.00  0.00              
ATOM    778 2HB  TRP A  55      -0.740  42.031 -78.205  1.00  0.00              
ATOM    779  HD1 TRP A  55      -3.990  40.575 -78.620  1.00  0.00              
ATOM    780  HE1 TRP A  55      -4.359  39.852 -81.197  1.00  0.00              
ATOM    781  HE3 TRP A  55       0.841  40.936 -80.176  1.00  0.00              
ATOM    782  HZ2 TRP A  55      -2.725  39.521 -83.410  1.00  0.00              
ATOM    783  HZ3 TRP A  55       1.411  40.429 -82.476  1.00  0.00              
ATOM    784  HH2 TRP A  55      -0.325  39.712 -84.116  1.00  0.00              
ATOM    785  N   TRP A  56       1.244  41.116 -75.894  1.00  0.00              
ATOM    786  CA  TRP A  56       1.845  41.919 -74.838  1.00  0.00              
ATOM    787  C   TRP A  56       3.194  42.403 -75.323  1.00  0.00              
ATOM    788  O   TRP A  56       3.718  41.926 -76.333  1.00  0.00              
ATOM    789  CB  TRP A  56       1.961  41.160 -73.502  1.00  0.00              
ATOM    790  CG  TRP A  56       3.083  40.186 -73.382  1.00  0.00              
ATOM    791  CD1 TRP A  56       4.343  40.430 -72.912  1.00  0.00              
ATOM    792  CD2 TRP A  56       3.032  38.791 -73.692  1.00  0.00              
ATOM    793  NE1 TRP A  56       5.079  39.268 -72.906  1.00  0.00              
ATOM    794  CE2 TRP A  56       4.298  38.247 -73.382  1.00  0.00              
ATOM    795  CE3 TRP A  56       2.037  37.946 -74.202  1.00  0.00              
ATOM    796  CZ2 TRP A  56       4.595  36.888 -73.564  1.00  0.00              
ATOM    797  CZ3 TRP A  56       2.331  36.597 -74.383  1.00  0.00              
ATOM    798  CH2 TRP A  56       3.600  36.082 -74.065  1.00  0.00              
ATOM    799  H   TRP A  56       1.835  40.734 -76.618  1.00  0.00              
ATOM    800  HA  TRP A  56       1.218  42.786 -74.631  1.00  0.00              
ATOM    801 1HB  TRP A  56       2.108  41.862 -72.681  1.00  0.00              
ATOM    802 2HB  TRP A  56       1.059  40.575 -73.323  1.00  0.00              
ATOM    803  HD1 TRP A  56       4.572  41.455 -72.625  1.00  0.00              
ATOM    804  HE1 TRP A  56       6.038  39.180 -72.602  1.00  0.00              
ATOM    805  HE3 TRP A  56       1.039  38.296 -74.463  1.00  0.00              
ATOM    806  HZ2 TRP A  56       5.590  36.527 -73.303  1.00  0.00              
ATOM    807  HZ3 TRP A  56       1.550  35.948 -74.779  1.00  0.00              
ATOM    808  HH2 TRP A  56       3.798  35.021 -74.220  1.00  0.00              
ATOM    809  N   THR A  57       3.728  43.393 -74.625  1.00  0.00              
ATOM    810  CA  THR A  57       5.016  43.962 -74.962  1.00  0.00              
ATOM    811  C   THR A  57       5.970  43.615 -73.829  1.00  0.00              
ATOM    812  O   THR A  57       5.836  44.111 -72.711  1.00  0.00              
ATOM    813  CB  THR A  57       4.901  45.484 -75.129  1.00  0.00              
ATOM    814  OG1 THR A  57       3.946  45.768 -76.162  1.00  0.00              
ATOM    815  CG2 THR A  57       6.242  46.085 -75.514  1.00  0.00              
ATOM    816  H   THR A  57       3.219  43.761 -73.834  1.00  0.00              
ATOM    817  HA  THR A  57       5.386  43.516 -75.886  1.00  0.00              
ATOM    818  HB  THR A  57       4.567  45.920 -74.187  1.00  0.00              
ATOM    819  HG1 THR A  57       3.058  45.694 -75.805  1.00  0.00              
ATOM    820 1HG2 THR A  57       6.137  47.164 -75.627  1.00  0.00              
ATOM    821 2HG2 THR A  57       6.974  45.870 -74.735  1.00  0.00              
ATOM    822 3HG2 THR A  57       6.576  45.652 -76.456  1.00  0.00              
ATOM    823  N   HIS A  58       6.920  42.737 -74.132  1.00  0.00              
ATOM    824  CA  HIS A  58       7.898  42.270 -73.156  1.00  0.00              
ATOM    825  C   HIS A  58       8.617  43.368 -72.385  1.00  0.00              
ATOM    826  O   HIS A  58       8.640  43.354 -71.154  1.00  0.00              
ATOM    827  CB  HIS A  58       8.939  41.389 -73.854  1.00  0.00              
ATOM    828  CG  HIS A  58      10.035  40.921 -72.948  1.00  0.00              
ATOM    829  ND1 HIS A  58       9.860  39.905 -72.032  1.00  0.00              
ATOM    830  CD2 HIS A  58      11.319  41.329 -72.817  1.00  0.00              
ATOM    831  CE1 HIS A  58      10.992  39.709 -71.376  1.00  0.00              
ATOM    832  NE2 HIS A  58      11.891  40.560 -71.834  1.00  0.00              
ATOM    833  H   HIS A  58       6.961  42.383 -75.077  1.00  0.00              
ATOM    834  HA  HIS A  58       7.395  41.689 -72.383  1.00  0.00              
ATOM    835 1HB  HIS A  58       8.464  40.493 -74.257  1.00  0.00              
ATOM    836 2HB  HIS A  58       9.416  41.941 -74.663  1.00  0.00              
ATOM    837  HD2 HIS A  58      11.907  42.097 -73.321  1.00  0.00              
ATOM    838  HE1 HIS A  58      11.060  38.943 -70.604  1.00  0.00              
ATOM    839  HE2 HIS A  58      12.847  40.640 -71.518  1.00  0.00              
ATOM    840  N   SER A  59       9.205  44.315 -73.106  1.00  0.00              
ATOM    841  CA  SER A  59       9.954  45.388 -72.468  1.00  0.00              
ATOM    842  C   SER A  59       9.129  46.171 -71.460  1.00  0.00              
ATOM    843  O   SER A  59       9.653  46.613 -70.434  1.00  0.00              
ATOM    844  CB  SER A  59      10.523  46.344 -73.523  1.00  0.00              
ATOM    845  OG  SER A  59       9.506  47.134 -74.113  1.00  0.00              
ATOM    846  H   SER A  59       9.135  44.296 -74.113  1.00  0.00              
ATOM    847  HA  SER A  59      10.868  45.047 -71.979  1.00  0.00              
ATOM    848 1HB  SER A  59      11.252  46.997 -73.044  1.00  0.00              
ATOM    849 2HB  SER A  59      11.016  45.757 -74.297  1.00  0.00              
ATOM    850  HG  SER A  59       9.817  47.479 -74.954  1.00  0.00              
ATOM    851  N   ALA A  60       7.842  46.336 -71.745  1.00  0.00              
ATOM    852  CA  ALA A  60       6.947  47.081 -70.870  1.00  0.00              
ATOM    853  C   ALA A  60       6.348  46.221 -69.764  1.00  0.00              
ATOM    854  O   ALA A  60       5.770  46.745 -68.810  1.00  0.00              
ATOM    855  CB  ALA A  60       5.832  47.710 -71.695  1.00  0.00              
ATOM    856  H   ALA A  60       7.475  45.932 -72.595  1.00  0.00              
ATOM    857  HA  ALA A  60       7.517  47.865 -70.372  1.00  0.00              
ATOM    858 1HB  ALA A  60       5.164  48.267 -71.038  1.00  0.00              
ATOM    859 2HB  ALA A  60       6.262  48.387 -72.433  1.00  0.00              
ATOM    860 3HB  ALA A  60       5.271  46.928 -72.204  1.00  0.00              
ATOM    861  N   GLY A  61       6.480  44.907 -69.897  1.00  0.00              
ATOM    862  CA  GLY A  61       5.932  44.006 -68.899  1.00  0.00              
ATOM    863  C   GLY A  61       4.417  44.073 -68.856  1.00  0.00              
ATOM    864  O   GLY A  61       3.808  43.890 -67.800  1.00  0.00              
ATOM    865  H   GLY A  61       6.964  44.521 -70.695  1.00  0.00              
ATOM    866 1HA  GLY A  61       6.232  42.985 -69.138  1.00  0.00              
ATOM    867 2HA  GLY A  61       6.323  44.279 -67.920  1.00  0.00              
ATOM    868  N   GLY A  62       3.798  44.335 -70.002  1.00  0.00              
ATOM    869  CA  GLY A  62       2.353  44.425 -70.034  1.00  0.00              
ATOM    870  C   GLY A  62       1.766  44.823 -71.370  1.00  0.00              
ATOM    871  O   GLY A  62       2.409  44.708 -72.418  1.00  0.00              
ATOM    872  H   GLY A  62       4.319  44.473 -70.856  1.00  0.00              
ATOM    873 1HA  GLY A  62       1.930  43.454 -69.775  1.00  0.00              
ATOM    874 2HA  GLY A  62       2.026  45.168 -69.307  1.00  0.00              
ATOM    875  N   VAL A  63       0.533  45.310 -71.314  1.00  0.00              
ATOM    876  CA  VAL A  63      -0.215  45.710 -72.495  1.00  0.00              
ATOM    877  C   VAL A  63      -0.002  47.174 -72.860  1.00  0.00              
ATOM    878  O   VAL A  63      -0.119  48.062 -72.011  1.00  0.00              
ATOM    879  CB  VAL A  63      -1.721  45.448 -72.274  1.00  0.00              
ATOM    880  CG1 VAL A  63      -2.517  45.864 -73.494  1.00  0.00              
ATOM    881  CG2 VAL A  63      -1.946  43.973 -71.974  1.00  0.00              
ATOM    882  H   VAL A  63       0.103  45.403 -70.405  1.00  0.00              
ATOM    883  HA  VAL A  63       0.122  45.169 -73.380  1.00  0.00              
ATOM    884  HB  VAL A  63      -2.054  46.010 -71.402  1.00  0.00              
ATOM    885 1HG1 VAL A  63      -3.576  45.672 -73.320  1.00  0.00              
ATOM    886 2HG1 VAL A  63      -2.367  46.927 -73.681  1.00  0.00              
ATOM    887 3HG1 VAL A  63      -2.183  45.292 -74.359  1.00  0.00              
ATOM    888 1HG2 VAL A  63      -3.009  43.791 -71.818  1.00  0.00              
ATOM    889 2HG2 VAL A  63      -1.594  43.374 -72.814  1.00  0.00              
ATOM    890 3HG2 VAL A  63      -1.395  43.696 -71.075  1.00  0.00              
ATOM    891  N   THR A  64       0.315  47.416 -74.127  1.00  0.00              
ATOM    892  CA  THR A  64       0.543  48.769 -74.624  1.00  0.00              
ATOM    893  C   THR A  64      -0.424  49.070 -75.763  1.00  0.00              
ATOM    894  O   THR A  64      -1.202  48.209 -76.175  1.00  0.00              
ATOM    895  CB  THR A  64       1.971  48.942 -75.164  1.00  0.00              
ATOM    896  OG1 THR A  64       2.137  48.125 -76.330  1.00  0.00              
ATOM    897  CG2 THR A  64       2.994  48.547 -74.106  1.00  0.00              
ATOM    898  H   THR A  64       0.400  46.637 -74.764  1.00  0.00              
ATOM    899  HA  THR A  64       0.346  49.491 -73.831  1.00  0.00              
ATOM    900  HB  THR A  64       2.121  49.985 -75.442  1.00  0.00              
ATOM    901  HG1 THR A  64       1.989  47.205 -76.099  1.00  0.00              
ATOM    902 1HG2 THR A  64       3.999  48.677 -74.507  1.00  0.00              
ATOM    903 2HG2 THR A  64       2.869  49.178 -73.226  1.00  0.00              
ATOM    904 3HG2 THR A  64       2.845  47.504 -73.829  1.00  0.00              
ATOM    905  N   GLU A  65      -0.362  50.292 -76.278  1.00  0.00              
ATOM    906  CA  GLU A  65      -1.236  50.695 -77.368  1.00  0.00              
ATOM    907  C   GLU A  65      -1.046  49.793 -78.589  1.00  0.00              
ATOM    908  O   GLU A  65      -2.008  49.479 -79.291  1.00  0.00              
ATOM    909  CB  GLU A  65      -0.964  52.156 -77.737  1.00  0.00              
ATOM    910  CG  GLU A  65      -2.119  52.851 -78.438  1.00  0.00              
ATOM    911  CD  GLU A  65      -3.419  52.757 -77.653  1.00  0.00              
ATOM    912  OE1 GLU A  65      -3.367  52.723 -76.406  1.00  0.00              
ATOM    913  OE2 GLU A  65      -4.497  52.732 -78.281  1.00  0.00              
ATOM    914  H   GLU A  65       0.303  50.957 -75.909  1.00  0.00              
ATOM    915  HA  GLU A  65      -2.278  50.590 -77.065  1.00  0.00              
ATOM    916 1HB  GLU A  65      -0.734  52.681 -76.810  1.00  0.00              
ATOM    917 2HB  GLU A  65      -0.088  52.163 -78.386  1.00  0.00              
ATOM    918 1HG  GLU A  65      -1.922  53.899 -78.663  1.00  0.00              
ATOM    919 2HG  GLU A  65      -2.226  52.295 -79.368  1.00  0.00              
ATOM    920  N   LYS A  66       0.189  49.371 -78.844  1.00  0.00              
ATOM    921  CA  LYS A  66       0.452  48.502 -79.987  1.00  0.00              
ATOM    922  C   LYS A  66      -0.304  47.185 -79.837  1.00  0.00              
ATOM    923  O   LYS A  66      -0.820  46.642 -80.813  1.00  0.00              
ATOM    924  CB  LYS A  66       1.949  48.218 -80.114  1.00  0.00              
ATOM    925  CG  LYS A  66       2.323  47.400 -81.340  1.00  0.00              
ATOM    926  CD  LYS A  66       1.998  48.147 -82.623  1.00  0.00              
ATOM    927  CE  LYS A  66       2.525  47.401 -83.839  1.00  0.00              
ATOM    928  NZ  LYS A  66       2.244  48.141 -85.100  1.00  0.00              
ATOM    929  H   LYS A  66       0.957  49.648 -78.249  1.00  0.00              
ATOM    930  HA  LYS A  66       0.092  48.976 -80.901  1.00  0.00              
ATOM    931 1HB  LYS A  66       2.455  49.183 -80.150  1.00  0.00              
ATOM    932 2HB  LYS A  66       2.251  47.684 -79.213  1.00  0.00              
ATOM    933 1HG  LYS A  66       3.392  47.189 -81.302  1.00  0.00              
ATOM    934 2HG  LYS A  66       1.768  46.463 -81.314  1.00  0.00              
ATOM    935 1HD  LYS A  66       0.915  48.253 -82.699  1.00  0.00              
ATOM    936 2HD  LYS A  66       2.455  49.135 -82.575  1.00  0.00              
ATOM    937 1HE  LYS A  66       3.600  47.272 -83.722  1.00  0.00              
ATOM    938 2HE  LYS A  66       2.045  46.423 -83.874  1.00  0.00              
ATOM    939 1HZ  LYS A  66       2.606  47.618 -85.885  1.00  0.00              
ATOM    940 2HZ  LYS A  66       1.246  48.260 -85.206  1.00  0.00              
ATOM    941 3HZ  LYS A  66       2.689  49.047 -85.065  1.00  0.00              
ATOM    942  N   ASP A  67      -0.358  46.666 -78.616  1.00  0.00              
ATOM    943  CA  ASP A  67      -1.063  45.418 -78.369  1.00  0.00              
ATOM    944  C   ASP A  67      -2.549  45.575 -78.656  1.00  0.00              
ATOM    945  O   ASP A  67      -3.173  44.689 -79.239  1.00  0.00              
ATOM    946  CB  ASP A  67      -0.827  44.979 -76.932  1.00  0.00              
ATOM    947  CG  ASP A  67       0.624  44.662 -76.676  1.00  0.00              
ATOM    948  OD1 ASP A  67       1.154  43.772 -77.371  1.00  0.00              
ATOM    949  OD2 ASP A  67       1.238  45.307 -75.799  1.00  0.00              
ATOM    950  H   ASP A  67       0.093  47.137 -77.845  1.00  0.00              
ATOM    951  HA  ASP A  67      -0.691  44.645 -79.042  1.00  0.00              
ATOM    952 1HB  ASP A  67      -1.210  45.684 -76.194  1.00  0.00              
ATOM    953 2HB  ASP A  67      -1.425  44.067 -76.910  1.00  0.00              
ATOM    954  N   ARG A  68      -3.120  46.706 -78.254  1.00  0.00              
ATOM    955  CA  ARG A  68      -4.532  46.946 -78.511  1.00  0.00              
ATOM    956  C   ARG A  68      -4.795  47.085 -80.003  1.00  0.00              
ATOM    957  O   ARG A  68      -5.838  46.652 -80.495  1.00  0.00              
ATOM    958  CB  ARG A  68      -5.004  48.175 -77.737  1.00  0.00              
ATOM    959  CG  ARG A  68      -5.103  47.938 -76.239  1.00  0.00              
ATOM    960  CD  ARG A  68      -5.734  49.119 -75.515  1.00  0.00              
ATOM    961  NE  ARG A  68      -4.771  50.176 -75.224  1.00  0.00              
ATOM    962  CZ  ARG A  68      -3.941  50.166 -74.185  1.00  0.00              
ATOM    963  NH1 ARG A  68      -3.957  49.151 -73.331  1.00  0.00              
ATOM    964  NH2 ARG A  68      -3.096  51.171 -74.000  1.00  0.00              
ATOM    965  H   ARG A  68      -2.582  47.409 -77.767  1.00  0.00              
ATOM    966  HA  ARG A  68      -5.120  46.095 -78.166  1.00  0.00              
ATOM    967 1HB  ARG A  68      -4.293  48.974 -77.943  1.00  0.00              
ATOM    968 2HB  ARG A  68      -5.981  48.447 -78.137  1.00  0.00              
ATOM    969 1HG  ARG A  68      -5.710  47.049 -76.068  1.00  0.00              
ATOM    970 2HG  ARG A  68      -4.098  47.773 -75.847  1.00  0.00              
ATOM    971 1HD  ARG A  68      -6.524  49.535 -76.139  1.00  0.00              
ATOM    972 2HD  ARG A  68      -6.159  48.771 -74.574  1.00  0.00              
ATOM    973  HE  ARG A  68      -4.584  51.034 -75.726  1.00  0.00              
ATOM    974 1HH1 ARG A  68      -4.601  48.385 -73.472  1.00  0.00              
ATOM    975 2HH1 ARG A  68      -3.325  49.148 -72.543  1.00  0.00              
ATOM    976 1HH2 ARG A  68      -3.085  51.944 -74.651  1.00  0.00              
ATOM    977 2HH2 ARG A  68      -2.468  51.160 -73.210  1.00  0.00              
ATOM    978  N   GLU A  69      -3.851  47.682 -80.723  1.00  0.00              
ATOM    979  CA  GLU A  69      -3.989  47.822 -82.164  1.00  0.00              
ATOM    980  C   GLU A  69      -3.985  46.428 -82.790  1.00  0.00              
ATOM    981  O   GLU A  69      -4.800  46.126 -83.658  1.00  0.00              
ATOM    982  CB  GLU A  69      -2.832  48.637 -82.742  1.00  0.00              
ATOM    983  CG  GLU A  69      -2.864  48.731 -84.256  1.00  0.00              
ATOM    984  CD  GLU A  69      -1.643  49.413 -84.835  1.00  0.00              
ATOM    985  OE1 GLU A  69      -1.610  49.608 -86.067  1.00  0.00              
ATOM    986  OE2 GLU A  69      -0.719  49.754 -84.068  1.00  0.00              
ATOM    987  H   GLU A  69      -3.025  48.045 -80.270  1.00  0.00              
ATOM    988  HA  GLU A  69      -4.942  48.297 -82.400  1.00  0.00              
ATOM    989 1HB  GLU A  69      -2.895  49.634 -82.305  1.00  0.00              
ATOM    990 2HB  GLU A  69      -1.909  48.156 -82.417  1.00  0.00              
ATOM    991 1HG  GLU A  69      -2.983  47.766 -84.748  1.00  0.00              
ATOM    992 2HG  GLU A  69      -3.738  49.350 -84.456  1.00  0.00              
ATOM    993  N   MET A  70      -3.062  45.576 -82.349  1.00  0.00              
ATOM    994  CA  MET A  70      -2.987  44.223 -82.887  1.00  0.00              
ATOM    995  C   MET A  70      -4.262  43.438 -82.592  1.00  0.00              
ATOM    996  O   MET A  70      -4.709  42.648 -83.417  1.00  0.00              
ATOM    997  CB  MET A  70      -1.766  43.481 -82.332  1.00  0.00              
ATOM    998  CG  MET A  70      -0.434  44.125 -82.701  1.00  0.00              
ATOM    999  SD  MET A  70      -0.221  44.453 -84.477  1.00  0.00              
ATOM   1000  CE  MET A  70      -0.083  42.779 -85.114  1.00  0.00              
ATOM   1001  H   MET A  70      -2.404  45.859 -81.637  1.00  0.00              
ATOM   1002  HA  MET A  70      -2.891  44.259 -83.972  1.00  0.00              
ATOM   1003 1HB  MET A  70      -1.876  43.455 -81.249  1.00  0.00              
ATOM   1004 2HB  MET A  70      -1.806  42.465 -82.726  1.00  0.00              
ATOM   1005 1HG  MET A  70      -0.355  45.072 -82.167  1.00  0.00              
ATOM   1006 2HG  MET A  70       0.366  43.458 -82.379  1.00  0.00              
ATOM   1007 1HE  MET A  70       0.052  42.810 -86.195  1.00  0.00              
ATOM   1008 2HE  MET A  70       0.774  42.284 -84.655  1.00  0.00              
ATOM   1009 3HE  MET A  70      -0.992  42.224 -84.878  1.00  0.00              
ATOM   1010  N   ALA A  71      -4.846  43.656 -81.419  1.00  0.00              
ATOM   1011  CA  ALA A  71      -6.081  42.973 -81.058  1.00  0.00              
ATOM   1012  C   ALA A  71      -7.203  43.381 -82.019  1.00  0.00              
ATOM   1013  O   ALA A  71      -7.959  42.541 -82.503  1.00  0.00              
ATOM   1014  CB  ALA A  71      -6.464  43.316 -79.627  1.00  0.00              
ATOM   1015  H   ALA A  71      -4.432  44.304 -80.764  1.00  0.00              
ATOM   1016  HA  ALA A  71      -5.927  41.898 -81.155  1.00  0.00              
ATOM   1017 1HB  ALA A  71      -7.388  42.801 -79.366  1.00  0.00              
ATOM   1018 2HB  ALA A  71      -5.669  43.000 -78.951  1.00  0.00              
ATOM   1019 3HB  ALA A  71      -6.611  44.391 -79.538  1.00  0.00              
ATOM   1020  N   ARG A  72      -7.305  44.674 -82.302  1.00  0.00              
ATOM   1021  CA  ARG A  72      -8.344  45.148 -83.207  1.00  0.00              
ATOM   1022  C   ARG A  72      -8.124  44.626 -84.625  1.00  0.00              
ATOM   1023  O   ARG A  72      -9.082  44.251 -85.311  1.00  0.00              
ATOM   1024  CB  ARG A  72      -8.390  46.676 -83.210  1.00  0.00              
ATOM   1025  CG  ARG A  72      -8.939  47.281 -81.933  1.00  0.00              
ATOM   1026  CD  ARG A  72      -9.174  48.772 -82.103  1.00  0.00              
ATOM   1027  NE  ARG A  72      -7.929  49.530 -82.107  1.00  0.00              
ATOM   1028  CZ  ARG A  72      -7.273  49.881 -81.006  1.00  0.00              
ATOM   1029  NH1 ARG A  72      -7.747  49.546 -79.809  1.00  0.00              
ATOM   1030  NH2 ARG A  72      -6.148  50.567 -81.107  1.00  0.00              
ATOM   1031  H   ARG A  72      -6.666  45.341 -81.894  1.00  0.00              
ATOM   1032  HA  ARG A  72      -9.315  44.769 -82.885  1.00  0.00              
ATOM   1033 1HB  ARG A  72      -7.371  47.025 -83.372  1.00  0.00              
ATOM   1034 2HB  ARG A  72      -9.014  46.973 -84.053  1.00  0.00              
ATOM   1035 1HG  ARG A  72      -9.879  46.785 -81.690  1.00  0.00              
ATOM   1036 2HG  ARG A  72      -8.220  47.109 -81.131  1.00  0.00              
ATOM   1037 1HD  ARG A  72      -9.688  48.944 -83.048  1.00  0.00              
ATOM   1038 2HD  ARG A  72      -9.795  49.128 -81.282  1.00  0.00              
ATOM   1039  HE  ARG A  72      -7.395  49.889 -82.888  1.00  0.00              
ATOM   1040 1HH1 ARG A  72      -8.608  49.023 -79.738  1.00  0.00              
ATOM   1041 2HH1 ARG A  72      -7.244  49.816 -78.976  1.00  0.00              
ATOM   1042 1HH2 ARG A  72      -5.794  50.820 -82.020  1.00  0.00              
ATOM   1043 2HH2 ARG A  72      -5.648  50.836 -80.273  1.00  0.00              
ATOM   1044  N   LEU A  73      -6.869  44.583 -85.063  1.00  0.00              
ATOM   1045  CA  LEU A  73      -6.567  44.088 -86.400  1.00  0.00              
ATOM   1046  C   LEU A  73      -6.839  42.586 -86.475  1.00  0.00              
ATOM   1047  O   LEU A  73      -7.209  42.071 -87.532  1.00  0.00              
ATOM   1048  CB  LEU A  73      -5.115  44.405 -86.765  1.00  0.00              
ATOM   1049  CG  LEU A  73      -4.829  45.902 -86.951  1.00  0.00              
ATOM   1050  CD1 LEU A  73      -3.344  46.127 -87.151  1.00  0.00              
ATOM   1051  CD2 LEU A  73      -5.621  46.435 -88.142  1.00  0.00              
ATOM   1052  H   LEU A  73      -6.112  44.894 -84.471  1.00  0.00              
ATOM   1053  HA  LEU A  73      -7.222  44.570 -87.124  1.00  0.00              
ATOM   1054 1HB  LEU A  73      -4.622  44.031 -85.869  1.00  0.00              
ATOM   1055 2HB  LEU A  73      -4.782  43.831 -87.629  1.00  0.00              
ATOM   1056  HG  LEU A  73      -5.189  46.414 -86.058  1.00  0.00              
ATOM   1057 1HD1 LEU A  73      -3.151  47.192 -87.282  1.00  0.00              
ATOM   1058 2HD1 LEU A  73      -2.800  45.766 -86.278  1.00  0.00              
ATOM   1059 3HD1 LEU A  73      -3.010  45.587 -88.036  1.00  0.00              
ATOM   1060 1HD2 LEU A  73      -5.415  47.498 -88.269  1.00  0.00              
ATOM   1061 2HD2 LEU A  73      -5.328  45.898 -89.044  1.00  0.00              
ATOM   1062 3HD2 LEU A  73      -6.687  46.292 -87.964  1.00  0.00              
ATOM   1063  N   THR A  74      -6.672  41.888 -85.353  1.00  0.00              
ATOM   1064  CA  THR A  74      -6.934  40.453 -85.304  1.00  0.00              
ATOM   1065  C   THR A  74      -8.434  40.215 -85.500  1.00  0.00              
ATOM   1066  O   THR A  74      -8.842  39.360 -86.289  1.00  0.00              
ATOM   1067  CB  THR A  74      -6.480  39.846 -83.954  1.00  0.00              
ATOM   1068  OG1 THR A  74      -5.051  39.932 -83.845  1.00  0.00              
ATOM   1069  CG2 THR A  74      -6.886  38.388 -83.858  1.00  0.00              
ATOM   1070  H   THR A  74      -6.357  42.360 -84.517  1.00  0.00              
ATOM   1071  HA  THR A  74      -6.408  39.954 -86.118  1.00  0.00              
ATOM   1072  HB  THR A  74      -6.944  40.404 -83.141  1.00  0.00              
ATOM   1073  HG1 THR A  74      -4.646  39.446 -84.567  1.00  0.00              
ATOM   1074 1HG2 THR A  74      -6.557  37.982 -82.901  1.00  0.00              
ATOM   1075 2HG2 THR A  74      -7.970  38.307 -83.935  1.00  0.00              
ATOM   1076 3HG2 THR A  74      -6.422  37.828 -84.669  1.00  0.00              
ATOM   1077  N   ASP A  75      -9.260  40.971 -84.784  1.00  0.00              
ATOM   1078  CA  ASP A  75     -10.706  40.821 -84.927  1.00  0.00              
ATOM   1079  C   ASP A  75     -11.162  41.159 -86.335  1.00  0.00              
ATOM   1080  O   ASP A  75     -12.089  40.540 -86.859  1.00  0.00              
ATOM   1081  CB  ASP A  75     -11.456  41.727 -83.952  1.00  0.00              
ATOM   1082  CG  ASP A  75     -11.512  41.162 -82.556  1.00  0.00              
ATOM   1083  OD1 ASP A  75     -11.440  39.926 -82.404  1.00  0.00              
ATOM   1084  OD2 ASP A  75     -11.651  41.958 -81.607  1.00  0.00              
ATOM   1085  H   ASP A  75      -8.898  41.655 -84.135  1.00  0.00              
ATOM   1086  HA  ASP A  75     -10.989  39.782 -84.752  1.00  0.00              
ATOM   1087 1HB  ASP A  75     -11.081  42.750 -83.934  1.00  0.00              
ATOM   1088 2HB  ASP A  75     -12.449  41.711 -84.401  1.00  0.00              
ATOM   1089  N   ALA A  76     -10.518  42.151 -86.936  1.00  0.00              
ATOM   1090  CA  ALA A  76     -10.876  42.572 -88.282  1.00  0.00              
ATOM   1091  C   ALA A  76     -10.738  41.429 -89.286  1.00  0.00              
ATOM   1092  O   ALA A  76     -11.451  41.390 -90.291  1.00  0.00              
ATOM   1093  CB  ALA A  76     -10.012  43.750 -88.700  1.00  0.00              
ATOM   1094  H   ALA A  76      -9.766  42.625 -86.456  1.00  0.00              
ATOM   1095  HA  ALA A  76     -11.923  42.875 -88.287  1.00  0.00              
ATOM   1096 1HB  ALA A  76     -10.285  44.060 -89.709  1.00  0.00              
ATOM   1097 2HB  ALA A  76     -10.169  44.580 -88.010  1.00  0.00              
ATOM   1098 3HB  ALA A  76      -8.964  43.456 -88.683  1.00  0.00              
ATOM   1099  N   LEU A  77      -9.828  40.499 -89.013  1.00  0.00              
ATOM   1100  CA  LEU A  77      -9.606  39.353 -89.895  1.00  0.00              
ATOM   1101  C   LEU A  77     -10.869  38.516 -90.056  1.00  0.00              
ATOM   1102  O   LEU A  77     -11.042  37.825 -91.060  1.00  0.00              
ATOM   1103  CB  LEU A  77      -8.496  38.459 -89.338  1.00  0.00              
ATOM   1104  CG  LEU A  77      -7.094  39.049 -89.180  1.00  0.00              
ATOM   1105  CD1 LEU A  77      -6.203  38.051 -88.447  1.00  0.00              
ATOM   1106  CD2 LEU A  77      -6.517  39.378 -90.548  1.00  0.00              
ATOM   1107  H   LEU A  77      -9.275  40.587 -88.173  1.00  0.00              
ATOM   1108  HA  LEU A  77      -9.344  39.705 -90.892  1.00  0.00              
ATOM   1109 1HB  LEU A  77      -8.907  38.261 -88.350  1.00  0.00              
ATOM   1110 2HB  LEU A  77      -8.415  37.524 -89.892  1.00  0.00              
ATOM   1111  HG  LEU A  77      -7.197  39.985 -88.630  1.00  0.00              
ATOM   1112 1HD1 LEU A  77      -5.203  38.470 -88.333  1.00  0.00              
ATOM   1113 2HD1 LEU A  77      -6.622  37.844 -87.462  1.00  0.00              
ATOM   1114 3HD1 LEU A  77      -6.145  37.126 -89.020  1.00  0.00              
ATOM   1115 1HD2 LEU A  77      -5.518  39.799 -90.429  1.00  0.00              
ATOM   1116 2HD2 LEU A  77      -6.460  38.469 -91.147  1.00  0.00              
ATOM   1117 3HD2 LEU A  77      -7.158  40.103 -91.049  1.00  0.00              
ATOM   1118  N   LEU A  78     -11.746  38.572 -89.061  1.00  0.00              
ATOM   1119  CA  LEU A  78     -12.986  37.805 -89.089  1.00  0.00              
ATOM   1120  C   LEU A  78     -14.031  38.430 -90.005  1.00  0.00              
ATOM   1121  O   LEU A  78     -14.934  37.741 -90.481  1.00  0.00              
ATOM   1122  CB  LEU A  78     -13.568  37.693 -87.676  1.00  0.00              
ATOM   1123  CG  LEU A  78     -12.691  37.067 -86.588  1.00  0.00              
ATOM   1124  CD1 LEU A  78     -13.396  37.180 -85.243  1.00  0.00              
ATOM   1125  CD2 LEU A  78     -12.400  35.613 -86.923  1.00  0.00              
ATOM   1126  H   LEU A  78     -11.550  39.161 -88.264  1.00  0.00              
ATOM   1127  HA  LEU A  78     -12.792  36.812 -89.494  1.00  0.00              
ATOM   1128 1HB  LEU A  78     -13.706  38.751 -87.457  1.00  0.00              
ATOM   1129 2HB  LEU A  78     -14.536  37.193 -87.677  1.00  0.00              
ATOM   1130  HG  LEU A  78     -11.741  37.601 -86.591  1.00  0.00              
ATOM   1131 1HD1 LEU A  78     -12.773  36.735 -84.467  1.00  0.00              
ATOM   1132 2HD1 LEU A  78     -13.569  38.231 -85.010  1.00  0.00              
ATOM   1133 3HD1 LEU A  78     -14.350  36.656 -85.287  1.00  0.00              
ATOM   1134 1HD2 LEU A  78     -11.775  35.179 -86.142  1.00  0.00              
ATOM   1135 2HD2 LEU A  78     -13.337  35.060 -86.988  1.00  0.00              
ATOM   1136 3HD2 LEU A  78     -11.878  35.557 -87.878  1.00  0.00              
ATOM   1137  N   GLN A  79     -13.898  39.730 -90.255  1.00  0.00              
ATOM   1138  CA  GLN A  79     -14.850  40.458 -91.089  1.00  0.00              
ATOM   1139  C   GLN A  79     -16.276  40.035 -90.758  1.00  0.00              
ATOM   1140  O   GLN A  79     -16.997  39.497 -91.600  1.00  0.00              
ATOM   1141  CB  GLN A  79     -14.566  40.238 -92.578  1.00  0.00              
ATOM   1142  CG  GLN A  79     -13.402  41.067 -93.105  1.00  0.00              
ATOM   1143  CD  GLN A  79     -12.069  40.360 -92.979  1.00  0.00              
ATOM   1144  OE1 GLN A  79     -11.010  40.981 -93.076  1.00  0.00              
ATOM   1145  NE2 GLN A  79     -12.114  39.051 -92.782  1.00  0.00              
ATOM   1146  H   GLN A  79     -13.114  40.226 -89.855  1.00  0.00              
ATOM   1147  HA  GLN A  79     -14.776  41.525 -90.881  1.00  0.00              
ATOM   1148 1HB  GLN A  79     -14.357  39.176 -92.705  1.00  0.00              
ATOM   1149 2HB  GLN A  79     -15.480  40.494 -93.114  1.00  0.00              
ATOM   1150 1HG  GLN A  79     -13.421  41.560 -94.077  1.00  0.00              
ATOM   1151 2HG  GLN A  79     -13.467  41.818 -92.317  1.00  0.00              
ATOM   1152 1HE2 GLN A  79     -11.265  38.529 -92.691  1.00  0.00              
ATOM   1153 2HE2 GLN A  79     -12.996  38.584 -92.723  1.00  0.00              
ATOM   1154  N   ARG A  80     -16.663  40.282 -89.512  1.00  0.00              
ATOM   1155  CA  ARG A  80     -17.990  39.947 -89.014  1.00  0.00              
ATOM   1156  C   ARG A  80     -19.035  40.907 -89.569  1.00  0.00              
ATOM   1157  O   ARG A  80     -20.089  40.424 -90.033  1.00  0.00              
ATOM   1158  OXT ARG A  80     -18.833  42.090 -89.552  1.00  0.00              
ATOM   1159  CB  ARG A  80     -17.993  40.002 -87.487  1.00  0.00              
ATOM   1160  CG  ARG A  80     -17.056  38.999 -86.834  1.00  0.00              
ATOM   1161  CD  ARG A  80     -16.795  39.358 -85.383  1.00  0.00              
ATOM   1162  NE  ARG A  80     -16.051  40.609 -85.268  1.00  0.00              
ATOM   1163  CZ  ARG A  80     -15.731  41.188 -84.115  1.00  0.00              
ATOM   1164  NH1 ARG A  80     -16.089  40.629 -82.968  1.00  0.00              
ATOM   1165  NH2 ARG A  80     -15.052  42.326 -84.111  1.00  0.00              
ATOM   1166  H   ARG A  80     -16.001  40.722 -88.889  1.00  0.00              
ATOM   1167  HA  ARG A  80     -18.270  38.948 -89.351  1.00  0.00              
ATOM   1168 1HB  ARG A  80     -17.705  41.014 -87.204  1.00  0.00              
ATOM   1169 2HB  ARG A  80     -19.017  39.812 -87.164  1.00  0.00              
ATOM   1170 1HG  ARG A  80     -17.513  38.011 -86.889  1.00  0.00              
ATOM   1171 2HG  ARG A  80     -16.115  38.995 -87.385  1.00  0.00              
ATOM   1172 1HD  ARG A  80     -17.749  39.465 -84.868  1.00  0.00              
ATOM   1173 2HD  ARG A  80     -16.219  38.559 -84.919  1.00  0.00              
ATOM   1174  HE  ARG A  80     -15.678  41.206 -85.994  1.00  0.00              
ATOM   1175 1HH1 ARG A  80     -16.606  39.761 -82.972  1.00  0.00              
ATOM   1176 2HH1 ARG A  80     -15.844  41.073 -82.095  1.00  0.00              
ATOM   1177 1HH2 ARG A  80     -14.779  42.751 -84.987  1.00  0.00              
ATOM   1178 2HH2 ARG A  80     -14.811  42.764 -83.234  1.00  0.00              
ATOM   1179  N   LYS B  10      -4.466  18.561 -65.388  1.00  0.00              
ATOM   1180  CA  LYS B  10      -3.469  17.496 -65.369  1.00  0.00              
ATOM   1181  C   LYS B  10      -3.024  17.189 -66.799  1.00  0.00              
ATOM   1182  O   LYS B  10      -3.745  16.539 -67.554  1.00  0.00              
ATOM   1183  CB  LYS B  10      -4.069  16.247 -64.725  1.00  0.00              
ATOM   1184  CG  LYS B  10      -3.059  15.166 -64.397  1.00  0.00              
ATOM   1185  CD  LYS B  10      -2.043  15.654 -63.379  1.00  0.00              
ATOM   1186  CE  LYS B  10      -1.135  14.522 -62.940  1.00  0.00              
ATOM   1187  NZ  LYS B  10      -0.489  13.866 -64.106  1.00  0.00              
ATOM   1188 1H   LYS B  10      -5.382  18.395 -65.023  1.00  0.00              
ATOM   1189 2H   LYS B  10      -4.291  19.418 -64.904  1.00  0.00              
ATOM   1190 3H   LYS B  10      -4.749  18.965 -66.258  1.00  0.00              
ATOM   1191  HA  LYS B  10      -2.590  17.824 -64.813  1.00  0.00              
ATOM   1192 1HB  LYS B  10      -4.568  16.568 -63.811  1.00  0.00              
ATOM   1193 2HB  LYS B  10      -4.809  15.853 -65.421  1.00  0.00              
ATOM   1194 1HG  LYS B  10      -3.594  14.304 -63.996  1.00  0.00              
ATOM   1195 2HG  LYS B  10      -2.548  14.879 -65.316  1.00  0.00              
ATOM   1196 1HD  LYS B  10      -1.450  16.448 -63.834  1.00  0.00              
ATOM   1197 2HD  LYS B  10      -2.578  16.050 -62.516  1.00  0.00              
ATOM   1198 1HE  LYS B  10      -0.372  14.933 -62.280  1.00  0.00              
ATOM   1199 2HE  LYS B  10      -1.735  13.795 -62.393  1.00  0.00              
ATOM   1200 1HZ  LYS B  10       0.108  13.118 -63.783  1.00  0.00              
ATOM   1201 2HZ  LYS B  10      -1.200  13.488 -64.717  1.00  0.00              
ATOM   1202 3HZ  LYS B  10       0.063  14.543 -64.611  1.00  0.00              
ATOM   1203  N   ARG B  11      -1.831  17.653 -67.163  1.00  0.00              
ATOM   1204  CA  ARG B  11      -1.316  17.458 -68.514  1.00  0.00              
ATOM   1205  C   ARG B  11       0.178  17.186 -68.511  1.00  0.00              
ATOM   1206  O   ARG B  11       0.885  17.551 -67.573  1.00  0.00              
ATOM   1207  CB  ARG B  11      -1.601  18.708 -69.335  1.00  0.00              
ATOM   1208  CG  ARG B  11      -1.032  19.956 -68.686  1.00  0.00              
ATOM   1209  CD  ARG B  11      -1.626  21.216 -69.269  1.00  0.00              
ATOM   1210  NE  ARG B  11      -0.963  22.417 -68.767  1.00  0.00              
ATOM   1211  CZ  ARG B  11      -0.981  22.816 -67.500  1.00  0.00              
ATOM   1212  NH1 ARG B  11      -1.633  22.110 -66.586  1.00  0.00              
ATOM   1213  NH2 ARG B  11      -0.348  23.926 -67.145  1.00  0.00              
ATOM   1214  H   ARG B  11      -1.268  18.153 -66.490  1.00  0.00              
ATOM   1215  HA  ARG B  11      -1.785  16.584 -68.965  1.00  0.00              
ATOM   1216 1HB  ARG B  11      -1.159  18.551 -70.318  1.00  0.00              
ATOM   1217 2HB  ARG B  11      -2.684  18.785 -69.432  1.00  0.00              
ATOM   1218 1HG  ARG B  11      -1.247  19.922 -67.618  1.00  0.00              
ATOM   1219 2HG  ARG B  11       0.047  19.965 -68.840  1.00  0.00              
ATOM   1220 1HD  ARG B  11      -1.522  21.187 -70.353  1.00  0.00              
ATOM   1221 2HD  ARG B  11      -2.682  21.264 -69.006  1.00  0.00              
ATOM   1222  HE  ARG B  11      -0.412  23.105 -69.264  1.00  0.00              
ATOM   1223 1HH1 ARG B  11      -2.117  21.265 -66.854  1.00  0.00              
ATOM   1224 2HH1 ARG B  11      -1.640  22.420 -65.624  1.00  0.00              
ATOM   1225 1HH2 ARG B  11       0.146  24.467 -67.841  1.00  0.00              
ATOM   1226 2HH2 ARG B  11      -0.364  24.227 -66.181  1.00  0.00              
ATOM   1227  N   LEU B  12       0.642  16.543 -69.578  1.00  0.00              
ATOM   1228  CA  LEU B  12       2.049  16.204 -69.762  1.00  0.00              
ATOM   1229  C   LEU B  12       2.601  17.320 -70.641  1.00  0.00              
ATOM   1230  O   LEU B  12       2.206  17.450 -71.804  1.00  0.00              
ATOM   1231  CB  LEU B  12       2.139  14.854 -70.460  1.00  0.00              
ATOM   1232  CG  LEU B  12       3.476  14.130 -70.541  1.00  0.00              
ATOM   1233  CD1 LEU B  12       4.111  14.005 -69.164  1.00  0.00              
ATOM   1234  CD2 LEU B  12       3.228  12.760 -71.146  1.00  0.00              
ATOM   1235  H   LEU B  12      -0.024  16.282 -70.291  1.00  0.00              
ATOM   1236  HA  LEU B  12       2.552  16.194 -68.795  1.00  0.00              
ATOM   1237 1HB  LEU B  12       1.477  14.277 -69.814  1.00  0.00              
ATOM   1238 2HB  LEU B  12       1.725  14.890 -71.466  1.00  0.00              
ATOM   1239  HG  LEU B  12       4.112  14.699 -71.220  1.00  0.00              
ATOM   1240 1HD1 LEU B  12       5.066  13.485 -69.249  1.00  0.00              
ATOM   1241 2HD1 LEU B  12       4.277  14.999 -68.749  1.00  0.00              
ATOM   1242 3HD1 LEU B  12       3.449  13.443 -68.507  1.00  0.00              
ATOM   1243 1HD2 LEU B  12       4.170  12.217 -71.218  1.00  0.00              
ATOM   1244 2HD2 LEU B  12       2.534  12.203 -70.515  1.00  0.00              
ATOM   1245 3HD2 LEU B  12       2.798  12.875 -72.142  1.00  0.00              
ATOM   1246  N   VAL B  13       3.535  18.094 -70.098  1.00  0.00              
ATOM   1247  CA  VAL B  13       4.054  19.270 -70.779  1.00  0.00              
ATOM   1248  C   VAL B  13       5.568  19.345 -70.900  1.00  0.00              
ATOM   1249  O   VAL B  13       6.303  18.921 -70.005  1.00  0.00              
ATOM   1250  CB  VAL B  13       3.584  20.546 -70.038  1.00  0.00              
ATOM   1251  CG1 VAL B  13       3.924  21.789 -70.844  1.00  0.00              
ATOM   1252  CG2 VAL B  13       2.094  20.467 -69.759  1.00  0.00              
ATOM   1253  H   VAL B  13       3.893  17.856 -69.184  1.00  0.00              
ATOM   1254  HA  VAL B  13       3.742  19.294 -71.824  1.00  0.00              
ATOM   1255  HB  VAL B  13       4.088  20.601 -69.073  1.00  0.00              
ATOM   1256 1HG1 VAL B  13       3.586  22.674 -70.306  1.00  0.00              
ATOM   1257 2HG1 VAL B  13       5.002  21.843 -70.990  1.00  0.00              
ATOM   1258 3HG1 VAL B  13       3.427  21.742 -71.813  1.00  0.00              
ATOM   1259 1HG2 VAL B  13       1.772  21.368 -69.236  1.00  0.00              
ATOM   1260 2HG2 VAL B  13       1.552  20.380 -70.701  1.00  0.00              
ATOM   1261 3HG2 VAL B  13       1.885  19.595 -69.139  1.00  0.00              
ATOM   1262  N   LYS B  14       6.021  19.919 -72.010  1.00  0.00              
ATOM   1263  CA  LYS B  14       7.438  20.129 -72.257  1.00  0.00              
ATOM   1264  C   LYS B  14       7.603  21.271 -73.247  1.00  0.00              
ATOM   1265  O   LYS B  14       6.813  21.415 -74.186  1.00  0.00              
ATOM   1266  CB  LYS B  14       8.105  18.871 -72.819  1.00  0.00              
ATOM   1267  CG  LYS B  14       9.594  19.057 -73.114  1.00  0.00              
ATOM   1268  CD  LYS B  14      10.261  17.759 -73.534  1.00  0.00              
ATOM   1269  CE  LYS B  14      11.692  17.998 -73.986  1.00  0.00              
ATOM   1270  NZ  LYS B  14      12.382  16.723 -74.315  1.00  0.00              
ATOM   1271  H   LYS B  14       5.352  20.218 -72.704  1.00  0.00              
ATOM   1272  HA  LYS B  14       7.936  20.414 -71.330  1.00  0.00              
ATOM   1273 1HB  LYS B  14       7.967  18.079 -72.081  1.00  0.00              
ATOM   1274 2HB  LYS B  14       7.574  18.608 -73.734  1.00  0.00              
ATOM   1275 1HG  LYS B  14       9.700  19.789 -73.916  1.00  0.00              
ATOM   1276 2HG  LYS B  14      10.081  19.434 -72.215  1.00  0.00              
ATOM   1277 1HD  LYS B  14      10.254  17.076 -72.683  1.00  0.00              
ATOM   1278 2HD  LYS B  14       9.688  17.323 -74.352  1.00  0.00              
ATOM   1279 1HE  LYS B  14      11.670  18.640 -74.864  1.00  0.00              
ATOM   1280 2HE  LYS B  14      12.225  18.506 -73.181  1.00  0.00              
ATOM   1281 1HZ  LYS B  14      13.329  16.919 -74.611  1.00  0.00              
ATOM   1282 2HZ  LYS B  14      12.401  16.129 -73.498  1.00  0.00              
ATOM   1283 3HZ  LYS B  14      11.887  16.255 -75.060  1.00  0.00              
ATOM   1284  N   THR B  15       8.616  22.096 -73.022  1.00  0.00              
ATOM   1285  CA  THR B  15       8.901  23.199 -73.923  1.00  0.00              
ATOM   1286  C   THR B  15      10.161  22.858 -74.699  1.00  0.00              
ATOM   1287  O   THR B  15      11.089  22.232 -74.171  1.00  0.00              
ATOM   1288  CB  THR B  15       9.114  24.520 -73.166  1.00  0.00              
ATOM   1289  OG1 THR B  15      10.201  24.378 -72.244  1.00  0.00              
ATOM   1290  CG2 THR B  15       7.850  24.908 -72.416  1.00  0.00              
ATOM   1291  H   THR B  15       9.202  21.959 -72.212  1.00  0.00              
ATOM   1292  HA  THR B  15       8.080  23.318 -74.631  1.00  0.00              
ATOM   1293  HB  THR B  15       9.367  25.303 -73.881  1.00  0.00              
ATOM   1294  HG1 THR B  15      10.536  25.246 -72.008  1.00  0.00              
ATOM   1295 1HG2 THR B  15       8.017  25.846 -71.886  1.00  0.00              
ATOM   1296 2HG2 THR B  15       7.031  25.030 -73.123  1.00  0.00              
ATOM   1297 3HG2 THR B  15       7.599  24.126 -71.701  1.00  0.00              
ATOM   1298  N   PHE B  16      10.176  23.249 -75.966  1.00  0.00              
ATOM   1299  CA  PHE B  16      11.299  23.010 -76.855  1.00  0.00              
ATOM   1300  C   PHE B  16      11.803  24.362 -77.336  1.00  0.00              
ATOM   1301  O   PHE B  16      11.018  25.197 -77.786  1.00  0.00              
ATOM   1302  CB  PHE B  16      10.852  22.157 -78.042  1.00  0.00              
ATOM   1303  CG  PHE B  16      10.359  20.790 -77.653  1.00  0.00              
ATOM   1304  CD1 PHE B  16       9.081  20.616 -77.119  1.00  0.00              
ATOM   1305  CD2 PHE B  16      11.177  19.677 -77.811  1.00  0.00              
ATOM   1306  CE1 PHE B  16       8.631  19.347 -76.748  1.00  0.00              
ATOM   1307  CE2 PHE B  16      10.734  18.407 -77.443  1.00  0.00              
ATOM   1308  CZ  PHE B  16       9.460  18.242 -76.910  1.00  0.00              
ATOM   1309  H   PHE B  16       9.363  23.735 -76.319  1.00  0.00              
ATOM   1310  HA  PHE B  16      12.102  22.510 -76.311  1.00  0.00              
ATOM   1311 1HB  PHE B  16      10.034  22.647 -78.569  1.00  0.00              
ATOM   1312 2HB  PHE B  16      11.685  22.003 -78.728  1.00  0.00              
ATOM   1313  HD1 PHE B  16       8.433  21.484 -76.993  1.00  0.00              
ATOM   1314  HD2 PHE B  16      12.177  19.806 -78.228  1.00  0.00              
ATOM   1315  HE1 PHE B  16       7.632  19.224 -76.332  1.00  0.00              
ATOM   1316  HE2 PHE B  16      11.386  17.543 -77.571  1.00  0.00              
ATOM   1317  HZ  PHE B  16       9.112  17.253 -76.620  1.00  0.00              
ATOM   1318  N   ALA B  17      13.110  24.577 -77.225  1.00  0.00              
ATOM   1319  CA  ALA B  17      13.723  25.839 -77.619  1.00  0.00              
ATOM   1320  C   ALA B  17      14.236  25.840 -79.052  1.00  0.00              
ATOM   1321  O   ALA B  17      14.720  24.827 -79.555  1.00  0.00              
ATOM   1322  CB  ALA B  17      14.863  26.179 -76.662  1.00  0.00              
ATOM   1323  H   ALA B  17      13.694  23.840 -76.856  1.00  0.00              
ATOM   1324  HA  ALA B  17      12.969  26.625 -77.570  1.00  0.00              
ATOM   1325 1HB  ALA B  17      15.318  27.123 -76.961  1.00  0.00              
ATOM   1326 2HB  ALA B  17      14.472  26.268 -75.648  1.00  0.00              
ATOM   1327 3HB  ALA B  17      15.611  25.389 -76.695  1.00  0.00              
ATOM   1328  N   PHE B  18      14.125  26.998 -79.699  1.00  0.00              
ATOM   1329  CA  PHE B  18      14.578  27.183 -81.072  1.00  0.00              
ATOM   1330  C   PHE B  18      15.214  28.565 -81.194  1.00  0.00              
ATOM   1331  O   PHE B  18      15.007  29.422 -80.343  1.00  0.00              
ATOM   1332  CB  PHE B  18      13.406  27.052 -82.047  1.00  0.00              
ATOM   1333  CG  PHE B  18      12.726  25.721 -81.983  1.00  0.00              
ATOM   1334  CD1 PHE B  18      11.695  25.491 -81.076  1.00  0.00              
ATOM   1335  CD2 PHE B  18      13.162  24.668 -82.782  1.00  0.00              
ATOM   1336  CE1 PHE B  18      11.112  24.232 -80.962  1.00  0.00              
ATOM   1337  CE2 PHE B  18      12.584  23.407 -82.673  1.00  0.00              
ATOM   1338  CZ  PHE B  18      11.557  23.191 -81.760  1.00  0.00              
ATOM   1339  H   PHE B  18      13.706  27.775 -79.210  1.00  0.00              
ATOM   1340  HA  PHE B  18      15.338  26.439 -81.315  1.00  0.00              
ATOM   1341 1HB  PHE B  18      12.649  27.804 -81.825  1.00  0.00              
ATOM   1342 2HB  PHE B  18      13.755  27.181 -83.071  1.00  0.00              
ATOM   1343  HD1 PHE B  18      11.345  26.313 -80.451  1.00  0.00              
ATOM   1344  HD2 PHE B  18      13.967  24.840 -83.496  1.00  0.00              
ATOM   1345  HE1 PHE B  18      10.306  24.067 -80.247  1.00  0.00              
ATOM   1346  HE2 PHE B  18      12.935  22.588 -83.302  1.00  0.00              
ATOM   1347  HZ  PHE B  18      11.106  22.204 -81.671  1.00  0.00              
ATOM   1348  N   PRO B  19      16.005  28.793 -82.254  1.00  0.00              
ATOM   1349  CA  PRO B  19      16.663  30.090 -82.453  1.00  0.00              
ATOM   1350  C   PRO B  19      15.751  31.201 -82.971  1.00  0.00              
ATOM   1351  O   PRO B  19      16.106  32.377 -82.908  1.00  0.00              
ATOM   1352  CB  PRO B  19      17.775  29.753 -83.439  1.00  0.00              
ATOM   1353  CG  PRO B  19      17.133  28.712 -84.293  1.00  0.00              
ATOM   1354  CD  PRO B  19      16.447  27.823 -83.273  1.00  0.00              
ATOM   1355  HA  PRO B  19      17.055  30.516 -81.518  1.00  0.00              
ATOM   1356 1HB  PRO B  19      18.082  30.637 -84.017  1.00  0.00              
ATOM   1357 2HB  PRO B  19      18.670  29.377 -82.924  1.00  0.00              
ATOM   1358 1HG  PRO B  19      16.423  29.162 -85.003  1.00  0.00              
ATOM   1359 2HG  PRO B  19      17.882  28.168 -84.888  1.00  0.00              
ATOM   1360 1HD  PRO B  19      15.598  27.273 -83.704  1.00  0.00              
ATOM   1361 2HD  PRO B  19      17.131  27.073 -82.847  1.00  0.00              
ATOM   1362  N   ASN B  20      14.580  30.830 -83.479  1.00  0.00              
ATOM   1363  CA  ASN B  20      13.644  31.810 -84.015  1.00  0.00              
ATOM   1364  C   ASN B  20      12.209  31.291 -83.992  1.00  0.00              
ATOM   1365  O   ASN B  20      11.902  30.316 -83.304  1.00  0.00              
ATOM   1366  CB  ASN B  20      14.027  32.224 -85.424  1.00  0.00              
ATOM   1367  CG  ASN B  20      13.960  31.103 -86.424  1.00  0.00              
ATOM   1368  OD1 ASN B  20      13.423  30.025 -86.143  1.00  0.00              
ATOM   1369  ND2 ASN B  20      14.572  31.322 -87.559  1.00  0.00              
ATOM   1370  H   ASN B  20      14.331  29.852 -83.496  1.00  0.00              
ATOM   1371  HA  ASN B  20      13.651  32.707 -83.394  1.00  0.00              
ATOM   1372 1HB  ASN B  20      13.613  33.129 -85.872  1.00  0.00              
ATOM   1373 2HB  ASN B  20      15.070  32.396 -85.158  1.00  0.00              
ATOM   1374 1HD2 ASN B  20      14.569  30.620 -88.272  1.00  0.00              
ATOM   1375 2HD2 ASN B  20      15.043  32.190 -87.714  1.00  0.00              
ATOM   1376  N   PHE B  21      11.333  31.951 -84.743  1.00  0.00              
ATOM   1377  CA  PHE B  21       9.930  31.560 -84.820  1.00  0.00              
ATOM   1378  C   PHE B  21       9.738  30.482 -85.881  1.00  0.00              
ATOM   1379  O   PHE B  21       9.019  29.507 -85.670  1.00  0.00              
ATOM   1380  CB  PHE B  21       9.048  32.771 -85.127  1.00  0.00              
ATOM   1381  CG  PHE B  21       7.583  32.448 -85.214  1.00  0.00              
ATOM   1382  CD1 PHE B  21       6.778  32.502 -84.086  1.00  0.00              
ATOM   1383  CD2 PHE B  21       7.008  32.088 -86.424  1.00  0.00              
ATOM   1384  CE1 PHE B  21       5.430  32.204 -84.166  1.00  0.00              
ATOM   1385  CE2 PHE B  21       5.662  31.791 -86.506  1.00  0.00              
ATOM   1386  CZ  PHE B  21       4.872  31.849 -85.375  1.00  0.00              
ATOM   1387  H   PHE B  21      11.653  32.748 -85.276  1.00  0.00              
ATOM   1388  HA  PHE B  21       9.612  31.133 -83.868  1.00  0.00              
ATOM   1389 1HB  PHE B  21       9.155  33.522 -84.344  1.00  0.00              
ATOM   1390 2HB  PHE B  21       9.328  33.206 -86.085  1.00  0.00              
ATOM   1391  HD1 PHE B  21       7.219  32.784 -83.130  1.00  0.00              
ATOM   1392  HD2 PHE B  21       7.632  32.042 -87.317  1.00  0.00              
ATOM   1393  HE1 PHE B  21       4.809  32.250 -83.272  1.00  0.00              
ATOM   1394  HE2 PHE B  21       5.222  31.511 -87.463  1.00  0.00              
ATOM   1395  HZ  PHE B  21       3.811  31.614 -85.439  1.00  0.00              
ATOM   1396  N   ARG B  22      10.389  30.672 -87.026  1.00  0.00              
ATOM   1397  CA  ARG B  22      10.299  29.747 -88.149  1.00  0.00              
ATOM   1398  C   ARG B  22      10.557  28.290 -87.769  1.00  0.00              
ATOM   1399  O   ARG B  22       9.769  27.403 -88.105  1.00  0.00              
ATOM   1400  CB  ARG B  22      11.206  30.177 -89.293  1.00  0.00              
ATOM   1401  CG  ARG B  22      11.099  29.327 -90.548  1.00  0.00              
ATOM   1402  CD  ARG B  22      12.074  29.679 -91.612  1.00  0.00              
ATOM   1403  NE  ARG B  22      13.461  29.411 -91.270  1.00  0.00              
ATOM   1404  CZ  ARG B  22      14.036  28.193 -91.302  1.00  0.00              
ATOM   1405  NH1 ARG B  22      13.340  27.125 -91.622  1.00  0.00              
ATOM   1406  NH2 ARG B  22      15.314  28.097 -90.980  1.00  0.00              
ATOM   1407  H   ARG B  22      10.967  31.495 -87.112  1.00  0.00              
ATOM   1408  HA  ARG B  22       9.286  29.756 -88.554  1.00  0.00              
ATOM   1409 1HB  ARG B  22      10.948  31.207 -89.533  1.00  0.00              
ATOM   1410 2HB  ARG B  22      12.229  30.137 -88.919  1.00  0.00              
ATOM   1411 1HG  ARG B  22      11.262  28.284 -90.276  1.00  0.00              
ATOM   1412 2HG  ARG B  22      10.095  29.442 -90.960  1.00  0.00              
ATOM   1413 1HD  ARG B  22      11.842  29.106 -92.509  1.00  0.00              
ATOM   1414 2HD  ARG B  22      11.990  30.744 -91.830  1.00  0.00              
ATOM   1415  HE  ARG B  22      14.186  30.050 -90.970  1.00  0.00              
ATOM   1416 1HH1 ARG B  22      12.359  27.213 -91.849  1.00  0.00              
ATOM   1417 2HH1 ARG B  22      13.789  26.220 -91.640  1.00  0.00              
ATOM   1418 1HH2 ARG B  22      15.830  28.926 -90.719  1.00  0.00              
ATOM   1419 2HH2 ARG B  22      15.768  27.196 -90.995  1.00  0.00              
ATOM   1420  N   GLU B  23      11.663  28.046 -87.077  1.00  0.00              
ATOM   1421  CA  GLU B  23      12.006  26.689 -86.671  1.00  0.00              
ATOM   1422  C   GLU B  23      11.022  26.133 -85.646  1.00  0.00              
ATOM   1423  O   GLU B  23      10.762  24.927 -85.619  1.00  0.00              
ATOM   1424  CB  GLU B  23      13.430  26.637 -86.109  1.00  0.00              
ATOM   1425  CG  GLU B  23      14.513  26.935 -87.138  1.00  0.00              
ATOM   1426  CD  GLU B  23      15.890  26.479 -86.690  1.00  0.00              
ATOM   1427  OE1 GLU B  23      16.867  26.725 -87.427  1.00  0.00              
ATOM   1428  OE2 GLU B  23      15.995  25.870 -85.605  1.00  0.00              
ATOM   1429  H   GLU B  23      12.279  28.805 -86.825  1.00  0.00              
ATOM   1430  HA  GLU B  23      11.952  26.021 -87.531  1.00  0.00              
ATOM   1431 1HB  GLU B  23      13.481  27.368 -85.302  1.00  0.00              
ATOM   1432 2HB  GLU B  23      13.576  25.637 -85.702  1.00  0.00              
ATOM   1433 1HG  GLU B  23      14.308  26.507 -88.119  1.00  0.00              
ATOM   1434 2HG  GLU B  23      14.507  28.022 -87.209  1.00  0.00              
ATOM   1435  N   SER B  24      10.478  27.012 -84.807  1.00  0.00              
ATOM   1436  CA  SER B  24       9.503  26.599 -83.800  1.00  0.00              
ATOM   1437  C   SER B  24       8.250  26.120 -84.529  1.00  0.00              
ATOM   1438  O   SER B  24       7.693  25.069 -84.215  1.00  0.00              
ATOM   1439  CB  SER B  24       9.184  27.737 -82.851  1.00  0.00              
ATOM   1440  OG  SER B  24      10.290  28.096 -82.068  1.00  0.00              
ATOM   1441  H   SER B  24      10.744  27.984 -84.864  1.00  0.00              
ATOM   1442  HA  SER B  24       9.888  25.850 -83.106  1.00  0.00              
ATOM   1443 1HB  SER B  24       8.868  28.601 -83.436  1.00  0.00              
ATOM   1444 2HB  SER B  24       8.371  27.428 -82.195  1.00  0.00              
ATOM   1445  HG  SER B  24      10.877  28.656 -82.583  1.00  0.00              
ATOM   1446  N   LEU B  25       7.822  26.890 -85.522  1.00  0.00              
ATOM   1447  CA  LEU B  25       6.647  26.534 -86.301  1.00  0.00              
ATOM   1448  C   LEU B  25       6.892  25.234 -87.075  1.00  0.00              
ATOM   1449  O   LEU B  25       5.997  24.392 -87.176  1.00  0.00              
ATOM   1450  CB  LEU B  25       6.279  27.675 -87.258  1.00  0.00              
ATOM   1451  CG  LEU B  25       5.034  27.429 -88.119  1.00  0.00              
ATOM   1452  CD1 LEU B  25       3.813  27.235 -87.230  1.00  0.00              
ATOM   1453  CD2 LEU B  25       4.830  28.602 -89.066  1.00  0.00              
ATOM   1454  H   LEU B  25       8.319  27.741 -85.742  1.00  0.00              
ATOM   1455  HA  LEU B  25       5.807  26.350 -85.633  1.00  0.00              
ATOM   1456 1HB  LEU B  25       6.080  28.460 -86.529  1.00  0.00              
ATOM   1457 2HB  LEU B  25       7.123  27.965 -87.883  1.00  0.00              
ATOM   1458  HG  LEU B  25       5.228  26.542 -88.724  1.00  0.00              
ATOM   1459 1HD1 LEU B  25       2.934  27.060 -87.850  1.00  0.00              
ATOM   1460 2HD1 LEU B  25       3.971  26.377 -86.577  1.00  0.00              
ATOM   1461 3HD1 LEU B  25       3.659  28.128 -86.625  1.00  0.00              
ATOM   1462 1HD2 LEU B  25       3.945  28.425 -89.679  1.00  0.00              
ATOM   1463 2HD2 LEU B  25       4.696  29.517 -88.489  1.00  0.00              
ATOM   1464 3HD2 LEU B  25       5.703  28.705 -89.712  1.00  0.00              
ATOM   1465  N   ASP B  26       8.100  25.067 -87.615  1.00  0.00              
ATOM   1466  CA  ASP B  26       8.430  23.849 -88.355  1.00  0.00              
ATOM   1467  C   ASP B  26       8.248  22.628 -87.450  1.00  0.00              
ATOM   1468  O   ASP B  26       7.677  21.617 -87.855  1.00  0.00              
ATOM   1469  CB  ASP B  26       9.862  23.907 -88.893  1.00  0.00              
ATOM   1470  CG  ASP B  26      10.056  24.866 -90.060  1.00  0.00              
ATOM   1471  OD1 ASP B  26       9.076  25.310 -90.608  1.00  0.00              
ATOM   1472  OD2 ASP B  26      11.171  25.267 -90.294  1.00  0.00              
ATOM   1473  H   ASP B  26       8.802  25.787 -87.515  1.00  0.00              
ATOM   1474  HA  ASP B  26       7.749  23.733 -89.199  1.00  0.00              
ATOM   1475 1HB  ASP B  26      10.606  24.116 -88.124  1.00  0.00              
ATOM   1476 2HB  ASP B  26       9.977  22.881 -89.243  1.00  0.00              
ATOM   1477  N   PHE B  27       8.738  22.731 -86.219  1.00  0.00              
ATOM   1478  CA  PHE B  27       8.629  21.629 -85.272  1.00  0.00              
ATOM   1479  C   PHE B  27       7.170  21.366 -84.918  1.00  0.00              
ATOM   1480  O   PHE B  27       6.740  20.218 -84.839  1.00  0.00              
ATOM   1481  CB  PHE B  27       9.426  21.947 -84.009  1.00  0.00              
ATOM   1482  CG  PHE B  27       9.357  20.871 -82.965  1.00  0.00              
ATOM   1483  CD1 PHE B  27       9.942  19.627 -83.187  1.00  0.00              
ATOM   1484  CD2 PHE B  27       8.700  21.095 -81.761  1.00  0.00              
ATOM   1485  CE1 PHE B  27       9.871  18.622 -82.224  1.00  0.00              
ATOM   1486  CE2 PHE B  27       8.625  20.095 -80.791  1.00  0.00              
ATOM   1487  CZ  PHE B  27       9.212  18.859 -81.026  1.00  0.00              
ATOM   1488  H   PHE B  27       9.194  23.584 -85.930  1.00  0.00              
ATOM   1489  HA  PHE B  27       9.015  20.714 -85.724  1.00  0.00              
ATOM   1490 1HB  PHE B  27      10.479  22.079 -84.252  1.00  0.00              
ATOM   1491 2HB  PHE B  27       9.044  22.855 -83.545  1.00  0.00              
ATOM   1492  HD1 PHE B  27      10.460  19.444 -84.130  1.00  0.00              
ATOM   1493  HD2 PHE B  27       8.239  22.067 -81.579  1.00  0.00              
ATOM   1494  HE1 PHE B  27      10.334  17.654 -82.412  1.00  0.00              
ATOM   1495  HE2 PHE B  27       8.106  20.282 -79.851  1.00  0.00              
ATOM   1496  HZ  PHE B  27       9.153  18.078 -80.270  1.00  0.00              
ATOM   1497  N   ALA B  28       6.407  22.434 -84.718  1.00  0.00              
ATOM   1498  CA  ALA B  28       5.000  22.294 -84.386  1.00  0.00              
ATOM   1499  C   ALA B  28       4.271  21.513 -85.477  1.00  0.00              
ATOM   1500  O   ALA B  28       3.396  20.705 -85.192  1.00  0.00              
ATOM   1501  CB  ALA B  28       4.361  23.659 -84.181  1.00  0.00              
ATOM   1502  H   ALA B  28       6.805  23.360 -84.796  1.00  0.00              
ATOM   1503  HA  ALA B  28       4.913  21.728 -83.459  1.00  0.00              
ATOM   1504 1HB  ALA B  28       3.306  23.535 -83.937  1.00  0.00              
ATOM   1505 2HB  ALA B  28       4.863  24.177 -83.363  1.00  0.00              
ATOM   1506 3HB  ALA B  28       4.455  24.245 -85.094  1.00  0.00              
ATOM   1507  N   ASN B  29       4.630  21.757 -86.732  1.00  0.00              
ATOM   1508  CA  ASN B  29       3.994  21.050 -87.835  1.00  0.00              
ATOM   1509  C   ASN B  29       4.316  19.559 -87.817  1.00  0.00              
ATOM   1510  O   ASN B  29       3.476  18.741 -88.182  1.00  0.00              
ATOM   1511  CB  ASN B  29       4.387  21.652 -89.171  1.00  0.00              
ATOM   1512  CG  ASN B  29       3.749  22.986 -89.445  1.00  0.00              
ATOM   1513  OD1 ASN B  29       2.725  23.341 -88.851  1.00  0.00              
ATOM   1514  ND2 ASN B  29       4.302  23.691 -90.400  1.00  0.00              
ATOM   1515  H   ASN B  29       5.349  22.438 -86.934  1.00  0.00              
ATOM   1516  HA  ASN B  29       2.909  21.124 -87.745  1.00  0.00              
ATOM   1517 1HB  ASN B  29       5.432  21.684 -89.484  1.00  0.00              
ATOM   1518 2HB  ASN B  29       3.861  20.887 -89.743  1.00  0.00              
ATOM   1519 1HD2 ASN B  29       3.930  24.589 -90.636  1.00  0.00              
ATOM   1520 2HD2 ASN B  29       5.094  23.332 -90.891  1.00  0.00              
ATOM   1521  N   ARG B  30       5.524  19.207 -87.389  1.00  0.00              
ATOM   1522  CA  ARG B  30       5.893  17.797 -87.306  1.00  0.00              
ATOM   1523  C   ARG B  30       5.095  17.138 -86.178  1.00  0.00              
ATOM   1524  O   ARG B  30       4.670  15.994 -86.305  1.00  0.00              
ATOM   1525  CB  ARG B  30       7.391  17.653 -87.059  1.00  0.00              
ATOM   1526  CG  ARG B  30       8.240  18.133 -88.230  1.00  0.00              
ATOM   1527  CD  ARG B  30       9.718  17.945 -87.954  1.00  0.00              
ATOM   1528  NE  ARG B  30      10.065  16.536 -87.813  1.00  0.00              
ATOM   1529  CZ  ARG B  30      11.188  16.094 -87.255  1.00  0.00              
ATOM   1530  NH1 ARG B  30      12.078  16.955 -86.779  1.00  0.00              
ATOM   1531  NH2 ARG B  30      11.416  14.791 -87.168  1.00  0.00              
ATOM   1532  H   ARG B  30       6.197  19.908 -87.116  1.00  0.00              
ATOM   1533  HA  ARG B  30       5.635  17.293 -88.238  1.00  0.00              
ATOM   1534 1HB  ARG B  30       7.623  18.233 -86.167  1.00  0.00              
ATOM   1535 2HB  ARG B  30       7.582  16.597 -86.866  1.00  0.00              
ATOM   1536 1HG  ARG B  30       7.961  17.562 -89.117  1.00  0.00              
ATOM   1537 2HG  ARG B  30       8.032  19.190 -88.398  1.00  0.00              
ATOM   1538 1HD  ARG B  30      10.290  18.366 -88.782  1.00  0.00              
ATOM   1539 2HD  ARG B  30       9.974  18.466 -87.032  1.00  0.00              
ATOM   1540  HE  ARG B  30       9.548  15.714 -88.095  1.00  0.00              
ATOM   1541 1HH1 ARG B  30      11.900  17.948 -86.841  1.00  0.00              
ATOM   1542 2HH1 ARG B  30      12.929  16.615 -86.357  1.00  0.00              
ATOM   1543 1HH2 ARG B  30      10.735  14.137 -87.528  1.00  0.00              
ATOM   1544 2HH2 ARG B  30      12.270  14.460 -86.744  1.00  0.00              
ATOM   1545  N   VAL B  31       4.892  17.858 -85.074  1.00  0.00              
ATOM   1546  CA  VAL B  31       4.114  17.318 -83.963  1.00  0.00              
ATOM   1547  C   VAL B  31       2.670  17.152 -84.447  1.00  0.00              
ATOM   1548  O   VAL B  31       1.992  16.195 -84.086  1.00  0.00              
ATOM   1549  CB  VAL B  31       4.155  18.227 -82.720  1.00  0.00              
ATOM   1550  CG1 VAL B  31       3.184  17.727 -81.662  1.00  0.00              
ATOM   1551  CG2 VAL B  31       5.566  18.296 -82.156  1.00  0.00              
ATOM   1552  H   VAL B  31       5.279  18.788 -84.998  1.00  0.00              
ATOM   1553  HA  VAL B  31       4.472  16.330 -83.672  1.00  0.00              
ATOM   1554  HB  VAL B  31       3.882  19.241 -83.014  1.00  0.00              
ATOM   1555 1HG1 VAL B  31       3.225  18.381 -80.791  1.00  0.00              
ATOM   1556 2HG1 VAL B  31       2.172  17.727 -82.067  1.00  0.00              
ATOM   1557 3HG1 VAL B  31       3.457  16.714 -81.367  1.00  0.00              
ATOM   1558 1HG2 VAL B  31       5.577  18.943 -81.279  1.00  0.00              
ATOM   1559 2HG2 VAL B  31       5.893  17.295 -81.874  1.00  0.00              
ATOM   1560 3HG2 VAL B  31       6.241  18.699 -82.912  1.00  0.00              
ATOM   1561  N   ARG B  32       2.210  18.082 -85.280  1.00  0.00              
ATOM   1562  CA  ARG B  32       0.860  17.992 -85.814  1.00  0.00              
ATOM   1563  C   ARG B  32       0.668  16.759 -86.687  1.00  0.00              
ATOM   1564  O   ARG B  32      -0.370  16.102 -86.621  1.00  0.00              
ATOM   1565  CB  ARG B  32       0.460  19.260 -86.555  1.00  0.00              
ATOM   1566  CG  ARG B  32      -0.880  19.186 -87.271  1.00  0.00              
ATOM   1567  CD  ARG B  32      -1.099  20.261 -88.271  1.00  0.00              
ATOM   1568  NE  ARG B  32      -0.195  20.219 -89.410  1.00  0.00              
ATOM   1569  CZ  ARG B  32      -0.317  19.375 -90.452  1.00  0.00              
ATOM   1570  NH1 ARG B  32      -1.277  18.478 -90.489  1.00  0.00              
ATOM   1571  NH2 ARG B  32       0.571  19.456 -91.428  1.00  0.00              
ATOM   1572  H   ARG B  32       2.795  18.861 -85.550  1.00  0.00              
ATOM   1573  HA  ARG B  32       0.146  17.893 -84.997  1.00  0.00              
ATOM   1574 1HB  ARG B  32       0.430  20.062 -85.819  1.00  0.00              
ATOM   1575 2HB  ARG B  32       1.244  19.463 -87.283  1.00  0.00              
ATOM   1576 1HG  ARG B  32      -0.945  18.228 -87.787  1.00  0.00              
ATOM   1577 2HG  ARG B  32      -1.674  19.251 -86.526  1.00  0.00              
ATOM   1578 1HD  ARG B  32      -2.115  20.183 -88.658  1.00  0.00              
ATOM   1579 2HD  ARG B  32      -0.969  21.228 -87.786  1.00  0.00              
ATOM   1580  HE  ARG B  32       0.625  20.778 -89.602  1.00  0.00              
ATOM   1581 1HH1 ARG B  32      -1.937  18.416 -89.727  1.00  0.00              
ATOM   1582 2HH1 ARG B  32      -1.351  17.854 -91.280  1.00  0.00              
ATOM   1583 1HH2 ARG B  32       1.313  20.140 -91.376  1.00  0.00              
ATOM   1584 2HH2 ARG B  32       0.503  18.835 -92.221  1.00  0.00              
ATOM   1585  N   ALA B  33       1.668  16.439 -87.508  1.00  0.00              
ATOM   1586  CA  ALA B  33       1.589  15.267 -88.379  1.00  0.00              
ATOM   1587  C   ALA B  33       1.541  14.004 -87.526  1.00  0.00              
ATOM   1588  O   ALA B  33       0.808  13.060 -87.825  1.00  0.00              
ATOM   1589  CB  ALA B  33       2.790  15.224 -89.318  1.00  0.00              
ATOM   1590  H   ALA B  33       2.497  17.015 -87.531  1.00  0.00              
ATOM   1591  HA  ALA B  33       0.670  15.326 -88.962  1.00  0.00              
ATOM   1592 1HB  ALA B  33       2.717  14.346 -89.961  1.00  0.00              
ATOM   1593 2HB  ALA B  33       2.804  16.123 -89.933  1.00  0.00              
ATOM   1594 3HB  ALA B  33       3.707  15.169 -88.732  1.00  0.00              
ATOM   1595  N   LEU B  34       2.331  13.998 -86.460  1.00  0.00              
ATOM   1596  CA  LEU B  34       2.375  12.875 -85.535  1.00  0.00              
ATOM   1597  C   LEU B  34       0.990  12.687 -84.910  1.00  0.00              
ATOM   1598  O   LEU B  34       0.476  11.570 -84.824  1.00  0.00              
ATOM   1599  CB  LEU B  34       3.418  13.155 -84.450  1.00  0.00              
ATOM   1600  CG  LEU B  34       3.405  12.284 -83.195  1.00  0.00              
ATOM   1601  CD1 LEU B  34       3.666  10.834 -83.566  1.00  0.00              
ATOM   1602  CD2 LEU B  34       4.454  12.790 -82.214  1.00  0.00              
ATOM   1603  H   LEU B  34       2.921  14.800 -86.288  1.00  0.00              
ATOM   1604  HA  LEU B  34       2.619  11.963 -86.079  1.00  0.00              
ATOM   1605 1HB  LEU B  34       4.324  12.943 -85.017  1.00  0.00              
ATOM   1606 2HB  LEU B  34       3.415  14.201 -84.146  1.00  0.00              
ATOM   1607  HG  LEU B  34       2.426  12.403 -82.728  1.00  0.00              
ATOM   1608 1HD1 LEU B  34       3.654  10.220 -82.665  1.00  0.00              
ATOM   1609 2HD1 LEU B  34       2.892  10.488 -84.250  1.00  0.00              
ATOM   1610 3HD1 LEU B  34       4.639  10.751 -84.047  1.00  0.00              
ATOM   1611 1HD2 LEU B  34       4.444  12.169 -81.318  1.00  0.00              
ATOM   1612 2HD2 LEU B  34       5.439  12.742 -82.677  1.00  0.00              
ATOM   1613 3HD2 LEU B  34       4.231  13.822 -81.941  1.00  0.00              
ATOM   1614  N   ALA B  35       0.390  13.794 -84.481  1.00  0.00              
ATOM   1615  CA  ALA B  35      -0.932  13.773 -83.864  1.00  0.00              
ATOM   1616  C   ALA B  35      -1.973  13.178 -84.809  1.00  0.00              
ATOM   1617  O   ALA B  35      -2.837  12.407 -84.392  1.00  0.00              
ATOM   1618  CB  ALA B  35      -1.337  15.175 -83.437  1.00  0.00              
ATOM   1619  H   ALA B  35       0.870  14.677 -84.587  1.00  0.00              
ATOM   1620  HA  ALA B  35      -0.895  13.136 -82.981  1.00  0.00              
ATOM   1621 1HB  ALA B  35      -2.326  15.143 -82.977  1.00  0.00              
ATOM   1622 2HB  ALA B  35      -0.615  15.560 -82.717  1.00  0.00              
ATOM   1623 3HB  ALA B  35      -1.365  15.828 -84.308  1.00  0.00              
ATOM   1624  N   GLU B  36      -1.890  13.547 -86.084  1.00  0.00              
ATOM   1625  CA  GLU B  36      -2.828  13.052 -87.086  1.00  0.00              
ATOM   1626  C   GLU B  36      -2.698  11.539 -87.254  1.00  0.00              
ATOM   1627  O   GLU B  36      -3.700  10.837 -87.399  1.00  0.00              
ATOM   1628  CB  GLU B  36      -2.601  13.754 -88.427  1.00  0.00              
ATOM   1629  CG  GLU B  36      -3.016  15.219 -88.447  1.00  0.00              
ATOM   1630  CD  GLU B  36      -2.926  15.793 -89.834  1.00  0.00              
ATOM   1631  OE1 GLU B  36      -2.490  15.095 -90.718  1.00  0.00              
ATOM   1632  OE2 GLU B  36      -3.397  16.888 -90.033  1.00  0.00              
ATOM   1633  H   GLU B  36      -1.160  14.185 -86.366  1.00  0.00              
ATOM   1634  HA  GLU B  36      -3.851  13.243 -86.761  1.00  0.00              
ATOM   1635 1HB  GLU B  36      -1.538  13.676 -88.651  1.00  0.00              
ATOM   1636 2HB  GLU B  36      -3.173  13.205 -89.175  1.00  0.00              
ATOM   1637 1HG  GLU B  36      -4.014  15.393 -88.047  1.00  0.00              
ATOM   1638 2HG  GLU B  36      -2.280  15.702 -87.806  1.00  0.00              
ATOM   1639  N   ARG B  37      -1.464  11.041 -87.232  1.00  0.00              
ATOM   1640  CA  ARG B  37      -1.211   9.612 -87.392  1.00  0.00              
ATOM   1641  C   ARG B  37      -1.709   8.780 -86.212  1.00  0.00              
ATOM   1642  O   ARG B  37      -2.229   7.677 -86.393  1.00  0.00              
ATOM   1643  CB  ARG B  37       0.289   9.347 -87.570  1.00  0.00              
ATOM   1644  CG  ARG B  37       0.922   9.974 -88.799  1.00  0.00              
ATOM   1645  CD  ARG B  37       2.268   9.321 -89.104  1.00  0.00              
ATOM   1646  NE  ARG B  37       3.261   9.531 -88.053  1.00  0.00              
ATOM   1647  CZ  ARG B  37       3.951  10.657 -87.886  1.00  0.00              
ATOM   1648  NH1 ARG B  37       3.763  11.683 -88.703  1.00  0.00              
ATOM   1649  NH2 ARG B  37       4.836  10.753 -86.903  1.00  0.00              
ATOM   1650  H   ARG B  37      -0.684  11.668 -87.102  1.00  0.00              
ATOM   1651  HA  ARG B  37      -1.755   9.235 -88.259  1.00  0.00              
ATOM   1652 1HB  ARG B  37       0.788   9.729 -86.681  1.00  0.00              
ATOM   1653 2HB  ARG B  37       0.417   8.265 -87.622  1.00  0.00              
ATOM   1654 1HG  ARG B  37       0.246   9.841 -89.644  1.00  0.00              
ATOM   1655 2HG  ARG B  37       1.061  11.039 -88.611  1.00  0.00              
ATOM   1656 1HD  ARG B  37       2.121   8.248 -89.222  1.00  0.00              
ATOM   1657 2HD  ARG B  37       2.662   9.737 -90.031  1.00  0.00              
ATOM   1658  HE  ARG B  37       3.571   8.902 -87.324  1.00  0.00              
ATOM   1659 1HH1 ARG B  37       3.092  11.610 -89.454  1.00  0.00              
ATOM   1660 2HH1 ARG B  37       4.289  12.534 -88.570  1.00  0.00              
ATOM   1661 1HH2 ARG B  37       4.984   9.970 -86.282  1.00  0.00              
ATOM   1662 2HH2 ARG B  37       5.359  11.608 -86.779  1.00  0.00              
ATOM   1663  N   GLU B  38      -1.546   9.313 -85.005  1.00  0.00              
ATOM   1664  CA  GLU B  38      -1.943   8.608 -83.790  1.00  0.00              
ATOM   1665  C   GLU B  38      -3.350   8.916 -83.295  1.00  0.00              
ATOM   1666  O   GLU B  38      -3.786   8.377 -82.272  1.00  0.00              
ATOM   1667  CB  GLU B  38      -0.937   8.909 -82.680  1.00  0.00              
ATOM   1668  CG  GLU B  38       0.491   8.538 -83.045  1.00  0.00              
ATOM   1669  CD  GLU B  38       0.656   7.052 -83.294  1.00  0.00              
ATOM   1670  OE1 GLU B  38       1.708   6.649 -83.832  1.00  0.00              
ATOM   1671  OE2 GLU B  38      -0.268   6.287 -82.946  1.00  0.00              
ATOM   1672  H   GLU B  38      -1.136  10.233 -84.928  1.00  0.00              
ATOM   1673  HA  GLU B  38      -1.956   7.533 -83.974  1.00  0.00              
ATOM   1674 1HB  GLU B  38      -1.001   9.977 -82.473  1.00  0.00              
ATOM   1675 2HB  GLU B  38      -1.254   8.348 -81.801  1.00  0.00              
ATOM   1676 1HG  GLU B  38       0.874   9.083 -83.907  1.00  0.00              
ATOM   1677 2HG  GLU B  38       1.062   8.814 -82.159  1.00  0.00              
ATOM   1678  N   ASN B  39      -4.057   9.786 -84.006  1.00  0.00              
ATOM   1679  CA  ASN B  39      -5.414  10.156 -83.624  1.00  0.00              
ATOM   1680  C   ASN B  39      -5.514  10.729 -82.211  1.00  0.00              
ATOM   1681  O   ASN B  39      -6.496  10.498 -81.502  1.00  0.00              
ATOM   1682  CB  ASN B  39      -6.347   8.948 -83.755  1.00  0.00              
ATOM   1683  CG  ASN B  39      -6.464   8.460 -85.183  1.00  0.00              
ATOM   1684  OD1 ASN B  39      -6.774   9.234 -86.089  1.00  0.00              
ATOM   1685  ND2 ASN B  39      -6.218   7.173 -85.394  1.00  0.00              
ATOM   1686  H   ASN B  39      -3.647  10.202 -84.829  1.00  0.00              
ATOM   1687  HA  ASN B  39      -5.779  10.950 -84.277  1.00  0.00              
ATOM   1688 1HB  ASN B  39      -6.260   8.100 -83.075  1.00  0.00              
ATOM   1689 2HB  ASN B  39      -7.235   9.526 -83.502  1.00  0.00              
ATOM   1690 1HD2 ASN B  39      -6.280   6.796 -86.319  1.00  0.00              
ATOM   1691 2HD2 ASN B  39      -5.970   6.580 -84.628  1.00  0.00              
ATOM   1692  N   HIS B  40      -4.494  11.478 -81.802  1.00  0.00              
ATOM   1693  CA  HIS B  40      -4.488  12.106 -80.487  1.00  0.00              
ATOM   1694  C   HIS B  40      -3.775  13.434 -80.671  1.00  0.00              
ATOM   1695  O   HIS B  40      -2.625  13.478 -81.112  1.00  0.00              
ATOM   1696  CB  HIS B  40      -3.764  11.228 -79.465  1.00  0.00              
ATOM   1697  CG  HIS B  40      -4.007  11.636 -78.046  1.00  0.00              
ATOM   1698  ND1 HIS B  40      -5.272  11.749 -77.511  1.00  0.00              
ATOM   1699  CD2 HIS B  40      -3.148  11.963 -77.052  1.00  0.00              
ATOM   1700  CE1 HIS B  40      -5.183  12.126 -76.247  1.00  0.00              
ATOM   1701  NE2 HIS B  40      -3.904  12.262 -75.944  1.00  0.00              
ATOM   1702  H   HIS B  40      -3.702  11.615 -82.416  1.00  0.00              
ATOM   1703  HA  HIS B  40      -5.513  12.274 -80.157  1.00  0.00              
ATOM   1704 1HB  HIS B  40      -4.097  10.193 -79.555  1.00  0.00              
ATOM   1705 2HB  HIS B  40      -2.688  11.277 -79.625  1.00  0.00              
ATOM   1706  HD2 HIS B  40      -2.061  12.017 -77.001  1.00  0.00              
ATOM   1707  HE1 HIS B  40      -6.081  12.271 -75.648  1.00  0.00              
ATOM   1708  HE2 HIS B  40      -3.534  12.540 -75.047  1.00  0.00              
ATOM   1709  N   HIS B  41      -4.462  14.514 -80.324  1.00  0.00              
ATOM   1710  CA  HIS B  41      -3.920  15.843 -80.534  1.00  0.00              
ATOM   1711  C   HIS B  41      -3.534  16.614 -79.294  1.00  0.00              
ATOM   1712  O   HIS B  41      -4.215  16.569 -78.272  1.00  0.00              
ATOM   1713  CB  HIS B  41      -4.925  16.678 -81.335  1.00  0.00              
ATOM   1714  CG  HIS B  41      -4.959  16.342 -82.793  1.00  0.00              
ATOM   1715  ND1 HIS B  41      -4.348  17.124 -83.751  1.00  0.00              
ATOM   1716  CD2 HIS B  41      -5.530  15.310 -83.458  1.00  0.00              
ATOM   1717  CE1 HIS B  41      -4.542  16.586 -84.943  1.00  0.00              
ATOM   1718  NE2 HIS B  41      -5.256  15.486 -84.792  1.00  0.00              
ATOM   1719  H   HIS B  41      -5.376  14.415 -79.907  1.00  0.00              
ATOM   1720  HA  HIS B  41      -2.985  15.774 -81.088  1.00  0.00              
ATOM   1721 1HB  HIS B  41      -5.934  16.518 -80.955  1.00  0.00              
ATOM   1722 2HB  HIS B  41      -4.674  17.736 -81.264  1.00  0.00              
ATOM   1723  HD2 HIS B  41      -6.114  14.450 -83.129  1.00  0.00              
ATOM   1724  HE1 HIS B  41      -4.135  17.057 -85.837  1.00  0.00              
ATOM   1725  HE2 HIS B  41      -5.556  14.867 -85.532  1.00  0.00              
ATOM   1726  N   PRO B  42      -2.437  17.368 -79.383  1.00  0.00              
ATOM   1727  CA  PRO B  42      -1.940  18.164 -78.265  1.00  0.00              
ATOM   1728  C   PRO B  42      -2.468  19.582 -78.326  1.00  0.00              
ATOM   1729  O   PRO B  42      -3.239  19.944 -79.219  1.00  0.00              
ATOM   1730  CB  PRO B  42      -0.446  18.170 -78.523  1.00  0.00              
ATOM   1731  CG  PRO B  42      -0.414  18.398 -80.026  1.00  0.00              
ATOM   1732  CD  PRO B  42      -1.521  17.471 -80.540  1.00  0.00              
ATOM   1733  HA  PRO B  42      -2.269  17.779 -77.289  1.00  0.00              
ATOM   1734 1HB  PRO B  42       0.057  18.969 -77.956  1.00  0.00              
ATOM   1735 2HB  PRO B  42       0.020  17.220 -78.222  1.00  0.00              
ATOM   1736 1HG  PRO B  42      -0.607  19.452 -80.274  1.00  0.00              
ATOM   1737 2HG  PRO B  42       0.570  18.144 -80.446  1.00  0.00              
ATOM   1738 1HD  PRO B  42      -2.036  17.884 -81.419  1.00  0.00              
ATOM   1739 2HD  PRO B  42      -1.133  16.482 -80.831  1.00  0.00              
ATOM   1740  N   ARG B  43      -2.068  20.368 -77.334  1.00  0.00              
ATOM   1741  CA  ARG B  43      -2.336  21.792 -77.355  1.00  0.00              
ATOM   1742  C   ARG B  43      -0.911  22.304 -77.579  1.00  0.00              
ATOM   1743  O   ARG B  43       0.003  22.007 -76.795  1.00  0.00              
ATOM   1744  CB  ARG B  43      -3.031  22.348 -76.121  1.00  0.00              
ATOM   1745  CG  ARG B  43      -3.442  23.808 -76.222  1.00  0.00              
ATOM   1746  CD  ARG B  43      -4.204  24.312 -75.050  1.00  0.00              
ATOM   1747  NE  ARG B  43      -3.412  24.474 -73.841  1.00  0.00              
ATOM   1748  CZ  ARG B  43      -3.909  24.844 -72.645  1.00  0.00              
ATOM   1749  NH1 ARG B  43      -5.185  25.126 -72.500  1.00  0.00              
ATOM   1750  NH2 ARG B  43      -3.075  24.938 -71.624  1.00  0.00              
ATOM   1751  H   ARG B  43      -1.568  19.974 -76.551  1.00  0.00              
ATOM   1752  HA  ARG B  43      -3.026  22.026 -78.167  1.00  0.00              
ATOM   1753 1HB  ARG B  43      -3.915  21.736 -75.951  1.00  0.00              
ATOM   1754 2HB  ARG B  43      -2.340  22.227 -75.286  1.00  0.00              
ATOM   1755 1HG  ARG B  43      -2.543  24.416 -76.324  1.00  0.00              
ATOM   1756 2HG  ARG B  43      -4.067  23.931 -77.107  1.00  0.00              
ATOM   1757 1HD  ARG B  43      -4.627  25.286 -75.295  1.00  0.00              
ATOM   1758 2HD  ARG B  43      -5.007  23.613 -74.823  1.00  0.00              
ATOM   1759  HE  ARG B  43      -2.419  24.346 -73.699  1.00  0.00              
ATOM   1760 1HH1 ARG B  43      -5.806  25.067 -73.294  1.00  0.00              
ATOM   1761 2HH1 ARG B  43      -5.538  25.402 -71.595  1.00  0.00              
ATOM   1762 1HH2 ARG B  43      -2.094  24.734 -71.757  1.00  0.00              
ATOM   1763 2HH2 ARG B  43      -3.421  25.213 -70.717  1.00  0.00              
ATOM   1764  N   MET B  44      -0.716  23.027 -78.675  1.00  0.00              
ATOM   1765  CA  MET B  44       0.592  23.563 -79.023  1.00  0.00              
ATOM   1766  C   MET B  44       0.627  25.064 -78.862  1.00  0.00              
ATOM   1767  O   MET B  44      -0.287  25.761 -79.302  1.00  0.00              
ATOM   1768  CB  MET B  44       0.960  23.180 -80.455  1.00  0.00              
ATOM   1769  CG  MET B  44       1.127  21.685 -80.684  1.00  0.00              
ATOM   1770  SD  MET B  44       1.596  21.289 -82.381  1.00  0.00              
ATOM   1771  CE  MET B  44       0.048  21.575 -83.235  1.00  0.00              
ATOM   1772  H   MET B  44      -1.501  23.210 -79.284  1.00  0.00              
ATOM   1773  HA  MET B  44       1.349  23.160 -78.352  1.00  0.00              
ATOM   1774 1HB  MET B  44       0.167  23.560 -81.098  1.00  0.00              
ATOM   1775 2HB  MET B  44       1.895  23.690 -80.690  1.00  0.00              
ATOM   1776 1HG  MET B  44       1.898  21.321 -80.006  1.00  0.00              
ATOM   1777 2HG  MET B  44       0.180  21.198 -80.452  1.00  0.00              
ATOM   1778 1HE  MET B  44       0.176  21.373 -84.298  1.00  0.00              
ATOM   1779 2HE  MET B  44      -0.719  20.915 -82.828  1.00  0.00              
ATOM   1780 3HE  MET B  44      -0.256  22.614 -83.097  1.00  0.00              
ATOM   1781  N   THR B  45       1.683  25.571 -78.241  1.00  0.00              
ATOM   1782  CA  THR B  45       1.835  27.012 -78.094  1.00  0.00              
ATOM   1783  C   THR B  45       3.135  27.362 -78.804  1.00  0.00              
ATOM   1784  O   THR B  45       4.211  26.905 -78.414  1.00  0.00              
ATOM   1785  CB  THR B  45       1.885  27.467 -76.624  1.00  0.00              
ATOM   1786  OG1 THR B  45       0.669  27.092 -75.963  1.00  0.00              
ATOM   1787  CG2 THR B  45       2.059  28.975 -76.537  1.00  0.00              
ATOM   1788  H   THR B  45       2.393  24.960 -77.863  1.00  0.00              
ATOM   1789  HA  THR B  45       0.999  27.522 -78.574  1.00  0.00              
ATOM   1790  HB  THR B  45       2.722  26.976 -76.129  1.00  0.00              
ATOM   1791  HG1 THR B  45      -0.020  27.725 -76.179  1.00  0.00              
ATOM   1792 1HG2 THR B  45       2.093  29.277 -75.491  1.00  0.00              
ATOM   1793 2HG2 THR B  45       2.989  29.262 -77.029  1.00  0.00              
ATOM   1794 3HG2 THR B  45       1.222  29.466 -77.031  1.00  0.00              
ATOM   1795  N   VAL B  46       3.017  28.151 -79.867  1.00  0.00              
ATOM   1796  CA  VAL B  46       4.158  28.552 -80.671  1.00  0.00              
ATOM   1797  C   VAL B  46       4.437  30.037 -80.521  1.00  0.00              
ATOM   1798  O   VAL B  46       3.537  30.870 -80.648  1.00  0.00              
ATOM   1799  CB  VAL B  46       3.942  28.227 -82.161  1.00  0.00              
ATOM   1800  CG1 VAL B  46       5.130  28.699 -82.987  1.00  0.00              
ATOM   1801  CG2 VAL B  46       3.721  26.735 -82.354  1.00  0.00              
ATOM   1802  H   VAL B  46       2.096  28.481 -80.119  1.00  0.00              
ATOM   1803  HA  VAL B  46       5.072  28.059 -80.338  1.00  0.00              
ATOM   1804  HB  VAL B  46       3.038  28.728 -82.506  1.00  0.00              
ATOM   1805 1HG1 VAL B  46       4.960  28.462 -84.037  1.00  0.00              
ATOM   1806 2HG1 VAL B  46       5.246  29.777 -82.873  1.00  0.00              
ATOM   1807 3HG1 VAL B  46       6.034  28.197 -82.643  1.00  0.00              
ATOM   1808 1HG2 VAL B  46       3.569  26.523 -83.412  1.00  0.00              
ATOM   1809 2HG2 VAL B  46       4.594  26.189 -81.996  1.00  0.00              
ATOM   1810 3HG2 VAL B  46       2.841  26.421 -81.793  1.00  0.00              
ATOM   1811  N   GLU B  47       5.686  30.362 -80.230  1.00  0.00              
ATOM   1812  CA  GLU B  47       6.095  31.748 -80.092  1.00  0.00              
ATOM   1813  C   GLU B  47       7.546  31.835 -80.514  1.00  0.00              
ATOM   1814  O   GLU B  47       8.171  30.815 -80.794  1.00  0.00              
ATOM   1815  CB  GLU B  47       5.909  32.251 -78.659  1.00  0.00              
ATOM   1816  CG  GLU B  47       6.791  31.558 -77.630  1.00  0.00              
ATOM   1817  CD  GLU B  47       6.498  32.048 -76.239  1.00  0.00              
ATOM   1818  OE1 GLU B  47       6.674  33.217 -75.992  1.00  0.00              
ATOM   1819  OE2 GLU B  47       5.991  31.280 -75.455  1.00  0.00              
ATOM   1820  H   GLU B  47       6.370  29.631 -80.102  1.00  0.00              
ATOM   1821  HA  GLU B  47       5.497  32.378 -80.752  1.00  0.00              
ATOM   1822 1HB  GLU B  47       6.130  33.318 -78.665  1.00  0.00              
ATOM   1823 2HB  GLU B  47       4.861  32.097 -78.400  1.00  0.00              
ATOM   1824 1HG  GLU B  47       6.715  30.471 -77.655  1.00  0.00              
ATOM   1825 2HG  GLU B  47       7.800  31.856 -77.914  1.00  0.00              
ATOM   1826  N   TYR B  48       8.079  33.044 -80.586  1.00  0.00              
ATOM   1827  CA  TYR B  48       9.469  33.195 -80.975  1.00  0.00              
ATOM   1828  C   TYR B  48      10.371  32.348 -80.090  1.00  0.00              
ATOM   1829  O   TYR B  48      10.358  32.485 -78.870  1.00  0.00              
ATOM   1830  CB  TYR B  48       9.889  34.665 -80.907  1.00  0.00              
ATOM   1831  CG  TYR B  48      11.327  34.911 -81.306  1.00  0.00              
ATOM   1832  CD1 TYR B  48      11.676  35.096 -82.636  1.00  0.00              
ATOM   1833  CD2 TYR B  48      12.331  34.960 -80.351  1.00  0.00              
ATOM   1834  CE1 TYR B  48      12.987  35.321 -83.006  1.00  0.00              
ATOM   1835  CE2 TYR B  48      13.646  35.184 -80.709  1.00  0.00              
ATOM   1836  CZ  TYR B  48      13.971  35.365 -82.038  1.00  0.00              
ATOM   1837  OH  TYR B  48      15.279  35.590 -82.400  1.00  0.00              
ATOM   1838  H   TYR B  48       7.535  33.869 -80.375  1.00  0.00              
ATOM   1839  HA  TYR B  48       9.607  32.842 -81.997  1.00  0.00              
ATOM   1840 1HB  TYR B  48       9.227  35.221 -81.572  1.00  0.00              
ATOM   1841 2HB  TYR B  48       9.734  34.997 -79.880  1.00  0.00              
ATOM   1842  HD1 TYR B  48      10.893  35.061 -83.395  1.00  0.00              
ATOM   1843  HD2 TYR B  48      12.068  34.816 -79.303  1.00  0.00              
ATOM   1844  HE1 TYR B  48      13.247  35.464 -84.055  1.00  0.00              
ATOM   1845  HE2 TYR B  48      14.422  35.218 -79.943  1.00  0.00              
ATOM   1846  HH  TYR B  48      15.879  35.601 -81.651  1.00  0.00              
ATOM   1847  N   GLY B  49      11.133  31.458 -80.721  1.00  0.00              
ATOM   1848  CA  GLY B  49      12.073  30.617 -80.001  1.00  0.00              
ATOM   1849  C   GLY B  49      11.555  29.493 -79.119  1.00  0.00              
ATOM   1850  O   GLY B  49      12.343  28.880 -78.397  1.00  0.00              
ATOM   1851  H   GLY B  49      11.057  31.365 -81.724  1.00  0.00              
ATOM   1852 1HA  GLY B  49      12.730  30.123 -80.717  1.00  0.00              
ATOM   1853 2HA  GLY B  49      12.667  31.238 -79.332  1.00  0.00              
ATOM   1854  N   ARG B  50      10.262  29.194 -79.159  1.00  0.00              
ATOM   1855  CA  ARG B  50       9.766  28.122 -78.314  1.00  0.00              
ATOM   1856  C   ARG B  50       8.447  27.517 -78.724  1.00  0.00              
ATOM   1857  O   ARG B  50       7.550  28.198 -79.221  1.00  0.00              
ATOM   1858  CB  ARG B  50       9.624  28.615 -76.877  1.00  0.00              
ATOM   1859  CG  ARG B  50       9.215  27.535 -75.866  1.00  0.00              
ATOM   1860  CD  ARG B  50       9.243  28.057 -74.432  1.00  0.00              
ATOM   1861  NE  ARG B  50       8.260  29.112 -74.201  1.00  0.00              
ATOM   1862  CZ  ARG B  50       8.049  29.689 -73.022  1.00  0.00              
ATOM   1863  NH1 ARG B  50       8.755  29.313 -71.963  1.00  0.00              
ATOM   1864  NH2 ARG B  50       7.131  30.638 -72.897  1.00  0.00              
ATOM   1865  H   ARG B  50       9.615  29.689 -79.757  1.00  0.00              
ATOM   1866  HA  ARG B  50      10.457  27.279 -78.344  1.00  0.00              
ATOM   1867 1HB  ARG B  50      10.587  29.034 -76.588  1.00  0.00              
ATOM   1868 2HB  ARG B  50       8.872  29.404 -76.885  1.00  0.00              
ATOM   1869 1HG  ARG B  50       8.206  27.199 -76.106  1.00  0.00              
ATOM   1870 2HG  ARG B  50       9.907  26.697 -75.956  1.00  0.00              
ATOM   1871 1HD  ARG B  50       9.029  27.234 -73.752  1.00  0.00              
ATOM   1872 2HD  ARG B  50      10.234  28.456 -74.221  1.00  0.00              
ATOM   1873  HE  ARG B  50       7.621  29.552 -74.851  1.00  0.00              
ATOM   1874 1HH1 ARG B  50       9.453  28.589 -72.057  1.00  0.00              
ATOM   1875 2HH1 ARG B  50       8.591  29.754 -71.069  1.00  0.00              
ATOM   1876 1HH2 ARG B  50       6.590  30.922 -73.702  1.00  0.00              
ATOM   1877 2HH2 ARG B  50       6.976  31.071 -71.998  1.00  0.00              
ATOM   1878  N   VAL B  51       8.348  26.212 -78.512  1.00  0.00              
ATOM   1879  CA  VAL B  51       7.116  25.490 -78.753  1.00  0.00              
ATOM   1880  C   VAL B  51       6.825  24.738 -77.467  1.00  0.00              
ATOM   1881  O   VAL B  51       7.685  24.019 -76.955  1.00  0.00              
ATOM   1882  CB  VAL B  51       7.222  24.438 -79.868  1.00  0.00              
ATOM   1883  CG1 VAL B  51       5.905  23.667 -79.966  1.00  0.00              
ATOM   1884  CG2 VAL B  51       7.544  25.100 -81.194  1.00  0.00              
ATOM   1885  H   VAL B  51       9.155  25.708 -78.174  1.00  0.00              
ATOM   1886  HA  VAL B  51       6.288  26.173 -78.949  1.00  0.00              
ATOM   1887  HB  VAL B  51       8.050  23.766 -79.642  1.00  0.00              
ATOM   1888 1HG1 VAL B  51       5.978  22.919 -80.758  1.00  0.00              
ATOM   1889 2HG1 VAL B  51       5.701  23.172 -79.018  1.00  0.00              
ATOM   1890 3HG1 VAL B  51       5.095  24.359 -80.197  1.00  0.00              
ATOM   1891 1HG2 VAL B  51       7.616  24.340 -81.973  1.00  0.00              
ATOM   1892 2HG2 VAL B  51       6.752  25.806 -81.448  1.00  0.00              
ATOM   1893 3HG2 VAL B  51       8.492  25.631 -81.116  1.00  0.00              
ATOM   1894  N   THR B  52       5.630  24.933 -76.927  1.00  0.00              
ATOM   1895  CA  THR B  52       5.217  24.209 -75.736  1.00  0.00              
ATOM   1896  C   THR B  52       4.230  23.162 -76.235  1.00  0.00              
ATOM   1897  O   THR B  52       3.307  23.469 -77.002  1.00  0.00              
ATOM   1898  CB  THR B  52       4.511  25.118 -74.719  1.00  0.00              
ATOM   1899  OG1 THR B  52       5.396  26.171 -74.323  1.00  0.00              
ATOM   1900  CG2 THR B  52       4.115  24.325 -73.477  1.00  0.00              
ATOM   1901  H   THR B  52       4.992  25.594 -77.346  1.00  0.00              
ATOM   1902  HA  THR B  52       6.082  23.728 -75.279  1.00  0.00              
ATOM   1903  HB  THR B  52       3.618  25.540 -75.179  1.00  0.00              
ATOM   1904  HG1 THR B  52       5.398  26.856 -74.996  1.00  0.00              
ATOM   1905 1HG2 THR B  52       3.616  24.985 -72.769  1.00  0.00              
ATOM   1906 2HG2 THR B  52       3.438  23.520 -73.761  1.00  0.00              
ATOM   1907 3HG2 THR B  52       5.007  23.904 -73.017  1.00  0.00              
ATOM   1908  N   VAL B  53       4.445  21.920 -75.824  1.00  0.00              
ATOM   1909  CA  VAL B  53       3.587  20.817 -76.221  1.00  0.00              
ATOM   1910  C   VAL B  53       2.923  20.260 -74.973  1.00  0.00              
ATOM   1911  O   VAL B  53       3.602  19.926 -74.000  1.00  0.00              
ATOM   1912  CB  VAL B  53       4.405  19.690 -76.910  1.00  0.00              
ATOM   1913  CG1 VAL B  53       3.470  18.586 -77.386  1.00  0.00              
ATOM   1914  CG2 VAL B  53       5.213  20.254 -78.075  1.00  0.00              
ATOM   1915  H   VAL B  53       5.231  21.738 -75.215  1.00  0.00              
ATOM   1916  HA  VAL B  53       2.786  21.155 -76.880  1.00  0.00              
ATOM   1917  HB  VAL B  53       5.121  19.285 -76.195  1.00  0.00              
ATOM   1918 1HG1 VAL B  53       4.052  17.799 -77.867  1.00  0.00              
ATOM   1919 2HG1 VAL B  53       2.935  18.171 -76.532  1.00  0.00              
ATOM   1920 3HG1 VAL B  53       2.757  18.997 -78.099  1.00  0.00              
ATOM   1921 1HG2 VAL B  53       5.781  19.452 -78.547  1.00  0.00              
ATOM   1922 2HG2 VAL B  53       4.536  20.697 -78.806  1.00  0.00              
ATOM   1923 3HG2 VAL B  53       5.900  21.016 -77.707  1.00  0.00              
ATOM   1924  N   GLU B  54       1.599  20.169 -75.008  1.00  0.00              
ATOM   1925  CA  GLU B  54       0.835  19.639 -73.884  1.00  0.00              
ATOM   1926  C   GLU B  54      -0.024  18.481 -74.359  1.00  0.00              
ATOM   1927  O   GLU B  54      -0.751  18.600 -75.351  1.00  0.00              
ATOM   1928  CB  GLU B  54      -0.081  20.710 -73.293  1.00  0.00              
ATOM   1929  CG  GLU B  54       0.620  21.943 -72.777  1.00  0.00              
ATOM   1930  CD  GLU B  54      -0.367  23.008 -72.364  1.00  0.00              
ATOM   1931  OE1 GLU B  54      -0.921  22.924 -71.248  1.00  0.00              
ATOM   1932  OE2 GLU B  54      -0.615  23.924 -73.169  1.00  0.00              
ATOM   1933  H   GLU B  54       1.109  20.476 -75.836  1.00  0.00              
ATOM   1934  HA  GLU B  54       1.514  19.257 -73.122  1.00  0.00              
ATOM   1935 1HB  GLU B  54      -0.778  21.002 -74.080  1.00  0.00              
ATOM   1936 2HB  GLU B  54      -0.630  20.244 -72.475  1.00  0.00              
ATOM   1937 1HG  GLU B  54       1.300  21.740 -71.949  1.00  0.00              
ATOM   1938 2HG  GLU B  54       1.190  22.292 -73.636  1.00  0.00              
ATOM   1939  N   TRP B  55       0.069  17.362 -73.646  1.00  0.00              
ATOM   1940  CA  TRP B  55      -0.702  16.170 -73.957  1.00  0.00              
ATOM   1941  C   TRP B  55      -1.568  15.767 -72.777  1.00  0.00              
ATOM   1942  O   TRP B  55      -1.087  15.676 -71.648  1.00  0.00              
ATOM   1943  CB  TRP B  55       0.201  14.966 -74.251  1.00  0.00              
ATOM   1944  CG  TRP B  55       1.120  15.092 -75.412  1.00  0.00              
ATOM   1945  CD1 TRP B  55       2.470  15.306 -75.369  1.00  0.00              
ATOM   1946  CD2 TRP B  55       0.774  14.983 -76.796  1.00  0.00              
ATOM   1947  NE1 TRP B  55       2.987  15.333 -76.641  1.00  0.00              
ATOM   1948  CE2 TRP B  55       1.967  15.142 -77.536  1.00  0.00              
ATOM   1949  CE3 TRP B  55      -0.427  14.766 -77.483  1.00  0.00              
ATOM   1950  CZ2 TRP B  55       1.992  15.091 -78.933  1.00  0.00              
ATOM   1951  CZ3 TRP B  55      -0.399  14.713 -78.873  1.00  0.00              
ATOM   1952  CH2 TRP B  55       0.804  14.878 -79.581  1.00  0.00              
ATOM   1953  H   TRP B  55       0.704  17.347 -72.860  1.00  0.00              
ATOM   1954  HA  TRP B  55      -1.375  16.372 -74.790  1.00  0.00              
ATOM   1955 1HB  TRP B  55       0.848  14.763 -73.398  1.00  0.00              
ATOM   1956 2HB  TRP B  55      -0.406  14.086 -74.465  1.00  0.00              
ATOM   1957  HD1 TRP B  55       2.921  15.418 -74.385  1.00  0.00              
ATOM   1958  HE1 TRP B  55       3.958  15.472 -76.880  1.00  0.00              
ATOM   1959  HE3 TRP B  55      -1.385  14.634 -76.980  1.00  0.00              
ATOM   1960  HZ2 TRP B  55       2.945  15.220 -79.447  1.00  0.00              
ATOM   1961  HZ3 TRP B  55      -1.337  14.540 -79.401  1.00  0.00              
ATOM   1962  HH2 TRP B  55       0.789  14.835 -80.670  1.00  0.00              
ATOM   1963  N   TRP B  56      -2.848  15.536 -73.034  1.00  0.00              
ATOM   1964  CA  TRP B  56      -3.735  15.020 -72.001  1.00  0.00              
ATOM   1965  C   TRP B  56      -4.947  14.417 -72.679  1.00  0.00              
ATOM   1966  O   TRP B  56      -5.176  14.619 -73.874  1.00  0.00              
ATOM   1967  CB  TRP B  56      -4.137  16.090 -70.968  1.00  0.00              
ATOM   1968  CG  TRP B  56      -5.198  17.053 -71.380  1.00  0.00              
ATOM   1969  CD1 TRP B  56      -6.547  16.924 -71.200  1.00  0.00              
ATOM   1970  CD2 TRP B  56      -4.993  18.326 -72.001  1.00  0.00              
ATOM   1971  NE1 TRP B  56      -7.195  18.044 -71.668  1.00  0.00              
ATOM   1972  CE2 TRP B  56      -6.264  18.919 -72.167  1.00  0.00              
ATOM   1973  CE3 TRP B  56      -3.857  19.023 -72.432  1.00  0.00              
ATOM   1974  CZ2 TRP B  56      -6.431  20.185 -72.746  1.00  0.00              
ATOM   1975  CZ3 TRP B  56      -4.022  20.281 -73.008  1.00  0.00              
ATOM   1976  CH2 TRP B  56      -5.299  20.847 -73.161  1.00  0.00              
ATOM   1977  H   TRP B  56      -3.218  15.718 -73.955  1.00  0.00              
ATOM   1978  HA  TRP B  56      -3.229  14.239 -71.434  1.00  0.00              
ATOM   1979 1HB  TRP B  56      -4.522  15.616 -70.064  1.00  0.00              
ATOM   1980 2HB  TRP B  56      -3.276  16.710 -70.715  1.00  0.00              
ATOM   1981  HD1 TRP B  56      -6.896  16.003 -70.739  1.00  0.00              
ATOM   1982  HE1 TRP B  56      -8.193  18.197 -71.649  1.00  0.00              
ATOM   1983  HE3 TRP B  56      -2.847  18.628 -72.336  1.00  0.00              
ATOM   1984  HZ2 TRP B  56      -7.438  20.591 -72.844  1.00  0.00              
ATOM   1985  HZ3 TRP B  56      -3.132  20.815 -73.340  1.00  0.00              
ATOM   1986  HH2 TRP B  56      -5.394  21.833 -73.617  1.00  0.00              
ATOM   1987  N   THR B  57      -5.692  13.630 -71.917  1.00  0.00              
ATOM   1988  CA  THR B  57      -6.885  12.983 -72.420  1.00  0.00              
ATOM   1989  C   THR B  57      -8.070  13.596 -71.689  1.00  0.00              
ATOM   1990  O   THR B  57      -8.245  13.400 -70.487  1.00  0.00              
ATOM   1991  CB  THR B  57      -6.818  11.470 -72.173  1.00  0.00              
ATOM   1992  OG1 THR B  57      -5.653  10.943 -72.827  1.00  0.00              
ATOM   1993  CG2 THR B  57      -8.053  10.779 -72.726  1.00  0.00              
ATOM   1994  H   THR B  57      -5.416  13.479 -70.958  1.00  0.00              
ATOM   1995  HA  THR B  57      -6.989  13.179 -73.488  1.00  0.00              
ATOM   1996  HB  THR B  57      -6.752  11.288 -71.100  1.00  0.00              
ATOM   1997  HG1 THR B  57      -4.879  11.112 -72.285  1.00  0.00              
ATOM   1998 1HG2 THR B  57      -7.983   9.707 -72.539  1.00  0.00              
ATOM   1999 2HG2 THR B  57      -8.942  11.177 -72.236  1.00  0.00              
ATOM   2000 3HG2 THR B  57      -8.117  10.958 -73.799  1.00  0.00              
ATOM   2001  N   HIS B  58      -8.864  14.361 -72.430  1.00  0.00              
ATOM   2002  CA  HIS B  58     -10.026  15.051 -71.880  1.00  0.00              
ATOM   2003  C   HIS B  58     -10.974  14.176 -71.072  1.00  0.00              
ATOM   2004  O   HIS B  58     -11.301  14.500 -69.929  1.00  0.00              
ATOM   2005  CB  HIS B  58     -10.811  15.719 -73.013  1.00  0.00              
ATOM   2006  CG  HIS B  58     -12.070  16.390 -72.559  1.00  0.00              
ATOM   2007  ND1 HIS B  58     -12.071  17.605 -71.907  1.00  0.00              
ATOM   2008  CD2 HIS B  58     -13.367  16.017 -72.662  1.00  0.00              
ATOM   2009  CE1 HIS B  58     -13.317  17.951 -71.629  1.00  0.00              
ATOM   2010  NE2 HIS B  58     -14.121  17.004 -72.076  1.00  0.00              
ATOM   2011  H   HIS B  58      -8.649  14.465 -73.411  1.00  0.00              
ATOM   2012  HA  HIS B  58      -9.700  15.812 -71.172  1.00  0.00              
ATOM   2013 1HB  HIS B  58     -10.203  16.488 -73.490  1.00  0.00              
ATOM   2014 2HB  HIS B  58     -11.103  14.977 -73.756  1.00  0.00              
ATOM   2015  HD1 HIS B  58     -11.275  18.187 -71.739  1.00  0.00              
ATOM   2016  HD2 HIS B  58     -13.854  15.142 -73.094  1.00  0.00              
ATOM   2017  HE1 HIS B  58     -13.531  18.886 -71.112  1.00  0.00              
ATOM   2018  N   SER B  59     -11.417  13.072 -71.662  1.00  0.00              
ATOM   2019  CA  SER B  59     -12.359  12.188 -70.992  1.00  0.00              
ATOM   2020  C   SER B  59     -11.856  11.693 -69.646  1.00  0.00              
ATOM   2021  O   SER B  59     -12.641  11.518 -68.711  1.00  0.00              
ATOM   2022  CB  SER B  59     -12.701  10.992 -71.887  1.00  0.00              
ATOM   2023  OG  SER B  59     -11.615  10.088 -71.987  1.00  0.00              
ATOM   2024  H   SER B  59     -11.098  12.837 -72.591  1.00  0.00              
ATOM   2025  HA  SER B  59     -13.346  12.632 -70.851  1.00  0.00              
ATOM   2026 1HB  SER B  59     -13.562  10.475 -71.465  1.00  0.00              
ATOM   2027 2HB  SER B  59     -12.953  11.360 -72.881  1.00  0.00              
ATOM   2028  HG  SER B  59     -11.939   9.230 -72.274  1.00  0.00              
ATOM   2029  N   ALA B  60     -10.549  11.473 -69.545  1.00  0.00              
ATOM   2030  CA  ALA B  60      -9.942  10.980 -68.316  1.00  0.00              
ATOM   2031  C   ALA B  60      -9.589  12.096 -67.341  1.00  0.00              
ATOM   2032  O   ALA B  60      -9.296  11.835 -66.173  1.00  0.00              
ATOM   2033  CB  ALA B  60      -8.694  10.173 -68.650  1.00  0.00              
ATOM   2034  H   ALA B  60      -9.961  11.652 -70.347  1.00  0.00              
ATOM   2035  HA  ALA B  60     -10.662  10.342 -67.802  1.00  0.00              
ATOM   2036 1HB  ALA B  60      -8.242   9.806 -67.728  1.00  0.00              
ATOM   2037 2HB  ALA B  60      -8.965   9.329 -69.282  1.00  0.00              
ATOM   2038 3HB  ALA B  60      -7.982  10.807 -69.175  1.00  0.00              
ATOM   2039  N   GLY B  61      -9.611  13.333 -67.822  1.00  0.00              
ATOM   2040  CA  GLY B  61      -9.279  14.462 -66.971  1.00  0.00              
ATOM   2041  C   GLY B  61      -7.827  14.421 -66.530  1.00  0.00              
ATOM   2042  O   GLY B  61      -7.491  14.870 -65.432  1.00  0.00              
ATOM   2043  H   GLY B  61      -9.860  13.501 -68.786  1.00  0.00              
ATOM   2044 1HA  GLY B  61      -9.452  15.386 -67.522  1.00  0.00              
ATOM   2045 2HA  GLY B  61      -9.915  14.442 -66.088  1.00  0.00              
ATOM   2046  N   GLY B  62      -6.959  13.885 -67.379  1.00  0.00              
ATOM   2047  CA  GLY B  62      -5.559  13.801 -67.020  1.00  0.00              
ATOM   2048  C   GLY B  62      -4.681  13.085 -68.022  1.00  0.00              
ATOM   2049  O   GLY B  62      -5.037  12.926 -69.194  1.00  0.00              
ATOM   2050  H   GLY B  62      -7.259  13.531 -68.277  1.00  0.00              
ATOM   2051 1HA  GLY B  62      -5.159  14.810 -66.910  1.00  0.00              
ATOM   2052 2HA  GLY B  62      -5.465  13.269 -66.075  1.00  0.00              
ATOM   2053  N   VAL B  63      -3.531  12.639 -67.537  1.00  0.00              
ATOM   2054  CA  VAL B  63      -2.536  11.961 -68.353  1.00  0.00              
ATOM   2055  C   VAL B  63      -2.733  10.450 -68.388  1.00  0.00              
ATOM   2056  O   VAL B  63      -2.880   9.806 -67.346  1.00  0.00              
ATOM   2057  CB  VAL B  63      -1.120  12.283 -67.828  1.00  0.00              
ATOM   2058  CG1 VAL B  63      -0.071  11.580 -68.665  1.00  0.00              
ATOM   2059  CG2 VAL B  63      -0.895  13.788 -67.853  1.00  0.00              
ATOM   2060  H   VAL B  63      -3.345  12.782 -66.554  1.00  0.00              
ATOM   2061  HA  VAL B  63      -2.612  12.258 -69.399  1.00  0.00              
ATOM   2062  HB  VAL B  63      -1.046  11.963 -66.790  1.00  0.00              
ATOM   2063 1HG1 VAL B  63       0.921  11.819 -68.279  1.00  0.00              
ATOM   2064 2HG1 VAL B  63      -0.229  10.504 -68.616  1.00  0.00              
ATOM   2065 3HG1 VAL B  63      -0.147  11.913 -69.699  1.00  0.00              
ATOM   2066 1HG2 VAL B  63       0.105  14.013 -67.482  1.00  0.00              
ATOM   2067 2HG2 VAL B  63      -0.993  14.153 -68.875  1.00  0.00              
ATOM   2068 3HG2 VAL B  63      -1.635  14.278 -67.220  1.00  0.00              
ATOM   2069  N   THR B  64      -2.739   9.894 -69.594  1.00  0.00              
ATOM   2070  CA  THR B  64      -2.911   8.458 -69.784  1.00  0.00              
ATOM   2071  C   THR B  64      -1.710   7.887 -70.530  1.00  0.00              
ATOM   2072  O   THR B  64      -0.808   8.624 -70.930  1.00  0.00              
ATOM   2073  CB  THR B  64      -4.168   8.141 -70.609  1.00  0.00              
ATOM   2074  OG1 THR B  64      -3.994   8.636 -71.943  1.00  0.00              
ATOM   2075  CG2 THR B  64      -5.398   8.780 -69.977  1.00  0.00              
ATOM   2076  H   THR B  64      -2.619  10.486 -70.403  1.00  0.00              
ATOM   2077  HA  THR B  64      -2.957   7.960 -68.814  1.00  0.00              
ATOM   2078  HB  THR B  64      -4.302   7.060 -70.651  1.00  0.00              
ATOM   2079  HG1 THR B  64      -3.857   9.587 -71.917  1.00  0.00              
ATOM   2080 1HG2 THR B  64      -6.277   8.545 -70.575  1.00  0.00              
ATOM   2081 2HG2 THR B  64      -5.530   8.393 -68.967  1.00  0.00              
ATOM   2082 3HG2 THR B  64      -5.264   9.861 -69.937  1.00  0.00              
ATOM   2083  N   GLU B  65      -1.710   6.574 -70.726  1.00  0.00              
ATOM   2084  CA  GLU B  65      -0.617   5.918 -71.424  1.00  0.00              
ATOM   2085  C   GLU B  65      -0.447   6.480 -72.837  1.00  0.00              
ATOM   2086  O   GLU B  65       0.674   6.616 -73.326  1.00  0.00              
ATOM   2087  CB  GLU B  65      -0.870   4.408 -71.479  1.00  0.00              
ATOM   2088  CG  GLU B  65       0.382   3.569 -71.670  1.00  0.00              
ATOM   2089  CD  GLU B  65       1.450   3.869 -70.629  1.00  0.00              
ATOM   2090  OE1 GLU B  65       1.092   4.216 -69.484  1.00  0.00              
ATOM   2091  OE2 GLU B  65       2.650   3.745 -70.948  1.00  0.00              
ATOM   2092  H   GLU B  65      -2.482   6.018 -70.386  1.00  0.00              
ATOM   2093  HA  GLU B  65       0.321   6.106 -70.902  1.00  0.00              
ATOM   2094 1HB  GLU B  65      -1.352   4.132 -70.541  1.00  0.00              
ATOM   2095 2HB  GLU B  65      -1.557   4.230 -72.307  1.00  0.00              
ATOM   2096 1HG  GLU B  65       0.189   2.496 -71.673  1.00  0.00              
ATOM   2097 2HG  GLU B  65       0.747   3.873 -72.650  1.00  0.00              
ATOM   2098  N   LYS B  66      -1.555   6.814 -73.493  1.00  0.00              
ATOM   2099  CA  LYS B  66      -1.478   7.364 -74.843  1.00  0.00              
ATOM   2100  C   LYS B  66      -0.710   8.683 -74.835  1.00  0.00              
ATOM   2101  O   LYS B  66       0.061   8.967 -75.750  1.00  0.00              
ATOM   2102  CB  LYS B  66      -2.878   7.594 -75.412  1.00  0.00              
ATOM   2103  CG  LYS B  66      -2.890   8.072 -76.855  1.00  0.00              
ATOM   2104  CD  LYS B  66      -2.298   7.029 -77.789  1.00  0.00              
ATOM   2105  CE  LYS B  66      -2.465   7.439 -79.243  1.00  0.00              
ATOM   2106  NZ  LYS B  66      -1.922   6.408 -80.169  1.00  0.00              
ATOM   2107  H   LYS B  66      -2.461   6.689 -73.063  1.00  0.00              
ATOM   2108  HA  LYS B  66      -0.930   6.679 -75.490  1.00  0.00              
ATOM   2109 1HB  LYS B  66      -3.412   6.646 -75.336  1.00  0.00              
ATOM   2110 2HB  LYS B  66      -3.363   8.334 -74.777  1.00  0.00              
ATOM   2111 1HG  LYS B  66      -3.921   8.277 -77.143  1.00  0.00              
ATOM   2112 2HG  LYS B  66      -2.308   8.990 -76.920  1.00  0.00              
ATOM   2113 1HD  LYS B  66      -1.239   6.917 -77.559  1.00  0.00              
ATOM   2114 2HD  LYS B  66      -2.808   6.081 -77.616  1.00  0.00              
ATOM   2115 1HE  LYS B  66      -3.527   7.584 -79.439  1.00  0.00              
ATOM   2116 2HE  LYS B  66      -1.937   8.381 -79.394  1.00  0.00              
ATOM   2117 1HZ  LYS B  66      -2.047   6.713 -81.124  1.00  0.00              
ATOM   2118 2HZ  LYS B  66      -0.936   6.275 -79.986  1.00  0.00              
ATOM   2119 3HZ  LYS B  66      -2.411   5.536 -80.027  1.00  0.00              
ATOM   2120  N   ASP B  67      -0.932   9.494 -73.807  1.00  0.00              
ATOM   2121  CA  ASP B  67      -0.242  10.770 -73.703  1.00  0.00              
ATOM   2122  C   ASP B  67       1.257  10.559 -73.555  1.00  0.00              
ATOM   2123  O   ASP B  67       2.056  11.274 -74.160  1.00  0.00              
ATOM   2124  CB  ASP B  67      -0.803  11.555 -72.527  1.00  0.00              
ATOM   2125  CG  ASP B  67      -2.251  11.913 -72.735  1.00  0.00              
ATOM   2126  OD1 ASP B  67      -2.542  12.595 -73.739  1.00  0.00              
ATOM   2127  OD2 ASP B  67      -3.099  11.505 -71.912  1.00  0.00              
ATOM   2128  H   ASP B  67      -1.586   9.228 -73.084  1.00  0.00              
ATOM   2129  HA  ASP B  67      -0.391  11.346 -74.617  1.00  0.00              
ATOM   2130 1HB  ASP B  67      -0.654  11.062 -71.566  1.00  0.00              
ATOM   2131 2HB  ASP B  67      -0.178  12.449 -72.579  1.00  0.00              
ATOM   2132  N   ARG B  68       1.647   9.570 -72.756  1.00  0.00              
ATOM   2133  CA  ARG B  68       3.063   9.286 -72.578  1.00  0.00              
ATOM   2134  C   ARG B  68       3.680   8.778 -73.872  1.00  0.00              
ATOM   2135  O   ARG B  68       4.835   9.082 -74.174  1.00  0.00              
ATOM   2136  CB  ARG B  68       3.259   8.296 -71.432  1.00  0.00              
ATOM   2137  CG  ARG B  68       2.996   8.905 -70.064  1.00  0.00              
ATOM   2138  CD  ARG B  68       3.361   7.950 -68.936  1.00  0.00              
ATOM   2139  NE  ARG B  68       2.298   6.991 -68.648  1.00  0.00              
ATOM   2140  CZ  ARG B  68       1.238   7.257 -67.890  1.00  0.00              
ATOM   2141  NH1 ARG B  68       1.099   8.454 -67.337  1.00  0.00              
ATOM   2142  NH2 ARG B  68       0.319   6.323 -67.684  1.00  0.00              
ATOM   2143  H   ARG B  68       0.966   9.008 -72.265  1.00  0.00              
ATOM   2144  HA  ARG B  68       3.593  10.202 -72.316  1.00  0.00              
ATOM   2145 1HB  ARG B  68       2.577   7.465 -71.609  1.00  0.00              
ATOM   2146 2HB  ARG B  68       4.288   7.941 -71.491  1.00  0.00              
ATOM   2147 1HG  ARG B  68       3.590   9.813 -69.969  1.00  0.00              
ATOM   2148 2HG  ARG B  68       1.936   9.154 -69.993  1.00  0.00              
ATOM   2149 1HD  ARG B  68       4.256   7.397 -69.216  1.00  0.00              
ATOM   2150 2HD  ARG B  68       3.558   8.527 -68.033  1.00  0.00              
ATOM   2151  HE  ARG B  68       2.194   6.034 -68.954  1.00  0.00              
ATOM   2152 1HH1 ARG B  68       1.799   9.165 -67.493  1.00  0.00              
ATOM   2153 2HH1 ARG B  68       0.292   8.649 -66.761  1.00  0.00              
ATOM   2154 1HH2 ARG B  68       0.427   5.410 -68.106  1.00  0.00              
ATOM   2155 2HH2 ARG B  68      -0.483   6.527 -67.107  1.00  0.00              
ATOM   2156  N   GLU B  69       2.912   8.010 -74.639  1.00  0.00              
ATOM   2157  CA  GLU B  69       3.395   7.513 -75.917  1.00  0.00              
ATOM   2158  C   GLU B  69       3.625   8.704 -76.847  1.00  0.00              
ATOM   2159  O   GLU B  69       4.645   8.784 -77.525  1.00  0.00              
ATOM   2160  CB  GLU B  69       2.374   6.568 -76.552  1.00  0.00              
ATOM   2161  CG  GLU B  69       2.776   6.095 -77.936  1.00  0.00              
ATOM   2162  CD  GLU B  69       1.701   5.279 -78.621  1.00  0.00              
ATOM   2163  OE1 GLU B  69       1.964   4.779 -79.733  1.00  0.00              
ATOM   2164  OE2 GLU B  69       0.598   5.134 -78.054  1.00  0.00              
ATOM   2165  H   GLU B  69       1.981   7.766 -74.336  1.00  0.00              
ATOM   2166  HA  GLU B  69       4.349   7.002 -75.778  1.00  0.00              
ATOM   2167 1HB  GLU B  69       2.271   5.714 -75.881  1.00  0.00              
ATOM   2168 2HB  GLU B  69       1.428   7.107 -76.601  1.00  0.00              
ATOM   2169 1HG  GLU B  69       3.067   6.907 -78.604  1.00  0.00              
ATOM   2170 2HG  GLU B  69       3.637   5.454 -77.749  1.00  0.00              
ATOM   2171  N   MET B  70       2.671   9.631 -76.879  1.00  0.00              
ATOM   2172  CA  MET B  70       2.807  10.804 -77.734  1.00  0.00              
ATOM   2173  C   MET B  70       4.011  11.650 -77.327  1.00  0.00              
ATOM   2174  O   MET B  70       4.692  12.210 -78.180  1.00  0.00              
ATOM   2175  CB  MET B  70       1.530  11.651 -77.708  1.00  0.00              
ATOM   2176  CG  MET B  70       0.296  10.923 -78.233  1.00  0.00              
ATOM   2177  SD  MET B  70       0.513  10.156 -79.868  1.00  0.00              
ATOM   2178  CE  MET B  70       0.632  11.613 -80.910  1.00  0.00              
ATOM   2179  H   MET B  70       1.841   9.531 -76.311  1.00  0.00              
ATOM   2180  HA  MET B  70       2.981  10.495 -78.764  1.00  0.00              
ATOM   2181 1HB  MET B  70       1.369  11.950 -76.673  1.00  0.00              
ATOM   2182 2HB  MET B  70       1.722  12.535 -78.317  1.00  0.00              
ATOM   2183 1HG  MET B  70       0.035  10.140 -77.520  1.00  0.00              
ATOM   2184 2HG  MET B  70      -0.519  11.642 -78.300  1.00  0.00              
ATOM   2185 1HE  MET B  70       0.767  11.310 -81.948  1.00  0.00              
ATOM   2186 2HE  MET B  70      -0.284  12.201 -80.820  1.00  0.00              
ATOM   2187 3HE  MET B  70       1.483  12.219 -80.595  1.00  0.00              
ATOM   2188  N   ALA B  71       4.272  11.739 -76.028  1.00  0.00              
ATOM   2189  CA  ALA B  71       5.414  12.503 -75.544  1.00  0.00              
ATOM   2190  C   ALA B  71       6.715  11.875 -76.057  1.00  0.00              
ATOM   2191  O   ALA B  71       7.614  12.573 -76.525  1.00  0.00              
ATOM   2192  CB  ALA B  71       5.411  12.535 -74.024  1.00  0.00              
ATOM   2193  H   ALA B  71       3.673  11.274 -75.361  1.00  0.00              
ATOM   2194  HA  ALA B  71       5.349  13.517 -75.938  1.00  0.00              
ATOM   2195 1HB  ALA B  71       6.268  13.107 -73.672  1.00  0.00              
ATOM   2196 2HB  ALA B  71       4.492  13.004 -73.672  1.00  0.00              
ATOM   2197 3HB  ALA B  71       5.471  11.519 -73.639  1.00  0.00              
ATOM   2198  N   ARG B  72       6.812  10.554 -75.978  1.00  0.00              
ATOM   2199  CA  ARG B  72       8.015   9.876 -76.444  1.00  0.00              
ATOM   2200  C   ARG B  72       8.183  10.022 -77.954  1.00  0.00              
ATOM   2201  O   ARG B  72       9.301  10.220 -78.445  1.00  0.00              
ATOM   2202  CB  ARG B  72       7.975   8.398 -76.059  1.00  0.00              
ATOM   2203  CG  ARG B  72       8.156   8.139 -74.576  1.00  0.00              
ATOM   2204  CD  ARG B  72       8.342   6.655 -74.309  1.00  0.00              
ATOM   2205  NE  ARG B  72       7.096   5.909 -74.442  1.00  0.00              
ATOM   2206  CZ  ARG B  72       6.169   5.842 -73.493  1.00  0.00              
ATOM   2207  NH1 ARG B  72       6.349   6.472 -72.335  1.00  0.00              
ATOM   2208  NH2 ARG B  72       5.068   5.142 -73.705  1.00  0.00              
ATOM   2209  H   ARG B  72       6.055  10.005 -75.595  1.00  0.00              
ATOM   2210  HA  ARG B  72       8.895  10.333 -75.990  1.00  0.00              
ATOM   2211 1HB  ARG B  72       7.011   8.009 -76.383  1.00  0.00              
ATOM   2212 2HB  ARG B  72       8.771   7.903 -76.616  1.00  0.00              
ATOM   2213 1HG  ARG B  72       9.032   8.688 -74.232  1.00  0.00              
ATOM   2214 2HG  ARG B  72       7.271   8.501 -74.051  1.00  0.00              
ATOM   2215 1HD  ARG B  72       9.064   6.255 -75.020  1.00  0.00              
ATOM   2216 2HD  ARG B  72       8.719   6.523 -73.295  1.00  0.00              
ATOM   2217  HE  ARG B  72       6.754   5.360 -75.220  1.00  0.00              
ATOM   2218 1HH1 ARG B  72       7.194   7.004 -72.179  1.00  0.00              
ATOM   2219 2HH1 ARG B  72       5.641   6.416 -71.618  1.00  0.00              
ATOM   2220 1HH2 ARG B  72       4.939   4.664 -74.586  1.00  0.00              
ATOM   2221 2HH2 ARG B  72       4.363   5.087 -72.985  1.00  0.00              
ATOM   2222  N   LEU B  73       7.081   9.942 -78.694  1.00  0.00              
ATOM   2223  CA  LEU B  73       7.148  10.081 -80.143  1.00  0.00              
ATOM   2224  C   LEU B  73       7.514  11.518 -80.513  1.00  0.00              
ATOM   2225  O   LEU B  73       8.162  11.753 -81.535  1.00  0.00              
ATOM   2226  CB  LEU B  73       5.817   9.669 -80.776  1.00  0.00              
ATOM   2227  CG  LEU B  73       5.503   8.171 -80.653  1.00  0.00              
ATOM   2228  CD1 LEU B  73       4.104   7.889 -81.162  1.00  0.00              
ATOM   2229  CD2 LEU B  73       6.535   7.362 -81.435  1.00  0.00              
ATOM   2230  H   LEU B  73       6.185   9.783 -78.256  1.00  0.00              
ATOM   2231  HA  LEU B  73       7.935   9.437 -80.535  1.00  0.00              
ATOM   2232 1HB  LEU B  73       5.139  10.253 -80.154  1.00  0.00              
ATOM   2233 2HB  LEU B  73       5.741  10.003 -81.809  1.00  0.00              
ATOM   2234  HG  LEU B  73       5.601   7.904 -79.601  1.00  0.00              
ATOM   2235 1HD1 LEU B  73       3.890   6.824 -81.073  1.00  0.00              
ATOM   2236 2HD1 LEU B  73       3.381   8.455 -80.573  1.00  0.00              
ATOM   2237 3HD1 LEU B  73       4.030   8.186 -82.208  1.00  0.00              
ATOM   2238 1HD2 LEU B  73       6.308   6.299 -81.345  1.00  0.00              
ATOM   2239 2HD2 LEU B  73       6.505   7.652 -82.485  1.00  0.00              
ATOM   2240 3HD2 LEU B  73       7.530   7.555 -81.033  1.00  0.00              
ATOM   2241  N   THR B  74       7.113  12.475 -79.679  1.00  0.00              
ATOM   2242  CA  THR B  74       7.434  13.877 -79.919  1.00  0.00              
ATOM   2243  C   THR B  74       8.947  14.072 -79.779  1.00  0.00              
ATOM   2244  O   THR B  74       9.585  14.704 -80.624  1.00  0.00              
ATOM   2245  CB  THR B  74       6.693  14.802 -78.921  1.00  0.00              
ATOM   2246  OG1 THR B  74       5.279  14.733 -79.162  1.00  0.00              
ATOM   2247  CG2 THR B  74       7.144  16.240 -79.087  1.00  0.00              
ATOM   2248  H   THR B  74       6.575  12.226 -78.860  1.00  0.00              
ATOM   2249  HA  THR B  74       7.155  14.151 -80.937  1.00  0.00              
ATOM   2250  HB  THR B  74       6.909  14.471 -77.905  1.00  0.00              
ATOM   2251  HG1 THR B  74       5.094  15.018 -80.059  1.00  0.00              
ATOM   2252 1HG2 THR B  74       6.611  16.871 -78.375  1.00  0.00              
ATOM   2253 2HG2 THR B  74       8.215  16.309 -78.904  1.00  0.00              
ATOM   2254 3HG2 THR B  74       6.927  16.573 -80.101  1.00  0.00              
ATOM   2255  N   ASP B  75       9.525  13.528 -78.714  1.00  0.00              
ATOM   2256  CA  ASP B  75      10.967  13.651 -78.517  1.00  0.00              
ATOM   2257  C   ASP B  75      11.739  12.972 -79.635  1.00  0.00              
ATOM   2258  O   ASP B  75      12.800  13.448 -80.042  1.00  0.00              
ATOM   2259  CB  ASP B  75      11.401  13.026 -77.192  1.00  0.00              
ATOM   2260  CG  ASP B  75      11.140  13.925 -76.011  1.00  0.00              
ATOM   2261  OD1 ASP B  75      11.102  15.159 -76.191  1.00  0.00              
ATOM   2262  OD2 ASP B  75      10.994  13.396 -74.892  1.00  0.00              
ATOM   2263  H   ASP B  75       8.976  13.027 -78.030  1.00  0.00              
ATOM   2264  HA  ASP B  75      11.255  14.703 -78.538  1.00  0.00              
ATOM   2265 1HB  ASP B  75      10.977  12.038 -77.019  1.00  0.00              
ATOM   2266 2HB  ASP B  75      12.473  12.938 -77.362  1.00  0.00              
ATOM   2267  N   ALA B  76      11.210  11.855 -80.117  1.00  0.00              
ATOM   2268  CA  ALA B  76      11.867  11.112 -81.181  1.00  0.00              
ATOM   2269  C   ALA B  76      12.047  11.964 -82.436  1.00  0.00              
ATOM   2270  O   ALA B  76      12.987  11.754 -83.204  1.00  0.00              
ATOM   2271  CB  ALA B  76      11.070   9.858 -81.502  1.00  0.00              
ATOM   2272  H   ALA B  76      10.337  11.511 -79.742  1.00  0.00              
ATOM   2273  HA  ALA B  76      12.863  10.826 -80.844  1.00  0.00              
ATOM   2274 1HB  ALA B  76      11.566   9.307 -82.299  1.00  0.00              
ATOM   2275 2HB  ALA B  76      11.004   9.231 -80.612  1.00  0.00              
ATOM   2276 3HB  ALA B  76      10.068  10.138 -81.824  1.00  0.00              
ATOM   2277  N   LEU B  77      11.150  12.924 -82.641  1.00  0.00              
ATOM   2278  CA  LEU B  77      11.219  13.808 -83.804  1.00  0.00              
ATOM   2279  C   LEU B  77      12.526  14.589 -83.840  1.00  0.00              
ATOM   2280  O   LEU B  77      12.982  15.007 -84.905  1.00  0.00              
ATOM   2281  CB  LEU B  77      10.057  14.804 -83.785  1.00  0.00              
ATOM   2282  CG  LEU B  77       8.629  14.261 -83.850  1.00  0.00              
ATOM   2283  CD1 LEU B  77       7.641  15.403 -83.636  1.00  0.00              
ATOM   2284  CD2 LEU B  77       8.391  13.592 -85.195  1.00  0.00              
ATOM   2285  H   LEU B  77      10.402  13.046 -81.974  1.00  0.00              
ATOM   2286  HA  LEU B  77      11.194  13.213 -84.717  1.00  0.00              
ATOM   2287 1HB  LEU B  77      10.220  15.249 -82.806  1.00  0.00              
ATOM   2288 2HB  LEU B  77      10.168  15.568 -84.555  1.00  0.00              
ATOM   2289  HG  LEU B  77       8.539  13.495 -83.079  1.00  0.00              
ATOM   2290 1HD1 LEU B  77       6.622  15.017 -83.680  1.00  0.00              
ATOM   2291 2HD1 LEU B  77       7.813  15.855 -82.659  1.00  0.00              
ATOM   2292 3HD1 LEU B  77       7.779  16.154 -84.414  1.00  0.00              
ATOM   2293 1HD2 LEU B  77       7.372  13.206 -85.233  1.00  0.00              
ATOM   2294 2HD2 LEU B  77       8.536  14.320 -85.993  1.00  0.00              
ATOM   2295 3HD2 LEU B  77       9.095  12.770 -85.322  1.00  0.00              
ATOM   2296  N   LEU B  78      13.125  14.793 -82.673  1.00  0.00              
ATOM   2297  CA  LEU B  78      14.373  15.540 -82.573  1.00  0.00              
ATOM   2298  C   LEU B  78      15.577  14.713 -83.010  1.00  0.00              
ATOM   2299  O   LEU B  78      16.607  15.268 -83.395  1.00  0.00              
ATOM   2300  CB  LEU B  78      14.592  16.010 -81.131  1.00  0.00              
ATOM   2301  CG  LEU B  78      13.509  16.882 -80.490  1.00  0.00              
ATOM   2302  CD1 LEU B  78      13.851  17.118 -79.025  1.00  0.00              
ATOM   2303  CD2 LEU B  78      13.392  18.202 -81.235  1.00  0.00              
ATOM   2304  H   LEU B  78      12.704  14.423 -81.832  1.00  0.00              
ATOM   2305  HA  LEU B  78      14.341  16.397 -83.245  1.00  0.00              
ATOM   2306 1HB  LEU B  78      14.612  15.043 -80.630  1.00  0.00              
ATOM   2307 2HB  LEU B  78      15.556  16.502 -81.009  1.00  0.00              
ATOM   2308  HG  LEU B  78      12.561  16.356 -80.603  1.00  0.00              
ATOM   2309 1HD1 LEU B  78      13.081  17.739 -78.566  1.00  0.00              
ATOM   2310 2HD1 LEU B  78      13.901  16.161 -78.504  1.00  0.00              
ATOM   2311 3HD1 LEU B  78      14.813  17.623 -78.952  1.00  0.00              
ATOM   2312 1HD2 LEU B  78      12.618  18.813 -80.770  1.00  0.00              
ATOM   2313 2HD2 LEU B  78      14.344  18.729 -81.193  1.00  0.00              
ATOM   2314 3HD2 LEU B  78      13.127  18.010 -82.275  1.00  0.00              
ATOM   2315  N   GLN B  79      15.437  13.391 -82.958  1.00  0.00              
ATOM   2316  CA  GLN B  79      16.525  12.485 -83.316  1.00  0.00              
ATOM   2317  C   GLN B  79      17.845  12.991 -82.748  1.00  0.00              
ATOM   2318  O   GLN B  79      18.782  13.306 -83.485  1.00  0.00              
ATOM   2319  CB  GLN B  79      16.632  12.320 -84.836  1.00  0.00              
ATOM   2320  CG  GLN B  79      15.591  11.375 -85.420  1.00  0.00              
ATOM   2321  CD  GLN B  79      14.310  12.079 -85.815  1.00  0.00              
ATOM   2322  OE1 GLN B  79      13.275  11.443 -86.022  1.00  0.00              
ATOM   2323  NE2 GLN B  79      14.378  13.396 -85.942  1.00  0.00              
ATOM   2324  H   GLN B  79      14.552  13.005 -82.660  1.00  0.00              
ATOM   2325  HA  GLN B  79      16.343  11.505 -82.877  1.00  0.00              
ATOM   2326 1HB  GLN B  79      16.521  13.314 -85.269  1.00  0.00              
ATOM   2327 2HB  GLN B  79      17.635  11.945 -85.041  1.00  0.00              
ATOM   2328 1HG  GLN B  79      15.823  10.653 -86.204  1.00  0.00              
ATOM   2329 2HG  GLN B  79      15.416  10.847 -84.482  1.00  0.00              
ATOM   2330 1HE2 GLN B  79      13.562  13.916 -86.201  1.00  0.00              
ATOM   2331 2HE2 GLN B  79      15.242  13.870 -85.777  1.00  0.00              
ATOM   2332  N   ARG B  80      17.897  13.069 -81.424  1.00  0.00              
ATOM   2333  CA  ARG B  80      19.075  13.530 -80.703  1.00  0.00              
ATOM   2334  C   ARG B  80      20.170  12.471 -80.720  1.00  0.00              
ATOM   2335  O   ARG B  80      21.331  12.831 -81.005  1.00  0.00              
ATOM   2336  OXT ARG B  80      19.904  11.329 -80.465  1.00  0.00              
ATOM   2337  CB  ARG B  80      18.696  13.863 -79.261  1.00  0.00              
ATOM   2338  CG  ARG B  80      17.683  14.989 -79.135  1.00  0.00              
ATOM   2339  CD  ARG B  80      17.051  15.006 -77.756  1.00  0.00              
ATOM   2340  NE  ARG B  80      16.233  13.818 -77.529  1.00  0.00              
ATOM   2341  CZ  ARG B  80      15.605  13.545 -76.390  1.00  0.00              
ATOM   2342  NH1 ARG B  80      15.698  14.379 -75.364  1.00  0.00              
ATOM   2343  NH2 ARG B  80      14.884  12.439 -76.279  1.00  0.00              
ATOM   2344  H   ARG B  80      17.077  12.795 -80.901  1.00  0.00              
ATOM   2345  HA  ARG B  80      19.485  14.414 -81.194  1.00  0.00              
ATOM   2346 1HB  ARG B  80      18.290  12.952 -78.820  1.00  0.00              
ATOM   2347 2HB  ARG B  80      19.617  14.137 -78.745  1.00  0.00              
ATOM   2348 1HG  ARG B  80      18.195  15.936 -79.313  1.00  0.00              
ATOM   2349 2HG  ARG B  80      16.910  14.846 -79.891  1.00  0.00              
ATOM   2350 1HD  ARG B  80      17.840  15.040 -77.006  1.00  0.00              
ATOM   2351 2HD  ARG B  80      16.424  15.891 -77.665  1.00  0.00              
ATOM   2352  HE  ARG B  80      16.020  13.053 -78.156  1.00  0.00              
ATOM   2353 1HH1 ARG B  80      16.248  15.222 -75.450  1.00  0.00              
ATOM   2354 2HH1 ARG B  80      15.220  14.167 -74.500  1.00  0.00              
ATOM   2355 1HH2 ARG B  80      14.814  11.804 -77.063  1.00  0.00              
ATOM   2356 2HH2 ARG B  80      14.409  12.233 -75.412  1.00  0.00              
TER                                                                             
# All scores below are weighted scores, not raw scores.
#BEGIN_POSE_ENERGIES_TABLE v2_redes8_4_take2_08_2dG_1.0Ent_AA_rpm_0027_0001.pdb
label fa_atr fa_rep fa_sol fa_intra_rep pro_close fa_pair hbond_sr_bb hbond_lr_bb hbond_bb_sc hbond_sc dslf_ss_dst dslf_cs_ang dslf_ss_dih dslf_ca_dih rama omega fa_dun p_aa_pp ref total
weights 0.8 0.44 0.65 0.004 1 0.49 0.585 1.17 1.17 1.1 0.5 2 5 5 0.2 0.5 0.56 0.32 1 NA
pose -581.06 71.9029 306.163 1.26976 0.701591 -15.3574 -43.6874 -41.4233 -7.36379 -15.6778 0 0 0 0 -9.96406 2.79389 137.989 -14.1491 -35.58 -243.443
LYS_p:NtermProteinFull_1 -1.9229 0.292392 1.42897 0.0116452 0 -0.0011549 0 0 0 0 0 0 0 0 0 0.0166169 3.4109 0 -0.65 2.58647
ARG_2 -3.3488 1.18593 1.73959 0.0235367 0 -0.429935 0 0 0 -0.282952 0 0 0 0 -0.121155 0.00200723 3.87198 -0.0904795 -0.98 1.56973
LEU_3 -3.52752 0.250736 1.12944 0.00708569 0 0 0 0 0 0 0 0 0 0 -0.0536669 0.176345 1.84174 -0.114017 -0.1 -0.389855
VAL_4 -2.70159 1.70873 1.00183 0.013922 0 0 0 0 0 0 0 0 0 0 -0.148625 0.0441727 1.0746 -0.21988 0.29 1.06315
LYS_5 -3.78405 0.483723 2.35124 0.0060827 0 -0.166755 0 0 0 -0.349667 0 0 0 0 0.135504 0.0196419 1.32168 0.0042048 -0.65 -0.628393
THR_6 -2.47461 0.332042 1.14655 0.00349447 0 -0.0140883 0 0 0 0 0 0 0 0 -0.0309968 0.000107349 0.502633 -0.0162786 -0.27 -0.821145
PHE_7 -6.41359 0.650649 1.8378 0.0246274 0 0 0 0 0 0 0 0 0 0 -0.0979637 0.00914765 0.576848 -0.0609913 0.63 -2.84347
ALA_8 -1.54778 0.224587 0.635086 0.000718733 0 0 0 0 0 0 0 0 0 0 -0.114459 0.00281084 0 0.0162227 0.16 -0.622815
PHE_9 -6.65101 1.21585 2.06001 0.0233728 0.125861 0 0 0 0 0 0 0 0 0 -0.116689 0.000266304 0.701832 -0.231081 0.63 -2.24159
PRO_10 -1.8476 0.389353 1.00993 0.00228418 0.132264 0 0 0 0 0 0 0 0 0 -0.0785306 0.00287839 0.836001 -0.116846 0.02 0.349732
ASN_11 -4.80643 0.339317 3.35068 0.0120681 0 -0.0349718 0 0 -0.658792 0 0 0 0 0 0.509246 0.000371958 0.348139 -0.127682 -0.89 -1.95806
PHE_12 -5.15478 0.545316 1.72438 0.0277038 0 0 0 0 0 0 0 0 0 0 0.0598856 0.00431006 0.923692 0.00151907 0.63 -1.23797
ARG_13 -3.89035 0.234072 2.89551 0.0126647 0 -0.252599 0 0 0 -0.0111768 0 0 0 0 0.0770201 0.000488 1.3585 -0.0835129 -0.98 -0.639388
GLU_14 -4.94487 0.367361 3.12478 0.00462705 0 -0.15495 0 0 -0.365196 0 0 0 0 0 -0.267281 0.0070026 1.77151 -0.141008 -0.81 -1.40802
SER_15 -5.44819 0.788625 3.01015 0.000686215 0 0.019293 0 0 -0.293596 0 0 0 0 0 -0.0232227 0.00246755 0.449269 0.162271 -0.37 -1.70225
LEU_16 -4.28366 0.269207 2.13172 0.008721 0 0 0 0 0 0 0 0 0 0 -0.106749 0.00397734 0.584353 -0.113694 -0.1 -1.60613
ASP_17 -4.1779 0.291538 2.84007 0.00274939 0 -0.142734 0 0 0 -0.0111768 0 0 0 0 -0.0460701 0.000588898 0.791105 0.0534292 -0.67 -1.06841
PHE_18 -6.56491 0.908305 1.47958 0.0238259 0 0 0 0 0 0 0 0 0 0 -0.0620143 0.00134158 0.508165 0.0462762 0.63 -3.02943
ALA_19 -4.03871 0.262569 1.74316 0.000727179 0 0 0 0 0 0 0 0 0 0 -0.158363 0.0010864 0 -0.16232 0.16 -2.19184
ASN_20 -3.92674 0.267818 2.75849 0.00423066 0 -0.166973 0 0 0 0 0 0 0 0 -0.0390564 0.015176 0.320941 0.0808659 -0.89 -1.57525
ARG_21 -5.11464 0.621371 3.19112 0.0101063 0 -0.029839 0 0 -0.336179 0 0 0 0 0 -0.183053 0.0114956 1.68859 -0.0866025 -0.98 -1.20763
VAL_22 -4.81337 0.294591 1.53214 0.0105404 0 0 0 0 0 0 0 0 0 0 -0.0799129 0.00852887 0.377587 0.0618668 0.29 -2.31804
ARG_23 -5.06958 0.569226 3.00042 0.0144522 0 -0.419431 0 0 0 -0.121452 0 0 0 0 -0.179518 0.0016501 1.89191 -0.0768353 -0.98 -1.36915
ALA_24 -3.71179 0.434947 2.1356 0.000708809 0 0 0 0 0 0 0 0 0 0 -0.181696 0.00845615 0 -0.15362 0.16 -1.30739
LEU_25 -6.03013 0.686957 2.54544 0.00845778 0 0 0 0 0 0 0 0 0 0 -0.0558926 2.42934e-05 1.18637 -0.101682 -0.1 -1.86045
ALA_26 -4.86392 0.484448 2.05092 0.000733452 0 0 0 0 0 0 0 0 0 0 -0.133685 0.000106389 0 -0.15519 0.16 -2.45658
GLU_27 -3.59486 0.234274 2.28523 0.00534977 0 -0.308179 0 0 0 -0.121452 0 0 0 0 -0.225402 0.000895634 0.892587 -0.121431 -0.81 -1.76299
ARG_28 -3.90018 0.496012 2.74065 0.0110303 0 -0.0819521 0 0 0 0 0 0 0 0 -0.187082 0.0158029 1.89022 -0.0839971 -0.98 -0.0795023
GLU_29 -3.98984 0.455812 2.72613 0.00962902 0 -0.282726 0 0 -0.0364068 -0.0392405 0 0 0 0 -0.170505 5.0016e-06 1.35613 -0.00778488 -0.81 -0.788794
ASN_30 -1.8142 0.126454 1.28169 0.005488 0 -0.0320691 0 0 0 0 0 0 0 0 -0.298796 0.0105904 0.821007 -0.509018 -0.89 -1.29886
HIS_31 -5.23109 0.487008 2.62398 0.00300369 0 -0.160392 0 0 -0.00911979 -0.192943 0 0 0 0 0.111608 0.0810853 2.75473 -0.25427 0.56 0.773596
HIS_32 -2.97845 0.363021 1.17914 0.00271944 0.0441285 0.00736008 0 0 0 0 0 0 0 0 -0.089713 0.000184898 0.497991 0.0145295 0.56 -0.399095
PRO_33 -3.34731 0.931077 0.592667 0.0061376 0.0557663 0 0 0 0 0 0 0 0 0 0.454203 0.378788 0.63233 0.0577895 0.02 -0.218555
ARG_34 -5.00529 0.35216 3.24682 0.00763981 0 -0.633014 0 0 0 -0.56651 0 0 0 0 -0.00281577 0.00323777 2.22249 0.0682675 -0.98 -1.28702
MET_35 -3.61837 0.237036 1.52577 0.0031596 0 0 0 0 0 0 0 0 0 0 -0.0897892 0.041855 1.18728 0.00141386 -0.34 -1.05165
THR_36 -3.61203 0.510936 2.40466 0.00605835 0 -0.0702496 0 0 0 -0.68912 0 0 0 0 0.0604575 0.0107714 0.0314251 -0.0137254 -0.27 -1.63082
VAL_37 -3.29175 0.118447 0.899594 0.0126249 0 0 0 0 0 0 0 0 0 0 -0.20513 0.0131465 0.0348168 -0.337729 0.29 -2.46598
GLU_38 -4.4887 0.578271 2.8932 0.00678111 0 -0.564756 0 0 0 -0.60477 0 0 0 0 0.269086 0.000709787 0.905732 0.260943 -0.81 -1.55351
TYR_39 -3.05703 0.242515 1.11696 0.026755 0 0 0 0 0 0 0 0 0 0 -0.116894 0.022243 0.367482 -0.00649225 0.51 -0.89446
GLY_40 -2.83731 0.220604 1.51897 2.47876e-05 0 0 0 0 0 0 0 0 0 0 -0.259269 7.96809e-05 0 -0.664486 -0.17 -2.19139
ARG_41 -4.91824 0.551586 3.16544 0.0118986 0 -0.366121 0 0 0 -0.60477 0 0 0 0 0.050324 0.115549 1.51636 -0.111813 -0.98 -1.56979
VAL_42 -4.78697 0.644006 1.57469 0.0133345 0 0 0 0 0 0 0 0 0 0 -0.180181 0.0574413 0.105909 -0.386208 0.29 -2.66798
THR_43 -3.47758 0.285992 1.99895 0.00552375 0 -0.0300219 0 0 0 0 0 0 0 0 -0.0219789 0.000123215 0.0810338 -0.0657435 -0.27 -1.49371
VAL_44 -3.89565 0.203281 1.30652 0.00980029 0 0 0 0 0 0 0 0 0 0 -0.213183 0.00202713 0.225288 -0.377569 0.29 -2.44949
GLU_45 -5.42913 0.476596 3.14551 0.00431327 0 -0.563961 0 0 0 -0.78616 0 0 0 0 0.0352813 0.005241 1.53302 0.12185 -0.81 -2.26744
TRP_46 -9.09248 1.03609 2.9053 0.0204857 0 0 0 0 0 -0.114766 0 0 0 0 -0.0184281 0.177361 1.22264 -0.0202973 0.91 -2.97409
TRP_47 -5.29121 0.189605 2.52624 0.0242494 0 0 0 0 -0.00911979 0 0 0 0 0 -0.0392796 0.000185128 1.38673 -0.241487 0.91 -0.544084
THR_48 -4.23823 0.203697 2.87409 0.00546352 0 -0.184941 0 0 0 -0.563386 0 0 0 0 0.0827297 0.0108608 0.0499528 0.101649 -0.27 -1.92811
HIS_49 -1.86429 0.314659 0.9892 0.00639691 0 0.0152017 0 0 0 0 0 0 0 0 0.141528 0.0180268 0.497073 0.0787586 0.56 0.756554
SER_50 -1.3958 0.137478 0.815839 0.00142461 0 -0.0151174 0 0 0 0 0 0 0 0 -0.117896 0.00305539 0.575995 0.0362808 -0.37 -0.328737
ALA_51 -1.93217 0.327379 0.836725 0.000965926 0 0 0 0 0 0 0 0 0 0 -0.196083 0.00128677 0 -0.0255385 0.16 -0.827432
GLY_52 -1.22845 0.127857 0.755871 2.41479e-05 0 0 0 0 0 0 0 0 0 0 -0.277275 0.00128756 0 -0.48934 -0.17 -1.28002
GLY_53 -2.42142 0.41474 1.3417 0.000134037 0 0 0 0 0 0 0 0 0 0 0.261636 0.0178472 0 -0.789496 -0.17 -1.34486
VAL_54 -3.16084 0.118969 1.60579 0.0130786 0 0 0 0 0 0 0 0 0 0 -0.214631 0.000380897 0.0821783 -0.194524 0.29 -1.4596
THR_55 -4.08588 0.272608 2.92841 0.00524788 0 -0.0733258 0 0 -0.698729 -0.440199 0 0 0 0 -0.087345 1.03139e-05 0.0435806 -0.412435 -0.27 -2.81806
GLU_56 -3.1043 0.215975 2.39471 0.00906283 0 -0.361307 0 0 0 -0.342929 0 0 0 0 -0.208264 0.00042861 2.79094 -0.110247 -0.81 0.474079
LYS_57 -4.67157 0.667532 3.29097 0.0083456 0 -0.611652 0 0 -0.123146 -0.0628844 0 0 0 0 -0.198783 0.000845571 1.75012 -0.0408264 -0.65 -0.641044
ASP_58 -7.31188 0.615185 5.00771 0.00301194 0 -0.3192 0 0 -0.61199 -1.19653 0 0 0 0 -0.111138 0.00620825 1.1889 0.0418407 -0.67 -3.35789
ARG_59 -6.03242 0.293976 4.03264 0.0108776 0 -0.265515 0 0 0 -0.341749 0 0 0 0 -0.222647 0.0219983 1.9929 -0.0915119 -0.98 -1.58145
GLU_60 -4.78292 0.339622 3.09335 0.00820215 0 -0.284276 0 0 0 -0.0236439 0 0 0 0 -0.186462 0.0001843 1.2905 -0.111435 -0.81 -1.46688
MET_61 -7.01111 1.14998 2.52005 0.00375536 0 0 0 0 0 0 0 0 0 0 -0.119701 0.00711289 1.32513 -0.10545 -0.34 -2.57023
ALA_62 -3.77343 0.324162 1.89878 0.000742023 0 0 0 0 0 0 0 0 0 0 -0.106028 7.19912e-08 0 -0.141948 0.16 -1.63772
ARG_63 -4.34764 0.255839 2.82891 0.0114749 0 -0.261458 0 0 0 -0.00117995 0 0 0 0 -0.196169 0.00134957 1.53548 -0.0807796 -0.98 -1.23417
LEU_64 -4.40431 0.382399 1.7908 0.00795172 0 0 0 0 0 0 0 0 0 0 -0.141151 0.0103732 0.166252 -0.095373 -0.1 -2.38306
THR_65 -4.8097 0.501464 2.56774 0.00907883 0 0.0247583 0 0 0 -0.114766 0 0 0 0 0.0136532 0.00428901 0.180942 0.071655 -0.27 -1.82089
ASP_66 -4.28601 0.463851 3.29653 0.0042482 0 -0.32689 0 0 0 -0.349667 0 0 0 0 -0.136514 0.00164799 1.03034 0.0185075 -0.67 -0.953958
ALA_67 -2.90294 0.651037 1.67115 0.000843289 0 0 0 0 0 0 0 0 0 0 -0.209615 0.000288666 0 -0.136984 0.16 -0.766222
LEU_68 -5.36272 1.30321 2.9775 0.00538101 0 0 0 0 -0.432359 0 0 0 0 0 -0.0793311 0.0025711 0.384261 0.00312174 -0.1 -1.29837
LEU_69 -3.76932 0.982982 1.72697 0.00567854 0 0 0 0 0 0 0 0 0 0 -0.167946 0.012263 0.379402 -0.0810795 -0.1 -1.01106
GLN_70 -2.97637 1.58223 2.67383 0.0440349 0 -0.029839 0 0 -0.0961803 0 0 0 0 0 0.128931 5.93416e-06 5.44549 -0.21813 -0.97 5.584
ARG_p:CtermProteinFull_71 -1.80549 0.106893 1.41776 0.0110796 0 -0.0634895 0 0 0 0 0 0 0 0 0 0 2.0536 0 -0.98 0.740345
LYS_p:NtermProteinFull_72 -1.92254 0.290354 1.42827 0.0116448 0 -0.00115487 0 0 0 0 0 0 0 0 0 0.0172786 3.40848 0 -0.65 2.58233
ARG_73 -3.37102 2.38502 1.75926 0.0235279 0 -0.425836 0 0 0 -0.128991 0 0 0 0 -0.121402 0.00187106 3.86242 -0.0906267 -0.98 2.91423
LEU_74 -3.52582 0.250259 1.12891 0.00709882 0 0 0 0 0 0 0 0 0 0 -0.0538751 0.176438 1.84907 -0.114116 -0.1 -0.382035
VAL_75 -2.61731 1.76231 0.927948 0.0139249 0 0 0 0 0 0 0 0 0 0 -0.148534 0.0436696 1.07187 -0.219928 0.29 1.12395
LYS_76 -3.7836 0.484028 2.35086 0.00608156 0 -0.166757 0 0 0 -0.349641 0 0 0 0 0.135445 0.020018 1.31795 0.00411468 -0.65 -0.631497
THR_77 -2.47447 0.331116 1.14632 0.00349547 0 -0.0140555 0 0 0 0 0 0 0 0 -0.030987 7.22777e-05 0.502909 -0.0163263 -0.27 -0.821925
PHE_78 -6.41373 0.650396 1.83754 0.0246526 0 0 0 0 0 0 0 0 0 0 -0.0973544 0.00994074 0.574427 -0.0604957 0.63 -2.84462
ALA_79 -1.54778 0.224237 0.635157 0.00071751 0 0 0 0 0 0 0 0 0 0 -0.114884 0.00229116 0 0.0159269 0.16 -0.624335
PHE_80 -6.65122 1.2143 2.06035 0.0233817 0.11976 0 0 0 0 0 0 0 0 0 -0.116682 0.000188524 0.704963 -0.23132 0.63 -2.24628
PRO_81 -1.84694 0.388849 1.00936 0.00228313 0.125507 0 0 0 0 0 0 0 0 0 -0.078273 0.00292434 0.834498 -0.116597 0.02 0.341618
ASN_82 -4.80695 0.33966 3.35112 0.0120394 0 -0.0326744 0 0 -0.669965 0 0 0 0 0 0.509328 0.000439492 0.348363 -0.127893 -0.89 -1.96653
PHE_83 -4.80949 0.464466 1.67418 0.0277299 0 0 0 0 0 0 0 0 0 0 0.0594423 0.00381623 0.927322 0.00208575 0.63 -1.02044
ARG_84 -3.86476 0.216465 2.87035 0.0126952 0 -0.247481 0 0 0 -0.0129136 0 0 0 0 0.0780541 0.000569966 1.3579 -0.0834408 -0.98 -0.652563
GLU_85 -4.89272 0.366274 3.08517 0.00463085 0 -0.155008 0 0 -0.365095 0 0 0 0 0 -0.267537 0.00705529 1.76859 -0.140893 -0.81 -1.39954
SER_86 -5.44522 0.790919 3.0081 0.000683552 0 0.0193087 0 0 -0.304869 0 0 0 0 0 -0.0233493 0.00195977 0.449695 0.162112 -0.37 -1.71065
LEU_87 -4.35772 0.270005 2.20962 0.00872146 0 0 0 0 0 0 0 0 0 0 -0.107611 0.00382319 0.585529 -0.114191 -0.1 -1.60182
ASP_88 -4.10124 0.272079 2.7932 0.00302831 0 -0.13692 0 0 0 -0.0129136 0 0 0 0 -0.0461651 0.000514741 0.293671 0.0533002 -0.67 -1.55145
PHE_89 -6.54044 0.861936 1.47656 0.0238436 0 0 0 0 0 0 0 0 0 0 -0.0622946 0.00115966 0.505083 0.0467737 0.63 -3.05738
ALA_90 -4.02273 0.262555 1.73801 0.000727764 0 0 0 0 0 0 0 0 0 0 -0.158634 0.00103342 0 -0.162317 0.16 -2.18136
ASN_91 -3.86938 0.268497 2.68583 0.00422662 0 -0.164385 0 0 0 0 0 0 0 0 -0.0387542 0.0157857 0.320946 0.0811106 -0.89 -1.58612
ARG_92 -5.10745 0.623763 3.19047 0.0100931 0 -0.029807 0 0 -0.336245 0 0 0 0 0 -0.183558 0.0109518 1.69176 -0.0866161 -0.98 -1.19664
VAL_93 -4.78108 0.265453 1.52306 0.0129024 0 0 0 0 0 0 0 0 0 0 -0.0796483 0.00843518 0.111959 0.0612466 0.29 -2.58767
ARG_94 -5.20725 0.801884 3.03348 0.017815 0 -0.426663 0 0 0 -0.118805 0 0 0 0 -0.178906 0.0016295 2.17005 -0.0767783 -0.98 -0.963539
ALA_95 -3.77315 0.435015 2.18452 0.000707935 0 0 0 0 0 0 0 0 0 0 -0.181968 0.0081275 0 -0.15375 0.16 -1.32049
LEU_96 -6.02883 0.687483 2.54575 0.00845265 0 0 0 0 0 0 0 0 0 0 -0.0559969 3.88096e-06 1.18336 -0.101743 -0.1 -1.86152
ALA_97 -4.92962 0.38264 2.07583 0.000734037 0 0 0 0 0 0 0 0 0 0 -0.133176 0.000177339 0 -0.15507 0.16 -2.59848
GLU_98 -3.61951 0.389187 2.34835 0.00509469 0 -0.317672 0 0 0 -0.118805 0 0 0 0 -0.225177 0.000998483 1.17274 -0.121334 -0.81 -1.29613
ARG_99 -3.89902 0.496396 2.73941 0.0110248 0 -0.0818981 0 0 0 0 0 0 0 0 -0.187296 0.0152454 1.88708 -0.0840975 -0.98 -0.0831543
GLU_100 -3.98977 0.455218 2.72608 0.00964852 0 -0.282636 0 0 -0.0363423 -0.0393331 0 0 0 0 -0.170812 2.0164e-05 1.35537 -0.00812431 -0.81 -0.790682
ASN_101 -1.79315 0.126549 1.2595 0.005489 0 -0.0284061 0 0 0 0 0 0 0 0 -0.298651 0.0111179 0.822179 -0.509501 -0.89 -1.29488
HIS_102 -5.15989 0.488663 2.5952 0.00299636 0 -0.160437 0 0 -0.00919296 -0.193944 0 0 0 0 0.112074 0.079515 2.75686 -0.253878 0.56 0.817971
HIS_103 -3.36848 0.261317 1.31028 0.00270997 0.0421315 0.0133315 0 0 0 0 0 0 0 0 -0.0898694 0.000260306 1.05767 0.0144123 0.56 -0.196241
PRO_104 -3.44935 0.937714 0.632752 0.00613588 0.0561734 0 0 0 0 0 0 0 0 0 0.456274 0.37646 0.632328 0.0605804 0.02 -0.27093
ARG_105 -5.14947 0.657347 3.3816 0.00740984 0 -0.643299 0 0 0 -0.561743 0 0 0 0 -0.00270104 0.00336044 1.66233 0.0679872 -0.98 -1.55718
MET_106 -3.77686 0.274942 1.60161 0.00316019 0 0 0 0 0 0 0 0 0 0 -0.0898428 0.0413431 1.18729 0.00139058 -0.34 -1.09698
THR_107 -3.52087 0.413001 2.37489 0.00629926 0 -0.0758733 0 0 0 -0.68912 0 0 0 0 0.0604205 0.0101276 0.0314039 -0.0134118 -0.27 -1.67313
VAL_108 -3.21099 0.119565 0.86801 0.0126667 0 0 0 0 0 0 0 0 0 0 -0.205264 0.0119761 0.034783 -0.338138 0.29 -2.41739
GLU_109 -4.4231 0.433354 2.89316 0.00676723 0 -0.57738 0 0 0 -0.669066 0 0 0 0 0.270309 0.00104024 0.910134 0.261561 -0.81 -1.70322
TYR_110 -3.04382 0.242254 1.11219 0.0267736 0 0 0 0 0 0 0 0 0 0 -0.116863 0.022596 0.367812 -0.00734843 0.51 -0.886406
GLY_111 -2.83779 0.221156 1.51919 2.48127e-05 0 0 0 0 0 0 0 0 0 0 -0.260234 9.95438e-05 0 -0.665725 -0.17 -2.19327
ARG_112 -4.97928 0.551882 3.2322 0.0119071 0 -0.378473 0 0 0 -0.605764 0 0 0 0 0.0508534 0.113392 1.51433 -0.11166 -0.98 -1.58062
VAL_113 -4.78713 0.644888 1.57474 0.013341 0 0 0 0 0 0 0 0 0 0 -0.180204 0.0571349 0.106409 -0.386335 0.29 -2.66716
THR_114 -3.46307 0.285961 2.00947 0.00551193 0 -0.0318078 0 0 0 0 0 0 0 0 -0.021972 5.71308e-05 0.0813968 -0.0656832 -0.27 -1.47014
VAL_115 -3.88194 0.200926 1.30069 0.00980414 0 0 0 0 0 0 0 0 0 0 -0.213228 0.00209906 0.228607 -0.377541 0.29 -2.44058
GLU_116 -5.6328 1.82359 3.41461 0.00362383 0 -0.616999 0 0 0 -0.690734 0 0 0 0 0.0348371 0.00441923 2.20233 0.121372 -0.81 -0.145753
TRP_117 -9.09244 1.03544 2.90363 0.0205045 0 0 0 0 0 -0.11464 0 0 0 0 -0.0183239 0.178343 1.22388 -0.0199098 0.91 -2.97352
TRP_118 -5.1943 0.191157 2.4457 0.0242659 0 0 0 0 -0.00919296 0 0 0 0 0 -0.0394679 0.000143464 1.3815 -0.241735 0.91 -0.531928
THR_119 -4.2376 0.20345 2.87521 0.00547554 0 -0.18497 0 0 0 -0.563127 0 0 0 0 0.0830359 0.0115886 0.0494563 0.102087 -0.27 -1.92539
HIS_D_120 -1.88098 0.314437 0.991658 0.00641414 0 0.0151939 0 0 0 0 0 0 0 0 0.140136 0.0178794 0.497202 0.0785784 0.56 0.740516
SER_121 -1.40002 0.137561 0.811898 0.00141869 0 -0.0151079 0 0 0 0 0 0 0 0 -0.117082 0.00374652 0.576815 0.0367922 -0.37 -0.333977
ALA_122 -1.93205 0.327408 0.836621 0.000966908 0 0 0 0 0 0 0 0 0 0 -0.195816 0.00111689 0 -0.025141 0.16 -0.826898
GLY_123 -1.22843 0.127848 0.755815 2.4251e-05 0 0 0 0 0 0 0 0 0 0 -0.277294 0.00165273 0 -0.489391 -0.17 -1.27978
GLY_124 -2.4209 0.412387 1.34146 0.000132997 0 0 0 0 0 0 0 0 0 0 0.260465 0.0175816 0 -0.789524 -0.17 -1.34839
VAL_125 -3.16101 0.118979 1.60544 0.0131058 0 0 0 0 0 0 0 0 0 0 -0.214688 0.000443043 0.0823609 -0.195011 0.29 -1.46037
THR_126 -4.08546 0.273225 2.92796 0.00524448 0 -0.0733312 0 0 -0.698591 -0.441093 0 0 0 0 -0.0876564 1.29032e-05 0.0437866 -0.412147 -0.27 -2.81805
GLU_127 -3.10386 0.214889 2.39428 0.00901531 0 -0.361287 0 0 0 -0.342514 0 0 0 0 -0.20887 0.000539537 2.79106 -0.110422 -0.81 0.472833
LYS_128 -4.67143 0.669954 3.29079 0.00835852 0 -0.611623 0 0 -0.123063 -0.0629457 0 0 0 0 -0.198632 0.000889606 1.75099 -0.0408047 -0.65 -0.637527
ASP_129 -7.3122 0.614441 5.00818 0.0030177 0 -0.319216 0 0 -0.611871 -1.19817 0 0 0 0 -0.111008 0.00590882 1.19031 0.0417594 -0.67 -3.35884
ARG_130 -6.03248 0.293862 4.03245 0.0108824 0 -0.265476 0 0 0 -0.341303 0 0 0 0 -0.222457 0.0223917 1.99385 -0.0916081 -0.98 -1.57988
GLU_131 -4.7834 0.339511 3.09337 0.00820029 0 -0.284262 0 0 0 -0.0236126 0 0 0 0 -0.186121 0.000184449 1.28851 -0.11134 -0.81 -1.46895
MET_132 -7.01115 1.15184 2.52024 0.00374626 0 0 0 0 0 0 0 0 0 0 -0.119768 0.00648795 1.32555 -0.105514 -0.34 -2.56857
ALA_133 -3.77336 0.324275 1.89887 0.000742974 0 0 0 0 0 0 0 0 0 0 -0.106841 3.07081e-06 0 -0.141936 0.16 -1.63824
ARG_134 -4.34846 0.256235 2.82944 0.0114528 0 -0.261485 0 0 0 -0.00121143 0 0 0 0 -0.195965 0.00122432 1.53893 -0.0806754 -0.98 -1.23051
LEU_135 -4.40455 0.381972 1.79074 0.00795966 0 0 0 0 0 0 0 0 0 0 -0.14096 0.0101281 0.167155 -0.0956829 -0.1 -2.38324
THR_136 -4.8083 0.509755 2.57052 0.00907562 0 0.0247398 0 0 0 -0.11464 0 0 0 0 0.0131824 0.00420765 0.179352 0.0716985 -0.27 -1.81041
ASP_137 -4.28683 0.465043 3.29728 0.00423723 0 -0.32696 0 0 0 -0.349641 0 0 0 0 -0.13784 0.00151545 1.03745 0.017965 -0.67 -0.947776
ALA_138 -2.90283 0.652933 1.67096 0.000840467 0 0 0 0 0 0 0 0 0 0 -0.209408 0.000265483 0 -0.13732 0.16 -0.76456
LEU_139 -5.36078 1.30189 2.97848 0.00536514 0 0 0 0 -0.432395 0 0 0 0 0 -0.0787119 0.00273266 0.378647 0.00456963 -0.1 -1.3002
LEU_140 -3.76958 0.985849 1.72737 0.00568 0 0 0 0 0 0 0 0 0 0 -0.167911 0.0127519 0.373393 -0.0807443 -0.1 -1.01319
GLN_141 -2.97654 1.5835 2.67376 0.0440382 0 -0.029807 0 0 -0.0961502 0 0 0 0 0 0.131538 1.35009e-07 5.44308 -0.217108 -0.97 5.5863
ARG_p:CtermProteinFull_142 -1.80575 0.10701 1.41803 0.0110809 0 -0.0635446 0 0 0 0 0 0 0 0 0 0 2.05702 0 -0.98 0.743855
#END_POSE_ENERGIES_TABLE v2_redes8_4_take2_08_2dG_1.0Ent_AA_rpm_0027_0001.pdb
