# Supplementary material for: A Generic Program for Multistate Protein Design
Source: PLoS One. 2011 Jul 6;6(7):e20937. doi: 10.1371/journal.pone.0020937 (PMC3130737; doi:10.1371/journal.pone.0020937)
Supplement: File S2 — Design models generated by this study for both the heterodimerization task and the orthogonal interface redesign task. (BZ2) [file pone.0020937.s002.bz2 › SupplementaryMaterials/select_heterodimer_designs/design3/repacked_v2_redes8_4_take2_08_AB.pdb]

ATOM      1  N   LYS A  10       0.838  40.160 -67.579  1.00  0.00              
ATOM      2  CA  LYS A  10      -0.121  41.140 -68.077  1.00  0.00              
ATOM      3  C   LYS A  10      -0.185  41.060 -69.603  1.00  0.00              
ATOM      4  O   LYS A  10       0.710  41.544 -70.294  1.00  0.00              
ATOM      5  CB  LYS A  10       0.307  42.540 -67.641  1.00  0.00              
ATOM      6  CG  LYS A  10      -0.743  43.611 -67.857  1.00  0.00              
ATOM      7  CD  LYS A  10      -1.989  43.333 -67.034  1.00  0.00              
ATOM      8  CE  LYS A  10      -2.969  44.485 -67.134  1.00  0.00              
ATOM      9  NZ  LYS A  10      -3.291  44.798 -68.551  1.00  0.00              
ATOM     10 1H   LYS A  10       1.633  40.461 -67.052  1.00  0.00              
ATOM     11 2H   LYS A  10       0.538  39.441 -66.953  1.00  0.00              
ATOM     12 3H   LYS A  10       1.329  39.571 -68.220  1.00  0.00              
ATOM     13  HA  LYS A  10      -1.116  40.911 -67.693  1.00  0.00              
ATOM     14 1HB  LYS A  10       0.554  42.483 -66.581  1.00  0.00              
ATOM     15 2HB  LYS A  10       1.203  42.792 -68.208  1.00  0.00              
ATOM     16 1HG  LYS A  10      -0.321  44.574 -67.566  1.00  0.00              
ATOM     17 2HG  LYS A  10      -1.002  43.634 -68.915  1.00  0.00              
ATOM     18 1HD  LYS A  10      -2.454  42.419 -67.406  1.00  0.00              
ATOM     19 2HD  LYS A  10      -1.694  43.191 -65.994  1.00  0.00              
ATOM     20 1HE  LYS A  10      -3.878  44.208 -66.602  1.00  0.00              
ATOM     21 2HE  LYS A  10      -2.521  45.357 -66.657  1.00  0.00              
ATOM     22 1HZ  LYS A  10      -3.944  45.568 -68.586  1.00  0.00              
ATOM     23 2HZ  LYS A  10      -2.445  45.052 -69.041  1.00  0.00              
ATOM     24 3HZ  LYS A  10      -3.703  43.987 -68.989  1.00  0.00              
ATOM     25  N   ARG A  11      -1.250  40.455 -70.122  1.00  0.00              
ATOM     26  CA  ARG A  11      -1.403  40.283 -71.562  1.00  0.00              
ATOM     27  C   ARG A  11      -2.846  40.464 -71.999  1.00  0.00              
ATOM     28  O   ARG A  11      -3.772  40.302 -71.205  1.00  0.00              
ATOM     29  CB  ARG A  11      -0.930  38.887 -71.945  1.00  0.00              
ATOM     30  CG  ARG A  11      -1.656  37.807 -71.164  1.00  0.00              
ATOM     31  CD  ARG A  11      -0.945  36.478 -71.244  1.00  0.00              
ATOM     32  NE  ARG A  11      -1.725  35.402 -70.636  1.00  0.00              
ATOM     33  CZ  ARG A  11      -2.033  35.330 -69.346  1.00  0.00              
ATOM     34  NH1 ARG A  11      -1.629  36.274 -68.507  1.00  0.00              
ATOM     35  NH2 ARG A  11      -2.745  34.307 -68.891  1.00  0.00              
ATOM     36  H   ARG A  11      -1.970  40.106 -69.506  1.00  0.00              
ATOM     37  HA  ARG A  11      -0.827  41.045 -72.088  1.00  0.00              
ATOM     38 1HB  ARG A  11      -1.106  38.773 -73.014  1.00  0.00              
ATOM     39 2HB  ARG A  11       0.141  38.849 -71.747  1.00  0.00              
ATOM     40 1HG  ARG A  11      -1.719  38.116 -70.120  1.00  0.00              
ATOM     41 2HG  ARG A  11      -2.661  37.701 -71.573  1.00  0.00              
ATOM     42 1HD  ARG A  11      -0.769  36.233 -72.291  1.00  0.00              
ATOM     43 2HD  ARG A  11       0.009  36.555 -70.724  1.00  0.00              
ATOM     44  HE  ARG A  11      -2.137  34.583 -71.064  1.00  0.00              
ATOM     45 1HH1 ARG A  11      -1.085  37.052 -68.851  1.00  0.00              
ATOM     46 2HH1 ARG A  11      -1.868  36.211 -67.528  1.00  0.00              
ATOM     47 1HH2 ARG A  11      -3.051  33.585 -69.529  1.00  0.00              
ATOM     48 2HH2 ARG A  11      -2.977  34.254 -67.910  1.00  0.00              
ATOM     49  N   LEU A  12      -3.018  40.797 -73.274  1.00  0.00              
ATOM     50  CA  LEU A  12      -4.329  41.001 -73.881  1.00  0.00              
ATOM     51  C   LEU A  12      -4.649  39.675 -74.559  1.00  0.00              
ATOM     52  O   LEU A  12      -3.973  39.285 -75.516  1.00  0.00              
ATOM     53  CB  LEU A  12      -4.227  42.132 -74.896  1.00  0.00              
ATOM     54  CG  LEU A  12      -5.493  42.738 -75.487  1.00  0.00              
ATOM     55  CD1 LEU A  12      -6.456  43.161 -74.388  1.00  0.00              
ATOM     56  CD2 LEU A  12      -5.086  43.928 -76.337  1.00  0.00              
ATOM     57  H   LEU A  12      -2.190  40.912 -73.841  1.00  0.00              
ATOM     58  HA  LEU A  12      -5.061  41.221 -73.104  1.00  0.00              
ATOM     59 1HB  LEU A  12      -3.745  42.885 -74.274  1.00  0.00              
ATOM     60 2HB  LEU A  12      -3.570  41.872 -75.726  1.00  0.00              
ATOM     61  HG  LEU A  12      -5.940  41.985 -76.136  1.00  0.00              
ATOM     62 1HD1 LEU A  12      -7.353  43.591 -74.835  1.00  0.00              
ATOM     63 2HD1 LEU A  12      -6.731  42.292 -73.790  1.00  0.00              
ATOM     64 3HD1 LEU A  12      -5.977  43.904 -73.751  1.00  0.00              
ATOM     65 1HD2 LEU A  12      -5.975  44.383 -76.775  1.00  0.00              
ATOM     66 2HD2 LEU A  12      -4.571  44.661 -75.715  1.00  0.00              
ATOM     67 3HD2 LEU A  12      -4.419  43.596 -77.133  1.00  0.00              
ATOM     68  N   VAL A  13      -5.697  39.007 -74.088  1.00  0.00              
ATOM     69  CA  VAL A  13      -6.037  37.673 -74.557  1.00  0.00              
ATOM     70  C   VAL A  13      -7.471  37.486 -75.027  1.00  0.00              
ATOM     71  O   VAL A  13      -8.405  38.076 -74.479  1.00  0.00              
ATOM     72  CB  VAL A  13      -5.782  36.647 -73.425  1.00  0.00              
ATOM     73  CG1 VAL A  13      -5.917  35.227 -73.950  1.00  0.00              
ATOM     74  CG2 VAL A  13      -4.411  36.875 -72.814  1.00  0.00              
ATOM     75  H   VAL A  13      -6.274  39.442 -73.382  1.00  0.00              
ATOM     76  HA  VAL A  13      -5.470  37.410 -75.451  1.00  0.00              
ATOM     77  HB  VAL A  13      -6.515  36.803 -72.634  1.00  0.00              
ATOM     78 1HG1 VAL A  13      -5.735  34.521 -73.140  1.00  0.00              
ATOM     79 2HG1 VAL A  13      -6.923  35.078 -74.341  1.00  0.00              
ATOM     80 3HG1 VAL A  13      -5.190  35.062 -74.745  1.00  0.00              
ATOM     81 1HG2 VAL A  13      -4.241  36.150 -72.019  1.00  0.00              
ATOM     82 2HG2 VAL A  13      -3.647  36.757 -73.583  1.00  0.00              
ATOM     83 3HG2 VAL A  13      -4.359  37.883 -72.402  1.00  0.00              
ATOM     84  N   LYS A  14      -7.632  36.632 -76.033  1.00  0.00              
ATOM     85  CA  LYS A  14      -8.942  36.289 -76.562  1.00  0.00              
ATOM     86  C   LYS A  14      -8.859  34.932 -77.241  1.00  0.00              
ATOM     87  O   LYS A  14      -7.859  34.605 -77.887  1.00  0.00              
ATOM     88  CB  LYS A  14      -9.433  37.332 -77.571  1.00  0.00              
ATOM     89  CG  LYS A  14     -10.800  36.995 -78.169  1.00  0.00              
ATOM     90  CD  LYS A  14     -11.326  38.111 -79.054  1.00  0.00              
ATOM     91  CE  LYS A  14     -12.598  37.688 -79.772  1.00  0.00              
ATOM     92  NZ  LYS A  14     -13.170  38.803 -80.573  1.00  0.00              
ATOM     93  H   LYS A  14      -6.811  36.209 -76.441  1.00  0.00              
ATOM     94  HA  LYS A  14      -9.661  36.214 -75.746  1.00  0.00              
ATOM     95 1HB  LYS A  14      -9.480  38.287 -77.046  1.00  0.00              
ATOM     96 2HB  LYS A  14      -8.684  37.390 -78.361  1.00  0.00              
ATOM     97 1HG  LYS A  14     -10.704  36.084 -78.761  1.00  0.00              
ATOM     98 2HG  LYS A  14     -11.502  36.825 -77.354  1.00  0.00              
ATOM     99 1HD  LYS A  14     -11.530  38.982 -78.430  1.00  0.00              
ATOM    100 2HD  LYS A  14     -10.560  38.363 -79.788  1.00  0.00              
ATOM    101 1HE  LYS A  14     -12.359  36.852 -80.427  1.00  0.00              
ATOM    102 2HE  LYS A  14     -13.322  37.366 -79.023  1.00  0.00              
ATOM    103 1HZ  LYS A  14     -14.012  38.488 -81.035  1.00  0.00              
ATOM    104 2HZ  LYS A  14     -13.390  39.578 -79.963  1.00  0.00              
ATOM    105 3HZ  LYS A  14     -12.497  39.100 -81.265  1.00  0.00              
ATOM    106  N   THR A  15      -9.904  34.132 -77.074  1.00  0.00              
ATOM    107  CA  THR A  15      -9.960  32.827 -77.709  1.00  0.00              
ATOM    108  C   THR A  15     -10.979  32.896 -78.835  1.00  0.00              
ATOM    109  O   THR A  15     -12.004  33.580 -78.728  1.00  0.00              
ATOM    110  CB  THR A  15     -10.370  31.723 -76.721  1.00  0.00              
ATOM    111  OG1 THR A  15     -11.655  32.027 -76.164  1.00  0.00              
ATOM    112  CG2 THR A  15      -9.343  31.603 -75.608  1.00  0.00              
ATOM    113  H   THR A  15     -10.676  34.431 -76.496  1.00  0.00              
ATOM    114  HA  THR A  15      -8.988  32.583 -78.138  1.00  0.00              
ATOM    115  HB  THR A  15     -10.440  30.776 -77.256  1.00  0.00              
ATOM    116  HG1 THR A  15     -12.046  31.226 -75.808  1.00  0.00              
ATOM    117 1HG2 THR A  15      -9.647  30.817 -74.917  1.00  0.00              
ATOM    118 2HG2 THR A  15      -8.371  31.356 -76.035  1.00  0.00              
ATOM    119 3HG2 THR A  15      -9.275  32.550 -75.074  1.00  0.00              
ATOM    120  N   PHE A  16     -10.674  32.205 -79.924  1.00  0.00              
ATOM    121  CA  PHE A  16     -11.533  32.155 -81.095  1.00  0.00              
ATOM    122  C   PHE A  16     -11.910  30.701 -81.328  1.00  0.00              
ATOM    123  O   PHE A  16     -11.043  29.825 -81.345  1.00  0.00              
ATOM    124  CB  PHE A  16     -10.791  32.713 -82.309  1.00  0.00              
ATOM    125  CG  PHE A  16     -10.400  34.158 -82.168  1.00  0.00              
ATOM    126  CD1 PHE A  16      -9.299  34.530 -81.395  1.00  0.00              
ATOM    127  CD2 PHE A  16     -11.142  35.151 -82.799  1.00  0.00              
ATOM    128  CE1 PHE A  16      -8.947  35.875 -81.256  1.00  0.00              
ATOM    129  CE2 PHE A  16     -10.796  36.496 -82.665  1.00  0.00              
ATOM    130  CZ  PHE A  16      -9.697  36.857 -81.892  1.00  0.00              
ATOM    131  H   PHE A  16      -9.803  31.693 -79.930  1.00  0.00              
ATOM    132  HA  PHE A  16     -12.443  32.728 -80.911  1.00  0.00              
ATOM    133 1HB  PHE A  16      -9.870  32.155 -82.475  1.00  0.00              
ATOM    134 2HB  PHE A  16     -11.420  32.646 -83.196  1.00  0.00              
ATOM    135  HD1 PHE A  16      -8.712  33.757 -80.898  1.00  0.00              
ATOM    136  HD2 PHE A  16     -12.004  34.868 -83.405  1.00  0.00              
ATOM    137  HE1 PHE A  16      -8.085  36.152 -80.650  1.00  0.00              
ATOM    138  HE2 PHE A  16     -11.386  37.264 -83.164  1.00  0.00              
ATOM    139  HZ  PHE A  16      -9.426  37.906 -81.784  1.00  0.00              
ATOM    140  N   ALA A  17     -13.204  30.447 -81.495  1.00  0.00              
ATOM    141  CA  ALA A  17     -13.708  29.094 -81.698  1.00  0.00              
ATOM    142  C   ALA A  17     -13.840  28.712 -83.165  1.00  0.00              
ATOM    143  O   ALA A  17     -14.171  29.541 -84.011  1.00  0.00              
ATOM    144  CB  ALA A  17     -15.056  28.938 -81.000  1.00  0.00              
ATOM    145  H   ALA A  17     -13.856  31.218 -81.480  1.00  0.00              
ATOM    146  HA  ALA A  17     -12.998  28.388 -81.267  1.00  0.00              
ATOM    147 1HB  ALA A  17     -15.429  27.925 -81.154  1.00  0.00              
ATOM    148 2HB  ALA A  17     -14.937  29.122 -79.932  1.00  0.00              
ATOM    149 3HB  ALA A  17     -15.765  29.652 -81.415  1.00  0.00              
ATOM    150  N   PHE A  18     -13.578  27.439 -83.451  1.00  0.00              
ATOM    151  CA  PHE A  18     -13.670  26.896 -84.800  1.00  0.00              
ATOM    152  C   PHE A  18     -14.265  25.494 -84.724  1.00  0.00              
ATOM    153  O   PHE A  18     -14.290  24.885 -83.660  1.00  0.00              
ATOM    154  CB  PHE A  18     -12.287  26.848 -85.454  1.00  0.00              
ATOM    155  CG  PHE A  18     -11.634  28.191 -85.562  1.00  0.00              
ATOM    156  CD1 PHE A  18     -10.865  28.693 -84.515  1.00  0.00              
ATOM    157  CD2 PHE A  18     -11.842  28.988 -86.682  1.00  0.00              
ATOM    158  CE1 PHE A  18     -10.318  29.972 -84.582  1.00  0.00              
ATOM    159  CE2 PHE A  18     -11.300  30.268 -86.756  1.00  0.00              
ATOM    160  CZ  PHE A  18     -10.537  30.759 -85.701  1.00  0.00              
ATOM    161  H   PHE A  18     -13.304  26.830 -82.693  1.00  0.00              
ATOM    162  HA  PHE A  18     -14.337  27.514 -85.403  1.00  0.00              
ATOM    163 1HB  PHE A  18     -11.617  26.218 -84.870  1.00  0.00              
ATOM    164 2HB  PHE A  18     -12.365  26.453 -86.466  1.00  0.00              
ATOM    165  HD1 PHE A  18     -10.692  28.072 -83.636  1.00  0.00              
ATOM    166  HD2 PHE A  18     -12.441  28.601 -87.507  1.00  0.00              
ATOM    167  HE1 PHE A  18      -9.719  30.352 -83.755  1.00  0.00              
ATOM    168  HE2 PHE A  18     -11.472  30.886 -87.637  1.00  0.00              
ATOM    169  HZ  PHE A  18     -10.114  31.761 -85.755  1.00  0.00              
ATOM    170  N   PRO A  19     -14.763  24.968 -85.854  1.00  0.00              
ATOM    171  CA  PRO A  19     -15.360  23.628 -85.877  1.00  0.00              
ATOM    172  C   PRO A  19     -14.357  22.476 -85.855  1.00  0.00              
ATOM    173  O   PRO A  19     -14.726  21.333 -85.587  1.00  0.00              
ATOM    174  CB  PRO A  19     -16.182  23.649 -87.160  1.00  0.00              
ATOM    175  CG  PRO A  19     -15.335  24.482 -88.062  1.00  0.00              
ATOM    176  CD  PRO A  19     -14.923  25.632 -87.161  1.00  0.00              
ATOM    177  HA  PRO A  19     -15.981  23.424 -84.992  1.00  0.00              
ATOM    178 1HB  PRO A  19     -16.340  22.634 -87.554  1.00  0.00              
ATOM    179 2HB  PRO A  19     -17.176  24.090 -86.995  1.00  0.00              
ATOM    180 1HG  PRO A  19     -14.472  23.912 -88.436  1.00  0.00              
ATOM    181 2HG  PRO A  19     -15.903  24.820 -88.941  1.00  0.00              
ATOM    182 1HD  PRO A  19     -13.987  26.105 -87.492  1.00  0.00              
ATOM    183 2HD  PRO A  19     -15.686  26.424 -87.122  1.00  0.00              
ATOM    184  N   ASN A  20     -13.092  22.775 -86.133  1.00  0.00              
ATOM    185  CA  ASN A  20     -12.059  21.747 -86.155  1.00  0.00              
ATOM    186  C   ASN A  20     -10.673  22.335 -85.908  1.00  0.00              
ATOM    187  O   ASN A  20     -10.542  23.464 -85.434  1.00  0.00              
ATOM    188  CB  ASN A  20     -12.075  20.979 -87.464  1.00  0.00              
ATOM    189  CG  ASN A  20     -11.746  21.821 -88.664  1.00  0.00              
ATOM    190  OD1 ASN A  20     -11.289  22.963 -88.540  1.00  0.00              
ATOM    191  ND2 ASN A  20     -12.052  21.297 -89.824  1.00  0.00              
ATOM    192  H   ASN A  20     -12.838  23.732 -86.333  1.00  0.00              
ATOM    193  HA  ASN A  20     -12.232  21.031 -85.350  1.00  0.00              
ATOM    194 1HB  ASN A  20     -11.569  20.016 -87.552  1.00  0.00              
ATOM    195 2HB  ASN A  20     -13.153  20.820 -87.431  1.00  0.00              
ATOM    196 1HD2 ASN A  20     -11.861  21.801 -90.666  1.00  0.00              
ATOM    197 2HD2 ASN A  20     -12.476  20.392 -89.867  1.00  0.00              
ATOM    198  N   PHE A  21      -9.641  21.560 -86.227  1.00  0.00              
ATOM    199  CA  PHE A  21      -8.260  21.997 -86.049  1.00  0.00              
ATOM    200  C   PHE A  21      -7.795  22.791 -87.266  1.00  0.00              
ATOM    201  O   PHE A  21      -7.145  23.826 -87.135  1.00  0.00              
ATOM    202  CB  PHE A  21      -7.340  20.798 -85.813  1.00  0.00              
ATOM    203  CG  PHE A  21      -5.898  21.170 -85.613  1.00  0.00              
ATOM    204  CD1 PHE A  21      -5.406  21.439 -84.344  1.00  0.00              
ATOM    205  CD2 PHE A  21      -5.032  21.253 -86.692  1.00  0.00              
ATOM    206  CE1 PHE A  21      -4.080  21.782 -84.159  1.00  0.00              
ATOM    207  CE2 PHE A  21      -3.706  21.595 -86.510  1.00  0.00              
ATOM    208  CZ  PHE A  21      -3.230  21.860 -85.241  1.00  0.00              
ATOM    209  H   PHE A  21      -9.821  20.641 -86.604  1.00  0.00              
ATOM    210  HA  PHE A  21      -8.190  22.662 -85.187  1.00  0.00              
ATOM    211 1HB  PHE A  21      -7.649  20.258 -84.919  1.00  0.00              
ATOM    212 2HB  PHE A  21      -7.372  20.127 -86.670  1.00  0.00              
ATOM    213  HD1 PHE A  21      -6.078  21.377 -83.488  1.00  0.00              
ATOM    214  HD2 PHE A  21      -5.408  21.045 -87.694  1.00  0.00              
ATOM    215  HE1 PHE A  21      -3.707  21.991 -83.157  1.00  0.00              
ATOM    216  HE2 PHE A  21      -3.035  21.656 -87.367  1.00  0.00              
ATOM    217  HZ  PHE A  21      -2.185  22.131 -85.097  1.00  0.00              
ATOM    218  N   ARG A  22      -8.135  22.289 -88.450  1.00  0.00              
ATOM    219  CA  ARG A  22      -7.754  22.912 -89.712  1.00  0.00              
ATOM    220  C   ARG A  22      -8.088  24.402 -89.788  1.00  0.00              
ATOM    221  O   ARG A  22      -7.232  25.221 -90.130  1.00  0.00              
ATOM    222  CB  ARG A  22      -8.344  22.163 -90.898  1.00  0.00              
ATOM    223  CG  ARG A  22      -7.913  22.682 -92.261  1.00  0.00              
ATOM    224  CD  ARG A  22      -8.589  22.024 -93.408  1.00  0.00              
ATOM    225  NE  ARG A  22     -10.015  22.289 -93.501  1.00  0.00              
ATOM    226  CZ  ARG A  22     -10.552  23.428 -93.981  1.00  0.00              
ATOM    227  NH1 ARG A  22      -9.789  24.422 -94.377  1.00  0.00              
ATOM    228  NH2 ARG A  22     -11.869  23.528 -94.021  1.00  0.00              
ATOM    229  H   ARG A  22      -8.681  21.439 -88.466  1.00  0.00              
ATOM    230  HA  ARG A  22      -6.672  22.861 -89.837  1.00  0.00              
ATOM    231 1HB  ARG A  22      -8.042  21.121 -90.798  1.00  0.00              
ATOM    232 2HB  ARG A  22      -9.428  22.237 -90.813  1.00  0.00              
ATOM    233 1HG  ARG A  22      -8.131  23.749 -92.310  1.00  0.00              
ATOM    234 2HG  ARG A  22      -6.839  22.525 -92.367  1.00  0.00              
ATOM    235 1HD  ARG A  22      -8.132  22.370 -94.334  1.00  0.00              
ATOM    236 2HD  ARG A  22      -8.462  20.945 -93.322  1.00  0.00              
ATOM    237  HE  ARG A  22     -10.798  21.704 -93.239  1.00  0.00              
ATOM    238 1HH1 ARG A  22      -8.784  24.336 -94.323  1.00  0.00              
ATOM    239 2HH1 ARG A  22     -10.211  25.267 -94.734  1.00  0.00              
ATOM    240 1HH2 ARG A  22     -12.442  22.761 -93.695  1.00  0.00              
ATOM    241 2HH2 ARG A  22     -12.298  24.371 -94.375  1.00  0.00              
ATOM    242  N   GLU A  23      -9.331  24.746 -89.476  1.00  0.00              
ATOM    243  CA  GLU A  23      -9.754  26.140 -89.523  1.00  0.00              
ATOM    244  C   GLU A  23      -9.057  26.985 -88.461  1.00  0.00              
ATOM    245  O   GLU A  23      -8.803  28.173 -88.675  1.00  0.00              
ATOM    246  CB  GLU A  23     -11.274  26.249 -89.364  1.00  0.00              
ATOM    247  CG  GLU A  23     -12.062  25.648 -90.520  1.00  0.00              
ATOM    248  CD  GLU A  23     -13.503  26.122 -90.558  1.00  0.00              
ATOM    249  OE1 GLU A  23     -14.263  25.648 -91.428  1.00  0.00              
ATOM    250  OE2 GLU A  23     -13.876  26.972 -89.723  1.00  0.00              
ATOM    251  H   GLU A  23      -9.998  24.039 -89.202  1.00  0.00              
ATOM    252  HA  GLU A  23      -9.479  26.578 -90.483  1.00  0.00              
ATOM    253 1HB  GLU A  23     -11.535  25.737 -88.438  1.00  0.00              
ATOM    254 2HB  GLU A  23     -11.510  27.309 -89.272  1.00  0.00              
ATOM    255 1HG  GLU A  23     -11.611  25.832 -91.495  1.00  0.00              
ATOM    256 2HG  GLU A  23     -12.048  24.579 -90.311  1.00  0.00              
ATOM    257  N   SER A  24      -8.753  26.372 -87.319  1.00  0.00              
ATOM    258  CA  SER A  24      -8.062  27.073 -86.240  1.00  0.00              
ATOM    259  C   SER A  24      -6.661  27.427 -86.731  1.00  0.00              
ATOM    260  O   SER A  24      -6.193  28.552 -86.565  1.00  0.00              
ATOM    261  CB  SER A  24      -8.005  26.222 -84.986  1.00  0.00              
ATOM    262  OG  SER A  24      -9.276  26.006 -84.438  1.00  0.00              
ATOM    263  H   SER A  24      -9.004  25.402 -87.194  1.00  0.00              
ATOM    264  HA  SER A  24      -8.604  27.946 -85.874  1.00  0.00              
ATOM    265 1HB  SER A  24      -7.560  25.260 -85.238  1.00  0.00              
ATOM    266 2HB  SER A  24      -7.383  26.728 -84.249  1.00  0.00              
ATOM    267  HG  SER A  24      -9.719  25.306 -84.924  1.00  0.00              
ATOM    268  N   LEU A  25      -6.001  26.461 -87.359  1.00  0.00              
ATOM    269  CA  LEU A  25      -4.664  26.679 -87.887  1.00  0.00              
ATOM    270  C   LEU A  25      -4.692  27.733 -88.999  1.00  0.00              
ATOM    271  O   LEU A  25      -3.794  28.573 -89.084  1.00  0.00              
ATOM    272  CB  LEU A  25      -4.076  25.360 -88.404  1.00  0.00              
ATOM    273  CG  LEU A  25      -2.652  25.455 -88.965  1.00  0.00              
ATOM    274  CD1 LEU A  25      -1.667  25.747 -87.841  1.00  0.00              
ATOM    275  CD2 LEU A  25      -2.295  24.156 -89.671  1.00  0.00              
ATOM    276  H   LEU A  25      -6.434  25.556 -87.474  1.00  0.00              
ATOM    277  HA  LEU A  25      -4.020  27.068 -87.100  1.00  0.00              
ATOM    278 1HB  LEU A  25      -4.075  24.791 -87.475  1.00  0.00              
ATOM    279 2HB  LEU A  25      -4.737  24.878 -89.124  1.00  0.00              
ATOM    280  HG  LEU A  25      -2.650  26.251 -89.710  1.00  0.00              
ATOM    281 1HD1 LEU A  25      -0.658  25.813 -88.248  1.00  0.00              
ATOM    282 2HD1 LEU A  25      -1.927  26.692 -87.365  1.00  0.00              
ATOM    283 3HD1 LEU A  25      -1.708  24.945 -87.104  1.00  0.00              
ATOM    284 1HD2 LEU A  25      -1.282  24.225 -90.069  1.00  0.00              
ATOM    285 2HD2 LEU A  25      -2.351  23.329 -88.962  1.00  0.00              
ATOM    286 3HD2 LEU A  25      -2.995  23.981 -90.488  1.00  0.00              
ATOM    287  N   ASP A  26      -5.722  27.695 -89.846  1.00  0.00              
ATOM    288  CA  ASP A  26      -5.842  28.674 -90.927  1.00  0.00              
ATOM    289  C   ASP A  26      -5.885  30.088 -90.343  1.00  0.00              
ATOM    290  O   ASP A  26      -5.221  30.998 -90.836  1.00  0.00              
ATOM    291  CB  ASP A  26      -7.120  28.451 -91.751  1.00  0.00              
ATOM    292  CG  ASP A  26      -7.088  27.171 -92.575  1.00  0.00              
ATOM    293  OD1 ASP A  26      -5.984  26.691 -92.916  1.00  0.00              
ATOM    294  OD2 ASP A  26      -8.182  26.660 -92.895  1.00  0.00              
ATOM    295  H   ASP A  26      -6.432  26.984 -89.745  1.00  0.00              
ATOM    296  HA  ASP A  26      -4.968  28.616 -91.576  1.00  0.00              
ATOM    297 1HB  ASP A  26      -8.033  28.492 -91.156  1.00  0.00              
ATOM    298 2HB  ASP A  26      -7.076  29.318 -92.411  1.00  0.00              
ATOM    299  N   PHE A  27      -6.673  30.264 -89.288  1.00  0.00              
ATOM    300  CA  PHE A  27      -6.799  31.569 -88.653  1.00  0.00              
ATOM    301  C   PHE A  27      -5.475  31.992 -88.026  1.00  0.00              
ATOM    302  O   PHE A  27      -5.069  33.146 -88.135  1.00  0.00              
ATOM    303  CB  PHE A  27      -7.893  31.528 -87.589  1.00  0.00              
ATOM    304  CG  PHE A  27      -8.083  32.830 -86.867  1.00  0.00              
ATOM    305  CD1 PHE A  27      -8.580  33.945 -87.534  1.00  0.00              
ATOM    306  CD2 PHE A  27      -7.755  32.945 -85.521  1.00  0.00              
ATOM    307  CE1 PHE A  27      -8.748  35.159 -86.868  1.00  0.00              
ATOM    308  CE2 PHE A  27      -7.920  34.156 -84.847  1.00  0.00              
ATOM    309  CZ  PHE A  27      -8.417  35.261 -85.524  1.00  0.00              
ATOM    310  H   PHE A  27      -7.195  29.484 -88.916  1.00  0.00              
ATOM    311  HA  PHE A  27      -7.049  32.322 -89.401  1.00  0.00              
ATOM    312 1HB  PHE A  27      -8.851  31.281 -88.045  1.00  0.00              
ATOM    313 2HB  PHE A  27      -7.650  30.784 -86.831  1.00  0.00              
ATOM    314  HD1 PHE A  27      -8.840  33.862 -88.590  1.00  0.00              
ATOM    315  HD2 PHE A  27      -7.364  32.075 -84.991  1.00  0.00              
ATOM    316  HE1 PHE A  27      -9.139  36.024 -87.403  1.00  0.00              
ATOM    317  HE2 PHE A  27      -7.659  34.236 -83.792  1.00  0.00              
ATOM    318  HZ  PHE A  27      -8.545  36.207 -85.000  1.00  0.00              
ATOM    319  N   ALA A  28      -4.798  31.050 -87.380  1.00  0.00              
ATOM    320  CA  ALA A  28      -3.519  31.346 -86.756  1.00  0.00              
ATOM    321  C   ALA A  28      -2.531  31.873 -87.792  1.00  0.00              
ATOM    322  O   ALA A  28      -1.750  32.774 -87.512  1.00  0.00              
ATOM    323  CB  ALA A  28      -2.966  30.110 -86.061  1.00  0.00              
ATOM    324  H   ALA A  28      -5.171  30.113 -87.318  1.00  0.00              
ATOM    325  HA  ALA A  28      -3.667  32.127 -86.009  1.00  0.00              
ATOM    326 1HB  ALA A  28      -2.007  30.350 -85.603  1.00  0.00              
ATOM    327 2HB  ALA A  28      -3.664  29.783 -85.290  1.00  0.00              
ATOM    328 3HB  ALA A  28      -2.830  29.313 -86.790  1.00  0.00              
ATOM    329  N   ASN A  29      -2.561  31.308 -88.994  1.00  0.00              
ATOM    330  CA  ASN A  29      -1.659  31.757 -90.046  1.00  0.00              
ATOM    331  C   ASN A  29      -1.962  33.186 -90.485  1.00  0.00              
ATOM    332  O   ASN A  29      -1.050  33.935 -90.825  1.00  0.00              
ATOM    333  CB  ASN A  29      -1.704  30.824 -91.242  1.00  0.00              
ATOM    334  CG  ASN A  29      -0.544  30.991 -92.184  1.00  0.00              
ATOM    335  OD1 ASN A  29       0.615  30.762 -91.821  1.00  0.00              
ATOM    336  ND2 ASN A  29      -0.841  31.467 -93.367  1.00  0.00              
ATOM    337  H   ASN A  29      -3.211  30.560 -89.189  1.00  0.00              
ATOM    338  HA  ASN A  29      -0.633  31.769 -89.674  1.00  0.00              
ATOM    339 1HB  ASN A  29      -1.909  29.760 -91.113  1.00  0.00              
ATOM    340 2HB  ASN A  29      -2.578  31.313 -91.671  1.00  0.00              
ATOM    341 1HD2 ASN A  29      -0.120  31.604 -94.045  1.00  0.00              
ATOM    342 2HD2 ASN A  29      -1.789  31.692 -93.591  1.00  0.00              
ATOM    343  N   ARG A  30      -3.236  33.565 -90.473  1.00  0.00              
ATOM    344  CA  ARG A  30      -3.601  34.928 -90.843  1.00  0.00              
ATOM    345  C   ARG A  30      -3.110  35.889 -89.755  1.00  0.00              
ATOM    346  O   ARG A  30      -2.657  36.988 -90.057  1.00  0.00              
ATOM    347  CB  ARG A  30      -5.112  35.045 -91.019  1.00  0.00              
ATOM    348  CG  ARG A  30      -5.639  34.246 -92.205  1.00  0.00              
ATOM    349  CD  ARG A  30      -7.137  34.413 -92.361  1.00  0.00              
ATOM    350  NE  ARG A  30      -7.496  35.792 -92.670  1.00  0.00              
ATOM    351  CZ  ARG A  30      -8.719  36.294 -92.538  1.00  0.00              
ATOM    352  NH1 ARG A  30      -9.709  35.528 -92.097  1.00  0.00              
ATOM    353  NH2 ARG A  30      -8.951  37.563 -92.842  1.00  0.00              
ATOM    354  H   ARG A  30      -3.963  32.916 -90.208  1.00  0.00              
ATOM    355  HA  ARG A  30      -3.109  35.201 -91.777  1.00  0.00              
ATOM    356 1HB  ARG A  30      -5.568  34.691 -90.096  1.00  0.00              
ATOM    357 2HB  ARG A  30      -5.335  36.104 -91.152  1.00  0.00              
ATOM    358 1HG  ARG A  30      -5.139  34.595 -93.109  1.00  0.00              
ATOM    359 2HG  ARG A  30      -5.405  33.193 -92.044  1.00  0.00              
ATOM    360 1HD  ARG A  30      -7.483  33.770 -93.170  1.00  0.00              
ATOM    361 2HD  ARG A  30      -7.624  34.122 -91.431  1.00  0.00              
ATOM    362  HE  ARG A  30      -6.917  36.547 -93.013  1.00  0.00              
ATOM    363 1HH1 ARG A  30      -9.530  34.562 -91.861  1.00  0.00              
ATOM    364 2HH1 ARG A  30     -10.637  35.914 -91.999  1.00  0.00              
ATOM    365 1HH2 ARG A  30      -8.195  38.146 -93.174  1.00  0.00              
ATOM    366 2HH2 ARG A  30      -9.881  37.941 -92.741  1.00  0.00              
ATOM    367  N   VAL A  31      -3.202  35.475 -88.491  1.00  0.00              
ATOM    368  CA  VAL A  31      -2.727  36.314 -87.395  1.00  0.00              
ATOM    369  C   VAL A  31      -1.205  36.436 -87.531  1.00  0.00              
ATOM    370  O   VAL A  31      -0.633  37.489 -87.267  1.00  0.00              
ATOM    371  CB  VAL A  31      -3.093  35.717 -86.011  1.00  0.00              
ATOM    372  CG1 VAL A  31      -2.531  36.594 -84.894  1.00  0.00              
ATOM    373  CG2 VAL A  31      -4.605  35.614 -85.871  1.00  0.00              
ATOM    374  H   VAL A  31      -3.603  34.572 -88.281  1.00  0.00              
ATOM    375  HA  VAL A  31      -3.138  37.322 -87.461  1.00  0.00              
ATOM    376  HB  VAL A  31      -2.695  34.704 -85.946  1.00  0.00              
ATOM    377 1HG1 VAL A  31      -2.794  36.165 -83.927  1.00  0.00              
ATOM    378 2HG1 VAL A  31      -1.446  36.647 -84.984  1.00  0.00              
ATOM    379 3HG1 VAL A  31      -2.952  37.596 -84.972  1.00  0.00              
ATOM    380 1HG2 VAL A  31      -4.853  35.193 -84.897  1.00  0.00              
ATOM    381 2HG2 VAL A  31      -5.046  36.607 -85.961  1.00  0.00              
ATOM    382 3HG2 VAL A  31      -5.000  34.968 -86.656  1.00  0.00              
ATOM    383  N   ARG A  32      -0.557  35.356 -87.962  1.00  0.00              
ATOM    384  CA  ARG A  32       0.885  35.387 -88.149  1.00  0.00              
ATOM    385  C   ARG A  32       1.304  36.376 -89.229  1.00  0.00              
ATOM    386  O   ARG A  32       2.297  37.087 -89.075  1.00  0.00              
ATOM    387  CB  ARG A  32       1.449  34.000 -88.422  1.00  0.00              
ATOM    388  CG  ARG A  32       2.963  33.940 -88.549  1.00  0.00              
ATOM    389  CD  ARG A  32       3.499  32.585 -88.837  1.00  0.00              
ATOM    390  NE  ARG A  32       3.110  32.044 -90.129  1.00  0.00              
ATOM    391  CZ  ARG A  32       3.667  32.395 -91.305  1.00  0.00              
ATOM    392  NH1 ARG A  32       4.610  33.310 -91.361  1.00  0.00              
ATOM    393  NH2 ARG A  32       3.224  31.812 -92.404  1.00  0.00              
ATOM    394  H   ARG A  32      -1.061  34.504 -88.163  1.00  0.00              
ATOM    395  HA  ARG A  32       1.369  35.724 -87.232  1.00  0.00              
ATOM    396 1HB  ARG A  32       1.132  33.360 -87.600  1.00  0.00              
ATOM    397 2HB  ARG A  32       0.997  33.651 -89.350  1.00  0.00              
ATOM    398 1HG  ARG A  32       3.270  34.601 -89.359  1.00  0.00              
ATOM    399 2HG  ARG A  32       3.403  34.284 -87.612  1.00  0.00              
ATOM    400 1HD  ARG A  32       4.588  32.623 -88.814  1.00  0.00              
ATOM    401 2HD  ARG A  32       3.144  31.894 -88.073  1.00  0.00              
ATOM    402  HE  ARG A  32       2.401  31.358 -90.354  1.00  0.00              
ATOM    403 1HH1 ARG A  32       4.925  33.759 -90.513  1.00  0.00              
ATOM    404 2HH1 ARG A  32       5.014  33.558 -92.252  1.00  0.00              
ATOM    405 1HH2 ARG A  32       2.486  31.123 -92.345  1.00  0.00              
ATOM    406 2HH2 ARG A  32       3.623  32.056 -93.298  1.00  0.00              
ATOM    407  N   ALA A  33       0.549  36.429 -90.325  1.00  0.00              
ATOM    408  CA  ALA A  33       0.857  37.353 -91.416  1.00  0.00              
ATOM    409  C   ALA A  33       0.698  38.787 -90.925  1.00  0.00              
ATOM    410  O   ALA A  33       1.491  39.668 -91.260  1.00  0.00              
ATOM    411  CB  ALA A  33      -0.066  37.097 -92.603  1.00  0.00              
ATOM    412  H   ALA A  33      -0.253  35.820 -90.407  1.00  0.00              
ATOM    413  HA  ALA A  33       1.894  37.204 -91.718  1.00  0.00              
ATOM    414 1HB  ALA A  33       0.176  37.792 -93.407  1.00  0.00              
ATOM    415 2HB  ALA A  33       0.069  36.074 -92.955  1.00  0.00              
ATOM    416 3HB  ALA A  33      -1.101  37.243 -92.297  1.00  0.00              
ATOM    417  N   LEU A  34      -0.338  39.012 -90.125  1.00  0.00              
ATOM    418  CA  LEU A  34      -0.605  40.323 -89.554  1.00  0.00              
ATOM    419  C   LEU A  34       0.577  40.736 -88.673  1.00  0.00              
ATOM    420  O   LEU A  34       1.063  41.867 -88.747  1.00  0.00              
ATOM    421  CB  LEU A  34      -1.892  40.262 -88.728  1.00  0.00              
ATOM    422  CG  LEU A  34      -2.190  41.414 -87.770  1.00  0.00              
ATOM    423  CD1 LEU A  34      -2.336  42.711 -88.547  1.00  0.00              
ATOM    424  CD2 LEU A  34      -3.459  41.107 -86.985  1.00  0.00              
ATOM    425  H   LEU A  34      -0.959  38.245 -89.908  1.00  0.00              
ATOM    426  HA  LEU A  34      -0.695  41.058 -90.353  1.00  0.00              
ATOM    427 1HB  LEU A  34      -2.622  40.276 -89.536  1.00  0.00              
ATOM    428 2HB  LEU A  34      -1.976  39.324 -88.179  1.00  0.00              
ATOM    429  HG  LEU A  34      -1.364  41.468 -87.061  1.00  0.00              
ATOM    430 1HD1 LEU A  34      -2.548  43.527 -87.857  1.00  0.00              
ATOM    431 2HD1 LEU A  34      -1.410  42.921 -89.082  1.00  0.00              
ATOM    432 3HD1 LEU A  34      -3.154  42.618 -89.260  1.00  0.00              
ATOM    433 1HD2 LEU A  34      -3.671  41.929 -86.301  1.00  0.00              
ATOM    434 2HD2 LEU A  34      -4.294  40.984 -87.675  1.00  0.00              
ATOM    435 3HD2 LEU A  34      -3.322  40.188 -86.415  1.00  0.00              
ATOM    436  N   ALA A  35       1.038  39.804 -87.844  1.00  0.00              
ATOM    437  CA  ALA A  35       2.160  40.050 -86.945  1.00  0.00              
ATOM    438  C   ALA A  35       3.413  40.451 -87.720  1.00  0.00              
ATOM    439  O   ALA A  35       4.149  41.348 -87.310  1.00  0.00              
ATOM    440  CB  ALA A  35       2.437  38.803 -86.110  1.00  0.00              
ATOM    441  H   ALA A  35       0.594  38.897 -87.840  1.00  0.00              
ATOM    442  HA  ALA A  35       1.906  40.882 -86.288  1.00  0.00              
ATOM    443 1HB  ALA A  35       3.276  38.994 -85.441  1.00  0.00              
ATOM    444 2HB  ALA A  35       1.553  38.555 -85.522  1.00  0.00              
ATOM    445 3HB  ALA A  35       2.681  37.971 -86.769  1.00  0.00              
ATOM    446  N   GLU A  36       3.653  39.776 -88.840  1.00  0.00              
ATOM    447  CA  GLU A  36       4.819  40.061 -89.669  1.00  0.00              
ATOM    448  C   GLU A  36       4.750  41.476 -90.240  1.00  0.00              
ATOM    449  O   GLU A  36       5.762  42.176 -90.304  1.00  0.00              
ATOM    450  CB  GLU A  36       4.934  39.039 -90.802  1.00  0.00              
ATOM    451  CG  GLU A  36       5.328  37.640 -90.349  1.00  0.00              
ATOM    452  CD  GLU A  36       5.301  36.667 -91.495  1.00  0.00              
ATOM    453  OE1 GLU A  36       4.921  37.058 -92.572  1.00  0.00              
ATOM    454  OE2 GLU A  36       5.765  35.564 -91.323  1.00  0.00              
ATOM    455  H   GLU A  36       3.013  39.048 -89.124  1.00  0.00              
ATOM    456  HA  GLU A  36       5.724  40.013 -89.063  1.00  0.00              
ATOM    457 1HB  GLU A  36       3.963  39.000 -91.296  1.00  0.00              
ATOM    458 2HB  GLU A  36       5.682  39.418 -91.499  1.00  0.00              
ATOM    459 1HG  GLU A  36       6.302  37.599 -89.862  1.00  0.00              
ATOM    460 2HG  GLU A  36       4.553  37.376 -89.631  1.00  0.00              
ATOM    461  N   ARG A  37       3.556  41.894 -90.651  1.00  0.00              
ATOM    462  CA  ARG A  37       3.364  43.224 -91.224  1.00  0.00              
ATOM    463  C   ARG A  37       3.553  44.347 -90.206  1.00  0.00              
ATOM    464  O   ARG A  37       4.112  45.398 -90.525  1.00  0.00              
ATOM    465  CB  ARG A  37       1.961  43.353 -91.830  1.00  0.00              
ATOM    466  CG  ARG A  37       1.656  42.408 -92.978  1.00  0.00              
ATOM    467  CD  ARG A  37       0.438  42.890 -93.762  1.00  0.00              
ATOM    468  NE  ARG A  37      -0.792  42.890 -92.972  1.00  0.00              
ATOM    469  CZ  ARG A  37      -1.512  41.804 -92.703  1.00  0.00              
ATOM    470  NH1 ARG A  37      -1.131  40.620 -93.162  1.00  0.00              
ATOM    471  NH2 ARG A  37      -2.619  41.903 -91.979  1.00  0.00              
ATOM    472  H   ARG A  37       2.762  41.276 -90.565  1.00  0.00              
ATOM    473  HA  ARG A  37       4.113  43.405 -91.996  1.00  0.00              
ATOM    474 1HB  ARG A  37       1.249  43.174 -91.026  1.00  0.00              
ATOM    475 2HB  ARG A  37       1.860  44.380 -92.182  1.00  0.00              
ATOM    476 1HG  ARG A  37       2.526  42.367 -93.634  1.00  0.00              
ATOM    477 2HG  ARG A  37       1.464  41.416 -92.568  1.00  0.00              
ATOM    478 1HD  ARG A  37       0.619  43.908 -94.106  1.00  0.00              
ATOM    479 2HD  ARG A  37       0.289  42.237 -94.621  1.00  0.00              
ATOM    480  HE  ARG A  37      -1.272  43.661 -92.526  1.00  0.00              
ATOM    481 1HH1 ARG A  37      -0.291  40.543 -93.717  1.00  0.00              
ATOM    482 2HH1 ARG A  37      -1.682  39.800 -92.954  1.00  0.00              
ATOM    483 1HH2 ARG A  37      -2.913  42.806 -91.633  1.00  0.00              
ATOM    484 2HH2 ARG A  37      -3.163  41.077 -91.778  1.00  0.00              
ATOM    485  N   GLU A  38       3.084  44.120 -88.983  1.00  0.00              
ATOM    486  CA  GLU A  38       3.165  45.123 -87.927  1.00  0.00              
ATOM    487  C   GLU A  38       4.398  45.024 -87.036  1.00  0.00              
ATOM    488  O   GLU A  38       4.564  45.822 -86.108  1.00  0.00              
ATOM    489  CB  GLU A  38       1.907  45.048 -87.062  1.00  0.00              
ATOM    490  CG  GLU A  38       0.622  45.238 -87.851  1.00  0.00              
ATOM    491  CD  GLU A  38       0.540  46.605 -88.500  1.00  0.00              
ATOM    492  OE1 GLU A  38      -0.338  46.804 -89.366  1.00  0.00              
ATOM    493  OE2 GLU A  38       1.351  47.483 -88.138  1.00  0.00              
ATOM    494  H   GLU A  38       2.659  43.226 -88.781  1.00  0.00              
ATOM    495  HA  GLU A  38       3.235  46.118 -88.367  1.00  0.00              
ATOM    496 1HB  GLU A  38       1.908  44.069 -86.583  1.00  0.00              
ATOM    497 2HB  GLU A  38       1.996  45.825 -86.302  1.00  0.00              
ATOM    498 1HG  GLU A  38       0.466  44.477 -88.615  1.00  0.00              
ATOM    499 2HG  GLU A  38      -0.157  45.157 -87.095  1.00  0.00              
ATOM    500  N   ASN A  39       5.254  44.047 -87.306  1.00  0.00              
ATOM    501  CA  ASN A  39       6.466  43.859 -86.520  1.00  0.00              
ATOM    502  C   ASN A  39       6.199  43.657 -85.028  1.00  0.00              
ATOM    503  O   ASN A  39       6.970  44.111 -84.180  1.00  0.00              
ATOM    504  CB  ASN A  39       7.418  45.024 -86.717  1.00  0.00              
ATOM    505  CG  ASN A  39       8.838  44.718 -86.329  1.00  0.00              
ATOM    506  OD1 ASN A  39       9.290  43.569 -86.405  1.00  0.00              
ATOM    507  ND2 ASN A  39       9.518  45.722 -85.837  1.00  0.00              
ATOM    508  H   ASN A  39       5.063  43.419 -88.073  1.00  0.00              
ATOM    509  HA  ASN A  39       6.977  42.950 -86.840  1.00  0.00              
ATOM    510 1HB  ASN A  39       7.417  45.595 -87.647  1.00  0.00              
ATOM    511 2HB  ASN A  39       6.958  45.617 -85.927  1.00  0.00              
ATOM    512 1HD2 ASN A  39      10.470  45.591 -85.558  1.00  0.00              
ATOM    513 2HD2 ASN A  39       9.087  46.618 -85.741  1.00  0.00              
ATOM    514  N   HIS A  40       5.101  42.977 -84.710  1.00  0.00              
ATOM    515  CA  HIS A  40       4.756  42.693 -83.323  1.00  0.00              
ATOM    516  C   HIS A  40       4.101  41.323 -83.337  1.00  0.00              
ATOM    517  O   HIS A  40       3.101  41.107 -84.024  1.00  0.00              
ATOM    518  CB  HIS A  40       3.822  43.751 -82.727  1.00  0.00              
ATOM    519  CG  HIS A  40       3.617  43.611 -81.251  1.00  0.00              
ATOM    520  ND1 HIS A  40       3.012  42.508 -80.686  1.00  0.00              
ATOM    521  CD2 HIS A  40       3.936  44.433 -80.224  1.00  0.00              
ATOM    522  CE1 HIS A  40       2.969  42.659 -79.373  1.00  0.00              
ATOM    523  NE2 HIS A  40       3.523  43.818 -79.068  1.00  0.00              
ATOM    524  H   HIS A  40       4.491  42.649 -85.446  1.00  0.00              
ATOM    525  HA  HIS A  40       5.662  42.668 -82.718  1.00  0.00              
ATOM    526 1HB  HIS A  40       4.231  44.749 -82.891  1.00  0.00              
ATOM    527 2HB  HIS A  40       2.836  43.683 -83.187  1.00  0.00              
ATOM    528  HD2 HIS A  40       4.421  45.409 -80.180  1.00  0.00              
ATOM    529  HE1 HIS A  40       2.526  41.889 -78.741  1.00  0.00              
ATOM    530  HE2 HIS A  40       3.629  44.199 -78.139  1.00  0.00              
ATOM    531  N   HIS A  41       4.668  40.401 -82.570  1.00  0.00              
ATOM    532  CA  HIS A  41       4.186  39.033 -82.566  1.00  0.00              
ATOM    533  C   HIS A  41       3.490  38.571 -81.307  1.00  0.00              
ATOM    534  O   HIS A  41       3.889  38.903 -80.194  1.00  0.00              
ATOM    535  CB  HIS A  41       5.354  38.085 -82.854  1.00  0.00              
ATOM    536  CG  HIS A  41       6.136  38.448 -84.078  1.00  0.00              
ATOM    537  ND1 HIS A  41       5.748  38.074 -85.348  1.00  0.00              
ATOM    538  CD2 HIS A  41       7.283  39.151 -84.228  1.00  0.00              
ATOM    539  CE1 HIS A  41       6.623  38.532 -86.225  1.00  0.00              
ATOM    540  NE2 HIS A  41       7.564  39.188 -85.571  1.00  0.00              
ATOM    541  H   HIS A  41       5.447  40.650 -81.978  1.00  0.00              
ATOM    542  HA  HIS A  41       3.423  38.911 -83.334  1.00  0.00              
ATOM    543 1HB  HIS A  41       6.059  38.091 -82.022  1.00  0.00              
ATOM    544 2HB  HIS A  41       4.985  37.071 -83.009  1.00  0.00              
ATOM    545  HD2 HIS A  41       7.950  39.641 -83.517  1.00  0.00              
ATOM    546  HE1 HIS A  41       6.493  38.341 -87.290  1.00  0.00              
ATOM    547  HE2 HIS A  41       8.364  39.646 -85.984  1.00  0.00              
ATOM    548  N   PRO A  42       2.444  37.758 -81.473  1.00  0.00              
ATOM    549  CA  PRO A  42       1.672  37.235 -80.350  1.00  0.00              
ATOM    550  C   PRO A  42       2.186  35.878 -79.918  1.00  0.00              
ATOM    551  O   PRO A  42       3.156  35.350 -80.471  1.00  0.00              
ATOM    552  CB  PRO A  42       0.293  37.082 -80.960  1.00  0.00              
ATOM    553  CG  PRO A  42       0.643  36.490 -82.317  1.00  0.00              
ATOM    554  CD  PRO A  42       1.852  37.323 -82.757  1.00  0.00              
ATOM    555  HA  PRO A  42       1.745  37.866 -79.452  1.00  0.00              
ATOM    556 1HB  PRO A  42      -0.344  36.421 -80.354  1.00  0.00              
ATOM    557 2HB  PRO A  42      -0.225  38.050 -81.034  1.00  0.00              
ATOM    558 1HG  PRO A  42       0.883  35.420 -82.234  1.00  0.00              
ATOM    559 2HG  PRO A  42      -0.200  36.577 -83.018  1.00  0.00              
ATOM    560 1HD  PRO A  42       2.570  36.735 -83.347  1.00  0.00              
ATOM    561 2HD  PRO A  42       1.560  38.186 -83.374  1.00  0.00              
ATOM    562  N   ARG A  43       1.540  35.338 -78.892  1.00  0.00              
ATOM    563  CA  ARG A  43       1.792  33.970 -78.486  1.00  0.00              
ATOM    564  C   ARG A  43       0.466  33.341 -78.920  1.00  0.00              
ATOM    565  O   ARG A  43      -0.614  33.770 -78.488  1.00  0.00              
ATOM    566  CB  ARG A  43       2.145  33.774 -77.019  1.00  0.00              
ATOM    567  CG  ARG A  43       2.556  32.359 -76.643  1.00  0.00              
ATOM    568  CD  ARG A  43       2.990  32.202 -75.232  1.00  0.00              
ATOM    569  NE  ARG A  43       1.916  32.298 -74.256  1.00  0.00              
ATOM    570  CZ  ARG A  43       2.090  32.263 -72.921  1.00  0.00              
ATOM    571  NH1 ARG A  43       3.284  32.095 -72.397  1.00  0.00              
ATOM    572  NH2 ARG A  43       1.023  32.376 -72.149  1.00  0.00              
ATOM    573  H   ARG A  43       0.861  35.885 -78.383  1.00  0.00              
ATOM    574  HA  ARG A  43       2.664  33.583 -79.015  1.00  0.00              
ATOM    575 1HB  ARG A  43       2.963  34.457 -76.795  1.00  0.00              
ATOM    576 2HB  ARG A  43       1.266  34.058 -76.440  1.00  0.00              
ATOM    577 1HG  ARG A  43       1.707  31.696 -76.809  1.00  0.00              
ATOM    578 2HG  ARG A  43       3.384  32.057 -77.286  1.00  0.00              
ATOM    579 1HD  ARG A  43       3.454  31.224 -75.111  1.00  0.00              
ATOM    580 2HD  ARG A  43       3.716  32.979 -74.996  1.00  0.00              
ATOM    581  HE  ARG A  43       0.921  32.402 -74.402  1.00  0.00              
ATOM    582 1HH1 ARG A  43       4.088  31.992 -73.001  1.00  0.00              
ATOM    583 2HH1 ARG A  43       3.393  32.071 -71.394  1.00  0.00              
ATOM    584 1HH2 ARG A  43       0.110  32.486 -72.568  1.00  0.00              
ATOM    585 2HH2 ARG A  43       1.125  32.351 -71.145  1.00  0.00              
ATOM    586  N   MET A  44       0.550  32.360 -79.811  1.00  0.00              
ATOM    587  CA  MET A  44      -0.631  31.683 -80.326  1.00  0.00              
ATOM    588  C   MET A  44      -0.720  30.268 -79.805  1.00  0.00              
ATOM    589  O   MET A  44       0.270  29.537 -79.815  1.00  0.00              
ATOM    590  CB  MET A  44      -0.618  31.680 -81.853  1.00  0.00              
ATOM    591  CG  MET A  44      -0.708  33.061 -82.487  1.00  0.00              
ATOM    592  SD  MET A  44      -0.725  33.000 -84.289  1.00  0.00              
ATOM    593  CE  MET A  44       0.986  32.599 -84.631  1.00  0.00              
ATOM    594  H   MET A  44       1.462  32.077 -80.140  1.00  0.00              
ATOM    595  HA  MET A  44      -1.531  32.196 -79.988  1.00  0.00              
ATOM    596 1HB  MET A  44       0.309  31.198 -82.162  1.00  0.00              
ATOM    597 2HB  MET A  44      -1.467  31.077 -82.177  1.00  0.00              
ATOM    598 1HG  MET A  44      -1.623  33.537 -82.136  1.00  0.00              
ATOM    599 2HG  MET A  44       0.153  33.642 -82.157  1.00  0.00              
ATOM    600 1HE  MET A  44       1.135  32.526 -85.708  1.00  0.00              
ATOM    601 2HE  MET A  44       1.630  33.381 -84.227  1.00  0.00              
ATOM    602 3HE  MET A  44       1.236  31.645 -84.165  1.00  0.00              
ATOM    603  N   THR A  45      -1.903  29.872 -79.359  1.00  0.00              
ATOM    604  CA  THR A  45      -2.100  28.505 -78.896  1.00  0.00              
ATOM    605  C   THR A  45      -3.180  27.919 -79.794  1.00  0.00              
ATOM    606  O   THR A  45      -4.316  28.397 -79.812  1.00  0.00              
ATOM    607  CB  THR A  45      -2.525  28.424 -77.418  1.00  0.00              
ATOM    608  OG1 THR A  45      -1.514  29.017 -76.594  1.00  0.00              
ATOM    609  CG2 THR A  45      -2.730  26.975 -77.001  1.00  0.00              
ATOM    610  H   THR A  45      -2.681  30.516 -79.336  1.00  0.00              
ATOM    611  HA  THR A  45      -1.174  27.940 -79.009  1.00  0.00              
ATOM    612  HB  THR A  45      -3.457  28.974 -77.287  1.00  0.00              
ATOM    613  HG1 THR A  45      -1.607  29.972 -76.611  1.00  0.00              
ATOM    614 1HG2 THR A  45      -3.030  26.939 -75.954  1.00  0.00              
ATOM    615 2HG2 THR A  45      -3.506  26.525 -77.619  1.00  0.00              
ATOM    616 3HG2 THR A  45      -1.798  26.426 -77.131  1.00  0.00              
ATOM    617  N   VAL A  46      -2.804  26.901 -80.560  1.00  0.00              
ATOM    618  CA  VAL A  46      -3.706  26.251 -81.495  1.00  0.00              
ATOM    619  C   VAL A  46      -4.027  24.836 -81.048  1.00  0.00              
ATOM    620  O   VAL A  46      -3.132  24.048 -80.734  1.00  0.00              
ATOM    621  CB  VAL A  46      -3.115  26.210 -82.917  1.00  0.00              
ATOM    622  CG1 VAL A  46      -4.057  25.483 -83.864  1.00  0.00              
ATOM    623  CG2 VAL A  46      -2.837  27.618 -83.420  1.00  0.00              
ATOM    624  H   VAL A  46      -1.852  26.571 -80.484  1.00  0.00              
ATOM    625  HA  VAL A  46      -4.670  26.759 -81.535  1.00  0.00              
ATOM    626  HB  VAL A  46      -2.157  25.690 -82.887  1.00  0.00              
ATOM    627 1HG1 VAL A  46      -3.623  25.462 -84.865  1.00  0.00              
ATOM    628 2HG1 VAL A  46      -4.209  24.462 -83.515  1.00  0.00              
ATOM    629 3HG1 VAL A  46      -5.014  26.003 -83.896  1.00  0.00              
ATOM    630 1HG2 VAL A  46      -2.419  27.570 -84.425  1.00  0.00              
ATOM    631 2HG2 VAL A  46      -3.767  28.186 -83.440  1.00  0.00              
ATOM    632 3HG2 VAL A  46      -2.126  28.109 -82.755  1.00  0.00              
ATOM    633  N   GLU A  47      -5.311  24.523 -81.005  1.00  0.00              
ATOM    634  CA  GLU A  47      -5.755  23.192 -80.628  1.00  0.00              
ATOM    635  C   GLU A  47      -7.052  22.925 -81.360  1.00  0.00              
ATOM    636  O   GLU A  47      -7.576  23.807 -82.035  1.00  0.00              
ATOM    637  CB  GLU A  47      -5.944  23.067 -79.115  1.00  0.00              
ATOM    638  CG  GLU A  47      -7.052  23.941 -78.545  1.00  0.00              
ATOM    639  CD  GLU A  47      -7.125  23.825 -77.048  1.00  0.00              
ATOM    640  OE1 GLU A  47      -7.369  22.744 -76.567  1.00  0.00              
ATOM    641  OE2 GLU A  47      -6.827  24.788 -76.382  1.00  0.00              
ATOM    642  H   GLU A  47      -6.000  25.224 -81.239  1.00  0.00              
ATOM    643  HA  GLU A  47      -5.015  22.454 -80.938  1.00  0.00              
ATOM    644 1HB  GLU A  47      -6.165  22.020 -78.907  1.00  0.00              
ATOM    645 2HB  GLU A  47      -4.995  23.337 -78.651  1.00  0.00              
ATOM    646 1HG  GLU A  47      -6.962  24.991 -78.822  1.00  0.00              
ATOM    647 2HG  GLU A  47      -7.958  23.527 -78.986  1.00  0.00              
ATOM    648  N   TYR A  48      -7.560  21.706 -81.255  1.00  0.00              
ATOM    649  CA  TYR A  48      -8.806  21.387 -81.926  1.00  0.00              
ATOM    650  C   TYR A  48      -9.896  22.375 -81.536  1.00  0.00              
ATOM    651  O   TYR A  48     -10.195  22.543 -80.356  1.00  0.00              
ATOM    652  CB  TYR A  48      -9.243  19.958 -81.595  1.00  0.00              
ATOM    653  CG  TYR A  48     -10.413  19.468 -82.420  1.00  0.00              
ATOM    654  CD1 TYR A  48     -10.254  19.141 -83.758  1.00  0.00              
ATOM    655  CD2 TYR A  48     -11.673  19.333 -81.856  1.00  0.00              
ATOM    656  CE1 TYR A  48     -11.319  18.694 -84.516  1.00  0.00              
ATOM    657  CE2 TYR A  48     -12.745  18.886 -82.603  1.00  0.00              
ATOM    658  CZ  TYR A  48     -12.564  18.567 -83.933  1.00  0.00              
ATOM    659  OH  TYR A  48     -13.629  18.121 -84.682  1.00  0.00              
ATOM    660  H   TYR A  48      -7.095  20.991 -80.715  1.00  0.00              
ATOM    661  HA  TYR A  48      -8.677  21.470 -83.005  1.00  0.00              
ATOM    662 1HB  TYR A  48      -8.382  19.310 -81.766  1.00  0.00              
ATOM    663 2HB  TYR A  48      -9.509  19.939 -80.539  1.00  0.00              
ATOM    664  HD1 TYR A  48      -9.268  19.243 -84.211  1.00  0.00              
ATOM    665  HD2 TYR A  48     -11.809  19.587 -80.804  1.00  0.00              
ATOM    666  HE1 TYR A  48     -11.180  18.440 -85.566  1.00  0.00              
ATOM    667  HE2 TYR A  48     -13.728  18.788 -82.142  1.00  0.00              
ATOM    668  HH  TYR A  48     -13.393  17.928 -85.593  1.00  0.00              
ATOM    669  N   GLY A  49     -10.465  23.038 -82.539  1.00  0.00              
ATOM    670  CA  GLY A  49     -11.549  23.977 -82.311  1.00  0.00              
ATOM    671  C   GLY A  49     -11.263  25.310 -81.641  1.00  0.00              
ATOM    672  O   GLY A  49     -12.203  26.037 -81.316  1.00  0.00              
ATOM    673  H   GLY A  49     -10.136  22.886 -83.482  1.00  0.00              
ATOM    674 1HA  GLY A  49     -11.998  24.242 -83.268  1.00  0.00              
ATOM    675 2HA  GLY A  49     -12.300  23.507 -81.677  1.00  0.00              
ATOM    676  N   ARG A  50      -9.999  25.661 -81.433  1.00  0.00              
ATOM    677  CA  ARG A  50      -9.725  26.934 -80.790  1.00  0.00              
ATOM    678  C   ARG A  50      -8.340  27.493 -80.999  1.00  0.00              
ATOM    679  O   ARG A  50      -7.352  26.761 -81.069  1.00  0.00              
ATOM    680  CB  ARG A  50      -9.957  26.819 -79.287  1.00  0.00              
ATOM    681  CG  ARG A  50      -9.809  28.136 -78.512  1.00  0.00              
ATOM    682  CD  ARG A  50     -10.205  27.982 -77.046  1.00  0.00              
ATOM    683  NE  ARG A  50      -9.323  27.072 -76.320  1.00  0.00              
ATOM    684  CZ  ARG A  50      -9.424  26.816 -75.019  1.00  0.00              
ATOM    685  NH1 ARG A  50     -10.372  27.401 -74.299  1.00  0.00              
ATOM    686  NH2 ARG A  50      -8.576  25.980 -74.435  1.00  0.00              
ATOM    687  H   ARG A  50      -9.226  25.072 -81.707  1.00  0.00              
ATOM    688  HA  ARG A  50     -10.378  27.704 -81.203  1.00  0.00              
ATOM    689 1HB  ARG A  50     -10.965  26.431 -79.149  1.00  0.00              
ATOM    690 2HB  ARG A  50      -9.235  26.096 -78.908  1.00  0.00              
ATOM    691 1HG  ARG A  50      -8.769  28.458 -78.570  1.00  0.00              
ATOM    692 2HG  ARG A  50     -10.448  28.886 -78.979  1.00  0.00              
ATOM    693 1HD  ARG A  50     -10.164  28.958 -76.564  1.00  0.00              
ATOM    694 2HD  ARG A  50     -11.221  27.593 -76.993  1.00  0.00              
ATOM    695  HE  ARG A  50      -8.544  26.523 -76.658  1.00  0.00              
ATOM    696 1HH1 ARG A  50     -11.017  28.040 -74.742  1.00  0.00              
ATOM    697 2HH1 ARG A  50     -10.445  27.204 -73.311  1.00  0.00              
ATOM    698 1HH2 ARG A  50      -7.851  25.537 -74.982  1.00  0.00              
ATOM    699 2HH2 ARG A  50      -8.658  25.791 -73.447  1.00  0.00              
ATOM    700  N   VAL A  51      -8.286  28.813 -81.105  1.00  0.00              
ATOM    701  CA  VAL A  51      -7.026  29.521 -81.206  1.00  0.00              
ATOM    702  C   VAL A  51      -7.065  30.581 -80.121  1.00  0.00              
ATOM    703  O   VAL A  51      -8.021  31.356 -80.037  1.00  0.00              
ATOM    704  CB  VAL A  51      -6.837  30.259 -82.542  1.00  0.00              
ATOM    705  CG1 VAL A  51      -5.531  31.054 -82.501  1.00  0.00              
ATOM    706  CG2 VAL A  51      -6.816  29.274 -83.694  1.00  0.00              
ATOM    707  H   VAL A  51      -9.148  29.339 -81.116  1.00  0.00              
ATOM    708  HA  VAL A  51      -6.182  28.858 -81.011  1.00  0.00              
ATOM    709  HB  VAL A  51      -7.689  30.919 -82.705  1.00  0.00              
ATOM    710 1HG1 VAL A  51      -5.394  31.579 -83.447  1.00  0.00              
ATOM    711 2HG1 VAL A  51      -5.571  31.778 -81.688  1.00  0.00              
ATOM    712 3HG1 VAL A  51      -4.695  30.373 -82.341  1.00  0.00              
ATOM    713 1HG2 VAL A  51      -6.682  29.813 -84.632  1.00  0.00              
ATOM    714 2HG2 VAL A  51      -5.993  28.573 -83.557  1.00  0.00              
ATOM    715 3HG2 VAL A  51      -7.758  28.726 -83.722  1.00  0.00              
ATOM    716  N   THR A  52      -6.049  30.593 -79.270  1.00  0.00              
ATOM    717  CA  THR A  52      -5.946  31.609 -78.237  1.00  0.00              
ATOM    718  C   THR A  52      -4.855  32.555 -78.722  1.00  0.00              
ATOM    719  O   THR A  52      -3.770  32.120 -79.133  1.00  0.00              
ATOM    720  CB  THR A  52      -5.592  31.033 -76.853  1.00  0.00              
ATOM    721  OG1 THR A  52      -6.540  30.017 -76.499  1.00  0.00              
ATOM    722  CG2 THR A  52      -5.612  32.129 -75.799  1.00  0.00              
ATOM    723  H   THR A  52      -5.332  29.885 -79.337  1.00  0.00              
ATOM    724  HA  THR A  52      -6.894  32.139 -78.145  1.00  0.00              
ATOM    725  HB  THR A  52      -4.597  30.590 -76.898  1.00  0.00              
ATOM    726  HG1 THR A  52      -6.311  29.198 -76.945  1.00  0.00              
ATOM    727 1HG2 THR A  52      -5.359  31.702 -74.828  1.00  0.00              
ATOM    728 2HG2 THR A  52      -4.884  32.897 -76.059  1.00  0.00              
ATOM    729 3HG2 THR A  52      -6.606  32.571 -75.753  1.00  0.00              
ATOM    730  N   VAL A  53      -5.157  33.845 -78.704  1.00  0.00              
ATOM    731  CA  VAL A  53      -4.216  34.862 -79.141  1.00  0.00              
ATOM    732  C   VAL A  53      -3.886  35.746 -77.949  1.00  0.00              
ATOM    733  O   VAL A  53      -4.787  36.270 -77.291  1.00  0.00              
ATOM    734  CB  VAL A  53      -4.822  35.738 -80.272  1.00  0.00              
ATOM    735  CG1 VAL A  53      -3.787  36.741 -80.763  1.00  0.00              
ATOM    736  CG2 VAL A  53      -5.312  34.861 -81.421  1.00  0.00              
ATOM    737  H   VAL A  53      -6.070  34.127 -78.376  1.00  0.00              
ATOM    738  HA  VAL A  53      -3.277  34.417 -79.473  1.00  0.00              
ATOM    739  HB  VAL A  53      -5.692  36.266 -79.883  1.00  0.00              
ATOM    740 1HG1 VAL A  53      -4.220  37.352 -81.556  1.00  0.00              
ATOM    741 2HG1 VAL A  53      -3.482  37.383 -79.937  1.00  0.00              
ATOM    742 3HG1 VAL A  53      -2.919  36.208 -81.150  1.00  0.00              
ATOM    743 1HG2 VAL A  53      -5.734  35.489 -82.205  1.00  0.00              
ATOM    744 2HG2 VAL A  53      -4.475  34.290 -81.824  1.00  0.00              
ATOM    745 3HG2 VAL A  53      -6.077  34.175 -81.055  1.00  0.00              
ATOM    746  N   GLU A  54      -2.596  35.899 -77.676  1.00  0.00              
ATOM    747  CA  GLU A  54      -2.137  36.731 -76.569  1.00  0.00              
ATOM    748  C   GLU A  54      -1.176  37.783 -77.092  1.00  0.00              
ATOM    749  O   GLU A  54      -0.222  37.464 -77.809  1.00  0.00              
ATOM    750  CB  GLU A  54      -1.465  35.884 -75.486  1.00  0.00              
ATOM    751  CG  GLU A  54      -2.310  34.724 -74.980  1.00  0.00              
ATOM    752  CD  GLU A  54      -1.581  33.934 -73.929  1.00  0.00              
ATOM    753  OE1 GLU A  54      -0.492  33.487 -74.198  1.00  0.00              
ATOM    754  OE2 GLU A  54      -2.061  33.873 -72.822  1.00  0.00              
ATOM    755  H   GLU A  54      -1.914  35.426 -78.251  1.00  0.00              
ATOM    756  HA  GLU A  54      -2.985  37.251 -76.121  1.00  0.00              
ATOM    757 1HB  GLU A  54      -0.538  35.499 -75.912  1.00  0.00              
ATOM    758 2HB  GLU A  54      -1.234  36.553 -74.656  1.00  0.00              
ATOM    759 1HG  GLU A  54      -3.282  35.031 -74.594  1.00  0.00              
ATOM    760 2HG  GLU A  54      -2.451  34.105 -75.866  1.00  0.00              
ATOM    761  N   TRP A  55      -1.438  39.035 -76.731  1.00  0.00              
ATOM    762  CA  TRP A  55      -0.602  40.155 -77.130  1.00  0.00              
ATOM    763  C   TRP A  55      -0.061  40.884 -75.913  1.00  0.00              
ATOM    764  O   TRP A  55      -0.812  41.223 -75.000  1.00  0.00              
ATOM    765  CB  TRP A  55      -1.389  41.198 -77.933  1.00  0.00              
ATOM    766  CG  TRP A  55      -1.985  40.739 -79.215  1.00  0.00              
ATOM    767  CD1 TRP A  55      -3.303  40.467 -79.457  1.00  0.00              
ATOM    768  CD2 TRP A  55      -1.298  40.523 -80.451  1.00  0.00              
ATOM    769  NE1 TRP A  55      -3.479  40.099 -80.768  1.00  0.00              
ATOM    770  CE2 TRP A  55      -2.264  40.121 -81.400  1.00  0.00              
ATOM    771  CE3 TRP A  55       0.041  40.631 -80.850  1.00  0.00              
ATOM    772  CZ2 TRP A  55      -1.933  39.825 -82.725  1.00  0.00              
ATOM    773  CZ3 TRP A  55       0.368  40.339 -82.171  1.00  0.00              
ATOM    774  CH2 TRP A  55      -0.617  39.938 -83.090  1.00  0.00              
ATOM    775  H   TRP A  55      -2.251  39.208 -76.157  1.00  0.00              
ATOM    776  HA  TRP A  55       0.259  39.792 -77.691  1.00  0.00              
ATOM    777 1HB  TRP A  55      -2.230  41.569 -77.347  1.00  0.00              
ATOM    778 2HB  TRP A  55      -0.740  42.031 -78.205  1.00  0.00              
ATOM    779  HD1 TRP A  55      -3.990  40.575 -78.620  1.00  0.00              
ATOM    780  HE1 TRP A  55      -4.359  39.852 -81.197  1.00  0.00              
ATOM    781  HE3 TRP A  55       0.841  40.936 -80.176  1.00  0.00              
ATOM    782  HZ2 TRP A  55      -2.725  39.521 -83.410  1.00  0.00              
ATOM    783  HZ3 TRP A  55       1.411  40.429 -82.476  1.00  0.00              
ATOM    784  HH2 TRP A  55      -0.325  39.712 -84.116  1.00  0.00              
ATOM    785  N   TRP A  56       1.244  41.116 -75.894  1.00  0.00              
ATOM    786  CA  TRP A  56       1.845  41.919 -74.838  1.00  0.00              
ATOM    787  C   TRP A  56       3.194  42.403 -75.323  1.00  0.00              
ATOM    788  O   TRP A  56       3.718  41.926 -76.333  1.00  0.00              
ATOM    789  CB  TRP A  56       1.961  41.160 -73.502  1.00  0.00              
ATOM    790  CG  TRP A  56       3.083  40.186 -73.382  1.00  0.00              
ATOM    791  CD1 TRP A  56       4.343  40.430 -72.912  1.00  0.00              
ATOM    792  CD2 TRP A  56       3.032  38.791 -73.692  1.00  0.00              
ATOM    793  NE1 TRP A  56       5.079  39.268 -72.906  1.00  0.00              
ATOM    794  CE2 TRP A  56       4.298  38.247 -73.382  1.00  0.00              
ATOM    795  CE3 TRP A  56       2.037  37.946 -74.202  1.00  0.00              
ATOM    796  CZ2 TRP A  56       4.595  36.888 -73.564  1.00  0.00              
ATOM    797  CZ3 TRP A  56       2.331  36.597 -74.383  1.00  0.00              
ATOM    798  CH2 TRP A  56       3.600  36.082 -74.065  1.00  0.00              
ATOM    799  H   TRP A  56       1.835  40.734 -76.618  1.00  0.00              
ATOM    800  HA  TRP A  56       1.218  42.786 -74.631  1.00  0.00              
ATOM    801 1HB  TRP A  56       2.108  41.862 -72.681  1.00  0.00              
ATOM    802 2HB  TRP A  56       1.059  40.575 -73.323  1.00  0.00              
ATOM    803  HD1 TRP A  56       4.572  41.455 -72.625  1.00  0.00              
ATOM    804  HE1 TRP A  56       6.038  39.180 -72.602  1.00  0.00              
ATOM    805  HE3 TRP A  56       1.039  38.296 -74.463  1.00  0.00              
ATOM    806  HZ2 TRP A  56       5.590  36.527 -73.303  1.00  0.00              
ATOM    807  HZ3 TRP A  56       1.550  35.948 -74.779  1.00  0.00              
ATOM    808  HH2 TRP A  56       3.798  35.021 -74.220  1.00  0.00              
ATOM    809  N   THR A  57       3.728  43.393 -74.625  1.00  0.00              
ATOM    810  CA  THR A  57       5.016  43.962 -74.962  1.00  0.00              
ATOM    811  C   THR A  57       5.970  43.615 -73.829  1.00  0.00              
ATOM    812  O   THR A  57       5.836  44.111 -72.711  1.00  0.00              
ATOM    813  CB  THR A  57       4.901  45.484 -75.129  1.00  0.00              
ATOM    814  OG1 THR A  57       3.946  45.768 -76.162  1.00  0.00              
ATOM    815  CG2 THR A  57       6.242  46.085 -75.514  1.00  0.00              
ATOM    816  H   THR A  57       3.219  43.761 -73.834  1.00  0.00              
ATOM    817  HA  THR A  57       5.386  43.516 -75.886  1.00  0.00              
ATOM    818  HB  THR A  57       4.567  45.920 -74.187  1.00  0.00              
ATOM    819  HG1 THR A  57       3.058  45.694 -75.805  1.00  0.00              
ATOM    820 1HG2 THR A  57       6.137  47.164 -75.627  1.00  0.00              
ATOM    821 2HG2 THR A  57       6.974  45.870 -74.735  1.00  0.00              
ATOM    822 3HG2 THR A  57       6.576  45.652 -76.456  1.00  0.00              
ATOM    823  N   HIS A  58       6.920  42.737 -74.132  1.00  0.00              
ATOM    824  CA  HIS A  58       7.898  42.270 -73.156  1.00  0.00              
ATOM    825  C   HIS A  58       8.617  43.368 -72.385  1.00  0.00              
ATOM    826  O   HIS A  58       8.640  43.354 -71.154  1.00  0.00              
ATOM    827  CB  HIS A  58       8.939  41.389 -73.854  1.00  0.00              
ATOM    828  CG  HIS A  58       8.413  40.049 -74.266  1.00  0.00              
ATOM    829  ND1 HIS A  58       7.678  39.861 -75.418  1.00  0.00              
ATOM    830  CD2 HIS A  58       8.516  38.832 -73.681  1.00  0.00              
ATOM    831  CE1 HIS A  58       7.351  38.584 -75.523  1.00  0.00              
ATOM    832  NE2 HIS A  58       7.847  37.940 -74.483  1.00  0.00              
ATOM    833  H   HIS A  58       6.961  42.383 -75.077  1.00  0.00              
ATOM    834  HA  HIS A  58       7.395  41.689 -72.383  1.00  0.00              
ATOM    835 1HB  HIS A  58       9.296  41.876 -74.762  1.00  0.00              
ATOM    836 2HB  HIS A  58       9.780  41.202 -73.187  1.00  0.00              
ATOM    837  HD1 HIS A  58       7.486  40.550 -76.116  1.00  0.00              
ATOM    838  HD2 HIS A  58       8.998  38.489 -72.766  1.00  0.00              
ATOM    839  HE1 HIS A  58       6.766  38.229 -76.371  1.00  0.00              
ATOM    840  N   SER A  59       9.205  44.315 -73.106  1.00  0.00              
ATOM    841  CA  SER A  59       9.954  45.388 -72.468  1.00  0.00              
ATOM    842  C   SER A  59       9.129  46.171 -71.460  1.00  0.00              
ATOM    843  O   SER A  59       9.653  46.613 -70.434  1.00  0.00              
ATOM    844  CB  SER A  59      10.523  46.344 -73.523  1.00  0.00              
ATOM    845  OG  SER A  59       9.506  47.134 -74.113  1.00  0.00              
ATOM    846  H   SER A  59       9.135  44.296 -74.113  1.00  0.00              
ATOM    847  HA  SER A  59      10.868  45.047 -71.979  1.00  0.00              
ATOM    848 1HB  SER A  59      11.252  46.997 -73.044  1.00  0.00              
ATOM    849 2HB  SER A  59      11.016  45.757 -74.297  1.00  0.00              
ATOM    850  HG  SER A  59       9.817  47.479 -74.954  1.00  0.00              
ATOM    851  N   ALA A  60       7.842  46.336 -71.745  1.00  0.00              
ATOM    852  CA  ALA A  60       6.947  47.081 -70.870  1.00  0.00              
ATOM    853  C   ALA A  60       6.348  46.221 -69.764  1.00  0.00              
ATOM    854  O   ALA A  60       5.770  46.745 -68.810  1.00  0.00              
ATOM    855  CB  ALA A  60       5.832  47.710 -71.695  1.00  0.00              
ATOM    856  H   ALA A  60       7.475  45.932 -72.595  1.00  0.00              
ATOM    857  HA  ALA A  60       7.517  47.865 -70.372  1.00  0.00              
ATOM    858 1HB  ALA A  60       5.164  48.267 -71.038  1.00  0.00              
ATOM    859 2HB  ALA A  60       6.262  48.387 -72.433  1.00  0.00              
ATOM    860 3HB  ALA A  60       5.271  46.928 -72.204  1.00  0.00              
ATOM    861  N   GLY A  61       6.480  44.907 -69.897  1.00  0.00              
ATOM    862  CA  GLY A  61       5.932  44.006 -68.899  1.00  0.00              
ATOM    863  C   GLY A  61       4.417  44.073 -68.856  1.00  0.00              
ATOM    864  O   GLY A  61       3.808  43.890 -67.800  1.00  0.00              
ATOM    865  H   GLY A  61       6.964  44.521 -70.695  1.00  0.00              
ATOM    866 1HA  GLY A  61       6.232  42.985 -69.138  1.00  0.00              
ATOM    867 2HA  GLY A  61       6.323  44.279 -67.920  1.00  0.00              
ATOM    868  N   GLY A  62       3.798  44.335 -70.002  1.00  0.00              
ATOM    869  CA  GLY A  62       2.353  44.425 -70.034  1.00  0.00              
ATOM    870  C   GLY A  62       1.766  44.823 -71.370  1.00  0.00              
ATOM    871  O   GLY A  62       2.409  44.708 -72.418  1.00  0.00              
ATOM    872  H   GLY A  62       4.319  44.473 -70.856  1.00  0.00              
ATOM    873 1HA  GLY A  62       1.930  43.454 -69.775  1.00  0.00              
ATOM    874 2HA  GLY A  62       2.026  45.168 -69.307  1.00  0.00              
ATOM    875  N   VAL A  63       0.533  45.310 -71.314  1.00  0.00              
ATOM    876  CA  VAL A  63      -0.215  45.710 -72.495  1.00  0.00              
ATOM    877  C   VAL A  63      -0.002  47.174 -72.860  1.00  0.00              
ATOM    878  O   VAL A  63      -0.119  48.062 -72.011  1.00  0.00              
ATOM    879  CB  VAL A  63      -1.721  45.448 -72.274  1.00  0.00              
ATOM    880  CG1 VAL A  63      -2.517  45.864 -73.494  1.00  0.00              
ATOM    881  CG2 VAL A  63      -1.946  43.973 -71.974  1.00  0.00              
ATOM    882  H   VAL A  63       0.103  45.403 -70.405  1.00  0.00              
ATOM    883  HA  VAL A  63       0.122  45.169 -73.380  1.00  0.00              
ATOM    884  HB  VAL A  63      -2.054  46.010 -71.402  1.00  0.00              
ATOM    885 1HG1 VAL A  63      -3.576  45.672 -73.320  1.00  0.00              
ATOM    886 2HG1 VAL A  63      -2.367  46.927 -73.681  1.00  0.00              
ATOM    887 3HG1 VAL A  63      -2.183  45.292 -74.359  1.00  0.00              
ATOM    888 1HG2 VAL A  63      -3.009  43.791 -71.818  1.00  0.00              
ATOM    889 2HG2 VAL A  63      -1.594  43.374 -72.814  1.00  0.00              
ATOM    890 3HG2 VAL A  63      -1.395  43.696 -71.075  1.00  0.00              
ATOM    891  N   THR A  64       0.315  47.416 -74.127  1.00  0.00              
ATOM    892  CA  THR A  64       0.543  48.769 -74.624  1.00  0.00              
ATOM    893  C   THR A  64      -0.424  49.070 -75.763  1.00  0.00              
ATOM    894  O   THR A  64      -1.202  48.209 -76.175  1.00  0.00              
ATOM    895  CB  THR A  64       1.971  48.942 -75.164  1.00  0.00              
ATOM    896  OG1 THR A  64       2.137  48.125 -76.330  1.00  0.00              
ATOM    897  CG2 THR A  64       2.994  48.547 -74.106  1.00  0.00              
ATOM    898  H   THR A  64       0.400  46.637 -74.764  1.00  0.00              
ATOM    899  HA  THR A  64       0.346  49.491 -73.831  1.00  0.00              
ATOM    900  HB  THR A  64       2.121  49.985 -75.442  1.00  0.00              
ATOM    901  HG1 THR A  64       1.989  47.205 -76.099  1.00  0.00              
ATOM    902 1HG2 THR A  64       3.999  48.677 -74.507  1.00  0.00              
ATOM    903 2HG2 THR A  64       2.869  49.178 -73.226  1.00  0.00              
ATOM    904 3HG2 THR A  64       2.845  47.504 -73.829  1.00  0.00              
ATOM    905  N   GLU A  65      -0.362  50.292 -76.278  1.00  0.00              
ATOM    906  CA  GLU A  65      -1.236  50.695 -77.368  1.00  0.00              
ATOM    907  C   GLU A  65      -1.046  49.793 -78.589  1.00  0.00              
ATOM    908  O   GLU A  65      -2.008  49.479 -79.291  1.00  0.00              
ATOM    909  CB  GLU A  65      -0.964  52.156 -77.737  1.00  0.00              
ATOM    910  CG  GLU A  65      -2.119  52.851 -78.438  1.00  0.00              
ATOM    911  CD  GLU A  65      -3.419  52.757 -77.653  1.00  0.00              
ATOM    912  OE1 GLU A  65      -3.367  52.723 -76.406  1.00  0.00              
ATOM    913  OE2 GLU A  65      -4.497  52.732 -78.281  1.00  0.00              
ATOM    914  H   GLU A  65       0.303  50.957 -75.909  1.00  0.00              
ATOM    915  HA  GLU A  65      -2.278  50.590 -77.065  1.00  0.00              
ATOM    916 1HB  GLU A  65      -0.734  52.681 -76.810  1.00  0.00              
ATOM    917 2HB  GLU A  65      -0.088  52.163 -78.386  1.00  0.00              
ATOM    918 1HG  GLU A  65      -1.922  53.899 -78.663  1.00  0.00              
ATOM    919 2HG  GLU A  65      -2.226  52.295 -79.368  1.00  0.00              
ATOM    920  N   LYS A  66       0.189  49.371 -78.844  1.00  0.00              
ATOM    921  CA  LYS A  66       0.452  48.502 -79.987  1.00  0.00              
ATOM    922  C   LYS A  66      -0.304  47.185 -79.837  1.00  0.00              
ATOM    923  O   LYS A  66      -0.820  46.642 -80.813  1.00  0.00              
ATOM    924  CB  LYS A  66       1.949  48.218 -80.114  1.00  0.00              
ATOM    925  CG  LYS A  66       2.323  47.400 -81.340  1.00  0.00              
ATOM    926  CD  LYS A  66       1.998  48.147 -82.623  1.00  0.00              
ATOM    927  CE  LYS A  66       2.525  47.401 -83.839  1.00  0.00              
ATOM    928  NZ  LYS A  66       2.244  48.141 -85.100  1.00  0.00              
ATOM    929  H   LYS A  66       0.957  49.648 -78.249  1.00  0.00              
ATOM    930  HA  LYS A  66       0.092  48.976 -80.901  1.00  0.00              
ATOM    931 1HB  LYS A  66       2.455  49.183 -80.150  1.00  0.00              
ATOM    932 2HB  LYS A  66       2.251  47.684 -79.213  1.00  0.00              
ATOM    933 1HG  LYS A  66       3.392  47.189 -81.302  1.00  0.00              
ATOM    934 2HG  LYS A  66       1.768  46.463 -81.314  1.00  0.00              
ATOM    935 1HD  LYS A  66       0.915  48.253 -82.699  1.00  0.00              
ATOM    936 2HD  LYS A  66       2.455  49.135 -82.575  1.00  0.00              
ATOM    937 1HE  LYS A  66       3.600  47.272 -83.722  1.00  0.00              
ATOM    938 2HE  LYS A  66       2.045  46.423 -83.874  1.00  0.00              
ATOM    939 1HZ  LYS A  66       2.606  47.618 -85.885  1.00  0.00              
ATOM    940 2HZ  LYS A  66       1.246  48.260 -85.206  1.00  0.00              
ATOM    941 3HZ  LYS A  66       2.689  49.047 -85.065  1.00  0.00              
ATOM    942  N   ASP A  67      -0.358  46.666 -78.616  1.00  0.00              
ATOM    943  CA  ASP A  67      -1.063  45.418 -78.369  1.00  0.00              
ATOM    944  C   ASP A  67      -2.549  45.575 -78.656  1.00  0.00              
ATOM    945  O   ASP A  67      -3.173  44.689 -79.239  1.00  0.00              
ATOM    946  CB  ASP A  67      -0.827  44.979 -76.932  1.00  0.00              
ATOM    947  CG  ASP A  67       0.624  44.662 -76.676  1.00  0.00              
ATOM    948  OD1 ASP A  67       1.154  43.772 -77.371  1.00  0.00              
ATOM    949  OD2 ASP A  67       1.238  45.307 -75.799  1.00  0.00              
ATOM    950  H   ASP A  67       0.093  47.137 -77.845  1.00  0.00              
ATOM    951  HA  ASP A  67      -0.691  44.645 -79.042  1.00  0.00              
ATOM    952 1HB  ASP A  67      -1.210  45.684 -76.194  1.00  0.00              
ATOM    953 2HB  ASP A  67      -1.425  44.067 -76.910  1.00  0.00              
ATOM    954  N   ARG A  68      -3.120  46.706 -78.254  1.00  0.00              
ATOM    955  CA  ARG A  68      -4.532  46.946 -78.511  1.00  0.00              
ATOM    956  C   ARG A  68      -4.795  47.085 -80.003  1.00  0.00              
ATOM    957  O   ARG A  68      -5.838  46.652 -80.495  1.00  0.00              
ATOM    958  CB  ARG A  68      -5.004  48.175 -77.737  1.00  0.00              
ATOM    959  CG  ARG A  68      -5.103  47.938 -76.239  1.00  0.00              
ATOM    960  CD  ARG A  68      -5.734  49.119 -75.515  1.00  0.00              
ATOM    961  NE  ARG A  68      -4.771  50.176 -75.224  1.00  0.00              
ATOM    962  CZ  ARG A  68      -3.941  50.166 -74.185  1.00  0.00              
ATOM    963  NH1 ARG A  68      -3.957  49.151 -73.331  1.00  0.00              
ATOM    964  NH2 ARG A  68      -3.096  51.171 -74.000  1.00  0.00              
ATOM    965  H   ARG A  68      -2.582  47.409 -77.767  1.00  0.00              
ATOM    966  HA  ARG A  68      -5.120  46.095 -78.166  1.00  0.00              
ATOM    967 1HB  ARG A  68      -4.293  48.974 -77.943  1.00  0.00              
ATOM    968 2HB  ARG A  68      -5.981  48.447 -78.137  1.00  0.00              
ATOM    969 1HG  ARG A  68      -5.710  47.049 -76.068  1.00  0.00              
ATOM    970 2HG  ARG A  68      -4.098  47.773 -75.847  1.00  0.00              
ATOM    971 1HD  ARG A  68      -6.524  49.535 -76.139  1.00  0.00              
ATOM    972 2HD  ARG A  68      -6.159  48.771 -74.574  1.00  0.00              
ATOM    973  HE  ARG A  68      -4.584  51.034 -75.726  1.00  0.00              
ATOM    974 1HH1 ARG A  68      -4.601  48.385 -73.472  1.00  0.00              
ATOM    975 2HH1 ARG A  68      -3.325  49.148 -72.543  1.00  0.00              
ATOM    976 1HH2 ARG A  68      -3.085  51.944 -74.651  1.00  0.00              
ATOM    977 2HH2 ARG A  68      -2.468  51.160 -73.210  1.00  0.00              
ATOM    978  N   GLU A  69      -3.851  47.682 -80.723  1.00  0.00              
ATOM    979  CA  GLU A  69      -3.989  47.822 -82.164  1.00  0.00              
ATOM    980  C   GLU A  69      -3.985  46.428 -82.790  1.00  0.00              
ATOM    981  O   GLU A  69      -4.800  46.126 -83.658  1.00  0.00              
ATOM    982  CB  GLU A  69      -2.832  48.637 -82.742  1.00  0.00              
ATOM    983  CG  GLU A  69      -2.864  48.731 -84.256  1.00  0.00              
ATOM    984  CD  GLU A  69      -1.643  49.413 -84.835  1.00  0.00              
ATOM    985  OE1 GLU A  69      -1.610  49.608 -86.067  1.00  0.00              
ATOM    986  OE2 GLU A  69      -0.719  49.754 -84.068  1.00  0.00              
ATOM    987  H   GLU A  69      -3.025  48.045 -80.270  1.00  0.00              
ATOM    988  HA  GLU A  69      -4.942  48.297 -82.400  1.00  0.00              
ATOM    989 1HB  GLU A  69      -2.895  49.634 -82.305  1.00  0.00              
ATOM    990 2HB  GLU A  69      -1.909  48.156 -82.417  1.00  0.00              
ATOM    991 1HG  GLU A  69      -2.983  47.766 -84.748  1.00  0.00              
ATOM    992 2HG  GLU A  69      -3.738  49.350 -84.456  1.00  0.00              
ATOM    993  N   MET A  70      -3.062  45.576 -82.349  1.00  0.00              
ATOM    994  CA  MET A  70      -2.987  44.223 -82.887  1.00  0.00              
ATOM    995  C   MET A  70      -4.262  43.438 -82.592  1.00  0.00              
ATOM    996  O   MET A  70      -4.709  42.648 -83.417  1.00  0.00              
ATOM    997  CB  MET A  70      -1.766  43.481 -82.332  1.00  0.00              
ATOM    998  CG  MET A  70      -0.434  44.125 -82.701  1.00  0.00              
ATOM    999  SD  MET A  70      -0.221  44.453 -84.477  1.00  0.00              
ATOM   1000  CE  MET A  70      -0.083  42.779 -85.114  1.00  0.00              
ATOM   1001  H   MET A  70      -2.404  45.859 -81.637  1.00  0.00              
ATOM   1002  HA  MET A  70      -2.891  44.259 -83.972  1.00  0.00              
ATOM   1003 1HB  MET A  70      -1.876  43.455 -81.249  1.00  0.00              
ATOM   1004 2HB  MET A  70      -1.806  42.465 -82.726  1.00  0.00              
ATOM   1005 1HG  MET A  70      -0.355  45.072 -82.167  1.00  0.00              
ATOM   1006 2HG  MET A  70       0.366  43.458 -82.379  1.00  0.00              
ATOM   1007 1HE  MET A  70       0.052  42.810 -86.195  1.00  0.00              
ATOM   1008 2HE  MET A  70       0.774  42.284 -84.655  1.00  0.00              
ATOM   1009 3HE  MET A  70      -0.992  42.224 -84.878  1.00  0.00              
ATOM   1010  N   ALA A  71      -4.846  43.656 -81.419  1.00  0.00              
ATOM   1011  CA  ALA A  71      -6.081  42.973 -81.058  1.00  0.00              
ATOM   1012  C   ALA A  71      -7.203  43.381 -82.019  1.00  0.00              
ATOM   1013  O   ALA A  71      -7.959  42.541 -82.503  1.00  0.00              
ATOM   1014  CB  ALA A  71      -6.464  43.316 -79.627  1.00  0.00              
ATOM   1015  H   ALA A  71      -4.432  44.304 -80.764  1.00  0.00              
ATOM   1016  HA  ALA A  71      -5.927  41.898 -81.155  1.00  0.00              
ATOM   1017 1HB  ALA A  71      -7.388  42.801 -79.366  1.00  0.00              
ATOM   1018 2HB  ALA A  71      -5.669  43.000 -78.951  1.00  0.00              
ATOM   1019 3HB  ALA A  71      -6.611  44.391 -79.538  1.00  0.00              
ATOM   1020  N   ARG A  72      -7.305  44.674 -82.302  1.00  0.00              
ATOM   1021  CA  ARG A  72      -8.344  45.148 -83.207  1.00  0.00              
ATOM   1022  C   ARG A  72      -8.124  44.626 -84.625  1.00  0.00              
ATOM   1023  O   ARG A  72      -9.082  44.251 -85.311  1.00  0.00              
ATOM   1024  CB  ARG A  72      -8.390  46.676 -83.210  1.00  0.00              
ATOM   1025  CG  ARG A  72      -8.939  47.281 -81.933  1.00  0.00              
ATOM   1026  CD  ARG A  72      -9.174  48.772 -82.103  1.00  0.00              
ATOM   1027  NE  ARG A  72      -7.929  49.530 -82.107  1.00  0.00              
ATOM   1028  CZ  ARG A  72      -7.273  49.881 -81.006  1.00  0.00              
ATOM   1029  NH1 ARG A  72      -7.747  49.546 -79.809  1.00  0.00              
ATOM   1030  NH2 ARG A  72      -6.148  50.567 -81.107  1.00  0.00              
ATOM   1031  H   ARG A  72      -6.666  45.341 -81.894  1.00  0.00              
ATOM   1032  HA  ARG A  72      -9.315  44.769 -82.885  1.00  0.00              
ATOM   1033 1HB  ARG A  72      -7.371  47.025 -83.372  1.00  0.00              
ATOM   1034 2HB  ARG A  72      -9.014  46.973 -84.053  1.00  0.00              
ATOM   1035 1HG  ARG A  72      -9.879  46.785 -81.690  1.00  0.00              
ATOM   1036 2HG  ARG A  72      -8.220  47.109 -81.131  1.00  0.00              
ATOM   1037 1HD  ARG A  72      -9.688  48.944 -83.048  1.00  0.00              
ATOM   1038 2HD  ARG A  72      -9.795  49.128 -81.282  1.00  0.00              
ATOM   1039  HE  ARG A  72      -7.395  49.889 -82.888  1.00  0.00              
ATOM   1040 1HH1 ARG A  72      -8.608  49.023 -79.738  1.00  0.00              
ATOM   1041 2HH1 ARG A  72      -7.244  49.816 -78.976  1.00  0.00              
ATOM   1042 1HH2 ARG A  72      -5.794  50.820 -82.020  1.00  0.00              
ATOM   1043 2HH2 ARG A  72      -5.648  50.836 -80.273  1.00  0.00              
ATOM   1044  N   LEU A  73      -6.869  44.583 -85.063  1.00  0.00              
ATOM   1045  CA  LEU A  73      -6.567  44.088 -86.400  1.00  0.00              
ATOM   1046  C   LEU A  73      -6.839  42.586 -86.475  1.00  0.00              
ATOM   1047  O   LEU A  73      -7.209  42.071 -87.532  1.00  0.00              
ATOM   1048  CB  LEU A  73      -5.115  44.405 -86.765  1.00  0.00              
ATOM   1049  CG  LEU A  73      -4.829  45.902 -86.951  1.00  0.00              
ATOM   1050  CD1 LEU A  73      -3.344  46.127 -87.151  1.00  0.00              
ATOM   1051  CD2 LEU A  73      -5.621  46.435 -88.142  1.00  0.00              
ATOM   1052  H   LEU A  73      -6.112  44.894 -84.471  1.00  0.00              
ATOM   1053  HA  LEU A  73      -7.222  44.570 -87.124  1.00  0.00              
ATOM   1054 1HB  LEU A  73      -4.622  44.031 -85.869  1.00  0.00              
ATOM   1055 2HB  LEU A  73      -4.782  43.831 -87.629  1.00  0.00              
ATOM   1056  HG  LEU A  73      -5.189  46.414 -86.058  1.00  0.00              
ATOM   1057 1HD1 LEU A  73      -3.151  47.192 -87.282  1.00  0.00              
ATOM   1058 2HD1 LEU A  73      -2.800  45.766 -86.278  1.00  0.00              
ATOM   1059 3HD1 LEU A  73      -3.010  45.587 -88.036  1.00  0.00              
ATOM   1060 1HD2 LEU A  73      -5.415  47.498 -88.269  1.00  0.00              
ATOM   1061 2HD2 LEU A  73      -5.328  45.898 -89.044  1.00  0.00              
ATOM   1062 3HD2 LEU A  73      -6.687  46.292 -87.964  1.00  0.00              
ATOM   1063  N   THR A  74      -6.672  41.888 -85.353  1.00  0.00              
ATOM   1064  CA  THR A  74      -6.934  40.453 -85.304  1.00  0.00              
ATOM   1065  C   THR A  74      -8.434  40.215 -85.500  1.00  0.00              
ATOM   1066  O   THR A  74      -8.842  39.360 -86.289  1.00  0.00              
ATOM   1067  CB  THR A  74      -6.480  39.846 -83.954  1.00  0.00              
ATOM   1068  OG1 THR A  74      -5.051  39.932 -83.845  1.00  0.00              
ATOM   1069  CG2 THR A  74      -6.886  38.388 -83.858  1.00  0.00              
ATOM   1070  H   THR A  74      -6.357  42.360 -84.517  1.00  0.00              
ATOM   1071  HA  THR A  74      -6.408  39.954 -86.118  1.00  0.00              
ATOM   1072  HB  THR A  74      -6.944  40.404 -83.141  1.00  0.00              
ATOM   1073  HG1 THR A  74      -4.646  39.446 -84.567  1.00  0.00              
ATOM   1074 1HG2 THR A  74      -6.557  37.982 -82.901  1.00  0.00              
ATOM   1075 2HG2 THR A  74      -7.970  38.307 -83.935  1.00  0.00              
ATOM   1076 3HG2 THR A  74      -6.422  37.828 -84.669  1.00  0.00              
ATOM   1077  N   ASP A  75      -9.260  40.971 -84.784  1.00  0.00              
ATOM   1078  CA  ASP A  75     -10.706  40.821 -84.927  1.00  0.00              
ATOM   1079  C   ASP A  75     -11.162  41.159 -86.335  1.00  0.00              
ATOM   1080  O   ASP A  75     -12.089  40.540 -86.859  1.00  0.00              
ATOM   1081  CB  ASP A  75     -11.456  41.727 -83.952  1.00  0.00              
ATOM   1082  CG  ASP A  75     -11.512  41.162 -82.556  1.00  0.00              
ATOM   1083  OD1 ASP A  75     -11.440  39.926 -82.404  1.00  0.00              
ATOM   1084  OD2 ASP A  75     -11.651  41.958 -81.607  1.00  0.00              
ATOM   1085  H   ASP A  75      -8.898  41.655 -84.135  1.00  0.00              
ATOM   1086  HA  ASP A  75     -10.989  39.782 -84.752  1.00  0.00              
ATOM   1087 1HB  ASP A  75     -11.081  42.750 -83.934  1.00  0.00              
ATOM   1088 2HB  ASP A  75     -12.449  41.711 -84.401  1.00  0.00              
ATOM   1089  N   ALA A  76     -10.518  42.151 -86.936  1.00  0.00              
ATOM   1090  CA  ALA A  76     -10.876  42.572 -88.282  1.00  0.00              
ATOM   1091  C   ALA A  76     -10.738  41.429 -89.286  1.00  0.00              
ATOM   1092  O   ALA A  76     -11.451  41.390 -90.291  1.00  0.00              
ATOM   1093  CB  ALA A  76     -10.012  43.750 -88.700  1.00  0.00              
ATOM   1094  H   ALA A  76      -9.766  42.625 -86.456  1.00  0.00              
ATOM   1095  HA  ALA A  76     -11.923  42.875 -88.287  1.00  0.00              
ATOM   1096 1HB  ALA A  76     -10.285  44.060 -89.709  1.00  0.00              
ATOM   1097 2HB  ALA A  76     -10.169  44.580 -88.010  1.00  0.00              
ATOM   1098 3HB  ALA A  76      -8.964  43.456 -88.683  1.00  0.00              
ATOM   1099  N   LEU A  77      -9.828  40.499 -89.013  1.00  0.00              
ATOM   1100  CA  LEU A  77      -9.606  39.353 -89.895  1.00  0.00              
ATOM   1101  C   LEU A  77     -10.869  38.516 -90.056  1.00  0.00              
ATOM   1102  O   LEU A  77     -11.042  37.825 -91.060  1.00  0.00              
ATOM   1103  CB  LEU A  77      -8.496  38.459 -89.338  1.00  0.00              
ATOM   1104  CG  LEU A  77      -7.094  39.049 -89.180  1.00  0.00              
ATOM   1105  CD1 LEU A  77      -6.203  38.051 -88.447  1.00  0.00              
ATOM   1106  CD2 LEU A  77      -6.517  39.378 -90.548  1.00  0.00              
ATOM   1107  H   LEU A  77      -9.275  40.587 -88.173  1.00  0.00              
ATOM   1108  HA  LEU A  77      -9.344  39.705 -90.892  1.00  0.00              
ATOM   1109 1HB  LEU A  77      -8.907  38.261 -88.350  1.00  0.00              
ATOM   1110 2HB  LEU A  77      -8.415  37.524 -89.892  1.00  0.00              
ATOM   1111  HG  LEU A  77      -7.197  39.985 -88.630  1.00  0.00              
ATOM   1112 1HD1 LEU A  77      -5.203  38.470 -88.333  1.00  0.00              
ATOM   1113 2HD1 LEU A  77      -6.622  37.844 -87.462  1.00  0.00              
ATOM   1114 3HD1 LEU A  77      -6.145  37.126 -89.020  1.00  0.00              
ATOM   1115 1HD2 LEU A  77      -5.518  39.799 -90.429  1.00  0.00              
ATOM   1116 2HD2 LEU A  77      -6.460  38.469 -91.147  1.00  0.00              
ATOM   1117 3HD2 LEU A  77      -7.158  40.103 -91.049  1.00  0.00              
ATOM   1118  N   LEU A  78     -11.746  38.572 -89.061  1.00  0.00              
ATOM   1119  CA  LEU A  78     -12.986  37.805 -89.089  1.00  0.00              
ATOM   1120  C   LEU A  78     -14.031  38.430 -90.005  1.00  0.00              
ATOM   1121  O   LEU A  78     -14.934  37.741 -90.481  1.00  0.00              
ATOM   1122  CB  LEU A  78     -13.568  37.693 -87.676  1.00  0.00              
ATOM   1123  CG  LEU A  78     -12.691  37.067 -86.588  1.00  0.00              
ATOM   1124  CD1 LEU A  78     -13.396  37.180 -85.243  1.00  0.00              
ATOM   1125  CD2 LEU A  78     -12.400  35.613 -86.923  1.00  0.00              
ATOM   1126  H   LEU A  78     -11.550  39.161 -88.264  1.00  0.00              
ATOM   1127  HA  LEU A  78     -12.792  36.812 -89.494  1.00  0.00              
ATOM   1128 1HB  LEU A  78     -13.706  38.751 -87.457  1.00  0.00              
ATOM   1129 2HB  LEU A  78     -14.536  37.193 -87.677  1.00  0.00              
ATOM   1130  HG  LEU A  78     -11.741  37.601 -86.591  1.00  0.00              
ATOM   1131 1HD1 LEU A  78     -12.773  36.735 -84.467  1.00  0.00              
ATOM   1132 2HD1 LEU A  78     -13.569  38.231 -85.010  1.00  0.00              
ATOM   1133 3HD1 LEU A  78     -14.350  36.656 -85.287  1.00  0.00              
ATOM   1134 1HD2 LEU A  78     -11.775  35.179 -86.142  1.00  0.00              
ATOM   1135 2HD2 LEU A  78     -13.337  35.060 -86.988  1.00  0.00              
ATOM   1136 3HD2 LEU A  78     -11.878  35.557 -87.878  1.00  0.00              
ATOM   1137  N   GLN A  79     -13.898  39.730 -90.255  1.00  0.00              
ATOM   1138  CA  GLN A  79     -14.850  40.458 -91.089  1.00  0.00              
ATOM   1139  C   GLN A  79     -16.276  40.035 -90.758  1.00  0.00              
ATOM   1140  O   GLN A  79     -16.997  39.497 -91.600  1.00  0.00              
ATOM   1141  CB  GLN A  79     -14.566  40.238 -92.578  1.00  0.00              
ATOM   1142  CG  GLN A  79     -13.402  41.067 -93.105  1.00  0.00              
ATOM   1143  CD  GLN A  79     -12.069  40.360 -92.979  1.00  0.00              
ATOM   1144  OE1 GLN A  79     -11.010  40.981 -93.076  1.00  0.00              
ATOM   1145  NE2 GLN A  79     -12.114  39.051 -92.782  1.00  0.00              
ATOM   1146  H   GLN A  79     -13.114  40.226 -89.855  1.00  0.00              
ATOM   1147  HA  GLN A  79     -14.776  41.525 -90.881  1.00  0.00              
ATOM   1148 1HB  GLN A  79     -14.357  39.176 -92.705  1.00  0.00              
ATOM   1149 2HB  GLN A  79     -15.480  40.494 -93.114  1.00  0.00              
ATOM   1150 1HG  GLN A  79     -13.421  41.560 -94.077  1.00  0.00              
ATOM   1151 2HG  GLN A  79     -13.467  41.818 -92.317  1.00  0.00              
ATOM   1152 1HE2 GLN A  79     -11.265  38.529 -92.691  1.00  0.00              
ATOM   1153 2HE2 GLN A  79     -12.996  38.584 -92.723  1.00  0.00              
ATOM   1154  N   ARG A  80     -16.663  40.282 -89.512  1.00  0.00              
ATOM   1155  CA  ARG A  80     -17.990  39.947 -89.014  1.00  0.00              
ATOM   1156  C   ARG A  80     -19.035  40.907 -89.569  1.00  0.00              
ATOM   1157  O   ARG A  80     -20.089  40.424 -90.033  1.00  0.00              
ATOM   1158  OXT ARG A  80     -18.833  42.090 -89.552  1.00  0.00              
ATOM   1159  CB  ARG A  80     -17.993  40.002 -87.487  1.00  0.00              
ATOM   1160  CG  ARG A  80     -17.056  38.999 -86.834  1.00  0.00              
ATOM   1161  CD  ARG A  80     -16.795  39.358 -85.383  1.00  0.00              
ATOM   1162  NE  ARG A  80     -16.051  40.609 -85.268  1.00  0.00              
ATOM   1163  CZ  ARG A  80     -15.731  41.188 -84.115  1.00  0.00              
ATOM   1164  NH1 ARG A  80     -16.089  40.629 -82.968  1.00  0.00              
ATOM   1165  NH2 ARG A  80     -15.052  42.326 -84.111  1.00  0.00              
ATOM   1166  H   ARG A  80     -16.001  40.722 -88.889  1.00  0.00              
ATOM   1167  HA  ARG A  80     -18.270  38.948 -89.351  1.00  0.00              
ATOM   1168 1HB  ARG A  80     -17.705  41.014 -87.204  1.00  0.00              
ATOM   1169 2HB  ARG A  80     -19.017  39.812 -87.164  1.00  0.00              
ATOM   1170 1HG  ARG A  80     -17.513  38.011 -86.889  1.00  0.00              
ATOM   1171 2HG  ARG A  80     -16.115  38.995 -87.385  1.00  0.00              
ATOM   1172 1HD  ARG A  80     -17.749  39.465 -84.868  1.00  0.00              
ATOM   1173 2HD  ARG A  80     -16.219  38.559 -84.919  1.00  0.00              
ATOM   1174  HE  ARG A  80     -15.678  41.206 -85.994  1.00  0.00              
ATOM   1175 1HH1 ARG A  80     -16.606  39.761 -82.972  1.00  0.00              
ATOM   1176 2HH1 ARG A  80     -15.844  41.073 -82.095  1.00  0.00              
ATOM   1177 1HH2 ARG A  80     -14.779  42.751 -84.987  1.00  0.00              
ATOM   1178 2HH2 ARG A  80     -14.811  42.764 -83.234  1.00  0.00              
ATOM   1179  N   LYS B  10      -1.087  14.581 -68.279  1.00  0.00              
ATOM   1180  CA  LYS B  10      -0.137  13.625 -68.839  1.00  0.00              
ATOM   1181  C   LYS B  10      -0.050  13.820 -70.353  1.00  0.00              
ATOM   1182  O   LYS B  10      -0.944  13.406 -71.090  1.00  0.00              
ATOM   1183  CB  LYS B  10      -0.594  12.203 -68.517  1.00  0.00              
ATOM   1184  CG  LYS B  10       0.440  11.133 -68.802  1.00  0.00              
ATOM   1185  CD  LYS B  10       1.679  11.326 -67.944  1.00  0.00              
ATOM   1186  CE  LYS B  10       2.642  10.167 -68.120  1.00  0.00              
ATOM   1187  NZ  LYS B  10       2.977   9.958 -69.552  1.00  0.00              
ATOM   1188 1H   LYS B  10      -1.894  14.254 -67.787  1.00  0.00              
ATOM   1189 2H   LYS B  10      -0.784  15.245 -67.596  1.00  0.00              
ATOM   1190 3H   LYS B  10      -1.559  15.226 -68.880  1.00  0.00              
ATOM   1191  HA  LYS B  10       0.856  13.806 -68.425  1.00  0.00              
ATOM   1192 1HB  LYS B  10      -0.855  12.184 -67.459  1.00  0.00              
ATOM   1193 2HB  LYS B  10      -1.487  12.011 -69.113  1.00  0.00              
ATOM   1194 1HG  LYS B  10      -0.001  10.159 -68.590  1.00  0.00              
ATOM   1195 2HG  LYS B  10       0.714  11.188 -69.855  1.00  0.00              
ATOM   1196 1HD  LYS B  10       2.165  12.256 -68.239  1.00  0.00              
ATOM   1197 2HD  LYS B  10       1.372  11.393 -66.900  1.00  0.00              
ATOM   1198 1HE  LYS B  10       3.547  10.386 -67.556  1.00  0.00              
ATOM   1199 2HE  LYS B  10       2.172   9.270 -67.716  1.00  0.00              
ATOM   1200 1HZ  LYS B  10       3.618   9.181 -69.637  1.00  0.00              
ATOM   1201 2HZ  LYS B  10       2.134   9.757 -70.070  1.00  0.00              
ATOM   1202 3HZ  LYS B  10       3.409  10.792 -69.922  1.00  0.00              
ATOM   1203  N   ARG B  11       1.032  14.443 -70.811  1.00  0.00              
ATOM   1204  CA  ARG B  11       1.208  14.723 -72.231  1.00  0.00              
ATOM   1205  C   ARG B  11       2.654  14.550 -72.663  1.00  0.00              
ATOM   1206  O   ARG B  11       3.571  14.635 -71.847  1.00  0.00              
ATOM   1207  CB  ARG B  11       0.764  16.152 -72.511  1.00  0.00              
ATOM   1208  CG  ARG B  11       1.497  17.156 -71.641  1.00  0.00              
ATOM   1209  CD  ARG B  11       0.809  18.500 -71.628  1.00  0.00              
ATOM   1210  NE  ARG B  11       1.598  19.512 -70.929  1.00  0.00              
ATOM   1211  CZ  ARG B  11       1.890  19.479 -69.633  1.00  0.00              
ATOM   1212  NH1 ARG B  11       1.458  18.481 -68.875  1.00  0.00              
ATOM   1213  NH2 ARG B  11       2.613  20.452 -69.093  1.00  0.00              
ATOM   1214  H   ARG B  11       1.749  14.732 -70.161  1.00  0.00              
ATOM   1215  HA  ARG B  11       0.626  14.015 -72.822  1.00  0.00              
ATOM   1216 1HB  ARG B  11       0.956  16.344 -73.566  1.00  0.00              
ATOM   1217 2HB  ARG B  11      -0.310  16.194 -72.325  1.00  0.00              
ATOM   1218 1HG  ARG B  11       1.540  16.767 -70.624  1.00  0.00              
ATOM   1219 2HG  ARG B  11       2.510  17.276 -72.028  1.00  0.00              
ATOM   1220 1HD  ARG B  11       0.652  18.828 -72.655  1.00  0.00              
ATOM   1221 2HD  ARG B  11      -0.154  18.401 -71.127  1.00  0.00              
ATOM   1222  HE  ARG B  11       2.029  20.354 -71.287  1.00  0.00              
ATOM   1223 1HH1 ARG B  11       0.906  17.741 -69.284  1.00  0.00              
ATOM   1224 2HH1 ARG B  11       1.685  18.466 -67.891  1.00  0.00              
ATOM   1225 1HH2 ARG B  11       2.939  21.215 -69.669  1.00  0.00              
ATOM   1226 2HH2 ARG B  11       2.831  20.425 -68.107  1.00  0.00              
ATOM   1227  N   LEU B  12       2.838  14.312 -73.957  1.00  0.00              
ATOM   1228  CA  LEU B  12       4.154  14.132 -74.561  1.00  0.00              
ATOM   1229  C   LEU B  12       4.505  15.501 -75.131  1.00  0.00              
ATOM   1230  O   LEU B  12       3.849  15.975 -76.064  1.00  0.00              
ATOM   1231  CB  LEU B  12       4.047  13.085 -75.661  1.00  0.00              
ATOM   1232  CG  LEU B  12       5.311  12.504 -76.281  1.00  0.00              
ATOM   1233  CD1 LEU B  12       6.251  11.980 -75.206  1.00  0.00              
ATOM   1234  CD2 LEU B  12       4.896  11.389 -77.225  1.00  0.00              
ATOM   1235  H   LEU B  12       2.016  14.257 -74.541  1.00  0.00              
ATOM   1236  HA  LEU B  12       4.871  13.841 -73.794  1.00  0.00              
ATOM   1237 1HB  LEU B  12       3.544  12.295 -75.105  1.00  0.00              
ATOM   1238 2HB  LEU B  12       3.405  13.419 -76.477  1.00  0.00              
ATOM   1239  HG  LEU B  12       5.779  13.296 -76.865  1.00  0.00              
ATOM   1240 1HD1 LEU B  12       7.146  11.570 -75.673  1.00  0.00              
ATOM   1241 2HD1 LEU B  12       6.531  12.796 -74.539  1.00  0.00              
ATOM   1242 3HD1 LEU B  12       5.751  11.200 -74.633  1.00  0.00              
ATOM   1243 1HD2 LEU B  12       5.783  10.954 -77.686  1.00  0.00              
ATOM   1244 2HD2 LEU B  12       4.360  10.620 -76.668  1.00  0.00              
ATOM   1245 3HD2 LEU B  12       4.246  11.793 -78.002  1.00  0.00              
ATOM   1246  N   VAL B  13       5.558  16.112 -74.597  1.00  0.00              
ATOM   1247  CA  VAL B  13       5.926  17.472 -74.958  1.00  0.00              
ATOM   1248  C   VAL B  13       7.369  17.669 -75.394  1.00  0.00              
ATOM   1249  O   VAL B  13       8.286  17.022 -74.881  1.00  0.00              
ATOM   1250  CB  VAL B  13       5.673  18.413 -73.754  1.00  0.00              
ATOM   1251  CG1 VAL B  13       5.839  19.865 -74.167  1.00  0.00              
ATOM   1252  CG2 VAL B  13       4.290  18.163 -73.180  1.00  0.00              
ATOM   1253  H   VAL B  13       6.117  15.614 -73.920  1.00  0.00              
ATOM   1254  HA  VAL B  13       5.376  17.812 -75.836  1.00  0.00              
ATOM   1255  HB  VAL B  13       6.393  18.184 -72.968  1.00  0.00              
ATOM   1256 1HG1 VAL B  13       5.657  20.511 -73.307  1.00  0.00              
ATOM   1257 2HG1 VAL B  13       6.852  20.027 -74.532  1.00  0.00              
ATOM   1258 3HG1 VAL B  13       5.125  20.104 -74.955  1.00  0.00              
ATOM   1259 1HG2 VAL B  13       4.121  18.828 -72.333  1.00  0.00              
ATOM   1260 2HG2 VAL B  13       3.539  18.353 -73.946  1.00  0.00              
ATOM   1261 3HG2 VAL B  13       4.215  17.127 -72.846  1.00  0.00              
ATOM   1262  N   LYS B  14       7.559  18.594 -76.330  1.00  0.00              
ATOM   1263  CA  LYS B  14       8.882  18.954 -76.815  1.00  0.00              
ATOM   1264  C   LYS B  14       8.831  20.359 -77.388  1.00  0.00              
ATOM   1265  O   LYS B  14       7.845  20.753 -78.019  1.00  0.00              
ATOM   1266  CB  LYS B  14       9.369  17.982 -77.894  1.00  0.00              
ATOM   1267  CG  LYS B  14      10.750  18.339 -78.447  1.00  0.00              
ATOM   1268  CD  LYS B  14      11.269  17.285 -79.409  1.00  0.00              
ATOM   1269  CE  LYS B  14      12.558  17.740 -80.076  1.00  0.00              
ATOM   1270  NZ  LYS B  14      13.123  16.679 -80.953  1.00  0.00              
ATOM   1271  H   LYS B  14       6.750  19.062 -76.714  1.00  0.00              
ATOM   1272  HA  LYS B  14       9.591  18.953 -75.986  1.00  0.00              
ATOM   1273 1HB  LYS B  14       9.393  16.989 -77.443  1.00  0.00              
ATOM   1274 2HB  LYS B  14       8.631  17.998 -78.696  1.00  0.00              
ATOM   1275 1HG  LYS B  14      10.677  19.294 -78.969  1.00  0.00              
ATOM   1276 2HG  LYS B  14      11.443  18.435 -77.612  1.00  0.00              
ATOM   1277 1HD  LYS B  14      11.450  16.365 -78.851  1.00  0.00              
ATOM   1278 2HD  LYS B  14      10.510  17.104 -80.169  1.00  0.00              
ATOM   1279 1HE  LYS B  14      12.342  18.627 -80.667  1.00  0.00              
ATOM   1280 2HE  LYS B  14      13.276  17.990 -79.295  1.00  0.00              
ATOM   1281 1HZ  LYS B  14      13.976  17.013 -81.378  1.00  0.00              
ATOM   1282 2HZ  LYS B  14      13.321  15.855 -80.401  1.00  0.00              
ATOM   1283 3HZ  LYS B  14      12.454  16.448 -81.674  1.00  0.00              
ATOM   1284  N   THR B  15       9.887  21.125 -77.147  1.00  0.00              
ATOM   1285  CA  THR B  15       9.974  22.475 -77.679  1.00  0.00              
ATOM   1286  C   THR B  15      11.007  22.474 -78.794  1.00  0.00              
ATOM   1287  O   THR B  15      12.019  21.766 -78.727  1.00  0.00              
ATOM   1288  CB  THR B  15      10.388  23.492 -76.604  1.00  0.00              
ATOM   1289  OG1 THR B  15      11.659  23.123 -76.056  1.00  0.00              
ATOM   1290  CG2 THR B  15       9.348  23.545 -75.498  1.00  0.00              
ATOM   1291  H   THR B  15      10.646  20.769 -76.584  1.00  0.00              
ATOM   1292  HA  THR B  15       9.012  22.768 -78.100  1.00  0.00              
ATOM   1293  HB  THR B  15      10.481  24.475 -77.064  1.00  0.00              
ATOM   1294  HG1 THR B  15      12.060  23.887 -75.634  1.00  0.00              
ATOM   1295 1HG2 THR B  15       9.655  24.270 -74.745  1.00  0.00              
ATOM   1296 2HG2 THR B  15       8.386  23.841 -75.918  1.00  0.00              
ATOM   1297 3HG2 THR B  15       9.256  22.561 -75.040  1.00  0.00              
ATOM   1298  N   PHE B  16      10.728  23.251 -79.831  1.00  0.00              
ATOM   1299  CA  PHE B  16      11.605  23.376 -80.984  1.00  0.00              
ATOM   1300  C   PHE B  16      12.009  24.836 -81.099  1.00  0.00              
ATOM   1301  O   PHE B  16      11.158  25.726 -81.060  1.00  0.00              
ATOM   1302  CB  PHE B  16      10.870  22.925 -82.246  1.00  0.00              
ATOM   1303  CG  PHE B  16      10.453  21.481 -82.221  1.00  0.00              
ATOM   1304  CD1 PHE B  16       9.335  21.071 -81.493  1.00  0.00              
ATOM   1305  CD2 PHE B  16      11.187  20.526 -82.918  1.00  0.00              
ATOM   1306  CE1 PHE B  16       8.959  19.725 -81.462  1.00  0.00              
ATOM   1307  CE2 PHE B  16      10.817  19.181 -82.891  1.00  0.00              
ATOM   1308  CZ  PHE B  16       9.701  18.781 -82.162  1.00  0.00              
ATOM   1309  H   PHE B  16       9.867  23.778 -79.808  1.00  0.00              
ATOM   1310  HA  PHE B  16      12.502  22.774 -80.833  1.00  0.00              
ATOM   1311 1HB  PHE B  16       9.962  23.510 -82.380  1.00  0.00              
ATOM   1312 2HB  PHE B  16      11.513  23.050 -83.117  1.00  0.00              
ATOM   1313  HD1 PHE B  16       8.754  21.814 -80.945  1.00  0.00              
ATOM   1314  HD2 PHE B  16      12.062  20.840 -83.488  1.00  0.00              
ATOM   1315  HE1 PHE B  16       8.084  19.418 -80.890  1.00  0.00              
ATOM   1316  HE2 PHE B  16      11.401  18.443 -83.440  1.00  0.00              
ATOM   1317  HZ  PHE B  16       9.411  17.732 -82.139  1.00  0.00              
ATOM   1318  N   ALA B  17      13.309  25.079 -81.230  1.00  0.00              
ATOM   1319  CA  ALA B  17      13.838  26.435 -81.322  1.00  0.00              
ATOM   1320  C   ALA B  17      13.997  26.926 -82.753  1.00  0.00              
ATOM   1321  O   ALA B  17      14.326  26.158 -83.656  1.00  0.00              
ATOM   1322  CB  ALA B  17      15.179  26.512 -80.597  1.00  0.00              
ATOM   1323  H   ALA B  17      13.949  24.298 -81.266  1.00  0.00              
ATOM   1324  HA  ALA B  17      13.134  27.118 -80.847  1.00  0.00              
ATOM   1325 1HB  ALA B  17      15.572  27.527 -80.668  1.00  0.00              
ATOM   1326 2HB  ALA B  17      15.043  26.250 -79.548  1.00  0.00              
ATOM   1327 3HB  ALA B  17      15.882  25.819 -81.056  1.00  0.00              
ATOM   1328  N   PHE B  18      13.761  28.221 -82.944  1.00  0.00              
ATOM   1329  CA  PHE B  18      13.881  28.864 -84.246  1.00  0.00              
ATOM   1330  C   PHE B  18      14.498  30.245 -84.055  1.00  0.00              
ATOM   1331  O   PHE B  18      14.519  30.770 -82.947  1.00  0.00              
ATOM   1332  CB  PHE B  18      12.508  28.986 -84.912  1.00  0.00              
ATOM   1333  CG  PHE B  18      11.834  27.667 -85.131  1.00  0.00              
ATOM   1334  CD1 PHE B  18      11.042  27.101 -84.136  1.00  0.00              
ATOM   1335  CD2 PHE B  18      12.045  26.955 -86.306  1.00  0.00              
ATOM   1336  CE1 PHE B  18      10.475  25.841 -84.307  1.00  0.00              
ATOM   1337  CE2 PHE B  18      11.482  25.694 -86.485  1.00  0.00              
ATOM   1338  CZ  PHE B  18      10.697  25.137 -85.481  1.00  0.00              
ATOM   1339  H   PHE B  18      13.487  28.775 -82.146  1.00  0.00              
ATOM   1340  HA  PHE B  18      14.545  28.282 -84.887  1.00  0.00              
ATOM   1341 1HB  PHE B  18      11.842  29.582 -84.290  1.00  0.00              
ATOM   1342 2HB  PHE B  18      12.607  29.456 -85.890  1.00  0.00              
ATOM   1343  HD1 PHE B  18      10.867  27.656 -83.213  1.00  0.00              
ATOM   1344  HD2 PHE B  18      12.661  27.393 -87.092  1.00  0.00              
ATOM   1345  HE1 PHE B  18       9.858  25.409 -83.519  1.00  0.00              
ATOM   1346  HE2 PHE B  18      11.657  25.143 -87.409  1.00  0.00              
ATOM   1347  HZ  PHE B  18      10.257  24.150 -85.617  1.00  0.00              
ATOM   1348  N   PRO B  19      15.020  30.847 -85.135  1.00  0.00              
ATOM   1349  CA  PRO B  19      15.640  32.174 -85.048  1.00  0.00              
ATOM   1350  C   PRO B  19      14.657  33.339 -84.950  1.00  0.00              
ATOM   1351  O   PRO B  19      15.040  34.451 -84.590  1.00  0.00              
ATOM   1352  CB  PRO B  19      16.479  32.236 -86.318  1.00  0.00              
ATOM   1353  CG  PRO B  19      15.631  31.490 -87.292  1.00  0.00              
ATOM   1354  CD  PRO B  19      15.188  30.283 -86.487  1.00  0.00              
ATOM   1355  HA  PRO B  19      16.252  32.299 -84.143  1.00  0.00              
ATOM   1356 1HB  PRO B  19      16.660  33.276 -86.631  1.00  0.00              
ATOM   1357 2HB  PRO B  19      17.463  31.768 -86.174  1.00  0.00              
ATOM   1358 1HG  PRO B  19      14.783  32.103 -87.632  1.00  0.00              
ATOM   1359 2HG  PRO B  19      16.206  31.211 -88.187  1.00  0.00              
ATOM   1360 1HD  PRO B  19      14.248  29.853 -86.865  1.00  0.00              
ATOM   1361 2HD  PRO B  19      15.936  29.477 -86.499  1.00  0.00              
ATOM   1362  N   ASN B  20      13.390  33.084 -85.266  1.00  0.00              
ATOM   1363  CA  ASN B  20      12.375  34.130 -85.222  1.00  0.00              
ATOM   1364  C   ASN B  20      10.977  33.548 -85.039  1.00  0.00              
ATOM   1365  O   ASN B  20      10.820  32.389 -84.654  1.00  0.00              
ATOM   1366  CB  ASN B  20      12.422  34.996 -86.468  1.00  0.00              
ATOM   1367  CG  ASN B  20      12.095  34.253 -87.733  1.00  0.00              
ATOM   1368  OD1 ASN B  20      11.617  33.113 -87.703  1.00  0.00              
ATOM   1369  ND2 ASN B  20      12.425  34.860 -88.845  1.00  0.00              
ATOM   1370  H   ASN B  20      13.124  32.150 -85.543  1.00  0.00              
ATOM   1371  HA  ASN B  20      12.549  34.779 -84.362  1.00  0.00              
ATOM   1372 1HB  ASN B  20      11.933  35.971 -86.488  1.00  0.00              
ATOM   1373 2HB  ASN B  20      13.502  35.132 -86.409  1.00  0.00              
ATOM   1374 1HD2 ASN B  20      12.237  34.425 -89.726  1.00  0.00              
ATOM   1375 2HD2 ASN B  20      12.865  35.757 -88.813  1.00  0.00              
ATOM   1376  N   HIS B  21       9.962  34.364 -85.310  1.00  0.00              
ATOM   1377  CA  HIS B  21       8.571  33.939 -85.183  1.00  0.00              
ATOM   1378  C   HIS B  21       8.111  33.249 -86.464  1.00  0.00              
ATOM   1379  O   HIS B  21       7.441  32.220 -86.420  1.00  0.00              
ATOM   1380  CB  HIS B  21       7.661  35.130 -84.866  1.00  0.00              
ATOM   1381  CG  HIS B  21       6.222  34.756 -84.685  1.00  0.00              
ATOM   1382  ND1 HIS B  21       5.774  34.031 -83.601  1.00  0.00              
ATOM   1383  CD2 HIS B  21       5.133  35.006 -85.448  1.00  0.00              
ATOM   1384  CE1 HIS B  21       4.468  33.852 -83.706  1.00  0.00              
ATOM   1385  NE2 HIS B  21       4.056  34.433 -84.817  1.00  0.00              
ATOM   1386  H   HIS B  21      10.163  35.306 -85.612  1.00  0.00              
ATOM   1387  HA  HIS B  21       8.482  33.211 -84.377  1.00  0.00              
ATOM   1388 1HB  HIS B  21       7.977  35.610 -83.940  1.00  0.00              
ATOM   1389 2HB  HIS B  21       7.695  35.855 -85.680  1.00  0.00              
ATOM   1390  HD1 HIS B  21       6.319  33.752 -82.810  1.00  0.00              
ATOM   1391  HD2 HIS B  21       4.994  35.537 -86.390  1.00  0.00              
ATOM   1392  HE1 HIS B  21       3.921  33.300 -82.942  1.00  0.00              
ATOM   1393  N   ARG B  22       8.475  33.835 -87.602  1.00  0.00              
ATOM   1394  CA  ARG B  22       8.101  33.317 -88.912  1.00  0.00              
ATOM   1395  C   ARG B  22       8.411  31.831 -89.098  1.00  0.00              
ATOM   1396  O   ARG B  22       7.547  31.056 -89.513  1.00  0.00              
ATOM   1397  CB  ARG B  22       8.719  34.144 -90.029  1.00  0.00              
ATOM   1398  CG  ARG B  22       8.444  33.630 -91.433  1.00  0.00              
ATOM   1399  CD  ARG B  22       9.152  34.373 -92.507  1.00  0.00              
ATOM   1400  NE  ARG B  22      10.599  34.227 -92.488  1.00  0.00              
ATOM   1401  CZ  ARG B  22      11.265  33.149 -92.947  1.00  0.00              
ATOM   1402  NH1 ARG B  22      10.621  32.108 -93.425  1.00  0.00              
ATOM   1403  NH2 ARG B  22      12.585  33.157 -92.880  1.00  0.00              
ATOM   1404  H   ARG B  22       9.035  34.673 -87.545  1.00  0.00              
ATOM   1405  HA  ARG B  22       7.022  33.397 -89.046  1.00  0.00              
ATOM   1406 1HB  ARG B  22       8.325  35.155 -89.933  1.00  0.00              
ATOM   1407 2HB  ARG B  22       9.796  34.157 -89.857  1.00  0.00              
ATOM   1408 1HG  ARG B  22       8.753  32.586 -91.488  1.00  0.00              
ATOM   1409 2HG  ARG B  22       7.373  33.702 -91.624  1.00  0.00              
ATOM   1410 1HD  ARG B  22       8.801  34.016 -93.475  1.00  0.00              
ATOM   1411 2HD  ARG B  22       8.929  35.435 -92.409  1.00  0.00              
ATOM   1412  HE  ARG B  22      11.306  34.866 -92.151  1.00  0.00              
ATOM   1413 1HH1 ARG B  22       9.612  32.110 -93.452  1.00  0.00              
ATOM   1414 2HH1 ARG B  22      11.139  31.310 -93.763  1.00  0.00              
ATOM   1415 1HH2 ARG B  22      13.064  33.959 -92.493  1.00  0.00              
ATOM   1416 2HH2 ARG B  22      13.109  32.363 -93.216  1.00  0.00              
ATOM   1417  N   GLU B  23       9.644  31.442 -88.797  1.00  0.00              
ATOM   1418  CA  GLU B  23      10.045  30.048 -88.946  1.00  0.00              
ATOM   1419  C   GLU B  23       9.318  29.137 -87.962  1.00  0.00              
ATOM   1420  O   GLU B  23       9.048  27.974 -88.269  1.00  0.00              
ATOM   1421  CB  GLU B  23      11.560  29.901 -88.777  1.00  0.00              
ATOM   1422  CG  GLU B  23      12.374  30.575 -89.873  1.00  0.00              
ATOM   1423  CD  GLU B  23      13.807  30.079 -89.929  1.00  0.00              
ATOM   1424  OE1 GLU B  23      14.587  30.605 -90.751  1.00  0.00              
ATOM   1425  OE2 GLU B  23      14.154  29.161 -89.157  1.00  0.00              
ATOM   1426  H   GLU B  23      10.318  32.115 -88.461  1.00  0.00              
ATOM   1427  HA  GLU B  23       9.776  29.691 -89.941  1.00  0.00              
ATOM   1428 1HB  GLU B  23      11.816  30.336 -87.811  1.00  0.00              
ATOM   1429 2HB  GLU B  23      11.777  28.832 -88.764  1.00  0.00              
ATOM   1430 1HG  GLU B  23      11.933  30.474 -90.864  1.00  0.00              
ATOM   1431 2HG  GLU B  23      12.376  31.625 -89.583  1.00  0.00              
ATOM   1432  N   ALA B  24       9.009  29.666 -86.780  1.00  0.00              
ATOM   1433  CA  ALA B  24       8.291  28.898 -85.766  1.00  0.00              
ATOM   1434  C   ALA B  24       6.891  28.607 -86.301  1.00  0.00              
ATOM   1435  O   ALA B  24       6.403  27.481 -86.227  1.00  0.00              
ATOM   1436  CB  ALA B  24       8.211  29.688 -84.464  1.00  0.00              
ATOM   1437  H   ALA B  24       9.275  30.620 -86.577  1.00  0.00              
ATOM   1438  HA  ALA B  24       8.817  27.957 -85.602  1.00  0.00              
ATOM   1439 1HB  ALA B  24       7.673  29.103 -83.718  1.00  0.00              
ATOM   1440 2HB  ALA B  24       9.217  29.900 -84.103  1.00  0.00              
ATOM   1441 3HB  ALA B  24       7.683  30.625 -84.639  1.00  0.00              
ATOM   1442  N   GLY B  25       6.257  29.630 -86.860  1.00  0.00              
ATOM   1443  CA  GLY B  25       4.924  29.477 -87.421  1.00  0.00              
ATOM   1444  C   GLY B  25       4.949  28.511 -88.610  1.00  0.00              
ATOM   1445  O   GLY B  25       4.039  27.696 -88.771  1.00  0.00              
ATOM   1446  H   GLY B  25       6.706  30.534 -86.901  1.00  0.00              
ATOM   1447 1HA  GLY B  25       4.257  29.086 -86.653  1.00  0.00              
ATOM   1448 2HA  GLY B  25       4.563  30.449 -87.753  1.00  0.00              
ATOM   1449  N   ASP B  26       5.992  28.595 -89.438  1.00  0.00              
ATOM   1450  CA  ASP B  26       6.111  27.700 -90.590  1.00  0.00              
ATOM   1451  C   ASP B  26       6.121  26.245 -90.115  1.00  0.00              
ATOM   1452  O   ASP B  26       5.449  25.387 -90.685  1.00  0.00              
ATOM   1453  CB  ASP B  26       7.403  27.962 -91.379  1.00  0.00              
ATOM   1454  CG  ASP B  26       7.404  29.302 -92.102  1.00  0.00              
ATOM   1455  OD1 ASP B  26       6.313  29.826 -92.419  1.00  0.00              
ATOM   1456  OD2 ASP B  26       8.511  29.816 -92.368  1.00  0.00              
ATOM   1457  H   ASP B  26       6.711  29.284 -89.275  1.00  0.00              
ATOM   1458  HA  ASP B  26       5.247  27.824 -91.244  1.00  0.00              
ATOM   1459 1HB  ASP B  26       8.307  27.859 -90.777  1.00  0.00              
ATOM   1460 2HB  ASP B  26       7.354  27.150 -92.103  1.00  0.00              
ATOM   1461  N   PHE B  27       6.892  25.975 -89.067  1.00  0.00              
ATOM   1462  CA  PHE B  27       6.986  24.622 -88.533  1.00  0.00              
ATOM   1463  C   PHE B  27       5.647  24.176 -87.957  1.00  0.00              
ATOM   1464  O   PHE B  27       5.224  23.041 -88.159  1.00  0.00              
ATOM   1465  CB  PHE B  27       8.066  24.562 -87.456  1.00  0.00              
ATOM   1466  CG  PHE B  27       8.225  23.205 -86.833  1.00  0.00              
ATOM   1467  CD1 PHE B  27       8.712  22.137 -87.578  1.00  0.00              
ATOM   1468  CD2 PHE B  27       7.876  22.994 -85.504  1.00  0.00              
ATOM   1469  CE1 PHE B  27       8.850  20.872 -87.004  1.00  0.00              
ATOM   1470  CE2 PHE B  27       8.011  21.732 -84.923  1.00  0.00              
ATOM   1471  CZ  PHE B  27       8.499  20.673 -85.676  1.00  0.00              
ATOM   1472  H   PHE B  27       7.421  26.715 -88.630  1.00  0.00              
ATOM   1473  HA  PHE B  27       7.234  23.924 -89.334  1.00  0.00              
ATOM   1474 1HB  PHE B  27       9.035  24.826 -87.878  1.00  0.00              
ATOM   1475 2HB  PHE B  27       7.825  25.250 -86.646  1.00  0.00              
ATOM   1476  HD1 PHE B  27       8.988  22.295 -88.620  1.00  0.00              
ATOM   1477  HD2 PHE B  27       7.492  23.828 -84.914  1.00  0.00              
ATOM   1478  HE1 PHE B  27       9.234  20.044 -87.600  1.00  0.00              
ATOM   1479  HE2 PHE B  27       7.734  21.576 -83.881  1.00  0.00              
ATOM   1480  HZ  PHE B  27       8.604  19.688 -85.225  1.00  0.00              
ATOM   1481  N   MET B  28       4.978  25.078 -87.249  1.00  0.00              
ATOM   1482  CA  MET B  28       3.685  24.758 -86.667  1.00  0.00              
ATOM   1483  C   MET B  28       2.703  24.329 -87.752  1.00  0.00              
ATOM   1484  O   MET B  28       1.903  23.424 -87.552  1.00  0.00              
ATOM   1485  CB  MET B  28       3.139  25.958 -85.895  1.00  0.00              
ATOM   1486  CG  MET B  28       1.949  25.642 -84.999  1.00  0.00              
ATOM   1487  SD  MET B  28       1.342  27.091 -84.113  1.00  0.00              
ATOM   1488  CE  MET B  28       0.541  27.987 -85.440  1.00  0.00              
ATOM   1489  H   MET B  28       5.365  26.000 -87.111  1.00  0.00              
ATOM   1490  HA  MET B  28       3.785  23.918 -85.979  1.00  0.00              
ATOM   1491 1HB  MET B  28       3.958  26.344 -85.289  1.00  0.00              
ATOM   1492 2HB  MET B  28       2.849  26.706 -86.634  1.00  0.00              
ATOM   1493 1HG  MET B  28       1.151  25.243 -85.624  1.00  0.00              
ATOM   1494 2HG  MET B  28       2.259  24.885 -84.279  1.00  0.00              
ATOM   1495 1HE  MET B  28       0.114  28.912 -85.049  1.00  0.00              
ATOM   1496 2HE  MET B  28       1.273  28.224 -86.213  1.00  0.00              
ATOM   1497 3HE  MET B  28      -0.253  27.373 -85.866  1.00  0.00              
ATOM   1498  N   ASN B  29       2.759  24.984 -88.906  1.00  0.00              
ATOM   1499  CA  ASN B  29       1.864  24.633 -90.001  1.00  0.00              
ATOM   1500  C   ASN B  29       2.149  23.237 -90.545  1.00  0.00              
ATOM   1501  O   ASN B  29       1.230  22.532 -90.953  1.00  0.00              
ATOM   1502  CB  ASN B  29       1.941  25.654 -91.121  1.00  0.00              
ATOM   1503  CG  ASN B  29       1.285  26.966 -90.790  1.00  0.00              
ATOM   1504  OD1 ASN B  29       0.439  27.051 -89.893  1.00  0.00              
ATOM   1505  ND2 ASN B  29       1.609  27.970 -91.564  1.00  0.00              
ATOM   1506  H   ASN B  29       3.424  25.733 -89.035  1.00  0.00              
ATOM   1507  HA  ASN B  29       0.834  24.610 -89.643  1.00  0.00              
ATOM   1508 1HB  ASN B  29       2.882  25.845 -91.639  1.00  0.00              
ATOM   1509 2HB  ASN B  29       1.278  25.084 -91.772  1.00  0.00              
ATOM   1510 1HD2 ASN B  29       1.211  28.874 -91.402  1.00  0.00              
ATOM   1511 2HD2 ASN B  29       2.255  27.835 -92.315  1.00  0.00              
ATOM   1512  N   ARG B  30       3.416  22.835 -90.546  1.00  0.00              
ATOM   1513  CA  ARG B  30       3.764  21.498 -91.015  1.00  0.00              
ATOM   1514  C   ARG B  30       3.241  20.466 -90.010  1.00  0.00              
ATOM   1515  O   ARG B  30       2.775  19.401 -90.401  1.00  0.00              
ATOM   1516  CB  ARG B  30       5.275  21.369 -91.180  1.00  0.00              
ATOM   1517  CG  ARG B  30       5.831  22.247 -92.294  1.00  0.00              
ATOM   1518  CD  ARG B  30       7.329  22.065 -92.444  1.00  0.00              
ATOM   1519  NE  ARG B  30       7.669  20.708 -92.854  1.00  0.00              
ATOM   1520  CZ  ARG B  30       8.881  20.175 -92.745  1.00  0.00              
ATOM   1521  NH1 ARG B  30       9.878  20.888 -92.234  1.00  0.00              
ATOM   1522  NH2 ARG B  30       9.096  18.930 -93.142  1.00  0.00              
ATOM   1523  H   ARG B  30       4.151  23.450 -90.223  1.00  0.00              
ATOM   1524  HA  ARG B  30       3.282  21.306 -91.974  1.00  0.00              
ATOM   1525 1HB  ARG B  30       5.724  21.642 -90.227  1.00  0.00              
ATOM   1526 2HB  ARG B  30       5.483  20.319 -91.392  1.00  0.00              
ATOM   1527 1HG  ARG B  30       5.339  21.976 -93.229  1.00  0.00              
ATOM   1528 2HG  ARG B  30       5.613  23.288 -92.056  1.00  0.00              
ATOM   1529 1HD  ARG B  30       7.696  22.763 -93.196  1.00  0.00              
ATOM   1530 2HD  ARG B  30       7.808  22.276 -91.489  1.00  0.00              
ATOM   1531  HE  ARG B  30       7.082  19.992 -93.261  1.00  0.00              
ATOM   1532 1HH1 ARG B  30       9.712  21.836 -91.927  1.00  0.00              
ATOM   1533 2HH1 ARG B  30      10.798  20.479 -92.154  1.00  0.00              
ATOM   1534 1HH2 ARG B  30       8.335  18.387 -93.527  1.00  0.00              
ATOM   1535 2HH2 ARG B  30      10.018  18.528 -93.060  1.00  0.00              
ATOM   1536  N   VAL B  31       3.323  20.780 -88.717  1.00  0.00              
ATOM   1537  CA  VAL B  31       2.819  19.868 -87.695  1.00  0.00              
ATOM   1538  C   VAL B  31       1.297  19.784 -87.858  1.00  0.00              
ATOM   1539  O   VAL B  31       0.704  18.724 -87.683  1.00  0.00              
ATOM   1540  CB  VAL B  31       3.176  20.351 -86.265  1.00  0.00              
ATOM   1541  CG1 VAL B  31       2.584  19.401 -85.225  1.00  0.00              
ATOM   1542  CG2 VAL B  31       4.687  20.416 -86.098  1.00  0.00              
ATOM   1543  H   VAL B  31       3.736  21.656 -88.433  1.00  0.00              
ATOM   1544  HA  VAL B  31       3.214  18.861 -87.833  1.00  0.00              
ATOM   1545  HB  VAL B  31       2.794  21.362 -86.127  1.00  0.00              
ATOM   1546 1HG1 VAL B  31       2.840  19.751 -84.225  1.00  0.00              
ATOM   1547 2HG1 VAL B  31       1.499  19.374 -85.332  1.00  0.00              
ATOM   1548 3HG1 VAL B  31       2.989  18.401 -85.375  1.00  0.00              
ATOM   1549 1HG2 VAL B  31       4.928  20.757 -85.091  1.00  0.00              
ATOM   1550 2HG2 VAL B  31       5.112  19.426 -86.258  1.00  0.00              
ATOM   1551 3HG2 VAL B  31       5.104  21.113 -86.826  1.00  0.00              
ATOM   1552  N   GLY B  32       0.673  20.906 -88.214  1.00  0.00              
ATOM   1553  CA  GLY B  32      -0.766  20.914 -88.420  1.00  0.00              
ATOM   1554  C   GLY B  32      -1.186  20.018 -89.579  1.00  0.00              
ATOM   1555  O   GLY B  32      -2.194  19.315 -89.492  1.00  0.00              
ATOM   1556  H   GLY B  32       1.195  21.761 -88.343  1.00  0.00              
ATOM   1557 1HA  GLY B  32      -1.258  20.562 -87.514  1.00  0.00              
ATOM   1558 2HA  GLY B  32      -1.089  21.932 -88.635  1.00  0.00              
ATOM   1559  N   ALA B  33      -0.418  20.036 -90.666  1.00  0.00              
ATOM   1560  CA  ALA B  33      -0.726  19.204 -91.828  1.00  0.00              
ATOM   1561  C   ALA B  33      -0.597  17.734 -91.447  1.00  0.00              
ATOM   1562  O   ALA B  33      -1.400  16.895 -91.858  1.00  0.00              
ATOM   1563  CB  ALA B  33       0.218  19.534 -92.981  1.00  0.00              
ATOM   1564  H   ALA B  33       0.396  20.635 -90.691  1.00  0.00              
ATOM   1565  HA  ALA B  33      -1.756  19.394 -92.131  1.00  0.00              
ATOM   1566 1HB  ALA B  33      -0.024  18.906 -93.839  1.00  0.00              
ATOM   1567 2HB  ALA B  33       0.105  20.583 -93.255  1.00  0.00              
ATOM   1568 3HB  ALA B  33       1.246  19.346 -92.673  1.00  0.00              
ATOM   1569  N   LEU B  34       0.423  17.430 -90.654  1.00  0.00              
ATOM   1570  CA  LEU B  34       0.660  16.074 -90.182  1.00  0.00              
ATOM   1571  C   LEU B  34      -0.540  15.617 -89.350  1.00  0.00              
ATOM   1572  O   LEU B  34      -1.044  14.503 -89.517  1.00  0.00              
ATOM   1573  CB  LEU B  34       1.936  16.049 -89.337  1.00  0.00              
ATOM   1574  CG  LEU B  34       2.202  14.822 -88.467  1.00  0.00              
ATOM   1575  CD1 LEU B  34       2.336  13.586 -89.339  1.00  0.00              
ATOM   1576  CD2 LEU B  34       3.465  15.046 -87.644  1.00  0.00              
ATOM   1577  H   LEU B  34       1.053  18.167 -90.371  1.00  0.00              
ATOM   1578  HA  LEU B  34       0.749  15.402 -91.035  1.00  0.00              
ATOM   1579 1HB  LEU B  34       2.677  16.084 -90.134  1.00  0.00              
ATOM   1580 2HB  LEU B  34       2.028  16.941 -88.717  1.00  0.00              
ATOM   1581  HG  LEU B  34       1.364  14.730 -87.774  1.00  0.00              
ATOM   1582 1HD1 LEU B  34       2.526  12.715 -88.711  1.00  0.00              
ATOM   1583 2HD1 LEU B  34       1.414  13.434 -89.900  1.00  0.00              
ATOM   1584 3HD1 LEU B  34       3.166  13.719 -90.032  1.00  0.00              
ATOM   1585 1HD2 LEU B  34       3.653  14.170 -87.023  1.00  0.00              
ATOM   1586 2HD2 LEU B  34       4.311  15.206 -88.313  1.00  0.00              
ATOM   1587 3HD2 LEU B  34       3.335  15.921 -87.007  1.00  0.00              
ATOM   1588  N   ALA B  35      -0.997  16.490 -88.457  1.00  0.00              
ATOM   1589  CA  ALA B  35      -2.136  16.196 -87.595  1.00  0.00              
ATOM   1590  C   ALA B  35      -3.384  15.878 -88.413  1.00  0.00              
ATOM   1591  O   ALA B  35      -4.141  14.966 -88.084  1.00  0.00              
ATOM   1592  CB  ALA B  35      -2.403  17.381 -86.670  1.00  0.00              
ATOM   1593  H   ALA B  35      -0.538  17.387 -88.378  1.00  0.00              
ATOM   1594  HA  ALA B  35      -1.904  15.311 -87.001  1.00  0.00              
ATOM   1595 1HB  ALA B  35      -3.255  17.154 -86.028  1.00  0.00              
ATOM   1596 2HB  ALA B  35      -1.525  17.567 -86.053  1.00  0.00              
ATOM   1597 3HB  ALA B  35      -2.625  18.265 -87.266  1.00  0.00              
ATOM   1598  N   GLU B  36      -3.597  16.641 -89.481  1.00  0.00              
ATOM   1599  CA  GLU B  36      -4.756  16.441 -90.345  1.00  0.00              
ATOM   1600  C   GLU B  36      -4.704  15.072 -91.022  1.00  0.00              
ATOM   1601  O   GLU B  36      -5.726  14.398 -91.152  1.00  0.00              
ATOM   1602  CB  GLU B  36      -4.837  17.549 -91.398  1.00  0.00              
ATOM   1603  CG  GLU B  36      -6.052  17.462 -92.310  1.00  0.00              
ATOM   1604  CD  GLU B  36      -6.093  18.612 -93.277  1.00  0.00              
ATOM   1605  OE1 GLU B  36      -5.218  19.442 -93.221  1.00  0.00              
ATOM   1606  OE2 GLU B  36      -6.934  18.603 -94.145  1.00  0.00              
ATOM   1607  H   GLU B  36      -2.941  17.377 -89.701  1.00  0.00              
ATOM   1608  HA  GLU B  36      -5.669  16.460 -89.749  1.00  0.00              
ATOM   1609 1HB  GLU B  36      -4.854  18.498 -90.861  1.00  0.00              
ATOM   1610 2HB  GLU B  36      -3.929  17.486 -91.997  1.00  0.00              
ATOM   1611 1HG  GLU B  36      -6.115  16.524 -92.860  1.00  0.00              
ATOM   1612 2HG  GLU B  36      -6.894  17.535 -91.623  1.00  0.00              
ATOM   1613  N   ARG B  37      -3.511  14.666 -91.449  1.00  0.00              
ATOM   1614  CA  ARG B  37      -3.333  13.381 -92.119  1.00  0.00              
ATOM   1615  C   ARG B  37      -3.556  12.186 -91.193  1.00  0.00              
ATOM   1616  O   ARG B  37      -4.128  11.173 -91.599  1.00  0.00              
ATOM   1617  CB  ARG B  37      -1.924  13.274 -92.716  1.00  0.00              
ATOM   1618  CG  ARG B  37      -1.588  14.298 -93.784  1.00  0.00              
ATOM   1619  CD  ARG B  37      -0.366  13.856 -94.587  1.00  0.00              
ATOM   1620  NE  ARG B  37       0.852  13.774 -93.784  1.00  0.00              
ATOM   1621  CZ  ARG B  37       1.586  14.823 -93.424  1.00  0.00              
ATOM   1622  NH1 ARG B  37       1.231  16.046 -93.795  1.00  0.00              
ATOM   1623  NH2 ARG B  37       2.681  14.649 -92.695  1.00  0.00              
ATOM   1624  H   ARG B  37      -2.708  15.262 -91.305  1.00  0.00              
ATOM   1625  HA  ARG B  37      -4.074  13.273 -92.912  1.00  0.00              
ATOM   1626 1HB  ARG B  37      -1.221  13.378 -91.891  1.00  0.00              
ATOM   1627 2HB  ARG B  37      -1.836  12.276 -93.144  1.00  0.00              
ATOM   1628 1HG  ARG B  37      -2.446  14.405 -94.447  1.00  0.00              
ATOM   1629 2HG  ARG B  37      -1.384  15.252 -93.296  1.00  0.00              
ATOM   1630 1HD  ARG B  37      -0.560  12.872 -95.011  1.00  0.00              
ATOM   1631 2HD  ARG B  37      -0.194  14.571 -95.391  1.00  0.00              
ATOM   1632  HE  ARG B  37       1.312  12.962 -93.392  1.00  0.00              
ATOM   1633 1HH1 ARG B  37       0.400  16.179 -94.353  1.00  0.00              
ATOM   1634 2HH1 ARG B  37       1.794  16.837 -93.518  1.00  0.00              
ATOM   1635 1HH2 ARG B  37       2.956  13.717 -92.415  1.00  0.00              
ATOM   1636 2HH2 ARG B  37       3.235  15.448 -92.424  1.00  0.00              
ATOM   1637  N   GLU B  38      -3.100  12.311 -89.950  1.00  0.00              
ATOM   1638  CA  GLU B  38      -3.212  11.232 -88.976  1.00  0.00              
ATOM   1639  C   GLU B  38      -4.455  11.284 -88.095  1.00  0.00              
ATOM   1640  O   GLU B  38      -4.648  10.420 -87.234  1.00  0.00              
ATOM   1641  CB  GLU B  38      -1.965  11.219 -88.092  1.00  0.00              
ATOM   1642  CG  GLU B  38      -0.672  11.066 -88.877  1.00  0.00              
ATOM   1643  CD  GLU B  38      -0.604   9.751 -89.628  1.00  0.00              
ATOM   1644  OE1 GLU B  38       0.282   9.604 -90.496  1.00  0.00              
ATOM   1645  OE2 GLU B  38      -1.435   8.864 -89.345  1.00  0.00              
ATOM   1646  H   GLU B  38      -2.663  13.179 -89.675  1.00  0.00              
ATOM   1647  HA  GLU B  38      -3.293  10.275 -89.493  1.00  0.00              
ATOM   1648 1HB  GLU B  38      -1.956  12.157 -87.539  1.00  0.00              
ATOM   1649 2HB  GLU B  38      -2.078  10.387 -87.395  1.00  0.00              
ATOM   1650 1HG  GLU B  38      -0.493  11.881 -89.578  1.00  0.00              
ATOM   1651 2HG  GLU B  38       0.097  11.075 -88.107  1.00  0.00              
ATOM   1652  N   ASN B  39      -5.291  12.294 -88.300  1.00  0.00              
ATOM   1653  CA  ASN B  39      -6.510  12.443 -87.518  1.00  0.00              
ATOM   1654  C   ASN B  39      -6.261  12.526 -86.011  1.00  0.00              
ATOM   1655  O   ASN B  39      -7.052  12.021 -85.210  1.00  0.00              
ATOM   1656  CB  ASN B  39      -7.474  11.290 -87.815  1.00  0.00              
ATOM   1657  CG  ASN B  39      -7.937  11.281 -89.257  1.00  0.00              
ATOM   1658  OD1 ASN B  39      -8.437  12.286 -89.763  1.00  0.00              
ATOM   1659  ND2 ASN B  39      -7.775  10.146 -89.925  1.00  0.00              
ATOM   1660  H   ASN B  39      -5.078  12.976 -89.014  1.00  0.00              
ATOM   1661  HA  ASN B  39      -7.001  13.383 -87.774  1.00  0.00              
ATOM   1662 1HB  ASN B  39      -7.246  10.274 -87.488  1.00  0.00              
ATOM   1663 2HB  ASN B  39      -8.264  11.704 -87.190  1.00  0.00              
ATOM   1664 1HD2 ASN B  39      -8.063  10.084 -90.882  1.00  0.00              
ATOM   1665 2HD2 ASN B  39      -7.366   9.354 -89.474  1.00  0.00              
ATOM   1666  N   HIS B  40      -5.157  13.159 -85.628  1.00  0.00              
ATOM   1667  CA  HIS B  40      -4.826  13.330 -84.219  1.00  0.00              
ATOM   1668  C   HIS B  40      -4.148  14.685 -84.119  1.00  0.00              
ATOM   1669  O   HIS B  40      -3.135  14.935 -84.776  1.00  0.00              
ATOM   1670  CB  HIS B  40      -3.918  12.212 -83.695  1.00  0.00              
ATOM   1671  CG  HIS B  40      -3.731  12.236 -82.210  1.00  0.00              
ATOM   1672  ND1 HIS B  40      -3.115  13.281 -81.554  1.00  0.00              
ATOM   1673  CD2 HIS B  40      -4.078  11.343 -81.253  1.00  0.00              
ATOM   1674  CE1 HIS B  40      -3.092  13.029 -80.257  1.00  0.00              
ATOM   1675  NE2 HIS B  40      -3.670  11.860 -80.049  1.00  0.00              
ATOM   1676  H   HIS B  40      -4.531  13.532 -86.329  1.00  0.00              
ATOM   1677  HA  HIS B  40      -5.740  13.324 -83.625  1.00  0.00              
ATOM   1678 1HB  HIS B  40      -4.341  11.238 -83.941  1.00  0.00              
ATOM   1679 2HB  HIS B  40      -2.925  12.298 -84.136  1.00  0.00              
ATOM   1680  HD2 HIS B  40      -4.580  10.375 -81.290  1.00  0.00              
ATOM   1681  HE1 HIS B  40      -2.645  13.740 -79.561  1.00  0.00              
ATOM   1682  HE2 HIS B  40      -3.795  11.411 -79.153  1.00  0.00              
ATOM   1683  N   HIS B  41      -4.710  15.555 -83.291  1.00  0.00              
ATOM   1684  CA  HIS B  41      -4.206  16.911 -83.176  1.00  0.00              
ATOM   1685  C   HIS B  41      -3.519  17.263 -81.877  1.00  0.00              
ATOM   1686  O   HIS B  41      -3.939  16.854 -80.798  1.00  0.00              
ATOM   1687  CB  HIS B  41      -5.355  17.899 -83.404  1.00  0.00              
ATOM   1688  CG  HIS B  41      -6.127  17.644 -84.661  1.00  0.00              
ATOM   1689  ND1 HIS B  41      -5.563  17.755 -85.915  1.00  0.00              
ATOM   1690  CD2 HIS B  41      -7.417  17.284 -84.858  1.00  0.00              
ATOM   1691  CE1 HIS B  41      -6.475  17.474 -86.830  1.00  0.00              
ATOM   1692  NE2 HIS B  41      -7.607  17.185 -86.215  1.00  0.00              
ATOM   1693  H   HIS B  41      -5.502  15.276 -82.730  1.00  0.00              
ATOM   1694  HA  HIS B  41      -3.431  17.078 -83.924  1.00  0.00              
ATOM   1695 1HB  HIS B  41      -6.070  17.840 -82.583  1.00  0.00              
ATOM   1696 2HB  HIS B  41      -4.968  18.915 -83.476  1.00  0.00              
ATOM   1697  HD2 HIS B  41      -8.242  17.083 -84.175  1.00  0.00              
ATOM   1698  HE1 HIS B  41      -6.225  17.504 -87.890  1.00  0.00              
ATOM   1699  HE2 HIS B  41      -8.477  16.932 -86.661  1.00  0.00              
ATOM   1700  N   PRO B  42      -2.458  18.067 -81.967  1.00  0.00              
ATOM   1701  CA  PRO B  42      -1.693  18.489 -80.797  1.00  0.00              
ATOM   1702  C   PRO B  42      -2.190  19.818 -80.269  1.00  0.00              
ATOM   1703  O   PRO B  42      -3.143  20.404 -80.792  1.00  0.00              
ATOM   1704  CB  PRO B  42      -0.303  18.663 -81.376  1.00  0.00              
ATOM   1705  CG  PRO B  42      -0.624  19.364 -82.689  1.00  0.00              
ATOM   1706  CD  PRO B  42      -1.841  18.588 -83.206  1.00  0.00              
ATOM   1707  HA  PRO B  42      -1.790  17.792 -79.952  1.00  0.00              
ATOM   1708 1HB  PRO B  42       0.337  19.265 -80.713  1.00  0.00              
ATOM   1709 2HB  PRO B  42       0.200  17.695 -81.518  1.00  0.00              
ATOM   1710 1HG  PRO B  42      -0.847  20.429 -82.526  1.00  0.00              
ATOM   1711 2HG  PRO B  42       0.227  19.315 -83.383  1.00  0.00              
ATOM   1712 1HD  PRO B  42      -2.540  19.233 -83.759  1.00  0.00              
ATOM   1713 2HD  PRO B  42      -1.555  17.770 -83.884  1.00  0.00              
ATOM   1714  N   ARG B  43      -1.549  20.267 -79.197  1.00  0.00              
ATOM   1715  CA  ARG B  43      -1.784  21.603 -78.690  1.00  0.00              
ATOM   1716  C   ARG B  43      -0.441  22.240 -79.057  1.00  0.00              
ATOM   1717  O   ARG B  43       0.625  21.760 -78.646  1.00  0.00              
ATOM   1718  CB  ARG B  43      -2.155  21.691 -77.217  1.00  0.00              
ATOM   1719  CG  ARG B  43      -2.548  23.080 -76.738  1.00  0.00              
ATOM   1720  CD  ARG B  43      -3.000  23.135 -75.324  1.00  0.00              
ATOM   1721  NE  ARG B  43      -1.942  22.945 -74.345  1.00  0.00              
ATOM   1722  CZ  ARG B  43      -2.135  22.880 -73.013  1.00  0.00              
ATOM   1723  NH1 ARG B  43      -3.334  23.027 -72.495  1.00  0.00              
ATOM   1724  NH2 ARG B  43      -1.081  22.689 -72.238  1.00  0.00              
ATOM   1725  H   ARG B  43      -0.887  19.669 -78.722  1.00  0.00              
ATOM   1726  HA  ARG B  43      -2.641  22.045 -79.198  1.00  0.00              
ATOM   1727 1HB  ARG B  43      -2.988  21.007 -77.057  1.00  0.00              
ATOM   1728 2HB  ARG B  43      -1.290  21.348 -76.650  1.00  0.00              
ATOM   1729 1HG  ARG B  43      -1.685  23.739 -76.840  1.00  0.00              
ATOM   1730 2HG  ARG B  43      -3.361  23.445 -77.366  1.00  0.00              
ATOM   1731 1HD  ARG B  43      -3.450  24.109 -75.134  1.00  0.00              
ATOM   1732 2HD  ARG B  43      -3.742  22.354 -75.160  1.00  0.00              
ATOM   1733  HE  ARG B  43      -0.947  22.835 -74.485  1.00  0.00              
ATOM   1734 1HH1 ARG B  43      -4.127  23.191 -73.099  1.00  0.00              
ATOM   1735 2HH1 ARG B  43      -3.457  22.976 -71.494  1.00  0.00              
ATOM   1736 1HH2 ARG B  43      -0.164  22.596 -72.653  1.00  0.00              
ATOM   1737 2HH2 ARG B  43      -1.198  22.638 -71.237  1.00  0.00              
ATOM   1738  N   LEU B  44      -0.497  23.288 -79.871  1.00  0.00              
ATOM   1739  CA  LEU B  44       0.703  23.981 -80.317  1.00  0.00              
ATOM   1740  C   LEU B  44       0.807  25.350 -79.689  1.00  0.00              
ATOM   1741  O   LEU B  44      -0.170  26.097 -79.655  1.00  0.00              
ATOM   1742  CB  LEU B  44       0.714  24.097 -81.847  1.00  0.00              
ATOM   1743  CG  LEU B  44       0.463  22.787 -82.603  1.00  0.00              
ATOM   1744  CD1 LEU B  44       0.184  23.077 -84.072  1.00  0.00              
ATOM   1745  CD2 LEU B  44       1.671  21.874 -82.455  1.00  0.00              
ATOM   1746  H   LEU B  44      -1.399  23.611 -80.189  1.00  0.00              
ATOM   1747  HA  LEU B  44       1.584  23.425 -80.000  1.00  0.00              
ATOM   1748 1HB  LEU B  44      -0.129  24.773 -81.980  1.00  0.00              
ATOM   1749 2HB  LEU B  44       1.624  24.576 -82.208  1.00  0.00              
ATOM   1750  HG  LEU B  44      -0.387  22.296 -82.128  1.00  0.00              
ATOM   1751 1HD1 LEU B  44       0.006  22.140 -84.601  1.00  0.00              
ATOM   1752 2HD1 LEU B  44      -0.697  23.712 -84.156  1.00  0.00              
ATOM   1753 3HD1 LEU B  44       1.041  23.585 -84.511  1.00  0.00              
ATOM   1754 1HD2 LEU B  44       1.490  20.942 -82.992  1.00  0.00              
ATOM   1755 2HD2 LEU B  44       2.553  22.366 -82.865  1.00  0.00              
ATOM   1756 3HD2 LEU B  44       1.835  21.657 -81.399  1.00  0.00              
ATOM   1757  N   THR B  45       1.991  25.690 -79.199  1.00  0.00              
ATOM   1758  CA  THR B  45       2.204  27.014 -78.630  1.00  0.00              
ATOM   1759  C   THR B  45       3.307  27.647 -79.467  1.00  0.00              
ATOM   1760  O   THR B  45       4.434  27.152 -79.506  1.00  0.00              
ATOM   1761  CB  THR B  45       2.609  26.975 -77.145  1.00  0.00              
ATOM   1762  OG1 THR B  45       1.576  26.338 -76.382  1.00  0.00              
ATOM   1763  CG2 THR B  45       2.831  28.383 -76.615  1.00  0.00              
ATOM   1764  H   THR B  45       2.757  25.032 -79.215  1.00  0.00              
ATOM   1765  HA  THR B  45       1.289  27.602 -78.711  1.00  0.00              
ATOM   1766  HB  THR B  45       3.530  26.400 -77.044  1.00  0.00              
ATOM   1767  HG1 THR B  45       1.654  25.385 -76.471  1.00  0.00              
ATOM   1768 1HG2 THR B  45       3.117  28.335 -75.565  1.00  0.00              
ATOM   1769 2HG2 THR B  45       3.625  28.865 -77.186  1.00  0.00              
ATOM   1770 3HG2 THR B  45       1.911  28.958 -76.715  1.00  0.00              
ATOM   1771  N   ALA B  46       2.958  28.727 -80.156  1.00  0.00              
ATOM   1772  CA  ALA B  46       3.884  29.431 -81.028  1.00  0.00              
ATOM   1773  C   ALA B  46       4.223  30.802 -80.469  1.00  0.00              
ATOM   1774  O   ALA B  46       3.336  31.579 -80.107  1.00  0.00              
ATOM   1775  CB  ALA B  46       3.305  29.554 -82.429  1.00  0.00              
ATOM   1776  H   ALA B  46       2.011  29.068 -80.068  1.00  0.00              
ATOM   1777  HA  ALA B  46       4.812  28.862 -81.083  1.00  0.00              
ATOM   1778 1HB  ALA B  46       4.011  30.084 -83.069  1.00  0.00              
ATOM   1779 2HB  ALA B  46       3.124  28.559 -82.837  1.00  0.00              
ATOM   1780 3HB  ALA B  46       2.367  30.105 -82.389  1.00  0.00              
ATOM   1781  N   GLU B  47       5.510  31.087 -80.386  1.00  0.00              
ATOM   1782  CA  GLU B  47       5.971  32.378 -79.902  1.00  0.00              
ATOM   1783  C   GLU B  47       7.283  32.677 -80.595  1.00  0.00              
ATOM   1784  O   GLU B  47       7.802  31.840 -81.330  1.00  0.00              
ATOM   1785  CB  GLU B  47       6.141  32.383 -78.381  1.00  0.00              
ATOM   1786  CG  GLU B  47       7.226  31.449 -77.866  1.00  0.00              
ATOM   1787  CD  GLU B  47       7.280  31.450 -76.364  1.00  0.00              
ATOM   1788  OE1 GLU B  47       7.534  32.486 -75.798  1.00  0.00              
ATOM   1789  OE2 GLU B  47       6.957  30.444 -75.777  1.00  0.00              
ATOM   1790  H   GLU B  47       6.191  30.395 -80.664  1.00  0.00              
ATOM   1791  HA  GLU B  47       5.248  33.151 -80.164  1.00  0.00              
ATOM   1792 1HB  GLU B  47       6.376  33.407 -78.091  1.00  0.00              
ATOM   1793 2HB  GLU B  47       5.181  32.095 -77.952  1.00  0.00              
ATOM   1794 1HG  GLU B  47       7.123  30.425 -78.224  1.00  0.00              
ATOM   1795 2HG  GLU B  47       8.144  31.880 -78.262  1.00  0.00              
ATOM   1796  N   HIS B  48       7.809  33.875 -80.391  1.00  0.00              
ATOM   1797  CA  HIS B  48       9.070  34.222 -81.019  1.00  0.00              
ATOM   1798  C   HIS B  48      10.138  33.188 -80.693  1.00  0.00              
ATOM   1799  O   HIS B  48      10.418  32.925 -79.525  1.00  0.00              
ATOM   1800  CB  HIS B  48       9.530  35.615 -80.578  1.00  0.00              
ATOM   1801  CG  HIS B  48      10.663  36.160 -81.391  1.00  0.00              
ATOM   1802  ND1 HIS B  48      11.969  35.756 -81.212  1.00  0.00              
ATOM   1803  CD2 HIS B  48      10.686  37.078 -82.386  1.00  0.00              
ATOM   1804  CE1 HIS B  48      12.747  36.401 -82.063  1.00  0.00              
ATOM   1805  NE2 HIS B  48      11.993  37.209 -82.786  1.00  0.00              
ATOM   1806  H   HIS B  48       7.349  34.556 -79.803  1.00  0.00              
ATOM   1807  HA  HIS B  48       8.952  34.221 -82.102  1.00  0.00              
ATOM   1808 1HB  HIS B  48       8.711  36.329 -80.668  1.00  0.00              
ATOM   1809 2HB  HIS B  48       9.874  35.587 -79.544  1.00  0.00              
ATOM   1810  HD1 HIS B  48      12.285  35.029 -80.600  1.00  0.00              
ATOM   1811  HD2 HIS B  48       9.906  37.668 -82.868  1.00  0.00              
ATOM   1812  HE1 HIS B  48      13.822  36.219 -82.081  1.00  0.00              
ATOM   1813  N   GLY B  49      10.709  32.594 -81.736  1.00  0.00              
ATOM   1814  CA  GLY B  49      11.775  31.621 -81.567  1.00  0.00              
ATOM   1815  C   GLY B  49      11.457  30.246 -81.005  1.00  0.00              
ATOM   1816  O   GLY B  49      12.380  29.479 -80.725  1.00  0.00              
ATOM   1817  H   GLY B  49      10.397  32.824 -82.669  1.00  0.00              
ATOM   1818 1HA  GLY B  49      12.232  31.422 -82.536  1.00  0.00              
ATOM   1819 2HA  GLY B  49      12.524  32.028 -80.889  1.00  0.00              
ATOM   1820  N   ARG B  50      10.184  29.902 -80.841  1.00  0.00              
ATOM   1821  CA  ARG B  50       9.880  28.589 -80.302  1.00  0.00              
ATOM   1822  C   ARG B  50       8.489  28.073 -80.570  1.00  0.00              
ATOM   1823  O   ARG B  50       7.514  28.825 -80.596  1.00  0.00              
ATOM   1824  CB  ARG B  50      10.093  28.584 -78.791  1.00  0.00              
ATOM   1825  CG  ARG B  50       9.912  27.215 -78.122  1.00  0.00              
ATOM   1826  CD  ARG B  50      10.290  27.249 -76.643  1.00  0.00              
ATOM   1827  NE  ARG B  50       9.414  28.116 -75.860  1.00  0.00              
ATOM   1828  CZ  ARG B  50       9.500  28.270 -74.543  1.00  0.00              
ATOM   1829  NH1 ARG B  50      10.429  27.616 -73.857  1.00  0.00              
ATOM   1830  NH2 ARG B  50       8.658  29.075 -73.907  1.00  0.00              
ATOM   1831  H   ARG B  50       9.425  30.525 -81.079  1.00  0.00              
ATOM   1832  HA  ARG B  50      10.525  27.842 -80.765  1.00  0.00              
ATOM   1833 1HB  ARG B  50      11.105  28.943 -78.612  1.00  0.00              
ATOM   1834 2HB  ARG B  50       9.377  29.290 -78.367  1.00  0.00              
ATOM   1835 1HG  ARG B  50       8.868  26.917 -78.217  1.00  0.00              
ATOM   1836 2HG  ARG B  50      10.545  26.491 -78.637  1.00  0.00              
ATOM   1837 1HD  ARG B  50      10.227  26.240 -76.237  1.00  0.00              
ATOM   1838 2HD  ARG B  50      11.311  27.616 -76.547  1.00  0.00              
ATOM   1839  HE  ARG B  50       8.648  28.704 -76.165  1.00  0.00              
ATOM   1840 1HH1 ARG B  50      11.069  27.000 -74.339  1.00  0.00              
ATOM   1841 2HH1 ARG B  50      10.492  27.734 -72.857  1.00  0.00              
ATOM   1842 1HH2 ARG B  50       7.949  29.571 -74.427  1.00  0.00              
ATOM   1843 2HH2 ARG B  50       8.730  29.186 -72.906  1.00  0.00              
ATOM   1844  N   VAL B  51       8.415  26.766 -80.777  1.00  0.00              
ATOM   1845  CA  VAL B  51       7.144  26.090 -80.948  1.00  0.00              
ATOM   1846  C   VAL B  51       7.151  24.949 -79.948  1.00  0.00              
ATOM   1847  O   VAL B  51       8.092  24.154 -79.911  1.00  0.00              
ATOM   1848  CB  VAL B  51       6.962  25.460 -82.340  1.00  0.00              
ATOM   1849  CG1 VAL B  51       5.642  24.688 -82.376  1.00  0.00              
ATOM   1850  CG2 VAL B  51       6.973  26.530 -83.413  1.00  0.00              
ATOM   1851  H   VAL B  51       9.268  26.226 -80.817  1.00  0.00              
ATOM   1852  HA  VAL B  51       6.309  26.751 -80.714  1.00  0.00              
ATOM   1853  HB  VAL B  51       7.805  24.799 -82.542  1.00  0.00              
ATOM   1854 1HG1 VAL B  51       5.510  24.239 -83.362  1.00  0.00              
ATOM   1855 2HG1 VAL B  51       5.659  23.902 -81.621  1.00  0.00              
ATOM   1856 3HG1 VAL B  51       4.816  25.369 -82.175  1.00  0.00              
ATOM   1857 1HG2 VAL B  51       6.844  26.067 -84.390  1.00  0.00              
ATOM   1858 2HG2 VAL B  51       6.160  27.234 -83.232  1.00  0.00              
ATOM   1859 3HG2 VAL B  51       7.925  27.062 -83.386  1.00  0.00              
ATOM   1860  N   THR B  52       6.123  24.891 -79.114  1.00  0.00              
ATOM   1861  CA  THR B  52       5.988  23.801 -78.162  1.00  0.00              
ATOM   1862  C   THR B  52       4.888  22.914 -78.733  1.00  0.00              
ATOM   1863  O   THR B  52       3.817  23.398 -79.122  1.00  0.00              
ATOM   1864  CB  THR B  52       5.624  24.275 -76.743  1.00  0.00              
ATOM   1865  OG1 THR B  52       6.583  25.245 -76.300  1.00  0.00              
ATOM   1866  CG2 THR B  52       5.611  23.102 -75.775  1.00  0.00              
ATOM   1867  H   THR B  52       5.418  25.614 -79.135  1.00  0.00              
ATOM   1868  HA  THR B  52       6.926  23.249 -78.099  1.00  0.00              
ATOM   1869  HB  THR B  52       4.637  24.738 -76.766  1.00  0.00              
ATOM   1870  HG1 THR B  52       6.374  26.100 -76.684  1.00  0.00              
ATOM   1871 1HG2 THR B  52       5.351  23.458 -74.778  1.00  0.00              
ATOM   1872 2HG2 THR B  52       4.874  22.369 -76.104  1.00  0.00              
ATOM   1873 3HG2 THR B  52       6.597  22.641 -75.751  1.00  0.00              
ATOM   1874  N   VAL B  53       5.169  21.622 -78.810  1.00  0.00              
ATOM   1875  CA  VAL B  53       4.216  20.657 -79.335  1.00  0.00              
ATOM   1876  C   VAL B  53       3.855  19.691 -78.219  1.00  0.00              
ATOM   1877  O   VAL B  53       4.738  19.102 -77.592  1.00  0.00              
ATOM   1878  CB  VAL B  53       4.823  19.860 -80.522  1.00  0.00              
ATOM   1879  CG1 VAL B  53       3.778  18.916 -81.103  1.00  0.00              
ATOM   1880  CG2 VAL B  53       5.345  20.814 -81.594  1.00  0.00              
ATOM   1881  H   VAL B  53       6.072  21.298 -78.493  1.00  0.00              
ATOM   1882  HA  VAL B  53       3.290  21.143 -79.644  1.00  0.00              
ATOM   1883  HB  VAL B  53       5.679  19.288 -80.164  1.00  0.00              
ATOM   1884 1HG1 VAL B  53       4.212  18.360 -81.934  1.00  0.00              
ATOM   1885 2HG1 VAL B  53       3.452  18.218 -80.332  1.00  0.00              
ATOM   1886 3HG1 VAL B  53       2.925  19.492 -81.457  1.00  0.00              
ATOM   1887 1HG2 VAL B  53       5.767  20.239 -82.418  1.00  0.00              
ATOM   1888 2HG2 VAL B  53       4.523  21.428 -81.963  1.00  0.00              
ATOM   1889 3HG2 VAL B  53       6.115  21.455 -81.167  1.00  0.00              
ATOM   1890  N   GLU B  54       2.559  19.541 -77.975  1.00  0.00              
ATOM   1891  CA  GLU B  54       2.071  18.634 -76.941  1.00  0.00              
ATOM   1892  C   GLU B  54       1.100  17.643 -77.555  1.00  0.00              
ATOM   1893  O   GLU B  54       0.161  18.032 -78.258  1.00  0.00              
ATOM   1894  CB  GLU B  54       1.399  19.406 -75.804  1.00  0.00              
ATOM   1895  CG  GLU B  54       2.257  20.509 -75.200  1.00  0.00              
ATOM   1896  CD  GLU B  54       1.527  21.228 -74.100  1.00  0.00              
ATOM   1897  OE1 GLU B  54       0.449  21.713 -74.345  1.00  0.00              
ATOM   1898  OE2 GLU B  54       1.994  21.196 -72.985  1.00  0.00              
ATOM   1899  H   GLU B  54       1.893  20.068 -78.521  1.00  0.00              
ATOM   1900  HA  GLU B  54       2.904  18.066 -76.525  1.00  0.00              
ATOM   1901 1HB  GLU B  54       0.485  19.839 -76.210  1.00  0.00              
ATOM   1902 2HB  GLU B  54       1.146  18.680 -75.031  1.00  0.00              
ATOM   1903 1HG  GLU B  54       3.218  20.157 -74.827  1.00  0.00              
ATOM   1904 2HG  GLU B  54       2.420  21.192 -76.033  1.00  0.00              
ATOM   1905  N   TRP B  55       1.336  16.362 -77.288  1.00  0.00              
ATOM   1906  CA  TRP B  55       0.487  15.291 -77.782  1.00  0.00              
ATOM   1907  C   TRP B  55      -0.083  14.481 -76.632  1.00  0.00              
ATOM   1908  O   TRP B  55       0.649  14.059 -75.739  1.00  0.00              
ATOM   1909  CB  TRP B  55       1.267  14.299 -78.653  1.00  0.00              
ATOM   1910  CG  TRP B  55       1.889  14.844 -79.888  1.00  0.00              
ATOM   1911  CD1 TRP B  55       3.215  15.110 -80.092  1.00  0.00              
ATOM   1912  CD2 TRP B  55       1.223  15.166 -81.113  1.00  0.00              
ATOM   1913  NE1 TRP B  55       3.415  15.574 -81.369  1.00  0.00              
ATOM   1914  CE2 TRP B  55       2.209  15.622 -82.016  1.00  0.00              
ATOM   1915  CE3 TRP B  55      -0.113  15.112 -81.536  1.00  0.00              
ATOM   1916  CZ2 TRP B  55       1.901  16.025 -83.318  1.00  0.00              
ATOM   1917  CZ3 TRP B  55      -0.416  15.511 -82.835  1.00  0.00              
ATOM   1918  CH2 TRP B  55       0.588  15.964 -83.708  1.00  0.00              
ATOM   1919  H   TRP B  55       2.138  16.132 -76.719  1.00  0.00              
ATOM   1920  HA  TRP B  55      -0.360  15.711 -78.324  1.00  0.00              
ATOM   1921 1HB  TRP B  55       2.094  13.869 -78.087  1.00  0.00              
ATOM   1922 2HB  TRP B  55       0.609  13.501 -78.996  1.00  0.00              
ATOM   1923  HD1 TRP B  55       3.888  14.926 -79.257  1.00  0.00              
ATOM   1924  HE1 TRP B  55       4.305  15.837 -81.766  1.00  0.00              
ATOM   1925  HE3 TRP B  55      -0.926  14.772 -80.897  1.00  0.00              
ATOM   1926  HZ2 TRP B  55       2.708  16.366 -83.968  1.00  0.00              
ATOM   1927  HZ3 TRP B  55      -1.455  15.463 -83.158  1.00  0.00              
ATOM   1928  HH2 TRP B  55       0.314  16.273 -84.716  1.00  0.00              
ATOM   1929  N   TRP B  56      -1.392  14.271 -76.648  1.00  0.00              
ATOM   1930  CA  TRP B  56      -2.021  13.400 -75.664  1.00  0.00              
ATOM   1931  C   TRP B  56      -3.372  12.979 -76.201  1.00  0.00              
ATOM   1932  O   TRP B  56      -3.873  13.542 -77.178  1.00  0.00              
ATOM   1933  CB  TRP B  56      -2.143  14.057 -74.275  1.00  0.00              
ATOM   1934  CG  TRP B  56      -3.250  15.039 -74.094  1.00  0.00              
ATOM   1935  CD1 TRP B  56      -4.520  14.781 -73.661  1.00  0.00              
ATOM   1936  CD2 TRP B  56      -3.171  16.452 -74.296  1.00  0.00              
ATOM   1937  NE1 TRP B  56      -5.237  15.953 -73.575  1.00  0.00              
ATOM   1938  CE2 TRP B  56      -4.432  16.993 -73.962  1.00  0.00              
ATOM   1939  CE3 TRP B  56      -2.156  17.316 -74.727  1.00  0.00              
ATOM   1940  CZ2 TRP B  56      -4.704  18.367 -74.042  1.00  0.00              
ATOM   1941  CZ3 TRP B  56      -2.425  18.679 -74.808  1.00  0.00              
ATOM   1942  CH2 TRP B  56      -3.688  19.191 -74.467  1.00  0.00              
ATOM   1943  H   TRP B  56      -1.967  14.718 -77.348  1.00  0.00              
ATOM   1944  HA  TRP B  56      -1.412  12.508 -75.517  1.00  0.00              
ATOM   1945 1HB  TRP B  56      -2.313  13.297 -73.512  1.00  0.00              
ATOM   1946 2HB  TRP B  56      -1.234  14.611 -74.040  1.00  0.00              
ATOM   1947  HD1 TRP B  56      -4.770  13.742 -73.456  1.00  0.00              
ATOM   1948  HE1 TRP B  56      -6.199  16.034 -73.277  1.00  0.00              
ATOM   1949  HE3 TRP B  56      -1.159  16.969 -75.001  1.00  0.00              
ATOM   1950  HZ2 TRP B  56      -5.696  18.725 -73.766  1.00  0.00              
ATOM   1951  HZ3 TRP B  56      -1.627  19.343 -75.143  1.00  0.00              
ATOM   1952  HH2 TRP B  56      -3.866  20.265 -74.543  1.00  0.00              
ATOM   1953  N   THR B  57      -3.932  11.949 -75.588  1.00  0.00              
ATOM   1954  CA  THR B  57      -5.223  11.430 -75.984  1.00  0.00              
ATOM   1955  C   THR B  57      -6.188  11.706 -74.840  1.00  0.00              
ATOM   1956  O   THR B  57      -6.078  11.123 -73.761  1.00  0.00              
ATOM   1957  CB  THR B  57      -5.132   9.923 -76.266  1.00  0.00              
ATOM   1958  OG1 THR B  57      -4.167   9.702 -77.306  1.00  0.00              
ATOM   1959  CG2 THR B  57      -6.478   9.377 -76.713  1.00  0.00              
ATOM   1960  H   THR B  57      -3.440  11.512 -74.821  1.00  0.00              
ATOM   1961  HA  THR B  57      -5.573  11.952 -76.875  1.00  0.00              
ATOM   1962  HB  THR B  57      -4.818   9.411 -75.357  1.00  0.00              
ATOM   1963  HG1 THR B  57      -3.283   9.732 -76.933  1.00  0.00              
ATOM   1964 1HG2 THR B  57      -6.389   8.309 -76.907  1.00  0.00              
ATOM   1965 2HG2 THR B  57      -7.216   9.545 -75.929  1.00  0.00              
ATOM   1966 3HG2 THR B  57      -6.791   9.887 -77.624  1.00  0.00              
ATOM   1967  N   HIS B  58      -7.118  12.621 -75.087  1.00  0.00              
ATOM   1968  CA  HIS B  58      -8.102  13.030 -74.090  1.00  0.00              
ATOM   1969  C   HIS B  58      -8.850  11.888 -73.415  1.00  0.00              
ATOM   1970  O   HIS B  58      -8.890  11.808 -72.187  1.00  0.00              
ATOM   1971  CB  HIS B  58      -9.119  13.980 -74.731  1.00  0.00              
ATOM   1972  CG  HIS B  58     -10.220  14.396 -73.805  1.00  0.00              
ATOM   1973  ND1 HIS B  58     -10.040  15.336 -72.812  1.00  0.00              
ATOM   1974  CD2 HIS B  58     -11.512  14.001 -73.722  1.00  0.00              
ATOM   1975  CE1 HIS B  58     -11.177  15.501 -72.157  1.00  0.00              
ATOM   1976  NE2 HIS B  58     -12.084  14.703 -72.689  1.00  0.00              
ATOM   1977  H   HIS B  58      -7.140  13.046 -76.002  1.00  0.00              
ATOM   1978  HA  HIS B  58      -7.601  13.541 -73.269  1.00  0.00              
ATOM   1979 1HB  HIS B  58      -8.625  14.895 -75.058  1.00  0.00              
ATOM   1980 2HB  HIS B  58      -9.595  13.499 -75.585  1.00  0.00              
ATOM   1981  HD1 HIS B  58      -9.215  15.878 -72.652  1.00  0.00              
ATOM   1982  HD2 HIS B  58     -12.106  13.285 -74.290  1.00  0.00              
ATOM   1983  HE1 HIS B  58     -11.243  16.207 -71.329  1.00  0.00              
ATOM   1984  N   SER B  59      -9.444  11.010 -74.214  1.00  0.00              
ATOM   1985  CA  SER B  59     -10.219   9.905 -73.670  1.00  0.00              
ATOM   1986  C   SER B  59      -9.422   9.032 -72.714  1.00  0.00              
ATOM   1987  O   SER B  59      -9.968   8.523 -71.732  1.00  0.00              
ATOM   1988  CB  SER B  59     -10.789   9.043 -74.802  1.00  0.00              
ATOM   1989  OG  SER B  59      -9.778   8.283 -75.438  1.00  0.00              
ATOM   1990  H   SER B  59      -9.359  11.106 -75.215  1.00  0.00              
ATOM   1991  HA  SER B  59     -11.134  10.224 -73.168  1.00  0.00              
ATOM   1992 1HB  SER B  59     -11.536   8.368 -74.384  1.00  0.00              
ATOM   1993 2HB  SER B  59     -11.261   9.696 -75.535  1.00  0.00              
ATOM   1994  HG  SER B  59     -10.179   7.546 -75.907  1.00  0.00              
ATOM   1995  N   ALA B  60      -8.133   8.867 -72.995  1.00  0.00              
ATOM   1996  CA  ALA B  60      -7.264   8.041 -72.169  1.00  0.00              
ATOM   1997  C   ALA B  60      -6.666   8.804 -70.992  1.00  0.00              
ATOM   1998  O   ALA B  60      -6.110   8.198 -70.074  1.00  0.00              
ATOM   1999  CB  ALA B  60      -6.148   7.458 -73.025  1.00  0.00              
ATOM   2000  H   ALA B  60      -7.749   9.328 -73.807  1.00  0.00              
ATOM   2001  HA  ALA B  60      -7.855   7.232 -71.740  1.00  0.00              
ATOM   2002 1HB  ALA B  60      -5.499   6.841 -72.404  1.00  0.00              
ATOM   2003 2HB  ALA B  60      -6.579   6.846 -73.818  1.00  0.00              
ATOM   2004 3HB  ALA B  60      -5.567   8.267 -73.465  1.00  0.00              
ATOM   2005  N   GLY B  61      -6.774  10.126 -71.026  1.00  0.00              
ATOM   2006  CA  GLY B  61      -6.225  10.938 -69.954  1.00  0.00              
ATOM   2007  C   GLY B  61      -4.712  10.841 -69.898  1.00  0.00              
ATOM   2008  O   GLY B  61      -4.115  10.932 -68.824  1.00  0.00              
ATOM   2009  H   GLY B  61      -7.240  10.580 -71.798  1.00  0.00              
ATOM   2010 1HA  GLY B  61      -6.505  11.979 -70.117  1.00  0.00              
ATOM   2011 2HA  GLY B  61      -6.634  10.597 -69.004  1.00  0.00              
ATOM   2012  N   GLY B  62      -4.081  10.657 -71.052  1.00  0.00              
ATOM   2013  CA  GLY B  62      -2.638  10.543 -71.073  1.00  0.00              
ATOM   2014  C   GLY B  62      -2.039  10.239 -72.428  1.00  0.00              
ATOM   2015  O   GLY B  62      -2.665  10.445 -73.472  1.00  0.00              
ATOM   2016  H   GLY B  62      -4.592  10.593 -71.922  1.00  0.00              
ATOM   2017 1HA  GLY B  62      -2.202  11.483 -70.734  1.00  0.00              
ATOM   2018 2HA  GLY B  62      -2.334   9.740 -70.402  1.00  0.00              
ATOM   2019  N   VAL B  63      -0.815   9.727 -72.394  1.00  0.00              
ATOM   2020  CA  VAL B  63      -0.057   9.405 -73.593  1.00  0.00              
ATOM   2021  C   VAL B  63      -0.290   7.977 -74.072  1.00  0.00              
ATOM   2022  O   VAL B  63      -0.200   7.025 -73.293  1.00  0.00              
ATOM   2023  CB  VAL B  63       1.449   9.623 -73.334  1.00  0.00              
ATOM   2024  CG1 VAL B  63       2.255   9.287 -74.572  1.00  0.00              
ATOM   2025  CG2 VAL B  63       1.694  11.066 -72.919  1.00  0.00              
ATOM   2026  H   VAL B  63      -0.400   9.557 -71.489  1.00  0.00              
ATOM   2027  HA  VAL B  63      -0.373  10.018 -74.438  1.00  0.00              
ATOM   2028  HB  VAL B  63       1.761   8.989 -72.502  1.00  0.00              
ATOM   2029 1HG1 VAL B  63       3.314   9.446 -74.371  1.00  0.00              
ATOM   2030 2HG1 VAL B  63       2.090   8.244 -74.842  1.00  0.00              
ATOM   2031 3HG1 VAL B  63       1.943   9.931 -75.394  1.00  0.00              
ATOM   2032 1HG2 VAL B  63       2.758  11.217 -72.735  1.00  0.00              
ATOM   2033 2HG2 VAL B  63       1.365  11.734 -73.715  1.00  0.00              
ATOM   2034 3HG2 VAL B  63       1.136  11.283 -72.008  1.00  0.00              
ATOM   2035  N   THR B  64      -0.594   7.839 -75.358  1.00  0.00              
ATOM   2036  CA  THR B  64      -0.837   6.532 -75.960  1.00  0.00              
ATOM   2037  C   THR B  64       0.140   6.302 -77.107  1.00  0.00              
ATOM   2038  O   THR B  64       0.938   7.178 -77.441  1.00  0.00              
ATOM   2039  CB  THR B  64      -2.260   6.426 -76.530  1.00  0.00              
ATOM   2040  OG1 THR B  64      -2.396   7.333 -77.632  1.00  0.00              
ATOM   2041  CG2 THR B  64      -3.291   6.758 -75.457  1.00  0.00              
ATOM   2042  H   THR B  64      -0.657   8.666 -75.934  1.00  0.00              
ATOM   2043  HA  THR B  64      -0.663   5.748 -75.223  1.00  0.00              
ATOM   2044  HB  THR B  64      -2.424   5.410 -76.888  1.00  0.00              
ATOM   2045  HG1 THR B  64      -2.236   8.230 -77.329  1.00  0.00              
ATOM   2046 1HG2 THR B  64      -4.292   6.677 -75.880  1.00  0.00              
ATOM   2047 2HG2 THR B  64      -3.189   6.058 -74.627  1.00  0.00              
ATOM   2048 3HG2 THR B  64      -3.129   7.773 -75.100  1.00  0.00              
ATOM   2049  N   GLU B  65       0.066   5.124 -77.715  1.00  0.00              
ATOM   2050  CA  GLU B  65       0.947   4.791 -78.821  1.00  0.00              
ATOM   2051  C   GLU B  65       0.789   5.787 -79.972  1.00  0.00              
ATOM   2052  O   GLU B  65       1.767   6.136 -80.635  1.00  0.00              
ATOM   2053  CB  GLU B  65       0.656   3.367 -79.304  1.00  0.00              
ATOM   2054  CG  GLU B  65       1.809   2.707 -80.042  1.00  0.00              
ATOM   2055  CD  GLU B  65       3.099   2.718 -79.236  1.00  0.00              
ATOM   2056  OE1 GLU B  65       3.030   2.657 -77.991  1.00  0.00              
ATOM   2057  OE2 GLU B  65       4.186   2.772 -79.847  1.00  0.00              
ATOM   2058  H   GLU B  65      -0.615   4.445 -77.406  1.00  0.00              
ATOM   2059  HA  GLU B  65       1.987   4.855 -78.497  1.00  0.00              
ATOM   2060 1HB  GLU B  65       0.404   2.777 -78.423  1.00  0.00              
ATOM   2061 2HB  GLU B  65      -0.210   3.425 -79.964  1.00  0.00              
ATOM   2062 1HG  GLU B  65       1.598   1.684 -80.350  1.00  0.00              
ATOM   2063 2HG  GLU B  65       1.938   3.332 -80.925  1.00  0.00              
ATOM   2064  N   LYS B  66      -0.435   6.249 -80.209  1.00  0.00              
ATOM   2065  CA  LYS B  66      -0.667   7.207 -81.285  1.00  0.00              
ATOM   2066  C   LYS B  66       0.109   8.496 -81.025  1.00  0.00              
ATOM   2067  O   LYS B  66       0.648   9.102 -81.950  1.00  0.00              
ATOM   2068  CB  LYS B  66      -2.157   7.526 -81.409  1.00  0.00              
ATOM   2069  CG  LYS B  66      -2.501   8.443 -82.573  1.00  0.00              
ATOM   2070  CD  LYS B  66      -2.170   7.790 -83.905  1.00  0.00              
ATOM   2071  CE  LYS B  66      -2.667   8.636 -85.067  1.00  0.00              
ATOM   2072  NZ  LYS B  66      -2.382   7.990 -86.377  1.00  0.00              
ATOM   2073  H   LYS B  66      -1.215   5.941 -79.647  1.00  0.00              
ATOM   2074  HA  LYS B  66      -0.301   6.798 -82.228  1.00  0.00              
ATOM   2075 1HB  LYS B  66      -2.678   6.576 -81.525  1.00  0.00              
ATOM   2076 2HB  LYS B  66      -2.462   7.996 -80.473  1.00  0.00              
ATOM   2077 1HG  LYS B  66      -3.566   8.670 -82.532  1.00  0.00              
ATOM   2078 2HG  LYS B  66      -1.930   9.365 -82.468  1.00  0.00              
ATOM   2079 1HD  LYS B  66      -1.088   7.672 -83.975  1.00  0.00              
ATOM   2080 2HD  LYS B  66      -2.644   6.810 -83.940  1.00  0.00              
ATOM   2081 1HE  LYS B  66      -3.742   8.774 -84.953  1.00  0.00              
ATOM   2082 2HE  LYS B  66      -2.170   9.606 -85.021  1.00  0.00              
ATOM   2083 1HZ  LYS B  66      -2.724   8.578 -87.125  1.00  0.00              
ATOM   2084 2HZ  LYS B  66      -1.385   7.863 -86.480  1.00  0.00              
ATOM   2085 3HZ  LYS B  66      -2.842   7.093 -86.418  1.00  0.00              
ATOM   2086  N   ASP B  67       0.154   8.918 -79.767  1.00  0.00              
ATOM   2087  CA  ASP B  67       0.877  10.131 -79.416  1.00  0.00              
ATOM   2088  C   ASP B  67       2.363   9.970 -79.695  1.00  0.00              
ATOM   2089  O   ASP B  67       3.011  10.887 -80.201  1.00  0.00              
ATOM   2090  CB  ASP B  67       0.628  10.463 -77.953  1.00  0.00              
ATOM   2091  CG  ASP B  67      -0.821  10.785 -77.692  1.00  0.00              
ATOM   2092  OD1 ASP B  67      -1.326  11.735 -78.322  1.00  0.00              
ATOM   2093  OD2 ASP B  67      -1.458  10.086 -76.875  1.00  0.00              
ATOM   2094  H   ASP B  67      -0.315   8.398 -79.040  1.00  0.00              
ATOM   2095  HA  ASP B  67       0.527  10.960 -80.033  1.00  0.00              
ATOM   2096 1HB  ASP B  67       0.989   9.696 -77.266  1.00  0.00              
ATOM   2097 2HB  ASP B  67       1.240  11.360 -77.853  1.00  0.00              
ATOM   2098  N   ARG B  68       2.910   8.801 -79.374  1.00  0.00              
ATOM   2099  CA  ARG B  68       4.322   8.557 -79.631  1.00  0.00              
ATOM   2100  C   ARG B  68       4.603   8.528 -81.126  1.00  0.00              
ATOM   2101  O   ARG B  68       5.660   8.979 -81.570  1.00  0.00              
ATOM   2102  CB  ARG B  68       4.762   7.264 -78.948  1.00  0.00              
ATOM   2103  CG  ARG B  68       4.844   7.384 -77.435  1.00  0.00              
ATOM   2104  CD  ARG B  68       5.445   6.140 -76.796  1.00  0.00              
ATOM   2105  NE  ARG B  68       4.460   5.081 -76.599  1.00  0.00              
ATOM   2106  CZ  ARG B  68       3.616   5.027 -75.573  1.00  0.00              
ATOM   2107  NH1 ARG B  68       3.638   5.972 -74.643  1.00  0.00              
ATOM   2108  NH2 ARG B  68       2.752   4.025 -75.477  1.00  0.00              
ATOM   2109  H   ARG B  68       2.353   8.073 -78.950  1.00  0.00              
ATOM   2110  HA  ARG B  68       4.919   9.369 -79.214  1.00  0.00              
ATOM   2111 1HB  ARG B  68       4.040   6.497 -79.224  1.00  0.00              
ATOM   2112 2HB  ARG B  68       5.740   7.006 -79.355  1.00  0.00              
ATOM   2113 1HG  ARG B  68       5.463   8.246 -77.188  1.00  0.00              
ATOM   2114 2HG  ARG B  68       3.837   7.535 -77.044  1.00  0.00              
ATOM   2115 1HD  ARG B  68       6.237   5.759 -77.440  1.00  0.00              
ATOM   2116 2HD  ARG B  68       5.862   6.406 -75.826  1.00  0.00              
ATOM   2117  HE  ARG B  68       4.266   4.268 -77.168  1.00  0.00              
ATOM   2118 1HH1 ARG B  68       4.296   6.735 -74.717  1.00  0.00              
ATOM   2119 2HH1 ARG B  68       2.995   5.927 -73.866  1.00  0.00              
ATOM   2120 1HH2 ARG B  68       2.737   3.304 -76.185  1.00  0.00              
ATOM   2121 2HH2 ARG B  68       2.114   3.987 -74.696  1.00  0.00              
ATOM   2122  N   GLU B  69       3.659   8.004 -81.901  1.00  0.00              
ATOM   2123  CA  GLU B  69       3.815   7.973 -83.347  1.00  0.00              
ATOM   2124  C   GLU B  69       3.843   9.411 -83.864  1.00  0.00              
ATOM   2125  O   GLU B  69       4.675   9.764 -84.697  1.00  0.00              
ATOM   2126  CB  GLU B  69       2.653   7.225 -84.001  1.00  0.00              
ATOM   2127  CG  GLU B  69       2.704   7.247 -85.517  1.00  0.00              
ATOM   2128  CD  GLU B  69       1.480   6.633 -86.162  1.00  0.00              
ATOM   2129  OE1 GLU B  69       1.461   6.534 -87.406  1.00  0.00              
ATOM   2130  OE2 GLU B  69       0.539   6.251 -85.435  1.00  0.00              
ATOM   2131  H   GLU B  69       2.820   7.622 -81.489  1.00  0.00              
ATOM   2132  HA  GLU B  69       4.763   7.501 -83.607  1.00  0.00              
ATOM   2133 1HB  GLU B  69       2.693   6.197 -83.641  1.00  0.00              
ATOM   2134 2HB  GLU B  69       1.733   7.696 -83.651  1.00  0.00              
ATOM   2135 1HG  GLU B  69       2.846   8.244 -85.932  1.00  0.00              
ATOM   2136 2HG  GLU B  69       3.569   6.630 -85.753  1.00  0.00              
ATOM   2137  N   MET B  70       2.928  10.242 -83.371  1.00  0.00              
ATOM   2138  CA  MET B  70       2.884  11.634 -83.804  1.00  0.00              
ATOM   2139  C   MET B  70       4.167  12.371 -83.434  1.00  0.00              
ATOM   2140  O   MET B  70       4.638  13.214 -84.190  1.00  0.00              
ATOM   2141  CB  MET B  70       1.667  12.353 -83.209  1.00  0.00              
ATOM   2142  CG  MET B  70       0.330  11.762 -83.644  1.00  0.00              
ATOM   2143  SD  MET B  70       0.136  11.575 -85.442  1.00  0.00              
ATOM   2144  CE  MET B  70       0.036  13.296 -85.950  1.00  0.00              
ATOM   2145  H   MET B  70       2.256   9.917 -82.691  1.00  0.00              
ATOM   2146  HA  MET B  70       2.803  11.683 -84.890  1.00  0.00              
ATOM   2147 1HB  MET B  70       1.762  12.294 -82.126  1.00  0.00              
ATOM   2148 2HB  MET B  70       1.729  13.395 -83.524  1.00  0.00              
ATOM   2149 1HG  MET B  70       0.227  10.779 -83.185  1.00  0.00              
ATOM   2150 2HG  MET B  70      -0.463  12.417 -83.282  1.00  0.00              
ATOM   2151 1HE  MET B  70      -0.085  13.349 -87.033  1.00  0.00              
ATOM   2152 2HE  MET B  70      -0.820  13.769 -85.465  1.00  0.00              
ATOM   2153 3HE  MET B  70       0.949  13.815 -85.661  1.00  0.00              
ATOM   2154  N   ALA B  71       4.731  12.054 -82.274  1.00  0.00              
ATOM   2155  CA  ALA B  71       5.972  12.685 -81.846  1.00  0.00              
ATOM   2156  C   ALA B  71       7.100  12.332 -82.821  1.00  0.00              
ATOM   2157  O   ALA B  71       7.877  13.193 -83.229  1.00  0.00              
ATOM   2158  CB  ALA B  71       6.329  12.227 -80.441  1.00  0.00              
ATOM   2159  H   ALA B  71       4.297  11.365 -81.676  1.00  0.00              
ATOM   2160  HA  ALA B  71       5.838  13.767 -81.862  1.00  0.00              
ATOM   2161 1HB  ALA B  71       7.258  12.703 -80.129  1.00  0.00              
ATOM   2162 2HB  ALA B  71       5.530  12.504 -79.753  1.00  0.00              
ATOM   2163 3HB  ALA B  71       6.457  11.146 -80.433  1.00  0.00              
ATOM   2164  N   ARG B  72       7.185  11.063 -83.201  1.00  0.00              
ATOM   2165  CA  ARG B  72       8.228  10.641 -84.127  1.00  0.00              
ATOM   2166  C   ARG B  72       8.037  11.274 -85.503  1.00  0.00              
ATOM   2167  O   ARG B  72       9.010  11.683 -86.147  1.00  0.00              
ATOM   2168  CB  ARG B  72       8.248   9.117 -84.246  1.00  0.00              
ATOM   2169  CG  ARG B  72       8.770   8.407 -83.013  1.00  0.00              
ATOM   2170  CD  ARG B  72       8.982   6.929 -83.294  1.00  0.00              
ATOM   2171  NE  ARG B  72       7.724   6.196 -83.372  1.00  0.00              
ATOM   2172  CZ  ARG B  72       7.047   5.774 -82.309  1.00  0.00              
ATOM   2173  NH1 ARG B  72       7.510   6.008 -81.084  1.00  0.00              
ATOM   2174  NH2 ARG B  72       5.913   5.117 -82.477  1.00  0.00              
ATOM   2175  H   ARG B  72       6.529  10.378 -82.855  1.00  0.00              
ATOM   2176  HA  ARG B  72       9.201  10.976 -83.765  1.00  0.00              
ATOM   2177 1HB  ARG B  72       7.227   8.800 -84.448  1.00  0.00              
ATOM   2178 2HB  ARG B  72       8.879   8.874 -85.102  1.00  0.00              
ATOM   2179 1HG  ARG B  72       9.714   8.866 -82.721  1.00  0.00              
ATOM   2180 2HG  ARG B  72       8.042   8.530 -82.209  1.00  0.00              
ATOM   2181 1HD  ARG B  72       9.506   6.821 -84.243  1.00  0.00              
ATOM   2182 2HD  ARG B  72       9.585   6.500 -82.495  1.00  0.00              
ATOM   2183  HE  ARG B  72       7.196   5.907 -84.185  1.00  0.00              
ATOM   2184 1HH1 ARG B  72       8.378   6.508 -80.962  1.00  0.00              
ATOM   2185 2HH1 ARG B  72       6.991   5.683 -80.281  1.00  0.00              
ATOM   2186 1HH2 ARG B  72       5.568   4.941 -83.410  1.00  0.00              
ATOM   2187 2HH2 ARG B  72       5.397   4.794 -81.673  1.00  0.00              
ATOM   2188  N   LEU B  73       6.789  11.373 -85.952  1.00  0.00              
ATOM   2189  CA  LEU B  73       6.513  11.974 -87.251  1.00  0.00              
ATOM   2190  C   LEU B  73       6.812  13.472 -87.207  1.00  0.00              
ATOM   2191  O   LEU B  73       7.205  14.060 -88.217  1.00  0.00              
ATOM   2192  CB  LEU B  73       5.062  11.711 -87.658  1.00  0.00              
ATOM   2193  CG  LEU B  73       4.753  10.238 -87.961  1.00  0.00              
ATOM   2194  CD1 LEU B  73       3.268  10.056 -88.197  1.00  0.00              
ATOM   2195  CD2 LEU B  73       5.553   9.785 -89.180  1.00  0.00              
ATOM   2196  H   LEU B  73       6.019  11.030 -85.396  1.00  0.00              
ATOM   2197  HA  LEU B  73       7.170  11.537 -88.002  1.00  0.00              
ATOM   2198 1HB  LEU B  73       4.563  12.024 -86.742  1.00  0.00              
ATOM   2199 2HB  LEU B  73       4.750  12.355 -88.480  1.00  0.00              
ATOM   2200  HG  LEU B  73       5.092   9.653 -87.106  1.00  0.00              
ATOM   2201 1HD1 LEU B  73       3.060   9.008 -88.412  1.00  0.00              
ATOM   2202 2HD1 LEU B  73       2.718  10.359 -87.306  1.00  0.00              
ATOM   2203 3HD1 LEU B  73       2.955  10.668 -89.042  1.00  0.00              
ATOM   2204 1HD2 LEU B  73       5.330   8.738 -89.391  1.00  0.00              
ATOM   2205 2HD2 LEU B  73       5.282  10.394 -90.042  1.00  0.00              
ATOM   2206 3HD2 LEU B  73       6.619   9.894 -88.979  1.00  0.00              
ATOM   2207  N   THR B  74       6.641  14.084 -86.037  1.00  0.00              
ATOM   2208  CA  THR B  74       6.926  15.507 -85.875  1.00  0.00              
ATOM   2209  C   THR B  74       8.433  15.733 -86.033  1.00  0.00              
ATOM   2210  O   THR B  74       8.866  16.638 -86.749  1.00  0.00              
ATOM   2211  CB  THR B  74       6.464  16.017 -84.488  1.00  0.00              
ATOM   2212  OG1 THR B  74       5.032  15.948 -84.404  1.00  0.00              
ATOM   2213  CG2 THR B  74       6.893  17.456 -84.276  1.00  0.00              
ATOM   2214  H   THR B  74       6.306  13.557 -85.243  1.00  0.00              
ATOM   2215  HA  THR B  74       6.420  16.076 -86.654  1.00  0.00              
ATOM   2216  HB  THR B  74       6.906  15.390 -83.714  1.00  0.00              
ATOM   2217  HG1 THR B  74       4.645  16.496 -85.092  1.00  0.00              
ATOM   2218 1HG2 THR B  74       6.558  17.793 -83.295  1.00  0.00              
ATOM   2219 2HG2 THR B  74       7.979  17.523 -84.332  1.00  0.00              
ATOM   2220 3HG2 THR B  74       6.449  18.085 -85.047  1.00  0.00              
ATOM   2221  N   ASP B  75       9.236  14.910 -85.367  1.00  0.00              
ATOM   2222  CA  ASP B  75      10.686  15.045 -85.480  1.00  0.00              
ATOM   2223  C   ASP B  75      11.156  14.807 -86.903  1.00  0.00              
ATOM   2224  O   ASP B  75      12.101  15.448 -87.367  1.00  0.00              
ATOM   2225  CB  ASP B  75      11.407  14.053 -84.567  1.00  0.00              
ATOM   2226  CG  ASP B  75      11.453  14.508 -83.132  1.00  0.00              
ATOM   2227  OD1 ASP B  75      11.400  15.731 -82.887  1.00  0.00              
ATOM   2228  OD2 ASP B  75      11.566  13.640 -82.245  1.00  0.00              
ATOM   2229  H   ASP B  75       8.853  14.184 -84.777  1.00  0.00              
ATOM   2230  HA  ASP B  75      10.983  16.062 -85.222  1.00  0.00              
ATOM   2231 1HB  ASP B  75      11.015  13.038 -84.633  1.00  0.00              
ATOM   2232 2HB  ASP B  75      12.407  14.086 -85.002  1.00  0.00              
ATOM   2233  N   ALA B  76      10.504  13.876 -87.587  1.00  0.00              
ATOM   2234  CA  ALA B  76      10.874  13.552 -88.957  1.00  0.00              
ATOM   2235  C   ALA B  76      10.768  14.771 -89.871  1.00  0.00              
ATOM   2236  O   ALA B  76      11.496  14.875 -90.861  1.00  0.00              
ATOM   2237  CB  ALA B  76       9.996  12.426 -89.475  1.00  0.00              
ATOM   2238  H   ALA B  76       9.738  13.380 -87.154  1.00  0.00              
ATOM   2239  HA  ALA B  76      11.915  13.232 -88.971  1.00  0.00              
ATOM   2240 1HB  ALA B  76      10.278  12.189 -90.501  1.00  0.00              
ATOM   2241 2HB  ALA B  76      10.129  11.543 -88.849  1.00  0.00              
ATOM   2242 3HB  ALA B  76       8.952  12.735 -89.448  1.00  0.00              
ATOM   2243  N   LEU B  77       9.871  15.693 -89.540  1.00  0.00              
ATOM   2244  CA  LEU B  77       9.680  16.908 -90.334  1.00  0.00              
ATOM   2245  C   LEU B  77      10.959  17.732 -90.414  1.00  0.00              
ATOM   2246  O   LEU B  77      11.157  18.494 -91.359  1.00  0.00              
ATOM   2247  CB  LEU B  77       8.578  17.776 -89.724  1.00  0.00              
ATOM   2248  CG  LEU B  77       7.164  17.200 -89.629  1.00  0.00              
ATOM   2249  CD1 LEU B  77       6.279  18.155 -88.833  1.00  0.00              
ATOM   2250  CD2 LEU B  77       6.601  16.988 -91.025  1.00  0.00              
ATOM   2251  H   LEU B  77       9.304  15.552 -88.715  1.00  0.00              
ATOM   2252  HA  LEU B  77       9.426  16.638 -91.358  1.00  0.00              
ATOM   2253 1HB  LEU B  77       8.978  17.891 -88.718  1.00  0.00              
ATOM   2254 2HB  LEU B  77       8.520  18.752 -90.205  1.00  0.00              
ATOM   2255  HG  LEU B  77       7.243  16.224 -89.151  1.00  0.00              
ATOM   2256 1HD1 LEU B  77       5.271  17.747 -88.765  1.00  0.00              
ATOM   2257 2HD1 LEU B  77       6.689  18.279 -87.830  1.00  0.00              
ATOM   2258 3HD1 LEU B  77       6.245  19.122 -89.333  1.00  0.00              
ATOM   2259 1HD2 LEU B  77       5.593  16.577 -90.952  1.00  0.00              
ATOM   2260 2HD2 LEU B  77       6.567  17.941 -91.554  1.00  0.00              
ATOM   2261 3HD2 LEU B  77       7.236  16.292 -91.572  1.00  0.00              
ATOM   2262  N   LEU B  78      11.821  17.585 -89.415  1.00  0.00              
ATOM   2263  CA  LEU B  78      13.074  18.329 -89.369  1.00  0.00              
ATOM   2264  C   LEU B  78      14.121  17.758 -90.317  1.00  0.00              
ATOM   2265  O   LEU B  78      15.042  18.465 -90.726  1.00  0.00              
ATOM   2266  CB  LEU B  78      13.638  18.322 -87.943  1.00  0.00              
ATOM   2267  CG  LEU B  78      12.757  18.879 -86.823  1.00  0.00              
ATOM   2268  CD1 LEU B  78      13.441  18.650 -85.481  1.00  0.00              
ATOM   2269  CD2 LEU B  78      12.495  20.359 -87.048  1.00  0.00              
ATOM   2270  H   LEU B  78      11.603  16.940 -88.668  1.00  0.00              
ATOM   2271  HA  LEU B  78      12.902  19.353 -89.698  1.00  0.00              
ATOM   2272 1HB  LEU B  78      13.755  17.249 -87.805  1.00  0.00              
ATOM   2273 2HB  LEU B  78      14.615  18.804 -87.894  1.00  0.00              
ATOM   2274  HG  LEU B  78      11.798  18.363 -86.878  1.00  0.00              
ATOM   2275 1HD1 LEU B  78      12.814  19.046 -84.681  1.00  0.00              
ATOM   2276 2HD1 LEU B  78      13.593  17.582 -85.327  1.00  0.00              
ATOM   2277 3HD1 LEU B  78      14.403  19.160 -85.473  1.00  0.00              
ATOM   2278 1HD2 LEU B  78      11.866  20.743 -86.244  1.00  0.00              
ATOM   2279 2HD2 LEU B  78      13.441  20.899 -87.059  1.00  0.00              
ATOM   2280 3HD2 LEU B  78      11.987  20.497 -88.003  1.00  0.00              
ATOM   2281  N   GLN B  79      13.970  16.483 -90.667  1.00  0.00              
ATOM   2282  CA  GLN B  79      14.921  15.805 -91.543  1.00  0.00              
ATOM   2283  C   GLN B  79      16.349  16.176 -91.162  1.00  0.00              
ATOM   2284  O   GLN B  79      17.091  16.763 -91.951  1.00  0.00              
ATOM   2285  CB  GLN B  79      14.661  16.143 -93.014  1.00  0.00              
ATOM   2286  CG  GLN B  79      13.492  15.378 -93.618  1.00  0.00              
ATOM   2287  CD  GLN B  79      12.169  16.096 -93.455  1.00  0.00              
ATOM   2288  OE1 GLN B  79      11.100  15.503 -93.612  1.00  0.00              
ATOM   2289  NE2 GLN B  79      12.233  17.385 -93.157  1.00  0.00              
ATOM   2290  H   GLN B  79      13.173  15.972 -90.316  1.00  0.00              
ATOM   2291  HA  GLN B  79      14.827  14.726 -91.419  1.00  0.00              
ATOM   2292 1HB  GLN B  79      14.473  17.215 -93.061  1.00  0.00              
ATOM   2293 2HB  GLN B  79      15.578  15.912 -93.556  1.00  0.00              
ATOM   2294 1HG  GLN B  79      13.516  14.960 -94.624  1.00  0.00              
ATOM   2295 2HG  GLN B  79      13.533  14.567 -92.889  1.00  0.00              
ATOM   2296 1HE2 GLN B  79      11.391  17.914 -93.037  1.00  0.00              
ATOM   2297 2HE2 GLN B  79      13.122  17.831 -93.051  1.00  0.00              
ATOM   2298  N   ARG B  80      16.714  15.827 -89.934  1.00  0.00              
ATOM   2299  CA  ARG B  80      18.040  16.100 -89.395  1.00  0.00              
ATOM   2300  C   ARG B  80      19.076  15.166 -90.009  1.00  0.00              
ATOM   2301  O   ARG B  80      20.144  15.664 -90.421  1.00  0.00              
ATOM   2302  OXT ARG B  80      18.854  13.989 -90.085  1.00  0.00              
ATOM   2303  CB  ARG B  80      18.021  15.927 -87.877  1.00  0.00              
ATOM   2304  CG  ARG B  80      17.092  16.894 -87.160  1.00  0.00              
ATOM   2305  CD  ARG B  80      16.804  16.429 -85.745  1.00  0.00              
ATOM   2306  NE  ARG B  80      16.038  15.187 -85.736  1.00  0.00              
ATOM   2307  CZ  ARG B  80      15.693  14.527 -84.635  1.00  0.00              
ATOM   2308  NH1 ARG B  80      16.044  14.990 -83.444  1.00  0.00              
ATOM   2309  NH2 ARG B  80      14.995  13.404 -84.727  1.00  0.00              
ATOM   2310  H   ARG B  80      16.036  15.352 -89.355  1.00  0.00              
ATOM   2311  HA  ARG B  80      18.340  17.116 -89.651  1.00  0.00              
ATOM   2312 1HB  ARG B  80      17.711  14.903 -87.676  1.00  0.00              
ATOM   2313 2HB  ARG B  80      19.042  16.074 -87.528  1.00  0.00              
ATOM   2314 1HG  ARG B  80      17.566  17.875 -87.134  1.00  0.00              
ATOM   2315 2HG  ARG B  80      16.158  16.957 -87.722  1.00  0.00              
ATOM   2316 1HD  ARG B  80      17.749  16.267 -85.228  1.00  0.00              
ATOM   2317 2HD  ARG B  80      16.235  17.202 -85.228  1.00  0.00              
ATOM   2318  HE  ARG B  80      15.666  14.653 -86.510  1.00  0.00              
ATOM   2319 1HH1 ARG B  80      16.574  15.847 -83.375  1.00  0.00              
ATOM   2320 2HH1 ARG B  80      15.778  14.484 -82.611  1.00  0.00              
ATOM   2321 1HH2 ARG B  80      14.726  13.053 -85.636  1.00  0.00              
ATOM   2322 2HH2 ARG B  80      14.734  12.905 -83.889  1.00  0.00              
TER                                                                             
# All scores below are weighted scores, not raw scores.
#BEGIN_POSE_ENERGIES_TABLE v2_redes8_4_take2_08_2dG_1.0Ent_AB_rpm_0010_0001.pdb
label fa_atr fa_rep fa_sol fa_intra_rep pro_close fa_pair hbond_sr_bb hbond_lr_bb hbond_bb_sc hbond_sc dslf_ss_dst dslf_cs_ang dslf_ss_dih dslf_ca_dih rama omega fa_dun p_aa_pp ref total
weights 0.8 0.44 0.65 0.004 1 0.49 0.585 1.17 1.17 1.1 0.5 2 5 5 0.2 0.5 0.56 0.32 1 NA
pose -589.885 73.3012 306.205 1.19721 0.726385 -17.1701 -43.6865 -43.7026 -7.0507 -16.0619 0 0 0 0 -9.05428 2.79679 136.227 -13.2089 -34.72 -254.087
LYS_p:NtermProteinFull_1 -1.9229 0.292392 1.42897 0.0116452 0 -0.0011549 0 0 0 0 0 0 0 0 0 0.0166169 3.4109 0 -0.65 2.58647
ARG_2 -3.38271 1.18593 1.77428 0.0235367 0 -0.442654 0 0 0 -0.282952 0 0 0 0 -0.121155 0.00200723 3.87198 -0.0904795 -0.98 1.55779
LEU_3 -3.52752 0.250736 1.12944 0.00708569 0 0 0 0 0 0 0 0 0 0 -0.0536669 0.176345 1.84174 -0.114017 -0.1 -0.389855
VAL_4 -2.70404 1.71588 1.00056 0.013922 0 0 0 0 0 0 0 0 0 0 -0.148625 0.0441727 1.0746 -0.21988 0.29 1.06659
LYS_5 -3.80045 0.483723 2.35499 0.0060827 0 -0.166755 0 0 0 -0.349667 0 0 0 0 0.135504 0.0196419 1.32168 0.0042048 -0.65 -0.641053
THR_6 -2.49187 0.380302 1.15228 0.00349447 0 -0.0153613 0 0 0 0 0 0 0 0 -0.0309968 0.000107349 0.502633 -0.0162786 -0.27 -0.785689
PHE_7 -6.41368 0.650649 1.83798 0.0246274 0 0 0 0 0 0 0 0 0 0 -0.0979637 0.00914765 0.576848 -0.0609913 0.63 -2.84338
ALA_8 -1.54778 0.224587 0.635086 0.000718733 0 0 0 0 0 0 0 0 0 0 -0.114459 0.00281084 0 0.0162227 0.16 -0.622815
PHE_9 -6.65095 1.21585 2.05995 0.0233728 0.125861 0 0 0 0 0 0 0 0 0 -0.116689 0.000266304 0.701832 -0.231081 0.63 -2.24159
PRO_10 -1.81525 0.389353 0.990156 0.00228418 0.132264 0 0 0 0 0 0 0 0 0 -0.0785306 0.00287839 0.836001 -0.116846 0.02 0.362313
ASN_11 -4.89432 0.403231 3.37301 0.0120681 0 -0.146902 0 0 -0.737126 0 0 0 0 0 0.509246 0.000371958 0.348139 -0.127682 -0.89 -2.14996
PHE_12 -7.12783 0.726485 2.12207 0.0277038 0 0 0 0 0 0 0 0 0 0 0.0598856 0.00431006 0.923692 0.00151907 0.63 -2.63216
ARG_13 -4.22223 0.234072 3.22045 0.0126613 0 -0.840596 0 0 0 -0.0144248 0 0 0 0 0.0770201 0.000488 1.35849 -0.0835129 -0.98 -1.23758
GLU_14 -4.94497 0.367361 3.12486 0.00462705 0 -0.267584 0 0 -0.400824 0 0 0 0 0 -0.267281 0.0070026 1.77151 -0.141008 -0.81 -1.55631
SER_15 -5.44403 0.788625 3.00903 0.000686215 0 0.019293 0 0 -0.336301 0 0 0 0 0 -0.0232227 0.00246755 0.449269 0.162271 -0.37 -1.74191
LEU_16 -4.89875 0.51896 2.08669 0.0078879 0 0 0 0 0 0 0 0 0 0 -0.106749 0.00397734 0.863415 -0.113694 -0.1 -1.73826
ASP_17 -4.04259 0.291538 2.71706 0.00274939 0 -0.284422 0 0 0 -0.0144248 0 0 0 0 -0.0460701 0.000588898 0.791105 0.0534292 -0.67 -1.20103
PHE_18 -6.56457 0.908305 1.47957 0.0238259 0 0 0 0 0 0 0 0 0 0 -0.0620143 0.00134158 0.508165 0.0462762 0.63 -3.0291
ALA_19 -4.01442 0.26248 1.60011 0.000727179 0 0 0 0 0 0 0 0 0 0 -0.158363 0.0010864 0 -0.16232 0.16 -2.3107
ASN_20 -3.9652 0.275003 2.97838 0.00572946 0 -0.228075 0 0 0 -0.939147 0 0 0 0 -0.0390564 0.015176 1.60511 0.0808659 -0.89 -1.10121
ARG_21 -5.18703 0.625906 3.24588 0.0101063 0 -0.029839 0 0 -0.336179 0 0 0 0 0 -0.183053 0.0114956 1.68859 -0.0866025 -0.98 -1.22072
VAL_22 -4.81411 0.294613 1.53274 0.0105404 0 0 0 0 0 0 0 0 0 0 -0.0799129 0.00852887 0.377587 0.0618668 0.29 -2.31815
ARG_23 -6.38666 0.715149 4.45586 0.0122257 0 -0.790067 0 0 0 -0.630355 0 0 0 0 -0.179518 0.0016501 1.61191 -0.0768353 -0.98 -2.24665
ALA_24 -3.69095 0.434915 2.12238 0.000708809 0 0 0 0 0 0 0 0 0 0 -0.181696 0.00845615 0 -0.15362 0.16 -1.2998
LEU_25 -6.03053 0.686957 2.54579 0.00845778 0 0 0 0 0 0 0 0 0 0 -0.0558926 2.42934e-05 1.18637 -0.101682 -0.1 -1.86051
ALA_26 -4.83091 0.385222 1.99982 0.000763826 0 0 0 0 0 0 0 0 0 0 -0.133685 0.000106389 0 -0.15519 0.16 -2.57387
GLU_27 -3.87417 0.424625 2.58776 0.00534493 0 -0.469033 0 0 0 -0.111293 0 0 0 0 -0.225402 0.000895634 0.892573 -0.121431 -0.81 -1.70012
ARG_28 -3.78371 0.496012 2.6203 0.0110303 0 -0.0819521 0 0 0 0 0 0 0 0 -0.187082 0.0158029 1.89022 -0.0839971 -0.98 -0.0833773
GLU_29 -3.79854 0.481402 2.5547 0.00962902 0 -0.281693 0 0 -0.0364068 -0.0392405 0 0 0 0 -0.170505 5.0016e-06 1.35613 -0.00778488 -0.81 -0.742308
ASN_30 -1.47542 0.151829 0.935959 0.0116076 0 -0.0320273 0 0 0 0 0 0 0 0 -0.298796 0.0105904 0.83725 -0.509018 -0.89 -1.25802
HIS_31 -5.66238 0.512406 2.77113 0.00605794 0 -0.14371 0 0 -0.00838867 -0.116551 0 0 0 0 0.111608 0.0810853 1.10843 -0.25427 0.56 -1.03458
HIS_32 -4.5993 0.471796 1.69403 0.00391753 0.0441285 -0.0170198 0 0 0 0 0 0 0 0 -0.089713 0.000184898 0.777073 0.0145295 0.56 -1.14038
PRO_33 -3.80843 0.926559 0.805239 0.0061376 0.0557663 0 0 0 0 0 0 0 0 0 0.454203 0.378788 0.63233 0.0577895 0.02 -0.471613
ARG_34 -4.55946 0.332461 2.82545 0.00738936 0 -0.48045 0 0 0 -0.589204 0 0 0 0 -0.00281577 0.00323777 1.66249 0.0682675 -0.98 -1.71264
MET_35 -4.24243 0.27739 1.70253 0.0031596 0 0 0 0 0 0 0 0 0 0 -0.0897892 0.041855 1.18728 0.00141386 -0.34 -1.4586
THR_36 -3.01602 0.359301 2.01633 0.00589222 0 -0.0916444 0 0 0 0 0 0 0 0 0.0604575 0.0107714 0.0314279 -0.0137254 -0.27 -0.907216
VAL_37 -4.05956 0.131789 1.11236 0.012629 0 0 0 0 0 0 0 0 0 0 -0.20513 0.0131465 0.0348142 -0.337729 0.29 -3.00768
GLU_38 -4.03162 0.308247 2.42095 0.00677922 0 -0.470178 0 0 0 -0.604789 0 0 0 0 0.269086 0.000709787 0.90574 0.260943 -0.81 -1.74413
TYR_39 -3.68355 0.421775 1.26305 0.0242673 0 0 0 0 0 0 0 0 0 0 -0.116894 0.022243 0.367482 -0.00649225 0.51 -1.19812
GLY_40 -2.79969 0.219556 1.51038 2.47876e-05 0 0 0 0 0 0 0 0 0 0 -0.259269 7.96809e-05 0 -0.664486 -0.17 -2.16341
ARG_41 -4.79795 0.551549 3.02392 0.0118986 0 -0.246615 0 0 0 -0.604789 0 0 0 0 0.050324 0.115549 1.51636 -0.111813 -0.98 -1.47157
VAL_42 -4.79074 0.644012 1.57981 0.0133345 0 0 0 0 0 0 0 0 0 0 -0.180181 0.0574413 0.105909 -0.386208 0.29 -2.66662
THR_43 -3.48333 0.299344 2.00318 0.00426165 0 -0.0501871 0 0 0 0 0 0 0 0 -0.0219789 0.000123215 0.34612 -0.0657435 -0.27 -1.2382
VAL_44 -3.89062 0.200676 1.30719 0.00980029 0 0 0 0 0 0 0 0 0 0 -0.213183 0.00202713 0.225288 -0.377569 0.29 -2.44639
GLU_45 -5.58045 0.62733 3.37275 0.00431327 0 -0.602151 0 0 0 -0.872157 0 0 0 0 0.0352813 0.005241 1.53302 0.12185 -0.81 -2.16498
TRP_46 -9.28755 1.07079 2.93594 0.0204857 0 0 0 0 0 -0.114766 0 0 0 0 -0.0184281 0.177361 1.22264 -0.0202973 0.91 -3.10383
TRP_47 -6.37989 0.249791 2.97716 0.0242494 0 0 0 0 -0.00838867 0 0 0 0 0 -0.0392796 0.000185128 1.38673 -0.241487 0.91 -1.12093
THR_48 -4.29593 0.203697 2.97639 0.00546352 0 -0.178734 0 0 0 -0.647172 0 0 0 0 0.0827297 0.0108608 0.0499528 0.101649 -0.27 -1.9611
HIS_D_49 -2.99386 0.352116 1.58669 0.00269071 0 -0.00716176 0 0 0 0 0 0 0 0 0.141528 0.0180268 1.87076 0.0787586 0.56 1.60955
SER_50 -1.19212 0.134487 0.745867 0.00142461 0 -0.026959 0 0 0 0 0 0 0 0 -0.117896 0.00305539 0.575995 0.0362808 -0.37 -0.209869
ALA_51 -1.93214 0.327379 0.836707 0.000965926 0 0 0 0 0 0 0 0 0 0 -0.196083 0.00128677 0 -0.0255385 0.16 -0.827421
GLY_52 -1.22845 0.127857 0.755871 2.41479e-05 0 0 0 0 0 0 0 0 0 0 -0.277275 0.00128756 0 -0.48934 -0.17 -1.28002
GLY_53 -2.42142 0.41474 1.3417 0.000134037 0 0 0 0 0 0 0 0 0 0 0.261636 0.0178472 0 -0.789496 -0.17 -1.34486
VAL_54 -3.16084 0.118969 1.60579 0.0130786 0 0 0 0 0 0 0 0 0 0 -0.214631 0.000380897 0.0821783 -0.194524 0.29 -1.4596
THR_55 -4.08683 0.272608 2.93067 0.00524788 0 -0.0735001 0 0 -0.698729 -0.440199 0 0 0 0 -0.087345 1.03139e-05 0.0435806 -0.412435 -0.27 -2.81692
GLU_56 -3.1043 0.215975 2.39471 0.00906283 0 -0.361307 0 0 0 -0.342929 0 0 0 0 -0.208264 0.00042861 2.79094 -0.110247 -0.81 0.474079
LYS_57 -4.5853 0.696779 3.24738 0.0083456 0 -0.589827 0 0 -0.123146 -0.0628844 0 0 0 0 -0.198783 0.000845571 1.75012 -0.0408264 -0.65 -0.547304
ASP_58 -7.29362 0.618401 4.96424 0.00301194 0 -0.316528 0 0 -0.61199 -1.03635 0 0 0 0 -0.111138 0.00620825 1.1889 0.0418407 -0.67 -3.21703
ARG_59 -6.03242 0.293976 4.03264 0.0108776 0 -0.265515 0 0 0 -0.341749 0 0 0 0 -0.222647 0.0219983 1.9929 -0.0915119 -0.98 -1.58145
GLU_60 -4.78292 0.339622 3.09335 0.00820215 0 -0.284276 0 0 0 -0.0236439 0 0 0 0 -0.186462 0.0001843 1.2905 -0.111435 -0.81 -1.46688
MET_61 -7.00707 1.09674 2.53714 0.00375536 0 0 0 0 0 0 0 0 0 0 -0.119701 0.00711289 1.32513 -0.10545 -0.34 -2.60235
ALA_62 -3.77343 0.324162 1.89878 0.000742023 0 0 0 0 0 0 0 0 0 0 -0.106028 7.19912e-08 0 -0.141948 0.16 -1.63772
ARG_63 -4.34764 0.255839 2.82891 0.0114749 0 -0.261458 0 0 0 -0.00117995 0 0 0 0 -0.196169 0.00134957 1.53548 -0.0807796 -0.98 -1.23417
LEU_64 -4.40431 0.382399 1.7908 0.00795172 0 0 0 0 0 0 0 0 0 0 -0.141151 0.0103732 0.166252 -0.095373 -0.1 -2.38306
THR_65 -4.8097 0.501464 2.56774 0.00907883 0 0.0247583 0 0 0 -0.114766 0 0 0 0 0.0136532 0.00428901 0.180942 0.071655 -0.27 -1.82089
ASP_66 -4.28601 0.463851 3.29653 0.0042482 0 -0.32689 0 0 0 -0.349667 0 0 0 0 -0.136514 0.00164799 1.03034 0.0185075 -0.67 -0.953958
ALA_67 -2.90294 0.651037 1.67115 0.000843289 0 0 0 0 0 0 0 0 0 0 -0.209615 0.000288666 0 -0.136984 0.16 -0.766222
LEU_68 -5.36272 1.30321 2.9775 0.00538101 0 0 0 0 -0.432359 0 0 0 0 0 -0.0793311 0.0025711 0.384261 0.00312174 -0.1 -1.29837
LEU_69 -3.76932 0.982982 1.72697 0.00567854 0 0 0 0 0 0 0 0 0 0 -0.167946 0.012263 0.379402 -0.0810795 -0.1 -1.01106
GLN_70 -2.97637 1.58223 2.67383 0.0440349 0 -0.029839 0 0 -0.0961803 0 0 0 0 0 0.128931 5.93416e-06 5.44549 -0.21813 -0.97 5.584
ARG_p:CtermProteinFull_71 -1.80549 0.106893 1.41776 0.0110796 0 -0.0634895 0 0 0 0 0 0 0 0 0 0 2.0536 0 -0.98 0.740345
LYS_p:NtermProteinFull_72 -1.92354 0.294014 1.42925 0.0116667 0 -0.00115563 0 0 0 0 0 0 0 0 0 0.0178989 3.40987 0 -0.65 2.58801
ARG_73 -3.38405 1.19103 1.77557 0.0235027 0 -0.442858 0 0 0 -0.283573 0 0 0 0 -0.121622 0.00215421 3.87362 -0.0906522 -0.98 1.56311
LEU_74 -3.52723 0.251008 1.12938 0.00709083 0 0 0 0 0 0 0 0 0 0 -0.0539287 0.175748 1.83757 -0.11418 -0.1 -0.394544
VAL_75 -2.70483 1.72136 1.00107 0.0139383 0 0 0 0 0 0 0 0 0 0 -0.148475 0.0446112 1.07056 -0.220158 0.29 1.06808
LYS_76 -3.79989 0.482841 2.35482 0.00608634 0 -0.16676 0 0 0 -0.349518 0 0 0 0 0.135015 0.0194473 1.31954 0.00467044 -0.65 -0.643759
THR_77 -2.49128 0.378587 1.15175 0.00348864 0 -0.0153066 0 0 0 0 0 0 0 0 -0.0309233 0.000233415 0.507452 -0.0170164 -0.27 -0.783015
PHE_78 -6.41091 0.650489 1.82885 0.0245975 0 0 0 0 0 0 0 0 0 0 -0.098837 0.00879472 0.573426 -0.0616575 0.63 -2.85525
ALA_79 -1.54447 0.22458 0.632263 0.000718454 0 0 0 0 0 0 0 0 0 0 -0.113912 0.00273721 0 0.0166441 0.16 -0.621433
PHE_80 -6.4156 1.10854 1.65312 0.0233722 0.131829 0 0 0 0 0 0 0 0 0 -0.11656 0.000308842 0.702607 -0.231345 0.63 -2.51373
PRO_81 -1.70771 0.38995 0.912867 0.00228585 0.135878 0 0 0 0 0 0 0 0 0 -0.0784332 0.00298999 0.839321 -0.116637 0.02 0.400512
ASN_82 -4.75013 0.30868 3.4328 0.0121133 0 -0.140718 0 0 -0.399912 0 0 0 0 0 0.509234 0.000226931 0.349632 -0.128978 -0.89 -1.69705
HIS_D_83 -6.04456 0.489706 2.70929 0.0037967 0 -0.01776 0 0 0 0 0 0 0 0 0.0670899 0.00463723 0.909761 -0.0462717 0.56 -1.36432
ARG_84 -4.73316 0.263732 3.7738 0.0146292 0 -0.793884 0 0 0 -0.0195173 0 0 0 0 0.0771733 0.000589492 1.63913 -0.0834525 -0.98 -0.840968
GLU_85 -5.03088 0.368469 3.17468 0.00462881 0 -0.313159 0 0 -0.399912 0 0 0 0 0 -0.26712 0.00649103 1.77651 -0.141076 -0.81 -1.63137
ALA_86 -4.48206 0.683992 1.73278 0.000681474 0 0 0 0 0 0 0 0 0 0 -0.0910878 0.00258823 0 -0.12572 0.16 -2.11882
GLY_87 -3.17207 0.389835 1.81859 2.57355e-05 0 0 0 0 0 0 0 0 0 0 0.104002 0.00392187 0 0.276025 -0.17 -0.749662
ASP_88 -4.38022 0.29269 3.11713 0.00274939 0 -0.624241 0 0 0 -0.0195173 0 0 0 0 -0.0455501 0.000710576 0.797902 0.0537274 -0.67 -1.47461
PHE_89 -6.56075 0.909231 1.4802 0.0238006 0 0 0 0 0 0 0 0 0 0 -0.0623807 0.00176178 0.508888 0.0466508 0.63 -3.0226
MET_90 -5.07281 1.52618 1.89537 0.00388756 0 0 0 0 0 0 0 0 0 0 -0.0646534 0.00103049 1.64002 -0.0651926 -0.34 -0.476173
ASN_91 -4.33944 0.345189 3.14366 0.00422642 0 -0.260387 0 0 0 -0.420084 0 0 0 0 -0.0392877 0.0154436 0.320957 0.0806965 -0.89 -2.03903
ARG_92 -5.07581 0.622126 3.17779 0.0101104 0 -0.0298435 0 0 -0.364605 0 0 0 0 0 -0.182309 0.0107387 1.69166 -0.0863163 -0.98 -1.20645
VAL_93 -4.78938 0.319738 1.32916 0.010548 0 0 0 0 0 0 0 0 0 0 -0.0804118 0.00874371 0.377937 0.0631987 0.29 -2.47047
GLY_94 -3.12208 0.576477 1.42691 3.44144e-05 0 0 0 0 0 0 0 0 0 0 0.115893 0.00173293 0 0.274206 -0.17 -0.896824
ALA_95 -3.43568 0.431999 1.99499 0.000708914 0 0 0 0 0 0 0 0 0 0 -0.182097 0.00886486 0 -0.153727 0.16 -1.17494
LEU_96 -6.02632 0.689134 2.54265 0.0084747 0 0 0 0 0 0 0 0 0 0 -0.0561221 0.000108462 1.18353 -0.10181 -0.1 -1.86034
ALA_97 -4.89058 0.580808 1.9925 0.000764607 0 0 0 0 0 0 0 0 0 0 -0.13334 5.20014e-05 0 -0.155261 0.16 -2.44506
GLU_98 -2.87853 0.173583 1.75844 0.00688823 0 -0.202847 0 0 0 0 0 0 0 0 -0.224549 0.000788384 1.05377 -0.1211 -0.81 -1.24355
ARG_99 -3.93646 0.496208 2.7434 0.0110469 0 -0.0819622 0 0 0 0 0 0 0 0 -0.187213 0.0166314 1.88741 -0.0837957 -0.98 -0.114735
GLU_100 -3.98362 0.455309 2.72426 0.00961539 0 -0.282646 0 0 -0.037995 -0.040872 0 0 0 0 -0.170317 1.59933e-05 1.35432 -0.00757794 -0.81 -0.789509
ASN_101 -1.83222 0.126259 1.2857 0.00548426 0 -0.0353272 0 0 0 0 0 0 0 0 -0.298842 0.010045 0.819052 -0.508839 -0.89 -1.31869
HIS_102 -5.66074 0.512348 2.75184 0.00605983 0 -0.143089 0 0 -0.00844326 -0.120505 0 0 0 0 0.111443 0.0834458 1.10831 -0.254512 0.56 -1.05384
HIS_103 -5.19609 0.744166 1.65954 0.00341256 0.0436071 -0.0134081 0 0 0 0 0 0 0 0 -0.0894266 0.00012752 1.05839 0.0148391 0.56 -1.21484
PRO_104 -4.12338 1.10675 0.680663 0.00612242 0.0570503 0 0 0 0 0 0 0 0 0 0.456682 0.373537 0.636326 0.0588979 0.02 -0.727352
ARG_105 -4.58257 0.211564 2.81682 0.00740379 0 -0.470564 0 0 0 -0.593718 0 0 0 0 -0.00233639 0.0033965 1.66377 0.0684974 -0.98 -1.85773
LEU_106 -4.76519 1.87417 1.37341 0.00704542 0 0 0 0 0 0 0 0 0 0 -0.0875334 0.0410325 0.828633 -0.134731 -0.1 -0.963161
THR_107 -2.86294 0.200856 1.94734 0.00586133 0 -0.0879274 0 0 0 0 0 0 0 0 0.06024 0.0108952 0.0314789 -0.0147909 -0.27 -0.97898
ALA_108 -2.79332 0.146007 1.2038 0.00074215 0 0 0 0 0 0 0 0 0 0 0.166532 0.013498 0 0.258402 0.16 -0.844331
GLU_109 -3.83168 0.356443 2.46326 0.00677326 0 -0.491148 0 0 0 -0.604764 0 0 0 0 0.266773 0.000842897 0.905284 0.260251 -0.81 -1.47796
HIS_D_110 -2.95052 0.198166 1.28197 0.00483864 0 0.00453775 0 0 0 0 0 0 0 0 -0.117208 0.0226386 0.663862 -0.0237201 0.56 -0.355433
GLY_111 -2.69285 0.21966 1.39139 2.44958e-05 0 0 0 0 0 0 0 0 0 0 -0.260258 4.74414e-05 0 -0.665296 -0.17 -2.17729
ARG_112 -4.61868 0.550652 2.79246 0.0118731 0 -0.246514 0 0 0 -0.604764 0 0 0 0 0.0505437 0.114093 1.5162 -0.111355 -0.98 -1.52549
VAL_113 -4.64753 0.635613 1.54046 0.0133298 0 0 0 0 0 0 0 0 0 0 -0.179537 0.0557274 0.105635 -0.385708 0.29 -2.57201
THR_114 -3.53182 0.297542 2.02735 0.00424382 0 -0.0500909 0 0 0 0 0 0 0 0 -0.0219774 1.95253e-05 0.350797 -0.0656102 -0.27 -1.25955
VAL_115 -4.1052 0.231275 1.24106 0.00979417 0 0 0 0 0 0 0 0 0 0 -0.213234 0.0023258 0.231065 -0.377455 0.29 -2.69037
GLU_116 -5.59761 0.628217 3.38552 0.00431492 0 -0.602038 0 0 0 -0.877291 0 0 0 0 0.0350915 0.00528624 1.53386 0.121705 -0.81 -2.17295
TRP_117 -9.2884 1.07116 2.93611 0.0204294 0 0 0 0 0 -0.117371 0 0 0 0 -0.018616 0.177043 1.22337 -0.0207559 0.91 -3.10703
TRP_118 -5.1608 0.209757 2.38621 0.0243243 0 0 0 0 -0.00844326 0 0 0 0 0 -0.0384548 4.47677e-05 1.38457 -0.240909 0.91 -0.533693
THR_119 -4.19776 0.204476 2.9108 0.00545497 0 -0.176119 0 0 0 -0.649442 0 0 0 0 0.0832628 0.0117129 0.0498285 0.102456 -0.27 -1.92532
HIS_D_120 -1.88027 0.31557 0.991213 0.00639554 0 0.0152117 0 0 0 0 0 0 0 0 0.14204 0.0180879 0.496994 0.0785862 0.56 0.743826
SER_121 -1.40049 0.137625 0.812155 0.00142491 0 -0.0150759 0 0 0 0 0 0 0 0 -0.117284 0.00331085 0.576419 0.0360706 -0.37 -0.335839
ALA_122 -1.93253 0.327521 0.836905 0.000967157 0 0 0 0 0 0 0 0 0 0 -0.195586 0.00120079 0 -0.0248774 0.16 -0.826402
GLY_123 -1.22869 0.127962 0.756142 2.42079e-05 0 0 0 0 0 0 0 0 0 0 -0.277606 0.0015729 0 -0.491542 -0.17 -1.28213
GLY_124 -2.42139 0.415858 1.34154 0.000134787 0 0 0 0 0 0 0 0 0 0 0.260547 0.017015 0 -0.789493 -0.17 -1.34579
VAL_125 -3.16104 0.118736 1.60588 0.0130935 0 0 0 0 0 0 0 0 0 0 -0.214838 0.00055455 0.0814868 -0.194701 0.29 -1.46083
THR_126 -4.08688 0.272795 2.93072 0.00526058 0 -0.073477 0 0 -0.698911 -0.440271 0 0 0 0 -0.0875459 7.49945e-06 0.0434063 -0.412298 -0.27 -2.8172
GLU_127 -3.1043 0.215856 2.39474 0.00903394 0 -0.361266 0 0 0 -0.342284 0 0 0 0 -0.207847 0.000451824 2.78794 -0.110059 -0.81 0.472273
LYS_128 -4.58574 0.697107 3.24731 0.00833418 0 -0.605562 0 0 -0.124833 -0.0644546 0 0 0 0 -0.199169 0.000998305 1.75007 -0.0408063 -0.65 -0.566746
ASP_129 -7.2937 0.619368 4.96462 0.00301413 0 -0.316515 0 0 -0.612073 -1.03693 0 0 0 0 -0.111274 0.00614869 1.19133 0.0417537 -0.67 -3.21425
ARG_130 -6.03232 0.294295 4.0326 0.0108894 0 -0.265533 0 0 0 -0.341121 0 0 0 0 -0.222504 0.0223574 1.99267 -0.0915421 -0.98 -1.5802
GLU_131 -4.7832 0.339835 3.09374 0.0081743 0 -0.284253 0 0 0 -0.0235826 0 0 0 0 -0.185962 0.000276656 1.29042 -0.111314 -0.81 -1.46586
MET_132 -7.00712 1.09657 2.53718 0.00374577 0 0 0 0 0 0 0 0 0 0 -0.118939 0.00717163 1.32727 -0.104765 -0.34 -2.59888
ALA_133 -3.77323 0.324106 1.89855 0.000743677 0 0 0 0 0 0 0 0 0 0 -0.105369 4.82187e-06 0 -0.141869 0.16 -1.63706
ARG_134 -4.3478 0.256277 2.82889 0.0114634 0 -0.261472 0 0 0 -0.00116287 0 0 0 0 -0.196433 0.00124029 1.53389 -0.0806856 -0.98 -1.2358
LEU_135 -4.40445 0.383193 1.79115 0.00796057 0 0 0 0 0 0 0 0 0 0 -0.140971 0.00949253 0.167076 -0.0956702 -0.1 -2.38222
THR_136 -4.81014 0.502233 2.56782 0.00909618 0 0.0247531 0 0 0 -0.117371 0 0 0 0 0.0133237 0.0044495 0.182611 0.071498 -0.27 -1.82173
ASP_137 -4.28585 0.463084 3.29636 0.00425365 0 -0.326875 0 0 0 -0.349518 0 0 0 0 -0.137338 0.00166192 1.03055 0.0181156 -0.67 -0.95556
ALA_138 -2.90296 0.648885 1.67131 0.000842435 0 0 0 0 0 0 0 0 0 0 -0.210586 0.0003338 0 -0.136785 0.16 -0.768966
LEU_139 -5.36259 1.30054 2.97754 0.00538247 0 0 0 0 -0.467078 0 0 0 0 0 -0.0790732 0.00229229 0.386753 0.00263492 -0.1 -1.3336
LEU_140 -3.76931 0.981991 1.72723 0.00568018 0 0 0 0 0 0 0 0 0 0 -0.167932 0.0116755 0.380491 -0.0813247 -0.1 -1.0115
GLN_141 -2.9762 1.57987 2.67376 0.0439396 0 -0.0298435 0 0 -0.102474 0 0 0 0 0 0.126576 1.24042e-05 5.44145 -0.219515 -0.97 5.56757
ARG_p:CtermProteinFull_142 -1.80558 0.107082 1.41792 0.0111025 0 -0.0634742 0 0 0 0 0 0 0 0 0 0 2.05261 0 -0.98 0.739663
#END_POSE_ENERGIES_TABLE v2_redes8_4_take2_08_2dG_1.0Ent_AB_rpm_0010_0001.pdb
