# Supplementary material for: A Generic Program for Multistate Protein Design
Source: PLoS One. 2011 Jul 6;6(7):e20937. doi: 10.1371/journal.pone.0020937 (PMC3130737; doi:10.1371/journal.pone.0020937)
Supplement: File S2 — Design models generated by this study for both the heterodimerization task and the orthogonal interface redesign task. (BZ2) [file pone.0020937.s002.bz2 › SupplementaryMaterials/select_heterodimer_designs/design3/repacked_v2_redes8_4_take2_08_BB.pdb]

ATOM      1  N   LYS A  10       0.838  40.160 -67.579  1.00  0.00              
ATOM      2  CA  LYS A  10      -0.121  41.140 -68.077  1.00  0.00              
ATOM      3  C   LYS A  10      -0.185  41.060 -69.603  1.00  0.00              
ATOM      4  O   LYS A  10       0.710  41.544 -70.294  1.00  0.00              
ATOM      5  CB  LYS A  10       0.307  42.540 -67.641  1.00  0.00              
ATOM      6  CG  LYS A  10      -0.743  43.611 -67.857  1.00  0.00              
ATOM      7  CD  LYS A  10      -1.989  43.333 -67.034  1.00  0.00              
ATOM      8  CE  LYS A  10      -2.969  44.485 -67.134  1.00  0.00              
ATOM      9  NZ  LYS A  10      -3.291  44.798 -68.551  1.00  0.00              
ATOM     10 1H   LYS A  10       1.633  40.461 -67.052  1.00  0.00              
ATOM     11 2H   LYS A  10       0.538  39.441 -66.953  1.00  0.00              
ATOM     12 3H   LYS A  10       1.329  39.571 -68.220  1.00  0.00              
ATOM     13  HA  LYS A  10      -1.116  40.911 -67.693  1.00  0.00              
ATOM     14 1HB  LYS A  10       0.554  42.483 -66.581  1.00  0.00              
ATOM     15 2HB  LYS A  10       1.203  42.792 -68.208  1.00  0.00              
ATOM     16 1HG  LYS A  10      -0.321  44.574 -67.566  1.00  0.00              
ATOM     17 2HG  LYS A  10      -1.002  43.634 -68.915  1.00  0.00              
ATOM     18 1HD  LYS A  10      -2.454  42.419 -67.406  1.00  0.00              
ATOM     19 2HD  LYS A  10      -1.694  43.191 -65.994  1.00  0.00              
ATOM     20 1HE  LYS A  10      -3.878  44.208 -66.602  1.00  0.00              
ATOM     21 2HE  LYS A  10      -2.521  45.357 -66.657  1.00  0.00              
ATOM     22 1HZ  LYS A  10      -3.944  45.568 -68.586  1.00  0.00              
ATOM     23 2HZ  LYS A  10      -2.445  45.052 -69.041  1.00  0.00              
ATOM     24 3HZ  LYS A  10      -3.703  43.987 -68.989  1.00  0.00              
ATOM     25  N   ARG A  11      -1.250  40.455 -70.122  1.00  0.00              
ATOM     26  CA  ARG A  11      -1.403  40.283 -71.562  1.00  0.00              
ATOM     27  C   ARG A  11      -2.846  40.464 -71.999  1.00  0.00              
ATOM     28  O   ARG A  11      -3.772  40.302 -71.205  1.00  0.00              
ATOM     29  CB  ARG A  11      -0.930  38.887 -71.945  1.00  0.00              
ATOM     30  CG  ARG A  11      -1.656  37.807 -71.164  1.00  0.00              
ATOM     31  CD  ARG A  11      -0.945  36.478 -71.244  1.00  0.00              
ATOM     32  NE  ARG A  11      -1.725  35.402 -70.636  1.00  0.00              
ATOM     33  CZ  ARG A  11      -2.033  35.330 -69.346  1.00  0.00              
ATOM     34  NH1 ARG A  11      -1.629  36.274 -68.507  1.00  0.00              
ATOM     35  NH2 ARG A  11      -2.745  34.307 -68.891  1.00  0.00              
ATOM     36  H   ARG A  11      -1.970  40.106 -69.506  1.00  0.00              
ATOM     37  HA  ARG A  11      -0.827  41.045 -72.088  1.00  0.00              
ATOM     38 1HB  ARG A  11      -1.106  38.773 -73.014  1.00  0.00              
ATOM     39 2HB  ARG A  11       0.141  38.849 -71.747  1.00  0.00              
ATOM     40 1HG  ARG A  11      -1.719  38.116 -70.120  1.00  0.00              
ATOM     41 2HG  ARG A  11      -2.661  37.701 -71.573  1.00  0.00              
ATOM     42 1HD  ARG A  11      -0.769  36.233 -72.291  1.00  0.00              
ATOM     43 2HD  ARG A  11       0.009  36.555 -70.724  1.00  0.00              
ATOM     44  HE  ARG A  11      -2.137  34.583 -71.064  1.00  0.00              
ATOM     45 1HH1 ARG A  11      -1.085  37.052 -68.851  1.00  0.00              
ATOM     46 2HH1 ARG A  11      -1.868  36.211 -67.528  1.00  0.00              
ATOM     47 1HH2 ARG A  11      -3.051  33.585 -69.529  1.00  0.00              
ATOM     48 2HH2 ARG A  11      -2.977  34.254 -67.910  1.00  0.00              
ATOM     49  N   LEU A  12      -3.018  40.797 -73.274  1.00  0.00              
ATOM     50  CA  LEU A  12      -4.329  41.001 -73.881  1.00  0.00              
ATOM     51  C   LEU A  12      -4.649  39.675 -74.559  1.00  0.00              
ATOM     52  O   LEU A  12      -3.973  39.285 -75.516  1.00  0.00              
ATOM     53  CB  LEU A  12      -4.227  42.132 -74.896  1.00  0.00              
ATOM     54  CG  LEU A  12      -5.493  42.738 -75.487  1.00  0.00              
ATOM     55  CD1 LEU A  12      -6.456  43.161 -74.388  1.00  0.00              
ATOM     56  CD2 LEU A  12      -5.086  43.928 -76.337  1.00  0.00              
ATOM     57  H   LEU A  12      -2.190  40.912 -73.841  1.00  0.00              
ATOM     58  HA  LEU A  12      -5.061  41.221 -73.104  1.00  0.00              
ATOM     59 1HB  LEU A  12      -3.745  42.885 -74.274  1.00  0.00              
ATOM     60 2HB  LEU A  12      -3.570  41.872 -75.726  1.00  0.00              
ATOM     61  HG  LEU A  12      -5.940  41.985 -76.136  1.00  0.00              
ATOM     62 1HD1 LEU A  12      -7.353  43.591 -74.835  1.00  0.00              
ATOM     63 2HD1 LEU A  12      -6.731  42.292 -73.790  1.00  0.00              
ATOM     64 3HD1 LEU A  12      -5.977  43.904 -73.751  1.00  0.00              
ATOM     65 1HD2 LEU A  12      -5.975  44.383 -76.775  1.00  0.00              
ATOM     66 2HD2 LEU A  12      -4.571  44.661 -75.715  1.00  0.00              
ATOM     67 3HD2 LEU A  12      -4.419  43.596 -77.133  1.00  0.00              
ATOM     68  N   VAL A  13      -5.697  39.007 -74.088  1.00  0.00              
ATOM     69  CA  VAL A  13      -6.037  37.673 -74.557  1.00  0.00              
ATOM     70  C   VAL A  13      -7.471  37.486 -75.027  1.00  0.00              
ATOM     71  O   VAL A  13      -8.405  38.076 -74.479  1.00  0.00              
ATOM     72  CB  VAL A  13      -5.782  36.647 -73.425  1.00  0.00              
ATOM     73  CG1 VAL A  13      -5.917  35.227 -73.950  1.00  0.00              
ATOM     74  CG2 VAL A  13      -4.411  36.875 -72.814  1.00  0.00              
ATOM     75  H   VAL A  13      -6.274  39.442 -73.382  1.00  0.00              
ATOM     76  HA  VAL A  13      -5.470  37.410 -75.451  1.00  0.00              
ATOM     77  HB  VAL A  13      -6.515  36.803 -72.634  1.00  0.00              
ATOM     78 1HG1 VAL A  13      -5.735  34.521 -73.140  1.00  0.00              
ATOM     79 2HG1 VAL A  13      -6.923  35.078 -74.341  1.00  0.00              
ATOM     80 3HG1 VAL A  13      -5.190  35.062 -74.745  1.00  0.00              
ATOM     81 1HG2 VAL A  13      -4.241  36.150 -72.019  1.00  0.00              
ATOM     82 2HG2 VAL A  13      -3.647  36.757 -73.583  1.00  0.00              
ATOM     83 3HG2 VAL A  13      -4.359  37.883 -72.402  1.00  0.00              
ATOM     84  N   LYS A  14      -7.632  36.632 -76.033  1.00  0.00              
ATOM     85  CA  LYS A  14      -8.942  36.289 -76.562  1.00  0.00              
ATOM     86  C   LYS A  14      -8.859  34.932 -77.241  1.00  0.00              
ATOM     87  O   LYS A  14      -7.859  34.605 -77.887  1.00  0.00              
ATOM     88  CB  LYS A  14      -9.433  37.332 -77.571  1.00  0.00              
ATOM     89  CG  LYS A  14     -10.800  36.995 -78.169  1.00  0.00              
ATOM     90  CD  LYS A  14     -11.326  38.111 -79.054  1.00  0.00              
ATOM     91  CE  LYS A  14     -12.598  37.688 -79.772  1.00  0.00              
ATOM     92  NZ  LYS A  14     -13.170  38.803 -80.573  1.00  0.00              
ATOM     93  H   LYS A  14      -6.811  36.209 -76.441  1.00  0.00              
ATOM     94  HA  LYS A  14      -9.661  36.214 -75.746  1.00  0.00              
ATOM     95 1HB  LYS A  14      -9.480  38.287 -77.046  1.00  0.00              
ATOM     96 2HB  LYS A  14      -8.684  37.390 -78.361  1.00  0.00              
ATOM     97 1HG  LYS A  14     -10.704  36.084 -78.761  1.00  0.00              
ATOM     98 2HG  LYS A  14     -11.502  36.825 -77.354  1.00  0.00              
ATOM     99 1HD  LYS A  14     -11.530  38.982 -78.430  1.00  0.00              
ATOM    100 2HD  LYS A  14     -10.560  38.363 -79.788  1.00  0.00              
ATOM    101 1HE  LYS A  14     -12.359  36.852 -80.427  1.00  0.00              
ATOM    102 2HE  LYS A  14     -13.322  37.366 -79.023  1.00  0.00              
ATOM    103 1HZ  LYS A  14     -14.012  38.488 -81.035  1.00  0.00              
ATOM    104 2HZ  LYS A  14     -13.390  39.578 -79.963  1.00  0.00              
ATOM    105 3HZ  LYS A  14     -12.497  39.100 -81.265  1.00  0.00              
ATOM    106  N   THR A  15      -9.904  34.132 -77.074  1.00  0.00              
ATOM    107  CA  THR A  15      -9.960  32.827 -77.709  1.00  0.00              
ATOM    108  C   THR A  15     -10.979  32.896 -78.835  1.00  0.00              
ATOM    109  O   THR A  15     -12.004  33.580 -78.728  1.00  0.00              
ATOM    110  CB  THR A  15     -10.370  31.723 -76.721  1.00  0.00              
ATOM    111  OG1 THR A  15     -11.655  32.027 -76.164  1.00  0.00              
ATOM    112  CG2 THR A  15      -9.343  31.603 -75.608  1.00  0.00              
ATOM    113  H   THR A  15     -10.676  34.431 -76.496  1.00  0.00              
ATOM    114  HA  THR A  15      -8.988  32.583 -78.138  1.00  0.00              
ATOM    115  HB  THR A  15     -10.440  30.776 -77.256  1.00  0.00              
ATOM    116  HG1 THR A  15     -12.046  31.226 -75.808  1.00  0.00              
ATOM    117 1HG2 THR A  15      -9.647  30.817 -74.917  1.00  0.00              
ATOM    118 2HG2 THR A  15      -8.371  31.356 -76.035  1.00  0.00              
ATOM    119 3HG2 THR A  15      -9.275  32.550 -75.074  1.00  0.00              
ATOM    120  N   PHE A  16     -10.674  32.205 -79.924  1.00  0.00              
ATOM    121  CA  PHE A  16     -11.533  32.155 -81.095  1.00  0.00              
ATOM    122  C   PHE A  16     -11.910  30.701 -81.328  1.00  0.00              
ATOM    123  O   PHE A  16     -11.043  29.825 -81.345  1.00  0.00              
ATOM    124  CB  PHE A  16     -10.791  32.713 -82.309  1.00  0.00              
ATOM    125  CG  PHE A  16     -10.400  34.158 -82.168  1.00  0.00              
ATOM    126  CD1 PHE A  16      -9.299  34.530 -81.395  1.00  0.00              
ATOM    127  CD2 PHE A  16     -11.142  35.151 -82.799  1.00  0.00              
ATOM    128  CE1 PHE A  16      -8.947  35.875 -81.256  1.00  0.00              
ATOM    129  CE2 PHE A  16     -10.796  36.496 -82.665  1.00  0.00              
ATOM    130  CZ  PHE A  16      -9.697  36.857 -81.892  1.00  0.00              
ATOM    131  H   PHE A  16      -9.803  31.693 -79.930  1.00  0.00              
ATOM    132  HA  PHE A  16     -12.443  32.728 -80.911  1.00  0.00              
ATOM    133 1HB  PHE A  16      -9.870  32.155 -82.475  1.00  0.00              
ATOM    134 2HB  PHE A  16     -11.420  32.646 -83.196  1.00  0.00              
ATOM    135  HD1 PHE A  16      -8.712  33.757 -80.898  1.00  0.00              
ATOM    136  HD2 PHE A  16     -12.004  34.868 -83.405  1.00  0.00              
ATOM    137  HE1 PHE A  16      -8.085  36.152 -80.650  1.00  0.00              
ATOM    138  HE2 PHE A  16     -11.386  37.264 -83.164  1.00  0.00              
ATOM    139  HZ  PHE A  16      -9.426  37.906 -81.784  1.00  0.00              
ATOM    140  N   ALA A  17     -13.204  30.447 -81.495  1.00  0.00              
ATOM    141  CA  ALA A  17     -13.708  29.094 -81.698  1.00  0.00              
ATOM    142  C   ALA A  17     -13.840  28.712 -83.165  1.00  0.00              
ATOM    143  O   ALA A  17     -14.171  29.541 -84.011  1.00  0.00              
ATOM    144  CB  ALA A  17     -15.056  28.938 -81.000  1.00  0.00              
ATOM    145  H   ALA A  17     -13.856  31.218 -81.480  1.00  0.00              
ATOM    146  HA  ALA A  17     -12.998  28.388 -81.267  1.00  0.00              
ATOM    147 1HB  ALA A  17     -15.429  27.925 -81.154  1.00  0.00              
ATOM    148 2HB  ALA A  17     -14.937  29.122 -79.932  1.00  0.00              
ATOM    149 3HB  ALA A  17     -15.765  29.652 -81.415  1.00  0.00              
ATOM    150  N   PHE A  18     -13.578  27.439 -83.451  1.00  0.00              
ATOM    151  CA  PHE A  18     -13.670  26.896 -84.800  1.00  0.00              
ATOM    152  C   PHE A  18     -14.265  25.494 -84.724  1.00  0.00              
ATOM    153  O   PHE A  18     -14.290  24.885 -83.660  1.00  0.00              
ATOM    154  CB  PHE A  18     -12.287  26.848 -85.454  1.00  0.00              
ATOM    155  CG  PHE A  18     -11.634  28.191 -85.562  1.00  0.00              
ATOM    156  CD1 PHE A  18     -10.865  28.693 -84.515  1.00  0.00              
ATOM    157  CD2 PHE A  18     -11.842  28.988 -86.682  1.00  0.00              
ATOM    158  CE1 PHE A  18     -10.318  29.972 -84.582  1.00  0.00              
ATOM    159  CE2 PHE A  18     -11.300  30.268 -86.756  1.00  0.00              
ATOM    160  CZ  PHE A  18     -10.537  30.759 -85.701  1.00  0.00              
ATOM    161  H   PHE A  18     -13.304  26.830 -82.693  1.00  0.00              
ATOM    162  HA  PHE A  18     -14.337  27.514 -85.403  1.00  0.00              
ATOM    163 1HB  PHE A  18     -11.617  26.218 -84.870  1.00  0.00              
ATOM    164 2HB  PHE A  18     -12.365  26.453 -86.466  1.00  0.00              
ATOM    165  HD1 PHE A  18     -10.692  28.072 -83.636  1.00  0.00              
ATOM    166  HD2 PHE A  18     -12.441  28.601 -87.507  1.00  0.00              
ATOM    167  HE1 PHE A  18      -9.719  30.352 -83.755  1.00  0.00              
ATOM    168  HE2 PHE A  18     -11.472  30.886 -87.637  1.00  0.00              
ATOM    169  HZ  PHE A  18     -10.114  31.761 -85.755  1.00  0.00              
ATOM    170  N   PRO A  19     -14.763  24.968 -85.854  1.00  0.00              
ATOM    171  CA  PRO A  19     -15.360  23.628 -85.877  1.00  0.00              
ATOM    172  C   PRO A  19     -14.357  22.476 -85.855  1.00  0.00              
ATOM    173  O   PRO A  19     -14.726  21.333 -85.587  1.00  0.00              
ATOM    174  CB  PRO A  19     -16.182  23.649 -87.160  1.00  0.00              
ATOM    175  CG  PRO A  19     -15.335  24.482 -88.062  1.00  0.00              
ATOM    176  CD  PRO A  19     -14.923  25.632 -87.161  1.00  0.00              
ATOM    177  HA  PRO A  19     -15.981  23.424 -84.992  1.00  0.00              
ATOM    178 1HB  PRO A  19     -16.340  22.634 -87.554  1.00  0.00              
ATOM    179 2HB  PRO A  19     -17.176  24.090 -86.995  1.00  0.00              
ATOM    180 1HG  PRO A  19     -14.472  23.912 -88.436  1.00  0.00              
ATOM    181 2HG  PRO A  19     -15.903  24.820 -88.941  1.00  0.00              
ATOM    182 1HD  PRO A  19     -13.987  26.105 -87.492  1.00  0.00              
ATOM    183 2HD  PRO A  19     -15.686  26.424 -87.122  1.00  0.00              
ATOM    184  N   ASN A  20     -13.092  22.775 -86.133  1.00  0.00              
ATOM    185  CA  ASN A  20     -12.059  21.747 -86.155  1.00  0.00              
ATOM    186  C   ASN A  20     -10.673  22.335 -85.908  1.00  0.00              
ATOM    187  O   ASN A  20     -10.542  23.464 -85.434  1.00  0.00              
ATOM    188  CB  ASN A  20     -12.075  20.979 -87.464  1.00  0.00              
ATOM    189  CG  ASN A  20     -11.746  21.821 -88.664  1.00  0.00              
ATOM    190  OD1 ASN A  20     -11.289  22.963 -88.540  1.00  0.00              
ATOM    191  ND2 ASN A  20     -12.052  21.297 -89.824  1.00  0.00              
ATOM    192  H   ASN A  20     -12.838  23.732 -86.333  1.00  0.00              
ATOM    193  HA  ASN A  20     -12.232  21.031 -85.350  1.00  0.00              
ATOM    194 1HB  ASN A  20     -11.569  20.016 -87.552  1.00  0.00              
ATOM    195 2HB  ASN A  20     -13.153  20.820 -87.431  1.00  0.00              
ATOM    196 1HD2 ASN A  20     -11.861  21.801 -90.666  1.00  0.00              
ATOM    197 2HD2 ASN A  20     -12.476  20.392 -89.867  1.00  0.00              
ATOM    198  N   HIS A  21      -9.641  21.560 -86.227  1.00  0.00              
ATOM    199  CA  HIS A  21      -8.260  21.997 -86.049  1.00  0.00              
ATOM    200  C   HIS A  21      -7.795  22.791 -87.266  1.00  0.00              
ATOM    201  O   HIS A  21      -7.145  23.826 -87.135  1.00  0.00              
ATOM    202  CB  HIS A  21      -7.333  20.800 -85.812  1.00  0.00              
ATOM    203  CG  HIS A  21      -5.904  21.182 -85.582  1.00  0.00              
ATOM    204  ND1 HIS A  21      -5.482  21.830 -84.440  1.00  0.00              
ATOM    205  CD2 HIS A  21      -4.801  21.009 -86.347  1.00  0.00              
ATOM    206  CE1 HIS A  21      -4.178  22.037 -84.512  1.00  0.00              
ATOM    207  NE2 HIS A  21      -3.742  21.550 -85.659  1.00  0.00              
ATOM    208  H   HIS A  21      -9.821  20.641 -86.604  1.00  0.00              
ATOM    209  HA  HIS A  21      -8.194  22.662 -85.189  1.00  0.00              
ATOM    210 1HB  HIS A  21      -7.653  20.246 -84.929  1.00  0.00              
ATOM    211 2HB  HIS A  21      -7.344  20.140 -86.679  1.00  0.00              
ATOM    212  HD1 HIS A  21      -6.042  22.039 -83.638  1.00  0.00              
ATOM    213  HD2 HIS A  21      -4.641  20.554 -87.325  1.00  0.00              
ATOM    214  HE1 HIS A  21      -3.651  22.539 -83.701  1.00  0.00              
ATOM    215  N   ARG A  22      -8.135  22.289 -88.450  1.00  0.00              
ATOM    216  CA  ARG A  22      -7.754  22.912 -89.712  1.00  0.00              
ATOM    217  C   ARG A  22      -8.088  24.402 -89.788  1.00  0.00              
ATOM    218  O   ARG A  22      -7.232  25.221 -90.130  1.00  0.00              
ATOM    219  CB  ARG A  22      -8.344  22.163 -90.898  1.00  0.00              
ATOM    220  CG  ARG A  22      -7.913  22.682 -92.261  1.00  0.00              
ATOM    221  CD  ARG A  22      -8.589  22.024 -93.408  1.00  0.00              
ATOM    222  NE  ARG A  22     -10.015  22.289 -93.501  1.00  0.00              
ATOM    223  CZ  ARG A  22     -10.552  23.428 -93.981  1.00  0.00              
ATOM    224  NH1 ARG A  22      -9.789  24.422 -94.377  1.00  0.00              
ATOM    225  NH2 ARG A  22     -11.869  23.528 -94.021  1.00  0.00              
ATOM    226  H   ARG A  22      -8.681  21.439 -88.466  1.00  0.00              
ATOM    227  HA  ARG A  22      -6.672  22.861 -89.837  1.00  0.00              
ATOM    228 1HB  ARG A  22      -8.042  21.121 -90.798  1.00  0.00              
ATOM    229 2HB  ARG A  22      -9.428  22.237 -90.813  1.00  0.00              
ATOM    230 1HG  ARG A  22      -8.131  23.749 -92.310  1.00  0.00              
ATOM    231 2HG  ARG A  22      -6.839  22.525 -92.367  1.00  0.00              
ATOM    232 1HD  ARG A  22      -8.132  22.370 -94.334  1.00  0.00              
ATOM    233 2HD  ARG A  22      -8.462  20.945 -93.322  1.00  0.00              
ATOM    234  HE  ARG A  22     -10.798  21.704 -93.239  1.00  0.00              
ATOM    235 1HH1 ARG A  22      -8.784  24.336 -94.323  1.00  0.00              
ATOM    236 2HH1 ARG A  22     -10.211  25.267 -94.734  1.00  0.00              
ATOM    237 1HH2 ARG A  22     -12.442  22.761 -93.695  1.00  0.00              
ATOM    238 2HH2 ARG A  22     -12.298  24.371 -94.375  1.00  0.00              
ATOM    239  N   GLU A  23      -9.331  24.746 -89.476  1.00  0.00              
ATOM    240  CA  GLU A  23      -9.754  26.140 -89.523  1.00  0.00              
ATOM    241  C   GLU A  23      -9.057  26.985 -88.461  1.00  0.00              
ATOM    242  O   GLU A  23      -8.803  28.173 -88.675  1.00  0.00              
ATOM    243  CB  GLU A  23     -11.274  26.249 -89.364  1.00  0.00              
ATOM    244  CG  GLU A  23     -12.062  25.648 -90.520  1.00  0.00              
ATOM    245  CD  GLU A  23     -13.503  26.122 -90.558  1.00  0.00              
ATOM    246  OE1 GLU A  23     -14.263  25.648 -91.428  1.00  0.00              
ATOM    247  OE2 GLU A  23     -13.876  26.972 -89.723  1.00  0.00              
ATOM    248  H   GLU A  23      -9.998  24.039 -89.202  1.00  0.00              
ATOM    249  HA  GLU A  23      -9.479  26.578 -90.483  1.00  0.00              
ATOM    250 1HB  GLU A  23     -11.535  25.737 -88.438  1.00  0.00              
ATOM    251 2HB  GLU A  23     -11.510  27.309 -89.272  1.00  0.00              
ATOM    252 1HG  GLU A  23     -11.611  25.832 -91.495  1.00  0.00              
ATOM    253 2HG  GLU A  23     -12.048  24.579 -90.311  1.00  0.00              
ATOM    254  N   ALA A  24      -8.753  26.372 -87.319  1.00  0.00              
ATOM    255  CA  ALA A  24      -8.062  27.073 -86.240  1.00  0.00              
ATOM    256  C   ALA A  24      -6.661  27.427 -86.731  1.00  0.00              
ATOM    257  O   ALA A  24      -6.193  28.552 -86.565  1.00  0.00              
ATOM    258  CB  ALA A  24      -7.984  26.186 -85.001  1.00  0.00              
ATOM    259  H   ALA A  24      -9.004  25.402 -87.194  1.00  0.00              
ATOM    260  HA  ALA A  24      -8.607  27.989 -86.013  1.00  0.00              
ATOM    261 1HB  ALA A  24      -7.467  26.721 -84.204  1.00  0.00              
ATOM    262 2HB  ALA A  24      -8.991  25.931 -84.672  1.00  0.00              
ATOM    263 3HB  ALA A  24      -7.438  25.275 -85.240  1.00  0.00              
ATOM    264  N   GLY A  25      -6.001  26.461 -87.359  1.00  0.00              
ATOM    265  CA  GLY A  25      -4.664  26.679 -87.887  1.00  0.00              
ATOM    266  C   GLY A  25      -4.692  27.733 -88.999  1.00  0.00              
ATOM    267  O   GLY A  25      -3.794  28.573 -89.084  1.00  0.00              
ATOM    268  H   GLY A  25      -6.434  25.556 -87.474  1.00  0.00              
ATOM    269 1HA  GLY A  25      -4.014  27.021 -87.081  1.00  0.00              
ATOM    270 2HA  GLY A  25      -4.282  25.741 -88.287  1.00  0.00              
ATOM    271  N   ASP A  26      -5.722  27.695 -89.846  1.00  0.00              
ATOM    272  CA  ASP A  26      -5.842  28.674 -90.927  1.00  0.00              
ATOM    273  C   ASP A  26      -5.885  30.088 -90.343  1.00  0.00              
ATOM    274  O   ASP A  26      -5.221  30.998 -90.836  1.00  0.00              
ATOM    275  CB  ASP A  26      -7.120  28.451 -91.751  1.00  0.00              
ATOM    276  CG  ASP A  26      -7.088  27.171 -92.575  1.00  0.00              
ATOM    277  OD1 ASP A  26      -5.984  26.691 -92.916  1.00  0.00              
ATOM    278  OD2 ASP A  26      -8.182  26.660 -92.895  1.00  0.00              
ATOM    279  H   ASP A  26      -6.432  26.984 -89.745  1.00  0.00              
ATOM    280  HA  ASP A  26      -4.968  28.616 -91.576  1.00  0.00              
ATOM    281 1HB  ASP A  26      -8.033  28.492 -91.156  1.00  0.00              
ATOM    282 2HB  ASP A  26      -7.076  29.318 -92.411  1.00  0.00              
ATOM    283  N   PHE A  27      -6.673  30.264 -89.288  1.00  0.00              
ATOM    284  CA  PHE A  27      -6.799  31.569 -88.653  1.00  0.00              
ATOM    285  C   PHE A  27      -5.475  31.992 -88.026  1.00  0.00              
ATOM    286  O   PHE A  27      -5.069  33.146 -88.135  1.00  0.00              
ATOM    287  CB  PHE A  27      -7.893  31.528 -87.589  1.00  0.00              
ATOM    288  CG  PHE A  27      -8.083  32.830 -86.867  1.00  0.00              
ATOM    289  CD1 PHE A  27      -8.580  33.945 -87.534  1.00  0.00              
ATOM    290  CD2 PHE A  27      -7.755  32.945 -85.521  1.00  0.00              
ATOM    291  CE1 PHE A  27      -8.748  35.159 -86.868  1.00  0.00              
ATOM    292  CE2 PHE A  27      -7.920  34.156 -84.847  1.00  0.00              
ATOM    293  CZ  PHE A  27      -8.417  35.261 -85.524  1.00  0.00              
ATOM    294  H   PHE A  27      -7.195  29.484 -88.916  1.00  0.00              
ATOM    295  HA  PHE A  27      -7.049  32.322 -89.401  1.00  0.00              
ATOM    296 1HB  PHE A  27      -8.851  31.281 -88.045  1.00  0.00              
ATOM    297 2HB  PHE A  27      -7.650  30.784 -86.831  1.00  0.00              
ATOM    298  HD1 PHE A  27      -8.840  33.862 -88.590  1.00  0.00              
ATOM    299  HD2 PHE A  27      -7.364  32.075 -84.991  1.00  0.00              
ATOM    300  HE1 PHE A  27      -9.139  36.024 -87.403  1.00  0.00              
ATOM    301  HE2 PHE A  27      -7.659  34.236 -83.792  1.00  0.00              
ATOM    302  HZ  PHE A  27      -8.545  36.207 -85.000  1.00  0.00              
ATOM    303  N   MET A  28      -4.798  31.050 -87.380  1.00  0.00              
ATOM    304  CA  MET A  28      -3.519  31.346 -86.756  1.00  0.00              
ATOM    305  C   MET A  28      -2.531  31.873 -87.792  1.00  0.00              
ATOM    306  O   MET A  28      -1.750  32.774 -87.512  1.00  0.00              
ATOM    307  CB  MET A  28      -2.962  30.100 -86.070  1.00  0.00              
ATOM    308  CG  MET A  28      -1.636  30.315 -85.354  1.00  0.00              
ATOM    309  SD  MET A  28      -0.864  28.768 -84.841  1.00  0.00              
ATOM    310  CE  MET A  28      -0.302  28.131 -86.417  1.00  0.00              
ATOM    311  H   MET A  28      -5.171  30.113 -87.318  1.00  0.00              
ATOM    312  HA  MET A  28      -3.643  32.129 -86.008  1.00  0.00              
ATOM    313 1HB  MET A  28      -3.713  29.771 -85.352  1.00  0.00              
ATOM    314 2HB  MET A  28      -2.839  29.340 -86.842  1.00  0.00              
ATOM    315 1HG  MET A  28      -0.965  30.841 -86.033  1.00  0.00              
ATOM    316 2HG  MET A  28      -1.821  30.931 -84.475  1.00  0.00              
ATOM    317 1HE  MET A  28       0.198  27.174 -86.266  1.00  0.00              
ATOM    318 2HE  MET A  28      -1.157  27.993 -87.080  1.00  0.00              
ATOM    319 3HE  MET A  28       0.396  28.838 -86.866  1.00  0.00              
ATOM    320  N   ASN A  29      -2.561  31.308 -88.994  1.00  0.00              
ATOM    321  CA  ASN A  29      -1.659  31.757 -90.046  1.00  0.00              
ATOM    322  C   ASN A  29      -1.962  33.186 -90.485  1.00  0.00              
ATOM    323  O   ASN A  29      -1.050  33.935 -90.825  1.00  0.00              
ATOM    324  CB  ASN A  29      -1.704  30.824 -91.242  1.00  0.00              
ATOM    325  CG  ASN A  29      -1.029  29.502 -91.004  1.00  0.00              
ATOM    326  OD1 ASN A  29      -0.193  29.362 -90.104  1.00  0.00              
ATOM    327  ND2 ASN A  29      -1.326  28.554 -91.856  1.00  0.00              
ATOM    328  H   ASN A  29      -3.211  30.560 -89.189  1.00  0.00              
ATOM    329  HA  ASN A  29      -0.633  31.769 -89.674  1.00  0.00              
ATOM    330 1HB  ASN A  29      -2.635  30.657 -91.786  1.00  0.00              
ATOM    331 2HB  ASN A  29      -1.043  31.453 -91.838  1.00  0.00              
ATOM    332 1HD2 ASN A  29      -0.914  27.648 -91.759  1.00  0.00              
ATOM    333 2HD2 ASN A  29      -1.964  28.736 -92.603  1.00  0.00              
ATOM    334  N   ARG A  30      -3.236  33.565 -90.473  1.00  0.00              
ATOM    335  CA  ARG A  30      -3.601  34.928 -90.843  1.00  0.00              
ATOM    336  C   ARG A  30      -3.110  35.889 -89.755  1.00  0.00              
ATOM    337  O   ARG A  30      -2.657  36.988 -90.057  1.00  0.00              
ATOM    338  CB  ARG A  30      -5.112  35.045 -91.019  1.00  0.00              
ATOM    339  CG  ARG A  30      -5.639  34.246 -92.205  1.00  0.00              
ATOM    340  CD  ARG A  30      -7.137  34.413 -92.361  1.00  0.00              
ATOM    341  NE  ARG A  30      -7.496  35.792 -92.670  1.00  0.00              
ATOM    342  CZ  ARG A  30      -8.719  36.294 -92.538  1.00  0.00              
ATOM    343  NH1 ARG A  30      -9.709  35.528 -92.097  1.00  0.00              
ATOM    344  NH2 ARG A  30      -8.951  37.563 -92.842  1.00  0.00              
ATOM    345  H   ARG A  30      -3.963  32.916 -90.208  1.00  0.00              
ATOM    346  HA  ARG A  30      -3.109  35.201 -91.777  1.00  0.00              
ATOM    347 1HB  ARG A  30      -5.568  34.691 -90.096  1.00  0.00              
ATOM    348 2HB  ARG A  30      -5.335  36.104 -91.152  1.00  0.00              
ATOM    349 1HG  ARG A  30      -5.139  34.595 -93.109  1.00  0.00              
ATOM    350 2HG  ARG A  30      -5.405  33.193 -92.044  1.00  0.00              
ATOM    351 1HD  ARG A  30      -7.483  33.770 -93.170  1.00  0.00              
ATOM    352 2HD  ARG A  30      -7.624  34.122 -91.431  1.00  0.00              
ATOM    353  HE  ARG A  30      -6.917  36.547 -93.013  1.00  0.00              
ATOM    354 1HH1 ARG A  30      -9.530  34.562 -91.861  1.00  0.00              
ATOM    355 2HH1 ARG A  30     -10.637  35.914 -91.999  1.00  0.00              
ATOM    356 1HH2 ARG A  30      -8.195  38.146 -93.174  1.00  0.00              
ATOM    357 2HH2 ARG A  30      -9.881  37.941 -92.741  1.00  0.00              
ATOM    358  N   VAL A  31      -3.202  35.475 -88.491  1.00  0.00              
ATOM    359  CA  VAL A  31      -2.727  36.314 -87.395  1.00  0.00              
ATOM    360  C   VAL A  31      -1.205  36.436 -87.531  1.00  0.00              
ATOM    361  O   VAL A  31      -0.633  37.489 -87.267  1.00  0.00              
ATOM    362  CB  VAL A  31      -3.093  35.717 -86.011  1.00  0.00              
ATOM    363  CG1 VAL A  31      -2.531  36.594 -84.894  1.00  0.00              
ATOM    364  CG2 VAL A  31      -4.605  35.614 -85.871  1.00  0.00              
ATOM    365  H   VAL A  31      -3.603  34.572 -88.281  1.00  0.00              
ATOM    366  HA  VAL A  31      -3.138  37.322 -87.461  1.00  0.00              
ATOM    367  HB  VAL A  31      -2.695  34.704 -85.946  1.00  0.00              
ATOM    368 1HG1 VAL A  31      -2.794  36.165 -83.927  1.00  0.00              
ATOM    369 2HG1 VAL A  31      -1.446  36.647 -84.984  1.00  0.00              
ATOM    370 3HG1 VAL A  31      -2.952  37.596 -84.972  1.00  0.00              
ATOM    371 1HG2 VAL A  31      -4.853  35.193 -84.897  1.00  0.00              
ATOM    372 2HG2 VAL A  31      -5.046  36.607 -85.961  1.00  0.00              
ATOM    373 3HG2 VAL A  31      -5.000  34.968 -86.656  1.00  0.00              
ATOM    374  N   GLY A  32      -0.557  35.356 -87.962  1.00  0.00              
ATOM    375  CA  GLY A  32       0.885  35.387 -88.149  1.00  0.00              
ATOM    376  C   GLY A  32       1.304  36.376 -89.229  1.00  0.00              
ATOM    377  O   GLY A  32       2.297  37.087 -89.075  1.00  0.00              
ATOM    378  H   GLY A  32      -1.061  34.504 -88.163  1.00  0.00              
ATOM    379 1HA  GLY A  32       1.360  35.677 -87.211  1.00  0.00              
ATOM    380 2HA  GLY A  32       1.228  34.394 -88.437  1.00  0.00              
ATOM    381  N   ALA A  33       0.549  36.429 -90.325  1.00  0.00              
ATOM    382  CA  ALA A  33       0.857  37.353 -91.416  1.00  0.00              
ATOM    383  C   ALA A  33       0.698  38.787 -90.925  1.00  0.00              
ATOM    384  O   ALA A  33       1.491  39.668 -91.260  1.00  0.00              
ATOM    385  CB  ALA A  33      -0.066  37.097 -92.603  1.00  0.00              
ATOM    386  H   ALA A  33      -0.253  35.820 -90.407  1.00  0.00              
ATOM    387  HA  ALA A  33       1.894  37.204 -91.718  1.00  0.00              
ATOM    388 1HB  ALA A  33       0.176  37.792 -93.407  1.00  0.00              
ATOM    389 2HB  ALA A  33       0.069  36.074 -92.955  1.00  0.00              
ATOM    390 3HB  ALA A  33      -1.101  37.243 -92.297  1.00  0.00              
ATOM    391  N   LEU A  34      -0.338  39.012 -90.125  1.00  0.00              
ATOM    392  CA  LEU A  34      -0.605  40.323 -89.554  1.00  0.00              
ATOM    393  C   LEU A  34       0.577  40.736 -88.673  1.00  0.00              
ATOM    394  O   LEU A  34       1.063  41.867 -88.747  1.00  0.00              
ATOM    395  CB  LEU A  34      -1.892  40.262 -88.728  1.00  0.00              
ATOM    396  CG  LEU A  34      -2.190  41.414 -87.770  1.00  0.00              
ATOM    397  CD1 LEU A  34      -2.336  42.711 -88.547  1.00  0.00              
ATOM    398  CD2 LEU A  34      -3.459  41.107 -86.985  1.00  0.00              
ATOM    399  H   LEU A  34      -0.959  38.245 -89.908  1.00  0.00              
ATOM    400  HA  LEU A  34      -0.695  41.058 -90.353  1.00  0.00              
ATOM    401 1HB  LEU A  34      -2.622  40.276 -89.536  1.00  0.00              
ATOM    402 2HB  LEU A  34      -1.976  39.324 -88.179  1.00  0.00              
ATOM    403  HG  LEU A  34      -1.364  41.468 -87.061  1.00  0.00              
ATOM    404 1HD1 LEU A  34      -2.548  43.527 -87.857  1.00  0.00              
ATOM    405 2HD1 LEU A  34      -1.410  42.921 -89.082  1.00  0.00              
ATOM    406 3HD1 LEU A  34      -3.154  42.618 -89.260  1.00  0.00              
ATOM    407 1HD2 LEU A  34      -3.671  41.929 -86.301  1.00  0.00              
ATOM    408 2HD2 LEU A  34      -4.294  40.984 -87.675  1.00  0.00              
ATOM    409 3HD2 LEU A  34      -3.322  40.188 -86.415  1.00  0.00              
ATOM    410  N   ALA A  35       1.038  39.804 -87.844  1.00  0.00              
ATOM    411  CA  ALA A  35       2.160  40.050 -86.945  1.00  0.00              
ATOM    412  C   ALA A  35       3.413  40.451 -87.720  1.00  0.00              
ATOM    413  O   ALA A  35       4.149  41.348 -87.310  1.00  0.00              
ATOM    414  CB  ALA A  35       2.431  38.821 -86.090  1.00  0.00              
ATOM    415  H   ALA A  35       0.594  38.897 -87.840  1.00  0.00              
ATOM    416  HA  ALA A  35       1.906  40.882 -86.288  1.00  0.00              
ATOM    417 1HB  ALA A  35       3.270  39.020 -85.423  1.00  0.00              
ATOM    418 2HB  ALA A  35       1.546  38.585 -85.499  1.00  0.00              
ATOM    419 3HB  ALA A  35       2.674  37.977 -86.734  1.00  0.00              
ATOM    420  N   GLU A  36       3.653  39.776 -88.840  1.00  0.00              
ATOM    421  CA  GLU A  36       4.819  40.061 -89.669  1.00  0.00              
ATOM    422  C   GLU A  36       4.750  41.476 -90.240  1.00  0.00              
ATOM    423  O   GLU A  36       5.762  42.176 -90.304  1.00  0.00              
ATOM    424  CB  GLU A  36       4.934  39.039 -90.802  1.00  0.00              
ATOM    425  CG  GLU A  36       5.328  37.640 -90.349  1.00  0.00              
ATOM    426  CD  GLU A  36       5.301  36.667 -91.495  1.00  0.00              
ATOM    427  OE1 GLU A  36       4.921  37.058 -92.572  1.00  0.00              
ATOM    428  OE2 GLU A  36       5.765  35.564 -91.323  1.00  0.00              
ATOM    429  H   GLU A  36       3.013  39.048 -89.124  1.00  0.00              
ATOM    430  HA  GLU A  36       5.724  40.013 -89.063  1.00  0.00              
ATOM    431 1HB  GLU A  36       3.963  39.000 -91.296  1.00  0.00              
ATOM    432 2HB  GLU A  36       5.682  39.418 -91.499  1.00  0.00              
ATOM    433 1HG  GLU A  36       6.302  37.599 -89.862  1.00  0.00              
ATOM    434 2HG  GLU A  36       4.553  37.376 -89.631  1.00  0.00              
ATOM    435  N   ARG A  37       3.556  41.894 -90.651  1.00  0.00              
ATOM    436  CA  ARG A  37       3.364  43.224 -91.224  1.00  0.00              
ATOM    437  C   ARG A  37       3.553  44.347 -90.206  1.00  0.00              
ATOM    438  O   ARG A  37       4.112  45.398 -90.525  1.00  0.00              
ATOM    439  CB  ARG A  37       1.961  43.353 -91.830  1.00  0.00              
ATOM    440  CG  ARG A  37       1.656  42.408 -92.978  1.00  0.00              
ATOM    441  CD  ARG A  37       0.438  42.890 -93.762  1.00  0.00              
ATOM    442  NE  ARG A  37      -0.792  42.890 -92.972  1.00  0.00              
ATOM    443  CZ  ARG A  37      -1.512  41.804 -92.703  1.00  0.00              
ATOM    444  NH1 ARG A  37      -1.131  40.620 -93.162  1.00  0.00              
ATOM    445  NH2 ARG A  37      -2.619  41.903 -91.979  1.00  0.00              
ATOM    446  H   ARG A  37       2.762  41.276 -90.565  1.00  0.00              
ATOM    447  HA  ARG A  37       4.113  43.405 -91.996  1.00  0.00              
ATOM    448 1HB  ARG A  37       1.249  43.174 -91.026  1.00  0.00              
ATOM    449 2HB  ARG A  37       1.860  44.380 -92.182  1.00  0.00              
ATOM    450 1HG  ARG A  37       2.526  42.367 -93.634  1.00  0.00              
ATOM    451 2HG  ARG A  37       1.464  41.416 -92.568  1.00  0.00              
ATOM    452 1HD  ARG A  37       0.619  43.908 -94.106  1.00  0.00              
ATOM    453 2HD  ARG A  37       0.289  42.237 -94.621  1.00  0.00              
ATOM    454  HE  ARG A  37      -1.272  43.661 -92.526  1.00  0.00              
ATOM    455 1HH1 ARG A  37      -0.291  40.543 -93.717  1.00  0.00              
ATOM    456 2HH1 ARG A  37      -1.682  39.800 -92.954  1.00  0.00              
ATOM    457 1HH2 ARG A  37      -2.913  42.806 -91.633  1.00  0.00              
ATOM    458 2HH2 ARG A  37      -3.163  41.077 -91.778  1.00  0.00              
ATOM    459  N   GLU A  38       3.084  44.120 -88.983  1.00  0.00              
ATOM    460  CA  GLU A  38       3.165  45.123 -87.927  1.00  0.00              
ATOM    461  C   GLU A  38       4.398  45.024 -87.036  1.00  0.00              
ATOM    462  O   GLU A  38       4.564  45.822 -86.108  1.00  0.00              
ATOM    463  CB  GLU A  38       1.907  45.048 -87.062  1.00  0.00              
ATOM    464  CG  GLU A  38       0.622  45.238 -87.851  1.00  0.00              
ATOM    465  CD  GLU A  38       0.540  46.605 -88.500  1.00  0.00              
ATOM    466  OE1 GLU A  38      -0.338  46.804 -89.366  1.00  0.00              
ATOM    467  OE2 GLU A  38       1.351  47.483 -88.138  1.00  0.00              
ATOM    468  H   GLU A  38       2.659  43.226 -88.781  1.00  0.00              
ATOM    469  HA  GLU A  38       3.235  46.118 -88.367  1.00  0.00              
ATOM    470 1HB  GLU A  38       1.908  44.069 -86.583  1.00  0.00              
ATOM    471 2HB  GLU A  38       1.996  45.825 -86.302  1.00  0.00              
ATOM    472 1HG  GLU A  38       0.466  44.477 -88.615  1.00  0.00              
ATOM    473 2HG  GLU A  38      -0.157  45.157 -87.095  1.00  0.00              
ATOM    474  N   ASN A  39       5.254  44.047 -87.306  1.00  0.00              
ATOM    475  CA  ASN A  39       6.466  43.859 -86.520  1.00  0.00              
ATOM    476  C   ASN A  39       6.199  43.657 -85.028  1.00  0.00              
ATOM    477  O   ASN A  39       6.970  44.111 -84.180  1.00  0.00              
ATOM    478  CB  ASN A  39       7.412  45.048 -86.715  1.00  0.00              
ATOM    479  CG  ASN A  39       7.893  45.175 -88.145  1.00  0.00              
ATOM    480  OD1 ASN A  39       8.417  44.221 -88.720  1.00  0.00              
ATOM    481  ND2 ASN A  39       7.720  46.355 -88.727  1.00  0.00              
ATOM    482  H   ASN A  39       5.063  43.419 -88.073  1.00  0.00              
ATOM    483  HA  ASN A  39       6.977  42.950 -86.840  1.00  0.00              
ATOM    484 1HB  ASN A  39       7.163  46.031 -86.314  1.00  0.00              
ATOM    485 2HB  ASN A  39       8.202  44.600 -86.112  1.00  0.00              
ATOM    486 1HD2 ASN A  39       8.019  46.495 -89.672  1.00  0.00              
ATOM    487 2HD2 ASN A  39       7.291  47.103 -88.222  1.00  0.00              
ATOM    488  N   HIS A  40       5.101  42.977 -84.710  1.00  0.00              
ATOM    489  CA  HIS A  40       4.756  42.693 -83.323  1.00  0.00              
ATOM    490  C   HIS A  40       4.101  41.323 -83.337  1.00  0.00              
ATOM    491  O   HIS A  40       3.101  41.107 -84.024  1.00  0.00              
ATOM    492  CB  HIS A  40       3.804  43.753 -82.769  1.00  0.00              
ATOM    493  CG  HIS A  40       3.675  43.721 -81.278  1.00  0.00              
ATOM    494  ND1 HIS A  40       4.761  43.814 -80.435  1.00  0.00              
ATOM    495  CD2 HIS A  40       2.588  43.602 -80.479  1.00  0.00              
ATOM    496  CE1 HIS A  40       4.350  43.755 -79.181  1.00  0.00              
ATOM    497  NE2 HIS A  40       3.035  43.627 -79.180  1.00  0.00              
ATOM    498  H   HIS A  40       4.491  42.649 -85.446  1.00  0.00              
ATOM    499  HA  HIS A  40       5.662  42.668 -82.718  1.00  0.00              
ATOM    500 1HB  HIS A  40       4.158  44.751 -83.031  1.00  0.00              
ATOM    501 2HB  HIS A  40       2.803  43.606 -83.173  1.00  0.00              
ATOM    502  HD2 HIS A  40       1.523  43.501 -80.688  1.00  0.00              
ATOM    503  HE1 HIS A  40       5.064  43.812 -78.360  1.00  0.00              
ATOM    504  HE2 HIS A  40       2.446  43.558 -78.362  1.00  0.00              
ATOM    505  N   HIS A  41       4.668  40.401 -82.570  1.00  0.00              
ATOM    506  CA  HIS A  41       4.186  39.033 -82.566  1.00  0.00              
ATOM    507  C   HIS A  41       3.490  38.571 -81.307  1.00  0.00              
ATOM    508  O   HIS A  41       3.889  38.903 -80.194  1.00  0.00              
ATOM    509  CB  HIS A  41       5.354  38.085 -82.854  1.00  0.00              
ATOM    510  CG  HIS A  41       5.952  38.263 -84.216  1.00  0.00              
ATOM    511  ND1 HIS A  41       5.422  37.672 -85.343  1.00  0.00              
ATOM    512  CD2 HIS A  41       7.033  38.965 -84.630  1.00  0.00              
ATOM    513  CE1 HIS A  41       6.153  38.003 -86.394  1.00  0.00              
ATOM    514  NE2 HIS A  41       7.135  38.786 -85.988  1.00  0.00              
ATOM    515  H   HIS A  41       5.447  40.650 -81.978  1.00  0.00              
ATOM    516  HA  HIS A  41       3.423  38.911 -83.334  1.00  0.00              
ATOM    517 1HB  HIS A  41       6.159  38.250 -82.137  1.00  0.00              
ATOM    518 2HB  HIS A  41       5.021  37.049 -82.793  1.00  0.00              
ATOM    519  HD2 HIS A  41       7.759  39.585 -84.104  1.00  0.00              
ATOM    520  HE1 HIS A  41       5.896  37.635 -87.387  1.00  0.00              
ATOM    521  HE2 HIS A  41       7.851  39.193 -86.573  1.00  0.00              
ATOM    522  N   PRO A  42       2.444  37.758 -81.473  1.00  0.00              
ATOM    523  CA  PRO A  42       1.672  37.235 -80.350  1.00  0.00              
ATOM    524  C   PRO A  42       2.186  35.878 -79.918  1.00  0.00              
ATOM    525  O   PRO A  42       3.156  35.350 -80.471  1.00  0.00              
ATOM    526  CB  PRO A  42       0.293  37.082 -80.960  1.00  0.00              
ATOM    527  CG  PRO A  42       0.643  36.490 -82.317  1.00  0.00              
ATOM    528  CD  PRO A  42       1.852  37.323 -82.757  1.00  0.00              
ATOM    529  HA  PRO A  42       1.745  37.866 -79.452  1.00  0.00              
ATOM    530 1HB  PRO A  42      -0.344  36.421 -80.354  1.00  0.00              
ATOM    531 2HB  PRO A  42      -0.225  38.050 -81.034  1.00  0.00              
ATOM    532 1HG  PRO A  42       0.883  35.420 -82.234  1.00  0.00              
ATOM    533 2HG  PRO A  42      -0.200  36.577 -83.018  1.00  0.00              
ATOM    534 1HD  PRO A  42       2.570  36.735 -83.347  1.00  0.00              
ATOM    535 2HD  PRO A  42       1.560  38.186 -83.374  1.00  0.00              
ATOM    536  N   ARG A  43       1.540  35.338 -78.892  1.00  0.00              
ATOM    537  CA  ARG A  43       1.792  33.970 -78.486  1.00  0.00              
ATOM    538  C   ARG A  43       0.466  33.341 -78.920  1.00  0.00              
ATOM    539  O   ARG A  43      -0.614  33.770 -78.488  1.00  0.00              
ATOM    540  CB  ARG A  43       2.145  33.774 -77.019  1.00  0.00              
ATOM    541  CG  ARG A  43       2.556  32.359 -76.643  1.00  0.00              
ATOM    542  CD  ARG A  43       2.990  32.202 -75.232  1.00  0.00              
ATOM    543  NE  ARG A  43       1.916  32.298 -74.256  1.00  0.00              
ATOM    544  CZ  ARG A  43       2.090  32.263 -72.921  1.00  0.00              
ATOM    545  NH1 ARG A  43       3.284  32.095 -72.397  1.00  0.00              
ATOM    546  NH2 ARG A  43       1.023  32.376 -72.149  1.00  0.00              
ATOM    547  H   ARG A  43       0.861  35.885 -78.383  1.00  0.00              
ATOM    548  HA  ARG A  43       2.664  33.583 -79.015  1.00  0.00              
ATOM    549 1HB  ARG A  43       2.963  34.457 -76.795  1.00  0.00              
ATOM    550 2HB  ARG A  43       1.266  34.058 -76.440  1.00  0.00              
ATOM    551 1HG  ARG A  43       1.707  31.696 -76.809  1.00  0.00              
ATOM    552 2HG  ARG A  43       3.384  32.057 -77.286  1.00  0.00              
ATOM    553 1HD  ARG A  43       3.454  31.224 -75.111  1.00  0.00              
ATOM    554 2HD  ARG A  43       3.716  32.979 -74.996  1.00  0.00              
ATOM    555  HE  ARG A  43       0.921  32.402 -74.402  1.00  0.00              
ATOM    556 1HH1 ARG A  43       4.088  31.992 -73.001  1.00  0.00              
ATOM    557 2HH1 ARG A  43       3.393  32.071 -71.394  1.00  0.00              
ATOM    558 1HH2 ARG A  43       0.110  32.486 -72.568  1.00  0.00              
ATOM    559 2HH2 ARG A  43       1.125  32.351 -71.145  1.00  0.00              
ATOM    560  N   LEU A  44       0.550  32.360 -79.811  1.00  0.00              
ATOM    561  CA  LEU A  44      -0.631  31.683 -80.326  1.00  0.00              
ATOM    562  C   LEU A  44      -0.720  30.268 -79.805  1.00  0.00              
ATOM    563  O   LEU A  44       0.270  29.537 -79.815  1.00  0.00              
ATOM    564  CB  LEU A  44      -0.620  31.683 -81.860  1.00  0.00              
ATOM    565  CG  LEU A  44      -0.383  33.052 -82.511  1.00  0.00              
ATOM    566  CD1 LEU A  44      -0.079  32.879 -83.993  1.00  0.00              
ATOM    567  CD2 LEU A  44      -1.609  33.930 -82.310  1.00  0.00              
ATOM    568  H   LEU A  44       1.462  32.077 -80.140  1.00  0.00              
ATOM    569  HA  LEU A  44      -1.527  32.198 -79.980  1.00  0.00              
ATOM    570 1HB  LEU A  44       0.237  31.034 -82.031  1.00  0.00              
ATOM    571 2HB  LEU A  44      -1.516  31.217 -82.270  1.00  0.00              
ATOM    572  HG  LEU A  44       0.452  33.519 -81.987  1.00  0.00              
ATOM    573 1HD1 LEU A  44       0.089  33.856 -84.446  1.00  0.00              
ATOM    574 2HD1 LEU A  44       0.815  32.267 -84.112  1.00  0.00              
ATOM    575 3HD1 LEU A  44      -0.921  32.392 -84.482  1.00  0.00              
ATOM    576 1HD2 LEU A  44      -1.438  34.903 -82.773  1.00  0.00              
ATOM    577 2HD2 LEU A  44      -2.476  33.456 -82.770  1.00  0.00              
ATOM    578 3HD2 LEU A  44      -1.791  34.063 -81.244  1.00  0.00              
ATOM    579  N   THR A  45      -1.903  29.872 -79.359  1.00  0.00              
ATOM    580  CA  THR A  45      -2.100  28.505 -78.896  1.00  0.00              
ATOM    581  C   THR A  45      -3.180  27.919 -79.794  1.00  0.00              
ATOM    582  O   THR A  45      -4.316  28.397 -79.812  1.00  0.00              
ATOM    583  CB  THR A  45      -2.525  28.424 -77.418  1.00  0.00              
ATOM    584  OG1 THR A  45      -1.514  29.017 -76.594  1.00  0.00              
ATOM    585  CG2 THR A  45      -2.730  26.975 -77.001  1.00  0.00              
ATOM    586  H   THR A  45      -2.681  30.516 -79.336  1.00  0.00              
ATOM    587  HA  THR A  45      -1.174  27.940 -79.009  1.00  0.00              
ATOM    588  HB  THR A  45      -3.457  28.974 -77.287  1.00  0.00              
ATOM    589  HG1 THR A  45      -1.607  29.972 -76.611  1.00  0.00              
ATOM    590 1HG2 THR A  45      -3.030  26.939 -75.954  1.00  0.00              
ATOM    591 2HG2 THR A  45      -3.506  26.525 -77.619  1.00  0.00              
ATOM    592 3HG2 THR A  45      -1.798  26.426 -77.131  1.00  0.00              
ATOM    593  N   ALA A  46      -2.804  26.901 -80.560  1.00  0.00              
ATOM    594  CA  ALA A  46      -3.706  26.251 -81.495  1.00  0.00              
ATOM    595  C   ALA A  46      -4.027  24.836 -81.048  1.00  0.00              
ATOM    596  O   ALA A  46      -3.132  24.048 -80.734  1.00  0.00              
ATOM    597  CB  ALA A  46      -3.108  26.247 -82.894  1.00  0.00              
ATOM    598  H   ALA A  46      -1.852  26.571 -80.484  1.00  0.00              
ATOM    599  HA  ALA A  46      -4.644  26.806 -81.520  1.00  0.00              
ATOM    600 1HB  ALA A  46      -3.796  25.755 -83.582  1.00  0.00              
ATOM    601 2HB  ALA A  46      -2.940  27.273 -83.222  1.00  0.00              
ATOM    602 3HB  ALA A  46      -2.161  25.709 -82.883  1.00  0.00              
ATOM    603  N   GLU A  47      -5.311  24.523 -81.005  1.00  0.00              
ATOM    604  CA  GLU A  47      -5.755  23.192 -80.628  1.00  0.00              
ATOM    605  C   GLU A  47      -7.052  22.925 -81.360  1.00  0.00              
ATOM    606  O   GLU A  47      -7.576  23.807 -82.035  1.00  0.00              
ATOM    607  CB  GLU A  47      -5.944  23.067 -79.115  1.00  0.00              
ATOM    608  CG  GLU A  47      -7.052  23.941 -78.545  1.00  0.00              
ATOM    609  CD  GLU A  47      -7.125  23.825 -77.048  1.00  0.00              
ATOM    610  OE1 GLU A  47      -7.369  22.744 -76.567  1.00  0.00              
ATOM    611  OE2 GLU A  47      -6.827  24.788 -76.382  1.00  0.00              
ATOM    612  H   GLU A  47      -6.000  25.224 -81.239  1.00  0.00              
ATOM    613  HA  GLU A  47      -5.015  22.454 -80.938  1.00  0.00              
ATOM    614 1HB  GLU A  47      -6.165  22.020 -78.907  1.00  0.00              
ATOM    615 2HB  GLU A  47      -4.995  23.337 -78.651  1.00  0.00              
ATOM    616 1HG  GLU A  47      -6.962  24.991 -78.822  1.00  0.00              
ATOM    617 2HG  GLU A  47      -7.958  23.527 -78.986  1.00  0.00              
ATOM    618  N   HIS A  48      -7.560  21.706 -81.255  1.00  0.00              
ATOM    619  CA  HIS A  48      -8.806  21.387 -81.926  1.00  0.00              
ATOM    620  C   HIS A  48      -9.896  22.375 -81.536  1.00  0.00              
ATOM    621  O   HIS A  48     -10.195  22.543 -80.356  1.00  0.00              
ATOM    622  CB  HIS A  48      -9.247  19.957 -81.599  1.00  0.00              
ATOM    623  CG  HIS A  48     -10.360  19.457 -82.468  1.00  0.00              
ATOM    624  ND1 HIS A  48     -11.675  19.825 -82.276  1.00  0.00              
ATOM    625  CD2 HIS A  48     -10.354  18.619 -83.531  1.00  0.00              
ATOM    626  CE1 HIS A  48     -12.431  19.234 -83.186  1.00  0.00              
ATOM    627  NE2 HIS A  48     -11.653  18.497 -83.958  1.00  0.00              
ATOM    628  H   HIS A  48      -7.095  20.991 -80.715  1.00  0.00              
ATOM    629  HA  HIS A  48      -8.674  21.474 -83.004  1.00  0.00              
ATOM    630 1HB  HIS A  48      -8.414  19.266 -81.733  1.00  0.00              
ATOM    631 2HB  HIS A  48      -9.604  19.900 -80.571  1.00  0.00              
ATOM    632  HD1 HIS A  48     -12.011  20.497 -81.615  1.00  0.00              
ATOM    633  HD2 HIS A  48      -9.557  18.081 -84.045  1.00  0.00              
ATOM    634  HE1 HIS A  48     -13.508  19.399 -83.204  1.00  0.00              
ATOM    635  N   GLY A  49     -10.465  23.038 -82.539  1.00  0.00              
ATOM    636  CA  GLY A  49     -11.549  23.977 -82.311  1.00  0.00              
ATOM    637  C   GLY A  49     -11.263  25.310 -81.641  1.00  0.00              
ATOM    638  O   GLY A  49     -12.203  26.037 -81.316  1.00  0.00              
ATOM    639  H   GLY A  49     -10.136  22.886 -83.482  1.00  0.00              
ATOM    640 1HA  GLY A  49     -11.998  24.242 -83.268  1.00  0.00              
ATOM    641 2HA  GLY A  49     -12.300  23.507 -81.677  1.00  0.00              
ATOM    642  N   ARG A  50      -9.999  25.661 -81.433  1.00  0.00              
ATOM    643  CA  ARG A  50      -9.725  26.934 -80.790  1.00  0.00              
ATOM    644  C   ARG A  50      -8.340  27.493 -80.999  1.00  0.00              
ATOM    645  O   ARG A  50      -7.352  26.761 -81.069  1.00  0.00              
ATOM    646  CB  ARG A  50      -9.957  26.819 -79.287  1.00  0.00              
ATOM    647  CG  ARG A  50      -9.809  28.136 -78.512  1.00  0.00              
ATOM    648  CD  ARG A  50     -10.205  27.982 -77.046  1.00  0.00              
ATOM    649  NE  ARG A  50      -9.323  27.072 -76.320  1.00  0.00              
ATOM    650  CZ  ARG A  50      -9.424  26.816 -75.019  1.00  0.00              
ATOM    651  NH1 ARG A  50     -10.372  27.401 -74.299  1.00  0.00              
ATOM    652  NH2 ARG A  50      -8.576  25.980 -74.435  1.00  0.00              
ATOM    653  H   ARG A  50      -9.226  25.072 -81.707  1.00  0.00              
ATOM    654  HA  ARG A  50     -10.378  27.704 -81.203  1.00  0.00              
ATOM    655 1HB  ARG A  50     -10.965  26.431 -79.149  1.00  0.00              
ATOM    656 2HB  ARG A  50      -9.235  26.096 -78.908  1.00  0.00              
ATOM    657 1HG  ARG A  50      -8.769  28.458 -78.570  1.00  0.00              
ATOM    658 2HG  ARG A  50     -10.448  28.886 -78.979  1.00  0.00              
ATOM    659 1HD  ARG A  50     -10.164  28.958 -76.564  1.00  0.00              
ATOM    660 2HD  ARG A  50     -11.221  27.593 -76.993  1.00  0.00              
ATOM    661  HE  ARG A  50      -8.544  26.523 -76.658  1.00  0.00              
ATOM    662 1HH1 ARG A  50     -11.017  28.040 -74.742  1.00  0.00              
ATOM    663 2HH1 ARG A  50     -10.445  27.204 -73.311  1.00  0.00              
ATOM    664 1HH2 ARG A  50      -7.851  25.537 -74.982  1.00  0.00              
ATOM    665 2HH2 ARG A  50      -8.658  25.791 -73.447  1.00  0.00              
ATOM    666  N   VAL A  51      -8.286  28.813 -81.105  1.00  0.00              
ATOM    667  CA  VAL A  51      -7.026  29.521 -81.206  1.00  0.00              
ATOM    668  C   VAL A  51      -7.065  30.581 -80.121  1.00  0.00              
ATOM    669  O   VAL A  51      -8.021  31.356 -80.037  1.00  0.00              
ATOM    670  CB  VAL A  51      -6.837  30.259 -82.542  1.00  0.00              
ATOM    671  CG1 VAL A  51      -5.531  31.054 -82.501  1.00  0.00              
ATOM    672  CG2 VAL A  51      -6.816  29.274 -83.694  1.00  0.00              
ATOM    673  H   VAL A  51      -9.148  29.339 -81.116  1.00  0.00              
ATOM    674  HA  VAL A  51      -6.182  28.858 -81.011  1.00  0.00              
ATOM    675  HB  VAL A  51      -7.689  30.919 -82.705  1.00  0.00              
ATOM    676 1HG1 VAL A  51      -5.394  31.579 -83.447  1.00  0.00              
ATOM    677 2HG1 VAL A  51      -5.571  31.778 -81.688  1.00  0.00              
ATOM    678 3HG1 VAL A  51      -4.695  30.373 -82.341  1.00  0.00              
ATOM    679 1HG2 VAL A  51      -6.682  29.813 -84.632  1.00  0.00              
ATOM    680 2HG2 VAL A  51      -5.993  28.573 -83.557  1.00  0.00              
ATOM    681 3HG2 VAL A  51      -7.758  28.726 -83.722  1.00  0.00              
ATOM    682  N   THR A  52      -6.049  30.593 -79.270  1.00  0.00              
ATOM    683  CA  THR A  52      -5.946  31.609 -78.237  1.00  0.00              
ATOM    684  C   THR A  52      -4.855  32.555 -78.722  1.00  0.00              
ATOM    685  O   THR A  52      -3.770  32.120 -79.133  1.00  0.00              
ATOM    686  CB  THR A  52      -5.592  31.033 -76.853  1.00  0.00              
ATOM    687  OG1 THR A  52      -6.540  30.017 -76.499  1.00  0.00              
ATOM    688  CG2 THR A  52      -5.612  32.129 -75.799  1.00  0.00              
ATOM    689  H   THR A  52      -5.332  29.885 -79.337  1.00  0.00              
ATOM    690  HA  THR A  52      -6.894  32.139 -78.145  1.00  0.00              
ATOM    691  HB  THR A  52      -4.597  30.590 -76.898  1.00  0.00              
ATOM    692  HG1 THR A  52      -6.311  29.198 -76.945  1.00  0.00              
ATOM    693 1HG2 THR A  52      -5.359  31.702 -74.828  1.00  0.00              
ATOM    694 2HG2 THR A  52      -4.884  32.897 -76.059  1.00  0.00              
ATOM    695 3HG2 THR A  52      -6.606  32.571 -75.753  1.00  0.00              
ATOM    696  N   VAL A  53      -5.157  33.845 -78.704  1.00  0.00              
ATOM    697  CA  VAL A  53      -4.216  34.862 -79.141  1.00  0.00              
ATOM    698  C   VAL A  53      -3.886  35.746 -77.949  1.00  0.00              
ATOM    699  O   VAL A  53      -4.787  36.270 -77.291  1.00  0.00              
ATOM    700  CB  VAL A  53      -4.822  35.738 -80.272  1.00  0.00              
ATOM    701  CG1 VAL A  53      -3.787  36.741 -80.763  1.00  0.00              
ATOM    702  CG2 VAL A  53      -5.312  34.861 -81.421  1.00  0.00              
ATOM    703  H   VAL A  53      -6.070  34.127 -78.376  1.00  0.00              
ATOM    704  HA  VAL A  53      -3.277  34.417 -79.473  1.00  0.00              
ATOM    705  HB  VAL A  53      -5.692  36.266 -79.883  1.00  0.00              
ATOM    706 1HG1 VAL A  53      -4.220  37.352 -81.556  1.00  0.00              
ATOM    707 2HG1 VAL A  53      -3.482  37.383 -79.937  1.00  0.00              
ATOM    708 3HG1 VAL A  53      -2.919  36.208 -81.150  1.00  0.00              
ATOM    709 1HG2 VAL A  53      -5.734  35.489 -82.205  1.00  0.00              
ATOM    710 2HG2 VAL A  53      -4.475  34.290 -81.824  1.00  0.00              
ATOM    711 3HG2 VAL A  53      -6.077  34.175 -81.055  1.00  0.00              
ATOM    712  N   GLU A  54      -2.596  35.899 -77.676  1.00  0.00              
ATOM    713  CA  GLU A  54      -2.137  36.731 -76.569  1.00  0.00              
ATOM    714  C   GLU A  54      -1.176  37.783 -77.092  1.00  0.00              
ATOM    715  O   GLU A  54      -0.222  37.464 -77.809  1.00  0.00              
ATOM    716  CB  GLU A  54      -1.465  35.884 -75.486  1.00  0.00              
ATOM    717  CG  GLU A  54      -2.310  34.724 -74.980  1.00  0.00              
ATOM    718  CD  GLU A  54      -1.581  33.934 -73.929  1.00  0.00              
ATOM    719  OE1 GLU A  54      -0.492  33.487 -74.198  1.00  0.00              
ATOM    720  OE2 GLU A  54      -2.061  33.873 -72.822  1.00  0.00              
ATOM    721  H   GLU A  54      -1.914  35.426 -78.251  1.00  0.00              
ATOM    722  HA  GLU A  54      -2.985  37.251 -76.121  1.00  0.00              
ATOM    723 1HB  GLU A  54      -0.538  35.499 -75.912  1.00  0.00              
ATOM    724 2HB  GLU A  54      -1.234  36.553 -74.656  1.00  0.00              
ATOM    725 1HG  GLU A  54      -3.282  35.031 -74.594  1.00  0.00              
ATOM    726 2HG  GLU A  54      -2.451  34.105 -75.866  1.00  0.00              
ATOM    727  N   TRP A  55      -1.438  39.035 -76.731  1.00  0.00              
ATOM    728  CA  TRP A  55      -0.602  40.155 -77.130  1.00  0.00              
ATOM    729  C   TRP A  55      -0.061  40.884 -75.913  1.00  0.00              
ATOM    730  O   TRP A  55      -0.812  41.223 -75.000  1.00  0.00              
ATOM    731  CB  TRP A  55      -1.389  41.198 -77.933  1.00  0.00              
ATOM    732  CG  TRP A  55      -1.985  40.739 -79.215  1.00  0.00              
ATOM    733  CD1 TRP A  55      -3.303  40.467 -79.457  1.00  0.00              
ATOM    734  CD2 TRP A  55      -1.298  40.523 -80.451  1.00  0.00              
ATOM    735  NE1 TRP A  55      -3.479  40.099 -80.768  1.00  0.00              
ATOM    736  CE2 TRP A  55      -2.264  40.121 -81.400  1.00  0.00              
ATOM    737  CE3 TRP A  55       0.041  40.631 -80.850  1.00  0.00              
ATOM    738  CZ2 TRP A  55      -1.933  39.825 -82.725  1.00  0.00              
ATOM    739  CZ3 TRP A  55       0.368  40.339 -82.171  1.00  0.00              
ATOM    740  CH2 TRP A  55      -0.617  39.938 -83.090  1.00  0.00              
ATOM    741  H   TRP A  55      -2.251  39.208 -76.157  1.00  0.00              
ATOM    742  HA  TRP A  55       0.259  39.792 -77.691  1.00  0.00              
ATOM    743 1HB  TRP A  55      -2.230  41.569 -77.347  1.00  0.00              
ATOM    744 2HB  TRP A  55      -0.740  42.031 -78.205  1.00  0.00              
ATOM    745  HD1 TRP A  55      -3.990  40.575 -78.620  1.00  0.00              
ATOM    746  HE1 TRP A  55      -4.359  39.852 -81.197  1.00  0.00              
ATOM    747  HE3 TRP A  55       0.841  40.936 -80.176  1.00  0.00              
ATOM    748  HZ2 TRP A  55      -2.725  39.521 -83.410  1.00  0.00              
ATOM    749  HZ3 TRP A  55       1.411  40.429 -82.476  1.00  0.00              
ATOM    750  HH2 TRP A  55      -0.325  39.712 -84.116  1.00  0.00              
ATOM    751  N   TRP A  56       1.244  41.116 -75.894  1.00  0.00              
ATOM    752  CA  TRP A  56       1.845  41.919 -74.838  1.00  0.00              
ATOM    753  C   TRP A  56       3.194  42.403 -75.323  1.00  0.00              
ATOM    754  O   TRP A  56       3.718  41.926 -76.333  1.00  0.00              
ATOM    755  CB  TRP A  56       1.961  41.160 -73.502  1.00  0.00              
ATOM    756  CG  TRP A  56       3.083  40.186 -73.382  1.00  0.00              
ATOM    757  CD1 TRP A  56       4.343  40.430 -72.912  1.00  0.00              
ATOM    758  CD2 TRP A  56       3.032  38.791 -73.692  1.00  0.00              
ATOM    759  NE1 TRP A  56       5.079  39.268 -72.906  1.00  0.00              
ATOM    760  CE2 TRP A  56       4.298  38.247 -73.382  1.00  0.00              
ATOM    761  CE3 TRP A  56       2.037  37.946 -74.202  1.00  0.00              
ATOM    762  CZ2 TRP A  56       4.595  36.888 -73.564  1.00  0.00              
ATOM    763  CZ3 TRP A  56       2.331  36.597 -74.383  1.00  0.00              
ATOM    764  CH2 TRP A  56       3.600  36.082 -74.065  1.00  0.00              
ATOM    765  H   TRP A  56       1.835  40.734 -76.618  1.00  0.00              
ATOM    766  HA  TRP A  56       1.218  42.786 -74.631  1.00  0.00              
ATOM    767 1HB  TRP A  56       2.108  41.862 -72.681  1.00  0.00              
ATOM    768 2HB  TRP A  56       1.059  40.575 -73.323  1.00  0.00              
ATOM    769  HD1 TRP A  56       4.572  41.455 -72.625  1.00  0.00              
ATOM    770  HE1 TRP A  56       6.038  39.180 -72.602  1.00  0.00              
ATOM    771  HE3 TRP A  56       1.039  38.296 -74.463  1.00  0.00              
ATOM    772  HZ2 TRP A  56       5.590  36.527 -73.303  1.00  0.00              
ATOM    773  HZ3 TRP A  56       1.550  35.948 -74.779  1.00  0.00              
ATOM    774  HH2 TRP A  56       3.798  35.021 -74.220  1.00  0.00              
ATOM    775  N   THR A  57       3.728  43.393 -74.625  1.00  0.00              
ATOM    776  CA  THR A  57       5.016  43.962 -74.962  1.00  0.00              
ATOM    777  C   THR A  57       5.970  43.615 -73.829  1.00  0.00              
ATOM    778  O   THR A  57       5.836  44.111 -72.711  1.00  0.00              
ATOM    779  CB  THR A  57       4.901  45.484 -75.129  1.00  0.00              
ATOM    780  OG1 THR A  57       3.946  45.768 -76.162  1.00  0.00              
ATOM    781  CG2 THR A  57       6.242  46.085 -75.514  1.00  0.00              
ATOM    782  H   THR A  57       3.219  43.761 -73.834  1.00  0.00              
ATOM    783  HA  THR A  57       5.386  43.516 -75.886  1.00  0.00              
ATOM    784  HB  THR A  57       4.567  45.920 -74.187  1.00  0.00              
ATOM    785  HG1 THR A  57       3.058  45.694 -75.805  1.00  0.00              
ATOM    786 1HG2 THR A  57       6.137  47.164 -75.627  1.00  0.00              
ATOM    787 2HG2 THR A  57       6.974  45.870 -74.735  1.00  0.00              
ATOM    788 3HG2 THR A  57       6.576  45.652 -76.456  1.00  0.00              
ATOM    789  N   HIS A  58       6.920  42.737 -74.132  1.00  0.00              
ATOM    790  CA  HIS A  58       7.898  42.270 -73.156  1.00  0.00              
ATOM    791  C   HIS A  58       8.617  43.368 -72.385  1.00  0.00              
ATOM    792  O   HIS A  58       8.640  43.354 -71.154  1.00  0.00              
ATOM    793  CB  HIS A  58       8.949  41.391 -73.838  1.00  0.00              
ATOM    794  CG  HIS A  58      10.052  40.954 -72.924  1.00  0.00              
ATOM    795  ND1 HIS A  58       9.852  40.067 -71.887  1.00  0.00              
ATOM    796  CD2 HIS A  58      11.359  41.303 -72.871  1.00  0.00              
ATOM    797  CE1 HIS A  58      10.988  39.889 -71.237  1.00  0.00              
ATOM    798  NE2 HIS A  58      11.918  40.628 -71.814  1.00  0.00              
ATOM    799  H   HIS A  58       6.961  42.383 -75.077  1.00  0.00              
ATOM    800  HA  HIS A  58       7.395  41.689 -72.383  1.00  0.00              
ATOM    801 1HB  HIS A  58       8.486  40.482 -74.224  1.00  0.00              
ATOM    802 2HB  HIS A  58       9.419  41.935 -74.657  1.00  0.00              
ATOM    803  HD1 HIS A  58       9.010  39.563 -71.694  1.00  0.00              
ATOM    804  HD2 HIS A  58      11.971  41.971 -73.478  1.00  0.00              
ATOM    805  HE1 HIS A  58      11.037  39.219 -70.379  1.00  0.00              
ATOM    806  N   SER A  59       9.205  44.315 -73.106  1.00  0.00              
ATOM    807  CA  SER A  59       9.954  45.388 -72.468  1.00  0.00              
ATOM    808  C   SER A  59       9.129  46.171 -71.460  1.00  0.00              
ATOM    809  O   SER A  59       9.653  46.613 -70.434  1.00  0.00              
ATOM    810  CB  SER A  59      10.523  46.344 -73.523  1.00  0.00              
ATOM    811  OG  SER A  59       9.506  47.134 -74.113  1.00  0.00              
ATOM    812  H   SER A  59       9.135  44.296 -74.113  1.00  0.00              
ATOM    813  HA  SER A  59      10.868  45.047 -71.979  1.00  0.00              
ATOM    814 1HB  SER A  59      11.252  46.997 -73.044  1.00  0.00              
ATOM    815 2HB  SER A  59      11.016  45.757 -74.297  1.00  0.00              
ATOM    816  HG  SER A  59       9.817  47.479 -74.954  1.00  0.00              
ATOM    817  N   ALA A  60       7.842  46.336 -71.745  1.00  0.00              
ATOM    818  CA  ALA A  60       6.947  47.081 -70.870  1.00  0.00              
ATOM    819  C   ALA A  60       6.348  46.221 -69.764  1.00  0.00              
ATOM    820  O   ALA A  60       5.770  46.745 -68.810  1.00  0.00              
ATOM    821  CB  ALA A  60       5.832  47.710 -71.695  1.00  0.00              
ATOM    822  H   ALA A  60       7.475  45.932 -72.595  1.00  0.00              
ATOM    823  HA  ALA A  60       7.517  47.865 -70.372  1.00  0.00              
ATOM    824 1HB  ALA A  60       5.164  48.267 -71.038  1.00  0.00              
ATOM    825 2HB  ALA A  60       6.262  48.387 -72.433  1.00  0.00              
ATOM    826 3HB  ALA A  60       5.271  46.928 -72.204  1.00  0.00              
ATOM    827  N   GLY A  61       6.480  44.907 -69.897  1.00  0.00              
ATOM    828  CA  GLY A  61       5.932  44.006 -68.899  1.00  0.00              
ATOM    829  C   GLY A  61       4.417  44.073 -68.856  1.00  0.00              
ATOM    830  O   GLY A  61       3.808  43.890 -67.800  1.00  0.00              
ATOM    831  H   GLY A  61       6.964  44.521 -70.695  1.00  0.00              
ATOM    832 1HA  GLY A  61       6.232  42.985 -69.138  1.00  0.00              
ATOM    833 2HA  GLY A  61       6.323  44.279 -67.920  1.00  0.00              
ATOM    834  N   GLY A  62       3.798  44.335 -70.002  1.00  0.00              
ATOM    835  CA  GLY A  62       2.353  44.425 -70.034  1.00  0.00              
ATOM    836  C   GLY A  62       1.766  44.823 -71.370  1.00  0.00              
ATOM    837  O   GLY A  62       2.409  44.708 -72.418  1.00  0.00              
ATOM    838  H   GLY A  62       4.319  44.473 -70.856  1.00  0.00              
ATOM    839 1HA  GLY A  62       1.930  43.454 -69.775  1.00  0.00              
ATOM    840 2HA  GLY A  62       2.026  45.168 -69.307  1.00  0.00              
ATOM    841  N   VAL A  63       0.533  45.310 -71.314  1.00  0.00              
ATOM    842  CA  VAL A  63      -0.215  45.710 -72.495  1.00  0.00              
ATOM    843  C   VAL A  63      -0.002  47.174 -72.860  1.00  0.00              
ATOM    844  O   VAL A  63      -0.119  48.062 -72.011  1.00  0.00              
ATOM    845  CB  VAL A  63      -1.721  45.448 -72.274  1.00  0.00              
ATOM    846  CG1 VAL A  63      -2.517  45.864 -73.494  1.00  0.00              
ATOM    847  CG2 VAL A  63      -1.946  43.973 -71.974  1.00  0.00              
ATOM    848  H   VAL A  63       0.103  45.403 -70.405  1.00  0.00              
ATOM    849  HA  VAL A  63       0.122  45.169 -73.380  1.00  0.00              
ATOM    850  HB  VAL A  63      -2.054  46.010 -71.402  1.00  0.00              
ATOM    851 1HG1 VAL A  63      -3.576  45.672 -73.320  1.00  0.00              
ATOM    852 2HG1 VAL A  63      -2.367  46.927 -73.681  1.00  0.00              
ATOM    853 3HG1 VAL A  63      -2.183  45.292 -74.359  1.00  0.00              
ATOM    854 1HG2 VAL A  63      -3.009  43.791 -71.818  1.00  0.00              
ATOM    855 2HG2 VAL A  63      -1.594  43.374 -72.814  1.00  0.00              
ATOM    856 3HG2 VAL A  63      -1.395  43.696 -71.075  1.00  0.00              
ATOM    857  N   THR A  64       0.315  47.416 -74.127  1.00  0.00              
ATOM    858  CA  THR A  64       0.543  48.769 -74.624  1.00  0.00              
ATOM    859  C   THR A  64      -0.424  49.070 -75.763  1.00  0.00              
ATOM    860  O   THR A  64      -1.202  48.209 -76.175  1.00  0.00              
ATOM    861  CB  THR A  64       1.971  48.942 -75.164  1.00  0.00              
ATOM    862  OG1 THR A  64       2.137  48.125 -76.330  1.00  0.00              
ATOM    863  CG2 THR A  64       2.994  48.547 -74.106  1.00  0.00              
ATOM    864  H   THR A  64       0.400  46.637 -74.764  1.00  0.00              
ATOM    865  HA  THR A  64       0.346  49.491 -73.831  1.00  0.00              
ATOM    866  HB  THR A  64       2.121  49.985 -75.442  1.00  0.00              
ATOM    867  HG1 THR A  64       1.989  47.205 -76.099  1.00  0.00              
ATOM    868 1HG2 THR A  64       3.999  48.677 -74.507  1.00  0.00              
ATOM    869 2HG2 THR A  64       2.869  49.178 -73.226  1.00  0.00              
ATOM    870 3HG2 THR A  64       2.845  47.504 -73.829  1.00  0.00              
ATOM    871  N   GLU A  65      -0.362  50.292 -76.278  1.00  0.00              
ATOM    872  CA  GLU A  65      -1.236  50.695 -77.368  1.00  0.00              
ATOM    873  C   GLU A  65      -1.046  49.793 -78.589  1.00  0.00              
ATOM    874  O   GLU A  65      -2.008  49.479 -79.291  1.00  0.00              
ATOM    875  CB  GLU A  65      -0.964  52.156 -77.737  1.00  0.00              
ATOM    876  CG  GLU A  65      -2.119  52.851 -78.438  1.00  0.00              
ATOM    877  CD  GLU A  65      -3.419  52.757 -77.653  1.00  0.00              
ATOM    878  OE1 GLU A  65      -3.367  52.723 -76.406  1.00  0.00              
ATOM    879  OE2 GLU A  65      -4.497  52.732 -78.281  1.00  0.00              
ATOM    880  H   GLU A  65       0.303  50.957 -75.909  1.00  0.00              
ATOM    881  HA  GLU A  65      -2.278  50.590 -77.065  1.00  0.00              
ATOM    882 1HB  GLU A  65      -0.734  52.681 -76.810  1.00  0.00              
ATOM    883 2HB  GLU A  65      -0.088  52.163 -78.386  1.00  0.00              
ATOM    884 1HG  GLU A  65      -1.922  53.899 -78.663  1.00  0.00              
ATOM    885 2HG  GLU A  65      -2.226  52.295 -79.368  1.00  0.00              
ATOM    886  N   LYS A  66       0.189  49.371 -78.844  1.00  0.00              
ATOM    887  CA  LYS A  66       0.452  48.502 -79.987  1.00  0.00              
ATOM    888  C   LYS A  66      -0.304  47.185 -79.837  1.00  0.00              
ATOM    889  O   LYS A  66      -0.820  46.642 -80.813  1.00  0.00              
ATOM    890  CB  LYS A  66       1.949  48.218 -80.114  1.00  0.00              
ATOM    891  CG  LYS A  66       2.323  47.400 -81.340  1.00  0.00              
ATOM    892  CD  LYS A  66       1.998  48.147 -82.623  1.00  0.00              
ATOM    893  CE  LYS A  66       2.525  47.401 -83.839  1.00  0.00              
ATOM    894  NZ  LYS A  66       2.244  48.141 -85.100  1.00  0.00              
ATOM    895  H   LYS A  66       0.957  49.648 -78.249  1.00  0.00              
ATOM    896  HA  LYS A  66       0.092  48.976 -80.901  1.00  0.00              
ATOM    897 1HB  LYS A  66       2.455  49.183 -80.150  1.00  0.00              
ATOM    898 2HB  LYS A  66       2.251  47.684 -79.213  1.00  0.00              
ATOM    899 1HG  LYS A  66       3.392  47.189 -81.302  1.00  0.00              
ATOM    900 2HG  LYS A  66       1.768  46.463 -81.314  1.00  0.00              
ATOM    901 1HD  LYS A  66       0.915  48.253 -82.699  1.00  0.00              
ATOM    902 2HD  LYS A  66       2.455  49.135 -82.575  1.00  0.00              
ATOM    903 1HE  LYS A  66       3.600  47.272 -83.722  1.00  0.00              
ATOM    904 2HE  LYS A  66       2.045  46.423 -83.874  1.00  0.00              
ATOM    905 1HZ  LYS A  66       2.606  47.618 -85.885  1.00  0.00              
ATOM    906 2HZ  LYS A  66       1.246  48.260 -85.206  1.00  0.00              
ATOM    907 3HZ  LYS A  66       2.689  49.047 -85.065  1.00  0.00              
ATOM    908  N   ASP A  67      -0.358  46.666 -78.616  1.00  0.00              
ATOM    909  CA  ASP A  67      -1.063  45.418 -78.369  1.00  0.00              
ATOM    910  C   ASP A  67      -2.549  45.575 -78.656  1.00  0.00              
ATOM    911  O   ASP A  67      -3.173  44.689 -79.239  1.00  0.00              
ATOM    912  CB  ASP A  67      -0.827  44.979 -76.932  1.00  0.00              
ATOM    913  CG  ASP A  67       0.624  44.662 -76.676  1.00  0.00              
ATOM    914  OD1 ASP A  67       1.154  43.772 -77.371  1.00  0.00              
ATOM    915  OD2 ASP A  67       1.238  45.307 -75.799  1.00  0.00              
ATOM    916  H   ASP A  67       0.093  47.137 -77.845  1.00  0.00              
ATOM    917  HA  ASP A  67      -0.691  44.645 -79.042  1.00  0.00              
ATOM    918 1HB  ASP A  67      -1.210  45.684 -76.194  1.00  0.00              
ATOM    919 2HB  ASP A  67      -1.425  44.067 -76.910  1.00  0.00              
ATOM    920  N   ARG A  68      -3.120  46.706 -78.254  1.00  0.00              
ATOM    921  CA  ARG A  68      -4.532  46.946 -78.511  1.00  0.00              
ATOM    922  C   ARG A  68      -4.795  47.085 -80.003  1.00  0.00              
ATOM    923  O   ARG A  68      -5.838  46.652 -80.495  1.00  0.00              
ATOM    924  CB  ARG A  68      -5.004  48.175 -77.737  1.00  0.00              
ATOM    925  CG  ARG A  68      -5.103  47.938 -76.239  1.00  0.00              
ATOM    926  CD  ARG A  68      -5.734  49.119 -75.515  1.00  0.00              
ATOM    927  NE  ARG A  68      -4.771  50.176 -75.224  1.00  0.00              
ATOM    928  CZ  ARG A  68      -3.941  50.166 -74.185  1.00  0.00              
ATOM    929  NH1 ARG A  68      -3.957  49.151 -73.331  1.00  0.00              
ATOM    930  NH2 ARG A  68      -3.096  51.171 -74.000  1.00  0.00              
ATOM    931  H   ARG A  68      -2.582  47.409 -77.767  1.00  0.00              
ATOM    932  HA  ARG A  68      -5.120  46.095 -78.166  1.00  0.00              
ATOM    933 1HB  ARG A  68      -4.293  48.974 -77.943  1.00  0.00              
ATOM    934 2HB  ARG A  68      -5.981  48.447 -78.137  1.00  0.00              
ATOM    935 1HG  ARG A  68      -5.710  47.049 -76.068  1.00  0.00              
ATOM    936 2HG  ARG A  68      -4.098  47.773 -75.847  1.00  0.00              
ATOM    937 1HD  ARG A  68      -6.524  49.535 -76.139  1.00  0.00              
ATOM    938 2HD  ARG A  68      -6.159  48.771 -74.574  1.00  0.00              
ATOM    939  HE  ARG A  68      -4.584  51.034 -75.726  1.00  0.00              
ATOM    940 1HH1 ARG A  68      -4.601  48.385 -73.472  1.00  0.00              
ATOM    941 2HH1 ARG A  68      -3.325  49.148 -72.543  1.00  0.00              
ATOM    942 1HH2 ARG A  68      -3.085  51.944 -74.651  1.00  0.00              
ATOM    943 2HH2 ARG A  68      -2.468  51.160 -73.210  1.00  0.00              
ATOM    944  N   GLU A  69      -3.851  47.682 -80.723  1.00  0.00              
ATOM    945  CA  GLU A  69      -3.989  47.822 -82.164  1.00  0.00              
ATOM    946  C   GLU A  69      -3.985  46.428 -82.790  1.00  0.00              
ATOM    947  O   GLU A  69      -4.800  46.126 -83.658  1.00  0.00              
ATOM    948  CB  GLU A  69      -2.832  48.637 -82.742  1.00  0.00              
ATOM    949  CG  GLU A  69      -2.864  48.731 -84.256  1.00  0.00              
ATOM    950  CD  GLU A  69      -1.643  49.413 -84.835  1.00  0.00              
ATOM    951  OE1 GLU A  69      -1.610  49.608 -86.067  1.00  0.00              
ATOM    952  OE2 GLU A  69      -0.719  49.754 -84.068  1.00  0.00              
ATOM    953  H   GLU A  69      -3.025  48.045 -80.270  1.00  0.00              
ATOM    954  HA  GLU A  69      -4.942  48.297 -82.400  1.00  0.00              
ATOM    955 1HB  GLU A  69      -2.895  49.634 -82.305  1.00  0.00              
ATOM    956 2HB  GLU A  69      -1.909  48.156 -82.417  1.00  0.00              
ATOM    957 1HG  GLU A  69      -2.983  47.766 -84.748  1.00  0.00              
ATOM    958 2HG  GLU A  69      -3.738  49.350 -84.456  1.00  0.00              
ATOM    959  N   MET A  70      -3.062  45.576 -82.349  1.00  0.00              
ATOM    960  CA  MET A  70      -2.987  44.223 -82.887  1.00  0.00              
ATOM    961  C   MET A  70      -4.262  43.438 -82.592  1.00  0.00              
ATOM    962  O   MET A  70      -4.709  42.648 -83.417  1.00  0.00              
ATOM    963  CB  MET A  70      -1.766  43.481 -82.332  1.00  0.00              
ATOM    964  CG  MET A  70      -0.434  44.125 -82.701  1.00  0.00              
ATOM    965  SD  MET A  70      -0.221  44.453 -84.477  1.00  0.00              
ATOM    966  CE  MET A  70      -0.083  42.779 -85.114  1.00  0.00              
ATOM    967  H   MET A  70      -2.404  45.859 -81.637  1.00  0.00              
ATOM    968  HA  MET A  70      -2.891  44.259 -83.972  1.00  0.00              
ATOM    969 1HB  MET A  70      -1.876  43.455 -81.249  1.00  0.00              
ATOM    970 2HB  MET A  70      -1.806  42.465 -82.726  1.00  0.00              
ATOM    971 1HG  MET A  70      -0.355  45.072 -82.167  1.00  0.00              
ATOM    972 2HG  MET A  70       0.366  43.458 -82.379  1.00  0.00              
ATOM    973 1HE  MET A  70       0.052  42.810 -86.195  1.00  0.00              
ATOM    974 2HE  MET A  70       0.774  42.284 -84.655  1.00  0.00              
ATOM    975 3HE  MET A  70      -0.992  42.224 -84.878  1.00  0.00              
ATOM    976  N   ALA A  71      -4.846  43.656 -81.419  1.00  0.00              
ATOM    977  CA  ALA A  71      -6.081  42.973 -81.058  1.00  0.00              
ATOM    978  C   ALA A  71      -7.203  43.381 -82.019  1.00  0.00              
ATOM    979  O   ALA A  71      -7.959  42.541 -82.503  1.00  0.00              
ATOM    980  CB  ALA A  71      -6.464  43.316 -79.627  1.00  0.00              
ATOM    981  H   ALA A  71      -4.432  44.304 -80.764  1.00  0.00              
ATOM    982  HA  ALA A  71      -5.927  41.898 -81.155  1.00  0.00              
ATOM    983 1HB  ALA A  71      -7.388  42.801 -79.366  1.00  0.00              
ATOM    984 2HB  ALA A  71      -5.669  43.000 -78.951  1.00  0.00              
ATOM    985 3HB  ALA A  71      -6.611  44.391 -79.538  1.00  0.00              
ATOM    986  N   ARG A  72      -7.305  44.674 -82.302  1.00  0.00              
ATOM    987  CA  ARG A  72      -8.344  45.148 -83.207  1.00  0.00              
ATOM    988  C   ARG A  72      -8.124  44.626 -84.625  1.00  0.00              
ATOM    989  O   ARG A  72      -9.082  44.251 -85.311  1.00  0.00              
ATOM    990  CB  ARG A  72      -8.390  46.676 -83.210  1.00  0.00              
ATOM    991  CG  ARG A  72      -8.939  47.281 -81.933  1.00  0.00              
ATOM    992  CD  ARG A  72      -9.174  48.772 -82.103  1.00  0.00              
ATOM    993  NE  ARG A  72      -7.929  49.530 -82.107  1.00  0.00              
ATOM    994  CZ  ARG A  72      -7.273  49.881 -81.006  1.00  0.00              
ATOM    995  NH1 ARG A  72      -7.747  49.546 -79.809  1.00  0.00              
ATOM    996  NH2 ARG A  72      -6.148  50.567 -81.107  1.00  0.00              
ATOM    997  H   ARG A  72      -6.666  45.341 -81.894  1.00  0.00              
ATOM    998  HA  ARG A  72      -9.315  44.769 -82.885  1.00  0.00              
ATOM    999 1HB  ARG A  72      -7.371  47.025 -83.372  1.00  0.00              
ATOM   1000 2HB  ARG A  72      -9.014  46.973 -84.053  1.00  0.00              
ATOM   1001 1HG  ARG A  72      -9.879  46.785 -81.690  1.00  0.00              
ATOM   1002 2HG  ARG A  72      -8.220  47.109 -81.131  1.00  0.00              
ATOM   1003 1HD  ARG A  72      -9.688  48.944 -83.048  1.00  0.00              
ATOM   1004 2HD  ARG A  72      -9.795  49.128 -81.282  1.00  0.00              
ATOM   1005  HE  ARG A  72      -7.395  49.889 -82.888  1.00  0.00              
ATOM   1006 1HH1 ARG A  72      -8.608  49.023 -79.738  1.00  0.00              
ATOM   1007 2HH1 ARG A  72      -7.244  49.816 -78.976  1.00  0.00              
ATOM   1008 1HH2 ARG A  72      -5.794  50.820 -82.020  1.00  0.00              
ATOM   1009 2HH2 ARG A  72      -5.648  50.836 -80.273  1.00  0.00              
ATOM   1010  N   LEU A  73      -6.869  44.583 -85.063  1.00  0.00              
ATOM   1011  CA  LEU A  73      -6.567  44.088 -86.400  1.00  0.00              
ATOM   1012  C   LEU A  73      -6.839  42.586 -86.475  1.00  0.00              
ATOM   1013  O   LEU A  73      -7.209  42.071 -87.532  1.00  0.00              
ATOM   1014  CB  LEU A  73      -5.115  44.405 -86.765  1.00  0.00              
ATOM   1015  CG  LEU A  73      -4.829  45.902 -86.951  1.00  0.00              
ATOM   1016  CD1 LEU A  73      -3.344  46.127 -87.151  1.00  0.00              
ATOM   1017  CD2 LEU A  73      -5.621  46.435 -88.142  1.00  0.00              
ATOM   1018  H   LEU A  73      -6.112  44.894 -84.471  1.00  0.00              
ATOM   1019  HA  LEU A  73      -7.222  44.570 -87.124  1.00  0.00              
ATOM   1020 1HB  LEU A  73      -4.622  44.031 -85.869  1.00  0.00              
ATOM   1021 2HB  LEU A  73      -4.782  43.831 -87.629  1.00  0.00              
ATOM   1022  HG  LEU A  73      -5.189  46.414 -86.058  1.00  0.00              
ATOM   1023 1HD1 LEU A  73      -3.151  47.192 -87.282  1.00  0.00              
ATOM   1024 2HD1 LEU A  73      -2.800  45.766 -86.278  1.00  0.00              
ATOM   1025 3HD1 LEU A  73      -3.010  45.587 -88.036  1.00  0.00              
ATOM   1026 1HD2 LEU A  73      -5.415  47.498 -88.269  1.00  0.00              
ATOM   1027 2HD2 LEU A  73      -5.328  45.898 -89.044  1.00  0.00              
ATOM   1028 3HD2 LEU A  73      -6.687  46.292 -87.964  1.00  0.00              
ATOM   1029  N   THR A  74      -6.672  41.888 -85.353  1.00  0.00              
ATOM   1030  CA  THR A  74      -6.934  40.453 -85.304  1.00  0.00              
ATOM   1031  C   THR A  74      -8.434  40.215 -85.500  1.00  0.00              
ATOM   1032  O   THR A  74      -8.842  39.360 -86.289  1.00  0.00              
ATOM   1033  CB  THR A  74      -6.480  39.846 -83.954  1.00  0.00              
ATOM   1034  OG1 THR A  74      -5.051  39.932 -83.845  1.00  0.00              
ATOM   1035  CG2 THR A  74      -6.886  38.388 -83.858  1.00  0.00              
ATOM   1036  H   THR A  74      -6.357  42.360 -84.517  1.00  0.00              
ATOM   1037  HA  THR A  74      -6.408  39.954 -86.118  1.00  0.00              
ATOM   1038  HB  THR A  74      -6.944  40.404 -83.141  1.00  0.00              
ATOM   1039  HG1 THR A  74      -4.646  39.446 -84.567  1.00  0.00              
ATOM   1040 1HG2 THR A  74      -6.557  37.982 -82.901  1.00  0.00              
ATOM   1041 2HG2 THR A  74      -7.970  38.307 -83.935  1.00  0.00              
ATOM   1042 3HG2 THR A  74      -6.422  37.828 -84.669  1.00  0.00              
ATOM   1043  N   ASP A  75      -9.260  40.971 -84.784  1.00  0.00              
ATOM   1044  CA  ASP A  75     -10.706  40.821 -84.927  1.00  0.00              
ATOM   1045  C   ASP A  75     -11.162  41.159 -86.335  1.00  0.00              
ATOM   1046  O   ASP A  75     -12.089  40.540 -86.859  1.00  0.00              
ATOM   1047  CB  ASP A  75     -11.456  41.727 -83.952  1.00  0.00              
ATOM   1048  CG  ASP A  75     -11.512  41.162 -82.556  1.00  0.00              
ATOM   1049  OD1 ASP A  75     -11.440  39.926 -82.404  1.00  0.00              
ATOM   1050  OD2 ASP A  75     -11.651  41.958 -81.607  1.00  0.00              
ATOM   1051  H   ASP A  75      -8.898  41.655 -84.135  1.00  0.00              
ATOM   1052  HA  ASP A  75     -10.989  39.782 -84.752  1.00  0.00              
ATOM   1053 1HB  ASP A  75     -11.081  42.750 -83.934  1.00  0.00              
ATOM   1054 2HB  ASP A  75     -12.449  41.711 -84.401  1.00  0.00              
ATOM   1055  N   ALA A  76     -10.518  42.151 -86.936  1.00  0.00              
ATOM   1056  CA  ALA A  76     -10.876  42.572 -88.282  1.00  0.00              
ATOM   1057  C   ALA A  76     -10.738  41.429 -89.286  1.00  0.00              
ATOM   1058  O   ALA A  76     -11.451  41.390 -90.291  1.00  0.00              
ATOM   1059  CB  ALA A  76     -10.012  43.750 -88.700  1.00  0.00              
ATOM   1060  H   ALA A  76      -9.766  42.625 -86.456  1.00  0.00              
ATOM   1061  HA  ALA A  76     -11.923  42.875 -88.287  1.00  0.00              
ATOM   1062 1HB  ALA A  76     -10.285  44.060 -89.709  1.00  0.00              
ATOM   1063 2HB  ALA A  76     -10.169  44.580 -88.010  1.00  0.00              
ATOM   1064 3HB  ALA A  76      -8.964  43.456 -88.683  1.00  0.00              
ATOM   1065  N   LEU A  77      -9.828  40.499 -89.013  1.00  0.00              
ATOM   1066  CA  LEU A  77      -9.606  39.353 -89.895  1.00  0.00              
ATOM   1067  C   LEU A  77     -10.869  38.516 -90.056  1.00  0.00              
ATOM   1068  O   LEU A  77     -11.042  37.825 -91.060  1.00  0.00              
ATOM   1069  CB  LEU A  77      -8.496  38.459 -89.338  1.00  0.00              
ATOM   1070  CG  LEU A  77      -7.094  39.049 -89.180  1.00  0.00              
ATOM   1071  CD1 LEU A  77      -6.203  38.051 -88.447  1.00  0.00              
ATOM   1072  CD2 LEU A  77      -6.517  39.378 -90.548  1.00  0.00              
ATOM   1073  H   LEU A  77      -9.275  40.587 -88.173  1.00  0.00              
ATOM   1074  HA  LEU A  77      -9.344  39.705 -90.892  1.00  0.00              
ATOM   1075 1HB  LEU A  77      -8.907  38.261 -88.350  1.00  0.00              
ATOM   1076 2HB  LEU A  77      -8.415  37.524 -89.892  1.00  0.00              
ATOM   1077  HG  LEU A  77      -7.197  39.985 -88.630  1.00  0.00              
ATOM   1078 1HD1 LEU A  77      -5.203  38.470 -88.333  1.00  0.00              
ATOM   1079 2HD1 LEU A  77      -6.622  37.844 -87.462  1.00  0.00              
ATOM   1080 3HD1 LEU A  77      -6.145  37.126 -89.020  1.00  0.00              
ATOM   1081 1HD2 LEU A  77      -5.518  39.799 -90.429  1.00  0.00              
ATOM   1082 2HD2 LEU A  77      -6.460  38.469 -91.147  1.00  0.00              
ATOM   1083 3HD2 LEU A  77      -7.158  40.103 -91.049  1.00  0.00              
ATOM   1084  N   LEU A  78     -11.746  38.572 -89.061  1.00  0.00              
ATOM   1085  CA  LEU A  78     -12.986  37.805 -89.089  1.00  0.00              
ATOM   1086  C   LEU A  78     -14.031  38.430 -90.005  1.00  0.00              
ATOM   1087  O   LEU A  78     -14.934  37.741 -90.481  1.00  0.00              
ATOM   1088  CB  LEU A  78     -13.568  37.693 -87.676  1.00  0.00              
ATOM   1089  CG  LEU A  78     -12.691  37.067 -86.588  1.00  0.00              
ATOM   1090  CD1 LEU A  78     -13.396  37.180 -85.243  1.00  0.00              
ATOM   1091  CD2 LEU A  78     -12.400  35.613 -86.923  1.00  0.00              
ATOM   1092  H   LEU A  78     -11.550  39.161 -88.264  1.00  0.00              
ATOM   1093  HA  LEU A  78     -12.792  36.812 -89.494  1.00  0.00              
ATOM   1094 1HB  LEU A  78     -13.706  38.751 -87.457  1.00  0.00              
ATOM   1095 2HB  LEU A  78     -14.536  37.193 -87.677  1.00  0.00              
ATOM   1096  HG  LEU A  78     -11.741  37.601 -86.591  1.00  0.00              
ATOM   1097 1HD1 LEU A  78     -12.773  36.735 -84.467  1.00  0.00              
ATOM   1098 2HD1 LEU A  78     -13.569  38.231 -85.010  1.00  0.00              
ATOM   1099 3HD1 LEU A  78     -14.350  36.656 -85.287  1.00  0.00              
ATOM   1100 1HD2 LEU A  78     -11.775  35.179 -86.142  1.00  0.00              
ATOM   1101 2HD2 LEU A  78     -13.337  35.060 -86.988  1.00  0.00              
ATOM   1102 3HD2 LEU A  78     -11.878  35.557 -87.878  1.00  0.00              
ATOM   1103  N   GLN A  79     -13.898  39.730 -90.255  1.00  0.00              
ATOM   1104  CA  GLN A  79     -14.850  40.458 -91.089  1.00  0.00              
ATOM   1105  C   GLN A  79     -16.276  40.035 -90.758  1.00  0.00              
ATOM   1106  O   GLN A  79     -16.997  39.497 -91.600  1.00  0.00              
ATOM   1107  CB  GLN A  79     -14.566  40.238 -92.578  1.00  0.00              
ATOM   1108  CG  GLN A  79     -13.402  41.067 -93.105  1.00  0.00              
ATOM   1109  CD  GLN A  79     -12.069  40.360 -92.979  1.00  0.00              
ATOM   1110  OE1 GLN A  79     -11.010  40.981 -93.076  1.00  0.00              
ATOM   1111  NE2 GLN A  79     -12.114  39.051 -92.782  1.00  0.00              
ATOM   1112  H   GLN A  79     -13.114  40.226 -89.855  1.00  0.00              
ATOM   1113  HA  GLN A  79     -14.776  41.525 -90.881  1.00  0.00              
ATOM   1114 1HB  GLN A  79     -14.357  39.176 -92.705  1.00  0.00              
ATOM   1115 2HB  GLN A  79     -15.480  40.494 -93.114  1.00  0.00              
ATOM   1116 1HG  GLN A  79     -13.421  41.560 -94.077  1.00  0.00              
ATOM   1117 2HG  GLN A  79     -13.467  41.818 -92.317  1.00  0.00              
ATOM   1118 1HE2 GLN A  79     -11.265  38.529 -92.691  1.00  0.00              
ATOM   1119 2HE2 GLN A  79     -12.996  38.584 -92.723  1.00  0.00              
ATOM   1120  N   ARG A  80     -16.663  40.282 -89.512  1.00  0.00              
ATOM   1121  CA  ARG A  80     -17.990  39.947 -89.014  1.00  0.00              
ATOM   1122  C   ARG A  80     -19.035  40.907 -89.569  1.00  0.00              
ATOM   1123  O   ARG A  80     -20.089  40.424 -90.033  1.00  0.00              
ATOM   1124  OXT ARG A  80     -18.833  42.090 -89.552  1.00  0.00              
ATOM   1125  CB  ARG A  80     -17.993  40.002 -87.487  1.00  0.00              
ATOM   1126  CG  ARG A  80     -17.056  38.999 -86.834  1.00  0.00              
ATOM   1127  CD  ARG A  80     -16.795  39.358 -85.383  1.00  0.00              
ATOM   1128  NE  ARG A  80     -16.051  40.609 -85.268  1.00  0.00              
ATOM   1129  CZ  ARG A  80     -15.731  41.188 -84.115  1.00  0.00              
ATOM   1130  NH1 ARG A  80     -16.089  40.629 -82.968  1.00  0.00              
ATOM   1131  NH2 ARG A  80     -15.052  42.326 -84.111  1.00  0.00              
ATOM   1132  H   ARG A  80     -16.001  40.722 -88.889  1.00  0.00              
ATOM   1133  HA  ARG A  80     -18.270  38.948 -89.351  1.00  0.00              
ATOM   1134 1HB  ARG A  80     -17.705  41.014 -87.204  1.00  0.00              
ATOM   1135 2HB  ARG A  80     -19.017  39.812 -87.164  1.00  0.00              
ATOM   1136 1HG  ARG A  80     -17.513  38.011 -86.889  1.00  0.00              
ATOM   1137 2HG  ARG A  80     -16.115  38.995 -87.385  1.00  0.00              
ATOM   1138 1HD  ARG A  80     -17.749  39.465 -84.868  1.00  0.00              
ATOM   1139 2HD  ARG A  80     -16.219  38.559 -84.919  1.00  0.00              
ATOM   1140  HE  ARG A  80     -15.678  41.206 -85.994  1.00  0.00              
ATOM   1141 1HH1 ARG A  80     -16.606  39.761 -82.972  1.00  0.00              
ATOM   1142 2HH1 ARG A  80     -15.844  41.073 -82.095  1.00  0.00              
ATOM   1143 1HH2 ARG A  80     -14.779  42.751 -84.987  1.00  0.00              
ATOM   1144 2HH2 ARG A  80     -14.811  42.764 -83.234  1.00  0.00              
ATOM   1145  N   LYS B  10      -7.542  13.062 -82.195  1.00  0.00              
ATOM   1146  CA  LYS B  10      -6.955  12.294 -81.102  1.00  0.00              
ATOM   1147  C   LYS B  10      -5.434  12.278 -81.249  1.00  0.00              
ATOM   1148  O   LYS B  10      -4.892  11.554 -82.084  1.00  0.00              
ATOM   1149  CB  LYS B  10      -7.509  10.869 -81.077  1.00  0.00              
ATOM   1150  CG  LYS B  10      -6.993  10.014 -79.927  1.00  0.00              
ATOM   1151  CD  LYS B  10      -7.617   8.626 -79.946  1.00  0.00              
ATOM   1152  CE  LYS B  10      -7.175   7.804 -78.744  1.00  0.00              
ATOM   1153  NZ  LYS B  10      -7.783   6.445 -78.746  1.00  0.00              
ATOM   1154 1H   LYS B  10      -8.185  12.625 -82.824  1.00  0.00              
ATOM   1155 2H   LYS B  10      -8.092  13.873 -81.998  1.00  0.00              
ATOM   1156 3H   LYS B  10      -6.952  13.476 -82.888  1.00  0.00              
ATOM   1157  HA  LYS B  10      -7.189  12.771 -80.149  1.00  0.00              
ATOM   1158 1HB  LYS B  10      -8.594  10.949 -81.011  1.00  0.00              
ATOM   1159 2HB  LYS B  10      -7.237  10.403 -82.024  1.00  0.00              
ATOM   1160 1HG  LYS B  10      -5.910   9.928 -80.018  1.00  0.00              
ATOM   1161 2HG  LYS B  10      -7.240  10.510 -78.989  1.00  0.00              
ATOM   1162 1HD  LYS B  10      -8.702   8.733 -79.935  1.00  0.00              
ATOM   1163 2HD  LYS B  10      -7.312   8.121 -80.862  1.00  0.00              
ATOM   1164 1HE  LYS B  10      -6.090   7.716 -78.770  1.00  0.00              
ATOM   1165 2HE  LYS B  10      -7.475   8.333 -77.840  1.00  0.00              
ATOM   1166 1HZ  LYS B  10      -7.466   5.934 -77.935  1.00  0.00              
ATOM   1167 2HZ  LYS B  10      -8.790   6.526 -78.721  1.00  0.00              
ATOM   1168 3HZ  LYS B  10      -7.505   5.954 -79.584  1.00  0.00              
ATOM   1169  N   ARG B  11      -4.749  13.072 -80.430  1.00  0.00              
ATOM   1170  CA  ARG B  11      -3.296  13.171 -80.503  1.00  0.00              
ATOM   1171  C   ARG B  11      -2.672  13.294 -79.124  1.00  0.00              
ATOM   1172  O   ARG B  11      -3.324  13.720 -78.171  1.00  0.00              
ATOM   1173  CB  ARG B  11      -2.845  14.302 -81.415  1.00  0.00              
ATOM   1174  CG  ARG B  11      -3.298  15.689 -80.987  1.00  0.00              
ATOM   1175  CD  ARG B  11      -3.308  16.695 -82.080  1.00  0.00              
ATOM   1176  NE  ARG B  11      -4.294  16.445 -83.119  1.00  0.00              
ATOM   1177  CZ  ARG B  11      -4.463  17.213 -84.213  1.00  0.00              
ATOM   1178  NH1 ARG B  11      -3.742  18.296 -84.398  1.00  0.00              
ATOM   1179  NH2 ARG B  11      -5.390  16.860 -85.086  1.00  0.00              
ATOM   1180  H   ARG B  11      -5.246  13.619 -79.743  1.00  0.00              
ATOM   1181  HA  ARG B  11      -2.885  12.262 -80.943  1.00  0.00              
ATOM   1182 1HB  ARG B  11      -1.757  14.273 -81.445  1.00  0.00              
ATOM   1183 2HB  ARG B  11      -3.241  14.087 -82.408  1.00  0.00              
ATOM   1184 1HG  ARG B  11      -4.310  15.616 -80.588  1.00  0.00              
ATOM   1185 2HG  ARG B  11      -2.625  16.047 -80.206  1.00  0.00              
ATOM   1186 1HD  ARG B  11      -3.521  17.676 -81.656  1.00  0.00              
ATOM   1187 2HD  ARG B  11      -2.328  16.710 -82.556  1.00  0.00              
ATOM   1188  HE  ARG B  11      -4.977  15.703 -83.194  1.00  0.00              
ATOM   1189 1HH1 ARG B  11      -3.050  18.563 -83.713  1.00  0.00              
ATOM   1190 2HH1 ARG B  11      -3.884  18.858 -85.225  1.00  0.00              
ATOM   1191 1HH2 ARG B  11      -5.948  16.033 -84.919  1.00  0.00              
ATOM   1192 2HH2 ARG B  11      -5.538  17.417 -85.914  1.00  0.00              
ATOM   1193  N   LEU B  12      -1.400  12.919 -79.038  1.00  0.00              
ATOM   1194  CA  LEU B  12      -0.627  12.978 -77.802  1.00  0.00              
ATOM   1195  C   LEU B  12       0.141  14.290 -77.891  1.00  0.00              
ATOM   1196  O   LEU B  12       1.011  14.446 -78.754  1.00  0.00              
ATOM   1197  CB  LEU B  12       0.318  11.784 -77.760  1.00  0.00              
ATOM   1198  CG  LEU B  12       1.053  11.443 -76.470  1.00  0.00              
ATOM   1199  CD1 LEU B  12       0.081  11.331 -75.305  1.00  0.00              
ATOM   1200  CD2 LEU B  12       1.791  10.134 -76.688  1.00  0.00              
ATOM   1201  H   LEU B  12      -0.958  12.578 -79.879  1.00  0.00              
ATOM   1202  HA  LEU B  12      -1.303  12.986 -76.948  1.00  0.00              
ATOM   1203 1HB  LEU B  12      -0.394  10.987 -77.969  1.00  0.00              
ATOM   1204 2HB  LEU B  12       1.060  11.828 -78.558  1.00  0.00              
ATOM   1205  HG  LEU B  12       1.787  12.231 -76.298  1.00  0.00              
ATOM   1206 1HD1 LEU B  12       0.629  11.087 -74.395  1.00  0.00              
ATOM   1207 2HD1 LEU B  12      -0.438  12.281 -75.171  1.00  0.00              
ATOM   1208 3HD1 LEU B  12      -0.645  10.546 -75.513  1.00  0.00              
ATOM   1209 1HD2 LEU B  12       2.328   9.865 -75.777  1.00  0.00              
ATOM   1210 2HD2 LEU B  12       1.074   9.349 -76.933  1.00  0.00              
ATOM   1211 3HD2 LEU B  12       2.499  10.247 -77.507  1.00  0.00              
ATOM   1212  N   VAL B  13      -0.154  15.212 -76.981  1.00  0.00              
ATOM   1213  CA  VAL B  13       0.411  16.552 -77.027  1.00  0.00              
ATOM   1214  C   VAL B  13       1.082  17.028 -75.747  1.00  0.00              
ATOM   1215  O   VAL B  13       0.643  16.707 -74.639  1.00  0.00              
ATOM   1216  CB  VAL B  13      -0.678  17.575 -77.402  1.00  0.00              
ATOM   1217  CG1 VAL B  13      -1.785  17.581 -76.359  1.00  0.00              
ATOM   1218  CG2 VAL B  13      -0.076  18.965 -77.545  1.00  0.00              
ATOM   1219  H   VAL B  13      -0.791  14.972 -76.234  1.00  0.00              
ATOM   1220  HA  VAL B  13       1.227  16.614 -77.747  1.00  0.00              
ATOM   1221  HB  VAL B  13      -1.095  17.309 -78.373  1.00  0.00              
ATOM   1222 1HG1 VAL B  13      -2.546  18.310 -76.640  1.00  0.00              
ATOM   1223 2HG1 VAL B  13      -2.236  16.590 -76.301  1.00  0.00              
ATOM   1224 3HG1 VAL B  13      -1.369  17.848 -75.388  1.00  0.00              
ATOM   1225 1HG2 VAL B  13      -0.858  19.675 -77.811  1.00  0.00              
ATOM   1226 2HG2 VAL B  13       0.380  19.262 -76.601  1.00  0.00              
ATOM   1227 3HG2 VAL B  13       0.684  18.953 -78.327  1.00  0.00              
ATOM   1228  N   LYS B  14       2.133  17.822 -75.918  1.00  0.00              
ATOM   1229  CA  LYS B  14       2.851  18.417 -74.803  1.00  0.00              
ATOM   1230  C   LYS B  14       3.566  19.667 -75.288  1.00  0.00              
ATOM   1231  O   LYS B  14       4.080  19.710 -76.410  1.00  0.00              
ATOM   1232  CB  LYS B  14       3.875  17.444 -74.209  1.00  0.00              
ATOM   1233  CG  LYS B  14       4.669  18.042 -73.046  1.00  0.00              
ATOM   1234  CD  LYS B  14       5.572  17.015 -72.386  1.00  0.00              
ATOM   1235  CE  LYS B  14       6.475  17.666 -71.349  1.00  0.00              
ATOM   1236  NZ  LYS B  14       7.302  16.657 -70.635  1.00  0.00              
ATOM   1237  H   LYS B  14       2.441  18.016 -76.861  1.00  0.00              
ATOM   1238  HA  LYS B  14       2.146  18.713 -74.026  1.00  0.00              
ATOM   1239 1HB  LYS B  14       3.324  16.565 -73.873  1.00  0.00              
ATOM   1240 2HB  LYS B  14       4.551  17.160 -75.016  1.00  0.00              
ATOM   1241 1HG  LYS B  14       5.278  18.862 -73.427  1.00  0.00              
ATOM   1242 2HG  LYS B  14       3.966  18.426 -72.309  1.00  0.00              
ATOM   1243 1HD  LYS B  14       4.948  16.261 -71.905  1.00  0.00              
ATOM   1244 2HD  LYS B  14       6.183  16.544 -73.156  1.00  0.00              
ATOM   1245 1HE  LYS B  14       7.123  18.376 -71.858  1.00  0.00              
ATOM   1246 2HE  LYS B  14       5.846  18.198 -70.634  1.00  0.00              
ATOM   1247 1HZ  LYS B  14       7.887  17.123 -69.954  1.00  0.00              
ATOM   1248 2HZ  LYS B  14       6.697  15.999 -70.164  1.00  0.00              
ATOM   1249 3HZ  LYS B  14       7.882  16.166 -71.299  1.00  0.00              
ATOM   1250  N   THR B  15       3.576  20.695 -74.449  1.00  0.00              
ATOM   1251  CA  THR B  15       4.265  21.929 -74.783  1.00  0.00              
ATOM   1252  C   THR B  15       5.517  22.015 -73.925  1.00  0.00              
ATOM   1253  O   THR B  15       5.525  21.593 -72.762  1.00  0.00              
ATOM   1254  CB  THR B  15       3.388  23.165 -74.525  1.00  0.00              
ATOM   1255  OG1 THR B  15       3.001  23.203 -73.146  1.00  0.00              
ATOM   1256  CG2 THR B  15       2.150  23.125 -75.405  1.00  0.00              
ATOM   1257  H   THR B  15       3.099  20.622 -73.563  1.00  0.00              
ATOM   1258  HA  THR B  15       4.566  21.913 -75.831  1.00  0.00              
ATOM   1259  HB  THR B  15       3.965  24.063 -74.748  1.00  0.00              
ATOM   1260  HG1 THR B  15       2.735  24.096 -72.914  1.00  0.00              
ATOM   1261 1HG2 THR B  15       1.539  24.007 -75.211  1.00  0.00              
ATOM   1262 2HG2 THR B  15       2.448  23.113 -76.453  1.00  0.00              
ATOM   1263 3HG2 THR B  15       1.574  22.229 -75.180  1.00  0.00              
ATOM   1264  N   PHE B  16       6.580  22.538 -74.516  1.00  0.00              
ATOM   1265  CA  PHE B  16       7.860  22.701 -73.847  1.00  0.00              
ATOM   1266  C   PHE B  16       8.200  24.182 -73.855  1.00  0.00              
ATOM   1267  O   PHE B  16       8.133  24.833 -74.900  1.00  0.00              
ATOM   1268  CB  PHE B  16       8.937  21.902 -74.581  1.00  0.00              
ATOM   1269  CG  PHE B  16       8.685  20.421 -74.599  1.00  0.00              
ATOM   1270  CD1 PHE B  16       7.754  19.862 -75.477  1.00  0.00              
ATOM   1271  CD2 PHE B  16       9.372  19.581 -73.728  1.00  0.00              
ATOM   1272  CE1 PHE B  16       7.513  18.486 -75.481  1.00  0.00              
ATOM   1273  CE2 PHE B  16       9.137  18.205 -73.728  1.00  0.00              
ATOM   1274  CZ  PHE B  16       8.207  17.658 -74.605  1.00  0.00              
ATOM   1275  H   PHE B  16       6.487  22.836 -75.478  1.00  0.00              
ATOM   1276  HA  PHE B  16       7.781  22.365 -72.812  1.00  0.00              
ATOM   1277 1HB  PHE B  16       8.997  22.222 -75.621  1.00  0.00              
ATOM   1278 2HB  PHE B  16       9.903  22.049 -74.102  1.00  0.00              
ATOM   1279  HD1 PHE B  16       7.212  20.514 -76.163  1.00  0.00              
ATOM   1280  HD2 PHE B  16      10.102  20.009 -73.040  1.00  0.00              
ATOM   1281  HE1 PHE B  16       6.784  18.063 -76.170  1.00  0.00              
ATOM   1282  HE2 PHE B  16       9.681  17.559 -73.039  1.00  0.00              
ATOM   1283  HZ  PHE B  16       8.021  16.585 -74.605  1.00  0.00              
ATOM   1284  N   ALA B  17       8.555  24.712 -72.690  1.00  0.00              
ATOM   1285  CA  ALA B  17       8.879  26.126 -72.548  1.00  0.00              
ATOM   1286  C   ALA B  17      10.364  26.423 -72.694  1.00  0.00              
ATOM   1287  O   ALA B  17      11.214  25.634 -72.285  1.00  0.00              
ATOM   1288  CB  ALA B  17       8.380  26.636 -71.199  1.00  0.00              
ATOM   1289  H   ALA B  17       8.598  24.113 -71.878  1.00  0.00              
ATOM   1290  HA  ALA B  17       8.382  26.680 -73.345  1.00  0.00              
ATOM   1291 1HB  ALA B  17       8.624  27.694 -71.099  1.00  0.00              
ATOM   1292 2HB  ALA B  17       7.299  26.506 -71.138  1.00  0.00              
ATOM   1293 3HB  ALA B  17       8.860  26.075 -70.400  1.00  0.00              
ATOM   1294  N   PHE B  18      10.662  27.579 -73.283  1.00  0.00              
ATOM   1295  CA  PHE B  18      12.031  28.032 -73.490  1.00  0.00              
ATOM   1296  C   PHE B  18      12.095  29.533 -73.239  1.00  0.00              
ATOM   1297  O   PHE B  18      11.069  30.207 -73.226  1.00  0.00              
ATOM   1298  CB  PHE B  18      12.490  27.715 -74.916  1.00  0.00              
ATOM   1299  CG  PHE B  18      12.453  26.253 -75.241  1.00  0.00              
ATOM   1300  CD1 PHE B  18      11.291  25.665 -75.734  1.00  0.00              
ATOM   1301  CD2 PHE B  18      13.559  25.448 -74.992  1.00  0.00              
ATOM   1302  CE1 PHE B  18      11.231  24.293 -75.968  1.00  0.00              
ATOM   1303  CE2 PHE B  18      13.506  24.076 -75.222  1.00  0.00              
ATOM   1304  CZ  PHE B  18      12.337  23.500 -75.710  1.00  0.00              
ATOM   1305  H   PHE B  18       9.899  28.162 -73.596  1.00  0.00              
ATOM   1306  HA  PHE B  18      12.695  27.541 -72.776  1.00  0.00              
ATOM   1307 1HB  PHE B  18      11.846  28.215 -75.638  1.00  0.00              
ATOM   1308 2HB  PHE B  18      13.519  28.044 -75.060  1.00  0.00              
ATOM   1309  HD1 PHE B  18      10.423  26.291 -75.937  1.00  0.00              
ATOM   1310  HD2 PHE B  18      14.473  25.902 -74.610  1.00  0.00              
ATOM   1311  HE1 PHE B  18      10.315  23.847 -76.352  1.00  0.00              
ATOM   1312  HE2 PHE B  18      14.377  23.453 -75.020  1.00  0.00              
ATOM   1313  HZ  PHE B  18      12.292  22.426 -75.887  1.00  0.00              
ATOM   1314  N   PRO B  19      13.303  30.078 -73.024  1.00  0.00              
ATOM   1315  CA  PRO B  19      13.462  31.513 -72.768  1.00  0.00              
ATOM   1316  C   PRO B  19      13.348  32.404 -74.004  1.00  0.00              
ATOM   1317  O   PRO B  19      13.180  33.618 -73.884  1.00  0.00              
ATOM   1318  CB  PRO B  19      14.843  31.590 -72.130  1.00  0.00              
ATOM   1319  CG  PRO B  19      15.586  30.524 -72.862  1.00  0.00              
ATOM   1320  CD  PRO B  19      14.592  29.377 -72.876  1.00  0.00              
ATOM   1321  HA  PRO B  19      12.680  31.917 -72.108  1.00  0.00              
ATOM   1322 1HB  PRO B  19      15.296  32.583 -72.267  1.00  0.00              
ATOM   1323 2HB  PRO B  19      14.799  31.401 -71.047  1.00  0.00              
ATOM   1324 1HG  PRO B  19      15.860  30.853 -73.875  1.00  0.00              
ATOM   1325 2HG  PRO B  19      16.521  30.263 -72.345  1.00  0.00              
ATOM   1326 1HD  PRO B  19      14.771  28.680 -73.707  1.00  0.00              
ATOM   1327 2HD  PRO B  19      14.626  28.785 -71.948  1.00  0.00              
ATOM   1328  N   ASN B  20      13.437  31.805 -75.186  1.00  0.00              
ATOM   1329  CA  ASN B  20      13.358  32.566 -76.427  1.00  0.00              
ATOM   1330  C   ASN B  20      12.898  31.695 -77.594  1.00  0.00              
ATOM   1331  O   ASN B  20      12.366  30.603 -77.395  1.00  0.00              
ATOM   1332  CB  ASN B  20      14.686  33.222 -76.756  1.00  0.00              
ATOM   1333  CG  ASN B  20      15.795  32.243 -77.025  1.00  0.00              
ATOM   1334  OD1 ASN B  20      15.563  31.038 -77.181  1.00  0.00              
ATOM   1335  ND2 ASN B  20      17.006  32.739 -76.998  1.00  0.00              
ATOM   1336  H   ASN B  20      13.561  30.803 -75.230  1.00  0.00              
ATOM   1337  HA  ASN B  20      12.614  33.358 -76.329  1.00  0.00              
ATOM   1338 1HB  ASN B  20      14.743  34.034 -77.482  1.00  0.00              
ATOM   1339 2HB  ASN B  20      14.809  33.624 -75.751  1.00  0.00              
ATOM   1340 1HD2 ASN B  20      17.793  32.146 -77.169  1.00  0.00              
ATOM   1341 2HD2 ASN B  20      17.143  33.711 -76.808  1.00  0.00              
ATOM   1342  N   HIS B  21      13.103  32.189 -78.811  1.00  0.00              
ATOM   1343  CA  HIS B  21      12.719  31.461 -80.016  1.00  0.00              
ATOM   1344  C   HIS B  21      13.828  30.497 -80.429  1.00  0.00              
ATOM   1345  O   HIS B  21      13.568  29.353 -80.794  1.00  0.00              
ATOM   1346  CB  HIS B  21      12.404  32.428 -81.162  1.00  0.00              
ATOM   1347  CG  HIS B  21      11.963  31.746 -82.420  1.00  0.00              
ATOM   1348  ND1 HIS B  21      10.749  31.102 -82.531  1.00  0.00              
ATOM   1349  CD2 HIS B  21      12.574  31.608 -83.620  1.00  0.00              
ATOM   1350  CE1 HIS B  21      10.632  30.596 -83.747  1.00  0.00              
ATOM   1351  NE2 HIS B  21      11.726  30.889 -84.426  1.00  0.00              
ATOM   1352  H   HIS B  21      13.538  33.095 -78.902  1.00  0.00              
ATOM   1353  HA  HIS B  21      11.832  30.861 -79.815  1.00  0.00              
ATOM   1354 1HB  HIS B  21      11.596  33.102 -80.874  1.00  0.00              
ATOM   1355 2HB  HIS B  21      13.289  33.010 -81.416  1.00  0.00              
ATOM   1356  HD2 HIS B  21      13.538  31.944 -84.004  1.00  0.00              
ATOM   1357  HE1 HIS B  21       9.737  30.046 -84.036  1.00  0.00              
ATOM   1358  HE2 HIS B  21      11.917  30.631 -85.384  1.00  0.00              
ATOM   1359  N   ARG B  22      15.067  30.979 -80.367  1.00  0.00              
ATOM   1360  CA  ARG B  22      16.239  30.197 -80.744  1.00  0.00              
ATOM   1361  C   ARG B  22      16.300  28.821 -80.080  1.00  0.00              
ATOM   1362  O   ARG B  22      16.487  27.805 -80.754  1.00  0.00              
ATOM   1363  CB  ARG B  22      17.524  30.974 -80.499  1.00  0.00              
ATOM   1364  CG  ARG B  22      18.792  30.275 -80.961  1.00  0.00              
ATOM   1365  CD  ARG B  22      20.047  30.987 -80.608  1.00  0.00              
ATOM   1366  NE  ARG B  22      20.324  31.048 -79.181  1.00  0.00              
ATOM   1367  CZ  ARG B  22      20.828  30.030 -78.456  1.00  0.00              
ATOM   1368  NH1 ARG B  22      21.075  28.863 -79.007  1.00  0.00              
ATOM   1369  NH2 ARG B  22      21.044  30.230 -77.167  1.00  0.00              
ATOM   1370  H   ARG B  22      15.192  31.927 -80.043  1.00  0.00              
ATOM   1371  HA  ARG B  22      16.215  29.990 -81.815  1.00  0.00              
ATOM   1372 1HB  ARG B  22      17.426  31.924 -81.023  1.00  0.00              
ATOM   1373 2HB  ARG B  22      17.585  31.156 -79.426  1.00  0.00              
ATOM   1374 1HG  ARG B  22      18.828  29.285 -80.506  1.00  0.00              
ATOM   1375 2HG  ARG B  22      18.757  30.175 -82.046  1.00  0.00              
ATOM   1376 1HD  ARG B  22      20.887  30.480 -81.082  1.00  0.00              
ATOM   1377 2HD  ARG B  22      19.988  32.011 -80.973  1.00  0.00              
ATOM   1378  HE  ARG B  22      20.196  31.812 -78.532  1.00  0.00              
ATOM   1379 1HH1 ARG B  22      20.887  28.721 -79.989  1.00  0.00              
ATOM   1380 2HH1 ARG B  22      21.452  28.113 -78.446  1.00  0.00              
ATOM   1381 1HH2 ARG B  22      20.832  31.128 -76.756  1.00  0.00              
ATOM   1382 2HH2 ARG B  22      21.420  29.484 -76.600  1.00  0.00              
ATOM   1383  N   GLU B  23      16.149  28.793 -78.763  1.00  0.00              
ATOM   1384  CA  GLU B  23      16.197  27.534 -78.031  1.00  0.00              
ATOM   1385  C   GLU B  23      15.016  26.629 -78.371  1.00  0.00              
ATOM   1386  O   GLU B  23      15.145  25.402 -78.361  1.00  0.00              
ATOM   1387  CB  GLU B  23      16.245  27.786 -76.521  1.00  0.00              
ATOM   1388  CG  GLU B  23      17.522  28.468 -76.047  1.00  0.00              
ATOM   1389  CD  GLU B  23      17.738  28.334 -74.551  1.00  0.00              
ATOM   1390  OE1 GLU B  23      18.723  28.906 -74.039  1.00  0.00              
ATOM   1391  OE2 GLU B  23      16.929  27.653 -73.887  1.00  0.00              
ATOM   1392  H   GLU B  23      15.997  29.652 -78.253  1.00  0.00              
ATOM   1393  HA  GLU B  23      17.092  26.977 -78.312  1.00  0.00              
ATOM   1394 1HB  GLU B  23      15.385  28.409 -76.274  1.00  0.00              
ATOM   1395 2HB  GLU B  23      16.144  26.817 -76.032  1.00  0.00              
ATOM   1396 1HG  GLU B  23      18.416  28.117 -76.560  1.00  0.00              
ATOM   1397 2HG  GLU B  23      17.356  29.517 -76.287  1.00  0.00              
ATOM   1398  N   ALA B  24      13.869  27.236 -78.666  1.00  0.00              
ATOM   1399  CA  ALA B  24      12.677  26.474 -79.032  1.00  0.00              
ATOM   1400  C   ALA B  24      12.956  25.775 -80.360  1.00  0.00              
ATOM   1401  O   ALA B  24      12.682  24.587 -80.524  1.00  0.00              
ATOM   1402  CB  ALA B  24      11.476  27.406 -79.163  1.00  0.00              
ATOM   1403  H   ALA B  24      13.819  28.244 -78.638  1.00  0.00              
ATOM   1404  HA  ALA B  24      12.491  25.726 -78.262  1.00  0.00              
ATOM   1405 1HB  ALA B  24      10.594  26.825 -79.436  1.00  0.00              
ATOM   1406 2HB  ALA B  24      11.299  27.907 -78.211  1.00  0.00              
ATOM   1407 3HB  ALA B  24      11.674  28.149 -79.934  1.00  0.00              
ATOM   1408  N   GLY B  25      13.525  26.518 -81.303  1.00  0.00              
ATOM   1409  CA  GLY B  25      13.855  25.962 -82.605  1.00  0.00              
ATOM   1410  C   GLY B  25      14.917  24.866 -82.468  1.00  0.00              
ATOM   1411  O   GLY B  25      14.845  23.839 -83.146  1.00  0.00              
ATOM   1412  H   GLY B  25      13.736  27.486 -81.113  1.00  0.00              
ATOM   1413 1HA  GLY B  25      12.954  25.539 -83.051  1.00  0.00              
ATOM   1414 2HA  GLY B  25      14.237  26.757 -83.245  1.00  0.00              
ATOM   1415  N   ASP B  26      15.899  25.079 -81.590  1.00  0.00              
ATOM   1416  CA  ASP B  26      16.946  24.078 -81.378  1.00  0.00              
ATOM   1417  C   ASP B  26      16.317  22.757 -80.929  1.00  0.00              
ATOM   1418  O   ASP B  26      16.678  21.687 -81.416  1.00  0.00              
ATOM   1419  CB  ASP B  26      17.946  24.529 -80.301  1.00  0.00              
ATOM   1420  CG  ASP B  26      18.809  25.705 -80.736  1.00  0.00              
ATOM   1421  OD1 ASP B  26      19.014  25.895 -81.957  1.00  0.00              
ATOM   1422  OD2 ASP B  26      19.297  26.429 -79.843  1.00  0.00              
ATOM   1423  H   ASP B  26      15.926  25.938 -81.061  1.00  0.00              
ATOM   1424  HA  ASP B  26      17.470  23.888 -82.315  1.00  0.00              
ATOM   1425 1HB  ASP B  26      17.482  24.740 -79.338  1.00  0.00              
ATOM   1426 2HB  ASP B  26      18.559  23.630 -80.221  1.00  0.00              
ATOM   1427  N   PHE B  27      15.375  22.841 -79.997  1.00  0.00              
ATOM   1428  CA  PHE B  27      14.711  21.648 -79.488  1.00  0.00              
ATOM   1429  C   PHE B  27      13.892  20.980 -80.587  1.00  0.00              
ATOM   1430  O   PHE B  27      13.897  19.759 -80.719  1.00  0.00              
ATOM   1431  CB  PHE B  27      13.810  22.014 -78.311  1.00  0.00              
ATOM   1432  CG  PHE B  27      13.069  20.845 -77.730  1.00  0.00              
ATOM   1433  CD1 PHE B  27      13.754  19.829 -77.072  1.00  0.00              
ATOM   1434  CD2 PHE B  27      11.688  20.754 -77.852  1.00  0.00              
ATOM   1435  CE1 PHE B  27      13.069  18.736 -76.541  1.00  0.00              
ATOM   1436  CE2 PHE B  27      10.995  19.664 -77.323  1.00  0.00              
ATOM   1437  CZ  PHE B  27      11.689  18.657 -76.668  1.00  0.00              
ATOM   1438  H   PHE B  27      15.109  23.744 -79.631  1.00  0.00              
ATOM   1439  HA  PHE B  27      15.456  20.921 -79.162  1.00  0.00              
ATOM   1440 1HB  PHE B  27      14.404  22.441 -77.504  1.00  0.00              
ATOM   1441 2HB  PHE B  27      13.057  22.735 -78.627  1.00  0.00              
ATOM   1442  HD1 PHE B  27      14.838  19.893 -76.972  1.00  0.00              
ATOM   1443  HD2 PHE B  27      11.145  21.547 -78.368  1.00  0.00              
ATOM   1444  HE1 PHE B  27      13.617  17.947 -76.026  1.00  0.00              
ATOM   1445  HE2 PHE B  27       9.912  19.601 -77.425  1.00  0.00              
ATOM   1446  HZ  PHE B  27      11.150  17.805 -76.256  1.00  0.00              
ATOM   1447  N   MET B  28      13.196  21.786 -81.381  1.00  0.00              
ATOM   1448  CA  MET B  28      12.391  21.250 -82.466  1.00  0.00              
ATOM   1449  C   MET B  28      13.259  20.439 -83.423  1.00  0.00              
ATOM   1450  O   MET B  28      12.839  19.405 -83.927  1.00  0.00              
ATOM   1451  CB  MET B  28      11.684  22.381 -83.211  1.00  0.00              
ATOM   1452  CG  MET B  28      10.785  21.919 -84.349  1.00  0.00              
ATOM   1453  SD  MET B  28      10.231  23.282 -85.394  1.00  0.00              
ATOM   1454  CE  MET B  28      11.739  23.661 -86.283  1.00  0.00              
ATOM   1455  H   MET B  28      13.225  22.784 -81.235  1.00  0.00              
ATOM   1456  HA  MET B  28      11.636  20.572 -82.069  1.00  0.00              
ATOM   1457 1HB  MET B  28      11.091  22.923 -82.476  1.00  0.00              
ATOM   1458 2HB  MET B  28      12.462  23.036 -83.606  1.00  0.00              
ATOM   1459 1HG  MET B  28      11.343  21.207 -84.956  1.00  0.00              
ATOM   1460 2HG  MET B  28       9.916  21.425 -83.916  1.00  0.00              
ATOM   1461 1HE  MET B  28      11.558  24.486 -86.972  1.00  0.00              
ATOM   1462 2HE  MET B  28      12.518  23.943 -85.574  1.00  0.00              
ATOM   1463 3HE  MET B  28      12.060  22.783 -86.845  1.00  0.00              
ATOM   1464  N   ASN B  29      14.476  20.908 -83.677  1.00  0.00              
ATOM   1465  CA  ASN B  29      15.374  20.191 -84.571  1.00  0.00              
ATOM   1466  C   ASN B  29      15.793  18.842 -83.996  1.00  0.00              
ATOM   1467  O   ASN B  29      15.975  17.881 -84.740  1.00  0.00              
ATOM   1468  CB  ASN B  29      16.602  21.022 -84.897  1.00  0.00              
ATOM   1469  CG  ASN B  29      16.327  22.169 -85.829  1.00  0.00              
ATOM   1470  OD1 ASN B  29      15.326  22.178 -86.556  1.00  0.00              
ATOM   1471  ND2 ASN B  29      17.249  23.096 -85.873  1.00  0.00              
ATOM   1472  H   ASN B  29      14.788  21.770 -83.251  1.00  0.00              
ATOM   1473  HA  ASN B  29      14.865  19.972 -85.510  1.00  0.00              
ATOM   1474 1HB  ASN B  29      17.275  21.358 -84.106  1.00  0.00              
ATOM   1475 2HB  ASN B  29      17.076  20.218 -85.459  1.00  0.00              
ATOM   1476 1HD2 ASN B  29      17.132  23.889 -86.471  1.00  0.00              
ATOM   1477 2HD2 ASN B  29      18.070  23.012 -85.307  1.00  0.00              
ATOM   1478  N   ARG B  30      15.941  18.766 -82.677  1.00  0.00              
ATOM   1479  CA  ARG B  30      16.303  17.499 -82.050  1.00  0.00              
ATOM   1480  C   ARG B  30      15.120  16.532 -82.161  1.00  0.00              
ATOM   1481  O   ARG B  30      15.313  15.340 -82.375  1.00  0.00              
ATOM   1482  CB  ARG B  30      16.681  17.720 -80.588  1.00  0.00              
ATOM   1483  CG  ARG B  30      17.959  18.531 -80.416  1.00  0.00              
ATOM   1484  CD  ARG B  30      18.313  18.700 -78.953  1.00  0.00              
ATOM   1485  NE  ARG B  30      18.613  17.421 -78.319  1.00  0.00              
ATOM   1486  CZ  ARG B  30      18.630  17.224 -77.006  1.00  0.00              
ATOM   1487  NH1 ARG B  30      18.362  18.225 -76.178  1.00  0.00              
ATOM   1488  NH2 ARG B  30      18.913  16.023 -76.521  1.00  0.00              
ATOM   1489  H   ARG B  30      15.805  19.582 -82.097  1.00  0.00              
ATOM   1490  HA  ARG B  30      17.149  17.055 -82.576  1.00  0.00              
ATOM   1491 1HB  ARG B  30      15.844  18.233 -80.117  1.00  0.00              
ATOM   1492 2HB  ARG B  30      16.801  16.733 -80.140  1.00  0.00              
ATOM   1493 1HG  ARG B  30      18.771  18.013 -80.928  1.00  0.00              
ATOM   1494 2HG  ARG B  30      17.810  19.511 -80.870  1.00  0.00              
ATOM   1495 1HD  ARG B  30      19.187  19.346 -78.872  1.00  0.00              
ATOM   1496 2HD  ARG B  30      17.472  19.160 -78.436  1.00  0.00              
ATOM   1497  HE  ARG B  30      18.842  16.531 -78.742  1.00  0.00              
ATOM   1498 1HH1 ARG B  30      18.142  19.138 -76.549  1.00  0.00              
ATOM   1499 2HH1 ARG B  30      18.377  18.069 -75.180  1.00  0.00              
ATOM   1500 1HH2 ARG B  30      19.114  15.260 -77.152  1.00  0.00              
ATOM   1501 2HH2 ARG B  30      18.926  15.876 -75.522  1.00  0.00              
ATOM   1502  N   VAL B  31      13.898  17.045 -82.012  1.00  0.00              
ATOM   1503  CA  VAL B  31      12.714  16.200 -82.136  1.00  0.00              
ATOM   1504  C   VAL B  31      12.635  15.724 -83.591  1.00  0.00              
ATOM   1505  O   VAL B  31      12.253  14.589 -83.860  1.00  0.00              
ATOM   1506  CB  VAL B  31      11.420  16.962 -81.751  1.00  0.00              
ATOM   1507  CG1 VAL B  31      10.202  16.061 -81.947  1.00  0.00              
ATOM   1508  CG2 VAL B  31      11.494  17.418 -80.301  1.00  0.00              
ATOM   1509  H   VAL B  31      13.782  18.029 -81.812  1.00  0.00              
ATOM   1510  HA  VAL B  31      12.795  15.310 -81.510  1.00  0.00              
ATOM   1511  HB  VAL B  31      11.342  17.858 -82.367  1.00  0.00              
ATOM   1512 1HG1 VAL B  31       9.298  16.607 -81.674  1.00  0.00              
ATOM   1513 2HG1 VAL B  31      10.140  15.755 -82.991  1.00  0.00              
ATOM   1514 3HG1 VAL B  31      10.296  15.179 -81.315  1.00  0.00              
ATOM   1515 1HG2 VAL B  31      10.580  17.952 -80.040  1.00  0.00              
ATOM   1516 2HG2 VAL B  31      11.603  16.548 -79.653  1.00  0.00              
ATOM   1517 3HG2 VAL B  31      12.350  18.079 -80.171  1.00  0.00              
ATOM   1518  N   GLY B  32      13.016  16.593 -84.523  1.00  0.00              
ATOM   1519  CA  GLY B  32      13.001  16.220 -85.929  1.00  0.00              
ATOM   1520  C   GLY B  32      13.972  15.087 -86.234  1.00  0.00              
ATOM   1521  O   GLY B  32      13.655  14.181 -87.004  1.00  0.00              
ATOM   1522  H   GLY B  32      13.318  17.521 -84.264  1.00  0.00              
ATOM   1523 1HA  GLY B  32      11.996  15.896 -86.201  1.00  0.00              
ATOM   1524 2HA  GLY B  32      13.278  17.085 -86.530  1.00  0.00              
ATOM   1525  N   ALA B  33      15.159  15.130 -85.631  1.00  0.00              
ATOM   1526  CA  ALA B  33      16.159  14.085 -85.844  1.00  0.00              
ATOM   1527  C   ALA B  33      15.637  12.764 -85.292  1.00  0.00              
ATOM   1528  O   ALA B  33      15.824  11.703 -85.890  1.00  0.00              
ATOM   1529  CB  ALA B  33      17.471  14.460 -85.164  1.00  0.00              
ATOM   1530  H   ALA B  33      15.375  15.899 -85.012  1.00  0.00              
ATOM   1531  HA  ALA B  33      16.321  13.971 -86.916  1.00  0.00              
ATOM   1532 1HB  ALA B  33      18.206  13.672 -85.333  1.00  0.00              
ATOM   1533 2HB  ALA B  33      17.842  15.398 -85.579  1.00  0.00              
ATOM   1534 3HB  ALA B  33      17.306  14.577 -84.093  1.00  0.00              
ATOM   1535  N   LEU B  34      14.979  12.840 -84.141  1.00  0.00              
ATOM   1536  CA  LEU B  34      14.398  11.668 -83.503  1.00  0.00              
ATOM   1537  C   LEU B  34      13.347  11.060 -84.434  1.00  0.00              
ATOM   1538  O   LEU B  34      13.309   9.846 -84.645  1.00  0.00              
ATOM   1539  CB  LEU B  34      13.760  12.081 -82.174  1.00  0.00              
ATOM   1540  CG  LEU B  34      12.807  11.099 -81.495  1.00  0.00              
ATOM   1541  CD1 LEU B  34      13.544   9.818 -81.145  1.00  0.00              
ATOM   1542  CD2 LEU B  34      12.217  11.743 -80.247  1.00  0.00              
ATOM   1543  H   LEU B  34      14.881  13.742 -83.696  1.00  0.00              
ATOM   1544  HA  LEU B  34      15.172  10.918 -83.342  1.00  0.00              
ATOM   1545 1HB  LEU B  34      14.660  12.177 -81.568  1.00  0.00              
ATOM   1546 2HB  LEU B  34      13.266  13.050 -82.246  1.00  0.00              
ATOM   1547  HG  LEU B  34      11.990  10.908 -82.190  1.00  0.00              
ATOM   1548 1HD1 LEU B  34      12.858   9.123 -80.662  1.00  0.00              
ATOM   1549 2HD1 LEU B  34      13.938   9.364 -82.055  1.00  0.00              
ATOM   1550 3HD1 LEU B  34      14.367  10.044 -80.467  1.00  0.00              
ATOM   1551 1HD2 LEU B  34      11.536  11.042 -79.764  1.00  0.00              
ATOM   1552 2HD2 LEU B  34      13.020  12.004 -79.557  1.00  0.00              
ATOM   1553 3HD2 LEU B  34      11.671  12.644 -80.526  1.00  0.00              
ATOM   1554  N   ALA B  35      12.501  11.918 -84.996  1.00  0.00              
ATOM   1555  CA  ALA B  35      11.447  11.487 -85.907  1.00  0.00              
ATOM   1556  C   ALA B  35      12.025  10.756 -87.117  1.00  0.00              
ATOM   1557  O   ALA B  35      11.482   9.746 -87.562  1.00  0.00              
ATOM   1558  CB  ALA B  35      10.613  12.679 -86.352  1.00  0.00              
ATOM   1559  H   ALA B  35      12.594  12.901 -84.782  1.00  0.00              
ATOM   1560  HA  ALA B  35      10.798  10.784 -85.384  1.00  0.00              
ATOM   1561 1HB  ALA B  35       9.829  12.341 -87.030  1.00  0.00              
ATOM   1562 2HB  ALA B  35      10.159  13.152 -85.481  1.00  0.00              
ATOM   1563 3HB  ALA B  35      11.251  13.398 -86.865  1.00  0.00              
ATOM   1564  N   GLU B  36      13.127  11.276 -87.646  1.00  0.00              
ATOM   1565  CA  GLU B  36      13.776  10.674 -88.806  1.00  0.00              
ATOM   1566  C   GLU B  36      14.294   9.275 -88.476  1.00  0.00              
ATOM   1567  O   GLU B  36      14.189   8.360 -89.294  1.00  0.00              
ATOM   1568  CB  GLU B  36      14.922  11.560 -89.299  1.00  0.00              
ATOM   1569  CG  GLU B  36      14.476  12.860 -89.952  1.00  0.00              
ATOM   1570  CD  GLU B  36      15.653  13.730 -90.298  1.00  0.00              
ATOM   1571  OE1 GLU B  36      16.756  13.361 -89.974  1.00  0.00              
ATOM   1572  OE2 GLU B  36      15.463  14.706 -90.984  1.00  0.00              
ATOM   1573  H   GLU B  36      13.526  12.109 -87.237  1.00  0.00              
ATOM   1574  HA  GLU B  36      13.053  10.557 -89.615  1.00  0.00              
ATOM   1575 1HB  GLU B  36      15.546  11.784 -88.434  1.00  0.00              
ATOM   1576 2HB  GLU B  36      15.494  10.971 -90.017  1.00  0.00              
ATOM   1577 1HG  GLU B  36      13.862  12.712 -90.839  1.00  0.00              
ATOM   1578 2HG  GLU B  36      13.882  13.345 -89.178  1.00  0.00              
ATOM   1579  N   ARG B  37      14.848   9.114 -87.278  1.00  0.00              
ATOM   1580  CA  ARG B  37      15.388   7.825 -86.850  1.00  0.00              
ATOM   1581  C   ARG B  37      14.310   6.765 -86.641  1.00  0.00              
ATOM   1582  O   ARG B  37      14.506   5.593 -86.971  1.00  0.00              
ATOM   1583  CB  ARG B  37      16.176   7.977 -85.543  1.00  0.00              
ATOM   1584  CG  ARG B  37      17.392   8.883 -85.615  1.00  0.00              
ATOM   1585  CD  ARG B  37      18.317   8.638 -84.426  1.00  0.00              
ATOM   1586  NE  ARG B  37      17.704   8.975 -83.142  1.00  0.00              
ATOM   1587  CZ  ARG B  37      17.580  10.213 -82.671  1.00  0.00              
ATOM   1588  NH1 ARG B  37      18.030  11.244 -83.375  1.00  0.00              
ATOM   1589  NH2 ARG B  37      17.012  10.422 -81.491  1.00  0.00              
ATOM   1590  H   ARG B  37      14.897   9.901 -86.648  1.00  0.00              
ATOM   1591  HA  ARG B  37      16.042   7.423 -87.626  1.00  0.00              
ATOM   1592 1HB  ARG B  37      15.486   8.372 -84.799  1.00  0.00              
ATOM   1593 2HB  ARG B  37      16.497   6.979 -85.248  1.00  0.00              
ATOM   1594 1HG  ARG B  37      17.923   8.677 -86.545  1.00  0.00              
ATOM   1595 2HG  ARG B  37      17.053   9.920 -85.614  1.00  0.00              
ATOM   1596 1HD  ARG B  37      18.591   7.584 -84.402  1.00  0.00              
ATOM   1597 2HD  ARG B  37      19.214   9.245 -84.543  1.00  0.00              
ATOM   1598  HE  ARG B  37      17.298   8.369 -82.441  1.00  0.00              
ATOM   1599 1HH1 ARG B  37      18.467  11.086 -84.271  1.00  0.00              
ATOM   1600 2HH1 ARG B  37      17.932  12.181 -83.012  1.00  0.00              
ATOM   1601 1HH2 ARG B  37      16.674   9.638 -80.951  1.00  0.00              
ATOM   1602 2HH2 ARG B  37      16.922  11.363 -81.137  1.00  0.00              
ATOM   1603  N   GLU B  38      13.173   7.179 -86.090  1.00  0.00              
ATOM   1604  CA  GLU B  38      12.076   6.262 -85.800  1.00  0.00              
ATOM   1605  C   GLU B  38      11.029   6.139 -86.900  1.00  0.00              
ATOM   1606  O   GLU B  38      10.055   5.393 -86.756  1.00  0.00              
ATOM   1607  CB  GLU B  38      11.397   6.684 -84.497  1.00  0.00              
ATOM   1608  CG  GLU B  38      12.347   6.737 -83.313  1.00  0.00              
ATOM   1609  CD  GLU B  38      12.945   5.383 -82.991  1.00  0.00              
ATOM   1610  OE1 GLU B  38      13.915   5.329 -82.206  1.00  0.00              
ATOM   1611  OE2 GLU B  38      12.441   4.370 -83.520  1.00  0.00              
ATOM   1612  H   GLU B  38      13.067   8.158 -85.866  1.00  0.00              
ATOM   1613  HA  GLU B  38      12.462   5.248 -85.686  1.00  0.00              
ATOM   1614 1HB  GLU B  38      10.962   7.668 -84.670  1.00  0.00              
ATOM   1615 2HB  GLU B  38      10.601   5.963 -84.305  1.00  0.00              
ATOM   1616 1HG  GLU B  38      13.155   7.458 -83.437  1.00  0.00              
ATOM   1617 2HG  GLU B  38      11.709   7.047 -82.487  1.00  0.00              
ATOM   1618  N   ASN B  39      11.217   6.873 -87.990  1.00  0.00              
ATOM   1619  CA  ASN B  39      10.280   6.834 -89.105  1.00  0.00              
ATOM   1620  C   ASN B  39       8.848   7.198 -88.708  1.00  0.00              
ATOM   1621  O   ASN B  39       7.885   6.641 -89.239  1.00  0.00              
ATOM   1622  CB  ASN B  39      10.295   5.449 -89.760  1.00  0.00              
ATOM   1623  CG  ASN B  39      11.639   5.114 -90.371  1.00  0.00              
ATOM   1624  OD1 ASN B  39      12.175   5.879 -91.173  1.00  0.00              
ATOM   1625  ND2 ASN B  39      12.192   3.967 -89.998  1.00  0.00              
ATOM   1626  H   ASN B  39      12.028   7.472 -88.050  1.00  0.00              
ATOM   1627  HA  ASN B  39      10.563   7.577 -89.852  1.00  0.00              
ATOM   1628 1HB  ASN B  39       9.893   4.581 -89.238  1.00  0.00              
ATOM   1629 2HB  ASN B  39       9.608   5.747 -90.552  1.00  0.00              
ATOM   1630 1HD2 ASN B  39      13.080   3.695 -90.370  1.00  0.00              
ATOM   1631 2HD2 ASN B  39      11.721   3.375 -89.345  1.00  0.00              
ATOM   1632  N   HIS B  40       8.712   8.131 -87.771  1.00  0.00              
ATOM   1633  CA  HIS B  40       7.398   8.585 -87.334  1.00  0.00              
ATOM   1634  C   HIS B  40       7.558  10.064 -87.028  1.00  0.00              
ATOM   1635  O   HIS B  40       8.383  10.453 -86.201  1.00  0.00              
ATOM   1636  CB  HIS B  40       6.938   7.813 -86.096  1.00  0.00              
ATOM   1637  CG  HIS B  40       5.483   7.980 -85.794  1.00  0.00              
ATOM   1638  ND1 HIS B  40       4.495   7.701 -86.714  1.00  0.00              
ATOM   1639  CD2 HIS B  40       4.846   8.401 -84.676  1.00  0.00              
ATOM   1640  CE1 HIS B  40       3.313   7.942 -86.176  1.00  0.00              
ATOM   1641  NE2 HIS B  40       3.497   8.367 -84.939  1.00  0.00              
ATOM   1642  H   HIS B  40       9.538   8.537 -87.353  1.00  0.00              
ATOM   1643  HA  HIS B  40       6.676   8.446 -88.138  1.00  0.00              
ATOM   1644 1HB  HIS B  40       7.110   6.745 -86.235  1.00  0.00              
ATOM   1645 2HB  HIS B  40       7.482   8.156 -85.217  1.00  0.00              
ATOM   1646  HD2 HIS B  40       5.204   8.727 -83.699  1.00  0.00              
ATOM   1647  HE1 HIS B  40       2.400   7.782 -86.749  1.00  0.00              
ATOM   1648  HE2 HIS B  40       2.772   8.626 -84.285  1.00  0.00              
ATOM   1649  N   HIS B  41       6.757  10.884 -87.696  1.00  0.00              
ATOM   1650  CA  HIS B  41       6.874  12.323 -87.555  1.00  0.00              
ATOM   1651  C   HIS B  41       5.743  13.020 -86.836  1.00  0.00              
ATOM   1652  O   HIS B  41       4.574  12.686 -87.004  1.00  0.00              
ATOM   1653  CB  HIS B  41       7.035  12.955 -88.941  1.00  0.00              
ATOM   1654  CG  HIS B  41       8.292  12.549 -89.646  1.00  0.00              
ATOM   1655  ND1 HIS B  41       9.505  13.164 -89.417  1.00  0.00              
ATOM   1656  CD2 HIS B  41       8.524  11.591 -90.573  1.00  0.00              
ATOM   1657  CE1 HIS B  41      10.430  12.600 -90.174  1.00  0.00              
ATOM   1658  NE2 HIS B  41       9.861  11.644 -90.885  1.00  0.00              
ATOM   1659  H   HIS B  41       6.055  10.506 -88.314  1.00  0.00              
ATOM   1660  HA  HIS B  41       7.745  12.562 -86.944  1.00  0.00              
ATOM   1661 1HB  HIS B  41       6.207  12.662 -89.587  1.00  0.00              
ATOM   1662 2HB  HIS B  41       7.061  14.042 -88.857  1.00  0.00              
ATOM   1663  HD2 HIS B  41       7.879  10.859 -91.060  1.00  0.00              
ATOM   1664  HE1 HIS B  41      11.463  12.946 -90.139  1.00  0.00              
ATOM   1665  HE2 HIS B  41      10.325  11.043 -91.551  1.00  0.00              
ATOM   1666  N   PRO B  42       6.084  14.037 -86.040  1.00  0.00              
ATOM   1667  CA  PRO B  42       5.100  14.801 -85.280  1.00  0.00              
ATOM   1668  C   PRO B  42       4.656  16.032 -86.042  1.00  0.00              
ATOM   1669  O   PRO B  42       5.091  16.283 -87.171  1.00  0.00              
ATOM   1670  CB  PRO B  42       5.900  15.221 -84.063  1.00  0.00              
ATOM   1671  CG  PRO B  42       7.218  15.619 -84.709  1.00  0.00              
ATOM   1672  CD  PRO B  42       7.453  14.503 -85.733  1.00  0.00              
ATOM   1673  HA  PRO B  42       4.176  14.235 -85.091  1.00  0.00              
ATOM   1674 1HB  PRO B  42       5.414  16.052 -83.530  1.00  0.00              
ATOM   1675 2HB  PRO B  42       6.005  14.396 -83.344  1.00  0.00              
ATOM   1676 1HG  PRO B  42       7.146  16.610 -85.183  1.00  0.00              
ATOM   1677 2HG  PRO B  42       8.025  15.678 -83.963  1.00  0.00              
ATOM   1678 1HD  PRO B  42       7.962  14.868 -86.637  1.00  0.00              
ATOM   1679 2HD  PRO B  42       8.070  13.688 -85.324  1.00  0.00              
ATOM   1680  N   ARG B  43       3.752  16.777 -85.419  1.00  0.00              
ATOM   1681  CA  ARG B  43       3.370  18.076 -85.935  1.00  0.00              
ATOM   1682  C   ARG B  43       4.007  18.960 -84.859  1.00  0.00              
ATOM   1683  O   ARG B  43       3.711  18.820 -83.664  1.00  0.00              
ATOM   1684  CB  ARG B  43       1.877  18.289 -86.140  1.00  0.00              
ATOM   1685  CG  ARG B  43       1.497  19.648 -86.704  1.00  0.00              
ATOM   1686  CD  ARG B  43       0.050  19.803 -87.005  1.00  0.00              
ATOM   1687  NE  ARG B  43      -0.310  21.084 -87.591  1.00  0.00              
ATOM   1688  CZ  ARG B  43      -0.620  22.188 -86.883  1.00  0.00              
ATOM   1689  NH1 ARG B  43      -0.653  22.164 -85.569  1.00  0.00              
ATOM   1690  NH2 ARG B  43      -0.915  23.293 -87.547  1.00  0.00              
ATOM   1691  H   ARG B  43       3.319  16.438 -84.573  1.00  0.00              
ATOM   1692  HA  ARG B  43       3.788  18.215 -86.932  1.00  0.00              
ATOM   1693 1HB  ARG B  43       1.535  17.509 -86.819  1.00  0.00              
ATOM   1694 2HB  ARG B  43       1.402  18.158 -85.168  1.00  0.00              
ATOM   1695 1HG  ARG B  43       1.772  20.415 -85.979  1.00  0.00              
ATOM   1696 2HG  ARG B  43       2.052  19.807 -87.629  1.00  0.00              
ATOM   1697 1HD  ARG B  43      -0.250  19.027 -87.709  1.00  0.00              
ATOM   1698 2HD  ARG B  43      -0.517  19.695 -86.082  1.00  0.00              
ATOM   1699  HE  ARG B  43      -0.384  21.350 -88.564  1.00  0.00              
ATOM   1700 1HH1 ARG B  43      -0.443  21.307 -85.077  1.00  0.00              
ATOM   1701 2HH1 ARG B  43      -0.889  23.002 -85.058  1.00  0.00              
ATOM   1702 1HH2 ARG B  43      -0.902  23.289 -88.558  1.00  0.00              
ATOM   1703 2HH2 ARG B  43      -1.152  24.133 -87.042  1.00  0.00              
ATOM   1704  N   LEU B  44       4.917  19.829 -85.283  1.00  0.00              
ATOM   1705  CA  LEU B  44       5.616  20.720 -84.369  1.00  0.00              
ATOM   1706  C   LEU B  44       5.170  22.151 -84.552  1.00  0.00              
ATOM   1707  O   LEU B  44       5.072  22.633 -85.681  1.00  0.00              
ATOM   1708  CB  LEU B  44       7.132  20.608 -84.570  1.00  0.00              
ATOM   1709  CG  LEU B  44       7.689  19.179 -84.556  1.00  0.00              
ATOM   1710  CD1 LEU B  44       9.121  19.171 -85.074  1.00  0.00              
ATOM   1711  CD2 LEU B  44       7.624  18.621 -83.142  1.00  0.00              
ATOM   1712  H   LEU B  44       5.128  19.872 -86.269  1.00  0.00              
ATOM   1713  HA  LEU B  44       5.376  20.450 -83.341  1.00  0.00              
ATOM   1714 1HB  LEU B  44       7.210  21.030 -85.571  1.00  0.00              
ATOM   1715 2HB  LEU B  44       7.680  21.236 -83.868  1.00  0.00              
ATOM   1716  HG  LEU B  44       7.037  18.571 -85.185  1.00  0.00              
ATOM   1717 1HD1 LEU B  44       9.508  18.152 -85.061  1.00  0.00              
ATOM   1718 2HD1 LEU B  44       9.141  19.552 -86.095  1.00  0.00              
ATOM   1719 3HD1 LEU B  44       9.741  19.802 -84.439  1.00  0.00              
ATOM   1720 1HD2 LEU B  44       8.019  17.605 -83.134  1.00  0.00              
ATOM   1721 2HD2 LEU B  44       8.218  19.247 -82.476  1.00  0.00              
ATOM   1722 3HD2 LEU B  44       6.589  18.610 -82.802  1.00  0.00              
ATOM   1723  N   THR B  45       4.908  22.838 -83.450  1.00  0.00              
ATOM   1724  CA  THR B  45       4.531  24.243 -83.526  1.00  0.00              
ATOM   1725  C   THR B  45       5.592  24.996 -82.735  1.00  0.00              
ATOM   1726  O   THR B  45       5.747  24.790 -81.530  1.00  0.00              
ATOM   1727  CB  THR B  45       3.130  24.524 -82.952  1.00  0.00              
ATOM   1728  OG1 THR B  45       2.152  23.774 -83.684  1.00  0.00              
ATOM   1729  CG2 THR B  45       2.802  26.006 -83.046  1.00  0.00              
ATOM   1730  H   THR B  45       4.966  22.393 -82.546  1.00  0.00              
ATOM   1731  HA  THR B  45       4.538  24.572 -84.565  1.00  0.00              
ATOM   1732  HB  THR B  45       3.106  24.213 -81.908  1.00  0.00              
ATOM   1733  HG1 THR B  45       2.144  22.867 -83.370  1.00  0.00              
ATOM   1734 1HG2 THR B  45       1.809  26.185 -82.635  1.00  0.00              
ATOM   1735 2HG2 THR B  45       3.538  26.577 -82.480  1.00  0.00              
ATOM   1736 3HG2 THR B  45       2.825  26.317 -84.089  1.00  0.00              
ATOM   1737  N   ALA B  46       6.339  25.843 -83.433  1.00  0.00              
ATOM   1738  CA  ALA B  46       7.414  26.614 -82.834  1.00  0.00              
ATOM   1739  C   ALA B  46       7.074  28.093 -82.803  1.00  0.00              
ATOM   1740  O   ALA B  46       6.671  28.675 -83.812  1.00  0.00              
ATOM   1741  CB  ALA B  46       8.717  26.380 -83.585  1.00  0.00              
ATOM   1742  H   ALA B  46       6.146  25.951 -84.419  1.00  0.00              
ATOM   1743  HA  ALA B  46       7.545  26.287 -81.802  1.00  0.00              
ATOM   1744 1HB  ALA B  46       9.512  26.966 -83.124  1.00  0.00              
ATOM   1745 2HB  ALA B  46       8.975  25.322 -83.546  1.00  0.00              
ATOM   1746 3HB  ALA B  46       8.598  26.687 -84.623  1.00  0.00              
ATOM   1747  N   GLU B  47       7.220  28.693 -81.635  1.00  0.00              
ATOM   1748  CA  GLU B  47       6.962  30.114 -81.474  1.00  0.00              
ATOM   1749  C   GLU B  47       7.876  30.618 -80.378  1.00  0.00              
ATOM   1750  O   GLU B  47       8.580  29.833 -79.749  1.00  0.00              
ATOM   1751  CB  GLU B  47       5.495  30.386 -81.133  1.00  0.00              
ATOM   1752  CG  GLU B  47       5.049  29.831 -79.788  1.00  0.00              
ATOM   1753  CD  GLU B  47       3.551  29.845 -79.661  1.00  0.00              
ATOM   1754  OE1 GLU B  47       2.979  30.907 -79.710  1.00  0.00              
ATOM   1755  OE2 GLU B  47       2.968  28.787 -79.629  1.00  0.00              
ATOM   1756  H   GLU B  47       7.519  28.154 -80.834  1.00  0.00              
ATOM   1757  HA  GLU B  47       7.196  30.640 -82.400  1.00  0.00              
ATOM   1758 1HB  GLU B  47       5.362  31.468 -81.140  1.00  0.00              
ATOM   1759 2HB  GLU B  47       4.895  29.941 -81.926  1.00  0.00              
ATOM   1760 1HG  GLU B  47       5.420  28.826 -79.589  1.00  0.00              
ATOM   1761 2HG  GLU B  47       5.480  30.525 -79.068  1.00  0.00              
ATOM   1762  N   HIS B  48       7.891  31.925 -80.163  1.00  0.00              
ATOM   1763  CA  HIS B  48       8.739  32.472 -79.121  1.00  0.00              
ATOM   1764  C   HIS B  48       8.463  31.790 -77.788  1.00  0.00              
ATOM   1765  O   HIS B  48       7.330  31.779 -77.314  1.00  0.00              
ATOM   1766  CB  HIS B  48       8.535  33.985 -78.993  1.00  0.00              
ATOM   1767  CG  HIS B  48       9.568  34.663 -78.147  1.00  0.00              
ATOM   1768  ND1 HIS B  48       9.545  34.620 -76.769  1.00  0.00              
ATOM   1769  CD2 HIS B  48      10.652  35.399 -78.484  1.00  0.00              
ATOM   1770  CE1 HIS B  48      10.573  35.302 -76.294  1.00  0.00              
ATOM   1771  NE2 HIS B  48      11.259  35.784 -77.314  1.00  0.00              
ATOM   1772  H   HIS B  48       7.321  32.552 -80.713  1.00  0.00              
ATOM   1773  HA  HIS B  48       9.785  32.281 -79.362  1.00  0.00              
ATOM   1774 1HB  HIS B  48       8.580  34.455 -79.976  1.00  0.00              
ATOM   1775 2HB  HIS B  48       7.569  34.196 -78.535  1.00  0.00              
ATOM   1776  HD1 HIS B  48       8.910  34.093 -76.204  1.00  0.00              
ATOM   1777  HD2 HIS B  48      11.074  35.702 -79.443  1.00  0.00              
ATOM   1778  HE1 HIS B  48      10.733  35.388 -75.220  1.00  0.00              
ATOM   1779  N   GLY B  49       9.508  31.204 -77.209  1.00  0.00              
ATOM   1780  CA  GLY B  49       9.394  30.557 -75.914  1.00  0.00              
ATOM   1781  C   GLY B  49       8.637  29.245 -75.792  1.00  0.00              
ATOM   1782  O   GLY B  49       8.417  28.778 -74.674  1.00  0.00              
ATOM   1783  H   GLY B  49      10.402  31.210 -77.680  1.00  0.00              
ATOM   1784 1HA  GLY B  49      10.393  30.334 -75.538  1.00  0.00              
ATOM   1785 2HA  GLY B  49       8.889  31.231 -75.222  1.00  0.00              
ATOM   1786  N   ARG B  50       8.244  28.630 -76.900  1.00  0.00              
ATOM   1787  CA  ARG B  50       7.519  27.378 -76.784  1.00  0.00              
ATOM   1788  C   ARG B  50       7.512  26.503 -78.013  1.00  0.00              
ATOM   1789  O   ARG B  50       7.474  26.983 -79.146  1.00  0.00              
ATOM   1790  CB  ARG B  50       6.093  27.620 -76.310  1.00  0.00              
ATOM   1791  CG  ARG B  50       5.192  26.396 -76.342  1.00  0.00              
ATOM   1792  CD  ARG B  50       3.798  26.650 -75.895  1.00  0.00              
ATOM   1793  NE  ARG B  50       3.007  27.452 -76.815  1.00  0.00              
ATOM   1794  CZ  ARG B  50       1.735  27.836 -76.594  1.00  0.00              
ATOM   1795  NH1 ARG B  50       1.093  27.465 -75.509  1.00  0.00              
ATOM   1796  NH2 ARG B  50       1.139  28.579 -77.512  1.00  0.00              
ATOM   1797  H   ARG B  50       8.432  29.006 -77.819  1.00  0.00              
ATOM   1798  HA  ARG B  50       7.986  26.750 -76.025  1.00  0.00              
ATOM   1799 1HB  ARG B  50       6.157  27.992 -75.288  1.00  0.00              
ATOM   1800 2HB  ARG B  50       5.672  28.393 -76.952  1.00  0.00              
ATOM   1801 1HG  ARG B  50       5.153  26.020 -77.365  1.00  0.00              
ATOM   1802 2HG  ARG B  50       5.620  25.633 -75.692  1.00  0.00              
ATOM   1803 1HD  ARG B  50       3.287  25.696 -75.772  1.00  0.00              
ATOM   1804 2HD  ARG B  50       3.823  27.175 -74.941  1.00  0.00              
ATOM   1805  HE  ARG B  50       3.259  27.835 -77.716  1.00  0.00              
ATOM   1806 1HH1 ARG B  50       1.557  26.882 -74.826  1.00  0.00              
ATOM   1807 2HH1 ARG B  50       0.140  27.763 -75.363  1.00  0.00              
ATOM   1808 1HH2 ARG B  50       1.641  28.841 -78.349  1.00  0.00              
ATOM   1809 2HH2 ARG B  50       0.186  28.880 -77.372  1.00  0.00              
ATOM   1810  N   VAL B  51       7.557  25.202 -77.767  1.00  0.00              
ATOM   1811  CA  VAL B  51       7.455  24.219 -78.826  1.00  0.00              
ATOM   1812  C   VAL B  51       6.344  23.276 -78.403  1.00  0.00              
ATOM   1813  O   VAL B  51       6.361  22.748 -77.288  1.00  0.00              
ATOM   1814  CB  VAL B  51       8.721  23.364 -79.001  1.00  0.00              
ATOM   1815  CG1 VAL B  51       8.469  22.297 -80.066  1.00  0.00              
ATOM   1816  CG2 VAL B  51       9.898  24.233 -79.396  1.00  0.00              
ATOM   1817  H   VAL B  51       7.665  24.887 -76.812  1.00  0.00              
ATOM   1818  HA  VAL B  51       7.172  24.683 -79.772  1.00  0.00              
ATOM   1819  HB  VAL B  51       8.973  22.906 -78.044  1.00  0.00              
ATOM   1820 1HG1 VAL B  51       9.365  21.688 -80.192  1.00  0.00              
ATOM   1821 2HG1 VAL B  51       7.641  21.660 -79.755  1.00  0.00              
ATOM   1822 3HG1 VAL B  51       8.222  22.778 -81.012  1.00  0.00              
ATOM   1823 1HG2 VAL B  51      10.786  23.613 -79.515  1.00  0.00              
ATOM   1824 2HG2 VAL B  51       9.677  24.736 -80.338  1.00  0.00              
ATOM   1825 3HG2 VAL B  51      10.077  24.979 -78.622  1.00  0.00              
ATOM   1826  N   THR B  52       5.361  23.092 -79.273  1.00  0.00              
ATOM   1827  CA  THR B  52       4.284  22.156 -79.004  1.00  0.00              
ATOM   1828  C   THR B  52       4.575  20.953 -79.893  1.00  0.00              
ATOM   1829  O   THR B  52       4.850  21.098 -81.093  1.00  0.00              
ATOM   1830  CB  THR B  52       2.889  22.733 -79.309  1.00  0.00              
ATOM   1831  OG1 THR B  52       2.655  23.883 -78.486  1.00  0.00              
ATOM   1832  CG2 THR B  52       1.811  21.694 -79.041  1.00  0.00              
ATOM   1833  H   THR B  52       5.357  23.611 -80.140  1.00  0.00              
ATOM   1834  HA  THR B  52       4.302  21.865 -77.954  1.00  0.00              
ATOM   1835  HB  THR B  52       2.851  23.033 -80.356  1.00  0.00              
ATOM   1836  HG1 THR B  52       3.099  24.645 -78.867  1.00  0.00              
ATOM   1837 1HG2 THR B  52       0.833  22.121 -79.263  1.00  0.00              
ATOM   1838 2HG2 THR B  52       1.981  20.823 -79.674  1.00  0.00              
ATOM   1839 3HG2 THR B  52       1.848  21.395 -77.995  1.00  0.00              
ATOM   1840  N   VAL B  53       4.547  19.772 -79.294  1.00  0.00              
ATOM   1841  CA  VAL B  53       4.810  18.537 -80.016  1.00  0.00              
ATOM   1842  C   VAL B  53       3.549  17.689 -79.977  1.00  0.00              
ATOM   1843  O   VAL B  53       3.000  17.434 -78.903  1.00  0.00              
ATOM   1844  CB  VAL B  53       5.977  17.746 -79.366  1.00  0.00              
ATOM   1845  CG1 VAL B  53       6.280  16.500 -80.187  1.00  0.00              
ATOM   1846  CG2 VAL B  53       7.217  18.627 -79.243  1.00  0.00              
ATOM   1847  H   VAL B  53       4.337  19.730 -78.307  1.00  0.00              
ATOM   1848  HA  VAL B  53       5.027  18.731 -81.067  1.00  0.00              
ATOM   1849  HB  VAL B  53       5.690  17.460 -78.354  1.00  0.00              
ATOM   1850 1HG1 VAL B  53       7.100  15.949 -79.725  1.00  0.00              
ATOM   1851 2HG1 VAL B  53       5.395  15.865 -80.227  1.00  0.00              
ATOM   1852 3HG1 VAL B  53       6.565  16.791 -81.198  1.00  0.00              
ATOM   1853 1HG2 VAL B  53       8.025  18.058 -78.787  1.00  0.00              
ATOM   1854 2HG2 VAL B  53       7.523  18.961 -80.235  1.00  0.00              
ATOM   1855 3HG2 VAL B  53       6.988  19.494 -78.623  1.00  0.00              
ATOM   1856  N   GLU B  54       3.095  17.265 -81.150  1.00  0.00              
ATOM   1857  CA  GLU B  54       1.903  16.430 -81.258  1.00  0.00              
ATOM   1858  C   GLU B  54       2.246  15.153 -82.000  1.00  0.00              
ATOM   1859  O   GLU B  54       2.837  15.193 -83.084  1.00  0.00              
ATOM   1860  CB  GLU B  54       0.772  17.175 -81.971  1.00  0.00              
ATOM   1861  CG  GLU B  54       0.228  18.373 -81.206  1.00  0.00              
ATOM   1862  CD  GLU B  54      -0.747  19.156 -82.040  1.00  0.00              
ATOM   1863  OE1 GLU B  54      -1.001  18.760 -83.152  1.00  0.00              
ATOM   1864  OE2 GLU B  54      -1.324  20.086 -81.527  1.00  0.00              
ATOM   1865  H   GLU B  54       3.589  17.527 -81.990  1.00  0.00              
ATOM   1866  HA  GLU B  54       1.556  16.151 -80.263  1.00  0.00              
ATOM   1867 1HB  GLU B  54       1.166  17.507 -82.932  1.00  0.00              
ATOM   1868 2HB  GLU B  54      -0.029  16.455 -82.136  1.00  0.00              
ATOM   1869 1HG  GLU B  54      -0.238  18.107 -80.258  1.00  0.00              
ATOM   1870 2HG  GLU B  54       1.113  18.980 -81.017  1.00  0.00              
ATOM   1871  N   TRP B  55       1.875  14.023 -81.407  1.00  0.00              
ATOM   1872  CA  TRP B  55       2.109  12.715 -81.998  1.00  0.00              
ATOM   1873  C   TRP B  55       0.801  11.970 -82.195  1.00  0.00              
ATOM   1874  O   TRP B  55      -0.013  11.878 -81.278  1.00  0.00              
ATOM   1875  CB  TRP B  55       2.971  11.826 -81.093  1.00  0.00              
ATOM   1876  CG  TRP B  55       4.340  12.316 -80.787  1.00  0.00              
ATOM   1877  CD1 TRP B  55       4.771  12.865 -79.611  1.00  0.00              
ATOM   1878  CD2 TRP B  55       5.477  12.281 -81.654  1.00  0.00              
ATOM   1879  NE1 TRP B  55       6.108  13.169 -79.692  1.00  0.00              
ATOM   1880  CE2 TRP B  55       6.565  12.824 -80.937  1.00  0.00              
ATOM   1881  CE3 TRP B  55       5.683  11.842 -82.968  1.00  0.00              
ATOM   1882  CZ2 TRP B  55       7.843  12.942 -81.490  1.00  0.00              
ATOM   1883  CZ3 TRP B  55       6.958  11.956 -83.517  1.00  0.00              
ATOM   1884  CH2 TRP B  55       8.019  12.505 -82.777  1.00  0.00              
ATOM   1885  H   TRP B  55       1.411  14.081 -80.511  1.00  0.00              
ATOM   1886  HA  TRP B  55       2.560  12.830 -82.984  1.00  0.00              
ATOM   1887 1HB  TRP B  55       2.492  11.700 -80.123  1.00  0.00              
ATOM   1888 2HB  TRP B  55       3.117  10.849 -81.556  1.00  0.00              
ATOM   1889  HD1 TRP B  55       4.033  12.976 -78.819  1.00  0.00              
ATOM   1890  HE1 TRP B  55       6.663  13.580 -78.956  1.00  0.00              
ATOM   1891  HE3 TRP B  55       4.893  11.410 -83.584  1.00  0.00              
ATOM   1892  HZ2 TRP B  55       8.642  13.370 -80.884  1.00  0.00              
ATOM   1893  HZ3 TRP B  55       7.112  11.609 -84.540  1.00  0.00              
ATOM   1894  HH2 TRP B  55       9.003  12.585 -83.239  1.00  0.00              
ATOM   1895  N   TRP B  56       0.593  11.448 -83.396  1.00  0.00              
ATOM   1896  CA  TRP B  56      -0.567  10.606 -83.655  1.00  0.00              
ATOM   1897  C   TRP B  56      -0.292   9.793 -84.900  1.00  0.00              
ATOM   1898  O   TRP B  56       0.655  10.064 -85.644  1.00  0.00              
ATOM   1899  CB  TRP B  56      -1.875  11.412 -83.779  1.00  0.00              
ATOM   1900  CG  TRP B  56      -2.108  12.109 -85.075  1.00  0.00              
ATOM   1901  CD1 TRP B  56      -2.758  11.617 -86.174  1.00  0.00              
ATOM   1902  CD2 TRP B  56      -1.738  13.453 -85.394  1.00  0.00              
ATOM   1903  NE1 TRP B  56      -2.817  12.578 -87.157  1.00  0.00              
ATOM   1904  CE2 TRP B  56      -2.198  13.715 -86.705  1.00  0.00              
ATOM   1905  CE3 TRP B  56      -1.063  14.465 -84.699  1.00  0.00              
ATOM   1906  CZ2 TRP B  56      -2.005  14.953 -87.334  1.00  0.00              
ATOM   1907  CZ3 TRP B  56      -0.870  15.695 -85.323  1.00  0.00              
ATOM   1908  CH2 TRP B  56      -1.339  15.927 -86.628  1.00  0.00              
ATOM   1909  H   TRP B  56       1.243  11.633 -84.147  1.00  0.00              
ATOM   1910  HA  TRP B  56      -0.721   9.923 -82.820  1.00  0.00              
ATOM   1911 1HB  TRP B  56      -2.736  10.756 -83.653  1.00  0.00              
ATOM   1912 2HB  TRP B  56      -1.904  12.199 -83.026  1.00  0.00              
ATOM   1913  HD1 TRP B  56      -3.114  10.591 -86.117  1.00  0.00              
ATOM   1914  HE1 TRP B  56      -3.247  12.466 -88.064  1.00  0.00              
ATOM   1915  HE3 TRP B  56      -0.682  14.335 -83.687  1.00  0.00              
ATOM   1916  HZ2 TRP B  56      -2.385  15.094 -88.345  1.00  0.00              
ATOM   1917  HZ3 TRP B  56      -0.344  16.475 -84.773  1.00  0.00              
ATOM   1918  HH2 TRP B  56      -1.171  16.901 -87.089  1.00  0.00              
ATOM   1919  N   THR B  57      -1.096   8.760 -85.095  1.00  0.00              
ATOM   1920  CA  THR B  57      -0.963   7.889 -86.243  1.00  0.00              
ATOM   1921  C   THR B  57      -2.201   8.088 -87.104  1.00  0.00              
ATOM   1922  O   THR B  57      -3.309   7.717 -86.718  1.00  0.00              
ATOM   1923  CB  THR B  57      -0.843   6.426 -85.794  1.00  0.00              
ATOM   1924  OG1 THR B  57       0.300   6.295 -84.935  1.00  0.00              
ATOM   1925  CG2 THR B  57      -0.670   5.508 -86.993  1.00  0.00              
ATOM   1926  H   THR B  57      -1.824   8.575 -84.419  1.00  0.00              
ATOM   1927  HA  THR B  57      -0.081   8.171 -86.820  1.00  0.00              
ATOM   1928  HB  THR B  57      -1.747   6.146 -85.252  1.00  0.00              
ATOM   1929  HG1 THR B  57       0.071   6.595 -84.052  1.00  0.00              
ATOM   1930 1HG2 THR B  57      -0.587   4.476 -86.651  1.00  0.00              
ATOM   1931 2HG2 THR B  57      -1.534   5.605 -87.652  1.00  0.00              
ATOM   1932 3HG2 THR B  57       0.233   5.785 -87.534  1.00  0.00              
ATOM   1933  N   HIS B  58      -1.997   8.702 -88.264  1.00  0.00              
ATOM   1934  CA  HIS B  58      -3.079   9.001 -89.196  1.00  0.00              
ATOM   1935  C   HIS B  58      -3.986   7.826 -89.534  1.00  0.00              
ATOM   1936  O   HIS B  58      -5.206   7.921 -89.405  1.00  0.00              
ATOM   1937  CB  HIS B  58      -2.496   9.569 -90.494  1.00  0.00              
ATOM   1938  CG  HIS B  58      -3.525   9.837 -91.549  1.00  0.00              
ATOM   1939  ND1 HIS B  58      -4.367  10.928 -91.505  1.00  0.00              
ATOM   1940  CD2 HIS B  58      -3.848   9.156 -92.673  1.00  0.00              
ATOM   1941  CE1 HIS B  58      -5.163  10.907 -92.560  1.00  0.00              
ATOM   1942  NE2 HIS B  58      -4.868   9.842 -93.283  1.00  0.00              
ATOM   1943  H   HIS B  58      -1.053   8.969 -88.505  1.00  0.00              
ATOM   1944  HA  HIS B  58      -3.751   9.735 -88.754  1.00  0.00              
ATOM   1945 1HB  HIS B  58      -1.996  10.519 -90.299  1.00  0.00              
ATOM   1946 2HB  HIS B  58      -1.783   8.866 -90.924  1.00  0.00              
ATOM   1947  HD1 HIS B  58      -4.337  11.673 -90.838  1.00  0.00              
ATOM   1948  HD2 HIS B  58      -3.460   8.241 -93.121  1.00  0.00              
ATOM   1949  HE1 HIS B  58      -5.906  11.690 -92.711  1.00  0.00              
ATOM   1950  N   SER B  59      -3.391   6.720 -89.965  1.00  0.00              
ATOM   1951  CA  SER B  59      -4.168   5.553 -90.355  1.00  0.00              
ATOM   1952  C   SER B  59      -5.083   5.052 -89.250  1.00  0.00              
ATOM   1953  O   SER B  59      -6.188   4.577 -89.522  1.00  0.00              
ATOM   1954  CB  SER B  59      -3.241   4.419 -90.809  1.00  0.00              
ATOM   1955  OG  SER B  59      -2.548   3.843 -89.716  1.00  0.00              
ATOM   1956  H   SER B  59      -2.383   6.683 -90.029  1.00  0.00              
ATOM   1957  HA  SER B  59      -4.763   5.710 -91.255  1.00  0.00              
ATOM   1958 1HB  SER B  59      -3.841   3.653 -91.297  1.00  0.00              
ATOM   1959 2HB  SER B  59      -2.519   4.821 -91.519  1.00  0.00              
ATOM   1960  HG  SER B  59      -1.978   3.139 -90.034  1.00  0.00              
ATOM   1961  N   ALA B  60      -4.631   5.167 -88.006  1.00  0.00              
ATOM   1962  CA  ALA B  60      -5.404   4.710 -86.859  1.00  0.00              
ATOM   1963  C   ALA B  60      -6.381   5.761 -86.347  1.00  0.00              
ATOM   1964  O   ALA B  60      -7.267   5.453 -85.547  1.00  0.00              
ATOM   1965  CB  ALA B  60      -4.459   4.296 -85.738  1.00  0.00              
ATOM   1966  H   ALA B  60      -3.723   5.582 -87.853  1.00  0.00              
ATOM   1967  HA  ALA B  60      -6.006   3.854 -87.162  1.00  0.00              
ATOM   1968 1HB  ALA B  60      -5.039   3.955 -84.881  1.00  0.00              
ATOM   1969 2HB  ALA B  60      -3.815   3.488 -86.084  1.00  0.00              
ATOM   1970 3HB  ALA B  60      -3.846   5.148 -85.446  1.00  0.00              
ATOM   1971  N   GLY B  61      -6.215   6.997 -86.801  1.00  0.00              
ATOM   1972  CA  GLY B  61      -7.091   8.068 -86.361  1.00  0.00              
ATOM   1973  C   GLY B  61      -6.928   8.353 -84.880  1.00  0.00              
ATOM   1974  O   GLY B  61      -7.882   8.745 -84.204  1.00  0.00              
ATOM   1975  H   GLY B  61      -5.476   7.204 -87.457  1.00  0.00              
ATOM   1976 1HA  GLY B  61      -6.855   8.973 -86.921  1.00  0.00              
ATOM   1977 2HA  GLY B  61      -8.125   7.783 -86.552  1.00  0.00              
ATOM   1978  N   GLY B  62      -5.718   8.158 -84.365  1.00  0.00              
ATOM   1979  CA  GLY B  62      -5.492   8.399 -82.955  1.00  0.00              
ATOM   1980  C   GLY B  62      -4.105   8.052 -82.461  1.00  0.00              
ATOM   1981  O   GLY B  62      -3.152   7.942 -83.238  1.00  0.00              
ATOM   1982  H   GLY B  62      -4.951   7.845 -84.940  1.00  0.00              
ATOM   1983 1HA  GLY B  62      -5.650   9.457 -82.745  1.00  0.00              
ATOM   1984 2HA  GLY B  62      -6.196   7.805 -82.374  1.00  0.00              
ATOM   1985  N   VAL B  63      -4.010   7.865 -81.151  1.00  0.00              
ATOM   1986  CA  VAL B  63      -2.755   7.564 -80.482  1.00  0.00              
ATOM   1987  C   VAL B  63      -2.481   6.068 -80.387  1.00  0.00              
ATOM   1988  O   VAL B  63      -3.341   5.293 -79.960  1.00  0.00              
ATOM   1989  CB  VAL B  63      -2.755   8.178 -79.066  1.00  0.00              
ATOM   1990  CG1 VAL B  63      -1.455   7.869 -78.352  1.00  0.00              
ATOM   1991  CG2 VAL B  63      -2.961   9.683 -79.160  1.00  0.00              
ATOM   1992  H   VAL B  63      -4.854   7.938 -80.602  1.00  0.00              
ATOM   1993  HA  VAL B  63      -1.903   7.948 -81.045  1.00  0.00              
ATOM   1994  HB  VAL B  63      -3.594   7.771 -78.504  1.00  0.00              
ATOM   1995 1HG1 VAL B  63      -1.474   8.311 -77.355  1.00  0.00              
ATOM   1996 2HG1 VAL B  63      -1.333   6.790 -78.269  1.00  0.00              
ATOM   1997 3HG1 VAL B  63      -0.622   8.287 -78.917  1.00  0.00              
ATOM   1998 1HG2 VAL B  63      -2.962  10.114 -78.159  1.00  0.00              
ATOM   1999 2HG2 VAL B  63      -2.154  10.124 -79.745  1.00  0.00              
ATOM   2000 3HG2 VAL B  63      -3.916   9.890 -79.644  1.00  0.00              
ATOM   2001  N   THR B  64      -1.281   5.670 -80.794  1.00  0.00              
ATOM   2002  CA  THR B  64      -0.874   4.269 -80.756  1.00  0.00              
ATOM   2003  C   THR B  64       0.374   4.116 -79.894  1.00  0.00              
ATOM   2004  O   THR B  64       0.924   5.101 -79.399  1.00  0.00              
ATOM   2005  CB  THR B  64      -0.544   3.736 -82.158  1.00  0.00              
ATOM   2006  OG1 THR B  64       0.620   4.408 -82.656  1.00  0.00              
ATOM   2007  CG2 THR B  64      -1.716   3.961 -83.105  1.00  0.00              
ATOM   2008  H   THR B  64      -0.631   6.361 -81.139  1.00  0.00              
ATOM   2009  HA  THR B  64      -1.660   3.669 -80.297  1.00  0.00              
ATOM   2010  HB  THR B  64      -0.331   2.669 -82.091  1.00  0.00              
ATOM   2011  HG1 THR B  64       0.450   5.352 -82.702  1.00  0.00              
ATOM   2012 1HG2 THR B  64      -1.463   3.576 -84.094  1.00  0.00              
ATOM   2013 2HG2 THR B  64      -2.594   3.439 -82.727  1.00  0.00              
ATOM   2014 3HG2 THR B  64      -1.927   5.027 -83.173  1.00  0.00              
ATOM   2015  N   GLU B  65       0.826   2.879 -79.730  1.00  0.00              
ATOM   2016  CA  GLU B  65       2.009   2.611 -78.928  1.00  0.00              
ATOM   2017  C   GLU B  65       3.228   3.355 -79.476  1.00  0.00              
ATOM   2018  O   GLU B  65       4.067   3.831 -78.711  1.00  0.00              
ATOM   2019  CB  GLU B  65       2.278   1.104 -78.891  1.00  0.00              
ATOM   2020  CG  GLU B  65       3.103   0.643 -77.701  1.00  0.00              
ATOM   2021  CD  GLU B  65       2.509   1.088 -76.373  1.00  0.00              
ATOM   2022  OE1 GLU B  65       1.269   1.197 -76.276  1.00  0.00              
ATOM   2023  OE2 GLU B  65       3.279   1.313 -75.418  1.00  0.00              
ATOM   2024  H   GLU B  65       0.342   2.108 -80.168  1.00  0.00              
ATOM   2025  HA  GLU B  65       1.857   2.974 -77.911  1.00  0.00              
ATOM   2026 1HB  GLU B  65       1.308   0.608 -78.874  1.00  0.00              
ATOM   2027 2HB  GLU B  65       2.799   0.850 -79.814  1.00  0.00              
ATOM   2028 1HG  GLU B  65       3.257  -0.436 -77.671  1.00  0.00              
ATOM   2029 2HG  GLU B  65       4.061   1.141 -77.845  1.00  0.00              
ATOM   2030  N   LYS B  66       3.327   3.464 -80.797  1.00  0.00              
ATOM   2031  CA  LYS B  66       4.456   4.167 -81.398  1.00  0.00              
ATOM   2032  C   LYS B  66       4.465   5.629 -80.962  1.00  0.00              
ATOM   2033  O   LYS B  66       5.523   6.205 -80.715  1.00  0.00              
ATOM   2034  CB  LYS B  66       4.388   4.092 -82.925  1.00  0.00              
ATOM   2035  CG  LYS B  66       5.582   4.713 -83.631  1.00  0.00              
ATOM   2036  CD  LYS B  66       6.867   3.971 -83.301  1.00  0.00              
ATOM   2037  CE  LYS B  66       8.027   4.487 -84.136  1.00  0.00              
ATOM   2038  NZ  LYS B  66       9.284   3.744 -83.847  1.00  0.00              
ATOM   2039  H   LYS B  66       2.621   3.062 -81.398  1.00  0.00              
ATOM   2040  HA  LYS B  66       5.392   3.725 -81.054  1.00  0.00              
ATOM   2041 1HB  LYS B  66       4.315   3.036 -83.188  1.00  0.00              
ATOM   2042 2HB  LYS B  66       3.475   4.604 -83.229  1.00  0.00              
ATOM   2043 1HG  LYS B  66       5.406   4.676 -84.705  1.00  0.00              
ATOM   2044 2HG  LYS B  66       5.671   5.751 -83.313  1.00  0.00              
ATOM   2045 1HD  LYS B  66       7.086   4.110 -82.242  1.00  0.00              
ATOM   2046 2HD  LYS B  66       6.716   2.910 -83.502  1.00  0.00              
ATOM   2047 1HE  LYS B  66       7.769   4.375 -85.188  1.00  0.00              
ATOM   2048 2HE  LYS B  66       8.167   5.544 -83.909  1.00  0.00              
ATOM   2049 1HZ  LYS B  66      10.033   4.113 -84.418  1.00  0.00              
ATOM   2050 2HZ  LYS B  66       9.522   3.849 -82.870  1.00  0.00              
ATOM   2051 3HZ  LYS B  66       9.152   2.764 -84.058  1.00  0.00              
ATOM   2052  N   ASP B  67       3.285   6.232 -80.881  1.00  0.00              
ATOM   2053  CA  ASP B  67       3.187   7.623 -80.466  1.00  0.00              
ATOM   2054  C   ASP B  67       3.670   7.790 -79.032  1.00  0.00              
ATOM   2055  O   ASP B  67       4.368   8.751 -78.712  1.00  0.00              
ATOM   2056  CB  ASP B  67       1.750   8.098 -80.618  1.00  0.00              
ATOM   2057  CG  ASP B  67       1.310   8.092 -82.059  1.00  0.00              
ATOM   2058  OD1 ASP B  67       1.960   8.785 -82.866  1.00  0.00              
ATOM   2059  OD2 ASP B  67       0.332   7.388 -82.390  1.00  0.00              
ATOM   2060  H   ASP B  67       2.441   5.727 -81.108  1.00  0.00              
ATOM   2061  HA  ASP B  67       3.833   8.241 -81.091  1.00  0.00              
ATOM   2062 1HB  ASP B  67       1.044   7.553 -79.990  1.00  0.00              
ATOM   2063 2HB  ASP B  67       1.847   9.122 -80.254  1.00  0.00              
ATOM   2064  N   ARG B  68       3.305   6.851 -78.165  1.00  0.00              
ATOM   2065  CA  ARG B  68       3.745   6.923 -76.780  1.00  0.00              
ATOM   2066  C   ARG B  68       5.252   6.741 -76.679  1.00  0.00              
ATOM   2067  O   ARG B  68       5.899   7.366 -75.837  1.00  0.00              
ATOM   2068  CB  ARG B  68       2.994   5.892 -75.938  1.00  0.00              
ATOM   2069  CG  ARG B  68       1.534   6.252 -75.711  1.00  0.00              
ATOM   2070  CD  ARG B  68       0.857   5.301 -74.734  1.00  0.00              
ATOM   2071  NE  ARG B  68       0.395   4.076 -75.377  1.00  0.00              
ATOM   2072  CZ  ARG B  68      -0.748   3.969 -76.050  1.00  0.00              
ATOM   2073  NH1 ARG B  68      -1.550   5.020 -76.167  1.00  0.00              
ATOM   2074  NH2 ARG B  68      -1.087   2.813 -76.604  1.00  0.00              
ATOM   2075  H   ARG B  68       2.721   6.080 -78.457  1.00  0.00              
ATOM   2076  HA  ARG B  68       3.519   7.908 -76.371  1.00  0.00              
ATOM   2077 1HB  ARG B  68       3.068   4.939 -76.459  1.00  0.00              
ATOM   2078 2HB  ARG B  68       3.514   5.823 -74.981  1.00  0.00              
ATOM   2079 1HG  ARG B  68       1.485   7.266 -75.316  1.00  0.00              
ATOM   2080 2HG  ARG B  68       1.015   6.210 -76.671  1.00  0.00              
ATOM   2081 1HD  ARG B  68       1.568   5.033 -73.953  1.00  0.00              
ATOM   2082 2HD  ARG B  68      -0.001   5.803 -74.290  1.00  0.00              
ATOM   2083  HE  ARG B  68       0.831   3.164 -75.416  1.00  0.00              
ATOM   2084 1HH1 ARG B  68      -1.291   5.900 -75.745  1.00  0.00              
ATOM   2085 2HH1 ARG B  68      -2.416   4.934 -76.679  1.00  0.00              
ATOM   2086 1HH2 ARG B  68      -0.476   2.014 -76.513  1.00  0.00              
ATOM   2087 2HH2 ARG B  68      -1.955   2.737 -77.113  1.00  0.00              
ATOM   2088  N   GLU B  69       5.810   5.895 -77.537  1.00  0.00              
ATOM   2089  CA  GLU B  69       7.250   5.688 -77.550  1.00  0.00              
ATOM   2090  C   GLU B  69       7.925   6.996 -77.962  1.00  0.00              
ATOM   2091  O   GLU B  69       8.908   7.414 -77.355  1.00  0.00              
ATOM   2092  CB  GLU B  69       7.630   4.591 -78.545  1.00  0.00              
ATOM   2093  CG  GLU B  69       9.128   4.399 -78.681  1.00  0.00              
ATOM   2094  CD  GLU B  69       9.506   3.416 -79.768  1.00  0.00              
ATOM   2095  OE1 GLU B  69      10.714   3.132 -79.907  1.00  0.00              
ATOM   2096  OE2 GLU B  69       8.606   2.929 -80.483  1.00  0.00              
ATOM   2097  H   GLU B  69       5.233   5.386 -78.191  1.00  0.00              
ATOM   2098  HA  GLU B  69       7.595   5.428 -76.549  1.00  0.00              
ATOM   2099 1HB  GLU B  69       7.166   3.668 -78.194  1.00  0.00              
ATOM   2100 2HB  GLU B  69       7.200   4.870 -79.507  1.00  0.00              
ATOM   2101 1HG  GLU B  69       9.671   5.329 -78.855  1.00  0.00              
ATOM   2102 2HG  GLU B  69       9.422   3.984 -77.717  1.00  0.00              
ATOM   2103  N   MET B  70       7.395   7.643 -78.998  1.00  0.00              
ATOM   2104  CA  MET B  70       7.971   8.901 -79.456  1.00  0.00              
ATOM   2105  C   MET B  70       7.887   9.976 -78.376  1.00  0.00              
ATOM   2106  O   MET B  70       8.797  10.787 -78.235  1.00  0.00              
ATOM   2107  CB  MET B  70       7.284   9.382 -80.738  1.00  0.00              
ATOM   2108  CG  MET B  70       7.440   8.426 -81.917  1.00  0.00              
ATOM   2109  SD  MET B  70       9.156   7.933 -82.266  1.00  0.00              
ATOM   2110  CE  MET B  70       9.834   9.481 -82.873  1.00  0.00              
ATOM   2111  H   MET B  70       6.588   7.269 -79.476  1.00  0.00              
ATOM   2112  HA  MET B  70       9.030   8.767 -79.675  1.00  0.00              
ATOM   2113 1HB  MET B  70       6.229   9.509 -80.504  1.00  0.00              
ATOM   2114 2HB  MET B  70       7.720  10.349 -80.990  1.00  0.00              
ATOM   2115 1HG  MET B  70       6.863   7.527 -81.703  1.00  0.00              
ATOM   2116 2HG  MET B  70       7.038   8.914 -82.805  1.00  0.00              
ATOM   2117 1HE  MET B  70      10.884   9.343 -83.130  1.00  0.00              
ATOM   2118 2HE  MET B  70       9.282   9.798 -83.759  1.00  0.00              
ATOM   2119 3HE  MET B  70       9.748  10.244 -82.099  1.00  0.00              
ATOM   2120  N   ALA B  71       6.797   9.981 -77.616  1.00  0.00              
ATOM   2121  CA  ALA B  71       6.637  10.953 -76.542  1.00  0.00              
ATOM   2122  C   ALA B  71       7.727  10.745 -75.483  1.00  0.00              
ATOM   2123  O   ALA B  71       8.344  11.699 -75.014  1.00  0.00              
ATOM   2124  CB  ALA B  71       5.260  10.810 -75.913  1.00  0.00              
ATOM   2125  H   ALA B  71       6.066   9.304 -77.780  1.00  0.00              
ATOM   2126  HA  ALA B  71       6.755  11.954 -76.956  1.00  0.00              
ATOM   2127 1HB  ALA B  71       5.150  11.539 -75.112  1.00  0.00              
ATOM   2128 2HB  ALA B  71       4.495  10.983 -76.670  1.00  0.00              
ATOM   2129 3HB  ALA B  71       5.150   9.806 -75.507  1.00  0.00              
ATOM   2130  N   ARG B  72       7.970   9.493 -75.115  1.00  0.00              
ATOM   2131  CA  ARG B  72       8.989   9.205 -74.115  1.00  0.00              
ATOM   2132  C   ARG B  72      10.383   9.561 -74.627  1.00  0.00              
ATOM   2133  O   ARG B  72      11.209  10.095 -73.877  1.00  0.00              
ATOM   2134  CB  ARG B  72       8.937   7.732 -73.710  1.00  0.00              
ATOM   2135  CG  ARG B  72       7.725   7.362 -72.879  1.00  0.00              
ATOM   2136  CD  ARG B  72       7.866   5.956 -72.322  1.00  0.00              
ATOM   2137  NE  ARG B  72       7.667   4.934 -73.343  1.00  0.00              
ATOM   2138  CZ  ARG B  72       6.473   4.522 -73.755  1.00  0.00              
ATOM   2139  NH1 ARG B  72       5.367   5.041 -73.228  1.00  0.00              
ATOM   2140  NH2 ARG B  72       6.391   3.592 -74.690  1.00  0.00              
ATOM   2141  H   ARG B  72       7.451   8.728 -75.523  1.00  0.00              
ATOM   2142  HA  ARG B  72       8.820   9.817 -73.229  1.00  0.00              
ATOM   2143 1HB  ARG B  72       8.943   7.149 -74.630  1.00  0.00              
ATOM   2144 2HB  ARG B  72       9.845   7.527 -73.143  1.00  0.00              
ATOM   2145 1HG  ARG B  72       7.633   8.076 -72.061  1.00  0.00              
ATOM   2146 2HG  ARG B  72       6.839   7.422 -73.513  1.00  0.00              
ATOM   2147 1HD  ARG B  72       8.864   5.839 -71.904  1.00  0.00              
ATOM   2148 2HD  ARG B  72       7.124   5.811 -71.537  1.00  0.00              
ATOM   2149  HE  ARG B  72       8.353   4.408 -73.870  1.00  0.00              
ATOM   2150 1HH1 ARG B  72       5.437   5.751 -72.513  1.00  0.00              
ATOM   2151 2HH1 ARG B  72       4.463   4.723 -73.546  1.00  0.00              
ATOM   2152 1HH2 ARG B  72       7.236   3.200 -75.085  1.00  0.00              
ATOM   2153 2HH2 ARG B  72       5.486   3.275 -75.005  1.00  0.00              
ATOM   2154  N   LEU B  73      10.645   9.285 -75.901  1.00  0.00              
ATOM   2155  CA  LEU B  73      11.947   9.601 -76.475  1.00  0.00              
ATOM   2156  C   LEU B  73      12.119  11.116 -76.577  1.00  0.00              
ATOM   2157  O   LEU B  73      13.236  11.626 -76.474  1.00  0.00              
ATOM   2158  CB  LEU B  73      12.096   8.935 -77.845  1.00  0.00              
ATOM   2159  CG  LEU B  73      12.179   7.403 -77.790  1.00  0.00              
ATOM   2160  CD1 LEU B  73      12.164   6.831 -79.193  1.00  0.00              
ATOM   2161  CD2 LEU B  73      13.447   6.983 -77.049  1.00  0.00              
ATOM   2162  H   LEU B  73       9.943   8.852 -76.483  1.00  0.00              
ATOM   2163  HA  LEU B  73      12.735   9.231 -75.819  1.00  0.00              
ATOM   2164 1HB  LEU B  73      11.155   9.250 -78.297  1.00  0.00              
ATOM   2165 2HB  LEU B  73      12.928   9.355 -78.409  1.00  0.00              
ATOM   2166  HG  LEU B  73      11.325   7.052 -77.211  1.00  0.00              
ATOM   2167 1HD1 LEU B  73      12.225   5.744 -79.144  1.00  0.00              
ATOM   2168 2HD1 LEU B  73      11.240   7.119 -79.694  1.00  0.00              
ATOM   2169 3HD1 LEU B  73      13.016   7.216 -79.752  1.00  0.00              
ATOM   2170 1HD2 LEU B  73      13.501   5.894 -77.013  1.00  0.00              
ATOM   2171 2HD2 LEU B  73      14.321   7.372 -77.571  1.00  0.00              
ATOM   2172 3HD2 LEU B  73      13.423   7.378 -76.034  1.00  0.00              
ATOM   2173  N   THR B  74      11.013  11.836 -76.763  1.00  0.00              
ATOM   2174  CA  THR B  74      11.059  13.292 -76.843  1.00  0.00              
ATOM   2175  C   THR B  74      11.468  13.852 -75.479  1.00  0.00              
ATOM   2176  O   THR B  74      12.340  14.720 -75.385  1.00  0.00              
ATOM   2177  CB  THR B  74       9.685  13.874 -77.256  1.00  0.00              
ATOM   2178  OG1 THR B  74       9.377  13.471 -78.600  1.00  0.00              
ATOM   2179  CG2 THR B  74       9.704  15.389 -77.197  1.00  0.00              
ATOM   2180  H   THR B  74      10.124  11.365 -76.851  1.00  0.00              
ATOM   2181  HA  THR B  74      11.813  13.598 -77.569  1.00  0.00              
ATOM   2182  HB  THR B  74       8.922  13.496 -76.576  1.00  0.00              
ATOM   2183  HG1 THR B  74      10.055  13.799 -79.194  1.00  0.00              
ATOM   2184 1HG2 THR B  74       8.728  15.776 -77.491  1.00  0.00              
ATOM   2185 2HG2 THR B  74       9.932  15.710 -76.181  1.00  0.00              
ATOM   2186 3HG2 THR B  74      10.465  15.769 -77.878  1.00  0.00              
ATOM   2187  N   ASP B  75      10.843  13.359 -74.415  1.00  0.00              
ATOM   2188  CA  ASP B  75      11.191  13.825 -73.075  1.00  0.00              
ATOM   2189  C   ASP B  75      12.633  13.500 -72.731  1.00  0.00              
ATOM   2190  O   ASP B  75      13.304  14.276 -72.048  1.00  0.00              
ATOM   2191  CB  ASP B  75      10.292  13.186 -72.017  1.00  0.00              
ATOM   2192  CG  ASP B  75       8.941  13.847 -71.922  1.00  0.00              
ATOM   2193  OD1 ASP B  75       8.830  15.041 -72.264  1.00  0.00              
ATOM   2194  OD2 ASP B  75       7.989  13.173 -71.482  1.00  0.00              
ATOM   2195  H   ASP B  75      10.124  12.658 -74.522  1.00  0.00              
ATOM   2196  HA  ASP B  75      11.099  14.910 -73.026  1.00  0.00              
ATOM   2197 1HB  ASP B  75      10.182  12.108 -72.134  1.00  0.00              
ATOM   2198 2HB  ASP B  75      10.874  13.397 -71.119  1.00  0.00              
ATOM   2199  N   ALA B  76      13.099  12.347 -73.191  1.00  0.00              
ATOM   2200  CA  ALA B  76      14.464  11.924 -72.915  1.00  0.00              
ATOM   2201  C   ALA B  76      15.484  12.931 -73.443  1.00  0.00              
ATOM   2202  O   ALA B  76      16.578  13.060 -72.890  1.00  0.00              
ATOM   2203  CB  ALA B  76      14.711  10.553 -73.521  1.00  0.00              
ATOM   2204  H   ALA B  76      12.502  11.750 -73.745  1.00  0.00              
ATOM   2205  HA  ALA B  76      14.601  11.868 -71.835  1.00  0.00              
ATOM   2206 1HB  ALA B  76      15.735  10.243 -73.311  1.00  0.00              
ATOM   2207 2HB  ALA B  76      14.016   9.833 -73.088  1.00  0.00              
ATOM   2208 3HB  ALA B  76      14.561  10.600 -74.599  1.00  0.00              
ATOM   2209  N   LEU B  77      15.126  13.645 -74.505  1.00  0.00              
ATOM   2210  CA  LEU B  77      16.014  14.645 -75.099  1.00  0.00              
ATOM   2211  C   LEU B  77      16.381  15.734 -74.100  1.00  0.00              
ATOM   2212  O   LEU B  77      17.427  16.373 -74.222  1.00  0.00              
ATOM   2213  CB  LEU B  77      15.346  15.298 -76.311  1.00  0.00              
ATOM   2214  CG  LEU B  77      14.973  14.416 -77.504  1.00  0.00              
ATOM   2215  CD1 LEU B  77      14.165  15.233 -78.507  1.00  0.00              
ATOM   2216  CD2 LEU B  77      16.234  13.867 -78.152  1.00  0.00              
ATOM   2217  H   LEU B  77      14.215  13.493 -74.913  1.00  0.00              
ATOM   2218  HA  LEU B  77      16.951  14.172 -75.393  1.00  0.00              
ATOM   2219 1HB  LEU B  77      14.433  15.655 -75.839  1.00  0.00              
ATOM   2220 2HB  LEU B  77      15.921  16.148 -76.679  1.00  0.00              
ATOM   2221  HG  LEU B  77      14.405  13.570 -77.114  1.00  0.00              
ATOM   2222 1HD1 LEU B  77      13.898  14.606 -79.357  1.00  0.00              
ATOM   2223 2HD1 LEU B  77      13.256  15.601 -78.029  1.00  0.00              
ATOM   2224 3HD1 LEU B  77      14.762  16.077 -78.852  1.00  0.00              
ATOM   2225 1HD2 LEU B  77      15.962  13.239 -79.000  1.00  0.00              
ATOM   2226 2HD2 LEU B  77      16.856  14.694 -78.496  1.00  0.00              
ATOM   2227 3HD2 LEU B  77      16.789  13.274 -77.426  1.00  0.00              
ATOM   2228  N   LEU B  78      15.515  15.952 -73.118  1.00  0.00              
ATOM   2229  CA  LEU B  78      15.744  16.978 -72.108  1.00  0.00              
ATOM   2230  C   LEU B  78      16.769  16.545 -71.067  1.00  0.00              
ATOM   2231  O   LEU B  78      17.393  17.386 -70.419  1.00  0.00              
ATOM   2232  CB  LEU B  78      14.430  17.320 -71.397  1.00  0.00              
ATOM   2233  CG  LEU B  78      13.258  17.805 -72.255  1.00  0.00              
ATOM   2234  CD1 LEU B  78      12.020  17.952 -71.381  1.00  0.00              
ATOM   2235  CD2 LEU B  78      13.608  19.126 -72.920  1.00  0.00              
ATOM   2236  H   LEU B  78      14.676  15.391 -73.068  1.00  0.00              
ATOM   2237  HA  LEU B  78      16.158  17.868 -72.580  1.00  0.00              
ATOM   2238 1HB  LEU B  78      14.191  16.340 -70.988  1.00  0.00              
ATOM   2239 2HB  LEU B  78      14.584  18.027 -70.583  1.00  0.00              
ATOM   2240  HG  LEU B  78      13.109  17.069 -73.044  1.00  0.00              
ATOM   2241 1HD1 LEU B  78      11.184  18.297 -71.990  1.00  0.00              
ATOM   2242 2HD1 LEU B  78      11.770  16.988 -70.937  1.00  0.00              
ATOM   2243 3HD1 LEU B  78      12.215  18.676 -70.591  1.00  0.00              
ATOM   2244 1HD2 LEU B  78      12.766  19.460 -73.528  1.00  0.00              
ATOM   2245 2HD2 LEU B  78      13.824  19.873 -72.156  1.00  0.00              
ATOM   2246 3HD2 LEU B  78      14.483  18.993 -73.555  1.00  0.00              
ATOM   2247  N   GLN B  79      16.946  15.234 -70.919  1.00  0.00              
ATOM   2248  CA  GLN B  79      17.874  14.686 -69.933  1.00  0.00              
ATOM   2249  C   GLN B  79      17.760  15.446 -68.618  1.00  0.00              
ATOM   2250  O   GLN B  79      18.714  16.073 -68.155  1.00  0.00              
ATOM   2251  CB  GLN B  79      19.317  14.728 -70.445  1.00  0.00              
ATOM   2252  CG  GLN B  79      19.645  13.620 -71.436  1.00  0.00              
ATOM   2253  CD  GLN B  79      19.365  14.011 -72.873  1.00  0.00              
ATOM   2254  OE1 GLN B  79      19.290  13.159 -73.758  1.00  0.00              
ATOM   2255  NE2 GLN B  79      19.228  15.306 -73.114  1.00  0.00              
ATOM   2256  H   GLN B  79      16.422  14.602 -71.508  1.00  0.00              
ATOM   2257  HA  GLN B  79      17.616  13.648 -69.726  1.00  0.00              
ATOM   2258 1HB  GLN B  79      19.456  15.703 -70.912  1.00  0.00              
ATOM   2259 2HB  GLN B  79      19.963  14.651 -69.570  1.00  0.00              
ATOM   2260 1HG  GLN B  79      20.590  13.076 -71.423  1.00  0.00              
ATOM   2261 2HG  GLN B  79      18.844  12.962 -71.099  1.00  0.00              
ATOM   2262 1HE2 GLN B  79      19.043  15.625 -74.044  1.00  0.00              
ATOM   2263 2HE2 GLN B  79      19.311  15.965 -72.367  1.00  0.00              
ATOM   2264  N   ARG B  80      16.570  15.384 -68.032  1.00  0.00              
ATOM   2265  CA  ARG B  80      16.273  16.048 -66.770  1.00  0.00              
ATOM   2266  C   ARG B  80      16.927  15.316 -65.605  1.00  0.00              
ATOM   2267  O   ARG B  80      17.551  15.992 -64.761  1.00  0.00              
ATOM   2268  OXT ARG B  80      16.835  14.123 -65.519  1.00  0.00              
ATOM   2269  CB  ARG B  80      14.760  16.104 -66.564  1.00  0.00              
ATOM   2270  CG  ARG B  80      14.025  16.910 -67.622  1.00  0.00              
ATOM   2271  CD  ARG B  80      12.539  16.605 -67.609  1.00  0.00              
ATOM   2272  NE  ARG B  80      12.272  15.229 -68.016  1.00  0.00              
ATOM   2273  CZ  ARG B  80      11.064  14.675 -68.044  1.00  0.00              
ATOM   2274  NH1 ARG B  80      10.001  15.381 -67.688  1.00  0.00              
ATOM   2275  NH2 ARG B  80      10.921  13.415 -68.429  1.00  0.00              
ATOM   2276  H   ARG B  80      15.844  14.850 -68.489  1.00  0.00              
ATOM   2277  HA  ARG B  80      16.686  17.057 -66.778  1.00  0.00              
ATOM   2278 1HB  ARG B  80      14.399  15.075 -66.567  1.00  0.00              
ATOM   2279 2HB  ARG B  80      14.589  16.545 -65.581  1.00  0.00              
ATOM   2280 1HG  ARG B  80      14.182  17.970 -67.422  1.00  0.00              
ATOM   2281 2HG  ARG B  80      14.440  16.659 -68.599  1.00  0.00              
ATOM   2282 1HD  ARG B  80      12.156  16.756 -66.600  1.00  0.00              
ATOM   2283 2HD  ARG B  80      12.032  17.282 -68.295  1.00  0.00              
ATOM   2284  HE  ARG B  80      12.915  14.512 -68.325  1.00  0.00              
ATOM   2285 1HH1 ARG B  80      10.111  16.342 -67.395  1.00  0.00              
ATOM   2286 2HH1 ARG B  80       9.084  14.957 -67.711  1.00  0.00              
ATOM   2287 1HH2 ARG B  80      11.733  12.878 -68.701  1.00  0.00              
ATOM   2288 2HH2 ARG B  80      10.002  12.997 -68.449  1.00  0.00              
TER                                                                             
# All scores below are weighted scores, not raw scores.
#BEGIN_POSE_ENERGIES_TABLE v2_redes8_4_take2_08_2dG_1.0Ent_BB_rpm_0012_0001.pdb
label fa_atr fa_rep fa_sol fa_intra_rep pro_close fa_pair hbond_sr_bb hbond_lr_bb hbond_bb_sc hbond_sc dslf_ss_dst dslf_cs_ang dslf_ss_dih dslf_ca_dih rama omega fa_dun p_aa_pp ref total
weights 0.8 0.44 0.65 0.004 1 0.49 0.585 1.17 1.17 1.1 0.5 2 5 5 0.2 0.5 0.56 0.32 1 NA
pose -558.31 69.601 293.484 1.11108 0.720057 -12.8884 -43.6863 -37.2227 -7.56333 -14.6347 0 0 0 0 -8.14812 2.79872 130.064 -12.2684 -33.86 -230.802
LYS_p:NtermProteinFull_1 -1.9229 0.292392 1.42897 0.0116452 0 -0.0011549 0 0 0 0 0 0 0 0 0 0.0166169 3.4109 0 -0.65 2.58647
ARG_2 -3.38271 1.18593 1.77428 0.0235367 0 -0.273691 0 0 0 -0.262374 0 0 0 0 -0.121155 0.00200723 3.87198 -0.0904795 -0.98 1.74733
LEU_3 -3.52752 0.250736 1.12944 0.00708569 0 0 0 0 0 0 0 0 0 0 -0.0536669 0.176345 1.84174 -0.114017 -0.1 -0.389855
VAL_4 -2.70404 1.71588 1.00056 0.013922 0 0 0 0 0 0 0 0 0 0 -0.148625 0.0441727 1.0746 -0.21988 0.29 1.06659
LYS_5 -3.80045 0.483723 2.35499 0.0060827 0 -0.166755 0 0 0 -0.349667 0 0 0 0 0.135504 0.0196419 1.32168 0.0042048 -0.65 -0.641053
THR_6 -2.49187 0.380302 1.15228 0.00349447 0 -0.0153613 0 0 0 0 0 0 0 0 -0.0309968 0.000107349 0.502633 -0.0162786 -0.27 -0.785689
PHE_7 -6.41066 0.650649 1.82902 0.0246274 0 0 0 0 0 0 0 0 0 0 -0.0979637 0.00914765 0.576848 -0.0609913 0.63 -2.84933
ALA_8 -1.54388 0.224587 0.631929 0.000718733 0 0 0 0 0 0 0 0 0 0 -0.114459 0.00281084 0 0.0162227 0.16 -0.622068
PHE_9 -6.41564 1.10811 1.65285 0.0233728 0.125861 0 0 0 0 0 0 0 0 0 -0.116689 0.000266304 0.701832 -0.231081 0.63 -2.52112
PRO_10 -1.70827 0.389353 0.913279 0.00228418 0.132264 0 0 0 0 0 0 0 0 0 -0.0785306 0.00287839 0.836001 -0.116846 0.02 0.392416
ASN_11 -4.66949 0.307806 3.3441 0.0120681 0 -0.0335375 0 0 -0.365196 0 0 0 0 0 0.509246 0.000371958 0.348139 -0.127682 -0.89 -1.56418
HIS_D_12 -5.08687 0.311549 3.00388 0.00380575 0 -0.144767 0 0 0 0 0 0 0 0 0.0663022 0.00431006 0.912171 -0.0464961 0.56 -0.416105
ARG_13 -3.68364 0.233806 2.80701 0.0126647 0 -0.252599 0 0 0 -0.0111768 0 0 0 0 0.0770201 0.000488 1.3585 -0.0835129 -0.98 -0.521442
GLU_14 -4.90182 0.367487 3.07147 0.00462705 0 -0.181292 0 0 -0.365196 0 0 0 0 0 -0.267281 0.0070026 1.77151 -0.141008 -0.81 -1.44451
ALA_15 -4.4784 0.683594 1.73035 0.000682535 0 0 0 0 0 0 0 0 0 0 -0.0919638 0.00246755 0 -0.126004 0.16 -2.11927
GLY_16 -2.91282 0.271224 1.68291 2.55126e-05 0 0 0 0 0 0 0 0 0 0 0.103756 0.00397734 0 0.276061 -0.17 -0.744868
ASP_17 -4.05904 0.291538 2.75735 0.00274939 0 -0.142734 0 0 0 -0.0111768 0 0 0 0 -0.0460701 0.000588898 0.791105 0.0534292 -0.67 -1.03226
PHE_18 -6.56056 0.908304 1.48023 0.0238259 0 0 0 0 0 0 0 0 0 0 -0.0620143 0.00134158 0.508165 0.0462762 0.63 -3.02444
MET_19 -4.41527 1.39968 1.95459 0.00684358 0 0 0 0 0 0 0 0 0 0 -0.066031 0.0010864 1.64473 -0.0659643 -0.34 0.119656
ASN_20 -3.28968 0.256608 2.02238 0.00423066 0 -0.0322452 0 0 0 0 0 0 0 0 -0.0390564 0.015176 0.320941 0.0808659 -0.89 -1.55078
ARG_21 -5.076 0.621371 3.17843 0.0101063 0 -0.029839 0 0 -0.366061 0 0 0 0 0 -0.183053 0.0114956 1.68859 -0.0866025 -0.98 -1.21155
VAL_22 -4.77122 0.320118 1.32436 0.0105404 0 0 0 0 0 0 0 0 0 0 -0.0799129 0.00852887 0.377587 0.0618668 0.29 -2.45813
GLY_23 -2.87405 0.35995 1.52737 3.46626e-05 0 0 0 0 0 0 0 0 0 0 0.116666 0.0016501 0 0.27405 -0.17 -0.764324
ALA_24 -3.57721 0.434947 2.07256 0.000708809 0 0 0 0 0 0 0 0 0 0 -0.181696 0.00845615 0 -0.15362 0.16 -1.23586
LEU_25 -6.02652 0.686957 2.54272 0.00845778 0 0 0 0 0 0 0 0 0 0 -0.0558926 2.42934e-05 1.18637 -0.101682 -0.1 -1.85956
ALA_26 -4.8499 0.484448 2.05447 0.000733452 0 0 0 0 0 0 0 0 0 0 -0.133685 0.000106389 0 -0.15519 0.16 -2.43901
GLU_27 -3.11119 0.230812 1.77122 0.00534977 0 0.0110188 0 0 0 0 0 0 0 0 -0.225402 0.000895634 0.892587 -0.121431 -0.81 -1.35613
ARG_28 -3.90018 0.496012 2.74065 0.0110303 0 -0.0819521 0 0 0 0 0 0 0 0 -0.187082 0.0158029 1.89022 -0.0839971 -0.98 -0.0795023
GLU_29 -3.98984 0.455812 2.72613 0.00962902 0 -0.282726 0 0 -0.037956 -0.0409103 0 0 0 0 -0.170505 5.0016e-06 1.35613 -0.00778488 -0.81 -0.792013
ASN_30 -1.8142 0.126454 1.28169 0.005488 0 -0.0320691 0 0 0 0 0 0 0 0 -0.298796 0.0105904 0.821007 -0.509018 -0.89 -1.29886
HIS_31 -5.23109 0.487008 2.62398 0.00300369 0 -0.160392 0 0 -0.00911979 -0.192943 0 0 0 0 0.111608 0.0810853 2.75473 -0.25427 0.56 0.773596
HIS_32 -2.95919 0.363021 1.17151 0.00271944 0.0441285 0.00736008 0 0 0 0 0 0 0 0 -0.089713 0.000184898 0.497991 0.0145295 0.56 -0.387458
PRO_33 -3.44187 1.10494 0.497218 0.0061376 0.0557663 0 0 0 0 0 0 0 0 0 0.454203 0.378788 0.63233 0.0577895 0.02 -0.234702
ARG_34 -4.51473 0.19076 3.25255 0.00738936 0 -0.530327 0 0 0 -0.511931 0 0 0 0 -0.00281577 0.00323777 1.66249 0.0682675 -0.98 -1.35512
LEU_35 -4.00562 1.70569 1.59688 0.00705025 0 0 0 0 -0.623441 0 0 0 0 0 -0.0874763 0.041855 0.833529 -0.135738 -0.1 -0.76727
THR_36 -2.82199 0.205198 2.35385 0.0058881 0 0.0401499 0 0 0 -0.684969 0 0 0 0 0.0604575 0.0107714 0.0314251 -0.0137254 -0.27 -1.08295
ALA_37 -1.32692 0.0157078 0.528567 0.000741291 0 0 0 0 0 0 0 0 0 0 0.16625 0.0131465 0 0.257834 0.16 -0.184676
GLU_38 -3.30103 0.255022 2.21967 0.00677922 0 -0.362726 0 0 0 -0.562348 0 0 0 0 0.269086 0.000709787 0.90574 0.260943 -0.81 -1.11815
HIS_D_39 -2.81634 0.19836 1.2519 0.00483762 0 -0.0739231 0 0 0 0 0 0 0 0 -0.11917 0.022243 0.662093 -0.0254274 0.56 -0.335431
GLY_40 -2.69299 0.219743 1.3913 2.47876e-05 0 0 0 0 0 0 0 0 0 0 -0.259269 7.96809e-05 0 -0.664486 -0.17 -2.1756
ARG_41 -4.61892 0.551473 2.79306 0.0118986 0 -0.246615 0 0 0 -0.562348 0 0 0 0 0.050324 0.115549 1.51636 -0.111813 -0.98 -1.48103
VAL_42 -4.61484 0.635725 1.53636 0.0133345 0 0 0 0 0 0 0 0 0 0 -0.180181 0.0574413 0.105909 -0.386208 0.29 -2.54246
THR_43 -3.53228 0.299006 2.02782 0.00426165 0 -0.0320849 0 0 0 0 0 0 0 0 -0.0219789 0.000123215 0.34612 -0.0657435 -0.27 -1.24476
VAL_44 -4.10431 0.231001 1.24094 0.00980029 0 0 0 0 0 0 0 0 0 0 -0.213183 0.00202713 0.225288 -0.377569 0.29 -2.696
GLU_45 -5.59859 0.62733 3.38634 0.00431327 0 -0.529559 0 0 0 -0.774306 0 0 0 0 0.0352813 0.005241 1.53302 0.12185 -0.81 -1.99908
TRP_46 -9.09269 1.03609 2.90526 0.0204857 0 0 0 0 0 -0.1176 0 0 0 0 -0.0184281 0.177361 1.22264 -0.0202973 0.91 -2.97718
TRP_47 -5.09783 0.190157 2.35034 0.0242494 0 0 0 0 -0.00911979 0 0 0 0 0 -0.0392796 0.000185128 1.38673 -0.241487 0.91 -0.526053
THR_48 -4.23896 0.203697 2.87696 0.00546352 0 -0.184941 0 0 0 -0.563386 0 0 0 0 0.0827297 0.0108608 0.0499528 0.101649 -0.27 -1.92598
HIS_D_49 -1.89196 0.314691 0.99904 0.00669138 0 0.0157597 0 0 0 0 0 0 0 0 0.141528 0.0180268 0.588073 0.0787586 0.56 0.830607
SER_50 -1.41313 0.13751 0.819447 0.00142461 0 -0.0145594 0 0 0 0 0 0 0 0 -0.117896 0.00305539 0.575995 0.0362808 -0.37 -0.34187
ALA_51 -1.93235 0.327379 0.836853 0.000965926 0 0 0 0 0 0 0 0 0 0 -0.196083 0.00128677 0 -0.0255385 0.16 -0.827488
GLY_52 -1.2285 0.127857 0.755914 2.41479e-05 0 0 0 0 0 0 0 0 0 0 -0.277275 0.00128756 0 -0.48934 -0.17 -1.28004
GLY_53 -2.42142 0.41474 1.3417 0.000134037 0 0 0 0 0 0 0 0 0 0 0.261636 0.0178472 0 -0.789496 -0.17 -1.34486
VAL_54 -3.16084 0.118969 1.60579 0.0130786 0 0 0 0 0 0 0 0 0 0 -0.214631 0.000380897 0.0821783 -0.194524 0.29 -1.4596
THR_55 -4.08588 0.272608 2.92841 0.00524788 0 -0.0733258 0 0 -0.698729 -0.440199 0 0 0 0 -0.087345 1.03139e-05 0.0435806 -0.412435 -0.27 -2.81806
GLU_56 -3.1043 0.215975 2.39471 0.00906283 0 -0.361307 0 0 0 -0.342929 0 0 0 0 -0.208264 0.00042861 2.79094 -0.110247 -0.81 0.474079
LYS_57 -4.67157 0.667532 3.29097 0.0083456 0 -0.611652 0 0 -0.124695 -0.0645543 0 0 0 0 -0.198783 0.000845571 1.75012 -0.0408264 -0.65 -0.644263
ASP_58 -7.31188 0.615185 5.00771 0.00301194 0 -0.3192 0 0 -0.61199 -1.19653 0 0 0 0 -0.111138 0.00620825 1.1889 0.0418407 -0.67 -3.35789
ARG_59 -6.03242 0.293976 4.03264 0.0108776 0 -0.265515 0 0 0 -0.341749 0 0 0 0 -0.222647 0.0219983 1.9929 -0.0915119 -0.98 -1.58145
GLU_60 -4.78292 0.339622 3.09335 0.00820215 0 -0.284276 0 0 0 -0.0236439 0 0 0 0 -0.186462 0.0001843 1.2905 -0.111435 -0.81 -1.46688
MET_61 -7.01111 1.14998 2.52005 0.00375536 0 0 0 0 0 0 0 0 0 0 -0.119701 0.00711289 1.32513 -0.10545 -0.34 -2.57023
ALA_62 -3.77343 0.324162 1.89878 0.000742023 0 0 0 0 0 0 0 0 0 0 -0.106028 7.19912e-08 0 -0.141948 0.16 -1.63772
ARG_63 -4.34764 0.255839 2.82891 0.0114749 0 -0.261458 0 0 0 -0.00117995 0 0 0 0 -0.196169 0.00134957 1.53548 -0.0807796 -0.98 -1.23417
LEU_64 -4.40431 0.382399 1.7908 0.00795172 0 0 0 0 0 0 0 0 0 0 -0.141151 0.0103732 0.166252 -0.095373 -0.1 -2.38306
THR_65 -4.8097 0.501464 2.56774 0.00907883 0 0.0247583 0 0 0 -0.1176 0 0 0 0 0.0136532 0.00428901 0.180942 0.071655 -0.27 -1.82372
ASP_66 -4.28601 0.463851 3.29653 0.0042482 0 -0.32689 0 0 0 -0.349667 0 0 0 0 -0.136514 0.00164799 1.03034 0.0185075 -0.67 -0.953958
ALA_67 -2.90294 0.651037 1.67115 0.000843289 0 0 0 0 0 0 0 0 0 0 -0.209615 0.000288666 0 -0.136984 0.16 -0.766222
LEU_68 -5.36272 1.30321 2.9775 0.00538101 0 0 0 0 -0.468447 0 0 0 0 0 -0.0793311 0.0025711 0.384261 0.00312174 -0.1 -1.33445
LEU_69 -3.76932 0.982982 1.72697 0.00567854 0 0 0 0 0 0 0 0 0 0 -0.167946 0.012263 0.379402 -0.0810795 -0.1 -1.01106
GLN_70 -2.97637 1.58223 2.67383 0.0440349 0 -0.029839 0 0 -0.102386 0 0 0 0 0 0.128931 5.93416e-06 5.44549 -0.21813 -0.97 5.57779
ARG_p:CtermProteinFull_71 -1.80549 0.106893 1.41776 0.0110796 0 -0.0634895 0 0 0 0 0 0 0 0 0 0 2.0536 0 -0.98 0.740345
LYS_p:NtermProteinFull_72 -2.19925 0.325701 1.21317 0.00577168 0 -0.000837612 0 0 0 0 0 0 0 0 0 0.0165095 0.836832 0 -0.65 -0.452098
ARG_73 -4.59725 0.173579 2.72936 0.00963583 0 -0.369968 0 0 0 -0.303606 0 0 0 0 -0.121142 0.00218871 2.19895 -0.0905013 -0.98 -1.34875
LEU_74 -3.41932 0.195462 1.07318 0.007092 0 0 0 0 0 0 0 0 0 0 -0.0537177 0.176018 1.8428 -0.114016 -0.1 -0.392503
VAL_75 -1.83216 0.448417 0.684891 0.0191938 0 0 0 0 0 0 0 0 0 0 -0.148781 0.0446391 1.13876 -0.219554 0.29 0.425405
LYS_76 -3.8273 0.552973 2.3516 0.00608495 0 -0.166777 0 0 0 -0.349302 0 0 0 0 0.135826 0.0199592 1.31816 0.00377623 -0.65 -0.605004
THR_77 -2.4738 0.439782 1.15733 0.00350459 0 -0.176001 0 0 0 0 0 0 0 0 -0.0309831 0.000152412 0.499853 -0.0155247 -0.27 -0.865687
PHE_78 -6.40185 0.64653 1.8258 0.0245648 0 0 0 0 0 0 0 0 0 0 -0.0986152 0.00918014 0.575407 -0.0614758 0.63 -2.85045
ALA_79 -1.54153 0.224347 0.63014 0.000719086 0 0 0 0 0 0 0 0 0 0 -0.113229 0.00316746 0 0.0172309 0.16 -0.619159
PHE_80 -6.41848 1.11021 1.65428 0.0233574 0.125048 0 0 0 0 0 0 0 0 0 -0.116666 0.000341887 0.699655 -0.230986 0.63 -2.52325
PRO_81 -1.70777 0.38936 0.912727 0.00229047 0.132137 0 0 0 0 0 0 0 0 0 -0.0785059 0.00307815 0.838971 -0.116483 0.02 0.395799
ASN_82 -4.67215 0.30874 3.3396 0.0120267 0 -0.0212009 0 0 -0.364565 0 0 0 0 0 0.508709 0.000461936 0.347657 -0.127139 -0.89 -1.55787
HIS_83 -3.55854 0.223866 1.67633 0.00378646 0 0.00223413 0 0 0 0 0 0 0 0 0.0658942 0.00391522 0.91419 -0.0465753 0.56 -0.154899
ARG_84 -3.6769 0.234001 2.80715 0.0126542 0 -0.252698 0 0 0 -0.0111576 0 0 0 0 0.0784316 0.00046352 1.35778 -0.0834084 -0.98 -0.513675
GLU_85 -4.9021 0.366824 3.07193 0.00461689 0 -0.181394 0 0 -0.364565 0 0 0 0 0 -0.267342 0.00686006 1.773 -0.140961 -0.81 -1.44313
ALA_86 -4.47858 0.683375 1.71428 0.000679604 0 0 0 0 0 0 0 0 0 0 -0.0914775 0.00273952 0 -0.125677 0.16 -2.13466
GLY_87 -2.8999 0.270476 1.65757 2.51505e-05 0 0 0 0 0 0 0 0 0 0 0.104079 0.00423215 0 0.276015 -0.17 -0.757509
ASP_88 -4.05874 0.291127 2.75719 0.00274203 0 -0.142802 0 0 0 -0.0111576 0 0 0 0 -0.0463039 0.000498276 0.784121 0.0533412 -0.67 -1.03999
PHE_89 -6.56042 0.909373 1.47999 0.0238374 0 0 0 0 0 0 0 0 0 0 -0.0610765 0.00118367 0.509611 0.0449518 0.63 -3.02255
MET_90 -4.33704 1.41194 1.91222 0.00684478 0 0 0 0 0 0 0 0 0 0 -0.065953 0.00112105 1.6439 -0.0657718 -0.34 0.167265
ASN_91 -3.28927 0.256949 2.02228 0.00422185 0 -0.0325668 0 0 0 0 0 0 0 0 -0.039336 0.0152283 0.320826 0.0805428 -0.89 -1.55113
ARG_92 -5.07604 0.624078 3.17811 0.010101 0 -0.0298353 0 0 -0.366535 0 0 0 0 0 -0.18276 0.0118933 1.68866 -0.0866194 -0.98 -1.20895
VAL_93 -4.77116 0.319483 1.32454 0.0105733 0 0 0 0 0 0 0 0 0 0 -0.0801247 0.00789847 0.380414 0.0623132 0.29 -2.45606
GLY_94 -2.87415 0.361852 1.52731 3.48473e-05 0 0 0 0 0 0 0 0 0 0 0.116846 0.00197386 0 0.274032 -0.17 -0.762104
ALA_95 -3.57803 0.435845 2.07323 0.000706149 0 0 0 0 0 0 0 0 0 0 -0.180126 0.00793981 0 -0.153491 0.16 -1.23393
LEU_96 -6.0271 0.687392 2.54288 0.00846528 0 0 0 0 0 0 0 0 0 0 -0.0569723 3.13588e-05 1.18625 -0.101745 -0.1 -1.8608
ALA_97 -4.84753 0.479472 2.0532 0.000735469 0 0 0 0 0 0 0 0 0 0 -0.134481 8.45527e-05 0 -0.155246 0.16 -2.44376
GLU_98 -3.11052 0.231487 1.77083 0.00534131 0 0.00257228 0 0 0 0 0 0 0 0 -0.225546 0.00082895 0.892425 -0.121528 -0.81 -1.36411
ARG_99 -3.89978 0.496414 2.74051 0.0110306 0 -0.0819986 0 0 0 0 0 0 0 0 -0.186942 0.0159355 1.89295 -0.0838628 -0.98 -0.0757424
GLU_100 -3.98975 0.45595 2.72616 0.00962557 0 -0.282737 0 0 -0.0380245 -0.0408846 0 0 0 0 -0.170805 7.41954e-06 1.35551 -0.00811447 -0.81 -0.793061
ASN_101 -1.81368 0.126092 1.2813 0.00547189 0 -0.0276072 0 0 0 0 0 0 0 0 -0.298852 0.0119262 0.820525 -0.508914 -0.89 -1.29374
HIS_102 -5.23046 0.485986 2.62362 0.00300583 0 -0.160443 0 0 -0.00912693 -0.194625 0 0 0 0 0.110291 0.0811752 2.73504 -0.254542 0.56 0.749917
HIS_103 -2.95298 0.358781 1.16842 0.00271904 0.0469988 0.00335907 0 0 0 0 0 0 0 0 -0.0893134 0.000122874 0.498319 0.015068 0.56 -0.388504
PRO_104 -3.40634 1.1024 0.445044 0.00613611 0.0578537 0 0 0 0 0 0 0 0 0 0.455062 0.37488 0.632433 0.0576759 0.02 -0.254864
ARG_105 -3.46085 0.0517773 2.18055 0.00909547 0 -0.301803 0 0 0 0 0 0 0 0 -0.00212846 0.00326548 1.49621 0.0683867 -0.98 -0.935496
LEU_106 -2.96149 1.5892 0.546082 0.00705512 0 0 0 0 0 0 0 0 0 0 -0.0878347 0.0400882 0.832918 -0.136317 -0.1 -0.270301
THR_107 -2.25231 0.2019 1.63334 0.00586815 0 -0.00250536 0 0 0 0 0 0 0 0 0.0609904 0.0108636 0.0314636 -0.0138908 -0.27 -0.594286
ALA_108 -1.30075 0.0158282 0.449274 0.000742054 0 0 0 0 0 0 0 0 0 0 0.166485 0.0127148 0 0.258676 0.16 -0.237027
GLU_109 -4.69099 0.357545 3.48304 0.00584105 0 -0.399938 0 0 -0.442379 -0.827988 0 0 0 0 0.269265 0.000782208 1.1875 0.261104 -0.81 -1.60622
HIS_D_110 -2.77966 0.197681 1.19344 0.00482245 0 0.00454195 0 0 0 0 0 0 0 0 -0.118432 0.0225707 0.662564 -0.0248805 0.56 -0.277358
GLY_111 -2.68132 0.227954 1.38559 2.48416e-05 0 0 0 0 0 0 0 0 0 0 -0.260858 5.1441e-05 0 -0.665508 -0.17 -2.16406
ARG_112 -6.11613 0.742782 4.4677 0.0144876 0 -0.508848 0 0 -0.181062 -1.51296 0 0 0 0 0.051291 0.114612 1.96242 -0.111672 -0.98 -2.05738
VAL_113 -4.63403 0.66555 1.53734 0.0133435 0 0 0 0 0 0 0 0 0 0 -0.180457 0.0574017 0.104753 -0.386443 0.29 -2.53254
THR_114 -3.58886 0.412802 2.10547 0.00569853 0 -0.0892245 0 0 0 0 0 0 0 0 -0.0219902 0.000244943 0.0672939 -0.0658266 -0.27 -1.44439
VAL_115 -4.06527 0.235527 1.22374 0.00978969 0 0 0 0 0 0 0 0 0 0 -0.213234 0.00260592 0.221282 -0.377501 0.29 -2.67307
GLU_116 -4.98994 0.23964 2.87122 0.0056056 0 -0.611513 0 0 0 -0.303606 0 0 0 0 0.035181 0.00575557 1.27332 0.121816 -0.81 -2.16251
TRP_117 -9.10801 1.03494 2.90929 0.0205136 0 0 0 0 0 -0.116982 0 0 0 0 -0.0181998 0.17617 1.22108 -0.0198418 0.91 -2.99103
TRP_118 -5.76171 0.206545 2.78158 0.0242379 0 0 0 0 -0.00912693 0 0 0 0 0 -0.0399734 0.000213274 1.3939 -0.242132 0.91 -0.736463
THR_119 -4.23827 0.203723 2.876 0.00547607 0 -0.184942 0 0 0 -0.562576 0 0 0 0 0.0834514 0.0109325 0.0500825 0.102726 -0.27 -1.92339
HIS_D_120 -1.88138 0.31385 0.992163 0.00640659 0 0.0152062 0 0 0 0 0 0 0 0 0.141127 0.0186903 0.49725 0.0796716 0.56 0.742984
SER_121 -1.40056 0.137428 0.812301 0.00142787 0 -0.0150995 0 0 0 0 0 0 0 0 -0.119911 0.00284953 0.56673 0.0353305 -0.37 -0.349504
ALA_122 -1.93232 0.327578 0.836896 0.000965081 0 0 0 0 0 0 0 0 0 0 -0.195001 0.00125433 0 -0.0240516 0.16 -0.824676
GLY_123 -1.27947 0.127643 0.779086 2.37321e-05 0 0 0 0 0 0 0 0 0 0 -0.277252 0.0014031 0 -0.489302 -0.17 -1.30787
GLY_124 -2.58448 0.417631 1.3741 0.000134463 0 0 0 0 0 0 0 0 0 0 0.261789 0.0178918 0 -0.789461 -0.17 -1.47239
VAL_125 -3.28495 0.149598 1.38117 0.0131151 0 0 0 0 0 0 0 0 0 0 -0.215128 0.000415819 0.081147 -0.195155 0.29 -1.77978
THR_126 -4.08539 0.272079 2.92813 0.00526522 0 -0.0733114 0 0 -0.698811 -0.440285 0 0 0 0 -0.0864557 7.11969e-07 0.0440705 -0.411599 -0.27 -2.81631
GLU_127 -3.10423 0.216142 2.39467 0.00905043 0 -0.361299 0 0 0 -0.342122 0 0 0 0 -0.209531 0.000824051 2.78857 -0.110723 -0.81 0.471352
LYS_128 -4.67168 0.665572 3.29093 0.00833569 0 -0.611667 0 0 -0.124595 -0.0646156 0 0 0 0 -0.198108 0.000788724 1.75002 -0.0408606 -0.65 -0.645882
ASP_129 -7.31177 0.615085 5.00793 0.0030038 0 -0.319198 0 0 -0.612241 -1.19749 0 0 0 0 -0.110569 0.00632667 1.19052 0.0420631 -0.67 -3.35634
ARG_130 -6.03211 0.294279 4.03235 0.0108825 0 -0.26514 0 0 0 -0.340975 0 0 0 0 -0.222998 0.0227124 1.98666 -0.0917258 -0.98 -1.58607
GLU_131 -4.78283 0.339939 3.09348 0.00821097 0 -0.284256 0 0 0 -0.023731 0 0 0 0 -0.187175 0.00030856 1.29068 -0.111672 -0.81 -1.46704
MET_132 -7.01116 1.14759 2.51996 0.00374858 0 0 0 0 0 0 0 0 0 0 -0.119173 0.00678772 1.3261 -0.104971 -0.34 -2.57111
ALA_133 -3.77312 0.324319 1.89875 0.000740738 0 0 0 0 0 0 0 0 0 0 -0.106945 3.51573e-07 0 -0.142099 0.16 -1.63836
ARG_134 -4.34656 0.255718 2.82808 0.0114506 0 -0.261421 0 0 0 -0.00114713 0 0 0 0 -0.195832 0.0011104 1.53891 -0.0806913 -0.98 -1.23038
LEU_135 -4.40432 0.382529 1.79082 0.00797574 0 0 0 0 0 0 0 0 0 0 -0.141248 0.0105193 0.165783 -0.0952573 -0.1 -2.3832
THR_136 -4.80922 0.501095 2.56768 0.00910016 0 0.0247454 0 0 0 -0.116982 0 0 0 0 0.0134924 0.00504681 0.180421 0.071456 -0.27 -1.82317
ASP_137 -4.28617 0.465113 3.29647 0.00422696 0 -0.326895 0 0 0 -0.349302 0 0 0 0 -0.13638 0.00129761 1.02655 0.0185607 -0.67 -0.956525
ALA_138 -2.90226 0.648825 1.67059 0.000843277 0 0 0 0 0 0 0 0 0 0 -0.208519 0.000366256 0 -0.137329 0.16 -0.767491
LEU_139 -5.3626 1.31021 2.97729 0.00536783 0 0 0 0 -0.468247 0 0 0 0 0 -0.0785852 0.0027533 0.388287 0.00275916 -0.1 -1.32276
LEU_140 -3.769 0.980657 1.72695 0.00569295 0 0 0 0 0 0 0 0 0 0 -0.168021 0.0117459 0.376568 -0.0810253 -0.1 -1.01643
GLN_141 -2.97679 1.58932 2.67442 0.0437469 0 -0.0298353 0 0 -0.101712 0 0 0 0 0 0.127472 2.75054e-06 5.44591 -0.218432 -0.97 5.5841
ARG_p:CtermProteinFull_142 -1.80537 0.106986 1.41763 0.0110808 0 -0.0635004 0 0 0 0 0 0 0 0 0 0 2.05559 0 -0.98 0.742412
#END_POSE_ENERGIES_TABLE v2_redes8_4_take2_08_2dG_1.0Ent_BB_rpm_0012_0001.pdb
