# Supplementary material for: A Generic Program for Multistate Protein Design
Source: PLoS One. 2011 Jul 6;6(7):e20937. doi: 10.1371/journal.pone.0020937 (PMC3130737; doi:10.1371/journal.pone.0020937)
Supplement: File S2 — Design models generated by this study for both the heterodimerization task and the orthogonal interface redesign task. (BZ2) [file pone.0020937.s002.bz2 › SupplementaryMaterials/select_heterodimer_designs/design3/v2_redes8_4_take2_08_2dG_1.0Ent_AA.pdb]

ATOM      1  N   LYS A  10       0.838  40.160 -67.579  1.00 23.61              
ATOM      2  CA  LYS A  10      -0.121  41.140 -68.077  1.00 19.49              
ATOM      3  C   LYS A  10      -0.185  41.060 -69.603  1.00 12.64              
ATOM      4  O   LYS A  10       0.710  41.544 -70.294  1.00 12.85              
ATOM      5  CB  LYS A  10       0.307  42.540 -67.641  1.00 27.71              
ATOM      6  CG  LYS A  10      -0.743  43.611 -67.857  1.00 35.53              
ATOM      7  CD  LYS A  10      -1.989  43.333 -67.034  1.00 43.10              
ATOM      8  CE  LYS A  10      -2.969  44.485 -67.134  1.00 44.49              
ATOM      9  NZ  LYS A  10      -3.291  44.798 -68.551  1.00 48.88              
ATOM     10 1H   LYS A  10       1.633  40.461 -67.052  1.00  0.00              
ATOM     11 2H   LYS A  10       0.538  39.441 -66.953  1.00  0.00              
ATOM     12 3H   LYS A  10       1.329  39.571 -68.220  1.00  0.00              
ATOM     13  HA  LYS A  10      -1.111  40.927 -67.671  1.00  0.00              
ATOM     14 1HB  LYS A  10       0.554  42.483 -66.581  1.00  0.00              
ATOM     15 2HB  LYS A  10       1.203  42.792 -68.208  1.00  0.00              
ATOM     16 1HG  LYS A  10      -0.321  44.574 -67.566  1.00  0.00              
ATOM     17 2HG  LYS A  10      -1.002  43.634 -68.915  1.00  0.00              
ATOM     18 1HD  LYS A  10      -2.454  42.419 -67.406  1.00  0.00              
ATOM     19 2HD  LYS A  10      -1.694  43.191 -65.994  1.00  0.00              
ATOM     20 1HE  LYS A  10      -3.878  44.208 -66.602  1.00  0.00              
ATOM     21 2HE  LYS A  10      -2.521  45.357 -66.657  1.00  0.00              
ATOM     22 1HZ  LYS A  10      -3.944  45.568 -68.586  1.00  0.00              
ATOM     23 2HZ  LYS A  10      -2.445  45.052 -69.041  1.00  0.00              
ATOM     24 3HZ  LYS A  10      -3.703  43.987 -68.989  1.00  0.00              
ATOM     25  N   ARG A  11      -1.250  40.455 -70.122  1.00 10.27              
ATOM     26  CA  ARG A  11      -1.403  40.283 -71.562  1.00 10.62              
ATOM     27  C   ARG A  11      -2.846  40.464 -71.999  1.00 10.19              
ATOM     28  O   ARG A  11      -3.772  40.302 -71.205  1.00  9.91              
ATOM     29  CB  ARG A  11      -0.930  38.887 -71.945  1.00 14.21              
ATOM     30  CG  ARG A  11      -1.656  37.807 -71.164  1.00 23.24              
ATOM     31  CD  ARG A  11      -0.945  36.478 -71.244  1.00 31.44              
ATOM     32  NE  ARG A  11      -1.725  35.402 -70.636  1.00 27.17              
ATOM     33  CZ  ARG A  11      -2.033  35.330 -69.346  1.00 37.04              
ATOM     34  NH1 ARG A  11      -1.629  36.274 -68.507  1.00 33.69              
ATOM     35  NH2 ARG A  11      -2.745  34.307 -68.891  1.00 39.44              
ATOM     36  H   ARG A  11      -1.970  40.106 -69.506  1.00  0.00              
ATOM     37  HA  ARG A  11      -0.762  40.991 -72.088  1.00  0.00              
ATOM     38 1HB  ARG A  11      -1.106  38.773 -73.014  1.00  0.00              
ATOM     39 2HB  ARG A  11       0.141  38.849 -71.747  1.00  0.00              
ATOM     40 1HG  ARG A  11      -1.719  38.116 -70.120  1.00  0.00              
ATOM     41 2HG  ARG A  11      -2.661  37.701 -71.573  1.00  0.00              
ATOM     42 1HD  ARG A  11      -0.769  36.233 -72.291  1.00  0.00              
ATOM     43 2HD  ARG A  11       0.009  36.555 -70.724  1.00  0.00              
ATOM     44  HE  ARG A  11      -2.137  34.583 -71.064  1.00  0.00              
ATOM     45 1HH1 ARG A  11      -1.085  37.052 -68.851  1.00  0.00              
ATOM     46 2HH1 ARG A  11      -1.868  36.211 -67.528  1.00  0.00              
ATOM     47 1HH2 ARG A  11      -3.051  33.585 -69.529  1.00  0.00              
ATOM     48 2HH2 ARG A  11      -2.977  34.254 -67.910  1.00  0.00              
ATOM     49  N   LEU A  12      -3.018  40.797 -73.274  1.00  8.68              
ATOM     50  CA  LEU A  12      -4.329  41.001 -73.881  1.00  8.99              
ATOM     51  C   LEU A  12      -4.649  39.675 -74.559  1.00 10.37              
ATOM     52  O   LEU A  12      -3.973  39.285 -75.516  1.00 12.43              
ATOM     53  CB  LEU A  12      -4.227  42.132 -74.896  1.00 12.34              
ATOM     54  CG  LEU A  12      -5.493  42.738 -75.487  1.00 12.53              
ATOM     55  CD1 LEU A  12      -6.456  43.161 -74.388  1.00 13.59              
ATOM     56  CD2 LEU A  12      -5.086  43.928 -76.337  1.00 13.32              
ATOM     57  H   LEU A  12      -2.190  40.912 -73.841  1.00  0.00              
ATOM     58  HA  LEU A  12      -5.051  41.265 -73.109  1.00  0.00              
ATOM     59 1HB  LEU A  12      -3.745  42.885 -74.274  1.00  0.00              
ATOM     60 2HB  LEU A  12      -3.570  41.872 -75.726  1.00  0.00              
ATOM     61  HG  LEU A  12      -5.940  41.985 -76.136  1.00  0.00              
ATOM     62 1HD1 LEU A  12      -7.353  43.591 -74.835  1.00  0.00              
ATOM     63 2HD1 LEU A  12      -6.731  42.292 -73.790  1.00  0.00              
ATOM     64 3HD1 LEU A  12      -5.977  43.904 -73.751  1.00  0.00              
ATOM     65 1HD2 LEU A  12      -5.975  44.383 -76.775  1.00  0.00              
ATOM     66 2HD2 LEU A  12      -4.571  44.661 -75.715  1.00  0.00              
ATOM     67 3HD2 LEU A  12      -4.419  43.596 -77.133  1.00  0.00              
ATOM     68  N   VAL A  13      -5.697  39.007 -74.088  1.00  8.86              
ATOM     69  CA  VAL A  13      -6.037  37.673 -74.557  1.00 10.60              
ATOM     70  C   VAL A  13      -7.471  37.486 -75.027  1.00  8.62              
ATOM     71  O   VAL A  13      -8.405  38.076 -74.479  1.00  9.56              
ATOM     72  CB  VAL A  13      -5.782  36.647 -73.425  1.00  9.31              
ATOM     73  CG1 VAL A  13      -5.917  35.227 -73.950  1.00 11.03              
ATOM     74  CG2 VAL A  13      -4.411  36.875 -72.814  1.00  6.90              
ATOM     75  H   VAL A  13      -6.274  39.442 -73.382  1.00  0.00              
ATOM     76  HA  VAL A  13      -5.454  37.402 -75.438  1.00  0.00              
ATOM     77  HB  VAL A  13      -6.515  36.803 -72.634  1.00  0.00              
ATOM     78 1HG1 VAL A  13      -5.735  34.521 -73.140  1.00  0.00              
ATOM     79 2HG1 VAL A  13      -6.923  35.078 -74.341  1.00  0.00              
ATOM     80 3HG1 VAL A  13      -5.190  35.062 -74.745  1.00  0.00              
ATOM     81 1HG2 VAL A  13      -4.241  36.150 -72.019  1.00  0.00              
ATOM     82 2HG2 VAL A  13      -3.647  36.757 -73.583  1.00  0.00              
ATOM     83 3HG2 VAL A  13      -4.359  37.883 -72.402  1.00  0.00              
ATOM     84  N   LYS A  14      -7.632  36.632 -76.033  1.00  8.72              
ATOM     85  CA  LYS A  14      -8.942  36.289 -76.562  1.00  9.55              
ATOM     86  C   LYS A  14      -8.859  34.932 -77.241  1.00  8.42              
ATOM     87  O   LYS A  14      -7.859  34.605 -77.887  1.00  9.06              
ATOM     88  CB  LYS A  14      -9.433  37.332 -77.571  1.00  8.78              
ATOM     89  CG  LYS A  14     -10.800  36.995 -78.169  1.00 10.33              
ATOM     90  CD  LYS A  14     -11.326  38.111 -79.054  1.00 10.80              
ATOM     91  CE  LYS A  14     -12.598  37.688 -79.772  1.00 13.11              
ATOM     92  NZ  LYS A  14     -13.170  38.803 -80.573  1.00 14.23              
ATOM     93  H   LYS A  14      -6.811  36.209 -76.441  1.00  0.00              
ATOM     94  HA  LYS A  14      -9.667  36.238 -75.749  1.00  0.00              
ATOM     95 1HB  LYS A  14      -9.480  38.287 -77.046  1.00  0.00              
ATOM     96 2HB  LYS A  14      -8.684  37.390 -78.361  1.00  0.00              
ATOM     97 1HG  LYS A  14     -10.704  36.084 -78.761  1.00  0.00              
ATOM     98 2HG  LYS A  14     -11.502  36.825 -77.354  1.00  0.00              
ATOM     99 1HD  LYS A  14     -11.530  38.982 -78.430  1.00  0.00              
ATOM    100 2HD  LYS A  14     -10.560  38.363 -79.788  1.00  0.00              
ATOM    101 1HE  LYS A  14     -12.359  36.852 -80.427  1.00  0.00              
ATOM    102 2HE  LYS A  14     -13.322  37.366 -79.023  1.00  0.00              
ATOM    103 1HZ  LYS A  14     -14.012  38.488 -81.035  1.00  0.00              
ATOM    104 2HZ  LYS A  14     -13.390  39.578 -79.963  1.00  0.00              
ATOM    105 3HZ  LYS A  14     -12.497  39.100 -81.265  1.00  0.00              
ATOM    106  N   THR A  15      -9.904  34.132 -77.074  1.00  9.22              
ATOM    107  CA  THR A  15      -9.960  32.827 -77.709  1.00 10.04              
ATOM    108  C   THR A  15     -10.979  32.896 -78.835  1.00  9.52              
ATOM    109  O   THR A  15     -12.004  33.580 -78.728  1.00 14.01              
ATOM    110  CB  THR A  15     -10.370  31.723 -76.721  1.00 12.91              
ATOM    111  OG1 THR A  15     -11.655  32.027 -76.164  1.00 19.02              
ATOM    112  CG2 THR A  15      -9.343  31.603 -75.608  1.00 12.72              
ATOM    113  H   THR A  15     -10.676  34.431 -76.496  1.00  0.00              
ATOM    114  HA  THR A  15      -8.983  32.575 -78.121  1.00  0.00              
ATOM    115  HB  THR A  15     -10.440  30.776 -77.256  1.00  0.00              
ATOM    116  HG1 THR A  15     -11.975  32.854 -76.532  1.00  0.00              
ATOM    117 1HG2 THR A  15      -9.647  30.817 -74.917  1.00  0.00              
ATOM    118 2HG2 THR A  15      -8.371  31.356 -76.035  1.00  0.00              
ATOM    119 3HG2 THR A  15      -9.275  32.550 -75.074  1.00  0.00              
ATOM    120  N   PHE A  16     -10.674  32.205 -79.924  1.00 10.03              
ATOM    121  CA  PHE A  16     -11.533  32.155 -81.095  1.00 10.93              
ATOM    122  C   PHE A  16     -11.910  30.701 -81.328  1.00 10.09              
ATOM    123  O   PHE A  16     -11.043  29.825 -81.345  1.00 11.16              
ATOM    124  CB  PHE A  16     -10.791  32.713 -82.309  1.00 10.38              
ATOM    125  CG  PHE A  16     -10.400  34.158 -82.168  1.00  9.31              
ATOM    126  CD1 PHE A  16      -9.299  34.530 -81.395  1.00  9.69              
ATOM    127  CD2 PHE A  16     -11.142  35.151 -82.799  1.00 10.21              
ATOM    128  CE1 PHE A  16      -8.947  35.875 -81.256  1.00 11.16              
ATOM    129  CE2 PHE A  16     -10.796  36.496 -82.665  1.00 11.35              
ATOM    130  CZ  PHE A  16      -9.697  36.857 -81.892  1.00 11.37              
ATOM    131  H   PHE A  16      -9.803  31.693 -79.930  1.00  0.00              
ATOM    132  HA  PHE A  16     -12.429  32.753 -80.923  1.00  0.00              
ATOM    133 1HB  PHE A  16      -9.870  32.155 -82.475  1.00  0.00              
ATOM    134 2HB  PHE A  16     -11.420  32.646 -83.196  1.00  0.00              
ATOM    135  HD1 PHE A  16      -8.712  33.757 -80.898  1.00  0.00              
ATOM    136  HD2 PHE A  16     -12.004  34.868 -83.405  1.00  0.00              
ATOM    137  HE1 PHE A  16      -8.085  36.152 -80.650  1.00  0.00              
ATOM    138  HE2 PHE A  16     -11.386  37.264 -83.164  1.00  0.00              
ATOM    139  HZ  PHE A  16      -9.426  37.906 -81.784  1.00  0.00              
ATOM    140  N   ALA A  17     -13.204  30.447 -81.495  1.00 11.89              
ATOM    141  CA  ALA A  17     -13.708  29.094 -81.698  1.00 12.47              
ATOM    142  C   ALA A  17     -13.840  28.712 -83.165  1.00 12.07              
ATOM    143  O   ALA A  17     -14.171  29.541 -84.011  1.00 14.38              
ATOM    144  CB  ALA A  17     -15.056  28.938 -81.000  1.00 16.39              
ATOM    145  H   ALA A  17     -13.856  31.218 -81.480  1.00  0.00              
ATOM    146  HA  ALA A  17     -13.000  28.388 -81.263  1.00  0.00              
ATOM    147 1HB  ALA A  17     -15.429  27.925 -81.154  1.00  0.00              
ATOM    148 2HB  ALA A  17     -14.937  29.122 -79.932  1.00  0.00              
ATOM    149 3HB  ALA A  17     -15.765  29.652 -81.415  1.00  0.00              
ATOM    150  N   PHE A  18     -13.578  27.439 -83.451  1.00 13.47              
ATOM    151  CA  PHE A  18     -13.670  26.896 -84.800  1.00 13.21              
ATOM    152  C   PHE A  18     -14.265  25.494 -84.724  1.00 14.19              
ATOM    153  O   PHE A  18     -14.290  24.885 -83.660  1.00 12.94              
ATOM    154  CB  PHE A  18     -12.287  26.848 -85.454  1.00 14.89              
ATOM    155  CG  PHE A  18     -11.634  28.191 -85.562  1.00 14.26              
ATOM    156  CD1 PHE A  18     -10.865  28.693 -84.515  1.00 13.55              
ATOM    157  CD2 PHE A  18     -11.842  28.988 -86.682  1.00 15.89              
ATOM    158  CE1 PHE A  18     -10.318  29.972 -84.582  1.00 15.00              
ATOM    159  CE2 PHE A  18     -11.300  30.268 -86.756  1.00 18.82              
ATOM    160  CZ  PHE A  18     -10.537  30.759 -85.701  1.00 15.48              
ATOM    161  H   PHE A  18     -13.304  26.830 -82.693  1.00  0.00              
ATOM    162  HA  PHE A  18     -14.321  27.525 -85.409  1.00  0.00              
ATOM    163 1HB  PHE A  18     -11.617  26.218 -84.870  1.00  0.00              
ATOM    164 2HB  PHE A  18     -12.365  26.453 -86.466  1.00  0.00              
ATOM    165  HD1 PHE A  18     -10.692  28.072 -83.636  1.00  0.00              
ATOM    166  HD2 PHE A  18     -12.441  28.601 -87.507  1.00  0.00              
ATOM    167  HE1 PHE A  18      -9.719  30.352 -83.755  1.00  0.00              
ATOM    168  HE2 PHE A  18     -11.472  30.886 -87.637  1.00  0.00              
ATOM    169  HZ  PHE A  18     -10.114  31.761 -85.755  1.00  0.00              
ATOM    170  N   PRO A  19     -14.763  24.968 -85.854  1.00 15.59              
ATOM    171  CA  PRO A  19     -15.360  23.628 -85.877  1.00 17.01              
ATOM    172  C   PRO A  19     -14.357  22.476 -85.855  1.00 17.90              
ATOM    173  O   PRO A  19     -14.726  21.333 -85.587  1.00 19.86              
ATOM    174  CB  PRO A  19     -16.182  23.649 -87.160  1.00 18.94              
ATOM    175  CG  PRO A  19     -15.335  24.482 -88.062  1.00 18.74              
ATOM    176  CD  PRO A  19     -14.923  25.632 -87.161  1.00 18.87              
ATOM    177  HA  PRO A  19     -15.971  23.419 -84.986  1.00  0.00              
ATOM    178 1HB  PRO A  19     -16.340  22.634 -87.554  1.00  0.00              
ATOM    179 2HB  PRO A  19     -17.176  24.090 -86.995  1.00  0.00              
ATOM    180 1HG  PRO A  19     -14.472  23.912 -88.436  1.00  0.00              
ATOM    181 2HG  PRO A  19     -15.903  24.820 -88.941  1.00  0.00              
ATOM    182 1HD  PRO A  19     -13.987  26.105 -87.492  1.00  0.00              
ATOM    183 2HD  PRO A  19     -15.686  26.424 -87.122  1.00  0.00              
ATOM    184  N   ASN A  20     -13.092  22.775 -86.133  1.00 15.93              
ATOM    185  CA  ASN A  20     -12.059  21.747 -86.155  1.00 14.05              
ATOM    186  C   ASN A  20     -10.673  22.335 -85.908  1.00 13.81              
ATOM    187  O   ASN A  20     -10.542  23.464 -85.434  1.00 15.02              
ATOM    188  CB  ASN A  20     -12.076  21.028 -87.507  1.00 17.19              
ATOM    189  CG  ASN A  20     -12.019  21.991 -88.674  1.00 16.84              
ATOM    190  OD1 ASN A  20     -11.284  22.978 -88.642  1.00 19.01              
ATOM    191  ND2 ASN A  20     -12.789  21.706 -89.718  1.00 23.90              
ATOM    192  H   ASN A  20     -12.838  23.732 -86.333  1.00  0.00              
ATOM    193  HA  ASN A  20     -12.252  21.012 -85.372  1.00  0.00              
ATOM    194 1HB  ASN A  20     -11.424  20.174 -87.693  1.00  0.00              
ATOM    195 2HB  ASN A  20     -13.102  20.681 -87.381  1.00  0.00              
ATOM    196 1HD2 ASN A  20     -12.790  22.308 -90.517  1.00  0.00              
ATOM    197 2HD2 ASN A  20     -13.367  20.890 -89.705  1.00  0.00              
ATOM    198  N   PHE A  21      -9.641  21.560 -86.227  1.00  0.00              
ATOM    199  CA  PHE A  21      -8.260  21.997 -86.049  1.00  0.00              
ATOM    200  C   PHE A  21      -7.795  22.791 -87.266  1.00  0.00              
ATOM    201  O   PHE A  21      -7.145  23.826 -87.135  1.00  0.00              
ATOM    202  CB  PHE A  21      -7.340  20.798 -85.813  1.00  0.00              
ATOM    203  CG  PHE A  21      -6.000  21.166 -85.242  1.00  0.00              
ATOM    204  CD1 PHE A  21      -5.807  22.390 -84.619  1.00  0.00              
ATOM    205  CD2 PHE A  21      -4.929  20.289 -85.328  1.00  0.00              
ATOM    206  CE1 PHE A  21      -4.574  22.729 -84.095  1.00  0.00              
ATOM    207  CE2 PHE A  21      -3.696  20.625 -84.804  1.00  0.00              
ATOM    208  CZ  PHE A  21      -3.519  21.847 -84.186  1.00  0.00              
ATOM    209  H   PHE A  21      -9.821  20.641 -86.604  1.00  0.00              
ATOM    210  HA  PHE A  21      -8.184  22.632 -85.165  1.00  0.00              
ATOM    211 1HB  PHE A  21      -7.799  20.106 -85.108  1.00  0.00              
ATOM    212 2HB  PHE A  21      -7.147  20.283 -86.753  1.00  0.00              
ATOM    213  HD1 PHE A  21      -6.642  23.087 -84.546  1.00  0.00              
ATOM    214  HD2 PHE A  21      -5.068  19.324 -85.816  1.00  0.00              
ATOM    215  HE1 PHE A  21      -4.437  23.695 -83.608  1.00  0.00              
ATOM    216  HE2 PHE A  21      -2.862  19.927 -84.877  1.00  0.00              
ATOM    217  HZ  PHE A  21      -2.547  22.114 -83.774  1.00  0.00              
ATOM    218  N   ARG A  22      -8.135  22.289 -88.450  1.00  0.00              
ATOM    219  CA  ARG A  22      -7.754  22.912 -89.712  1.00  0.00              
ATOM    220  C   ARG A  22      -8.088  24.402 -89.788  1.00  0.00              
ATOM    221  O   ARG A  22      -7.232  25.221 -90.130  1.00  0.00              
ATOM    222  CB  ARG A  22      -8.344  22.163 -90.898  1.00  0.00              
ATOM    223  CG  ARG A  22      -7.983  22.735 -92.259  1.00  0.00              
ATOM    224  CD  ARG A  22      -8.516  21.961 -93.410  1.00  0.00              
ATOM    225  NE  ARG A  22      -8.191  22.518 -94.713  1.00  0.00              
ATOM    226  CZ  ARG A  22      -8.566  21.980 -95.890  1.00  0.00              
ATOM    227  NH1 ARG A  22      -9.244  20.855 -95.935  1.00  0.00              
ATOM    228  NH2 ARG A  22      -8.213  22.602 -97.001  1.00  0.00              
ATOM    229  H   ARG A  22      -8.681  21.439 -88.466  1.00  0.00              
ATOM    230  HA  ARG A  22      -6.678  22.815 -89.861  1.00  0.00              
ATOM    231 1HB  ARG A  22      -7.988  21.136 -90.834  1.00  0.00              
ATOM    232 2HB  ARG A  22      -9.427  22.181 -90.778  1.00  0.00              
ATOM    233 1HG  ARG A  22      -8.378  23.749 -92.326  1.00  0.00              
ATOM    234 2HG  ARG A  22      -6.896  22.762 -92.347  1.00  0.00              
ATOM    235 1HD  ARG A  22      -8.109  20.951 -93.376  1.00  0.00              
ATOM    236 2HD  ARG A  22      -9.602  21.918 -93.334  1.00  0.00              
ATOM    237  HE  ARG A  22      -7.664  23.349 -94.946  1.00  0.00              
ATOM    238 1HH1 ARG A  22      -9.492  20.382 -95.077  1.00  0.00              
ATOM    239 2HH1 ARG A  22      -9.516  20.468 -96.827  1.00  0.00              
ATOM    240 1HH2 ARG A  22      -7.676  23.457 -96.950  1.00  0.00              
ATOM    241 2HH2 ARG A  22      -8.480  22.220 -97.897  1.00  0.00              
ATOM    242  N   GLU A  23      -9.331  24.746 -89.476  1.00 12.38              
ATOM    243  CA  GLU A  23      -9.754  26.140 -89.523  1.00 13.83              
ATOM    244  C   GLU A  23      -9.057  26.985 -88.461  1.00 11.71              
ATOM    245  O   GLU A  23      -8.803  28.173 -88.675  1.00 11.16              
ATOM    246  CB  GLU A  23     -11.274  26.249 -89.364  1.00 15.51              
ATOM    247  CG  GLU A  23     -12.062  25.648 -90.520  1.00 21.87              
ATOM    248  CD  GLU A  23     -13.503  26.122 -90.558  1.00 27.31              
ATOM    249  OE1 GLU A  23     -14.263  25.648 -91.428  1.00 35.95              
ATOM    250  OE2 GLU A  23     -13.876  26.972 -89.723  1.00 31.30              
ATOM    251  H   GLU A  23      -9.998  24.039 -89.202  1.00  0.00              
ATOM    252  HA  GLU A  23      -9.473  26.580 -90.481  1.00  0.00              
ATOM    253 1HB  GLU A  23     -11.535  25.737 -88.438  1.00  0.00              
ATOM    254 2HB  GLU A  23     -11.510  27.309 -89.272  1.00  0.00              
ATOM    255 1HG  GLU A  23     -11.611  25.832 -91.495  1.00  0.00              
ATOM    256 2HG  GLU A  23     -12.048  24.579 -90.311  1.00  0.00              
ATOM    257  N   SER A  24      -8.753  26.372 -87.319  1.00  0.00              
ATOM    258  CA  SER A  24      -8.062  27.073 -86.240  1.00  0.00              
ATOM    259  C   SER A  24      -6.661  27.427 -86.731  1.00  0.00              
ATOM    260  O   SER A  24      -6.193  28.552 -86.565  1.00  0.00              
ATOM    261  CB  SER A  24      -8.005  26.222 -84.986  1.00  0.00              
ATOM    262  OG  SER A  24      -9.276  26.006 -84.438  1.00  0.00              
ATOM    263  H   SER A  24      -9.004  25.402 -87.194  1.00  0.00              
ATOM    264  HA  SER A  24      -8.625  27.973 -85.991  1.00  0.00              
ATOM    265 1HB  SER A  24      -7.560  25.260 -85.238  1.00  0.00              
ATOM    266 2HB  SER A  24      -7.383  26.728 -84.249  1.00  0.00              
ATOM    267  HG  SER A  24      -9.829  25.556 -85.081  1.00  0.00              
ATOM    268  N   LEU A  25      -6.001  26.461 -87.359  1.00  0.00              
ATOM    269  CA  LEU A  25      -4.664  26.679 -87.887  1.00  0.00              
ATOM    270  C   LEU A  25      -4.692  27.733 -88.999  1.00  0.00              
ATOM    271  O   LEU A  25      -3.794  28.573 -89.084  1.00  0.00              
ATOM    272  CB  LEU A  25      -4.076  25.360 -88.404  1.00  0.00              
ATOM    273  CG  LEU A  25      -2.752  25.490 -89.168  1.00  0.00              
ATOM    274  CD1 LEU A  25      -1.683  26.083 -88.261  1.00  0.00              
ATOM    275  CD2 LEU A  25      -2.326  24.123 -89.682  1.00  0.00              
ATOM    276  H   LEU A  25      -6.434  25.556 -87.474  1.00  0.00              
ATOM    277  HA  LEU A  25      -4.016  27.056 -87.096  1.00  0.00              
ATOM    278 1HB  LEU A  25      -3.911  24.855 -87.453  1.00  0.00              
ATOM    279 2HB  LEU A  25      -4.801  24.798 -88.992  1.00  0.00              
ATOM    280  HG  LEU A  25      -2.938  26.128 -90.032  1.00  0.00              
ATOM    281 1HD1 LEU A  25      -0.746  26.172 -88.812  1.00  0.00              
ATOM    282 2HD1 LEU A  25      -1.998  27.070 -87.923  1.00  0.00              
ATOM    283 3HD1 LEU A  25      -1.535  25.434 -87.399  1.00  0.00              
ATOM    284 1HD2 LEU A  25      -1.385  24.217 -90.226  1.00  0.00              
ATOM    285 2HD2 LEU A  25      -2.193  23.442 -88.841  1.00  0.00              
ATOM    286 3HD2 LEU A  25      -3.092  23.730 -90.350  1.00  0.00              
ATOM    287  N   ASP A  26      -5.722  27.695 -89.846  1.00 12.41              
ATOM    288  CA  ASP A  26      -5.842  28.674 -90.927  1.00 12.74              
ATOM    289  C   ASP A  26      -5.885  30.088 -90.343  1.00 11.07              
ATOM    290  O   ASP A  26      -5.221  30.998 -90.836  1.00 12.29              
ATOM    291  CB  ASP A  26      -7.120  28.451 -91.751  1.00 12.81              
ATOM    292  CG  ASP A  26      -7.088  27.171 -92.575  1.00 14.97              
ATOM    293  OD1 ASP A  26      -5.984  26.691 -92.916  1.00 17.04              
ATOM    294  OD2 ASP A  26      -8.182  26.660 -92.895  1.00 17.07              
ATOM    295  H   ASP A  26      -6.432  26.984 -89.745  1.00  0.00              
ATOM    296  HA  ASP A  26      -4.987  28.589 -91.598  1.00  0.00              
ATOM    297 1HB  ASP A  26      -8.033  28.492 -91.156  1.00  0.00              
ATOM    298 2HB  ASP A  26      -7.076  29.318 -92.411  1.00  0.00              
ATOM    299  N   PHE A  27      -6.673  30.264 -89.288  1.00 10.46              
ATOM    300  CA  PHE A  27      -6.799  31.569 -88.653  1.00 11.04              
ATOM    301  C   PHE A  27      -5.475  31.992 -88.026  1.00  9.55              
ATOM    302  O   PHE A  27      -5.069  33.146 -88.135  1.00  9.97              
ATOM    303  CB  PHE A  27      -7.893  31.528 -87.589  1.00 11.88              
ATOM    304  CG  PHE A  27      -8.083  32.830 -86.867  1.00 12.55              
ATOM    305  CD1 PHE A  27      -8.580  33.945 -87.534  1.00 15.94              
ATOM    306  CD2 PHE A  27      -7.755  32.945 -85.521  1.00 15.34              
ATOM    307  CE1 PHE A  27      -8.748  35.159 -86.868  1.00 20.37              
ATOM    308  CE2 PHE A  27      -7.920  34.156 -84.847  1.00 18.20              
ATOM    309  CZ  PHE A  27      -8.417  35.261 -85.524  1.00 19.15              
ATOM    310  H   PHE A  27      -7.195  29.484 -88.916  1.00  0.00              
ATOM    311  HA  PHE A  27      -7.061  32.320 -89.399  1.00  0.00              
ATOM    312 1HB  PHE A  27      -8.851  31.281 -88.045  1.00  0.00              
ATOM    313 2HB  PHE A  27      -7.650  30.784 -86.831  1.00  0.00              
ATOM    314  HD1 PHE A  27      -8.840  33.862 -88.590  1.00  0.00              
ATOM    315  HD2 PHE A  27      -7.364  32.075 -84.991  1.00  0.00              
ATOM    316  HE1 PHE A  27      -9.139  36.024 -87.403  1.00  0.00              
ATOM    317  HE2 PHE A  27      -7.659  34.236 -83.792  1.00  0.00              
ATOM    318  HZ  PHE A  27      -8.545  36.207 -85.000  1.00  0.00              
ATOM    319  N   ALA A  28      -4.798  31.050 -87.380  1.00  0.00              
ATOM    320  CA  ALA A  28      -3.519  31.346 -86.756  1.00  0.00              
ATOM    321  C   ALA A  28      -2.531  31.873 -87.792  1.00  0.00              
ATOM    322  O   ALA A  28      -1.750  32.774 -87.512  1.00  0.00              
ATOM    323  CB  ALA A  28      -2.966  30.110 -86.061  1.00  0.00              
ATOM    324  H   ALA A  28      -5.171  30.113 -87.318  1.00  0.00              
ATOM    325  HA  ALA A  28      -3.669  32.116 -85.999  1.00  0.00              
ATOM    326 1HB  ALA A  28      -2.007  30.350 -85.603  1.00  0.00              
ATOM    327 2HB  ALA A  28      -3.664  29.783 -85.290  1.00  0.00              
ATOM    328 3HB  ALA A  28      -2.830  29.313 -86.790  1.00  0.00              
ATOM    329  N   ASN A  29      -2.561  31.308 -88.994  1.00  0.00              
ATOM    330  CA  ASN A  29      -1.659  31.757 -90.046  1.00  0.00              
ATOM    331  C   ASN A  29      -1.962  33.186 -90.485  1.00  0.00              
ATOM    332  O   ASN A  29      -1.050  33.935 -90.825  1.00  0.00              
ATOM    333  CB  ASN A  29      -1.704  30.824 -91.242  1.00  0.00              
ATOM    334  CG  ASN A  29      -1.184  29.443 -90.952  1.00  0.00              
ATOM    335  OD1 ASN A  29      -0.439  29.228 -89.990  1.00  0.00              
ATOM    336  ND2 ASN A  29      -1.508  28.523 -91.825  1.00  0.00              
ATOM    337  H   ASN A  29      -3.211  30.560 -89.189  1.00  0.00              
ATOM    338  HA  ASN A  29      -0.634  31.778 -89.671  1.00  0.00              
ATOM    339 1HB  ASN A  29      -2.602  30.746 -91.856  1.00  0.00              
ATOM    340 2HB  ASN A  29      -0.939  31.380 -91.785  1.00  0.00              
ATOM    341 1HD2 ASN A  29      -1.197  27.581 -91.696  1.00  0.00              
ATOM    342 2HD2 ASN A  29      -2.065  28.762 -92.620  1.00  0.00              
ATOM    343  N   ARG A  30      -3.236  33.565 -90.473  1.00 10.13              
ATOM    344  CA  ARG A  30      -3.601  34.928 -90.843  1.00 10.66              
ATOM    345  C   ARG A  30      -3.110  35.889 -89.755  1.00  7.66              
ATOM    346  O   ARG A  30      -2.657  36.988 -90.057  1.00  9.29              
ATOM    347  CB  ARG A  30      -5.112  35.045 -91.019  1.00 10.53              
ATOM    348  CG  ARG A  30      -5.639  34.246 -92.205  1.00 12.23              
ATOM    349  CD  ARG A  30      -7.137  34.413 -92.361  1.00 17.00              
ATOM    350  NE  ARG A  30      -7.496  35.792 -92.670  1.00 18.24              
ATOM    351  CZ  ARG A  30      -8.719  36.294 -92.538  1.00 18.39              
ATOM    352  NH1 ARG A  30      -9.709  35.528 -92.097  1.00 26.71              
ATOM    353  NH2 ARG A  30      -8.951  37.563 -92.842  1.00 21.52              
ATOM    354  H   ARG A  30      -3.963  32.916 -90.208  1.00  0.00              
ATOM    355  HA  ARG A  30      -3.162  35.178 -91.809  1.00  0.00              
ATOM    356 1HB  ARG A  30      -5.568  34.691 -90.096  1.00  0.00              
ATOM    357 2HB  ARG A  30      -5.335  36.104 -91.152  1.00  0.00              
ATOM    358 1HG  ARG A  30      -5.139  34.595 -93.109  1.00  0.00              
ATOM    359 2HG  ARG A  30      -5.405  33.193 -92.044  1.00  0.00              
ATOM    360 1HD  ARG A  30      -7.483  33.770 -93.170  1.00  0.00              
ATOM    361 2HD  ARG A  30      -7.624  34.122 -91.431  1.00  0.00              
ATOM    362  HE  ARG A  30      -6.917  36.547 -93.013  1.00  0.00              
ATOM    363 1HH1 ARG A  30      -9.530  34.562 -91.861  1.00  0.00              
ATOM    364 2HH1 ARG A  30     -10.637  35.914 -91.999  1.00  0.00              
ATOM    365 1HH2 ARG A  30      -8.195  38.146 -93.174  1.00  0.00              
ATOM    366 2HH2 ARG A  30      -9.881  37.941 -92.741  1.00  0.00              
ATOM    367  N   VAL A  31      -3.202  35.475 -88.491  1.00  8.75              
ATOM    368  CA  VAL A  31      -2.727  36.314 -87.395  1.00  8.95              
ATOM    369  C   VAL A  31      -1.205  36.436 -87.531  1.00  8.96              
ATOM    370  O   VAL A  31      -0.633  37.489 -87.267  1.00  9.86              
ATOM    371  CB  VAL A  31      -3.093  35.717 -86.011  1.00  8.47              
ATOM    372  CG1 VAL A  31      -2.531  36.594 -84.894  1.00 10.12              
ATOM    373  CG2 VAL A  31      -4.605  35.614 -85.871  1.00 11.68              
ATOM    374  H   VAL A  31      -3.603  34.572 -88.281  1.00  0.00              
ATOM    375  HA  VAL A  31      -3.143  37.320 -87.457  1.00  0.00              
ATOM    376  HB  VAL A  31      -2.695  34.704 -85.946  1.00  0.00              
ATOM    377 1HG1 VAL A  31      -2.794  36.165 -83.927  1.00  0.00              
ATOM    378 2HG1 VAL A  31      -1.446  36.647 -84.984  1.00  0.00              
ATOM    379 3HG1 VAL A  31      -2.952  37.596 -84.972  1.00  0.00              
ATOM    380 1HG2 VAL A  31      -4.853  35.193 -84.897  1.00  0.00              
ATOM    381 2HG2 VAL A  31      -5.046  36.607 -85.961  1.00  0.00              
ATOM    382 3HG2 VAL A  31      -5.000  34.968 -86.656  1.00  0.00              
ATOM    383  N   ARG A  32      -0.557  35.356 -87.962  1.00  0.00              
ATOM    384  CA  ARG A  32       0.885  35.387 -88.149  1.00  0.00              
ATOM    385  C   ARG A  32       1.304  36.376 -89.229  1.00  0.00              
ATOM    386  O   ARG A  32       2.297  37.087 -89.075  1.00  0.00              
ATOM    387  CB  ARG A  32       1.449  34.000 -88.422  1.00  0.00              
ATOM    388  CG  ARG A  32       2.966  33.931 -88.497  1.00  0.00              
ATOM    389  CD  ARG A  32       3.530  34.277 -89.827  1.00  0.00              
ATOM    390  NE  ARG A  32       4.982  34.251 -89.892  1.00  0.00              
ATOM    391  CZ  ARG A  32       5.789  35.176 -89.338  1.00  0.00              
ATOM    392  NH1 ARG A  32       5.293  36.221 -88.712  1.00  0.00              
ATOM    393  NH2 ARG A  32       7.096  35.020 -89.462  1.00  0.00              
ATOM    394  H   ARG A  32      -1.061  34.504 -88.163  1.00  0.00              
ATOM    395  HA  ARG A  32       1.436  35.603 -87.233  1.00  0.00              
ATOM    396 1HB  ARG A  32       1.099  33.351 -87.621  1.00  0.00              
ATOM    397 2HB  ARG A  32       1.027  33.667 -89.370  1.00  0.00              
ATOM    398 1HG  ARG A  32       3.382  34.624 -87.766  1.00  0.00              
ATOM    399 2HG  ARG A  32       3.278  32.915 -88.254  1.00  0.00              
ATOM    400 1HD  ARG A  32       3.157  33.568 -90.565  1.00  0.00              
ATOM    401 2HD  ARG A  32       3.209  35.283 -90.096  1.00  0.00              
ATOM    402  HE  ARG A  32       5.595  33.579 -90.334  1.00  0.00              
ATOM    403 1HH1 ARG A  32       4.292  36.335 -88.641  1.00  0.00              
ATOM    404 2HH1 ARG A  32       5.916  36.903 -88.304  1.00  0.00              
ATOM    405 1HH2 ARG A  32       7.460  34.220 -89.963  1.00  0.00              
ATOM    406 2HH2 ARG A  32       7.723  35.699 -89.058  1.00  0.00              
ATOM    407  N   ALA A  33       0.549  36.429 -90.325  1.00 11.61              
ATOM    408  CA  ALA A  33       0.857  37.353 -91.416  1.00 12.16              
ATOM    409  C   ALA A  33       0.698  38.787 -90.925  1.00 11.51              
ATOM    410  O   ALA A  33       1.491  39.668 -91.260  1.00 12.12              
ATOM    411  CB  ALA A  33      -0.066  37.097 -92.603  1.00 13.75              
ATOM    412  H   ALA A  33      -0.253  35.820 -90.407  1.00  0.00              
ATOM    413  HA  ALA A  33       1.887  37.188 -91.734  1.00  0.00              
ATOM    414 1HB  ALA A  33       0.176  37.792 -93.407  1.00  0.00              
ATOM    415 2HB  ALA A  33       0.069  36.074 -92.955  1.00  0.00              
ATOM    416 3HB  ALA A  33      -1.101  37.243 -92.297  1.00  0.00              
ATOM    417  N   LEU A  34      -0.338  39.012 -90.125  1.00 11.29              
ATOM    418  CA  LEU A  34      -0.605  40.323 -89.554  1.00 11.51              
ATOM    419  C   LEU A  34       0.577  40.736 -88.673  1.00  9.32              
ATOM    420  O   LEU A  34       1.063  41.867 -88.747  1.00 11.34              
ATOM    421  CB  LEU A  34      -1.892  40.262 -88.728  1.00 12.53              
ATOM    422  CG  LEU A  34      -2.190  41.414 -87.770  1.00 12.31              
ATOM    423  CD1 LEU A  34      -2.336  42.711 -88.547  1.00 14.65              
ATOM    424  CD2 LEU A  34      -3.459  41.107 -86.985  1.00 12.44              
ATOM    425  H   LEU A  34      -0.959  38.245 -89.908  1.00  0.00              
ATOM    426  HA  LEU A  34      -0.723  41.053 -90.354  1.00  0.00              
ATOM    427 1HB  LEU A  34      -2.622  40.276 -89.536  1.00  0.00              
ATOM    428 2HB  LEU A  34      -1.976  39.324 -88.179  1.00  0.00              
ATOM    429  HG  LEU A  34      -1.364  41.468 -87.061  1.00  0.00              
ATOM    430 1HD1 LEU A  34      -2.548  43.527 -87.857  1.00  0.00              
ATOM    431 2HD1 LEU A  34      -1.410  42.921 -89.082  1.00  0.00              
ATOM    432 3HD1 LEU A  34      -3.154  42.618 -89.260  1.00  0.00              
ATOM    433 1HD2 LEU A  34      -3.671  41.929 -86.301  1.00  0.00              
ATOM    434 2HD2 LEU A  34      -4.294  40.984 -87.675  1.00  0.00              
ATOM    435 3HD2 LEU A  34      -3.322  40.188 -86.415  1.00  0.00              
ATOM    436  N   ALA A  35       1.038  39.804 -87.844  1.00  0.00              
ATOM    437  CA  ALA A  35       2.160  40.050 -86.945  1.00  0.00              
ATOM    438  C   ALA A  35       3.413  40.451 -87.720  1.00  0.00              
ATOM    439  O   ALA A  35       4.149  41.348 -87.310  1.00  0.00              
ATOM    440  CB  ALA A  35       2.431  38.821 -86.090  1.00  0.00              
ATOM    441  H   ALA A  35       0.594  38.897 -87.840  1.00  0.00              
ATOM    442  HA  ALA A  35       1.899  40.871 -86.277  1.00  0.00              
ATOM    443 1HB  ALA A  35       3.270  39.020 -85.423  1.00  0.00              
ATOM    444 2HB  ALA A  35       1.546  38.585 -85.499  1.00  0.00              
ATOM    445 3HB  ALA A  35       2.674  37.977 -86.734  1.00  0.00              
ATOM    446  N   GLU A  36       3.653  39.776 -88.840  1.00  0.00              
ATOM    447  CA  GLU A  36       4.819  40.061 -89.669  1.00  0.00              
ATOM    448  C   GLU A  36       4.750  41.476 -90.240  1.00  0.00              
ATOM    449  O   GLU A  36       5.762  42.176 -90.304  1.00  0.00              
ATOM    450  CB  GLU A  36       4.934  39.039 -90.802  1.00  0.00              
ATOM    451  CG  GLU A  36       6.160  39.216 -91.687  1.00  0.00              
ATOM    452  CD  GLU A  36       6.236  38.144 -92.737  1.00  0.00              
ATOM    453  OE1 GLU A  36       5.375  37.297 -92.757  1.00  0.00              
ATOM    454  OE2 GLU A  36       7.088  38.234 -93.590  1.00  0.00              
ATOM    455  H   GLU A  36       3.013  39.048 -89.124  1.00  0.00              
ATOM    456  HA  GLU A  36       5.726  39.995 -89.067  1.00  0.00              
ATOM    457 1HB  GLU A  36       4.962  38.052 -90.339  1.00  0.00              
ATOM    458 2HB  GLU A  36       4.033  39.131 -91.408  1.00  0.00              
ATOM    459 1HG  GLU A  36       6.213  40.195 -92.163  1.00  0.00              
ATOM    460 2HG  GLU A  36       6.994  39.105 -90.994  1.00  0.00              
ATOM    461  N   ARG A  37       3.556  41.894 -90.651  1.00 15.76              
ATOM    462  CA  ARG A  37       3.364  43.224 -91.224  1.00 17.66              
ATOM    463  C   ARG A  37       3.553  44.347 -90.206  1.00 18.51              
ATOM    464  O   ARG A  37       4.112  45.398 -90.525  1.00 20.48              
ATOM    465  CB  ARG A  37       1.961  43.353 -91.830  1.00 21.55              
ATOM    466  CG  ARG A  37       1.656  42.408 -92.978  1.00 28.41              
ATOM    467  CD  ARG A  37       0.438  42.890 -93.762  1.00 33.15              
ATOM    468  NE  ARG A  37      -0.792  42.890 -92.972  1.00 32.61              
ATOM    469  CZ  ARG A  37      -1.512  41.804 -92.703  1.00 33.44              
ATOM    470  NH1 ARG A  37      -1.131  40.620 -93.162  1.00 29.78              
ATOM    471  NH2 ARG A  37      -2.619  41.903 -91.979  1.00 34.02              
ATOM    472  H   ARG A  37       2.762  41.276 -90.565  1.00  0.00              
ATOM    473  HA  ARG A  37       4.064  43.376 -92.046  1.00  0.00              
ATOM    474 1HB  ARG A  37       1.249  43.174 -91.026  1.00  0.00              
ATOM    475 2HB  ARG A  37       1.860  44.380 -92.182  1.00  0.00              
ATOM    476 1HG  ARG A  37       2.526  42.367 -93.634  1.00  0.00              
ATOM    477 2HG  ARG A  37       1.464  41.416 -92.568  1.00  0.00              
ATOM    478 1HD  ARG A  37       0.619  43.908 -94.106  1.00  0.00              
ATOM    479 2HD  ARG A  37       0.289  42.237 -94.621  1.00  0.00              
ATOM    480  HE  ARG A  37      -1.272  43.661 -92.526  1.00  0.00              
ATOM    481 1HH1 ARG A  37      -0.291  40.543 -93.717  1.00  0.00              
ATOM    482 2HH1 ARG A  37      -1.682  39.800 -92.954  1.00  0.00              
ATOM    483 1HH2 ARG A  37      -2.913  42.806 -91.633  1.00  0.00              
ATOM    484 2HH2 ARG A  37      -3.163  41.077 -91.778  1.00  0.00              
ATOM    485  N   GLU A  38       3.084  44.120 -88.983  1.00 14.28              
ATOM    486  CA  GLU A  38       3.165  45.123 -87.927  1.00 14.86              
ATOM    487  C   GLU A  38       4.398  45.024 -87.036  1.00 11.24              
ATOM    488  O   GLU A  38       4.564  45.822 -86.108  1.00 14.46              
ATOM    489  CB  GLU A  38       1.907  45.048 -87.062  1.00 15.73              
ATOM    490  CG  GLU A  38       0.622  45.238 -87.851  1.00 18.27              
ATOM    491  CD  GLU A  38       0.540  46.605 -88.500  1.00 24.94              
ATOM    492  OE1 GLU A  38      -0.338  46.804 -89.366  1.00 30.72              
ATOM    493  OE2 GLU A  38       1.351  47.483 -88.138  1.00 26.63              
ATOM    494  H   GLU A  38       2.659  43.226 -88.781  1.00  0.00              
ATOM    495  HA  GLU A  38       3.240  46.118 -88.367  1.00  0.00              
ATOM    496 1HB  GLU A  38       1.908  44.069 -86.583  1.00  0.00              
ATOM    497 2HB  GLU A  38       1.996  45.825 -86.302  1.00  0.00              
ATOM    498 1HG  GLU A  38       0.466  44.477 -88.615  1.00  0.00              
ATOM    499 2HG  GLU A  38      -0.157  45.157 -87.095  1.00  0.00              
ATOM    500  N   ASN A  39       5.254  44.047 -87.306  1.00 13.25              
ATOM    501  CA  ASN A  39       6.466  43.859 -86.520  1.00 13.01              
ATOM    502  C   ASN A  39       6.199  43.657 -85.028  1.00 11.14              
ATOM    503  O   ASN A  39       6.970  44.111 -84.180  1.00 14.12              
ATOM    504  CB  ASN A  39       7.412  45.048 -86.715  1.00 17.93              
ATOM    505  CG  ASN A  39       7.893  45.175 -88.145  1.00 22.32              
ATOM    506  OD1 ASN A  39       8.417  44.221 -88.720  1.00 23.33              
ATOM    507  ND2 ASN A  39       7.720  46.355 -88.727  1.00 28.24              
ATOM    508  H   ASN A  39       5.063  43.419 -88.073  1.00  0.00              
ATOM    509  HA  ASN A  39       6.983  42.956 -86.848  1.00  0.00              
ATOM    510 1HB  ASN A  39       7.163  46.031 -86.314  1.00  0.00              
ATOM    511 2HB  ASN A  39       8.202  44.600 -86.112  1.00  0.00              
ATOM    512 1HD2 ASN A  39       8.019  46.495 -89.672  1.00  0.00              
ATOM    513 2HD2 ASN A  39       7.291  47.103 -88.222  1.00  0.00              
ATOM    514  N   HIS A  40       5.101  42.977 -84.710  1.00 10.95              
ATOM    515  CA  HIS A  40       4.756  42.693 -83.323  1.00  9.25              
ATOM    516  C   HIS A  40       4.101  41.323 -83.337  1.00  9.34              
ATOM    517  O   HIS A  40       3.101  41.107 -84.024  1.00 10.08              
ATOM    518  CB  HIS A  40       3.804  43.753 -82.769  1.00 10.67              
ATOM    519  CG  HIS A  40       3.675  43.721 -81.278  1.00  9.71              
ATOM    520  ND1 HIS A  40       4.761  43.814 -80.435  1.00 13.94              
ATOM    521  CD2 HIS A  40       2.588  43.602 -80.479  1.00  9.70              
ATOM    522  CE1 HIS A  40       4.350  43.755 -79.181  1.00 13.98              
ATOM    523  NE2 HIS A  40       3.035  43.627 -79.180  1.00 10.44              
ATOM    524  H   HIS A  40       4.491  42.649 -85.446  1.00  0.00              
ATOM    525  HA  HIS A  40       5.660  42.687 -82.715  1.00  0.00              
ATOM    526 1HB  HIS A  40       4.158  44.751 -83.031  1.00  0.00              
ATOM    527 2HB  HIS A  40       2.803  43.606 -83.173  1.00  0.00              
ATOM    528  HD2 HIS A  40       1.523  43.501 -80.688  1.00  0.00              
ATOM    529  HE1 HIS A  40       5.064  43.812 -78.360  1.00  0.00              
ATOM    530  HE2 HIS A  40       2.446  43.558 -78.362  1.00  0.00              
ATOM    531  N   HIS A  41       4.668  40.401 -82.570  1.00  0.00              
ATOM    532  CA  HIS A  41       4.186  39.033 -82.566  1.00  0.00              
ATOM    533  C   HIS A  41       3.490  38.571 -81.307  1.00  0.00              
ATOM    534  O   HIS A  41       3.889  38.903 -80.194  1.00  0.00              
ATOM    535  CB  HIS A  41       5.354  38.085 -82.854  1.00  0.00              
ATOM    536  CG  HIS A  41       6.136  38.448 -84.078  1.00  0.00              
ATOM    537  ND1 HIS A  41       5.748  38.074 -85.348  1.00  0.00              
ATOM    538  CD2 HIS A  41       7.283  39.151 -84.228  1.00  0.00              
ATOM    539  CE1 HIS A  41       6.623  38.532 -86.225  1.00  0.00              
ATOM    540  NE2 HIS A  41       7.564  39.188 -85.571  1.00  0.00              
ATOM    541  H   HIS A  41       5.447  40.650 -81.978  1.00  0.00              
ATOM    542  HA  HIS A  41       3.402  38.919 -83.314  1.00  0.00              
ATOM    543 1HB  HIS A  41       6.059  38.091 -82.022  1.00  0.00              
ATOM    544 2HB  HIS A  41       4.985  37.071 -83.009  1.00  0.00              
ATOM    545  HD2 HIS A  41       7.950  39.641 -83.517  1.00  0.00              
ATOM    546  HE1 HIS A  41       6.493  38.341 -87.290  1.00  0.00              
ATOM    547  HE2 HIS A  41       8.364  39.646 -85.984  1.00  0.00              
ATOM    548  N   PRO A  42       2.444  37.758 -81.473  1.00  0.00              
ATOM    549  CA  PRO A  42       1.672  37.235 -80.350  1.00  0.00              
ATOM    550  C   PRO A  42       2.186  35.878 -79.918  1.00  0.00              
ATOM    551  O   PRO A  42       3.156  35.350 -80.471  1.00  0.00              
ATOM    552  CB  PRO A  42       0.293  37.082 -80.960  1.00  0.00              
ATOM    553  CG  PRO A  42       0.643  36.490 -82.317  1.00  0.00              
ATOM    554  CD  PRO A  42       1.852  37.323 -82.757  1.00  0.00              
ATOM    555  HA  PRO A  42       1.684  37.904 -79.477  1.00  0.00              
ATOM    556 1HB  PRO A  42      -0.344  36.421 -80.354  1.00  0.00              
ATOM    557 2HB  PRO A  42      -0.225  38.050 -81.034  1.00  0.00              
ATOM    558 1HG  PRO A  42       0.883  35.420 -82.234  1.00  0.00              
ATOM    559 2HG  PRO A  42      -0.200  36.577 -83.018  1.00  0.00              
ATOM    560 1HD  PRO A  42       2.570  36.735 -83.347  1.00  0.00              
ATOM    561 2HD  PRO A  42       1.560  38.186 -83.374  1.00  0.00              
ATOM    562  N   ARG A  43       1.540  35.338 -78.892  1.00  0.00              
ATOM    563  CA  ARG A  43       1.792  33.970 -78.486  1.00  0.00              
ATOM    564  C   ARG A  43       0.466  33.341 -78.920  1.00  0.00              
ATOM    565  O   ARG A  43      -0.614  33.770 -78.488  1.00  0.00              
ATOM    566  CB  ARG A  43       2.145  33.774 -77.019  1.00  0.00              
ATOM    567  CG  ARG A  43       2.556  32.359 -76.643  1.00  0.00              
ATOM    568  CD  ARG A  43       2.990  32.202 -75.232  1.00  0.00              
ATOM    569  NE  ARG A  43       1.916  32.298 -74.256  1.00  0.00              
ATOM    570  CZ  ARG A  43       2.090  32.263 -72.921  1.00  0.00              
ATOM    571  NH1 ARG A  43       3.284  32.095 -72.397  1.00  0.00              
ATOM    572  NH2 ARG A  43       1.023  32.376 -72.149  1.00  0.00              
ATOM    573  H   ARG A  43       0.861  35.885 -78.383  1.00  0.00              
ATOM    574  HA  ARG A  43       2.731  33.624 -78.919  1.00  0.00              
ATOM    575 1HB  ARG A  43       2.963  34.457 -76.795  1.00  0.00              
ATOM    576 2HB  ARG A  43       1.266  34.058 -76.440  1.00  0.00              
ATOM    577 1HG  ARG A  43       1.707  31.696 -76.809  1.00  0.00              
ATOM    578 2HG  ARG A  43       3.384  32.057 -77.286  1.00  0.00              
ATOM    579 1HD  ARG A  43       3.454  31.224 -75.111  1.00  0.00              
ATOM    580 2HD  ARG A  43       3.716  32.979 -74.996  1.00  0.00              
ATOM    581  HE  ARG A  43       0.921  32.402 -74.402  1.00  0.00              
ATOM    582 1HH1 ARG A  43       4.088  31.992 -73.001  1.00  0.00              
ATOM    583 2HH1 ARG A  43       3.393  32.071 -71.394  1.00  0.00              
ATOM    584 1HH2 ARG A  43       0.110  32.486 -72.568  1.00  0.00              
ATOM    585 2HH2 ARG A  43       1.125  32.351 -71.145  1.00  0.00              
ATOM    586  N   MET A  44       0.550  32.360 -79.811  1.00  0.00              
ATOM    587  CA  MET A  44      -0.631  31.683 -80.326  1.00  0.00              
ATOM    588  C   MET A  44      -0.720  30.268 -79.805  1.00  0.00              
ATOM    589  O   MET A  44       0.270  29.537 -79.815  1.00  0.00              
ATOM    590  CB  MET A  44      -0.618  31.680 -81.853  1.00  0.00              
ATOM    591  CG  MET A  44      -0.908  33.033 -82.488  1.00  0.00              
ATOM    592  SD  MET A  44      -0.916  32.967 -84.291  1.00  0.00              
ATOM    593  CE  MET A  44       0.835  32.819 -84.632  1.00  0.00              
ATOM    594  H   MET A  44       1.462  32.077 -80.140  1.00  0.00              
ATOM    595  HA  MET A  44      -1.524  32.234 -80.033  1.00  0.00              
ATOM    596 1HB  MET A  44       0.369  31.338 -82.161  1.00  0.00              
ATOM    597 2HB  MET A  44      -1.371  30.959 -82.176  1.00  0.00              
ATOM    598 1HG  MET A  44      -1.882  33.371 -82.138  1.00  0.00              
ATOM    599 2HG  MET A  44      -0.140  33.733 -82.159  1.00  0.00              
ATOM    600 1HE  MET A  44       0.993  32.767 -85.710  1.00  0.00              
ATOM    601 2HE  MET A  44       1.359  33.686 -84.229  1.00  0.00              
ATOM    602 3HE  MET A  44       1.221  31.912 -84.165  1.00  0.00              
ATOM    603  N   THR A  45      -1.903  29.872 -79.359  1.00  0.00              
ATOM    604  CA  THR A  45      -2.100  28.505 -78.896  1.00  0.00              
ATOM    605  C   THR A  45      -3.180  27.919 -79.794  1.00  0.00              
ATOM    606  O   THR A  45      -4.316  28.397 -79.812  1.00  0.00              
ATOM    607  CB  THR A  45      -2.525  28.424 -77.418  1.00  0.00              
ATOM    608  OG1 THR A  45      -1.514  29.017 -76.594  1.00  0.00              
ATOM    609  CG2 THR A  45      -2.730  26.975 -77.001  1.00  0.00              
ATOM    610  H   THR A  45      -2.681  30.516 -79.336  1.00  0.00              
ATOM    611  HA  THR A  45      -1.169  27.945 -78.991  1.00  0.00              
ATOM    612  HB  THR A  45      -3.457  28.974 -77.287  1.00  0.00              
ATOM    613  HG1 THR A  45      -1.398  29.937 -76.843  1.00  0.00              
ATOM    614 1HG2 THR A  45      -3.030  26.939 -75.954  1.00  0.00              
ATOM    615 2HG2 THR A  45      -3.506  26.525 -77.619  1.00  0.00              
ATOM    616 3HG2 THR A  45      -1.798  26.426 -77.131  1.00  0.00              
ATOM    617  N   VAL A  46      -2.804  26.901 -80.560  1.00  0.00              
ATOM    618  CA  VAL A  46      -3.706  26.251 -81.495  1.00  0.00              
ATOM    619  C   VAL A  46      -4.027  24.836 -81.048  1.00  0.00              
ATOM    620  O   VAL A  46      -3.132  24.048 -80.734  1.00  0.00              
ATOM    621  CB  VAL A  46      -3.115  26.210 -82.917  1.00  0.00              
ATOM    622  CG1 VAL A  46      -2.903  27.620 -83.447  1.00  0.00              
ATOM    623  CG2 VAL A  46      -1.805  25.436 -82.927  1.00  0.00              
ATOM    624  H   VAL A  46      -1.852  26.571 -80.484  1.00  0.00              
ATOM    625  HA  VAL A  46      -4.659  26.778 -81.558  1.00  0.00              
ATOM    626  HB  VAL A  46      -3.803  25.675 -83.571  1.00  0.00              
ATOM    627 1HG1 VAL A  46      -2.485  27.572 -84.452  1.00  0.00              
ATOM    628 2HG1 VAL A  46      -3.858  28.145 -83.476  1.00  0.00              
ATOM    629 3HG1 VAL A  46      -2.214  28.154 -82.793  1.00  0.00              
ATOM    630 1HG2 VAL A  46      -1.401  25.416 -83.938  1.00  0.00              
ATOM    631 2HG2 VAL A  46      -1.092  25.922 -82.260  1.00  0.00              
ATOM    632 3HG2 VAL A  46      -1.982  24.415 -82.587  1.00  0.00              
ATOM    633  N   GLU A  47      -5.311  24.523 -81.005  1.00  0.00              
ATOM    634  CA  GLU A  47      -5.755  23.192 -80.628  1.00  0.00              
ATOM    635  C   GLU A  47      -7.052  22.925 -81.360  1.00  0.00              
ATOM    636  O   GLU A  47      -7.576  23.807 -82.035  1.00  0.00              
ATOM    637  CB  GLU A  47      -5.944  23.067 -79.115  1.00  0.00              
ATOM    638  CG  GLU A  47      -7.052  23.941 -78.545  1.00  0.00              
ATOM    639  CD  GLU A  47      -7.125  23.825 -77.048  1.00  0.00              
ATOM    640  OE1 GLU A  47      -7.369  22.744 -76.567  1.00  0.00              
ATOM    641  OE2 GLU A  47      -6.827  24.788 -76.382  1.00  0.00              
ATOM    642  H   GLU A  47      -6.000  25.224 -81.239  1.00  0.00              
ATOM    643  HA  GLU A  47      -5.008  22.455 -80.924  1.00  0.00              
ATOM    644 1HB  GLU A  47      -6.165  22.020 -78.907  1.00  0.00              
ATOM    645 2HB  GLU A  47      -4.995  23.337 -78.651  1.00  0.00              
ATOM    646 1HG  GLU A  47      -6.962  24.991 -78.822  1.00  0.00              
ATOM    647 2HG  GLU A  47      -7.958  23.527 -78.986  1.00  0.00              
ATOM    648  N   TYR A  48      -7.560  21.706 -81.255  1.00  0.00              
ATOM    649  CA  TYR A  48      -8.806  21.387 -81.926  1.00  0.00              
ATOM    650  C   TYR A  48      -9.896  22.375 -81.536  1.00  0.00              
ATOM    651  O   TYR A  48     -10.195  22.543 -80.356  1.00  0.00              
ATOM    652  CB  TYR A  48      -9.243  19.958 -81.595  1.00  0.00              
ATOM    653  CG  TYR A  48     -10.413  19.468 -82.420  1.00  0.00              
ATOM    654  CD1 TYR A  48     -10.215  18.890 -83.665  1.00  0.00              
ATOM    655  CD2 TYR A  48     -11.712  19.584 -81.949  1.00  0.00              
ATOM    656  CE1 TYR A  48     -11.280  18.442 -84.422  1.00  0.00              
ATOM    657  CE2 TYR A  48     -12.785  19.139 -82.696  1.00  0.00              
ATOM    658  CZ  TYR A  48     -12.564  18.568 -83.933  1.00  0.00              
ATOM    659  OH  TYR A  48     -13.629  18.122 -84.682  1.00  0.00              
ATOM    660  H   TYR A  48      -7.095  20.991 -80.715  1.00  0.00              
ATOM    661  HA  TYR A  48      -8.672  21.454 -83.006  1.00  0.00              
ATOM    662 1HB  TYR A  48      -8.382  19.310 -81.766  1.00  0.00              
ATOM    663 2HB  TYR A  48      -9.509  19.939 -80.539  1.00  0.00              
ATOM    664  HD1 TYR A  48      -9.197  18.794 -84.045  1.00  0.00              
ATOM    665  HD2 TYR A  48     -11.879  20.036 -80.971  1.00  0.00              
ATOM    666  HE1 TYR A  48     -11.109  17.990 -85.399  1.00  0.00              
ATOM    667  HE2 TYR A  48     -13.799  19.240 -82.309  1.00  0.00              
ATOM    668  HH  TYR A  48     -14.476  18.257 -84.249  1.00  0.00              
ATOM    669  N   GLY A  49     -10.465  23.038 -82.539  1.00 10.97              
ATOM    670  CA  GLY A  49     -11.549  23.977 -82.311  1.00 12.49              
ATOM    671  C   GLY A  49     -11.263  25.310 -81.641  1.00 11.46              
ATOM    672  O   GLY A  49     -12.203  26.037 -81.316  1.00 12.63              
ATOM    673  H   GLY A  49     -10.136  22.886 -83.482  1.00  0.00              
ATOM    674 1HA  GLY A  49     -11.998  24.242 -83.268  1.00  0.00              
ATOM    675 2HA  GLY A  49     -12.300  23.507 -81.677  1.00  0.00              
ATOM    676  N   ARG A  50      -9.999  25.661 -81.433  1.00 10.31              
ATOM    677  CA  ARG A  50      -9.725  26.934 -80.790  1.00 10.46              
ATOM    678  C   ARG A  50      -8.340  27.493 -80.999  1.00  9.09              
ATOM    679  O   ARG A  50      -7.352  26.761 -81.069  1.00 10.51              
ATOM    680  CB  ARG A  50      -9.957  26.819 -79.287  1.00 14.76              
ATOM    681  CG  ARG A  50      -9.809  28.136 -78.512  1.00 19.26              
ATOM    682  CD  ARG A  50     -10.205  27.982 -77.046  1.00 26.40              
ATOM    683  NE  ARG A  50      -9.323  27.072 -76.320  1.00 34.92              
ATOM    684  CZ  ARG A  50      -9.424  26.816 -75.019  1.00 38.68              
ATOM    685  NH1 ARG A  50     -10.372  27.401 -74.299  1.00 39.97              
ATOM    686  NH2 ARG A  50      -8.576  25.980 -74.435  1.00 41.66              
ATOM    687  H   ARG A  50      -9.226  25.072 -81.707  1.00  0.00              
ATOM    688  HA  ARG A  50     -10.423  27.689 -81.153  1.00  0.00              
ATOM    689 1HB  ARG A  50     -10.965  26.431 -79.149  1.00  0.00              
ATOM    690 2HB  ARG A  50      -9.235  26.096 -78.908  1.00  0.00              
ATOM    691 1HG  ARG A  50      -8.769  28.458 -78.570  1.00  0.00              
ATOM    692 2HG  ARG A  50     -10.448  28.886 -78.979  1.00  0.00              
ATOM    693 1HD  ARG A  50     -10.164  28.958 -76.564  1.00  0.00              
ATOM    694 2HD  ARG A  50     -11.221  27.593 -76.993  1.00  0.00              
ATOM    695  HE  ARG A  50      -8.544  26.523 -76.658  1.00  0.00              
ATOM    696 1HH1 ARG A  50     -11.017  28.040 -74.742  1.00  0.00              
ATOM    697 2HH1 ARG A  50     -10.445  27.204 -73.311  1.00  0.00              
ATOM    698 1HH2 ARG A  50      -7.851  25.537 -74.982  1.00  0.00              
ATOM    699 2HH2 ARG A  50      -8.658  25.791 -73.447  1.00  0.00              
ATOM    700  N   VAL A  51      -8.286  28.813 -81.105  1.00  8.68              
ATOM    701  CA  VAL A  51      -7.026  29.521 -81.206  1.00  8.32              
ATOM    702  C   VAL A  51      -7.065  30.581 -80.121  1.00  8.33              
ATOM    703  O   VAL A  51      -8.021  31.356 -80.037  1.00 10.09              
ATOM    704  CB  VAL A  51      -6.837  30.259 -82.542  1.00  9.58              
ATOM    705  CG1 VAL A  51      -5.531  31.054 -82.501  1.00 11.97              
ATOM    706  CG2 VAL A  51      -6.816  29.274 -83.694  1.00 12.47              
ATOM    707  H   VAL A  51      -9.148  29.339 -81.116  1.00  0.00              
ATOM    708  HA  VAL A  51      -6.180  28.844 -81.085  1.00  0.00              
ATOM    709  HB  VAL A  51      -7.689  30.919 -82.705  1.00  0.00              
ATOM    710 1HG1 VAL A  51      -5.394  31.579 -83.447  1.00  0.00              
ATOM    711 2HG1 VAL A  51      -5.571  31.778 -81.688  1.00  0.00              
ATOM    712 3HG1 VAL A  51      -4.695  30.373 -82.341  1.00  0.00              
ATOM    713 1HG2 VAL A  51      -6.682  29.813 -84.632  1.00  0.00              
ATOM    714 2HG2 VAL A  51      -5.993  28.573 -83.557  1.00  0.00              
ATOM    715 3HG2 VAL A  51      -7.758  28.726 -83.722  1.00  0.00              
ATOM    716  N   THR A  52      -6.049  30.593 -79.270  1.00  8.06              
ATOM    717  CA  THR A  52      -5.946  31.609 -78.237  1.00  7.55              
ATOM    718  C   THR A  52      -4.855  32.555 -78.722  1.00  7.00              
ATOM    719  O   THR A  52      -3.770  32.120 -79.133  1.00  8.20              
ATOM    720  CB  THR A  52      -5.530  31.019 -76.880  1.00  8.79              
ATOM    721  OG1 THR A  52      -6.496  30.049 -76.464  1.00 11.70              
ATOM    722  CG2 THR A  52      -5.455  32.114 -75.821  1.00 10.72              
ATOM    723  H   THR A  52      -5.332  29.885 -79.337  1.00  0.00              
ATOM    724  HA  THR A  52      -6.907  32.108 -78.113  1.00  0.00              
ATOM    725  HB  THR A  52      -4.553  30.547 -76.983  1.00  0.00              
ATOM    726  HG1 THR A  52      -7.189  29.984 -77.126  1.00  0.00              
ATOM    727 1HG2 THR A  52      -5.159  31.677 -74.868  1.00  0.00              
ATOM    728 2HG2 THR A  52      -4.721  32.861 -76.122  1.00  0.00              
ATOM    729 3HG2 THR A  52      -6.431  32.585 -75.717  1.00  0.00              
ATOM    730  N   VAL A  53      -5.157  33.845 -78.704  1.00  7.29              
ATOM    731  CA  VAL A  53      -4.216  34.862 -79.141  1.00  7.01              
ATOM    732  C   VAL A  53      -3.886  35.746 -77.949  1.00  6.72              
ATOM    733  O   VAL A  53      -4.787  36.270 -77.291  1.00  7.39              
ATOM    734  CB  VAL A  53      -4.822  35.738 -80.272  1.00  7.01              
ATOM    735  CG1 VAL A  53      -3.787  36.741 -80.763  1.00  8.27              
ATOM    736  CG2 VAL A  53      -5.312  34.861 -81.421  1.00  7.87              
ATOM    737  H   VAL A  53      -6.070  34.127 -78.376  1.00  0.00              
ATOM    738  HA  VAL A  53      -3.288  34.416 -79.501  1.00  0.00              
ATOM    739  HB  VAL A  53      -5.692  36.266 -79.883  1.00  0.00              
ATOM    740 1HG1 VAL A  53      -4.220  37.352 -81.556  1.00  0.00              
ATOM    741 2HG1 VAL A  53      -3.482  37.383 -79.937  1.00  0.00              
ATOM    742 3HG1 VAL A  53      -2.919  36.208 -81.150  1.00  0.00              
ATOM    743 1HG2 VAL A  53      -5.734  35.489 -82.205  1.00  0.00              
ATOM    744 2HG2 VAL A  53      -4.475  34.290 -81.824  1.00  0.00              
ATOM    745 3HG2 VAL A  53      -6.077  34.175 -81.055  1.00  0.00              
ATOM    746  N   GLU A  54      -2.596  35.899 -77.676  1.00  6.62              
ATOM    747  CA  GLU A  54      -2.137  36.731 -76.569  1.00  7.14              
ATOM    748  C   GLU A  54      -1.176  37.783 -77.092  1.00  6.74              
ATOM    749  O   GLU A  54      -0.222  37.464 -77.809  1.00  7.83              
ATOM    750  CB  GLU A  54      -1.411  35.891 -75.519  1.00  7.65              
ATOM    751  CG  GLU A  54      -2.232  34.786 -74.899  1.00 10.07              
ATOM    752  CD  GLU A  54      -1.391  33.912 -73.999  1.00  9.81              
ATOM    753  OE1 GLU A  54      -1.139  34.299 -72.839  1.00 14.04              
ATOM    754  OE2 GLU A  54      -0.956  32.842 -74.460  1.00 10.68              
ATOM    755  H   GLU A  54      -1.914  35.426 -78.251  1.00  0.00              
ATOM    756  HA  GLU A  54      -2.990  37.216 -76.092  1.00  0.00              
ATOM    757 1HB  GLU A  54      -0.540  35.454 -76.008  1.00  0.00              
ATOM    758 2HB  GLU A  54      -1.084  36.574 -74.735  1.00  0.00              
ATOM    759 1HG  GLU A  54      -3.098  35.148 -74.345  1.00  0.00              
ATOM    760 2HG  GLU A  54      -2.568  34.205 -75.756  1.00  0.00              
ATOM    761  N   TRP A  55      -1.438  39.035 -76.731  1.00  6.79              
ATOM    762  CA  TRP A  55      -0.602  40.155 -77.130  1.00  7.32              
ATOM    763  C   TRP A  55      -0.061  40.884 -75.913  1.00  8.04              
ATOM    764  O   TRP A  55      -0.812  41.223 -75.000  1.00  8.18              
ATOM    765  CB  TRP A  55      -1.389  41.198 -77.933  1.00  8.29              
ATOM    766  CG  TRP A  55      -1.985  40.739 -79.215  1.00  7.36              
ATOM    767  CD1 TRP A  55      -3.303  40.467 -79.457  1.00  7.63              
ATOM    768  CD2 TRP A  55      -1.298  40.523 -80.451  1.00  6.84              
ATOM    769  NE1 TRP A  55      -3.479  40.099 -80.768  1.00  8.32              
ATOM    770  CE2 TRP A  55      -2.264  40.121 -81.400  1.00  7.39              
ATOM    771  CE3 TRP A  55       0.041  40.631 -80.850  1.00  7.91              
ATOM    772  CZ2 TRP A  55      -1.933  39.825 -82.725  1.00  8.93              
ATOM    773  CZ3 TRP A  55       0.368  40.339 -82.171  1.00  9.37              
ATOM    774  CH2 TRP A  55      -0.617  39.938 -83.090  1.00  9.69              
ATOM    775  H   TRP A  55      -2.251  39.208 -76.157  1.00  0.00              
ATOM    776  HA  TRP A  55       0.218  39.800 -77.755  1.00  0.00              
ATOM    777 1HB  TRP A  55      -2.230  41.569 -77.347  1.00  0.00              
ATOM    778 2HB  TRP A  55      -0.740  42.031 -78.205  1.00  0.00              
ATOM    779  HD1 TRP A  55      -3.990  40.575 -78.620  1.00  0.00              
ATOM    780  HE1 TRP A  55      -4.359  39.852 -81.197  1.00  0.00              
ATOM    781  HE3 TRP A  55       0.841  40.936 -80.176  1.00  0.00              
ATOM    782  HZ2 TRP A  55      -2.725  39.521 -83.410  1.00  0.00              
ATOM    783  HZ3 TRP A  55       1.411  40.429 -82.476  1.00  0.00              
ATOM    784  HH2 TRP A  55      -0.325  39.712 -84.116  1.00  0.00              
ATOM    785  N   TRP A  56       1.244  41.116 -75.894  1.00  8.08              
ATOM    786  CA  TRP A  56       1.845  41.919 -74.838  1.00  8.45              
ATOM    787  C   TRP A  56       3.194  42.403 -75.323  1.00  8.09              
ATOM    788  O   TRP A  56       3.718  41.926 -76.333  1.00  8.69              
ATOM    789  CB  TRP A  56       1.961  41.160 -73.502  1.00  9.65              
ATOM    790  CG  TRP A  56       3.083  40.186 -73.382  1.00 10.11              
ATOM    791  CD1 TRP A  56       4.343  40.430 -72.912  1.00 14.07              
ATOM    792  CD2 TRP A  56       3.032  38.791 -73.692  1.00 13.77              
ATOM    793  NE1 TRP A  56       5.079  39.268 -72.906  1.00 14.06              
ATOM    794  CE2 TRP A  56       4.298  38.247 -73.382  1.00 13.50              
ATOM    795  CE3 TRP A  56       2.037  37.946 -74.202  1.00 13.85              
ATOM    796  CZ2 TRP A  56       4.595  36.888 -73.564  1.00 14.46              
ATOM    797  CZ3 TRP A  56       2.331  36.597 -74.383  1.00 13.07              
ATOM    798  CH2 TRP A  56       3.600  36.082 -74.065  1.00 13.70              
ATOM    799  H   TRP A  56       1.835  40.734 -76.618  1.00  0.00              
ATOM    800  HA  TRP A  56       1.238  42.806 -74.657  1.00  0.00              
ATOM    801 1HB  TRP A  56       2.108  41.862 -72.681  1.00  0.00              
ATOM    802 2HB  TRP A  56       1.059  40.575 -73.323  1.00  0.00              
ATOM    803  HD1 TRP A  56       4.572  41.455 -72.625  1.00  0.00              
ATOM    804  HE1 TRP A  56       6.038  39.180 -72.602  1.00  0.00              
ATOM    805  HE3 TRP A  56       1.039  38.296 -74.463  1.00  0.00              
ATOM    806  HZ2 TRP A  56       5.590  36.527 -73.303  1.00  0.00              
ATOM    807  HZ3 TRP A  56       1.550  35.948 -74.779  1.00  0.00              
ATOM    808  HH2 TRP A  56       3.798  35.021 -74.220  1.00  0.00              
ATOM    809  N   THR A  57       3.728  43.393 -74.625  1.00  8.58              
ATOM    810  CA  THR A  57       5.016  43.962 -74.962  1.00  9.74              
ATOM    811  C   THR A  57       5.970  43.615 -73.829  1.00  9.09              
ATOM    812  O   THR A  57       5.836  44.111 -72.711  1.00 10.49              
ATOM    813  CB  THR A  57       4.901  45.484 -75.129  1.00 11.06              
ATOM    814  OG1 THR A  57       3.946  45.768 -76.162  1.00 14.06              
ATOM    815  CG2 THR A  57       6.242  46.085 -75.514  1.00 13.94              
ATOM    816  H   THR A  57       3.219  43.761 -73.834  1.00  0.00              
ATOM    817  HA  THR A  57       5.381  43.525 -75.892  1.00  0.00              
ATOM    818  HB  THR A  57       4.567  45.920 -74.187  1.00  0.00              
ATOM    819  HG1 THR A  57       3.599  44.944 -76.511  1.00  0.00              
ATOM    820 1HG2 THR A  57       6.137  47.164 -75.627  1.00  0.00              
ATOM    821 2HG2 THR A  57       6.974  45.870 -74.735  1.00  0.00              
ATOM    822 3HG2 THR A  57       6.576  45.652 -76.456  1.00  0.00              
ATOM    823  N   HIS A  58       6.920  42.737 -74.132  1.00 12.95              
ATOM    824  CA  HIS A  58       7.898  42.270 -73.156  1.00 15.64              
ATOM    825  C   HIS A  58       8.617  43.368 -72.385  1.00 12.45              
ATOM    826  O   HIS A  58       8.640  43.354 -71.154  1.00 13.42              
ATOM    827  CB  HIS A  58       8.949  41.391 -73.838  1.00 20.08              
ATOM    828  CG  HIS A  58      10.052  40.954 -72.924  1.00 26.32              
ATOM    829  ND1 HIS A  58       9.852  40.067 -71.887  1.00 29.42              
ATOM    830  CD2 HIS A  58      11.359  41.303 -72.871  1.00 29.08              
ATOM    831  CE1 HIS A  58      10.988  39.889 -71.237  1.00 28.37              
ATOM    832  NE2 HIS A  58      11.918  40.628 -71.814  1.00 31.99              
ATOM    833  H   HIS A  58       6.961  42.383 -75.077  1.00  0.00              
ATOM    834  HA  HIS A  58       7.396  41.686 -72.385  1.00  0.00              
ATOM    835 1HB  HIS A  58       8.486  40.482 -74.224  1.00  0.00              
ATOM    836 2HB  HIS A  58       9.419  41.935 -74.657  1.00  0.00              
ATOM    837  HD2 HIS A  58      11.971  41.971 -73.478  1.00  0.00              
ATOM    838  HE1 HIS A  58      11.037  39.219 -70.379  1.00  0.00              
ATOM    839  HE2 HIS A  58      12.885  40.692 -71.531  1.00  0.00              
ATOM    840  N   SER A  59       9.205  44.315 -73.106  1.00 13.81              
ATOM    841  CA  SER A  59       9.954  45.388 -72.468  1.00 11.90              
ATOM    842  C   SER A  59       9.129  46.171 -71.460  1.00 11.41              
ATOM    843  O   SER A  59       9.653  46.613 -70.434  1.00 13.39              
ATOM    844  CB  SER A  59      10.523  46.344 -73.523  1.00 13.87              
ATOM    845  OG  SER A  59       9.506  47.134 -74.113  1.00 13.20              
ATOM    846  H   SER A  59       9.135  44.296 -74.113  1.00  0.00              
ATOM    847  HA  SER A  59      10.865  45.046 -71.975  1.00  0.00              
ATOM    848 1HB  SER A  59      11.252  46.997 -73.044  1.00  0.00              
ATOM    849 2HB  SER A  59      11.016  45.757 -74.297  1.00  0.00              
ATOM    850  HG  SER A  59       8.658  46.905 -73.725  1.00  0.00              
ATOM    851  N   ALA A  60       7.842  46.336 -71.745  1.00 11.61              
ATOM    852  CA  ALA A  60       6.947  47.081 -70.870  1.00 12.55              
ATOM    853  C   ALA A  60       6.348  46.221 -69.764  1.00 12.45              
ATOM    854  O   ALA A  60       5.770  46.745 -68.810  1.00 15.46              
ATOM    855  CB  ALA A  60       5.832  47.710 -71.695  1.00 13.67              
ATOM    856  H   ALA A  60       7.475  45.932 -72.595  1.00  0.00              
ATOM    857  HA  ALA A  60       7.515  47.872 -70.381  1.00  0.00              
ATOM    858 1HB  ALA A  60       5.164  48.267 -71.038  1.00  0.00              
ATOM    859 2HB  ALA A  60       6.262  48.387 -72.433  1.00  0.00              
ATOM    860 3HB  ALA A  60       5.271  46.928 -72.204  1.00  0.00              
ATOM    861  N   GLY A  61       6.480  44.907 -69.897  1.00 13.34              
ATOM    862  CA  GLY A  61       5.932  44.006 -68.899  1.00 14.64              
ATOM    863  C   GLY A  61       4.417  44.073 -68.856  1.00 15.23              
ATOM    864  O   GLY A  61       3.808  43.890 -67.800  1.00 16.29              
ATOM    865  H   GLY A  61       6.964  44.521 -70.695  1.00  0.00              
ATOM    866 1HA  GLY A  61       6.232  42.985 -69.138  1.00  0.00              
ATOM    867 2HA  GLY A  61       6.323  44.279 -67.920  1.00  0.00              
ATOM    868  N   GLY A  62       3.798  44.335 -70.002  1.00 12.68              
ATOM    869  CA  GLY A  62       2.353  44.425 -70.034  1.00 13.15              
ATOM    870  C   GLY A  62       1.766  44.823 -71.370  1.00 10.96              
ATOM    871  O   GLY A  62       2.409  44.708 -72.418  1.00 10.29              
ATOM    872  H   GLY A  62       4.319  44.473 -70.856  1.00  0.00              
ATOM    873 1HA  GLY A  62       1.930  43.454 -69.775  1.00  0.00              
ATOM    874 2HA  GLY A  62       2.026  45.168 -69.307  1.00  0.00              
ATOM    875  N   VAL A  63       0.533  45.310 -71.314  1.00 10.87              
ATOM    876  CA  VAL A  63      -0.215  45.710 -72.495  1.00  9.70              
ATOM    877  C   VAL A  63      -0.002  47.174 -72.860  1.00 11.69              
ATOM    878  O   VAL A  63      -0.119  48.062 -72.011  1.00 12.78              
ATOM    879  CB  VAL A  63      -1.721  45.448 -72.274  1.00 10.74              
ATOM    880  CG1 VAL A  63      -2.517  45.864 -73.494  1.00 11.80              
ATOM    881  CG2 VAL A  63      -1.946  43.973 -71.974  1.00 11.49              
ATOM    882  H   VAL A  63       0.103  45.403 -70.405  1.00  0.00              
ATOM    883  HA  VAL A  63       0.123  45.170 -73.380  1.00  0.00              
ATOM    884  HB  VAL A  63      -2.054  46.010 -71.402  1.00  0.00              
ATOM    885 1HG1 VAL A  63      -3.576  45.672 -73.320  1.00  0.00              
ATOM    886 2HG1 VAL A  63      -2.367  46.927 -73.681  1.00  0.00              
ATOM    887 3HG1 VAL A  63      -2.183  45.292 -74.359  1.00  0.00              
ATOM    888 1HG2 VAL A  63      -3.009  43.791 -71.818  1.00  0.00              
ATOM    889 2HG2 VAL A  63      -1.594  43.374 -72.814  1.00  0.00              
ATOM    890 3HG2 VAL A  63      -1.395  43.696 -71.075  1.00  0.00              
ATOM    891  N   THR A  64       0.315  47.416 -74.127  1.00 10.18              
ATOM    892  CA  THR A  64       0.543  48.769 -74.624  1.00 10.55              
ATOM    893  C   THR A  64      -0.424  49.070 -75.763  1.00 10.45              
ATOM    894  O   THR A  64      -1.202  48.209 -76.175  1.00 10.71              
ATOM    895  CB  THR A  64       1.971  48.942 -75.164  1.00 11.13              
ATOM    896  OG1 THR A  64       2.137  48.125 -76.330  1.00 12.57              
ATOM    897  CG2 THR A  64       2.994  48.547 -74.106  1.00 14.50              
ATOM    898  H   THR A  64       0.400  46.637 -74.764  1.00  0.00              
ATOM    899  HA  THR A  64       0.385  49.489 -73.820  1.00  0.00              
ATOM    900  HB  THR A  64       2.121  49.985 -75.442  1.00  0.00              
ATOM    901  HG1 THR A  64       1.319  47.655 -76.510  1.00  0.00              
ATOM    902 1HG2 THR A  64       3.999  48.677 -74.507  1.00  0.00              
ATOM    903 2HG2 THR A  64       2.869  49.178 -73.226  1.00  0.00              
ATOM    904 3HG2 THR A  64       2.845  47.504 -73.829  1.00  0.00              
ATOM    905  N   GLU A  65      -0.362  50.292 -76.278  1.00 11.40              
ATOM    906  CA  GLU A  65      -1.236  50.695 -77.368  1.00 10.84              
ATOM    907  C   GLU A  65      -1.046  49.793 -78.589  1.00 10.26              
ATOM    908  O   GLU A  65      -2.008  49.479 -79.291  1.00 10.41              
ATOM    909  CB  GLU A  65      -0.964  52.156 -77.737  1.00 14.51              
ATOM    910  CG  GLU A  65      -2.119  52.851 -78.438  1.00 22.61              
ATOM    911  CD  GLU A  65      -3.419  52.757 -77.653  1.00 24.07              
ATOM    912  OE1 GLU A  65      -3.367  52.723 -76.406  1.00 25.09              
ATOM    913  OE2 GLU A  65      -4.497  52.732 -78.281  1.00 31.76              
ATOM    914  H   GLU A  65       0.303  50.957 -75.909  1.00  0.00              
ATOM    915  HA  GLU A  65      -2.278  50.594 -77.063  1.00  0.00              
ATOM    916 1HB  GLU A  65      -0.734  52.681 -76.810  1.00  0.00              
ATOM    917 2HB  GLU A  65      -0.088  52.163 -78.386  1.00  0.00              
ATOM    918 1HG  GLU A  65      -1.922  53.899 -78.663  1.00  0.00              
ATOM    919 2HG  GLU A  65      -2.226  52.295 -79.368  1.00  0.00              
ATOM    920  N   LYS A  66       0.189  49.371 -78.844  1.00 10.38              
ATOM    921  CA  LYS A  66       0.452  48.502 -79.987  1.00  9.51              
ATOM    922  C   LYS A  66      -0.304  47.185 -79.837  1.00  7.98              
ATOM    923  O   LYS A  66      -0.820  46.642 -80.813  1.00  8.78              
ATOM    924  CB  LYS A  66       1.949  48.218 -80.114  1.00 10.41              
ATOM    925  CG  LYS A  66       2.323  47.400 -81.340  1.00 12.25              
ATOM    926  CD  LYS A  66       1.998  48.147 -82.623  1.00 13.63              
ATOM    927  CE  LYS A  66       2.525  47.401 -83.839  1.00 16.67              
ATOM    928  NZ  LYS A  66       2.244  48.141 -85.100  1.00 26.79              
ATOM    929  H   LYS A  66       0.957  49.648 -78.249  1.00  0.00              
ATOM    930  HA  LYS A  66       0.112  48.985 -80.904  1.00  0.00              
ATOM    931 1HB  LYS A  66       2.455  49.183 -80.150  1.00  0.00              
ATOM    932 2HB  LYS A  66       2.251  47.684 -79.213  1.00  0.00              
ATOM    933 1HG  LYS A  66       3.392  47.189 -81.302  1.00  0.00              
ATOM    934 2HG  LYS A  66       1.768  46.463 -81.314  1.00  0.00              
ATOM    935 1HD  LYS A  66       0.915  48.253 -82.699  1.00  0.00              
ATOM    936 2HD  LYS A  66       2.455  49.135 -82.575  1.00  0.00              
ATOM    937 1HE  LYS A  66       3.600  47.272 -83.722  1.00  0.00              
ATOM    938 2HE  LYS A  66       2.045  46.423 -83.874  1.00  0.00              
ATOM    939 1HZ  LYS A  66       2.606  47.618 -85.885  1.00  0.00              
ATOM    940 2HZ  LYS A  66       1.246  48.260 -85.206  1.00  0.00              
ATOM    941 3HZ  LYS A  66       2.689  49.047 -85.065  1.00  0.00              
ATOM    942  N   ASP A  67      -0.358  46.666 -78.616  1.00  7.75              
ATOM    943  CA  ASP A  67      -1.063  45.418 -78.369  1.00  7.46              
ATOM    944  C   ASP A  67      -2.549  45.575 -78.656  1.00  8.01              
ATOM    945  O   ASP A  67      -3.173  44.689 -79.239  1.00  7.83              
ATOM    946  CB  ASP A  67      -0.827  44.979 -76.932  1.00  8.50              
ATOM    947  CG  ASP A  67       0.624  44.662 -76.676  1.00  9.02              
ATOM    948  OD1 ASP A  67       1.154  43.772 -77.371  1.00  8.77              
ATOM    949  OD2 ASP A  67       1.238  45.307 -75.799  1.00 10.57              
ATOM    950  H   ASP A  67       0.093  47.137 -77.845  1.00  0.00              
ATOM    951  HA  ASP A  67      -0.694  44.646 -79.044  1.00  0.00              
ATOM    952 1HB  ASP A  67      -1.210  45.684 -76.194  1.00  0.00              
ATOM    953 2HB  ASP A  67      -1.425  44.067 -76.910  1.00  0.00              
ATOM    954  N   ARG A  68      -3.120  46.706 -78.254  1.00  7.97              
ATOM    955  CA  ARG A  68      -4.532  46.946 -78.511  1.00  9.43              
ATOM    956  C   ARG A  68      -4.795  47.085 -80.003  1.00  8.58              
ATOM    957  O   ARG A  68      -5.838  46.652 -80.495  1.00  9.20              
ATOM    958  CB  ARG A  68      -5.004  48.175 -77.737  1.00  9.69              
ATOM    959  CG  ARG A  68      -5.103  47.938 -76.239  1.00 10.74              
ATOM    960  CD  ARG A  68      -5.734  49.119 -75.515  1.00 14.44              
ATOM    961  NE  ARG A  68      -4.771  50.176 -75.224  1.00 15.30              
ATOM    962  CZ  ARG A  68      -3.941  50.166 -74.185  1.00 19.67              
ATOM    963  NH1 ARG A  68      -3.957  49.151 -73.331  1.00 17.14              
ATOM    964  NH2 ARG A  68      -3.096  51.171 -74.000  1.00 21.18              
ATOM    965  H   ARG A  68      -2.582  47.409 -77.767  1.00  0.00              
ATOM    966  HA  ARG A  68      -5.122  46.106 -78.144  1.00  0.00              
ATOM    967 1HB  ARG A  68      -4.293  48.974 -77.943  1.00  0.00              
ATOM    968 2HB  ARG A  68      -5.981  48.447 -78.137  1.00  0.00              
ATOM    969 1HG  ARG A  68      -5.710  47.049 -76.068  1.00  0.00              
ATOM    970 2HG  ARG A  68      -4.098  47.773 -75.847  1.00  0.00              
ATOM    971 1HD  ARG A  68      -6.524  49.535 -76.139  1.00  0.00              
ATOM    972 2HD  ARG A  68      -6.159  48.771 -74.574  1.00  0.00              
ATOM    973  HE  ARG A  68      -4.584  51.034 -75.726  1.00  0.00              
ATOM    974 1HH1 ARG A  68      -4.601  48.385 -73.472  1.00  0.00              
ATOM    975 2HH1 ARG A  68      -3.325  49.148 -72.543  1.00  0.00              
ATOM    976 1HH2 ARG A  68      -3.085  51.944 -74.651  1.00  0.00              
ATOM    977 2HH2 ARG A  68      -2.468  51.160 -73.210  1.00  0.00              
ATOM    978  N   GLU A  69      -3.851  47.682 -80.723  1.00  9.07              
ATOM    979  CA  GLU A  69      -3.989  47.822 -82.164  1.00  9.41              
ATOM    980  C   GLU A  69      -3.985  46.428 -82.790  1.00  9.13              
ATOM    981  O   GLU A  69      -4.800  46.126 -83.658  1.00  9.77              
ATOM    982  CB  GLU A  69      -2.832  48.637 -82.742  1.00 10.71              
ATOM    983  CG  GLU A  69      -2.864  48.731 -84.256  1.00 17.86              
ATOM    984  CD  GLU A  69      -1.643  49.413 -84.835  1.00 24.64              
ATOM    985  OE1 GLU A  69      -1.610  49.608 -86.067  1.00 28.09              
ATOM    986  OE2 GLU A  69      -0.719  49.754 -84.068  1.00 28.99              
ATOM    987  H   GLU A  69      -3.025  48.045 -80.270  1.00  0.00              
ATOM    988  HA  GLU A  69      -4.923  48.333 -82.398  1.00  0.00              
ATOM    989 1HB  GLU A  69      -2.895  49.634 -82.305  1.00  0.00              
ATOM    990 2HB  GLU A  69      -1.909  48.156 -82.417  1.00  0.00              
ATOM    991 1HG  GLU A  69      -2.983  47.766 -84.748  1.00  0.00              
ATOM    992 2HG  GLU A  69      -3.738  49.350 -84.456  1.00  0.00              
ATOM    993  N   MET A  70      -3.062  45.576 -82.349  1.00  8.74              
ATOM    994  CA  MET A  70      -2.987  44.223 -82.887  1.00  8.26              
ATOM    995  C   MET A  70      -4.262  43.438 -82.592  1.00  7.45              
ATOM    996  O   MET A  70      -4.709  42.648 -83.417  1.00  7.75              
ATOM    997  CB  MET A  70      -1.766  43.481 -82.332  1.00  8.37              
ATOM    998  CG  MET A  70      -0.434  44.125 -82.701  1.00  9.53              
ATOM    999  SD  MET A  70      -0.221  44.453 -84.477  1.00 11.04              
ATOM   1000  CE  MET A  70      -0.083  42.779 -85.114  1.00 11.81              
ATOM   1001  H   MET A  70      -2.404  45.859 -81.637  1.00  0.00              
ATOM   1002  HA  MET A  70      -2.901  44.259 -83.973  1.00  0.00              
ATOM   1003 1HB  MET A  70      -1.876  43.455 -81.249  1.00  0.00              
ATOM   1004 2HB  MET A  70      -1.806  42.465 -82.726  1.00  0.00              
ATOM   1005 1HG  MET A  70      -0.355  45.072 -82.167  1.00  0.00              
ATOM   1006 2HG  MET A  70       0.366  43.458 -82.379  1.00  0.00              
ATOM   1007 1HE  MET A  70       0.052  42.810 -86.195  1.00  0.00              
ATOM   1008 2HE  MET A  70       0.774  42.284 -84.655  1.00  0.00              
ATOM   1009 3HE  MET A  70      -0.992  42.224 -84.878  1.00  0.00              
ATOM   1010  N   ALA A  71      -4.846  43.656 -81.419  1.00  7.25              
ATOM   1011  CA  ALA A  71      -6.081  42.973 -81.058  1.00  8.28              
ATOM   1012  C   ALA A  71      -7.203  43.381 -82.019  1.00  7.95              
ATOM   1013  O   ALA A  71      -7.959  42.541 -82.503  1.00  8.41              
ATOM   1014  CB  ALA A  71      -6.464  43.316 -79.627  1.00  8.51              
ATOM   1015  H   ALA A  71      -4.432  44.304 -80.764  1.00  0.00              
ATOM   1016  HA  ALA A  71      -5.920  41.897 -81.131  1.00  0.00              
ATOM   1017 1HB  ALA A  71      -7.388  42.801 -79.366  1.00  0.00              
ATOM   1018 2HB  ALA A  71      -5.669  43.000 -78.951  1.00  0.00              
ATOM   1019 3HB  ALA A  71      -6.611  44.391 -79.538  1.00  0.00              
ATOM   1020  N   ARG A  72      -7.305  44.674 -82.302  1.00  8.75              
ATOM   1021  CA  ARG A  72      -8.344  45.148 -83.207  1.00 10.82              
ATOM   1022  C   ARG A  72      -8.124  44.626 -84.625  1.00  9.64              
ATOM   1023  O   ARG A  72      -9.082  44.251 -85.311  1.00 10.99              
ATOM   1024  CB  ARG A  72      -8.390  46.676 -83.210  1.00 15.98              
ATOM   1025  CG  ARG A  72      -8.939  47.281 -81.933  1.00 18.40              
ATOM   1026  CD  ARG A  72      -9.174  48.772 -82.103  1.00 22.85              
ATOM   1027  NE  ARG A  72      -7.929  49.530 -82.107  1.00 27.71              
ATOM   1028  CZ  ARG A  72      -7.273  49.881 -81.006  1.00 24.84              
ATOM   1029  NH1 ARG A  72      -7.747  49.546 -79.809  1.00 27.69              
ATOM   1030  NH2 ARG A  72      -6.148  50.567 -81.107  1.00 26.13              
ATOM   1031  H   ARG A  72      -6.666  45.341 -81.894  1.00  0.00              
ATOM   1032  HA  ARG A  72      -9.321  44.814 -82.855  1.00  0.00              
ATOM   1033 1HB  ARG A  72      -7.371  47.025 -83.372  1.00  0.00              
ATOM   1034 2HB  ARG A  72      -9.014  46.973 -84.053  1.00  0.00              
ATOM   1035 1HG  ARG A  72      -9.879  46.785 -81.690  1.00  0.00              
ATOM   1036 2HG  ARG A  72      -8.220  47.109 -81.131  1.00  0.00              
ATOM   1037 1HD  ARG A  72      -9.688  48.944 -83.048  1.00  0.00              
ATOM   1038 2HD  ARG A  72      -9.795  49.128 -81.282  1.00  0.00              
ATOM   1039  HE  ARG A  72      -7.395  49.889 -82.888  1.00  0.00              
ATOM   1040 1HH1 ARG A  72      -8.608  49.023 -79.738  1.00  0.00              
ATOM   1041 2HH1 ARG A  72      -7.244  49.816 -78.976  1.00  0.00              
ATOM   1042 1HH2 ARG A  72      -5.794  50.820 -82.020  1.00  0.00              
ATOM   1043 2HH2 ARG A  72      -5.648  50.836 -80.273  1.00  0.00              
ATOM   1044  N   LEU A  73      -6.869  44.583 -85.063  1.00  8.78              
ATOM   1045  CA  LEU A  73      -6.567  44.088 -86.400  1.00 10.63              
ATOM   1046  C   LEU A  73      -6.839  42.586 -86.475  1.00  9.29              
ATOM   1047  O   LEU A  73      -7.209  42.071 -87.532  1.00 10.57              
ATOM   1048  CB  LEU A  73      -5.115  44.405 -86.765  1.00 11.44              
ATOM   1049  CG  LEU A  73      -4.829  45.902 -86.951  1.00 12.49              
ATOM   1050  CD1 LEU A  73      -3.344  46.127 -87.151  1.00 13.66              
ATOM   1051  CD2 LEU A  73      -5.621  46.435 -88.142  1.00 17.12              
ATOM   1052  H   LEU A  73      -6.112  44.894 -84.471  1.00  0.00              
ATOM   1053  HA  LEU A  73      -7.226  44.566 -87.124  1.00  0.00              
ATOM   1054 1HB  LEU A  73      -4.622  44.031 -85.869  1.00  0.00              
ATOM   1055 2HB  LEU A  73      -4.782  43.831 -87.629  1.00  0.00              
ATOM   1056  HG  LEU A  73      -5.189  46.414 -86.058  1.00  0.00              
ATOM   1057 1HD1 LEU A  73      -3.151  47.192 -87.282  1.00  0.00              
ATOM   1058 2HD1 LEU A  73      -2.800  45.766 -86.278  1.00  0.00              
ATOM   1059 3HD1 LEU A  73      -3.010  45.587 -88.036  1.00  0.00              
ATOM   1060 1HD2 LEU A  73      -5.415  47.498 -88.269  1.00  0.00              
ATOM   1061 2HD2 LEU A  73      -5.328  45.898 -89.044  1.00  0.00              
ATOM   1062 3HD2 LEU A  73      -6.687  46.292 -87.964  1.00  0.00              
ATOM   1063  N   THR A  74      -6.672  41.888 -85.353  1.00  9.07              
ATOM   1064  CA  THR A  74      -6.934  40.453 -85.304  1.00  8.88              
ATOM   1065  C   THR A  74      -8.434  40.215 -85.500  1.00  8.96              
ATOM   1066  O   THR A  74      -8.842  39.360 -86.289  1.00  9.81              
ATOM   1067  CB  THR A  74      -6.480  39.846 -83.954  1.00  7.82              
ATOM   1068  OG1 THR A  74      -5.051  39.932 -83.845  1.00  9.20              
ATOM   1069  CG2 THR A  74      -6.886  38.388 -83.858  1.00  9.54              
ATOM   1070  H   THR A  74      -6.357  42.360 -84.517  1.00  0.00              
ATOM   1071  HA  THR A  74      -6.400  39.953 -86.112  1.00  0.00              
ATOM   1072  HB  THR A  74      -6.944  40.404 -83.141  1.00  0.00              
ATOM   1073  HG1 THR A  74      -4.695  40.347 -84.634  1.00  0.00              
ATOM   1074 1HG2 THR A  74      -6.557  37.982 -82.901  1.00  0.00              
ATOM   1075 2HG2 THR A  74      -7.970  38.307 -83.935  1.00  0.00              
ATOM   1076 3HG2 THR A  74      -6.422  37.828 -84.669  1.00  0.00              
ATOM   1077  N   ASP A  75      -9.260  40.971 -84.784  1.00  9.24              
ATOM   1078  CA  ASP A  75     -10.706  40.821 -84.927  1.00  9.36              
ATOM   1079  C   ASP A  75     -11.162  41.159 -86.335  1.00  9.96              
ATOM   1080  O   ASP A  75     -12.089  40.540 -86.859  1.00 12.18              
ATOM   1081  CB  ASP A  75     -11.456  41.727 -83.952  1.00  9.68              
ATOM   1082  CG  ASP A  75     -11.512  41.162 -82.556  1.00 10.15              
ATOM   1083  OD1 ASP A  75     -11.440  39.926 -82.404  1.00 14.49              
ATOM   1084  OD2 ASP A  75     -11.651  41.958 -81.607  1.00 11.89              
ATOM   1085  H   ASP A  75      -8.898  41.655 -84.135  1.00  0.00              
ATOM   1086  HA  ASP A  75     -10.992  39.789 -84.723  1.00  0.00              
ATOM   1087 1HB  ASP A  75     -11.081  42.750 -83.934  1.00  0.00              
ATOM   1088 2HB  ASP A  75     -12.449  41.711 -84.401  1.00  0.00              
ATOM   1089  N   ALA A  76     -10.518  42.151 -86.936  1.00 11.21              
ATOM   1090  CA  ALA A  76     -10.876  42.572 -88.282  1.00 11.39              
ATOM   1091  C   ALA A  76     -10.738  41.429 -89.286  1.00 13.70              
ATOM   1092  O   ALA A  76     -11.451  41.390 -90.291  1.00 14.96              
ATOM   1093  CB  ALA A  76     -10.012  43.750 -88.700  1.00 15.05              
ATOM   1094  H   ALA A  76      -9.766  42.625 -86.456  1.00  0.00              
ATOM   1095  HA  ALA A  76     -11.921  42.882 -88.285  1.00  0.00              
ATOM   1096 1HB  ALA A  76     -10.285  44.060 -89.709  1.00  0.00              
ATOM   1097 2HB  ALA A  76     -10.169  44.580 -88.010  1.00  0.00              
ATOM   1098 3HB  ALA A  76      -8.964  43.456 -88.683  1.00  0.00              
ATOM   1099  N   LEU A  77      -9.828  40.499 -89.013  1.00 12.64              
ATOM   1100  CA  LEU A  77      -9.606  39.353 -89.895  1.00 15.68              
ATOM   1101  C   LEU A  77     -10.869  38.516 -90.056  1.00 18.15              
ATOM   1102  O   LEU A  77     -11.042  37.825 -91.060  1.00 20.98              
ATOM   1103  CB  LEU A  77      -8.496  38.459 -89.338  1.00 12.97              
ATOM   1104  CG  LEU A  77      -7.094  39.049 -89.180  1.00 13.22              
ATOM   1105  CD1 LEU A  77      -6.203  38.051 -88.447  1.00 14.79              
ATOM   1106  CD2 LEU A  77      -6.517  39.378 -90.548  1.00 16.13              
ATOM   1107  H   LEU A  77      -9.275  40.587 -88.173  1.00  0.00              
ATOM   1108  HA  LEU A  77      -9.312  39.705 -90.883  1.00  0.00              
ATOM   1109 1HB  LEU A  77      -8.907  38.261 -88.350  1.00  0.00              
ATOM   1110 2HB  LEU A  77      -8.415  37.524 -89.892  1.00  0.00              
ATOM   1111  HG  LEU A  77      -7.197  39.985 -88.630  1.00  0.00              
ATOM   1112 1HD1 LEU A  77      -5.203  38.470 -88.333  1.00  0.00              
ATOM   1113 2HD1 LEU A  77      -6.622  37.844 -87.462  1.00  0.00              
ATOM   1114 3HD1 LEU A  77      -6.145  37.126 -89.020  1.00  0.00              
ATOM   1115 1HD2 LEU A  77      -5.518  39.799 -90.429  1.00  0.00              
ATOM   1116 2HD2 LEU A  77      -6.460  38.469 -91.147  1.00  0.00              
ATOM   1117 3HD2 LEU A  77      -7.158  40.103 -91.049  1.00  0.00              
ATOM   1118  N   LEU A  78     -11.746  38.572 -89.061  1.00 17.15              
ATOM   1119  CA  LEU A  78     -12.986  37.805 -89.089  1.00 18.98              
ATOM   1120  C   LEU A  78     -14.031  38.430 -90.005  1.00 23.68              
ATOM   1121  O   LEU A  78     -14.934  37.741 -90.481  1.00 25.09              
ATOM   1122  CB  LEU A  78     -13.568  37.693 -87.676  1.00 20.15              
ATOM   1123  CG  LEU A  78     -12.691  37.067 -86.588  1.00 24.00              
ATOM   1124  CD1 LEU A  78     -13.396  37.180 -85.243  1.00 26.22              
ATOM   1125  CD2 LEU A  78     -12.400  35.613 -86.923  1.00 26.76              
ATOM   1126  H   LEU A  78     -11.550  39.161 -88.264  1.00  0.00              
ATOM   1127  HA  LEU A  78     -12.788  36.804 -89.471  1.00  0.00              
ATOM   1128 1HB  LEU A  78     -13.706  38.751 -87.457  1.00  0.00              
ATOM   1129 2HB  LEU A  78     -14.536  37.193 -87.677  1.00  0.00              
ATOM   1130  HG  LEU A  78     -11.741  37.601 -86.591  1.00  0.00              
ATOM   1131 1HD1 LEU A  78     -12.773  36.735 -84.467  1.00  0.00              
ATOM   1132 2HD1 LEU A  78     -13.569  38.231 -85.010  1.00  0.00              
ATOM   1133 3HD1 LEU A  78     -14.350  36.656 -85.287  1.00  0.00              
ATOM   1134 1HD2 LEU A  78     -11.775  35.179 -86.142  1.00  0.00              
ATOM   1135 2HD2 LEU A  78     -13.337  35.060 -86.988  1.00  0.00              
ATOM   1136 3HD2 LEU A  78     -11.878  35.557 -87.878  1.00  0.00              
ATOM   1137  N   GLN A  79     -13.898  39.730 -90.255  1.00 25.78              
ATOM   1138  CA  GLN A  79     -14.850  40.458 -91.089  1.00 34.77              
ATOM   1139  C   GLN A  79     -16.276  40.035 -90.758  1.00 34.65              
ATOM   1140  O   GLN A  79     -16.997  39.497 -91.600  1.00 34.19              
ATOM   1141  CB  GLN A  79     -14.566  40.238 -92.578  1.00 40.48              
ATOM   1142  CG  GLN A  79     -13.402  41.067 -93.105  1.00 48.02              
ATOM   1143  CD  GLN A  79     -12.069  40.360 -92.979  1.00 51.44              
ATOM   1144  OE1 GLN A  79     -11.010  40.981 -93.076  1.00 53.40              
ATOM   1145  NE2 GLN A  79     -12.114  39.051 -92.782  1.00 56.42              
ATOM   1146  H   GLN A  79     -13.114  40.226 -89.855  1.00  0.00              
ATOM   1147  HA  GLN A  79     -14.785  41.524 -90.872  1.00  0.00              
ATOM   1148 1HB  GLN A  79     -14.357  39.176 -92.705  1.00  0.00              
ATOM   1149 2HB  GLN A  79     -15.480  40.494 -93.114  1.00  0.00              
ATOM   1150 1HG  GLN A  79     -13.421  41.560 -94.077  1.00  0.00              
ATOM   1151 2HG  GLN A  79     -13.467  41.818 -92.317  1.00  0.00              
ATOM   1152 1HE2 GLN A  79     -11.265  38.529 -92.691  1.00  0.00              
ATOM   1153 2HE2 GLN A  79     -12.996  38.584 -92.723  1.00  0.00              
ATOM   1154  N   ARG A  80     -16.663  40.282 -89.512  1.00 34.39              
ATOM   1155  CA  ARG A  80     -17.990  39.947 -89.014  1.00 33.15              
ATOM   1156  C   ARG A  80     -19.035  40.907 -89.569  1.00 33.21              
ATOM   1157  O   ARG A  80     -20.089  40.424 -90.033  1.00 32.65              
ATOM   1158  OXT ARG A  80     -18.791  42.131 -89.522  1.00 37.67              
ATOM   1159  CB  ARG A  80     -17.993  40.002 -87.487  1.00 31.79              
ATOM   1160  CG  ARG A  80     -17.056  38.999 -86.834  1.00 28.44              
ATOM   1161  CD  ARG A  80     -16.795  39.358 -85.383  1.00 29.51              
ATOM   1162  NE  ARG A  80     -16.051  40.609 -85.268  1.00 22.61              
ATOM   1163  CZ  ARG A  80     -15.731  41.188 -84.115  1.00 22.15              
ATOM   1164  NH1 ARG A  80     -16.089  40.629 -82.968  1.00 27.52              
ATOM   1165  NH2 ARG A  80     -15.052  42.326 -84.111  1.00 22.08              
ATOM   1166  H   ARG A  80     -16.001  40.722 -88.889  1.00  0.00              
ATOM   1167  HA  ARG A  80     -18.240  38.922 -89.290  1.00  0.00              
ATOM   1168 1HB  ARG A  80     -17.705  41.014 -87.204  1.00  0.00              
ATOM   1169 2HB  ARG A  80     -19.017  39.812 -87.164  1.00  0.00              
ATOM   1170 1HG  ARG A  80     -17.513  38.011 -86.889  1.00  0.00              
ATOM   1171 2HG  ARG A  80     -16.115  38.995 -87.385  1.00  0.00              
ATOM   1172 1HD  ARG A  80     -17.749  39.465 -84.868  1.00  0.00              
ATOM   1173 2HD  ARG A  80     -16.219  38.559 -84.919  1.00  0.00              
ATOM   1174  HE  ARG A  80     -15.678  41.206 -85.994  1.00  0.00              
ATOM   1175 1HH1 ARG A  80     -16.606  39.761 -82.972  1.00  0.00              
ATOM   1176 2HH1 ARG A  80     -15.844  41.073 -82.095  1.00  0.00              
ATOM   1177 1HH2 ARG A  80     -14.779  42.751 -84.987  1.00  0.00              
ATOM   1178 2HH2 ARG A  80     -14.811  42.764 -83.234  1.00  0.00              
ATOM   1179  N   LYS B  10      -1.874  16.186 -66.956  1.00 23.61              
ATOM   1180  CA  LYS B  10      -0.876  15.180 -67.302  1.00 19.49              
ATOM   1181  C   LYS B  10      -0.686  15.151 -68.819  1.00 12.64              
ATOM   1182  O   LYS B  10      -1.521  14.614 -69.545  1.00 12.85              
ATOM   1183  CB  LYS B  10      -1.337  13.811 -66.804  1.00 27.71              
ATOM   1184  CG  LYS B  10      -0.272  12.735 -66.856  1.00 35.53              
ATOM   1185  CD  LYS B  10       0.902  13.079 -65.955  1.00 43.10              
ATOM   1186  CE  LYS B  10       1.887  11.929 -65.892  1.00 44.49              
ATOM   1187  NZ  LYS B  10       2.326  11.519 -67.251  1.00 48.88              
ATOM   1188 1H   LYS B  10      -2.709  15.918 -66.476  1.00  0.00              
ATOM   1189 2H   LYS B  10      -1.627  16.950 -66.360  1.00  0.00              
ATOM   1190 3H   LYS B  10      -2.310  16.725 -67.675  1.00  0.00              
ATOM   1191  HA  LYS B  10       0.077  15.428 -66.832  1.00  0.00              
ATOM   1192 1HB  LYS B  10      -1.671  13.942 -65.775  1.00  0.00              
ATOM   1193 2HB  LYS B  10      -2.183  13.514 -67.423  1.00  0.00              
ATOM   1194 1HG  LYS B  10      -0.716  11.792 -66.533  1.00  0.00              
ATOM   1195 2HG  LYS B  10       0.073  12.638 -67.885  1.00  0.00              
ATOM   1196 1HD  LYS B  10       1.395  13.967 -66.352  1.00  0.00              
ATOM   1197 2HD  LYS B  10       0.522  13.292 -64.956  1.00  0.00              
ATOM   1198 1HE  LYS B  10       2.749  12.250 -65.308  1.00  0.00              
ATOM   1199 2HE  LYS B  10       1.402  11.090 -65.392  1.00  0.00              
ATOM   1200 1HZ  LYS B  10       2.980  10.753 -67.177  1.00  0.00              
ATOM   1201 2HZ  LYS B  10       1.523  11.225 -67.790  1.00  0.00              
ATOM   1202 3HZ  LYS B  10       2.772  12.299 -67.711  1.00  0.00              
ATOM   1203  N   ARG B  11       0.418  15.725 -69.291  1.00 10.27              
ATOM   1204  CA  ARG B  11       0.689  15.796 -70.722  1.00 10.62              
ATOM   1205  C   ARG B  11       2.163  15.594 -71.025  1.00 10.19              
ATOM   1206  O   ARG B  11       3.020  15.818 -70.171  1.00  9.91              
ATOM   1207  CB  ARG B  11       0.248  17.158 -71.241  1.00 14.21              
ATOM   1208  CG  ARG B  11       0.906  18.295 -70.482  1.00 23.24              
ATOM   1209  CD  ARG B  11       0.203  19.610 -70.715  1.00 31.44              
ATOM   1210  NE  ARG B  11       0.929  20.732 -70.123  1.00 27.17              
ATOM   1211  CZ  ARG B  11       1.129  20.898 -68.821  1.00 37.04              
ATOM   1212  NH1 ARG B  11       0.658  20.013 -67.953  1.00 33.69              
ATOM   1213  NH2 ARG B  11       1.800  21.955 -68.383  1.00 39.44              
ATOM   1214  H   ARG B  11       1.084  16.122 -68.644  1.00  0.00              
ATOM   1215  HA  ARG B  11       0.094  15.048 -71.247  1.00  0.00              
ATOM   1216 1HB  ARG B  11       0.511  17.197 -72.297  1.00  0.00              
ATOM   1217 2HB  ARG B  11      -0.836  17.202 -71.135  1.00  0.00              
ATOM   1218 1HG  ARG B  11       0.883  18.062 -69.417  1.00  0.00              
ATOM   1219 2HG  ARG B  11       1.941  18.379 -70.814  1.00  0.00              
ATOM   1220 1HD  ARG B  11       0.114  19.779 -71.788  1.00  0.00              
ATOM   1221 2HD  ARG B  11      -0.791  19.564 -70.271  1.00  0.00              
ATOM   1222  HE  ARG B  11       1.374  21.521 -70.573  1.00  0.00              
ATOM   1223 1HH1 ARG B  11       0.145  19.209 -68.284  1.00  0.00              
ATOM   1224 2HH1 ARG B  11       0.816  20.147 -66.964  1.00  0.00              
ATOM   1225 1HH2 ARG B  11       2.157  22.632 -69.043  1.00  0.00              
ATOM   1226 2HH2 ARG B  11       1.951  22.079 -67.392  1.00  0.00              
ATOM   1227  N   LEU B  12       2.440  15.172 -72.254  1.00  8.68              
ATOM   1228  CA  LEU B  12       3.797  14.934 -72.735  1.00  8.99              
ATOM   1229  C   LEU B  12       4.171  16.211 -73.477  1.00 10.37              
ATOM   1230  O   LEU B  12       3.576  16.528 -74.512  1.00 12.43              
ATOM   1231  CB  LEU B  12       3.780  13.734 -73.672  1.00 12.34              
ATOM   1232  CG  LEU B  12       5.091  13.096 -74.112  1.00 12.53              
ATOM   1233  CD1 LEU B  12       5.960  12.758 -72.910  1.00 13.59              
ATOM   1234  CD2 LEU B  12       4.757  11.846 -74.905  1.00 13.32              
ATOM   1235  H   LEU B  12       1.662  15.012 -72.878  1.00  0.00              
ATOM   1236  HA  LEU B  12       4.453  14.731 -71.889  1.00  0.00              
ATOM   1237 1HB  LEU B  12       3.249  13.023 -73.039  1.00  0.00              
ATOM   1238 2HB  LEU B  12       3.194  13.930 -74.569  1.00  0.00              
ATOM   1239  HG  LEU B  12       5.590  13.804 -74.774  1.00  0.00              
ATOM   1240 1HD1 LEU B  12       6.892  12.304 -73.250  1.00  0.00              
ATOM   1241 2HD1 LEU B  12       6.184  13.669 -72.355  1.00  0.00              
ATOM   1242 3HD1 LEU B  12       5.431  12.059 -72.263  1.00  0.00              
ATOM   1243 1HD2 LEU B  12       5.679  11.367 -75.235  1.00  0.00              
ATOM   1244 2HD2 LEU B  12       4.193  11.155 -74.277  1.00  0.00              
ATOM   1245 3HD2 LEU B  12       4.157  12.116 -75.775  1.00  0.00              
ATOM   1246  N   VAL B  13       5.176  16.918 -72.970  1.00  8.86              
ATOM   1247  CA  VAL B  13       5.552  18.218 -73.504  1.00 10.60              
ATOM   1248  C   VAL B  13       7.020  18.380 -73.866  1.00  8.62              
ATOM   1249  O   VAL B  13       7.906  17.837 -73.203  1.00  9.56              
ATOM   1250  CB  VAL B  13       5.204  19.320 -72.473  1.00  9.31              
ATOM   1251  CG1 VAL B  13       5.380  20.700 -73.085  1.00 11.03              
ATOM   1252  CG2 VAL B  13       3.787  19.126 -71.962  1.00  6.90              
ATOM   1253  H   VAL B  13       5.693  16.538 -72.190  1.00  0.00              
ATOM   1254  HA  VAL B  13       5.044  18.421 -74.447  1.00  0.00              
ATOM   1255  HB  VAL B  13       5.869  19.225 -71.615  1.00  0.00              
ATOM   1256 1HG1 VAL B  13       5.131  21.460 -72.345  1.00  0.00              
ATOM   1257 2HG1 VAL B  13       6.415  20.827 -73.401  1.00  0.00              
ATOM   1258 3HG1 VAL B  13       4.721  20.803 -73.947  1.00  0.00              
ATOM   1259 1HG2 VAL B  13       3.551  19.905 -71.237  1.00  0.00              
ATOM   1260 2HG2 VAL B  13       3.089  19.184 -72.798  1.00  0.00              
ATOM   1261 3HG2 VAL B  13       3.702  18.150 -71.485  1.00  0.00              
ATOM   1262  N   LYS B  14       7.263  19.162 -74.914  1.00  8.72              
ATOM   1263  CA  LYS B  14       8.611  19.475 -75.357  1.00  9.55              
ATOM   1264  C   LYS B  14       8.584  20.780 -76.135  1.00  8.42              
ATOM   1265  O   LYS B  14       7.640  21.053 -76.883  1.00  9.06              
ATOM   1266  CB  LYS B  14       9.185  18.367 -76.245  1.00  8.78              
ATOM   1267  CG  LYS B  14      10.596  18.669 -76.751  1.00 10.33              
ATOM   1268  CD  LYS B  14      11.195  17.497 -77.508  1.00 10.80              
ATOM   1269  CE  LYS B  14      12.521  17.876 -78.147  1.00 13.11              
ATOM   1270  NZ  LYS B  14      13.158  16.711 -78.816  1.00 14.23              
ATOM   1271  H   LYS B  14       6.478  19.549 -75.417  1.00  0.00              
ATOM   1272  HA  LYS B  14       9.267  19.589 -74.492  1.00  0.00              
ATOM   1273 1HB  LYS B  14       9.189  17.452 -75.651  1.00  0.00              
ATOM   1274 2HB  LYS B  14       8.504  18.247 -77.088  1.00  0.00              
ATOM   1275 1HG  LYS B  14      10.549  19.535 -77.412  1.00  0.00              
ATOM   1276 2HG  LYS B  14      11.229  18.902 -75.895  1.00  0.00              
ATOM   1277 1HD  LYS B  14      11.347  16.674 -76.808  1.00  0.00              
ATOM   1278 2HD  LYS B  14      10.492  17.188 -78.282  1.00  0.00              
ATOM   1279 1HE  LYS B  14      12.336  18.662 -78.877  1.00  0.00              
ATOM   1280 2HE  LYS B  14      13.181  18.256 -77.366  1.00  0.00              
ATOM   1281 1HZ  LYS B  14      14.035  16.998 -79.229  1.00  0.00              
ATOM   1282 2HZ  LYS B  14      13.328  15.983 -78.137  1.00  0.00              
ATOM   1283 3HZ  LYS B  14      12.545  16.361 -79.538  1.00  0.00              
ATOM   1284  N   THR B  15       9.611  21.597 -75.940  1.00  9.22              
ATOM   1285  CA  THR B  15       9.718  22.854 -76.660  1.00 10.04              
ATOM   1286  C   THR B  15      10.826  22.712 -77.690  1.00  9.52              
ATOM   1287  O   THR B  15      11.840  22.044 -77.451  1.00 14.01              
ATOM   1288  CB  THR B  15      10.044  24.028 -75.723  1.00 12.91              
ATOM   1289  OG1 THR B  15      11.279  23.773 -75.042  1.00 19.02              
ATOM   1290  CG2 THR B  15       8.928  24.220 -74.710  1.00 12.72              
ATOM   1291  H   THR B  15      10.332  21.345 -75.281  1.00  0.00              
ATOM   1292  HA  THR B  15       8.778  23.069 -77.168  1.00  0.00              
ATOM   1293  HB  THR B  15      10.157  24.935 -76.316  1.00  0.00              
ATOM   1294  HG1 THR B  15      11.629  22.924 -75.322  1.00  0.00              
ATOM   1295 1HG2 THR B  15       9.173  25.055 -74.054  1.00  0.00              
ATOM   1296 2HG2 THR B  15       7.995  24.429 -75.232  1.00  0.00              
ATOM   1297 3HG2 THR B  15       8.817  23.313 -74.117  1.00  0.00              
ATOM   1298  N   PHE B  16      10.612  23.322 -78.847  1.00 10.03              
ATOM   1299  CA  PHE B  16      11.564  23.294 -79.944  1.00 10.93              
ATOM   1300  C   PHE B  16      11.958  24.731 -80.249  1.00 10.09              
ATOM   1301  O   PHE B  16      11.095  25.597 -80.399  1.00 11.16              
ATOM   1302  CB  PHE B  16      10.926  22.646 -81.172  1.00 10.38              
ATOM   1303  CG  PHE B  16      10.526  21.212 -80.961  1.00  9.31              
ATOM   1304  CD1 PHE B  16       9.365  20.889 -80.257  1.00  9.69              
ATOM   1305  CD2 PHE B  16      11.318  20.182 -81.457  1.00 10.21              
ATOM   1306  CE1 PHE B  16       9.004  19.555 -80.052  1.00 11.16              
ATOM   1307  CE2 PHE B  16      10.963  18.848 -81.256  1.00 11.35              
ATOM   1308  CZ  PHE B  16       9.805  18.535 -80.552  1.00 11.37              
ATOM   1309  H   PHE B  16       9.744  23.826 -78.962  1.00  0.00              
ATOM   1310  HA  PHE B  16      12.444  22.716 -79.657  1.00  0.00              
ATOM   1311 1HB  PHE B  16      10.021  23.185 -81.453  1.00  0.00              
ATOM   1312 2HB  PHE B  16      11.626  22.654 -82.007  1.00  0.00              
ATOM   1313  HD1 PHE B  16       8.738  21.691 -79.866  1.00  0.00              
ATOM   1314  HD2 PHE B  16      12.227  20.427 -82.008  1.00  0.00              
ATOM   1315  HE1 PHE B  16       8.095  19.316 -79.501  1.00  0.00              
ATOM   1316  HE2 PHE B  16      11.593  18.050 -81.649  1.00  0.00              
ATOM   1317  HZ  PHE B  16       9.526  17.495 -80.392  1.00  0.00              
ATOM   1318  N   ALA B  17      13.261  24.981 -80.326  1.00 11.89              
ATOM   1319  CA  ALA B  17      13.779  26.319 -80.583  1.00 12.47              
ATOM   1320  C   ALA B  17      14.031  26.597 -82.058  1.00 12.07              
ATOM   1321  O   ALA B  17      14.432  25.712 -82.812  1.00 14.38              
ATOM   1322  CB  ALA B  17      15.065  26.534 -79.789  1.00 16.39              
ATOM   1323  H   ALA B  17      13.910  24.217 -80.203  1.00  0.00              
ATOM   1324  HA  ALA B  17      13.037  27.050 -80.259  1.00  0.00              
ATOM   1325 1HB  ALA B  17      15.448  27.536 -79.984  1.00  0.00              
ATOM   1326 2HB  ALA B  17      14.858  26.425 -78.724  1.00  0.00              
ATOM   1327 3HB  ALA B  17      15.806  25.797 -80.093  1.00  0.00              
ATOM   1328  N   PHE B  18      13.793  27.845 -82.454  1.00 13.47              
ATOM   1329  CA  PHE B  18      13.995  28.291 -83.827  1.00 13.21              
ATOM   1330  C   PHE B  18      14.581  29.699 -83.802  1.00 14.19              
ATOM   1331  O   PHE B  18      14.517  30.382 -82.786  1.00 12.94              
ATOM   1332  CB  PHE B  18      12.671  28.283 -84.594  1.00 14.89              
ATOM   1333  CG  PHE B  18      12.030  26.932 -84.659  1.00 14.26              
ATOM   1334  CD1 PHE B  18      11.178  26.500 -83.646  1.00 13.55              
ATOM   1335  CD2 PHE B  18      12.331  26.058 -85.699  1.00 15.89              
ATOM   1336  CE1 PHE B  18      10.640  25.216 -83.666  1.00 15.00              
ATOM   1337  CE2 PHE B  18      11.798  24.773 -85.725  1.00 18.82              
ATOM   1338  CZ  PHE B  18      10.951  24.353 -84.704  1.00 15.48              
ATOM   1339  H   PHE B  18      13.457  28.504 -81.767  1.00  0.00              
ATOM   1340  HA  PHE B  18      14.695  27.625 -84.333  1.00  0.00              
ATOM   1341 1HB  PHE B  18      11.955  28.949 -84.113  1.00  0.00              
ATOM   1342 2HB  PHE B  18      12.832  28.606 -85.622  1.00  0.00              
ATOM   1343  HD1 PHE B  18      10.933  27.181 -82.831  1.00  0.00              
ATOM   1344  HD2 PHE B  18      12.996  26.390 -86.497  1.00  0.00              
ATOM   1345  HE1 PHE B  18       9.975  24.891 -82.866  1.00  0.00              
ATOM   1346  HE2 PHE B  18      12.043  24.095 -86.543  1.00  0.00              
ATOM   1347  HZ  PHE B  18      10.535  23.347 -84.721  1.00  0.00              
ATOM   1348  N   PRO B  19      15.170  30.147 -84.922  1.00 15.59              
ATOM   1349  CA  PRO B  19      15.766  31.486 -84.991  1.00 17.01              
ATOM   1350  C   PRO B  19      14.763  32.630 -85.134  1.00 17.90              
ATOM   1351  O   PRO B  19      15.108  33.791 -84.919  1.00 19.86              
ATOM   1352  CB  PRO B  19      16.691  31.379 -86.197  1.00 18.94              
ATOM   1353  CG  PRO B  19      15.922  30.479 -87.104  1.00 18.74              
ATOM   1354  CD  PRO B  19      15.438  29.393 -86.161  1.00 18.87              
ATOM   1355  HA  PRO B  19      16.301  31.762 -84.070  1.00  0.00              
ATOM   1356 1HB  PRO B  19      16.880  32.365 -86.648  1.00  0.00              
ATOM   1357 2HB  PRO B  19      17.668  30.958 -85.920  1.00  0.00              
ATOM   1358 1HG  PRO B  19      15.092  31.015 -87.588  1.00  0.00              
ATOM   1359 2HG  PRO B  19      16.561  30.083 -87.907  1.00  0.00              
ATOM   1360 1HD  PRO B  19      14.533  28.891 -86.533  1.00  0.00              
ATOM   1361 2HD  PRO B  19      16.196  28.611 -86.002  1.00  0.00              
ATOM   1362  N   ASN B  20      13.526  32.303 -85.493  1.00 15.93              
ATOM   1363  CA  ASN B  20      12.497  33.320 -85.673  1.00 14.05              
ATOM   1364  C   ASN B  20      11.096  32.742 -85.500  1.00 13.81              
ATOM   1365  O   ASN B  20      10.927  31.648 -84.959  1.00 15.02              
ATOM   1366  CB  ASN B  20      12.625  33.941 -87.067  1.00 17.19              
ATOM   1367  CG  ASN B  20      12.666  32.897 -88.163  1.00 16.84              
ATOM   1368  OD1 ASN B  20      11.931  31.910 -88.122  1.00 19.01              
ATOM   1369  ND2 ASN B  20      13.519  33.113 -89.158  1.00 23.90              
ATOM   1370  H   ASN B  20      13.290  31.333 -85.645  1.00  0.00              
ATOM   1371  HA  ASN B  20      12.624  34.110 -84.932  1.00  0.00              
ATOM   1372 1HB  ASN B  20      11.990  34.775 -87.367  1.00  0.00              
ATOM   1373 2HB  ASN B  20      13.637  34.303 -86.882  1.00  0.00              
ATOM   1374 1HD2 ASN B  20      13.587  32.455 -89.909  1.00  0.00              
ATOM   1375 2HD2 ASN B  20      14.093  33.931 -89.156  1.00  0.00              
ATOM   1376  N   PHE B  21      10.093  33.485 -85.957  1.00  0.00              
ATOM   1377  CA  PHE B  21       8.703  33.052 -85.863  1.00  0.00              
ATOM   1378  C   PHE B  21       8.341  32.171 -87.054  1.00  0.00              
ATOM   1379  O   PHE B  21       7.683  31.143 -86.904  1.00  0.00              
ATOM   1380  CB  PHE B  21       7.765  34.258 -85.789  1.00  0.00              
ATOM   1381  CG  PHE B  21       6.383  33.922 -85.307  1.00  0.00              
ATOM   1382  CD1 PHE B  21       6.141  32.744 -84.616  1.00  0.00              
ATOM   1383  CD2 PHE B  21       5.321  34.783 -85.543  1.00  0.00              
ATOM   1384  CE1 PHE B  21       4.869  32.434 -84.172  1.00  0.00              
ATOM   1385  CE2 PHE B  21       4.050  34.476 -85.099  1.00  0.00              
ATOM   1386  CZ  PHE B  21       3.824  33.300 -84.413  1.00  0.00              
ATOM   1387  H   PHE B  21      10.303  34.377 -86.382  1.00  0.00              
ATOM   1388  HA  PHE B  21       8.555  32.481 -84.945  1.00  0.00              
ATOM   1389 1HB  PHE B  21       8.164  35.002 -85.100  1.00  0.00              
ATOM   1390 2HB  PHE B  21       7.650  34.704 -86.776  1.00  0.00              
ATOM   1391  HD1 PHE B  21       6.968  32.060 -84.425  1.00  0.00              
ATOM   1392  HD2 PHE B  21       5.500  35.712 -86.085  1.00  0.00              
ATOM   1393  HE1 PHE B  21       4.693  31.504 -83.631  1.00  0.00              
ATOM   1394  HE2 PHE B  21       3.224  35.162 -85.291  1.00  0.00              
ATOM   1395  HZ  PHE B  21       2.821  33.056 -84.064  1.00  0.00              
ATOM   1396  N   ARG B  22       8.777  32.590 -88.239  1.00  0.00              
ATOM   1397  CA  ARG B  22       8.502  31.876 -89.480  1.00  0.00              
ATOM   1398  C   ARG B  22       8.842  30.387 -89.422  1.00  0.00              
ATOM   1399  O   ARG B  22       8.018  29.540 -89.774  1.00  0.00              
ATOM   1400  CB  ARG B  22       9.187  32.542 -90.664  1.00  0.00              
ATOM   1401  CG  ARG B  22       8.869  31.926 -92.017  1.00  0.00              
ATOM   1402  CD  ARG B  22       9.591  32.546 -93.157  1.00  0.00              
ATOM   1403  NE  ARG B  22       9.292  33.954 -93.366  1.00  0.00              
ATOM   1404  CZ  ARG B  22      10.049  34.797 -94.096  1.00  0.00              
ATOM   1405  NH1 ARG B  22      11.167  34.392 -94.655  1.00  0.00              
ATOM   1406  NH2 ARG B  22       9.649  36.051 -94.214  1.00  0.00              
ATOM   1407  H   ARG B  22       9.321  33.440 -88.271  1.00  0.00              
ATOM   1408  HA  ARG B  22       7.442  31.955 -89.724  1.00  0.00              
ATOM   1409 1HB  ARG B  22       8.879  33.587 -90.663  1.00  0.00              
ATOM   1410 2HB  ARG B  22      10.261  32.481 -90.486  1.00  0.00              
ATOM   1411 1HG  ARG B  22       9.133  30.869 -91.988  1.00  0.00              
ATOM   1412 2HG  ARG B  22       7.799  32.029 -92.201  1.00  0.00              
ATOM   1413 1HD  ARG B  22      10.664  32.463 -92.984  1.00  0.00              
ATOM   1414 2HD  ARG B  22       9.329  32.017 -94.072  1.00  0.00              
ATOM   1415  HE  ARG B  22       8.516  34.506 -93.024  1.00  0.00              
ATOM   1416 1HH1 ARG B  22      11.468  33.434 -94.540  1.00  0.00              
ATOM   1417 2HH1 ARG B  22      11.720  35.039 -95.197  1.00  0.00              
ATOM   1418 1HH2 ARG B  22       8.795  36.351 -93.763  1.00  0.00              
ATOM   1419 2HH2 ARG B  22      10.197  36.704 -94.754  1.00  0.00              
ATOM   1420  N   GLU B  23      10.056  30.074 -88.985  1.00 12.38              
ATOM   1421  CA  GLU B  23      10.482  28.683 -88.898  1.00 13.83              
ATOM   1422  C   GLU B  23       9.701  27.911 -87.839  1.00 11.71              
ATOM   1423  O   GLU B  23       9.466  26.709 -87.988  1.00 11.16              
ATOM   1424  CB  GLU B  23      11.984  28.596 -88.607  1.00 15.51              
ATOM   1425  CG  GLU B  23      12.864  29.119 -89.734  1.00 21.87              
ATOM   1426  CD  GLU B  23      14.304  28.653 -89.619  1.00 27.31              
ATOM   1427  OE1 GLU B  23      15.133  29.069 -90.455  1.00 35.95              
ATOM   1428  OE2 GLU B  23      14.607  27.867 -88.698  1.00 31.30              
ATOM   1429  H   GLU B  23      10.697  30.803 -88.708  1.00  0.00              
ATOM   1430  HA  GLU B  23      10.282  28.174 -89.842  1.00  0.00              
ATOM   1431 1HB  GLU B  23      12.167  29.174 -87.701  1.00  0.00              
ATOM   1432 2HB  GLU B  23      12.212  27.547 -88.420  1.00  0.00              
ATOM   1433 1HG  GLU B  23      12.495  28.863 -90.727  1.00  0.00              
ATOM   1434 2HG  GLU B  23      12.832  30.200 -89.604  1.00  0.00              
ATOM   1435  N   SER B  24       9.303  28.602 -86.773  1.00  0.00              
ATOM   1436  CA  SER B  24       8.526  27.974 -85.707  1.00  0.00              
ATOM   1437  C   SER B  24       7.170  27.577 -86.285  1.00  0.00              
ATOM   1438  O   SER B  24       6.691  26.463 -86.078  1.00  0.00              
ATOM   1439  CB  SER B  24       8.365  28.912 -84.526  1.00  0.00              
ATOM   1440  OG  SER B  24       9.586  29.175 -83.892  1.00  0.00              
ATOM   1441  H   SER B  24       9.542  29.580 -86.697  1.00  0.00              
ATOM   1442  HA  SER B  24       9.067  27.098 -85.349  1.00  0.00              
ATOM   1443 1HB  SER B  24       7.941  29.851 -84.882  1.00  0.00              
ATOM   1444 2HB  SER B  24       7.684  28.455 -83.808  1.00  0.00              
ATOM   1445  HG  SER B  24      10.190  29.582 -84.518  1.00  0.00              
ATOM   1446  N   LEU B  25       6.564  28.491 -87.033  1.00  0.00              
ATOM   1447  CA  LEU B  25       5.275  28.227 -87.652  1.00  0.00              
ATOM   1448  C   LEU B  25       5.396  27.097 -88.680  1.00  0.00              
ATOM   1449  O   LEU B  25       4.508  26.247 -88.778  1.00  0.00              
ATOM   1450  CB  LEU B  25       4.730  29.502 -88.308  1.00  0.00              
ATOM   1451  CG  LEU B  25       3.474  29.309 -89.167  1.00  0.00              
ATOM   1452  CD1 LEU B  25       2.334  28.774 -88.311  1.00  0.00              
ATOM   1453  CD2 LEU B  25       3.089  30.633 -89.811  1.00  0.00              
ATOM   1454  H   LEU B  25       7.004  29.389 -87.176  1.00  0.00              
ATOM   1455  HA  LEU B  25       4.564  27.903 -86.892  1.00  0.00              
ATOM   1456 1HB  LEU B  25       4.487  30.072 -87.413  1.00  0.00              
ATOM   1457 2HB  LEU B  25       5.501  30.026 -88.874  1.00  0.00              
ATOM   1458  HG  LEU B  25       3.731  28.612 -89.965  1.00  0.00              
ATOM   1459 1HD1 LEU B  25       1.446  28.640 -88.929  1.00  0.00              
ATOM   1460 2HD1 LEU B  25       2.622  27.816 -87.878  1.00  0.00              
ATOM   1461 3HD1 LEU B  25       2.116  29.482 -87.512  1.00  0.00              
ATOM   1462 1HD2 LEU B  25       2.197  30.494 -90.421  1.00  0.00              
ATOM   1463 2HD2 LEU B  25       2.888  31.371 -89.034  1.00  0.00              
ATOM   1464 3HD2 LEU B  25       3.908  30.983 -90.440  1.00  0.00              
ATOM   1465  N   ASP B  26       6.492  27.082 -89.440  1.00 12.41              
ATOM   1466  CA  ASP B  26       6.702  26.030 -90.435  1.00 12.74              
ATOM   1467  C   ASP B  26       6.698  24.661 -89.750  1.00 11.07              
ATOM   1468  O   ASP B  26       6.077  23.714 -90.229  1.00 12.29              
ATOM   1469  CB  ASP B  26       8.043  26.202 -91.164  1.00 12.81              
ATOM   1470  CG  ASP B  26       8.078  27.420 -92.077  1.00 14.97              
ATOM   1471  OD1 ASP B  26       7.006  27.867 -92.542  1.00 17.04              
ATOM   1472  OD2 ASP B  26       9.194  27.914 -92.342  1.00 17.07              
ATOM   1473  H   ASP B  26       7.191  27.803 -89.332  1.00  0.00              
ATOM   1474  HA  ASP B  26       5.905  26.061 -91.178  1.00  0.00              
ATOM   1475 1HB  ASP B  26       8.904  26.210 -90.495  1.00  0.00              
ATOM   1476 2HB  ASP B  26       8.055  25.290 -91.762  1.00  0.00              
ATOM   1477  N   PHE B  27       7.396  24.566 -88.623  1.00 10.46              
ATOM   1478  CA  PHE B  27       7.470  23.310 -87.889  1.00 11.04              
ATOM   1479  C   PHE B  27       6.099  22.924 -87.344  1.00  9.55              
ATOM   1480  O   PHE B  27       5.705  21.762 -87.404  1.00  9.97              
ATOM   1481  CB  PHE B  27       8.473  23.434 -86.744  1.00 11.88              
ATOM   1482  CG  PHE B  27       8.603  22.188 -85.918  1.00 12.55              
ATOM   1483  CD1 PHE B  27       9.155  21.031 -86.460  1.00 15.94              
ATOM   1484  CD2 PHE B  27       8.165  22.166 -84.599  1.00 15.34              
ATOM   1485  CE1 PHE B  27       9.268  19.869 -85.698  1.00 20.37              
ATOM   1486  CE2 PHE B  27       8.275  21.007 -83.829  1.00 18.20              
ATOM   1487  CZ  PHE B  27       8.827  19.860 -84.382  1.00 19.15              
ATOM   1488  H   PHE B  27       7.885  25.374 -88.266  1.00  0.00              
ATOM   1489  HA  PHE B  27       7.794  22.510 -88.555  1.00  0.00              
ATOM   1490 1HB  PHE B  27       9.465  23.654 -87.136  1.00  0.00              
ATOM   1491 2HB  PHE B  27       8.167  24.228 -86.064  1.00  0.00              
ATOM   1492  HD1 PHE B  27       9.501  21.041 -87.495  1.00  0.00              
ATOM   1493  HD2 PHE B  27       7.731  23.069 -84.166  1.00  0.00              
ATOM   1494  HE1 PHE B  27       9.703  18.971 -86.136  1.00  0.00              
ATOM   1495  HE2 PHE B  27       7.928  21.001 -82.796  1.00  0.00              
ATOM   1496  HZ  PHE B  27       8.913  18.955 -83.783  1.00  0.00              
ATOM   1497  N   ALA B  28       5.370  23.904 -86.825  1.00  0.00              
ATOM   1498  CA  ALA B  28       4.045  23.645 -86.289  1.00  0.00              
ATOM   1499  C   ALA B  28       3.146  23.039 -87.363  1.00  0.00              
ATOM   1500  O   ALA B  28       2.345  22.155 -87.084  1.00  0.00              
ATOM   1501  CB  ALA B  28       3.435  24.923 -85.732  1.00  0.00              
ATOM   1502  H   ALA B  28       5.736  24.846 -86.800  1.00  0.00              
ATOM   1503  HA  ALA B  28       4.132  22.932 -85.469  1.00  0.00              
ATOM   1504 1HB  ALA B  28       2.441  24.710 -85.338  1.00  0.00              
ATOM   1505 2HB  ALA B  28       4.067  25.309 -84.932  1.00  0.00              
ATOM   1506 3HB  ALA B  28       3.359  25.665 -86.525  1.00  0.00              
ATOM   1507  N   ASN B  29       3.275  23.517 -88.595  1.00  0.00              
ATOM   1508  CA  ASN B  29       2.463  22.989 -89.683  1.00  0.00              
ATOM   1509  C   ASN B  29       2.802  21.534 -89.993  1.00  0.00              
ATOM   1510  O   ASN B  29       1.922  20.757 -90.352  1.00  0.00              
ATOM   1511  CB  ASN B  29       2.606  23.836 -90.934  1.00  0.00              
ATOM   1512  CG  ASN B  29       1.913  25.167 -90.847  1.00  0.00              
ATOM   1513  OD1 ASN B  29       1.005  25.365 -90.031  1.00  0.00              
ATOM   1514  ND2 ASN B  29       2.279  26.054 -91.737  1.00  0.00              
ATOM   1515  H   ASN B  29       3.938  24.254 -88.789  1.00  0.00              
ATOM   1516  HA  ASN B  29       1.410  22.987 -89.393  1.00  0.00              
ATOM   1517 1HB  ASN B  29       3.578  23.969 -91.410  1.00  0.00              
ATOM   1518 2HB  ASN B  29       1.997  23.162 -91.537  1.00  0.00              
ATOM   1519 1HD2 ASN B  29       1.860  26.962 -91.738  1.00  0.00              
ATOM   1520 2HD2 ASN B  29       2.977  25.823 -92.414  1.00  0.00              
ATOM   1521  N   ARG B  30       4.071  21.166 -89.849  1.00 10.13              
ATOM   1522  CA  ARG B  30       4.467  19.782 -90.089  1.00 10.66              
ATOM   1523  C   ARG B  30       3.889  18.898 -88.980  1.00  7.66              
ATOM   1524  O   ARG B  30       3.463  17.777 -89.239  1.00  9.29              
ATOM   1525  CB  ARG B  30       5.987  19.663 -90.132  1.00 10.53              
ATOM   1526  CG  ARG B  30       6.610  20.380 -91.324  1.00 12.23              
ATOM   1527  CD  ARG B  30       8.116  20.212 -91.344  1.00 17.00              
ATOM   1528  NE  ARG B  30       8.500  18.817 -91.523  1.00 18.24              
ATOM   1529  CZ  ARG B  30       9.709  18.334 -91.256  1.00 18.39              
ATOM   1530  NH1 ARG B  30      10.658  19.136 -90.790  1.00 26.71              
ATOM   1531  NH2 ARG B  30       9.966  17.048 -91.448  1.00 21.52              
ATOM   1532  H   ARG B  30       4.773  21.837 -89.572  1.00  0.00              
ATOM   1533  HA  ARG B  30       4.109  19.461 -91.068  1.00  0.00              
ATOM   1534 1HB  ARG B  30       6.365  20.085 -89.202  1.00  0.00              
ATOM   1535 2HB  ARG B  30       6.222  18.599 -90.170  1.00  0.00              
ATOM   1536 1HG  ARG B  30       6.186  19.964 -92.239  1.00  0.00              
ATOM   1537 2HG  ARG B  30       6.362  21.440 -91.258  1.00  0.00              
ATOM   1538 1HD  ARG B  30       8.527  20.798 -92.166  1.00  0.00              
ATOM   1539 2HD  ARG B  30       8.524  20.572 -90.400  1.00  0.00              
ATOM   1540  HE  ARG B  30       7.952  18.036 -91.858  1.00  0.00              
ATOM   1541 1HH1 ARG B  30      10.459  20.115 -90.639  1.00  0.00              
ATOM   1542 2HH1 ARG B  30      11.575  18.764 -90.589  1.00  0.00              
ATOM   1543 1HH2 ARG B  30       9.240  16.438 -91.799  1.00  0.00              
ATOM   1544 2HH2 ARG B  30      10.885  16.685 -91.244  1.00  0.00              
ATOM   1545  N   VAL B  31       3.875  19.401 -87.745  1.00  8.75              
ATOM   1546  CA  VAL B  31       3.312  18.639 -86.635  1.00  8.95              
ATOM   1547  C   VAL B  31       1.807  18.497 -86.887  1.00  8.96              
ATOM   1548  O   VAL B  31       1.216  17.462 -86.596  1.00  9.86              
ATOM   1549  CB  VAL B  31       3.562  19.335 -85.272  1.00  8.47              
ATOM   1550  CG1 VAL B  31       2.911  18.536 -84.145  1.00 10.12              
ATOM   1551  CG2 VAL B  31       5.057  19.458 -85.015  1.00 11.68              
ATOM   1552  H   VAL B  31       4.257  20.319 -87.568  1.00  0.00              
ATOM   1553  HA  VAL B  31       3.733  17.634 -86.591  1.00  0.00              
ATOM   1554  HB  VAL B  31       3.159  20.347 -85.312  1.00  0.00              
ATOM   1555 1HG1 VAL B  31       3.093  19.034 -83.193  1.00  0.00              
ATOM   1556 2HG1 VAL B  31       1.837  18.469 -84.320  1.00  0.00              
ATOM   1557 3HG1 VAL B  31       3.338  17.534 -84.116  1.00  0.00              
ATOM   1558 1HG2 VAL B  31       5.224  19.949 -84.057  1.00  0.00              
ATOM   1559 2HG2 VAL B  31       5.505  18.464 -84.998  1.00  0.00              
ATOM   1560 3HG2 VAL B  31       5.515  20.049 -85.809  1.00  0.00              
ATOM   1561  N   ARG B  32       1.196  19.539 -87.445  1.00  0.00              
ATOM   1562  CA  ARG B  32      -0.226  19.485 -87.748  1.00  0.00              
ATOM   1563  C   ARG B  32      -0.553  18.419 -88.785  1.00  0.00              
ATOM   1564  O   ARG B  32      -1.555  17.715 -88.663  1.00  0.00              
ATOM   1565  CB  ARG B  32      -0.767  20.844 -88.165  1.00  0.00              
ATOM   1566  CG  ARG B  32      -2.220  20.844 -88.613  1.00  0.00              
ATOM   1567  CD  ARG B  32      -2.411  20.633 -90.071  1.00  0.00              
ATOM   1568  NE  ARG B  32      -3.800  20.636 -90.503  1.00  0.00              
ATOM   1569  CZ  ARG B  32      -4.210  20.390 -91.763  1.00  0.00              
ATOM   1570  NH1 ARG B  32      -3.343  20.159 -92.724  1.00  0.00              
ATOM   1571  NH2 ARG B  32      -5.507  20.411 -92.013  1.00  0.00              
ATOM   1572  H   ARG B  32       1.714  20.378 -87.665  1.00  0.00              
ATOM   1573  HA  ARG B  32      -0.850  19.331 -86.867  1.00  0.00              
ATOM   1574 1HB  ARG B  32      -0.655  21.508 -87.309  1.00  0.00              
ATOM   1575 2HB  ARG B  32      -0.140  21.198 -88.984  1.00  0.00              
ATOM   1576 1HG  ARG B  32      -2.746  20.047 -88.087  1.00  0.00              
ATOM   1577 2HG  ARG B  32      -2.663  21.806 -88.351  1.00  0.00              
ATOM   1578 1HD  ARG B  32      -1.899  21.427 -90.614  1.00  0.00              
ATOM   1579 2HD  ARG B  32      -1.985  19.670 -90.348  1.00  0.00              
ATOM   1580  HE  ARG B  32      -4.641  20.811 -89.969  1.00  0.00              
ATOM   1581 1HH1 ARG B  32      -2.353  20.164 -92.520  1.00  0.00              
ATOM   1582 2HH1 ARG B  32      -3.670  19.977 -93.662  1.00  0.00              
ATOM   1583 1HH2 ARG B  32      -6.159  20.608 -91.266  1.00  0.00              
ATOM   1584 2HH2 ARG B  32      -5.841  20.230 -92.948  1.00  0.00              
ATOM   1585  N   ALA B  33       0.290  18.294 -89.809  1.00 11.61              
ATOM   1586  CA  ALA B  33       0.074  17.293 -90.853  1.00 12.16              
ATOM   1587  C   ALA B  33       0.193  15.898 -90.249  1.00 11.51              
ATOM   1588  O   ALA B  33      -0.569  14.990 -90.585  1.00 12.12              
ATOM   1589  CB  ALA B  33       1.091  17.470 -91.975  1.00 13.75              
ATOM   1590  H   ALA B  33       1.095  18.901 -89.868  1.00  0.00              
ATOM   1591  HA  ALA B  33      -0.927  17.428 -91.266  1.00  0.00              
ATOM   1592 1HB  ALA B  33       0.917  16.718 -92.745  1.00  0.00              
ATOM   1593 2HB  ALA B  33       0.985  18.464 -92.409  1.00  0.00              
ATOM   1594 3HB  ALA B  33       2.098  17.353 -91.575  1.00  0.00              
ATOM   1595  N   LEU B  34       1.159  15.738 -89.353  1.00 11.29              
ATOM   1596  CA  LEU B  34       1.379  14.472 -88.670  1.00 11.51              
ATOM   1597  C   LEU B  34       0.129  14.115 -87.862  1.00  9.32              
ATOM   1598  O   LEU B  34      -0.348  12.978 -87.895  1.00 11.34              
ATOM   1599  CB  LEU B  34       2.594  14.601 -87.747  1.00 12.53              
ATOM   1600  CG  LEU B  34       2.813  13.522 -86.688  1.00 12.31              
ATOM   1601  CD1 LEU B  34       3.023  12.174 -87.356  1.00 14.65              
ATOM   1602  CD2 LEU B  34       4.012  13.892 -85.825  1.00 12.44              
ATOM   1603  H   LEU B  34       1.760  16.522 -89.141  1.00  0.00              
ATOM   1604  HA  LEU B  34       1.564  13.688 -89.403  1.00  0.00              
ATOM   1605 1HB  LEU B  34       3.388  14.534 -88.489  1.00  0.00              
ATOM   1606 2HB  LEU B  34       2.631  15.576 -87.261  1.00  0.00              
ATOM   1607  HG  LEU B  34       1.931  13.512 -86.047  1.00  0.00              
ATOM   1608 1HD1 LEU B  34       3.178  11.410 -86.594  1.00  0.00              
ATOM   1609 2HD1 LEU B  34       2.145  11.920 -87.949  1.00  0.00              
ATOM   1610 3HD1 LEU B  34       3.897  12.221 -88.004  1.00  0.00              
ATOM   1611 1HD2 LEU B  34       4.168  13.122 -85.069  1.00  0.00              
ATOM   1612 2HD2 LEU B  34       4.901  13.971 -86.451  1.00  0.00              
ATOM   1613 3HD2 LEU B  34       3.828  14.848 -85.335  1.00  0.00              
ATOM   1614  N   ALA B  35      -0.400  15.100 -87.142  1.00  0.00              
ATOM   1615  CA  ALA B  35      -1.592  14.911 -86.323  1.00  0.00              
ATOM   1616  C   ALA B  35      -2.776  14.448 -87.168  1.00  0.00              
ATOM   1617  O   ALA B  35      -3.543  13.577 -86.757  1.00  0.00              
ATOM   1618  CB  ALA B  35      -1.934  16.196 -85.584  1.00  0.00              
ATOM   1619  H   ALA B  35       0.042  16.008 -87.166  1.00  0.00              
ATOM   1620  HA  ALA B  35      -1.386  14.142 -85.579  1.00  0.00              
ATOM   1621 1HB  ALA B  35      -2.825  16.039 -84.975  1.00  0.00              
ATOM   1622 2HB  ALA B  35      -1.101  16.479 -84.940  1.00  0.00              
ATOM   1623 3HB  ALA B  35      -2.123  16.991 -86.304  1.00  0.00              
ATOM   1624  N   GLU B  36      -2.924  15.040 -88.349  1.00  0.00              
ATOM   1625  CA  GLU B  36      -4.017  14.689 -89.249  1.00  0.00              
ATOM   1626  C   GLU B  36      -3.900  13.237 -89.710  1.00  0.00              
ATOM   1627  O   GLU B  36      -4.902  12.528 -89.807  1.00  0.00              
ATOM   1628  CB  GLU B  36      -4.039  15.627 -90.458  1.00  0.00              
ATOM   1629  CG  GLU B  36      -5.187  15.379 -91.426  1.00  0.00              
ATOM   1630  CD  GLU B  36      -5.175  16.374 -92.553  1.00  0.00              
ATOM   1631  OE1 GLU B  36      -4.317  17.223 -92.562  1.00  0.00              
ATOM   1632  OE2 GLU B  36      -5.954  16.218 -93.464  1.00  0.00              
ATOM   1633  H   GLU B  36      -2.263  15.750 -88.631  1.00  0.00              
ATOM   1634  HA  GLU B  36      -4.970  14.791 -88.730  1.00  0.00              
ATOM   1635 1HB  GLU B  36      -4.105  16.644 -90.070  1.00  0.00              
ATOM   1636 2HB  GLU B  36      -3.090  15.498 -90.979  1.00  0.00              
ATOM   1637 1HG  GLU B  36      -5.199  14.369 -91.834  1.00  0.00              
ATOM   1638 2HG  GLU B  36      -6.075  15.534 -90.815  1.00  0.00              
ATOM   1639  N   ARG B  37      -2.675  12.799 -89.991  1.00 15.76              
ATOM   1640  CA  ARG B  37      -2.436  11.433 -90.449  1.00 17.66              
ATOM   1641  C   ARG B  37      -2.707  10.384 -89.373  1.00 18.51              
ATOM   1642  O   ARG B  37      -3.237   9.309 -89.661  1.00 20.48              
ATOM   1643  CB  ARG B  37      -0.987  11.271 -90.927  1.00 21.55              
ATOM   1644  CG  ARG B  37      -0.589  12.134 -92.111  1.00 28.41              
ATOM   1645  CD  ARG B  37       0.690  11.606 -92.755  1.00 33.15              
ATOM   1646  NE  ARG B  37       1.850  11.670 -91.869  1.00 32.61              
ATOM   1647  CZ  ARG B  37       2.545  12.778 -91.620  1.00 33.44              
ATOM   1648  NH1 ARG B  37       2.202  13.923 -92.192  1.00 29.78              
ATOM   1649  NH2 ARG B  37       3.588  12.738 -90.802  1.00 34.02              
ATOM   1650  H   ARG B  37      -1.892  13.427 -89.884  1.00  0.00              
ATOM   1651  HA  ARG B  37      -3.065  11.219 -91.313  1.00  0.00              
ATOM   1652 1HB  ARG B  37      -0.344  11.512 -90.082  1.00  0.00              
ATOM   1653 2HB  ARG B  37      -0.857  10.222 -91.196  1.00  0.00              
ATOM   1654 1HG  ARG B  37      -1.402  12.123 -92.837  1.00  0.00              
ATOM   1655 2HG  ARG B  37      -0.433  13.154 -91.758  1.00  0.00              
ATOM   1656 1HD  ARG B  37       0.539  10.565 -93.040  1.00  0.00              
ATOM   1657 2HD  ARG B  37       0.909  12.197 -93.644  1.00  0.00              
ATOM   1658  HE  ARG B  37       2.292  10.936 -91.331  1.00  0.00              
ATOM   1659 1HH1 ARG B  37       1.410  13.955 -92.818  1.00  0.00              
ATOM   1660 2HH1 ARG B  37       2.733  14.760 -91.998  1.00  0.00              
ATOM   1661 1HH2 ARG B  37       3.853  11.864 -90.369  1.00  0.00              
ATOM   1662 2HH2 ARG B  37       4.113  13.580 -90.616  1.00  0.00              
ATOM   1663  N   GLU B  38      -2.341  10.701 -88.135  1.00 14.28              
ATOM   1664  CA  GLU B  38      -2.508   9.775 -87.020  1.00 14.86              
ATOM   1665  C   GLU B  38      -3.810   9.928 -86.243  1.00 11.24              
ATOM   1666  O   GLU B  38      -4.052   9.197 -85.277  1.00 14.46              
ATOM   1667  CB  GLU B  38      -1.326   9.919 -86.062  1.00 15.73              
ATOM   1668  CG  GLU B  38       0.020   9.683 -86.727  1.00 18.27              
ATOM   1669  CD  GLU B  38       0.157   8.273 -87.268  1.00 24.94              
ATOM   1670  OE1 GLU B  38       1.103   8.019 -88.042  1.00 30.72              
ATOM   1671  OE2 GLU B  38      -0.681   7.418 -86.912  1.00 26.63              
ATOM   1672  H   GLU B  38      -1.935  11.610 -87.963  1.00  0.00              
ATOM   1673  HA  GLU B  38      -2.545   8.750 -87.393  1.00  0.00              
ATOM   1674 1HB  GLU B  38      -1.367  10.930 -85.656  1.00  0.00              
ATOM   1675 2HB  GLU B  38      -1.476   9.198 -85.259  1.00  0.00              
ATOM   1676 1HG  GLU B  38       0.238  10.388 -87.528  1.00  0.00              
ATOM   1677 2HG  GLU B  38       0.734   9.822 -85.917  1.00  0.00              
ATOM   1678  N   ASN B  39      -4.642  10.878 -86.652  1.00 13.25              
ATOM   1679  CA  ASN B  39      -5.915  11.113 -85.983  1.00 13.01              
ATOM   1680  C   ASN B  39      -5.772  11.422 -84.493  1.00 11.14              
ATOM   1681  O   ASN B  39      -6.610  11.025 -83.681  1.00 14.12              
ATOM   1682  CB  ASN B  39      -6.841   9.907 -86.170  1.00 17.93              
ATOM   1683  CG  ASN B  39      -7.202   9.675 -87.622  1.00 22.32              
ATOM   1684  OD1 ASN B  39      -7.677  10.583 -88.305  1.00 23.33              
ATOM   1685  ND2 ASN B  39      -6.980   8.458 -88.103  1.00 28.24              
ATOM   1686  H   ASN B  39      -4.389  11.451 -87.443  1.00  0.00              
ATOM   1687  HA  ASN B  39      -6.404  11.987 -86.417  1.00  0.00              
ATOM   1688 1HB  ASN B  39      -6.625   8.957 -85.681  1.00  0.00              
ATOM   1689 2HB  ASN B  39      -7.678  10.391 -85.668  1.00  0.00              
ATOM   1690 1HD2 ASN B  39      -7.200   8.249 -89.057  1.00  0.00              
ATOM   1691 2HD2 ASN B  39      -6.594   7.751 -87.512  1.00  0.00              
ATOM   1692  N   HIS B  40      -4.705  12.131 -84.135  1.00 10.95              
ATOM   1693  CA  HIS B  40      -4.476  12.515 -82.748  1.00  9.25              
ATOM   1694  C   HIS B  40      -3.823  13.885 -82.806  1.00  9.34              
ATOM   1695  O   HIS B  40      -2.770  14.058 -83.422  1.00 10.08              
ATOM   1696  CB  HIS B  40      -3.572  11.503 -82.043  1.00 10.67              
ATOM   1697  CG  HIS B  40      -3.566  11.642 -80.553  1.00  9.71              
ATOM   1698  ND1 HIS B  40      -4.718  11.602 -79.798  1.00 13.94              
ATOM   1699  CD2 HIS B  40      -2.549  11.825 -79.678  1.00  9.70              
ATOM   1700  CE1 HIS B  40      -4.412  11.752 -78.521  1.00 13.98              
ATOM   1701  NE2 HIS B  40      -3.102  11.889 -78.421  1.00 10.44              
ATOM   1702  H   HIS B  40      -4.036  12.410 -84.840  1.00  0.00              
ATOM   1703  HA  HIS B  40      -5.427  12.558 -82.218  1.00  0.00              
ATOM   1704 1HB  HIS B  40      -3.902  10.487 -82.262  1.00  0.00              
ATOM   1705 2HB  HIS B  40      -2.541  11.628 -82.373  1.00  0.00              
ATOM   1706  HD2 HIS B  40      -1.471  11.918 -79.805  1.00  0.00              
ATOM   1707  HE1 HIS B  40      -5.192  11.749 -77.760  1.00  0.00              
ATOM   1708  HE2 HIS B  40      -2.583  12.020 -77.565  1.00  0.00              
ATOM   1709  N   HIS B  41      -4.452  14.855 -82.156  1.00  0.00              
ATOM   1710  CA  HIS B  41      -3.973  16.223 -82.210  1.00  0.00              
ATOM   1711  C   HIS B  41      -3.384  16.778 -80.934  1.00  0.00              
ATOM   1712  O   HIS B  41      -3.873  16.523 -79.837  1.00  0.00              
ATOM   1713  CB  HIS B  41      -5.114  17.141 -82.661  1.00  0.00              
ATOM   1714  CG  HIS B  41      -5.792  16.686 -83.916  1.00  0.00              
ATOM   1715  ND1 HIS B  41      -5.300  16.972 -85.172  1.00  0.00              
ATOM   1716  CD2 HIS B  41      -6.922  15.966 -84.109  1.00  0.00              
ATOM   1717  CE1 HIS B  41      -6.099  16.446 -86.085  1.00  0.00              
ATOM   1718  NE2 HIS B  41      -7.090  15.832 -85.465  1.00  0.00              
ATOM   1719  H   HIS B  41      -5.277  14.643 -81.614  1.00  0.00              
ATOM   1720  HA  HIS B  41      -3.130  16.289 -82.897  1.00  0.00              
ATOM   1721 1HB  HIS B  41      -5.885  17.189 -81.891  1.00  0.00              
ATOM   1722 2HB  HIS B  41      -4.734  18.143 -82.857  1.00  0.00              
ATOM   1723  HD2 HIS B  41      -7.645  15.524 -83.423  1.00  0.00              
ATOM   1724  HE1 HIS B  41      -5.881  16.561 -87.146  1.00  0.00              
ATOM   1725  HE2 HIS B  41      -7.853  15.340 -85.909  1.00  0.00              
ATOM   1726  N   PRO B  42      -2.329  17.584 -81.071  1.00  0.00              
ATOM   1727  CA  PRO B  42      -1.653  18.191 -79.928  1.00  0.00              
ATOM   1728  C   PRO B  42      -2.202  19.572 -79.638  1.00  0.00              
ATOM   1729  O   PRO B  42      -3.123  20.052 -80.305  1.00  0.00              
ATOM   1730  CB  PRO B  42      -0.228  18.309 -80.432  1.00  0.00              
ATOM   1731  CG  PRO B  42      -0.465  18.801 -81.852  1.00  0.00              
ATOM   1732  CD  PRO B  42      -1.633  17.931 -82.329  1.00  0.00              
ATOM   1733  HA  PRO B  42      -1.736  17.585 -79.014  1.00  0.00              
ATOM   1734 1HB  PRO B  42       0.356  19.016 -79.824  1.00  0.00              
ATOM   1735 2HB  PRO B  42       0.295  17.342 -80.394  1.00  0.00              
ATOM   1736 1HG  PRO B  42      -0.712  19.873 -81.866  1.00  0.00              
ATOM   1737 2HG  PRO B  42       0.433  18.670 -82.473  1.00  0.00              
ATOM   1738 1HD  PRO B  42      -2.300  18.471 -83.017  1.00  0.00              
ATOM   1739 2HD  PRO B  42      -1.290  17.028 -82.857  1.00  0.00              
ATOM   1740  N   ARG B  43      -1.643  20.187 -78.603  1.00  0.00              
ATOM   1741  CA  ARG B  43      -1.929  21.579 -78.318  1.00  0.00              
ATOM   1742  C   ARG B  43      -0.572  22.185 -78.685  1.00  0.00              
ATOM   1743  O   ARG B  43       0.469  21.795 -78.136  1.00  0.00              
ATOM   1744  CB  ARG B  43      -2.403  21.876 -76.903  1.00  0.00              
ATOM   1745  CG  ARG B  43      -2.844  23.311 -76.665  1.00  0.00              
ATOM   1746  CD  ARG B  43      -3.394  23.566 -75.308  1.00  0.00              
ATOM   1747  NE  ARG B  43      -2.404  23.546 -74.243  1.00  0.00              
ATOM   1748  CZ  ARG B  43      -2.688  23.676 -72.933  1.00  0.00              
ATOM   1749  NH1 ARG B  43      -3.922  23.872 -72.523  1.00  0.00              
ATOM   1750  NH2 ARG B  43      -1.689  23.625 -72.069  1.00  0.00              
ATOM   1751  H   ARG B  43      -1.008  19.683 -78.002  1.00  0.00              
ATOM   1752  HA  ARG B  43      -2.829  21.887 -78.850  1.00  0.00              
ATOM   1753 1HB  ARG B  43      -3.236  21.205 -76.699  1.00  0.00              
ATOM   1754 2HB  ARG B  43      -1.575  21.640 -76.235  1.00  0.00              
ATOM   1755 1HG  ARG B  43      -1.985  23.967 -76.807  1.00  0.00              
ATOM   1756 2HG  ARG B  43      -3.616  23.562 -77.393  1.00  0.00              
ATOM   1757 1HD  ARG B  43      -3.867  24.547 -75.296  1.00  0.00              
ATOM   1758 2HD  ARG B  43      -4.136  22.802 -75.078  1.00  0.00              
ATOM   1759  HE  ARG B  43      -1.400  23.439 -74.299  1.00  0.00              
ATOM   1760 1HH1 ARG B  43      -4.673  23.926 -73.197  1.00  0.00              
ATOM   1761 2HH1 ARG B  43      -4.114  23.966 -71.536  1.00  0.00              
ATOM   1762 1HH2 ARG B  43      -0.744  23.492 -72.403  1.00  0.00              
ATOM   1763 2HH2 ARG B  43      -1.873  23.720 -71.082  1.00  0.00              
ATOM   1764  N   MET B  44      -0.583  23.099 -79.648  1.00  0.00              
ATOM   1765  CA  MET B  44       0.636  23.746 -80.111  1.00  0.00              
ATOM   1766  C   MET B  44       0.680  25.195 -79.687  1.00  0.00              
ATOM   1767  O   MET B  44      -0.306  25.917 -79.830  1.00  0.00              
ATOM   1768  CB  MET B  44       0.750  23.640 -81.630  1.00  0.00              
ATOM   1769  CG  MET B  44       1.092  22.248 -82.141  1.00  0.00              
ATOM   1770  SD  MET B  44       1.250  22.185 -83.937  1.00  0.00              
ATOM   1771  CE  MET B  44      -0.467  22.296 -84.431  1.00  0.00              
ATOM   1772  H   MET B  44      -1.465  23.352 -80.070  1.00  0.00              
ATOM   1773  HA  MET B  44       1.502  23.223 -79.707  1.00  0.00              
ATOM   1774 1HB  MET B  44      -0.209  23.953 -82.043  1.00  0.00              
ATOM   1775 2HB  MET B  44       1.526  24.341 -81.941  1.00  0.00              
ATOM   1776 1HG  MET B  44       2.035  21.942 -81.688  1.00  0.00              
ATOM   1777 2HG  MET B  44       0.301  21.567 -81.828  1.00  0.00              
ATOM   1778 1HE  MET B  44      -0.535  22.270 -85.519  1.00  0.00              
ATOM   1779 2HE  MET B  44      -1.022  21.456 -84.012  1.00  0.00              
ATOM   1780 3HE  MET B  44      -0.891  23.231 -84.064  1.00  0.00              
ATOM   1781  N   THR B  45       1.822  25.630 -79.174  1.00  0.00              
ATOM   1782  CA  THR B  45       1.979  27.027 -78.795  1.00  0.00              
ATOM   1783  C   THR B  45       3.129  27.555 -79.641  1.00  0.00              
ATOM   1784  O   THR B  45       4.263  27.085 -79.531  1.00  0.00              
ATOM   1785  CB  THR B  45       2.281  27.215 -77.297  1.00  0.00              
ATOM   1786  OG1 THR B  45       1.205  26.675 -76.518  1.00  0.00              
ATOM   1787  CG2 THR B  45       2.449  28.691 -76.968  1.00  0.00              
ATOM   1788  H   THR B  45       2.596  24.994 -79.041  1.00  0.00              
ATOM   1789  HA  THR B  45       1.058  27.573 -79.006  1.00  0.00              
ATOM   1790  HB  THR B  45       3.199  26.682 -77.051  1.00  0.00              
ATOM   1791  HG1 THR B  45       0.481  27.306 -76.494  1.00  0.00              
ATOM   1792 1HG2 THR B  45       2.662  28.804 -75.905  1.00  0.00              
ATOM   1793 2HG2 THR B  45       3.274  29.101 -77.550  1.00  0.00              
ATOM   1794 3HG2 THR B  45       1.531  29.224 -77.213  1.00  0.00              
ATOM   1795  N   VAL B  46       2.816  28.514 -80.506  1.00  0.00              
ATOM   1796  CA  VAL B  46       3.792  29.102 -81.407  1.00  0.00              
ATOM   1797  C   VAL B  46       4.074  30.547 -81.038  1.00  0.00              
ATOM   1798  O   VAL B  46       3.155  31.349 -80.855  1.00  0.00              
ATOM   1799  CB  VAL B  46       3.321  29.038 -82.872  1.00  0.00              
ATOM   1800  CG1 VAL B  46       3.155  27.592 -83.316  1.00  0.00              
ATOM   1801  CG2 VAL B  46       2.016  29.800 -83.046  1.00  0.00              
ATOM   1802  H   VAL B  46       1.861  28.842 -80.532  1.00  0.00              
ATOM   1803  HA  VAL B  46       4.747  28.578 -81.354  1.00  0.00              
ATOM   1804  HB  VAL B  46       4.061  29.530 -83.504  1.00  0.00              
ATOM   1805 1HG1 VAL B  46       2.822  27.566 -84.353  1.00  0.00              
ATOM   1806 2HG1 VAL B  46       4.109  27.073 -83.228  1.00  0.00              
ATOM   1807 3HG1 VAL B  46       2.415  27.101 -82.685  1.00  0.00              
ATOM   1808 1HG2 VAL B  46       1.697  29.745 -84.086  1.00  0.00              
ATOM   1809 2HG2 VAL B  46       1.250  29.358 -82.408  1.00  0.00              
ATOM   1810 3HG2 VAL B  46       2.163  30.843 -82.767  1.00  0.00              
ATOM   1811  N   GLU B  47       5.350  30.871 -80.911  1.00  0.00              
ATOM   1812  CA  GLU B  47       5.760  32.228 -80.595  1.00  0.00              
ATOM   1813  C   GLU B  47       7.112  32.452 -81.235  1.00  0.00              
ATOM   1814  O   GLU B  47       7.691  31.527 -81.800  1.00  0.00              
ATOM   1815  CB  GLU B  47       5.824  32.461 -79.084  1.00  0.00              
ATOM   1816  CG  GLU B  47       6.882  31.637 -78.365  1.00  0.00              
ATOM   1817  CD  GLU B  47       6.832  31.860 -76.879  1.00  0.00              
ATOM   1818  OE1 GLU B  47       7.034  32.974 -76.457  1.00  0.00              
ATOM   1819  OE2 GLU B  47       6.481  30.945 -76.172  1.00  0.00              
ATOM   1820  H   GLU B  47       6.056  30.160 -81.037  1.00  0.00              
ATOM   1821  HA  GLU B  47       5.039  32.938 -81.003  1.00  0.00              
ATOM   1822 1HB  GLU B  47       6.026  33.522 -78.934  1.00  0.00              
ATOM   1823 2HB  GLU B  47       4.840  32.218 -78.682  1.00  0.00              
ATOM   1824 1HG  GLU B  47       6.816  30.569 -78.573  1.00  0.00              
ATOM   1825 2HG  GLU B  47       7.820  32.025 -78.758  1.00  0.00              
ATOM   1826  N   TYR B  48       7.609  33.678 -81.176  1.00  0.00              
ATOM   1827  CA  TYR B  48       8.906  33.957 -81.763  1.00  0.00              
ATOM   1828  C   TYR B  48       9.961  33.007 -81.215  1.00  0.00              
ATOM   1829  O   TYR B  48      10.162  32.925 -80.006  1.00  0.00              
ATOM   1830  CB  TYR B  48       9.312  35.409 -81.501  1.00  0.00              
ATOM   1831  CG  TYR B  48      10.546  35.847 -82.259  1.00  0.00              
ATOM   1832  CD1 TYR B  48      10.451  36.333 -83.554  1.00  0.00              
ATOM   1833  CD2 TYR B  48      11.802  35.774 -81.675  1.00  0.00              
ATOM   1834  CE1 TYR B  48      11.575  36.734 -84.251  1.00  0.00              
ATOM   1835  CE2 TYR B  48      12.932  36.173 -82.362  1.00  0.00              
ATOM   1836  CZ  TYR B  48      12.815  36.652 -83.651  1.00  0.00              
ATOM   1837  OH  TYR B  48      13.937  37.051 -84.339  1.00  0.00              
ATOM   1838  H   TYR B  48       7.100  34.427 -80.728  1.00  0.00              
ATOM   1839  HA  TYR B  48       8.862  33.813 -82.843  1.00  0.00              
ATOM   1840 1HB  TYR B  48       8.468  36.037 -81.787  1.00  0.00              
ATOM   1841 2HB  TYR B  48       9.491  35.505 -80.430  1.00  0.00              
ATOM   1842  HD1 TYR B  48       9.468  36.395 -84.022  1.00  0.00              
ATOM   1843  HD2 TYR B  48      11.888  35.394 -80.657  1.00  0.00              
ATOM   1844  HE1 TYR B  48      11.485  37.114 -85.269  1.00  0.00              
ATOM   1845  HE2 TYR B  48      13.911  36.107 -81.886  1.00  0.00              
ATOM   1846  HH  TYR B  48      14.745  36.953 -83.829  1.00  0.00              
ATOM   1847  N   GLY B  49      10.611  32.278 -82.118  1.00 10.97              
ATOM   1848  CA  GLY B  49      11.674  31.365 -81.735  1.00 12.49              
ATOM   1849  C   GLY B  49      11.334  30.081 -80.998  1.00 11.46              
ATOM   1850  O   GLY B  49      12.245  29.385 -80.545  1.00 12.63              
ATOM   1851  H   GLY B  49      10.361  32.361 -83.093  1.00  0.00              
ATOM   1852 1HA  GLY B  49      12.200  31.036 -82.631  1.00  0.00              
ATOM   1853 2HA  GLY B  49      12.369  31.884 -81.077  1.00  0.00              
ATOM   1854  N   ARG B  50      10.058  29.737 -80.870  1.00 10.31              
ATOM   1855  CA  ARG B  50       9.733  28.511 -80.162  1.00 10.46              
ATOM   1856  C   ARG B  50       8.370  27.930 -80.444  1.00  9.09              
ATOM   1857  O   ARG B  50       7.391  28.648 -80.647  1.00 10.51              
ATOM   1858  CB  ARG B  50       9.840  28.734 -78.657  1.00 14.76              
ATOM   1859  CG  ARG B  50       9.629  27.475 -77.805  1.00 19.26              
ATOM   1860  CD  ARG B  50       9.903  27.735 -76.326  1.00 26.40              
ATOM   1861  NE  ARG B  50       8.963  28.688 -75.742  1.00 34.92              
ATOM   1862  CZ  ARG B  50       8.956  29.037 -74.459  1.00 38.68              
ATOM   1863  NH1 ARG B  50       9.842  28.511 -73.623  1.00 39.97              
ATOM   1864  NH2 ARG B  50       8.062  29.907 -74.008  1.00 41.66              
ATOM   1865  H   ARG B  50       9.310  30.300 -81.248  1.00  0.00              
ATOM   1866  HA  ARG B  50      10.459  27.737 -80.412  1.00  0.00              
ATOM   1867 1HB  ARG B  50      10.833  29.138 -78.465  1.00  0.00              
ATOM   1868 2HB  ARG B  50       9.088  29.478 -78.392  1.00  0.00              
ATOM   1869 1HG  ARG B  50       8.598  27.142 -77.926  1.00  0.00              
ATOM   1870 2HG  ARG B  50      10.305  26.698 -78.163  1.00  0.00              
ATOM   1871 1HD  ARG B  50       9.823  26.796 -75.781  1.00  0.00              
ATOM   1872 2HD  ARG B  50      10.911  28.134 -76.218  1.00  0.00              
ATOM   1873  HE  ARG B  50       8.214  29.207 -76.182  1.00  0.00              
ATOM   1874 1HH1 ARG B  50      10.522  27.846 -73.965  1.00  0.00              
ATOM   1875 2HH1 ARG B  50       9.833  28.778 -72.649  1.00  0.00              
ATOM   1876 1HH2 ARG B  50       7.384  30.305 -74.643  1.00  0.00              
ATOM   1877 2HH2 ARG B  50       8.062  30.166 -73.032  1.00  0.00              
ATOM   1878  N   VAL B  51       8.326  26.605 -80.460  1.00  8.68              
ATOM   1879  CA  VAL B  51       7.080  25.883 -80.614  1.00  8.32              
ATOM   1880  C   VAL B  51       7.030  24.903 -79.456  1.00  8.33              
ATOM   1881  O   VAL B  51       7.976  24.143 -79.239  1.00 10.09              
ATOM   1882  CB  VAL B  51       7.002  25.051 -81.904  1.00  9.58              
ATOM   1883  CG1 VAL B  51       5.698  24.252 -81.914  1.00 11.97              
ATOM   1884  CG2 VAL B  51       7.076  25.951 -83.122  1.00 12.47              
ATOM   1885  H   VAL B  51       9.187  26.085 -80.362  1.00  0.00              
ATOM   1886  HA  VAL B  51       6.226  26.561 -80.611  1.00  0.00              
ATOM   1887  HB  VAL B  51       7.865  24.387 -81.949  1.00  0.00              
ATOM   1888 1HG1 VAL B  51       5.640  23.660 -82.829  1.00  0.00              
ATOM   1889 2HG1 VAL B  51       5.671  23.588 -81.051  1.00  0.00              
ATOM   1890 3HG1 VAL B  51       4.851  24.937 -81.873  1.00  0.00              
ATOM   1891 1HG2 VAL B  51       7.020  25.346 -84.027  1.00  0.00              
ATOM   1892 2HG2 VAL B  51       6.243  26.655 -83.103  1.00  0.00              
ATOM   1893 3HG2 VAL B  51       8.016  26.502 -83.111  1.00  0.00              
ATOM   1894  N   THR B  52       5.947  24.945 -78.693  1.00  8.06              
ATOM   1895  CA  THR B  52       5.760  24.004 -77.602  1.00  7.55              
ATOM   1896  C   THR B  52       4.714  23.019 -78.107  1.00  7.00              
ATOM   1897  O   THR B  52       3.666  23.416 -78.635  1.00  8.20              
ATOM   1898  CB  THR B  52       5.233  24.686 -76.330  1.00  8.79              
ATOM   1899  OG1 THR B  52       6.160  25.690 -75.906  1.00 11.70              
ATOM   1900  CG2 THR B  52       5.072  23.669 -75.205  1.00 10.72              
ATOM   1901  H   THR B  52       5.237  25.641 -78.869  1.00  0.00              
ATOM   1902  HA  THR B  52       6.708  23.522 -77.364  1.00  0.00              
ATOM   1903  HB  THR B  52       4.267  25.143 -76.546  1.00  0.00              
ATOM   1904  HG1 THR B  52       6.906  25.712 -76.511  1.00  0.00              
ATOM   1905 1HG2 THR B  52       4.697  24.170 -74.313  1.00  0.00              
ATOM   1906 2HG2 THR B  52       4.366  22.897 -75.511  1.00  0.00              
ATOM   1907 3HG2 THR B  52       6.036  23.213 -74.988  1.00  0.00              
ATOM   1908  N   VAL B  53       5.014  21.735 -77.972  1.00  7.29              
ATOM   1909  CA  VAL B  53       4.113  20.683 -78.411  1.00  7.01              
ATOM   1910  C   VAL B  53       3.687  19.884 -77.190  1.00  6.72              
ATOM   1911  O   VAL B  53       4.531  19.414 -76.425  1.00  7.39              
ATOM   1912  CB  VAL B  53       4.811  19.733 -79.423  1.00  7.01              
ATOM   1913  CG1 VAL B  53       3.821  18.691 -79.925  1.00  8.27              
ATOM   1914  CG2 VAL B  53       5.394  20.530 -80.587  1.00  7.87              
ATOM   1915  H   VAL B  53       5.897  21.483 -77.550  1.00  0.00              
ATOM   1916  HA  VAL B  53       3.218  21.096 -78.877  1.00  0.00              
ATOM   1917  HB  VAL B  53       5.647  19.240 -78.927  1.00  0.00              
ATOM   1918 1HG1 VAL B  53       4.319  18.028 -80.634  1.00  0.00              
ATOM   1919 2HG1 VAL B  53       3.450  18.107 -79.083  1.00  0.00              
ATOM   1920 3HG1 VAL B  53       2.988  19.189 -80.419  1.00  0.00              
ATOM   1921 1HG2 VAL B  53       5.880  19.851 -81.287  1.00  0.00              
ATOM   1922 2HG2 VAL B  53       4.593  21.065 -81.098  1.00  0.00              
ATOM   1923 3HG2 VAL B  53       6.125  21.245 -80.209  1.00  0.00              
ATOM   1924  N   GLU B  54       2.379  19.742 -77.014  1.00  6.62              
ATOM   1925  CA  GLU B  54       1.831  18.988 -75.892  1.00  7.14              
ATOM   1926  C   GLU B  54       0.917  17.895 -76.416  1.00  6.74              
ATOM   1927  O   GLU B  54       0.025  18.156 -77.230  1.00  7.83              
ATOM   1928  CB  GLU B  54       1.020  19.895 -74.968  1.00  7.65              
ATOM   1929  CG  GLU B  54       1.786  21.047 -74.363  1.00 10.07              
ATOM   1930  CD  GLU B  54       0.873  21.977 -73.600  1.00  9.81              
ATOM   1931  OE1 GLU B  54       0.526  21.672 -72.440  1.00 14.04              
ATOM   1932  OE2 GLU B  54       0.476  23.009 -74.170  1.00 10.68              
ATOM   1933  H   GLU B  54       1.746  20.169 -77.676  1.00  0.00              
ATOM   1934  HA  GLU B  54       2.642  18.544 -75.313  1.00  0.00              
ATOM   1935 1HB  GLU B  54       0.192  20.291 -75.557  1.00  0.00              
ATOM   1936 2HB  GLU B  54       0.630  19.268 -74.167  1.00  0.00              
ATOM   1937 1HG  GLU B  54       2.603  20.731 -73.715  1.00  0.00              
ATOM   1938 2HG  GLU B  54       2.191  21.568 -75.229  1.00  0.00              
ATOM   1939  N   TRP B  55       1.149  16.673 -75.946  1.00  6.79              
ATOM   1940  CA  TRP B  55       0.350  15.522 -76.332  1.00  7.32              
ATOM   1941  C   TRP B  55      -0.289  14.878 -75.115  1.00  8.04              
ATOM   1942  O   TRP B  55       0.385  14.610 -74.121  1.00  8.18              
ATOM   1943  CB  TRP B  55       1.202  14.430 -76.991  1.00  8.29              
ATOM   1944  CG  TRP B  55       1.901  14.801 -78.249  1.00  7.36              
ATOM   1945  CD1 TRP B  55       3.234  15.064 -78.400  1.00  7.63              
ATOM   1946  CD2 TRP B  55       1.318  14.924 -79.550  1.00  6.84              
ATOM   1947  NE1 TRP B  55       3.518  15.339 -79.715  1.00  8.32              
ATOM   1948  CE2 TRP B  55       2.359  15.264 -80.442  1.00  7.39              
ATOM   1949  CE3 TRP B  55       0.017  14.779 -80.049  1.00  7.91              
ATOM   1950  CZ2 TRP B  55       2.138  15.463 -81.808  1.00  8.93              
ATOM   1951  CZ3 TRP B  55      -0.200  14.974 -81.410  1.00  9.37              
ATOM   1952  CH2 TRP B  55       0.857  15.316 -82.271  1.00  9.69              
ATOM   1953  H   TRP B  55       1.912  16.547 -75.296  1.00  0.00              
ATOM   1954  HA  TRP B  55      -0.416  15.827 -77.046  1.00  0.00              
ATOM   1955 1HB  TRP B  55       1.992  14.108 -76.313  1.00  0.00              
ATOM   1956 2HB  TRP B  55       0.578  13.576 -77.255  1.00  0.00              
ATOM   1957  HD1 TRP B  55       3.850  15.020 -77.504  1.00  0.00              
ATOM   1958  HE1 TRP B  55       4.430  15.561 -80.087  1.00  0.00              
ATOM   1959  HE3 TRP B  55      -0.836  14.517 -79.423  1.00  0.00              
ATOM   1960  HZ2 TRP B  55       2.984  15.723 -82.445  1.00  0.00              
ATOM   1961  HZ3 TRP B  55      -1.214  14.856 -81.792  1.00  0.00              
ATOM   1962  HH2 TRP B  55       0.651  15.466 -83.331  1.00  0.00              
ATOM   1963  N   TRP B  56      -1.591  14.639 -75.187  1.00  8.08              
ATOM   1964  CA  TRP B  56      -2.276  13.909 -74.129  1.00  8.45              
ATOM   1965  C   TRP B  56      -3.580  13.383 -74.688  1.00  8.09              
ATOM   1966  O   TRP B  56      -4.019  13.783 -75.769  1.00  8.69              
ATOM   1967  CB  TRP B  56      -2.503  14.760 -72.865  1.00  9.65              
ATOM   1968  CG  TRP B  56      -3.632  15.733 -72.907  1.00 10.11              
ATOM   1969  CD1 TRP B  56      -4.926  15.514 -72.526  1.00 14.07              
ATOM   1970  CD2 TRP B  56      -3.556  17.103 -73.311  1.00 13.77              
ATOM   1971  NE1 TRP B  56      -5.661  16.669 -72.664  1.00 14.06              
ATOM   1972  CE2 TRP B  56      -4.844  17.659 -73.146  1.00 13.50              
ATOM   1973  CE3 TRP B  56      -2.523  17.916 -73.796  1.00 13.85              
ATOM   1974  CZ2 TRP B  56      -5.126  18.999 -73.448  1.00 14.46              
ATOM   1975  CZ3 TRP B  56      -2.803  19.247 -74.096  1.00 13.07              
ATOM   1976  CH2 TRP B  56      -4.094  19.774 -73.922  1.00 13.70              
ATOM   1977  H   TRP B  56      -2.120  14.965 -75.982  1.00  0.00              
ATOM   1978  HA  TRP B  56      -1.685  13.041 -73.836  1.00  0.00              
ATOM   1979 1HB  TRP B  56      -2.716  14.117 -72.011  1.00  0.00              
ATOM   1980 2HB  TRP B  56      -1.619  15.363 -72.654  1.00  0.00              
ATOM   1981  HD1 TRP B  56      -5.177  14.511 -72.187  1.00  0.00              
ATOM   1982  HE1 TRP B  56      -6.642  16.772 -72.447  1.00  0.00              
ATOM   1983  HE3 TRP B  56      -1.507  17.555 -73.948  1.00  0.00              
ATOM   1984  HZ2 TRP B  56      -6.140  19.371 -73.296  1.00  0.00              
ATOM   1985  HZ3 TRP B  56      -1.992  19.871 -74.472  1.00  0.00              
ATOM   1986  HH2 TRP B  56      -4.280  20.820 -74.168  1.00  0.00              
ATOM   1987  N   THR B  57      -4.169  12.441 -73.967  1.00  8.58              
ATOM   1988  CA  THR B  57      -5.424  11.841 -74.368  1.00  9.74              
ATOM   1989  C   THR B  57      -6.469  12.261 -73.345  1.00  9.09              
ATOM   1990  O   THR B  57      -6.427  11.847 -72.187  1.00 10.49              
ATOM   1991  CB  THR B  57      -5.295  10.312 -74.416  1.00 11.06              
ATOM   1992  OG1 THR B  57      -4.257   9.962 -75.344  1.00 14.06              
ATOM   1993  CG2 THR B  57      -6.599   9.676 -74.866  1.00 13.94              
ATOM   1994  H   THR B  57      -3.727  12.134 -73.113  1.00  0.00              
ATOM   1995  HA  THR B  57      -5.712  12.208 -75.353  1.00  0.00              
ATOM   1996  HB  THR B  57      -5.039   9.946 -73.421  1.00  0.00              
ATOM   1997  HG1 THR B  57      -3.883  10.761 -75.721  1.00  0.00              
ATOM   1998 1HG2 THR B  57      -6.484   8.592 -74.892  1.00  0.00              
ATOM   1999 2HG2 THR B  57      -7.393   9.941 -74.167  1.00  0.00              
ATOM   2000 3HG2 THR B  57      -6.854  10.039 -75.861  1.00  0.00              
ATOM   2001  N   HIS B  58      -7.391  13.109 -73.787  1.00 12.95              
ATOM   2002  CA  HIS B  58      -8.447  13.638 -72.930  1.00 15.64              
ATOM   2003  C   HIS B  58      -9.226  12.592 -72.145  1.00 12.45              
ATOM   2004  O   HIS B  58      -9.351  12.694 -70.924  1.00 13.42              
ATOM   2005  CB  HIS B  58      -9.439  14.459 -73.757  1.00 20.08              
ATOM   2006  CG  HIS B  58     -10.614  14.952 -72.971  1.00 26.32              
ATOM   2007  ND1 HIS B  58     -10.501  15.912 -71.987  1.00 29.42              
ATOM   2008  CD2 HIS B  58     -11.921  14.599 -73.001  1.00 29.08              
ATOM   2009  CE1 HIS B  58     -11.687  16.128 -71.447  1.00 28.37              
ATOM   2010  NE2 HIS B  58     -12.566  15.344 -72.044  1.00 31.99              
ATOM   2011  H   HIS B  58      -7.355  13.395 -74.755  1.00  0.00              
ATOM   2012  HA  HIS B  58      -8.011  14.278 -72.164  1.00  0.00              
ATOM   2013 1HB  HIS B  58      -8.946  15.341 -74.168  1.00  0.00              
ATOM   2014 2HB  HIS B  58      -9.839  13.855 -74.571  1.00  0.00              
ATOM   2015  HD2 HIS B  58     -12.480  13.885 -73.607  1.00  0.00              
ATOM   2016  HE1 HIS B  58     -11.807  16.857 -70.646  1.00  0.00              
ATOM   2017  HE2 HIS B  58     -13.553  15.293 -71.838  1.00  0.00              
ATOM   2018  N   SER B  59      -9.752  11.592 -72.842  1.00 13.81              
ATOM   2019  CA  SER B  59     -10.550  10.562 -72.193  1.00 11.90              
ATOM   2020  C   SER B  59      -9.811   9.859 -71.067  1.00 11.41              
ATOM   2021  O   SER B  59     -10.417   9.487 -70.059  1.00 13.39              
ATOM   2022  CB  SER B  59     -11.029   9.530 -73.220  1.00 13.87              
ATOM   2023  OG  SER B  59      -9.966   8.707 -73.667  1.00 13.20              
ATOM   2024  H   SER B  59      -9.599  11.540 -73.839  1.00  0.00              
ATOM   2025  HA  SER B  59     -11.499  10.932 -71.802  1.00  0.00              
ATOM   2026 1HB  SER B  59     -11.795   8.908 -72.758  1.00  0.00              
ATOM   2027 2HB  SER B  59     -11.457  10.057 -74.072  1.00  0.00              
ATOM   2028  HG  SER B  59      -9.153   8.969 -73.228  1.00  0.00              
ATOM   2029  N   ALA B  60      -8.504   9.683 -71.233  1.00 11.61              
ATOM   2030  CA  ALA B  60      -7.684   9.008 -70.236  1.00 12.55              
ATOM   2031  C   ALA B  60      -7.179   9.948 -69.149  1.00 12.45              
ATOM   2032  O   ALA B  60      -6.681   9.497 -68.116  1.00 15.46              
ATOM   2033  CB  ALA B  60      -6.504   8.329 -70.920  1.00 13.67              
ATOM   2034  H   ALA B  60      -8.069  10.028 -72.077  1.00  0.00              
ATOM   2035  HA  ALA B  60      -8.290   8.250 -69.741  1.00  0.00              
ATOM   2036 1HB  ALA B  60      -5.892   7.825 -70.172  1.00  0.00              
ATOM   2037 2HB  ALA B  60      -6.871   7.599 -71.640  1.00  0.00              
ATOM   2038 3HB  ALA B  60      -5.904   9.077 -71.435  1.00  0.00              
ATOM   2039  N   GLY B  61      -7.301  11.248 -69.386  1.00 13.34              
ATOM   2040  CA  GLY B  61      -6.838  12.222 -68.413  1.00 14.64              
ATOM   2041  C   GLY B  61      -5.331  12.168 -68.241  1.00 15.23              
ATOM   2042  O   GLY B  61      -4.812  12.430 -67.154  1.00 16.29              
ATOM   2043  H   GLY B  61      -7.718  11.573 -70.246  1.00  0.00              
ATOM   2044 1HA  GLY B  61      -7.118  13.221 -68.748  1.00  0.00              
ATOM   2045 2HA  GLY B  61      -7.308  12.016 -67.452  1.00  0.00              
ATOM   2046  N   GLY B  62      -4.620  11.830 -69.310  1.00 12.68              
ATOM   2047  CA  GLY B  62      -3.177  11.747 -69.217  1.00 13.15              
ATOM   2048  C   GLY B  62      -2.481  11.259 -70.468  1.00 10.96              
ATOM   2049  O   GLY B  62      -3.036  11.295 -71.571  1.00 10.29              
ATOM   2050  H   GLY B  62      -5.068  11.628 -70.192  1.00  0.00              
ATOM   2051 1HA  GLY B  62      -2.778  12.737 -68.994  1.00  0.00              
ATOM   2052 2HA  GLY B  62      -2.910  11.060 -68.414  1.00  0.00              
ATOM   2053  N   VAL B  63      -1.257  10.786 -70.276  1.00 10.87              
ATOM   2054  CA  VAL B  63      -0.413  10.308 -71.360  1.00  9.70              
ATOM   2055  C   VAL B  63      -0.594   8.820 -71.636  1.00 11.69              
ATOM   2056  O   VAL B  63      -0.547   7.996 -70.719  1.00 12.78              
ATOM   2057  CB  VAL B  63       1.069  10.595 -71.035  1.00 10.74              
ATOM   2058  CG1 VAL B  63       1.963  10.099 -72.153  1.00 11.80              
ATOM   2059  CG2 VAL B  63       1.267  12.089 -70.824  1.00 11.49              
ATOM   2060  H   VAL B  63      -0.903  10.761 -69.330  1.00  0.00              
ATOM   2061  HA  VAL B  63      -0.678  10.782 -72.306  1.00  0.00              
ATOM   2062  HB  VAL B  63       1.329  10.099 -70.101  1.00  0.00              
ATOM   2063 1HG1 VAL B  63       3.004  10.310 -71.906  1.00  0.00              
ATOM   2064 2HG1 VAL B  63       1.830   9.025 -72.275  1.00  0.00              
ATOM   2065 3HG1 VAL B  63       1.701  10.606 -73.081  1.00  0.00              
ATOM   2066 1HG2 VAL B  63       2.314  12.289 -70.594  1.00  0.00              
ATOM   2067 2HG2 VAL B  63       0.985  12.625 -71.730  1.00  0.00              
ATOM   2068 3HG2 VAL B  63       0.644  12.426 -69.995  1.00  0.00              
ATOM   2069  N   THR B  64      -0.805   8.487 -72.904  1.00 10.18              
ATOM   2070  CA  THR B  64      -0.990   7.101 -73.320  1.00 10.55              
ATOM   2071  C   THR B  64       0.068   6.726 -74.352  1.00 10.45              
ATOM   2072  O   THR B  64       0.876   7.561 -74.759  1.00 10.71              
ATOM   2073  CB  THR B  64      -2.369   6.880 -73.962  1.00 11.13              
ATOM   2074  OG1 THR B  64      -2.439   7.611 -75.193  1.00 12.57              
ATOM   2075  CG2 THR B  64      -3.476   7.342 -73.023  1.00 14.50              
ATOM   2076  H   THR B  64      -0.838   9.218 -73.600  1.00  0.00              
ATOM   2077  HA  THR B  64      -0.899   6.441 -72.457  1.00  0.00              
ATOM   2078  HB  THR B  64      -2.494   5.819 -74.177  1.00  0.00              
ATOM   2079  HG1 THR B  64      -1.609   8.073 -75.339  1.00  0.00              
ATOM   2080 1HG2 THR B  64      -4.444   7.177 -73.495  1.00  0.00              
ATOM   2081 2HG2 THR B  64      -3.423   6.776 -72.093  1.00  0.00              
ATOM   2082 3HG2 THR B  64      -3.351   8.403 -72.810  1.00  0.00              
ATOM   2083  N   GLU B  65       0.050   5.470 -74.781  1.00 11.40              
ATOM   2084  CA  GLU B  65       1.011   4.997 -75.764  1.00 10.84              
ATOM   2085  C   GLU B  65       0.922   5.808 -77.058  1.00 10.26              
ATOM   2086  O   GLU B  65       1.938   6.078 -77.699  1.00 10.41              
ATOM   2087  CB  GLU B  65       0.772   3.511 -76.049  1.00 14.51              
ATOM   2088  CG  GLU B  65       1.981   2.776 -76.601  1.00 22.61              
ATOM   2089  CD  GLU B  65       3.212   2.934 -75.721  1.00 24.07              
ATOM   2090  OE1 GLU B  65       3.057   3.056 -74.488  1.00 25.09              
ATOM   2091  OE2 GLU B  65       4.338   2.922 -76.258  1.00 31.76              
ATOM   2092  H   GLU B  65      -0.643   4.828 -74.422  1.00  0.00              
ATOM   2093  HA  GLU B  65       2.024   5.126 -75.383  1.00  0.00              
ATOM   2094 1HB  GLU B  65       0.466   3.052 -75.109  1.00  0.00              
ATOM   2095 2HB  GLU B  65      -0.048   3.452 -76.766  1.00  0.00              
ATOM   2096 1HG  GLU B  65       1.804   1.713 -76.767  1.00  0.00              
ATOM   2097 2HG  GLU B  65       2.164   3.265 -77.557  1.00  0.00              
ATOM   2098  N   LYS B  66      -0.288   6.203 -77.443  1.00 10.38              
ATOM   2099  CA  LYS B  66      -0.457   6.987 -78.663  1.00  9.51              
ATOM   2100  C   LYS B  66       0.283   8.316 -78.546  1.00  7.98              
ATOM   2101  O   LYS B  66       0.877   8.792 -79.512  1.00  8.78              
ATOM   2102  CB  LYS B  66      -1.939   7.251 -78.933  1.00 10.41              
ATOM   2103  CG  LYS B  66      -2.211   7.977 -80.241  1.00 12.25              
ATOM   2104  CD  LYS B  66      -1.780   7.143 -81.436  1.00 13.63              
ATOM   2105  CE  LYS B  66      -2.206   7.797 -82.741  1.00 16.67              
ATOM   2106  NZ  LYS B  66      -1.821   6.971 -83.919  1.00 26.79              
ATOM   2107  H   LYS B  66      -1.103   5.964 -76.895  1.00  0.00              
ATOM   2108  HA  LYS B  66      -0.042   6.442 -79.512  1.00  0.00              
ATOM   2109 1HB  LYS B  66      -2.439   6.282 -78.941  1.00  0.00              
ATOM   2110 2HB  LYS B  66      -2.314   7.845 -78.100  1.00  0.00              
ATOM   2111 1HG  LYS B  66      -3.279   8.183 -80.306  1.00  0.00              
ATOM   2112 2HG  LYS B  66      -1.661   8.917 -80.236  1.00  0.00              
ATOM   2113 1HD  LYS B  66      -0.695   7.039 -81.415  1.00  0.00              
ATOM   2114 2HD  LYS B  66      -2.239   6.158 -81.355  1.00  0.00              
ATOM   2115 1HE  LYS B  66      -3.287   7.927 -82.723  1.00  0.00              
ATOM   2116 2HE  LYS B  66      -1.725   8.773 -82.806  1.00  0.00              
ATOM   2117 1HZ  LYS B  66      -2.117   7.435 -84.766  1.00  0.00              
ATOM   2118 2HZ  LYS B  66      -0.817   6.852 -83.934  1.00  0.00              
ATOM   2119 3HZ  LYS B  66      -2.266   6.067 -83.856  1.00  0.00              
ATOM   2120  N   ASP B  67       0.235   8.921 -77.365  1.00  7.75              
ATOM   2121  CA  ASP B  67       0.917  10.188 -77.150  1.00  7.46              
ATOM   2122  C   ASP B  67       2.421  10.021 -77.302  1.00  8.01              
ATOM   2123  O   ASP B  67       3.091  10.867 -77.893  1.00  7.83              
ATOM   2124  CB  ASP B  67       0.562  10.726 -75.772  1.00  8.50              
ATOM   2125  CG  ASP B  67      -0.905  11.051 -75.660  1.00  9.02              
ATOM   2126  OD1 ASP B  67      -1.377  11.886 -76.458  1.00  8.77              
ATOM   2127  OD2 ASP B  67      -1.589  10.466 -74.793  1.00 10.57              
ATOM   2128  H   ASP B  67      -0.277   8.503 -76.602  1.00  0.00              
ATOM   2129  HA  ASP B  67       0.604  10.907 -77.906  1.00  0.00              
ATOM   2130 1HB  ASP B  67       0.884  10.078 -74.957  1.00  0.00              
ATOM   2131 2HB  ASP B  67       1.156  11.642 -75.766  1.00  0.00              
ATOM   2132  N   ARG B  68       2.958   8.925 -76.775  1.00  7.97              
ATOM   2133  CA  ARG B  68       4.387   8.677 -76.897  1.00  9.43              
ATOM   2134  C   ARG B  68       4.772   8.434 -78.348  1.00  8.58              
ATOM   2135  O   ARG B  68       5.852   8.838 -78.782  1.00  9.20              
ATOM   2136  CB  ARG B  68       4.794   7.509 -76.001  1.00  9.69              
ATOM   2137  CG  ARG B  68       4.769   7.853 -74.520  1.00 10.74              
ATOM   2138  CD  ARG B  68       5.339   6.731 -73.665  1.00 14.44              
ATOM   2139  NE  ARG B  68       4.356   5.690 -73.379  1.00 15.30              
ATOM   2140  CZ  ARG B  68       3.443   5.769 -72.415  1.00 19.67              
ATOM   2141  NH1 ARG B  68       3.388   6.842 -71.638  1.00 17.14              
ATOM   2142  NH2 ARG B  68       2.587   4.774 -72.229  1.00 21.18              
ATOM   2143  H   ARG B  68       2.382   8.255 -76.285  1.00  0.00              
ATOM   2144  HA  ARG B  68       4.944   9.545 -76.543  1.00  0.00              
ATOM   2145 1HB  ARG B  68       4.103   6.693 -76.207  1.00  0.00              
ATOM   2146 2HB  ARG B  68       5.801   7.216 -76.299  1.00  0.00              
ATOM   2147 1HG  ARG B  68       5.359   8.756 -74.364  1.00  0.00              
ATOM   2148 2HG  ARG B  68       3.735   8.039 -74.225  1.00  0.00              
ATOM   2149 1HD  ARG B  68       6.178   6.277 -74.190  1.00  0.00              
ATOM   2150 2HD  ARG B  68       5.685   7.147 -72.719  1.00  0.00              
ATOM   2151  HE  ARG B  68       4.212   4.798 -73.832  1.00  0.00              
ATOM   2152 1HH1 ARG B  68       4.041   7.600 -71.779  1.00  0.00              
ATOM   2153 2HH1 ARG B  68       2.693   6.896 -70.906  1.00  0.00              
ATOM   2154 1HH2 ARG B  68       2.630   3.956 -72.822  1.00  0.00              
ATOM   2155 2HH2 ARG B  68       1.896   4.836 -71.496  1.00  0.00              
ATOM   2156  N   GLU B  69       3.891   7.781 -79.099  1.00  9.07              
ATOM   2157  CA  GLU B  69       4.148   7.540 -80.510  1.00  9.41              
ATOM   2158  C   GLU B  69       4.195   8.886 -81.232  1.00  9.13              
ATOM   2159  O   GLU B  69       5.078   9.131 -82.049  1.00  9.77              
ATOM   2160  CB  GLU B  69       3.043   6.678 -81.122  1.00 10.71              
ATOM   2161  CG  GLU B  69       3.200   6.477 -82.617  1.00 17.86              
ATOM   2162  CD  GLU B  69       2.032   5.748 -83.245  1.00 24.64              
ATOM   2163  OE1 GLU B  69       2.101   5.465 -84.458  1.00 28.09              
ATOM   2164  OE2 GLU B  69       1.048   5.456 -82.534  1.00 28.99              
ATOM   2165  H   GLU B  69       3.031   7.446 -78.691  1.00  0.00              
ATOM   2166  HA  GLU B  69       5.099   7.020 -80.629  1.00  0.00              
ATOM   2167 1HB  GLU B  69       3.071   5.715 -80.611  1.00  0.00              
ATOM   2168 2HB  GLU B  69       2.096   7.175 -80.909  1.00  0.00              
ATOM   2169 1HG  GLU B  69       3.359   7.406 -83.166  1.00  0.00              
ATOM   2170 2HG  GLU B  69       4.089   5.852 -82.700  1.00  0.00              
ATOM   2171  N   MET B  70       3.238   9.761 -80.931  1.00  8.74              
ATOM   2172  CA  MET B  70       3.206  11.072 -81.568  1.00  8.26              
ATOM   2173  C   MET B  70       4.452  11.885 -81.226  1.00  7.45              
ATOM   2174  O   MET B  70       4.965  12.617 -82.066  1.00  7.75              
ATOM   2175  CB  MET B  70       1.943  11.843 -81.170  1.00  8.37              
ATOM   2176  CG  MET B  70       0.646  11.166 -81.600  1.00  9.53              
ATOM   2177  SD  MET B  70       0.581  10.711 -83.360  1.00 11.04              
ATOM   2178  CE  MET B  70       0.495  12.334 -84.124  1.00 11.81              
ATOM   2179  H   MET B  70       2.523   9.525 -80.257  1.00  0.00              
ATOM   2180  HA  MET B  70       3.210  10.958 -82.652  1.00  0.00              
ATOM   2181 1HB  MET B  70       1.963  11.947 -80.086  1.00  0.00              
ATOM   2182 2HB  MET B  70       2.014  12.829 -81.631  1.00  0.00              
ATOM   2183 1HG  MET B  70       0.524  10.258 -81.008  1.00  0.00              
ATOM   2184 2HG  MET B  70      -0.178  11.848 -81.394  1.00  0.00              
ATOM   2185 1HE  MET B  70       0.449  12.226 -85.207  1.00  0.00              
ATOM   2186 2HE  MET B  70      -0.398  12.855 -83.773  1.00  0.00              
ATOM   2187 3HE  MET B  70       1.381  12.911 -83.854  1.00  0.00              
ATOM   2188  N   ALA B  71       4.937  11.754 -79.996  1.00  7.25              
ATOM   2189  CA  ALA B  71       6.137  12.470 -79.584  1.00  8.28              
ATOM   2190  C   ALA B  71       7.335  12.002 -80.418  1.00  7.95              
ATOM   2191  O   ALA B  71       8.128  12.811 -80.897  1.00  8.41              
ATOM   2192  CB  ALA B  71       6.401  12.232 -78.106  1.00  8.51              
ATOM   2193  H   ALA B  71       4.471  11.152 -79.333  1.00  0.00              
ATOM   2194  HA  ALA B  71       5.982  13.537 -79.747  1.00  0.00              
ATOM   2195 1HB  ALA B  71       7.300  12.770 -77.807  1.00  0.00              
ATOM   2196 2HB  ALA B  71       5.553  12.590 -77.522  1.00  0.00              
ATOM   2197 3HB  ALA B  71       6.541  11.167 -77.929  1.00  0.00              
ATOM   2198  N   ARG B  72       7.461  10.693 -80.599  1.00  8.75              
ATOM   2199  CA  ARG B  72       8.572  10.163 -81.379  1.00 10.82              
ATOM   2200  C   ARG B  72       8.469  10.581 -82.844  1.00  9.64              
ATOM   2201  O   ARG B  72       9.480  10.913 -83.474  1.00 10.99              
ATOM   2202  CB  ARG B  72       8.619   8.639 -81.269  1.00 15.98              
ATOM   2203  CG  ARG B  72       9.062   8.130 -79.912  1.00 18.40              
ATOM   2204  CD  ARG B  72       9.311   6.632 -79.955  1.00 22.85              
ATOM   2205  NE  ARG B  72       8.071   5.867 -80.007  1.00 27.71              
ATOM   2206  CZ  ARG B  72       7.327   5.591 -78.942  1.00 24.84              
ATOM   2207  NH1 ARG B  72       7.700   6.013 -77.737  1.00 27.69              
ATOM   2208  NH2 ARG B  72       6.215   4.892 -79.086  1.00 26.13              
ATOM   2209  H   ARG B  72       6.791  10.052 -80.198  1.00  0.00              
ATOM   2210  HA  ARG B  72       9.516  10.528 -80.973  1.00  0.00              
ATOM   2211 1HB  ARG B  72       7.618   8.272 -81.489  1.00  0.00              
ATOM   2212 2HB  ARG B  72       9.311   8.287 -82.035  1.00  0.00              
ATOM   2213 1HG  ARG B  72       9.978   8.648 -79.628  1.00  0.00              
ATOM   2214 2HG  ARG B  72       8.279   8.353 -79.186  1.00  0.00              
ATOM   2215 1HD  ARG B  72       9.902   6.397 -80.840  1.00  0.00              
ATOM   2216 2HD  ARG B  72       9.863   6.339 -79.062  1.00  0.00              
ATOM   2217  HE  ARG B  72       7.604   5.450 -80.802  1.00  0.00              
ATOM   2218 1HH1 ARG B  72       8.552   6.546 -77.633  1.00  0.00              
ATOM   2219 2HH1 ARG B  72       7.130   5.800 -76.931  1.00  0.00              
ATOM   2220 1HH2 ARG B  72       5.938   4.572 -80.005  1.00  0.00              
ATOM   2221 2HH2 ARG B  72       5.648   4.679 -78.279  1.00  0.00              
ATOM   2222  N   LEU B  73       7.255  10.585 -83.386  1.00  8.78              
ATOM   2223  CA  LEU B  73       7.064  10.981 -84.775  1.00 10.63              
ATOM   2224  C   LEU B  73       7.340  12.476 -84.934  1.00  9.29              
ATOM   2225  O   LEU B  73       7.795  12.917 -85.991  1.00 10.57              
ATOM   2226  CB  LEU B  73       5.647  10.629 -85.235  1.00 11.44              
ATOM   2227  CG  LEU B  73       5.379   9.121 -85.336  1.00 12.49              
ATOM   2228  CD1 LEU B  73       3.916   8.872 -85.641  1.00 13.66              
ATOM   2229  CD2 LEU B  73       6.267   8.510 -86.417  1.00 17.12              
ATOM   2230  H   LEU B  73       6.452  10.311 -82.838  1.00  0.00              
ATOM   2231  HA  LEU B  73       7.781  10.458 -85.406  1.00  0.00              
ATOM   2232 1HB  LEU B  73       5.082  11.063 -84.411  1.00  0.00              
ATOM   2233 2HB  LEU B  73       5.386  11.138 -86.162  1.00  0.00              
ATOM   2234  HG  LEU B  73       5.664   8.676 -84.383  1.00  0.00              
ATOM   2235 1HD1 LEU B  73       3.735   7.799 -85.712  1.00  0.00              
ATOM   2236 2HD1 LEU B  73       3.301   9.291 -84.844  1.00  0.00              
ATOM   2237 3HD1 LEU B  73       3.655   9.346 -86.587  1.00  0.00              
ATOM   2238 1HD2 LEU B  73       6.073   7.439 -86.485  1.00  0.00              
ATOM   2239 2HD2 LEU B  73       6.049   8.980 -87.376  1.00  0.00              
ATOM   2240 3HD2 LEU B  73       7.315   8.673 -86.163  1.00  0.00              
ATOM   2241  N   THR B  74       7.080  13.251 -83.883  1.00  9.07              
ATOM   2242  CA  THR B  74       7.336  14.687 -83.915  1.00  8.88              
ATOM   2243  C   THR B  74       8.847  14.921 -84.003  1.00  8.96              
ATOM   2244  O   THR B  74       9.318  15.720 -84.815  1.00  9.81              
ATOM   2245  CB  THR B  74       6.771  15.386 -82.653  1.00  7.82              
ATOM   2246  OG1 THR B  74       5.338  15.298 -82.657  1.00  9.20              
ATOM   2247  CG2 THR B  74       7.167  16.849 -82.629  1.00  9.54              
ATOM   2248  H   THR B  74       6.698  12.837 -83.044  1.00  0.00              
ATOM   2249  HA  THR B  74       6.870  15.125 -84.798  1.00  0.00              
ATOM   2250  HB  THR B  74       7.167  14.890 -81.767  1.00  0.00              
ATOM   2251  HG1 THR B  74       5.049  14.826 -83.441  1.00  0.00              
ATOM   2252 1HG2 THR B  74       6.760  17.320 -81.733  1.00  0.00              
ATOM   2253 2HG2 THR B  74       8.253  16.932 -82.622  1.00  0.00              
ATOM   2254 3HG2 THR B  74       6.771  17.347 -83.513  1.00  0.00              
ATOM   2255  N   ASP B  75       9.611  14.223 -83.169  1.00  9.24              
ATOM   2256  CA  ASP B  75      11.064  14.373 -83.203  1.00  9.36              
ATOM   2257  C   ASP B  75      11.635  13.938 -84.541  1.00  9.96              
ATOM   2258  O   ASP B  75      12.602  14.525 -85.030  1.00 12.18              
ATOM   2259  CB  ASP B  75      11.732  13.543 -82.108  1.00  9.68              
ATOM   2260  CG  ASP B  75      11.672  14.206 -80.756  1.00 10.15              
ATOM   2261  OD1 ASP B  75      11.587  15.449 -80.699  1.00 14.49              
ATOM   2262  OD2 ASP B  75      11.733  13.481 -79.744  1.00 11.89              
ATOM   2263  H   ASP B  75       9.198  13.585 -82.505  1.00  0.00              
ATOM   2264  HA  ASP B  75      11.331  15.418 -83.051  1.00  0.00              
ATOM   2265 1HB  ASP B  75      11.358  12.522 -82.048  1.00  0.00              
ATOM   2266 2HB  ASP B  75      12.759  13.534 -82.473  1.00  0.00              
ATOM   2267  N   ALA B  76      11.044  12.902 -85.121  1.00 11.21              
ATOM   2268  CA  ALA B  76      11.512  12.389 -86.399  1.00 11.39              
ATOM   2269  C   ALA B  76      11.457  13.457 -87.490  1.00 13.70              
ATOM   2270  O   ALA B  76      12.250  13.429 -88.433  1.00 14.96              
ATOM   2271  CB  ALA B  76      10.687  11.178 -86.802  1.00 15.05              
ATOM   2272  H   ALA B  76      10.255  12.458 -84.672  1.00  0.00              
ATOM   2273  HA  ALA B  76      12.554  12.086 -86.294  1.00  0.00              
ATOM   2274 1HB  ALA B  76      11.042  10.799 -87.760  1.00  0.00              
ATOM   2275 2HB  ALA B  76      10.787  10.401 -86.044  1.00  0.00              
ATOM   2276 3HB  ALA B  76       9.641  11.466 -86.892  1.00  0.00              
ATOM   2277  N   LEU B  77      10.526  14.398 -87.360  1.00 12.64              
ATOM   2278  CA  LEU B  77      10.377  15.476 -88.337  1.00 15.68              
ATOM   2279  C   LEU B  77      11.648  16.308 -88.453  1.00 18.15              
ATOM   2280  O   LEU B  77      11.903  16.928 -89.486  1.00 20.98              
ATOM   2281  CB  LEU B  77       9.224  16.400 -87.938  1.00 12.97              
ATOM   2282  CG  LEU B  77       7.814  15.814 -87.855  1.00 13.22              
ATOM   2283  CD1 LEU B  77       6.865  16.855 -87.271  1.00 14.79              
ATOM   2284  CD2 LEU B  77       7.352  15.384 -89.239  1.00 16.13              
ATOM   2285  H   LEU B  77       9.906  14.366 -86.564  1.00  0.00              
ATOM   2286  HA  LEU B  77      10.166  15.053 -89.318  1.00  0.00              
ATOM   2287 1HB  LEU B  77       9.552  16.671 -86.937  1.00  0.00              
ATOM   2288 2HB  LEU B  77       9.188  17.293 -88.563  1.00  0.00              
ATOM   2289  HG  LEU B  77       7.872  14.920 -87.233  1.00  0.00              
ATOM   2290 1HD1 LEU B  77       5.859  16.438 -87.210  1.00  0.00              
ATOM   2291 2HD1 LEU B  77       7.201  17.134 -86.272  1.00  0.00              
ATOM   2292 3HD1 LEU B  77       6.854  17.737 -87.911  1.00  0.00              
ATOM   2293 1HD2 LEU B  77       6.347  14.966 -89.172  1.00  0.00              
ATOM   2294 2HD2 LEU B  77       7.344  16.248 -89.904  1.00  0.00              
ATOM   2295 3HD2 LEU B  77       8.033  14.630 -89.632  1.00  0.00              
ATOM   2296  N   LEU B  78      12.440  16.329 -87.388  1.00 17.15              
ATOM   2297  CA  LEU B  78      13.677  17.101 -87.368  1.00 18.98              
ATOM   2298  C   LEU B  78      14.795  16.419 -88.148  1.00 23.68              
ATOM   2299  O   LEU B  78      15.734  17.079 -88.596  1.00 25.09              
ATOM   2300  CB  LEU B  78      14.141  17.317 -85.924  1.00 20.15              
ATOM   2301  CG  LEU B  78      13.176  18.012 -84.959  1.00 24.00              
ATOM   2302  CD1 LEU B  78      13.768  18.000 -83.556  1.00 26.22              
ATOM   2303  CD2 LEU B  78      12.913  19.437 -85.420  1.00 26.76              
ATOM   2304  H   LEU B  78      12.179  15.797 -86.569  1.00  0.00              
ATOM   2305  HA  LEU B  78      13.511  18.071 -87.835  1.00  0.00              
ATOM   2306 1HB  LEU B  78      14.261  16.278 -85.619  1.00  0.00              
ATOM   2307 2HB  LEU B  78      15.105  17.822 -85.881  1.00  0.00              
ATOM   2308  HG  LEU B  78      12.230  17.473 -85.002  1.00  0.00              
ATOM   2309 1HD1 LEU B  78      13.083  18.495 -82.867  1.00  0.00              
ATOM   2310 2HD1 LEU B  78      13.922  16.969 -83.235  1.00  0.00              
ATOM   2311 3HD1 LEU B  78      14.722  18.526 -83.558  1.00  0.00              
ATOM   2312 1HD2 LEU B  78      12.225  19.921 -84.726  1.00  0.00              
ATOM   2313 2HD2 LEU B  78      13.851  19.990 -85.446  1.00  0.00              
ATOM   2314 3HD2 LEU B  78      12.471  19.421 -86.416  1.00  0.00              
ATOM   2315  N   GLN B  79      14.684  15.104 -88.315  1.00 25.78              
ATOM   2316  CA  GLN B  79      15.703  14.325 -89.013  1.00 34.77              
ATOM   2317  C   GLN B  79      17.096  14.780 -88.597  1.00 34.65              
ATOM   2318  O   GLN B  79      17.884  15.262 -89.413  1.00 34.19              
ATOM   2319  CB  GLN B  79      15.542  14.437 -90.533  1.00 40.48              
ATOM   2320  CG  GLN B  79      14.427  13.565 -91.093  1.00 48.02              
ATOM   2321  CD  GLN B  79      13.087  14.270 -91.128  1.00 51.44              
ATOM   2322  OE1 GLN B  79      12.040  13.636 -91.267  1.00 53.40              
ATOM   2323  NE2 GLN B  79      13.115  15.590 -91.022  1.00 56.42              
ATOM   2324  H   GLN B  79      13.870  14.632 -87.946  1.00  0.00              
ATOM   2325  HA  GLN B  79      15.621  13.277 -88.727  1.00  0.00              
ATOM   2326 1HB  GLN B  79      15.344  15.486 -90.752  1.00  0.00              
ATOM   2327 2HB  GLN B  79      16.498  14.149 -90.972  1.00  0.00              
ATOM   2328 1HG  GLN B  79      14.526  13.004 -92.023  1.00  0.00              
ATOM   2329 2HG  GLN B  79      14.427  12.872 -90.251  1.00  0.00              
ATOM   2330 1HE2 GLN B  79      12.260  16.111 -91.039  1.00  0.00              
ATOM   2331 2HE2 GLN B  79      13.988  16.066 -90.924  1.00  0.00              
ATOM   2332  N   ARG B  80      17.379  14.625 -87.309  1.00 34.39              
ATOM   2333  CA  ARG B  80      18.660  15.003 -86.729  1.00 33.15              
ATOM   2334  C   ARG B  80      19.748  14.013 -87.126  1.00 33.21              
ATOM   2335  O   ARG B  80      20.836  14.469 -87.535  1.00 32.65              
ATOM   2336  OXT ARG B  80      19.502  12.794 -87.012  1.00 37.67              
ATOM   2337  CB  ARG B  80      18.537  15.057 -85.207  1.00 31.79              
ATOM   2338  CG  ARG B  80      17.548  16.097 -84.706  1.00 28.44              
ATOM   2339  CD  ARG B  80      17.169  15.841 -83.260  1.00 29.51              
ATOM   2340  NE  ARG B  80      16.419  14.596 -83.117  1.00 22.61              
ATOM   2341  CZ  ARG B  80      16.005  14.098 -81.956  1.00 22.15              
ATOM   2342  NH1 ARG B  80      16.267  14.740 -80.827  1.00 27.52              
ATOM   2343  NH2 ARG B  80      15.329  12.959 -81.927  1.00 22.08              
ATOM   2344  H   ARG B  80      16.668  14.226 -86.713  1.00  0.00              
ATOM   2345  HA  ARG B  80      18.931  16.008 -87.056  1.00  0.00              
ATOM   2346 1HB  ARG B  80      18.227  14.066 -84.877  1.00  0.00              
ATOM   2347 2HB  ARG B  80      19.531  15.276 -84.815  1.00  0.00              
ATOM   2348 1HG  ARG B  80      18.008  17.082 -84.794  1.00  0.00              
ATOM   2349 2HG  ARG B  80      16.656  16.056 -85.332  1.00  0.00              
ATOM   2350 1HD  ARG B  80      18.077  15.777 -82.662  1.00  0.00              
ATOM   2351 2HD  ARG B  80      16.556  16.667 -82.903  1.00  0.00              
ATOM   2352  HE  ARG B  80      16.108  13.946 -83.827  1.00  0.00              
ATOM   2353 1HH1 ARG B  80      16.782  15.609 -80.850  1.00  0.00              
ATOM   2354 2HH1 ARG B  80      15.951  14.357 -79.947  1.00  0.00              
ATOM   2355 1HH2 ARG B  80      15.130  12.471 -82.790  1.00  0.00              
ATOM   2356 2HH2 ARG B  80      15.017  12.582 -81.044  1.00  0.00              
TER                                                                             
# All scores below are weighted scores, not raw scores.
#BEGIN_POSE_ENERGIES_TABLE msd_output_1_AA_13.pdb
label fa_atr fa_rep fa_sol fa_intra_rep pro_close fa_pair hbond_sr_bb hbond_lr_bb hbond_bb_sc hbond_sc dslf_ss_dst dslf_cs_ang dslf_ss_dih dslf_ca_dih rama omega fa_dun p_aa_pp ref total
weights 0.8 0.44 0.65 0.004 1 0.49 0.585 1.17 1.17 1.1 0.5 2 5 5 0.2 0.5 0.56 0.32 1 NA
pose -590.237 96.9311 308.597 1.34148 0.712193 -15.1646 -43.6872 -43.8048 -6.17756 -10.2208 0 0 0 0 -9.96378 2.80029 153.47 -14.1508 -35.58 -205.134
LYS_p:NtermProteinFull_1 -1.9229 0.293988 1.42897 0.0118914 0 -0.0011549 0 0 0 0 0 0 0 0 0 0.0166169 3.4109 0 -0.65 2.58832
ARG_2 -3.37122 2.39424 1.75914 0.0235375 0 -0.425716 0 0 0 -0.128982 0 0 0 0 -0.121155 0.00200723 3.87198 -0.0904795 -0.98 2.93336
LEU_3 -3.5262 0.243131 1.12903 0.0073866 0 0 0 -1.54943 0 0 0 0 0 0 -0.0536669 0.176345 1.84174 -0.114017 -0.1 -1.94566
VAL_4 -2.61764 1.76355 0.928457 0.0139525 0 0 0 0 0 0 0 0 0 0 -0.148625 0.0441727 1.0746 -0.21988 0.29 1.12859
LYS_5 -3.78342 0.483095 2.35077 0.00609192 0 -0.166755 0 -1.41494 0 -0.349667 0 0 0 0 0.135504 0.0196419 1.32168 0.0042048 -0.65 -2.0438
THR_6 -2.47461 0.332995 1.14655 0.00547765 0 -0.0140883 0 0 0 0 0 0 0 0 -0.0309968 0.000107349 0.502633 -0.0162786 -0.27 -0.818209
PHE_7 -6.41359 0.645783 1.8378 0.0246511 0 0 0 -1.5678 0 0 0 0 0 0 -0.0979637 0.00914765 0.576848 -0.0609913 0.63 -4.41611
ALA_8 -1.54778 0.224587 0.635086 0.000718733 0 0 0 0 0 0 0 0 0 0 -0.114459 0.00281084 0 0.0162227 0.16 -0.622816
PHE_9 -6.65173 1.22615 2.05651 0.0233901 0.125861 0 0 -0.403821 0 0 0 0 0 0 -0.116689 0.000266304 0.701832 -0.231081 0.63 -2.63931
PRO_10 -1.97899 0.376267 1.12238 0.00228764 0.132264 0 0 0 0 0 0 0 0 0 -0.0785306 0.00287839 0.836001 -0.116846 0.02 0.317705
ASN_11 -4.83245 0.326241 3.28102 0.00884826 0 -0.0192681 0 0 -0.444963 0 0 0 0 0 0.509246 0.000371958 1.27065 -0.127682 -0.89 -0.917977
PHE_12 -6.187 3.36625 1.97296 0.04267 0 0 -0.388702 0 0 0 0 0 0 0 0.0598856 0.00431006 2.44714 0.00151907 0.63 1.94903
ARG_13 -3.58489 0.296824 2.6316 0.00995427 0 -0.245212 -0.41431 0 0 0 0 0 0 0 0.0770201 0.000488 1.3961 -0.0835129 -0.98 -0.895929
GLU_14 -4.67235 0.40079 2.87983 0.00462281 0 0.0243413 -0.406064 0 -0.30594 0 0 0 0 0 -0.267281 0.0070026 1.77151 -0.141008 -0.81 -1.51455
SER_15 -5.36933 0.79879 3.02263 0.000773542 0 0.0192077 -0.434998 0 -0.139023 0 0 0 0 0 -0.0232227 0.00246755 0.449269 0.162271 -0.37 -1.88117
LEU_16 -4.71381 0.961489 2.79103 0.0102864 0 0 -0.791355 0 0 0 0 0 0 0 -0.106749 0.00397734 0.86443 -0.113694 -0.1 -1.1944
ASP_17 -4.06941 0.291511 2.70199 0.00285606 0 -0.208743 -0.59759 0 0 0 0 0 0 0 -0.0460701 0.000588898 0.791105 0.0534292 -0.67 -1.75033
PHE_18 -6.56771 0.908275 1.4812 0.0238379 0 0 -0.836506 0 0 0 0 0 0 0 -0.0620143 0.00134158 0.508165 0.0462762 0.63 -3.86713
ALA_19 -4.0754 0.272323 1.78378 0.000723292 0 0 -0.816284 0 0 0 0 0 0 0 -0.158363 0.0010864 0 -0.16232 0.16 -2.99446
ASN_20 -4.29966 0.398792 3.12239 0.00377608 0 -0.121575 -0.775625 0 0 0 0 0 0 0 -0.0390564 0.015176 0.599191 0.0808659 -0.89 -1.90573
ARG_21 -5.11575 0.620986 3.19202 0.0101698 0 -0.029839 -0.587467 0 -0.336179 0 0 0 0 0 -0.183053 0.0114956 1.68859 -0.0866025 -0.98 -1.79562
VAL_22 -4.86123 0.295637 1.53244 0.0105503 0 0 -0.852894 0 0 0 0 0 0 0 -0.0799129 0.00852887 0.377587 0.0618668 0.29 -3.21742
ARG_23 -6.91163 1.38706 4.07951 0.0285785 0 -0.523019 -0.777988 0 0 0 0 0 0 0 -0.179518 0.0016501 3.55042 -0.0768353 -0.98 -0.401771
ALA_24 -3.59825 0.432721 2.05854 0.000703421 0 0 -0.725401 0 0 0 0 0 0 0 -0.181696 0.00845615 0 -0.15362 0.16 -1.99855
LEU_25 -6.02931 0.705037 2.54501 0.008477 0 0 -0.801004 0 0 0 0 0 0 0 -0.0558926 2.42934e-05 1.18637 -0.101682 -0.1 -2.64297
ALA_26 -4.86673 0.393003 2.08831 0.000728159 0 0 -0.539282 -0.329933 0 0 0 0 0 0 -0.133685 0.000106389 0 -0.15519 0.16 -3.38267
GLU_27 -3.43428 0.260247 2.41327 0.00689082 0 -0.508886 -0.402009 0 0 -0.0503247 0 0 0 0 -0.225402 0.000895634 1.05541 -0.121431 -0.81 -1.81562
ARG_28 -3.93649 0.505499 2.74312 0.0110583 0 -0.0819521 -0.352429 0 0 0 0 0 0 0 -0.187082 0.0158029 1.89022 -0.0839971 -0.98 -0.456248
GLU_29 -3.98984 0.45589 2.72613 0.00956409 0 -0.282726 -0.40241 0 -0.0364068 -0.0392405 0 0 0 0 -0.170505 5.0016e-06 1.35613 -0.00778488 -0.81 -1.19119
ASN_30 -1.87058 0.126822 1.3118 0.0055051 0 -0.0351095 -0.116545 0 0 0 0 0 0 0 -0.298796 0.0105904 0.821007 -0.509018 -0.89 -1.44432
HIS_31 -5.30865 0.490394 2.65668 0.00304664 0 -0.160392 0 -0.329933 -0.00911979 -0.192943 0 0 0 0 0.111608 0.0810853 2.75473 -0.25427 0.56 0.402234
HIS_32 -4.04894 0.457676 1.47346 0.00390485 0.0441285 -0.0470171 0 0 0 0 0 0 0 0 -0.089713 0.000184898 0.777073 0.0145295 0.56 -0.85472
PRO_33 -3.61927 0.902547 0.671259 0.0061376 0.0557663 0 0 0 0 0 0 0 0 0 0.454203 0.378788 0.63233 0.0577895 0.02 -0.440451
ARG_34 -4.66567 0.174432 2.93117 0.00751292 0 -0.533728 0 -1.26389 0 -0.560248 0 0 0 0 -0.00281577 0.00323777 1.66249 0.0682675 -0.98 -3.15924
MET_35 -4.7013 6.34248 1.75326 0.00301013 0 0 0 -1.64765 0 0 0 0 0 0 -0.0897892 0.041855 1.46909 0.00141386 -0.34 2.83237
THR_36 -3.31008 0.266533 2.18954 0.00607792 0 -0.0801987 0 -1.55085 0 -0.162679 0 0 0 0 0.0604575 0.0107714 0.0314279 -0.0137254 -0.27 -2.82272
VAL_37 -3.68887 1.0729 1.13074 0.0176416 0 0 0 -1.6449 0 0 0 0 0 0 -0.20513 0.0131465 2.04246 -0.337729 0.29 -1.30974
GLU_38 -4.32022 0.423633 2.61222 0.00677936 0 -0.501379 -0.652026 0 0 -0.604789 0 0 0 0 0.269086 0.000709787 0.90574 0.260943 -0.81 -2.4093
TYR_39 -3.47351 0.212048 1.21079 0.02526 0 0 0 0 0 0 0 0 0 0 -0.116894 0.022243 0.648209 -0.00649225 0.51 -0.968343
GLY_40 -2.81673 0.220972 1.52021 2.47876e-05 0 0 0 -0.403821 0 0 0 0 0 0 -0.259269 7.96809e-05 0 -0.664486 -0.17 -2.57302
ARG_41 -4.76111 0.548612 3.00176 0.0119305 0 -0.288857 -0.652026 0 0 -0.604789 0 0 0 0 0.050324 0.115549 1.51636 -0.111813 -0.98 -2.15405
VAL_42 -4.75762 0.623307 1.59303 0.0134595 0 0 0 -1.5678 0 0 0 0 0 0 -0.180181 0.0574413 0.105909 -0.386208 0.29 -4.20865
THR_43 -3.46855 0.28084 2.01084 0.00629299 0 -0.0491999 0 -1.55085 0 0 0 0 0 0 -0.0219789 0.000123215 0.0810338 -0.0657435 -0.27 -3.04719
VAL_44 -3.9022 0.200139 1.29892 0.00984296 0 0 0 -1.41494 0 0 0 0 0 0 -0.213183 0.00202713 0.225288 -0.377569 0.29 -3.88167
GLU_45 -5.62509 1.81834 3.39711 0.00364756 0 -0.591214 0 -1.26389 0 -0.68923 0 0 0 0 0.0352813 0.005241 2.20638 0.12185 -0.81 -1.39158
TRP_46 -9.09403 1.03572 2.90545 0.0205253 0 0 0 -1.54943 0 -0.105298 0 0 0 0 -0.0184281 0.177361 1.22264 -0.0202973 0.91 -4.51578
TRP_47 -5.11413 0.201486 2.37229 0.0242486 0 0 0 0 -0.00911979 0 0 0 0 0 -0.0392796 0.000185128 1.38673 -0.241487 0.91 -0.509085
THR_48 -4.23926 0.196189 2.87485 0.0064364 0 -0.184941 -0.186983 -1.22446 0 -0.0307269 0 0 0 0 0.0827297 0.0108608 0.0499528 0.101649 -0.27 -2.8137
HIS_49 -1.87385 0.314639 0.99407 0.00667795 0 0.0157597 -0.215006 0 0 0 0 0 0 0 0.141528 0.0180268 0.588073 0.0787586 0.56 0.628677
SER_50 -1.40652 0.307934 0.821374 0.00404632 0 -0.0145594 0 0 0 0 0 0 0 0 -0.117896 0.00305539 0.575995 0.0362808 -0.37 -0.160289
ALA_51 -1.93235 0.497803 0.836853 0.000964642 0 0 -0.0391562 0 0 0 0 0 0 0 -0.196083 0.00128677 0 -0.0255385 0.16 -0.696221
GLY_52 -1.2285 0.127857 0.755914 2.41479e-05 0 0 -0.362832 0 0 0 0 0 0 0 -0.277275 0.00128756 0 -0.48934 -0.17 -1.64287
GLY_53 -2.42142 0.414755 1.3417 0.000134037 0 0 0 -1.22446 0 0 0 0 0 0 0.261636 0.0178472 0 -0.789496 -0.17 -2.56931
VAL_54 -3.16084 0.118789 1.60579 0.0130764 0 0 0 0 0 0 0 0 0 0 -0.214631 0.000380897 0.0821783 -0.194524 0.29 -1.45978
THR_55 -4.08588 0.271977 2.92841 0.00891332 0 -0.0733258 -0.325342 0 -0.61199 -0.0699438 0 0 0 0 -0.087345 1.03139e-05 0.0435806 -0.412435 -0.27 -2.68338
GLU_56 -3.1043 0.215941 2.39471 0.00913805 0 -0.361307 -0.416531 0 0 -0.342929 0 0 0 0 -0.208264 0.00042861 2.79094 -0.110247 -0.81 0.0575884
LYS_57 -4.67157 0.667507 3.29097 0.0084625 0 -0.611652 -0.431056 0 -0.0364068 -0.0628844 0 0 0 0 -0.198783 0.000845571 1.75012 -0.0408264 -0.65 -0.985269
ASP_58 -7.31188 0.613703 5.00771 0.00300698 0 -0.3192 -0.421162 0 -0.61199 -0.293613 0 0 0 0 -0.111138 0.00620825 1.1889 0.0418407 -0.67 -2.87762
ARG_59 -6.03242 0.294944 4.03264 0.0109131 0 -0.265515 -0.722528 0 0 -0.341749 0 0 0 0 -0.222647 0.0219983 1.9929 -0.0915119 -0.98 -2.30297
GLU_60 -4.78292 0.34007 3.09335 0.00820261 0 -0.284276 -0.850159 0 0 -0.0236439 0 0 0 0 -0.186462 0.0001843 1.2905 -0.111435 -0.81 -2.31659
MET_61 -7.01111 1.15007 2.52005 0.00371389 0 0 -0.770511 0 0 0 0 0 0 0 -0.119701 0.00711289 1.32513 -0.10545 -0.34 -3.34069
ALA_62 -3.77343 0.323914 1.89878 0.000735271 0 0 -0.825218 0 0 0 0 0 0 0 -0.106028 7.19912e-08 0 -0.141948 0.16 -2.46319
ARG_63 -4.34764 0.256187 2.82891 0.0115343 0 -0.261458 -0.789235 0 0 -0.00117995 0 0 0 0 -0.196169 0.00134957 1.53548 -0.0807796 -0.98 -2.02299
LEU_64 -4.40431 0.382403 1.7908 0.00786109 0 0 -0.49366 0 0 0 0 0 0 0 -0.141151 0.0103732 0.166252 -0.095373 -0.1 -2.87681
THR_65 -4.8097 0.509769 2.56774 0.00937204 0 0.0247583 -0.458869 0 0 -0.105298 0 0 0 0 0.0136532 0.00428901 0.180942 0.071655 -0.27 -2.26169
ASP_66 -4.28601 0.463785 3.29653 0.00449526 0 -0.32689 -0.769346 0 0 -0.349667 0 0 0 0 -0.136514 0.00164799 1.03034 0.0185075 -0.67 -1.72312
ALA_67 -2.90294 0.651036 1.67115 0.000841566 0 0 -0.645335 0 0 0 0 0 0 0 -0.209615 0.000288666 0 -0.136984 0.16 -1.41156
LEU_68 -5.36272 1.30281 2.9775 0.00552184 0 0 -0.179446 0 -0.432359 0 0 0 0 0 -0.0793311 0.0025711 0.384261 0.00312174 -0.1 -1.47807
LEU_69 -3.76931 0.982771 1.72694 0.00577823 0 0 -0.344073 0 0 0 0 0 0 0 -0.167946 0.012263 0.379402 -0.0810795 -0.1 -1.35526
GLN_70 -2.97553 1.58202 2.6734 0.0439009 0 -0.029839 -0.274503 0 -0.0961803 0 0 0 0 0 0.128931 5.93416e-06 5.44549 -0.21813 -0.97 5.30956
ARG_p:CtermProteinFull_71 -1.80465 0.106683 1.4173 0.01111 0 -0.0634895 0 0 0 0 0 0 0 0 0 0 2.0536 0 -0.98 0.740555
LYS_p:NtermProteinFull_72 -1.92258 0.292311 1.42852 0.0118849 0 -0.00115536 0 0 0 0 0 0 0 0 0 0.017919 3.40895 0 -0.65 2.58585
ARG_73 -3.37087 2.39319 1.75899 0.0235593 0 -0.425747 0 0 0 -0.129093 0 0 0 0 -0.121518 0.00199709 3.86972 -0.0905074 -0.98 2.92971
LEU_74 -3.52597 0.242921 1.12907 0.00739148 0 0 0 -1.54893 0 0 0 0 0 0 -0.0537716 0.176062 1.84313 -0.114046 -0.1 -1.94414
VAL_75 -2.61764 1.76479 0.928372 0.0139448 0 0 0 0 0 0 0 0 0 0 -0.148555 0.0436557 1.07665 -0.219753 0.29 1.13146
LYS_76 -3.78328 0.483009 2.35061 0.00609099 0 -0.166754 0 -1.41464 0 -0.349838 0 0 0 0 0.13554 0.0198973 1.31877 0.0040517 -0.65 -2.04654
THR_77 -2.47448 0.332152 1.14633 0.00548187 0 -0.0140594 0 0 0 0 0 0 0 0 -0.0310189 6.41785e-05 0.500678 -0.0159465 -0.27 -0.820803
PHE_78 -6.41305 0.645274 1.83747 0.0246622 0 0 0 -1.56893 0 0 0 0 0 0 -0.0972694 0.00923808 0.577742 -0.0604458 0.63 -4.4153
ALA_79 -1.54788 0.224989 0.635111 0.000716696 0 0 0 0 0 0 0 0 0 0 -0.115284 0.0025727 0 0.0156348 0.16 -0.624138
PHE_80 -6.65178 1.22486 2.05658 0.023392 0.12344 0 0 -0.403286 0 0 0 0 0 0 -0.116621 0.000252366 0.704551 -0.231446 0.63 -2.64006
PRO_81 -1.97885 0.376144 1.12212 0.00228765 0.130526 0 0 0 0 0 0 0 0 0 -0.0782345 0.00277114 0.838286 -0.116475 0.02 0.318574
ASN_82 -4.8307 0.326582 3.27919 0.00883788 0 -0.064502 0 0 -0.463469 0 0 0 0 0 0.509768 0.000431466 1.27014 -0.12785 -0.89 -0.981572
PHE_83 -7.21632 5.75761 2.68741 0.0427453 0 0 -0.388308 0 0 0 0 0 0 0 0.0597796 0.00418976 2.44467 0.00154762 0.63 4.02332
ARG_84 -3.80344 0.546704 2.84551 0.0111038 0 -0.311515 -0.414284 0 0 -0.0503247 0 0 0 0 0.0774284 0.000513696 1.53807 -0.0834725 -0.98 -0.62371
GLU_85 -4.66872 0.401034 2.88117 0.00463173 0 0.0243525 -0.40637 0 -0.319542 0 0 0 0 0 -0.267348 0.00706436 1.76906 -0.140985 -0.81 -1.52565
SER_86 -5.3699 0.799803 3.02299 0.000773071 0 0.0192245 -0.434895 0 -0.143927 0 0 0 0 0 -0.0239693 0.00245545 0.449907 0.162053 -0.37 -1.88548
LEU_87 -4.5657 0.874628 2.58749 0.0102886 0 0 -0.791077 0 0 0 0 0 0 0 -0.107235 0.00388825 0.866235 -0.114011 -0.1 -1.3355
ASP_88 -3.98049 0.29105 2.56664 0.00286484 0 -0.0586981 -0.597764 0 0 0 0 0 0 0 -0.0461766 0.000610253 0.792679 0.0533042 -0.67 -1.64597
PHE_89 -6.56572 0.907061 1.48106 0.0238454 0 0 -0.836907 0 0 0 0 0 0 0 -0.0622763 0.00138782 0.506594 0.0469243 0.63 -3.86803
ALA_90 -4.05205 0.272037 1.75736 0.000724109 0 0 -0.815778 0 0 0 0 0 0 0 -0.158521 0.000961206 0 -0.162335 0.16 -2.9976
ASN_91 -4.16531 0.364634 2.98232 0.0041793 0 -0.137583 -0.77588 0 0 0 0 0 0 0 -0.0390398 0.0158084 0.32089 0.0808353 -0.89 -2.23915
ARG_92 -5.11458 0.622183 3.19138 0.0101801 0 -0.0298206 -0.587977 0 -0.336584 0 0 0 0 0 -0.183226 0.0114432 1.69069 -0.0866046 -0.98 -1.79291
VAL_93 -4.86089 0.295588 1.53196 0.0105428 0 0 -0.853079 0 0 0 0 0 0 0 -0.0795842 0.00862571 0.37864 0.0610165 0.29 -3.21718
ARG_94 -5.49275 1.07133 3.13187 0.0199202 0 -0.589097 -0.777101 0 0 0 0 0 0 0 -0.178522 0.00150182 3.80183 -0.0767735 -0.98 -0.067799
ALA_95 -3.65863 0.446718 2.1143 0.00070247 0 0 -0.725408 0 0 0 0 0 0 0 -0.181432 0.00812825 0 -0.153635 0.16 -1.98926
LEU_96 -6.02937 0.705239 2.54506 0.00847262 0 0 -0.801248 0 0 0 0 0 0 0 -0.0562633 2.34835e-05 1.18701 -0.101754 -0.1 -2.64283
ALA_97 -4.77781 0.392923 1.98468 0.00072849 0 0 -0.539468 -0.330178 0 0 0 0 0 0 -0.133568 8.04552e-05 0 -0.155145 0.16 -3.39776
GLU_98 -3.13819 0.181449 2.1073 0.00688889 0 -0.413243 -0.401617 0 0 0 0 0 0 0 -0.224774 0.00076226 1.0541 -0.121187 -0.81 -1.75851
ARG_99 -3.93631 0.505531 2.74303 0.0110693 0 -0.0818994 -0.352297 0 0 0 0 0 0 0 -0.187685 0.0154977 1.88876 -0.0841386 -0.98 -0.458433
GLU_100 -3.98979 0.455702 2.72623 0.00957283 0 -0.282662 -0.402395 0 -0.0363819 -0.0392677 0 0 0 0 -0.170605 1.18644e-08 1.35597 -0.00789037 -0.81 -1.19152
ASN_101 -1.87068 0.12694 1.31204 0.00550255 0 -0.0351099 -0.116681 0 0 0 0 0 0 0 -0.298753 0.0106397 0.821331 -0.509175 -0.89 -1.44395
HIS_102 -5.30995 0.490064 2.65745 0.00304725 0 -0.160392 0 -0.330178 -0.00916984 -0.19373 0 0 0 0 0.112205 0.0808634 2.74544 -0.253834 0.56 0.391814
HIS_103 -3.75709 0.427765 1.25861 0.00389911 0.043125 -0.00669768 0 0 0 0 0 0 0 0 -0.0897758 0.00016954 0.778925 0.0144866 0.56 -0.766587
PRO_104 -3.65881 0.903572 0.678979 0.00612692 0.0570822 0 0 0 0 0 0 0 0 0 0.454882 0.37785 0.635485 0.05853 0.02 -0.466301
ARG_105 -4.76427 0.274605 2.97664 0.00754011 0 -0.54506 0 -1.26393 0 -0.560015 0 0 0 0 -0.00261468 0.00324936 1.66281 0.0681913 -0.98 -3.12286
MET_106 -4.68467 4.11694 1.75301 0.00300483 0 0 0 -1.6449 0 0 0 0 0 0 -0.0898726 0.0415201 1.46545 0.00137314 -0.34 0.621853
THR_107 -3.34526 0.322956 2.20918 0.0063112 0 -0.079132 0 -1.55048 0 -0.162679 0 0 0 0 0.0602985 0.0102888 0.0314054 -0.0135334 -0.27 -2.78063
VAL_108 -3.6047 0.957257 1.07875 0.0176201 0 0 0 -1.64765 0 0 0 0 0 0 -0.205229 0.012921 2.04298 -0.337999 0.29 -1.39605
GLU_109 -4.29556 0.323904 2.59993 0.00678877 0 -0.49291 -0.651697 0 0 -0.604941 0 0 0 0 0.269604 0.000850212 0.908487 0.261261 -0.81 -2.48428
TYR_110 -3.54859 0.211741 1.22916 0.0252355 0 0 0 0 0 0 0 0 0 0 -0.116676 0.0225175 0.647501 -0.00711803 0.51 -1.02623
GLY_111 -2.81703 0.221033 1.52036 2.45503e-05 0 0 0 -0.403286 0 0 0 0 0 0 -0.260104 0.000139258 0 -0.665817 -0.17 -2.57468
ARG_112 -4.76274 0.54865 3.00316 0.0119335 0 -0.287502 -0.651697 0 0 -0.604941 0 0 0 0 0.0507063 0.114653 1.51459 -0.111769 -0.98 -2.15495
VAL_113 -4.75777 0.623742 1.59258 0.0134686 0 0 0 -1.56893 0 0 0 0 0 0 -0.18039 0.0578806 0.105778 -0.386429 0.29 -4.21007
THR_114 -3.46892 0.2811 2.01097 0.00628084 0 -0.0495584 0 -1.55048 0 0 0 0 0 0 -0.0219717 6.5504e-05 0.081807 -0.0657259 -0.27 -3.04644
VAL_115 -3.90204 0.19984 1.29879 0.00984253 0 0 0 -1.41464 0 0 0 0 0 0 -0.213091 0.00202974 0.227471 -0.377547 0.29 -3.87935
GLU_116 -5.62464 1.81515 3.39728 0.00364983 0 -0.590795 0 -1.26393 0 -0.689107 0 0 0 0 0.0352363 0.00491801 2.20533 0.121773 -0.81 -1.39513
TRP_117 -9.09426 1.03607 2.90549 0.0205322 0 0 0 -1.54893 0 -0.105161 0 0 0 0 -0.0185007 0.177521 1.22311 -0.0203939 0.91 -4.51451
TRP_118 -5.11695 0.201527 2.37664 0.0242791 0 0 0 0 -0.00916984 0 0 0 0 0 -0.0390907 0.000153988 1.3816 -0.241343 0.91 -0.51234
THR_119 -4.23923 0.195973 2.87512 0.00644301 0 -0.184937 -0.186198 -1.22436 0 -0.0308983 0 0 0 0 0.0828126 0.0112438 0.0498435 0.101784 -0.27 -2.8124
HIS_120 -1.87368 0.315029 0.99387 0.00667084 0 0.0157568 -0.214944 0 0 0 0 0 0 0 0.14142 0.018322 0.588243 0.0787194 0.56 0.629406
SER_121 -1.40642 0.307758 0.821291 0.00403116 0 -0.0145524 0 0 0 0 0 0 0 0 -0.117321 0.00328937 0.577017 0.0365265 -0.37 -0.158379
ALA_122 -1.93241 0.498321 0.836881 0.000965113 0 0 -0.0388653 0 0 0 0 0 0 0 -0.195909 0.00123743 0 -0.0252561 0.16 -0.695035
GLY_123 -1.22867 0.12807 0.75599 2.41935e-05 0 0 -0.362277 0 0 0 0 0 0 0 -0.27717 0.00134358 0 -0.488472 -0.17 -1.64116
GLY_124 -2.42132 0.413114 1.34171 0.000133824 0 0 0 -1.22436 0 0 0 0 0 0 0.260637 0.0179046 0 -0.789581 -0.17 -2.57177
VAL_125 -3.16088 0.118918 1.60551 0.0130897 0 0 0 0 0 0 0 0 0 0 -0.214768 0.000382503 0.0832177 -0.194548 0.29 -1.45908
THR_126 -4.08569 0.272567 2.92803 0.00888907 0 -0.0733375 -0.325849 0 -0.612163 -0.0699492 0 0 0 0 -0.087932 8.43876e-06 0.0435427 -0.412498 -0.27 -2.68438
GLU_127 -3.10427 0.215302 2.39457 0.00912768 0 -0.361282 -0.416395 0 0 -0.342448 0 0 0 0 -0.208184 0.000513811 2.79019 -0.110178 -0.81 0.0569503
LYS_128 -4.67175 0.669004 3.29097 0.0084602 0 -0.611672 -0.431112 0 -0.0363819 -0.0629072 0 0 0 0 -0.198394 0.00100586 1.74955 -0.0408232 -0.65 -0.984044
ASP_129 -7.31208 0.613864 5.00792 0.00300577 0 -0.319201 -0.421869 0 -0.612163 -0.294577 0 0 0 0 -0.110494 0.00593314 1.18971 0.0419306 -0.67 -2.87802
ARG_130 -6.03298 0.294858 4.0328 0.0109174 0 -0.265447 -0.722674 0 0 -0.341267 0 0 0 0 -0.222589 0.0219575 1.99209 -0.0915989 -0.98 -2.30393
GLU_131 -4.78306 0.339999 3.0933 0.00819864 0 -0.284258 -0.850186 0 0 -0.0236395 0 0 0 0 -0.186233 0.000171929 1.29128 -0.111402 -0.81 -2.31583
MET_132 -7.01128 1.15157 2.52009 0.00370866 0 0 -0.770346 0 0 0 0 0 0 0 -0.119261 0.00664987 1.3278 -0.105053 -0.34 -3.33612
ALA_133 -3.77334 0.323835 1.89876 0.000736783 0 0 -0.825562 0 0 0 0 0 0 0 -0.106778 2.09546e-06 0 -0.141994 0.16 -2.46434
ARG_134 -4.34805 0.256147 2.82914 0.0115297 0 -0.261415 -0.789319 0 0 -0.00118088 0 0 0 0 -0.196262 0.00128303 1.53372 -0.0809686 -0.98 -2.02538
LEU_135 -4.40434 0.382011 1.79077 0.00785348 0 0 -0.49366 0 0 0 0 0 0 0 -0.141055 0.0105553 0.166431 -0.0955932 -0.1 -2.87703
THR_136 -4.8098 0.50968 2.56799 0.00938468 0 0.024746 -0.459176 0 0 -0.105161 0 0 0 0 0.0134509 0.00430148 0.180127 0.0717392 -0.27 -2.26272
ASP_137 -4.28623 0.463816 3.29673 0.00449477 0 -0.32695 -0.769255 0 0 -0.349838 0 0 0 0 -0.137495 0.00151792 1.03403 0.0180601 -0.67 -1.72113
ALA_138 -2.90284 0.651949 1.67101 0.000841193 0 0 -0.645404 0 0 0 0 0 0 0 -0.209375 0.000213191 0 -0.137261 0.16 -1.41086
LEU_139 -5.36271 1.30199 2.97763 0.00551773 0 0 -0.179811 0 -0.432757 0 0 0 0 0 -0.0792579 0.00282418 0.378775 0.00354871 -0.1 -1.48426
LEU_140 -3.76933 0.983884 1.72709 0.00578492 0 0 -0.343949 0 0 0 0 0 0 0 -0.167971 0.0128784 0.379338 -0.0809333 -0.1 -1.35321
GLN_141 -2.97569 1.58261 2.67345 0.0438272 0 -0.0298206 -0.274523 0 -0.096173 0 0 0 0 0 0.130396 2.92341e-07 5.44432 -0.217267 -0.97 5.31113
ARG_p:CtermProteinFull_142 -1.80482 0.106916 1.41752 0.0111125 0 -0.0635379 0 0 0 0 0 0 0 0 0 0 2.05444 0 -0.98 0.741628
#END_POSE_ENERGIES_TABLE msd_output_1_AA_13.pdb
