# Supplementary material for: A Generic Program for Multistate Protein Design
Source: PLoS One. 2011 Jul 6;6(7):e20937. doi: 10.1371/journal.pone.0020937 (PMC3130737; doi:10.1371/journal.pone.0020937)
Supplement: File S2 — Design models generated by this study for both the heterodimerization task and the orthogonal interface redesign task. (BZ2) [file pone.0020937.s002.bz2 › SupplementaryMaterials/select_heterodimer_designs/design3/v2_redes8_4_take2_08_2dG_1.0Ent_AB.pdb]

ATOM      1  N   LYS A  10       0.838  40.160 -67.579  1.00 23.61              
ATOM      2  CA  LYS A  10      -0.121  41.140 -68.077  1.00 19.49              
ATOM      3  C   LYS A  10      -0.185  41.060 -69.603  1.00 12.64              
ATOM      4  O   LYS A  10       0.710  41.544 -70.294  1.00 12.85              
ATOM      5  CB  LYS A  10       0.307  42.540 -67.641  1.00 27.71              
ATOM      6  CG  LYS A  10      -0.743  43.611 -67.857  1.00 35.53              
ATOM      7  CD  LYS A  10      -1.989  43.333 -67.034  1.00 43.10              
ATOM      8  CE  LYS A  10      -2.969  44.485 -67.134  1.00 44.49              
ATOM      9  NZ  LYS A  10      -3.291  44.798 -68.551  1.00 48.88              
ATOM     10 1H   LYS A  10       1.633  40.461 -67.052  1.00  0.00              
ATOM     11 2H   LYS A  10       0.538  39.441 -66.953  1.00  0.00              
ATOM     12 3H   LYS A  10       1.329  39.571 -68.220  1.00  0.00              
ATOM     13  HA  LYS A  10      -1.111  40.927 -67.671  1.00  0.00              
ATOM     14 1HB  LYS A  10       0.554  42.483 -66.581  1.00  0.00              
ATOM     15 2HB  LYS A  10       1.203  42.792 -68.208  1.00  0.00              
ATOM     16 1HG  LYS A  10      -0.321  44.574 -67.566  1.00  0.00              
ATOM     17 2HG  LYS A  10      -1.002  43.634 -68.915  1.00  0.00              
ATOM     18 1HD  LYS A  10      -2.454  42.419 -67.406  1.00  0.00              
ATOM     19 2HD  LYS A  10      -1.694  43.191 -65.994  1.00  0.00              
ATOM     20 1HE  LYS A  10      -3.878  44.208 -66.602  1.00  0.00              
ATOM     21 2HE  LYS A  10      -2.521  45.357 -66.657  1.00  0.00              
ATOM     22 1HZ  LYS A  10      -3.944  45.568 -68.586  1.00  0.00              
ATOM     23 2HZ  LYS A  10      -2.445  45.052 -69.041  1.00  0.00              
ATOM     24 3HZ  LYS A  10      -3.703  43.987 -68.989  1.00  0.00              
ATOM     25  N   ARG A  11      -1.250  40.455 -70.122  1.00 10.27              
ATOM     26  CA  ARG A  11      -1.403  40.283 -71.562  1.00 10.62              
ATOM     27  C   ARG A  11      -2.846  40.464 -71.999  1.00 10.19              
ATOM     28  O   ARG A  11      -3.772  40.302 -71.205  1.00  9.91              
ATOM     29  CB  ARG A  11      -0.930  38.887 -71.945  1.00 14.21              
ATOM     30  CG  ARG A  11      -1.656  37.807 -71.164  1.00 23.24              
ATOM     31  CD  ARG A  11      -0.945  36.478 -71.244  1.00 31.44              
ATOM     32  NE  ARG A  11      -1.725  35.402 -70.636  1.00 27.17              
ATOM     33  CZ  ARG A  11      -2.033  35.330 -69.346  1.00 37.04              
ATOM     34  NH1 ARG A  11      -1.629  36.274 -68.507  1.00 33.69              
ATOM     35  NH2 ARG A  11      -2.745  34.307 -68.891  1.00 39.44              
ATOM     36  H   ARG A  11      -1.970  40.106 -69.506  1.00  0.00              
ATOM     37  HA  ARG A  11      -0.762  40.991 -72.088  1.00  0.00              
ATOM     38 1HB  ARG A  11      -1.106  38.773 -73.014  1.00  0.00              
ATOM     39 2HB  ARG A  11       0.141  38.849 -71.747  1.00  0.00              
ATOM     40 1HG  ARG A  11      -1.719  38.116 -70.120  1.00  0.00              
ATOM     41 2HG  ARG A  11      -2.661  37.701 -71.573  1.00  0.00              
ATOM     42 1HD  ARG A  11      -0.769  36.233 -72.291  1.00  0.00              
ATOM     43 2HD  ARG A  11       0.009  36.555 -70.724  1.00  0.00              
ATOM     44  HE  ARG A  11      -2.137  34.583 -71.064  1.00  0.00              
ATOM     45 1HH1 ARG A  11      -1.085  37.052 -68.851  1.00  0.00              
ATOM     46 2HH1 ARG A  11      -1.868  36.211 -67.528  1.00  0.00              
ATOM     47 1HH2 ARG A  11      -3.051  33.585 -69.529  1.00  0.00              
ATOM     48 2HH2 ARG A  11      -2.977  34.254 -67.910  1.00  0.00              
ATOM     49  N   LEU A  12      -3.018  40.797 -73.274  1.00  8.68              
ATOM     50  CA  LEU A  12      -4.329  41.001 -73.881  1.00  8.99              
ATOM     51  C   LEU A  12      -4.649  39.675 -74.559  1.00 10.37              
ATOM     52  O   LEU A  12      -3.973  39.285 -75.516  1.00 12.43              
ATOM     53  CB  LEU A  12      -4.227  42.132 -74.896  1.00 12.34              
ATOM     54  CG  LEU A  12      -5.493  42.738 -75.487  1.00 12.53              
ATOM     55  CD1 LEU A  12      -6.456  43.161 -74.388  1.00 13.59              
ATOM     56  CD2 LEU A  12      -5.086  43.928 -76.337  1.00 13.32              
ATOM     57  H   LEU A  12      -2.190  40.912 -73.841  1.00  0.00              
ATOM     58  HA  LEU A  12      -5.051  41.265 -73.109  1.00  0.00              
ATOM     59 1HB  LEU A  12      -3.745  42.885 -74.274  1.00  0.00              
ATOM     60 2HB  LEU A  12      -3.570  41.872 -75.726  1.00  0.00              
ATOM     61  HG  LEU A  12      -5.940  41.985 -76.136  1.00  0.00              
ATOM     62 1HD1 LEU A  12      -7.353  43.591 -74.835  1.00  0.00              
ATOM     63 2HD1 LEU A  12      -6.731  42.292 -73.790  1.00  0.00              
ATOM     64 3HD1 LEU A  12      -5.977  43.904 -73.751  1.00  0.00              
ATOM     65 1HD2 LEU A  12      -5.975  44.383 -76.775  1.00  0.00              
ATOM     66 2HD2 LEU A  12      -4.571  44.661 -75.715  1.00  0.00              
ATOM     67 3HD2 LEU A  12      -4.419  43.596 -77.133  1.00  0.00              
ATOM     68  N   VAL A  13      -5.697  39.007 -74.088  1.00  8.86              
ATOM     69  CA  VAL A  13      -6.037  37.673 -74.557  1.00 10.60              
ATOM     70  C   VAL A  13      -7.471  37.486 -75.027  1.00  8.62              
ATOM     71  O   VAL A  13      -8.405  38.076 -74.479  1.00  9.56              
ATOM     72  CB  VAL A  13      -5.782  36.647 -73.425  1.00  9.31              
ATOM     73  CG1 VAL A  13      -5.917  35.227 -73.950  1.00 11.03              
ATOM     74  CG2 VAL A  13      -4.411  36.875 -72.814  1.00  6.90              
ATOM     75  H   VAL A  13      -6.274  39.442 -73.382  1.00  0.00              
ATOM     76  HA  VAL A  13      -5.454  37.402 -75.438  1.00  0.00              
ATOM     77  HB  VAL A  13      -6.515  36.803 -72.634  1.00  0.00              
ATOM     78 1HG1 VAL A  13      -5.735  34.521 -73.140  1.00  0.00              
ATOM     79 2HG1 VAL A  13      -6.923  35.078 -74.341  1.00  0.00              
ATOM     80 3HG1 VAL A  13      -5.190  35.062 -74.745  1.00  0.00              
ATOM     81 1HG2 VAL A  13      -4.241  36.150 -72.019  1.00  0.00              
ATOM     82 2HG2 VAL A  13      -3.647  36.757 -73.583  1.00  0.00              
ATOM     83 3HG2 VAL A  13      -4.359  37.883 -72.402  1.00  0.00              
ATOM     84  N   LYS A  14      -7.632  36.632 -76.033  1.00  8.72              
ATOM     85  CA  LYS A  14      -8.942  36.289 -76.562  1.00  9.55              
ATOM     86  C   LYS A  14      -8.859  34.932 -77.241  1.00  8.42              
ATOM     87  O   LYS A  14      -7.859  34.605 -77.887  1.00  9.06              
ATOM     88  CB  LYS A  14      -9.433  37.332 -77.571  1.00  8.78              
ATOM     89  CG  LYS A  14     -10.800  36.995 -78.169  1.00 10.33              
ATOM     90  CD  LYS A  14     -11.326  38.111 -79.054  1.00 10.80              
ATOM     91  CE  LYS A  14     -12.598  37.688 -79.772  1.00 13.11              
ATOM     92  NZ  LYS A  14     -13.170  38.803 -80.573  1.00 14.23              
ATOM     93  H   LYS A  14      -6.811  36.209 -76.441  1.00  0.00              
ATOM     94  HA  LYS A  14      -9.667  36.238 -75.749  1.00  0.00              
ATOM     95 1HB  LYS A  14      -9.480  38.287 -77.046  1.00  0.00              
ATOM     96 2HB  LYS A  14      -8.684  37.390 -78.361  1.00  0.00              
ATOM     97 1HG  LYS A  14     -10.704  36.084 -78.761  1.00  0.00              
ATOM     98 2HG  LYS A  14     -11.502  36.825 -77.354  1.00  0.00              
ATOM     99 1HD  LYS A  14     -11.530  38.982 -78.430  1.00  0.00              
ATOM    100 2HD  LYS A  14     -10.560  38.363 -79.788  1.00  0.00              
ATOM    101 1HE  LYS A  14     -12.359  36.852 -80.427  1.00  0.00              
ATOM    102 2HE  LYS A  14     -13.322  37.366 -79.023  1.00  0.00              
ATOM    103 1HZ  LYS A  14     -14.012  38.488 -81.035  1.00  0.00              
ATOM    104 2HZ  LYS A  14     -13.390  39.578 -79.963  1.00  0.00              
ATOM    105 3HZ  LYS A  14     -12.497  39.100 -81.265  1.00  0.00              
ATOM    106  N   THR A  15      -9.904  34.132 -77.074  1.00  9.22              
ATOM    107  CA  THR A  15      -9.960  32.827 -77.709  1.00 10.04              
ATOM    108  C   THR A  15     -10.979  32.896 -78.835  1.00  9.52              
ATOM    109  O   THR A  15     -12.004  33.580 -78.728  1.00 14.01              
ATOM    110  CB  THR A  15     -10.370  31.723 -76.721  1.00 12.91              
ATOM    111  OG1 THR A  15     -11.655  32.027 -76.164  1.00 19.02              
ATOM    112  CG2 THR A  15      -9.343  31.603 -75.608  1.00 12.72              
ATOM    113  H   THR A  15     -10.676  34.431 -76.496  1.00  0.00              
ATOM    114  HA  THR A  15      -8.983  32.575 -78.121  1.00  0.00              
ATOM    115  HB  THR A  15     -10.440  30.776 -77.256  1.00  0.00              
ATOM    116  HG1 THR A  15     -11.975  32.854 -76.532  1.00  0.00              
ATOM    117 1HG2 THR A  15      -9.647  30.817 -74.917  1.00  0.00              
ATOM    118 2HG2 THR A  15      -8.371  31.356 -76.035  1.00  0.00              
ATOM    119 3HG2 THR A  15      -9.275  32.550 -75.074  1.00  0.00              
ATOM    120  N   PHE A  16     -10.674  32.205 -79.924  1.00 10.03              
ATOM    121  CA  PHE A  16     -11.533  32.155 -81.095  1.00 10.93              
ATOM    122  C   PHE A  16     -11.910  30.701 -81.328  1.00 10.09              
ATOM    123  O   PHE A  16     -11.043  29.825 -81.345  1.00 11.16              
ATOM    124  CB  PHE A  16     -10.791  32.713 -82.309  1.00 10.38              
ATOM    125  CG  PHE A  16     -10.400  34.158 -82.168  1.00  9.31              
ATOM    126  CD1 PHE A  16      -9.299  34.530 -81.395  1.00  9.69              
ATOM    127  CD2 PHE A  16     -11.142  35.151 -82.799  1.00 10.21              
ATOM    128  CE1 PHE A  16      -8.947  35.875 -81.256  1.00 11.16              
ATOM    129  CE2 PHE A  16     -10.796  36.496 -82.665  1.00 11.35              
ATOM    130  CZ  PHE A  16      -9.697  36.857 -81.892  1.00 11.37              
ATOM    131  H   PHE A  16      -9.803  31.693 -79.930  1.00  0.00              
ATOM    132  HA  PHE A  16     -12.429  32.753 -80.923  1.00  0.00              
ATOM    133 1HB  PHE A  16      -9.870  32.155 -82.475  1.00  0.00              
ATOM    134 2HB  PHE A  16     -11.420  32.646 -83.196  1.00  0.00              
ATOM    135  HD1 PHE A  16      -8.712  33.757 -80.898  1.00  0.00              
ATOM    136  HD2 PHE A  16     -12.004  34.868 -83.405  1.00  0.00              
ATOM    137  HE1 PHE A  16      -8.085  36.152 -80.650  1.00  0.00              
ATOM    138  HE2 PHE A  16     -11.386  37.264 -83.164  1.00  0.00              
ATOM    139  HZ  PHE A  16      -9.426  37.906 -81.784  1.00  0.00              
ATOM    140  N   ALA A  17     -13.204  30.447 -81.495  1.00 11.89              
ATOM    141  CA  ALA A  17     -13.708  29.094 -81.698  1.00 12.47              
ATOM    142  C   ALA A  17     -13.840  28.712 -83.165  1.00 12.07              
ATOM    143  O   ALA A  17     -14.171  29.541 -84.011  1.00 14.38              
ATOM    144  CB  ALA A  17     -15.056  28.938 -81.000  1.00 16.39              
ATOM    145  H   ALA A  17     -13.856  31.218 -81.480  1.00  0.00              
ATOM    146  HA  ALA A  17     -13.000  28.388 -81.263  1.00  0.00              
ATOM    147 1HB  ALA A  17     -15.429  27.925 -81.154  1.00  0.00              
ATOM    148 2HB  ALA A  17     -14.937  29.122 -79.932  1.00  0.00              
ATOM    149 3HB  ALA A  17     -15.765  29.652 -81.415  1.00  0.00              
ATOM    150  N   PHE A  18     -13.578  27.439 -83.451  1.00 13.47              
ATOM    151  CA  PHE A  18     -13.670  26.896 -84.800  1.00 13.21              
ATOM    152  C   PHE A  18     -14.265  25.494 -84.724  1.00 14.19              
ATOM    153  O   PHE A  18     -14.290  24.885 -83.660  1.00 12.94              
ATOM    154  CB  PHE A  18     -12.287  26.848 -85.454  1.00 14.89              
ATOM    155  CG  PHE A  18     -11.634  28.191 -85.562  1.00 14.26              
ATOM    156  CD1 PHE A  18     -10.865  28.693 -84.515  1.00 13.55              
ATOM    157  CD2 PHE A  18     -11.842  28.988 -86.682  1.00 15.89              
ATOM    158  CE1 PHE A  18     -10.318  29.972 -84.582  1.00 15.00              
ATOM    159  CE2 PHE A  18     -11.300  30.268 -86.756  1.00 18.82              
ATOM    160  CZ  PHE A  18     -10.537  30.759 -85.701  1.00 15.48              
ATOM    161  H   PHE A  18     -13.304  26.830 -82.693  1.00  0.00              
ATOM    162  HA  PHE A  18     -14.321  27.525 -85.409  1.00  0.00              
ATOM    163 1HB  PHE A  18     -11.617  26.218 -84.870  1.00  0.00              
ATOM    164 2HB  PHE A  18     -12.365  26.453 -86.466  1.00  0.00              
ATOM    165  HD1 PHE A  18     -10.692  28.072 -83.636  1.00  0.00              
ATOM    166  HD2 PHE A  18     -12.441  28.601 -87.507  1.00  0.00              
ATOM    167  HE1 PHE A  18      -9.719  30.352 -83.755  1.00  0.00              
ATOM    168  HE2 PHE A  18     -11.472  30.886 -87.637  1.00  0.00              
ATOM    169  HZ  PHE A  18     -10.114  31.761 -85.755  1.00  0.00              
ATOM    170  N   PRO A  19     -14.763  24.968 -85.854  1.00 15.59              
ATOM    171  CA  PRO A  19     -15.360  23.628 -85.877  1.00 17.01              
ATOM    172  C   PRO A  19     -14.357  22.476 -85.855  1.00 17.90              
ATOM    173  O   PRO A  19     -14.726  21.333 -85.587  1.00 19.86              
ATOM    174  CB  PRO A  19     -16.182  23.649 -87.160  1.00 18.94              
ATOM    175  CG  PRO A  19     -15.335  24.482 -88.062  1.00 18.74              
ATOM    176  CD  PRO A  19     -14.923  25.632 -87.161  1.00 18.87              
ATOM    177  HA  PRO A  19     -15.971  23.419 -84.986  1.00  0.00              
ATOM    178 1HB  PRO A  19     -16.340  22.634 -87.554  1.00  0.00              
ATOM    179 2HB  PRO A  19     -17.176  24.090 -86.995  1.00  0.00              
ATOM    180 1HG  PRO A  19     -14.472  23.912 -88.436  1.00  0.00              
ATOM    181 2HG  PRO A  19     -15.903  24.820 -88.941  1.00  0.00              
ATOM    182 1HD  PRO A  19     -13.987  26.105 -87.492  1.00  0.00              
ATOM    183 2HD  PRO A  19     -15.686  26.424 -87.122  1.00  0.00              
ATOM    184  N   ASN A  20     -13.092  22.775 -86.133  1.00 15.93              
ATOM    185  CA  ASN A  20     -12.059  21.747 -86.155  1.00 14.05              
ATOM    186  C   ASN A  20     -10.673  22.335 -85.908  1.00 13.81              
ATOM    187  O   ASN A  20     -10.542  23.464 -85.434  1.00 15.02              
ATOM    188  CB  ASN A  20     -12.076  21.028 -87.507  1.00 17.19              
ATOM    189  CG  ASN A  20     -12.019  21.991 -88.674  1.00 16.84              
ATOM    190  OD1 ASN A  20     -11.284  22.978 -88.642  1.00 19.01              
ATOM    191  ND2 ASN A  20     -12.789  21.706 -89.718  1.00 23.90              
ATOM    192  H   ASN A  20     -12.838  23.732 -86.333  1.00  0.00              
ATOM    193  HA  ASN A  20     -12.252  21.012 -85.372  1.00  0.00              
ATOM    194 1HB  ASN A  20     -11.424  20.174 -87.693  1.00  0.00              
ATOM    195 2HB  ASN A  20     -13.102  20.681 -87.381  1.00  0.00              
ATOM    196 1HD2 ASN A  20     -12.790  22.308 -90.517  1.00  0.00              
ATOM    197 2HD2 ASN A  20     -13.367  20.890 -89.705  1.00  0.00              
ATOM    198  N   PHE A  21      -9.641  21.560 -86.227  1.00  0.00              
ATOM    199  CA  PHE A  21      -8.260  21.997 -86.049  1.00  0.00              
ATOM    200  C   PHE A  21      -7.795  22.791 -87.266  1.00  0.00              
ATOM    201  O   PHE A  21      -7.145  23.826 -87.135  1.00  0.00              
ATOM    202  CB  PHE A  21      -7.344  20.784 -85.866  1.00  0.00              
ATOM    203  CG  PHE A  21      -5.932  21.134 -85.473  1.00  0.00              
ATOM    204  CD1 PHE A  21      -5.579  21.244 -84.132  1.00  0.00              
ATOM    205  CD2 PHE A  21      -4.954  21.352 -86.440  1.00  0.00              
ATOM    206  CE1 PHE A  21      -4.275  21.566 -83.758  1.00  0.00              
ATOM    207  CE2 PHE A  21      -3.647  21.675 -86.075  1.00  0.00              
ATOM    208  CZ  PHE A  21      -3.309  21.781 -84.731  1.00  0.00              
ATOM    209  H   PHE A  21      -9.821  20.641 -86.604  1.00  0.00              
ATOM    210  HA  PHE A  21      -8.184  22.632 -85.165  1.00  0.00              
ATOM    211 1HB  PHE A  21      -7.732  20.136 -85.081  1.00  0.00              
ATOM    212 2HB  PHE A  21      -7.275  20.223 -86.797  1.00  0.00              
ATOM    213  HD1 PHE A  21      -6.336  21.074 -83.366  1.00  0.00              
ATOM    214  HD2 PHE A  21      -5.221  21.269 -87.494  1.00  0.00              
ATOM    215  HE1 PHE A  21      -4.016  21.648 -82.703  1.00  0.00              
ATOM    216  HE2 PHE A  21      -2.891  21.845 -86.841  1.00  0.00              
ATOM    217  HZ  PHE A  21      -2.290  22.033 -84.442  1.00  0.00              
ATOM    218  N   ARG A  22      -8.135  22.289 -88.450  1.00  0.00              
ATOM    219  CA  ARG A  22      -7.754  22.912 -89.712  1.00  0.00              
ATOM    220  C   ARG A  22      -8.088  24.402 -89.788  1.00  0.00              
ATOM    221  O   ARG A  22      -7.232  25.221 -90.130  1.00  0.00              
ATOM    222  CB  ARG A  22      -8.344  22.163 -90.898  1.00  0.00              
ATOM    223  CG  ARG A  22      -7.913  22.682 -92.261  1.00  0.00              
ATOM    224  CD  ARG A  22      -8.589  22.024 -93.408  1.00  0.00              
ATOM    225  NE  ARG A  22     -10.015  22.289 -93.501  1.00  0.00              
ATOM    226  CZ  ARG A  22     -10.552  23.428 -93.981  1.00  0.00              
ATOM    227  NH1 ARG A  22      -9.789  24.422 -94.377  1.00  0.00              
ATOM    228  NH2 ARG A  22     -11.869  23.528 -94.021  1.00  0.00              
ATOM    229  H   ARG A  22      -8.681  21.439 -88.466  1.00  0.00              
ATOM    230  HA  ARG A  22      -6.678  22.815 -89.861  1.00  0.00              
ATOM    231 1HB  ARG A  22      -8.042  21.121 -90.798  1.00  0.00              
ATOM    232 2HB  ARG A  22      -9.428  22.237 -90.813  1.00  0.00              
ATOM    233 1HG  ARG A  22      -8.131  23.749 -92.310  1.00  0.00              
ATOM    234 2HG  ARG A  22      -6.839  22.525 -92.367  1.00  0.00              
ATOM    235 1HD  ARG A  22      -8.132  22.370 -94.334  1.00  0.00              
ATOM    236 2HD  ARG A  22      -8.462  20.945 -93.322  1.00  0.00              
ATOM    237  HE  ARG A  22     -10.798  21.704 -93.239  1.00  0.00              
ATOM    238 1HH1 ARG A  22      -8.784  24.336 -94.323  1.00  0.00              
ATOM    239 2HH1 ARG A  22     -10.211  25.267 -94.734  1.00  0.00              
ATOM    240 1HH2 ARG A  22     -12.442  22.761 -93.695  1.00  0.00              
ATOM    241 2HH2 ARG A  22     -12.298  24.371 -94.375  1.00  0.00              
ATOM    242  N   GLU A  23      -9.331  24.746 -89.476  1.00 12.38              
ATOM    243  CA  GLU A  23      -9.754  26.140 -89.523  1.00 13.83              
ATOM    244  C   GLU A  23      -9.057  26.985 -88.461  1.00 11.71              
ATOM    245  O   GLU A  23      -8.803  28.173 -88.675  1.00 11.16              
ATOM    246  CB  GLU A  23     -11.274  26.249 -89.364  1.00 15.51              
ATOM    247  CG  GLU A  23     -12.062  25.648 -90.520  1.00 21.87              
ATOM    248  CD  GLU A  23     -13.503  26.122 -90.558  1.00 27.31              
ATOM    249  OE1 GLU A  23     -14.263  25.648 -91.428  1.00 35.95              
ATOM    250  OE2 GLU A  23     -13.876  26.972 -89.723  1.00 31.30              
ATOM    251  H   GLU A  23      -9.998  24.039 -89.202  1.00  0.00              
ATOM    252  HA  GLU A  23      -9.473  26.580 -90.481  1.00  0.00              
ATOM    253 1HB  GLU A  23     -11.535  25.737 -88.438  1.00  0.00              
ATOM    254 2HB  GLU A  23     -11.510  27.309 -89.272  1.00  0.00              
ATOM    255 1HG  GLU A  23     -11.611  25.832 -91.495  1.00  0.00              
ATOM    256 2HG  GLU A  23     -12.048  24.579 -90.311  1.00  0.00              
ATOM    257  N   SER A  24      -8.753  26.372 -87.319  1.00  0.00              
ATOM    258  CA  SER A  24      -8.062  27.073 -86.240  1.00  0.00              
ATOM    259  C   SER A  24      -6.661  27.427 -86.731  1.00  0.00              
ATOM    260  O   SER A  24      -6.193  28.552 -86.565  1.00  0.00              
ATOM    261  CB  SER A  24      -8.005  26.222 -84.986  1.00  0.00              
ATOM    262  OG  SER A  24      -9.276  26.006 -84.438  1.00  0.00              
ATOM    263  H   SER A  24      -9.004  25.402 -87.194  1.00  0.00              
ATOM    264  HA  SER A  24      -8.625  27.973 -85.991  1.00  0.00              
ATOM    265 1HB  SER A  24      -7.560  25.260 -85.238  1.00  0.00              
ATOM    266 2HB  SER A  24      -7.383  26.728 -84.249  1.00  0.00              
ATOM    267  HG  SER A  24      -9.829  25.556 -85.081  1.00  0.00              
ATOM    268  N   LEU A  25      -6.001  26.461 -87.359  1.00  0.00              
ATOM    269  CA  LEU A  25      -4.664  26.679 -87.887  1.00  0.00              
ATOM    270  C   LEU A  25      -4.692  27.733 -88.999  1.00  0.00              
ATOM    271  O   LEU A  25      -3.794  28.573 -89.084  1.00  0.00              
ATOM    272  CB  LEU A  25      -4.090  25.364 -88.417  1.00  0.00              
ATOM    273  CG  LEU A  25      -2.643  25.392 -88.913  1.00  0.00              
ATOM    274  CD1 LEU A  25      -1.717  25.878 -87.808  1.00  0.00              
ATOM    275  CD2 LEU A  25      -2.243  24.000 -89.367  1.00  0.00              
ATOM    276  H   LEU A  25      -6.434  25.556 -87.474  1.00  0.00              
ATOM    277  HA  LEU A  25      -4.016  27.056 -87.096  1.00  0.00              
ATOM    278 1HB  LEU A  25      -4.151  24.766 -87.509  1.00  0.00              
ATOM    279 2HB  LEU A  25      -4.728  24.925 -89.185  1.00  0.00              
ATOM    280  HG  LEU A  25      -2.611  26.051 -89.781  1.00  0.00              
ATOM    281 1HD1 LEU A  25      -0.690  25.894 -88.174  1.00  0.00              
ATOM    282 2HD1 LEU A  25      -2.008  26.884 -87.505  1.00  0.00              
ATOM    283 3HD1 LEU A  25      -1.787  25.206 -86.953  1.00  0.00              
ATOM    284 1HD2 LEU A  25      -1.212  24.016 -89.722  1.00  0.00              
ATOM    285 2HD2 LEU A  25      -2.329  23.305 -88.531  1.00  0.00              
ATOM    286 3HD2 LEU A  25      -2.900  23.678 -90.175  1.00  0.00              
ATOM    287  N   ASP A  26      -5.722  27.695 -89.846  1.00 12.41              
ATOM    288  CA  ASP A  26      -5.842  28.674 -90.927  1.00 12.74              
ATOM    289  C   ASP A  26      -5.885  30.088 -90.343  1.00 11.07              
ATOM    290  O   ASP A  26      -5.221  30.998 -90.836  1.00 12.29              
ATOM    291  CB  ASP A  26      -7.120  28.451 -91.751  1.00 12.81              
ATOM    292  CG  ASP A  26      -7.088  27.171 -92.575  1.00 14.97              
ATOM    293  OD1 ASP A  26      -5.984  26.691 -92.916  1.00 17.04              
ATOM    294  OD2 ASP A  26      -8.182  26.660 -92.895  1.00 17.07              
ATOM    295  H   ASP A  26      -6.432  26.984 -89.745  1.00  0.00              
ATOM    296  HA  ASP A  26      -4.987  28.589 -91.598  1.00  0.00              
ATOM    297 1HB  ASP A  26      -8.033  28.492 -91.156  1.00  0.00              
ATOM    298 2HB  ASP A  26      -7.076  29.318 -92.411  1.00  0.00              
ATOM    299  N   PHE A  27      -6.673  30.264 -89.288  1.00 10.46              
ATOM    300  CA  PHE A  27      -6.799  31.569 -88.653  1.00 11.04              
ATOM    301  C   PHE A  27      -5.475  31.992 -88.026  1.00  9.55              
ATOM    302  O   PHE A  27      -5.069  33.146 -88.135  1.00  9.97              
ATOM    303  CB  PHE A  27      -7.893  31.528 -87.589  1.00 11.88              
ATOM    304  CG  PHE A  27      -8.083  32.830 -86.867  1.00 12.55              
ATOM    305  CD1 PHE A  27      -8.580  33.945 -87.534  1.00 15.94              
ATOM    306  CD2 PHE A  27      -7.755  32.945 -85.521  1.00 15.34              
ATOM    307  CE1 PHE A  27      -8.748  35.159 -86.868  1.00 20.37              
ATOM    308  CE2 PHE A  27      -7.920  34.156 -84.847  1.00 18.20              
ATOM    309  CZ  PHE A  27      -8.417  35.261 -85.524  1.00 19.15              
ATOM    310  H   PHE A  27      -7.195  29.484 -88.916  1.00  0.00              
ATOM    311  HA  PHE A  27      -7.061  32.320 -89.399  1.00  0.00              
ATOM    312 1HB  PHE A  27      -8.851  31.281 -88.045  1.00  0.00              
ATOM    313 2HB  PHE A  27      -7.650  30.784 -86.831  1.00  0.00              
ATOM    314  HD1 PHE A  27      -8.840  33.862 -88.590  1.00  0.00              
ATOM    315  HD2 PHE A  27      -7.364  32.075 -84.991  1.00  0.00              
ATOM    316  HE1 PHE A  27      -9.139  36.024 -87.403  1.00  0.00              
ATOM    317  HE2 PHE A  27      -7.659  34.236 -83.792  1.00  0.00              
ATOM    318  HZ  PHE A  27      -8.545  36.207 -85.000  1.00  0.00              
ATOM    319  N   ALA A  28      -4.798  31.050 -87.380  1.00  0.00              
ATOM    320  CA  ALA A  28      -3.519  31.346 -86.756  1.00  0.00              
ATOM    321  C   ALA A  28      -2.531  31.873 -87.792  1.00  0.00              
ATOM    322  O   ALA A  28      -1.750  32.774 -87.512  1.00  0.00              
ATOM    323  CB  ALA A  28      -2.966  30.110 -86.061  1.00  0.00              
ATOM    324  H   ALA A  28      -5.171  30.113 -87.318  1.00  0.00              
ATOM    325  HA  ALA A  28      -3.669  32.116 -85.999  1.00  0.00              
ATOM    326 1HB  ALA A  28      -2.007  30.350 -85.603  1.00  0.00              
ATOM    327 2HB  ALA A  28      -3.664  29.783 -85.290  1.00  0.00              
ATOM    328 3HB  ALA A  28      -2.830  29.313 -86.790  1.00  0.00              
ATOM    329  N   ASN A  29      -2.561  31.308 -88.994  1.00  0.00              
ATOM    330  CA  ASN A  29      -1.659  31.757 -90.046  1.00  0.00              
ATOM    331  C   ASN A  29      -1.962  33.186 -90.485  1.00  0.00              
ATOM    332  O   ASN A  29      -1.050  33.935 -90.825  1.00  0.00              
ATOM    333  CB  ASN A  29      -1.704  30.824 -91.242  1.00  0.00              
ATOM    334  CG  ASN A  29      -1.029  29.502 -91.004  1.00  0.00              
ATOM    335  OD1 ASN A  29      -0.046  29.409 -90.260  1.00  0.00              
ATOM    336  ND2 ASN A  29      -1.500  28.495 -91.694  1.00  0.00              
ATOM    337  H   ASN A  29      -3.211  30.560 -89.189  1.00  0.00              
ATOM    338  HA  ASN A  29      -0.634  31.778 -89.671  1.00  0.00              
ATOM    339 1HB  ASN A  29      -2.635  30.657 -91.786  1.00  0.00              
ATOM    340 2HB  ASN A  29      -1.043  31.453 -91.838  1.00  0.00              
ATOM    341 1HD2 ASN A  29      -1.099  27.584 -91.586  1.00  0.00              
ATOM    342 2HD2 ASN A  29      -2.259  28.635 -92.329  1.00  0.00              
ATOM    343  N   ARG A  30      -3.236  33.565 -90.473  1.00 10.13              
ATOM    344  CA  ARG A  30      -3.601  34.928 -90.843  1.00 10.66              
ATOM    345  C   ARG A  30      -3.110  35.889 -89.755  1.00  7.66              
ATOM    346  O   ARG A  30      -2.657  36.988 -90.057  1.00  9.29              
ATOM    347  CB  ARG A  30      -5.112  35.045 -91.019  1.00 10.53              
ATOM    348  CG  ARG A  30      -5.639  34.246 -92.205  1.00 12.23              
ATOM    349  CD  ARG A  30      -7.137  34.413 -92.361  1.00 17.00              
ATOM    350  NE  ARG A  30      -7.496  35.792 -92.670  1.00 18.24              
ATOM    351  CZ  ARG A  30      -8.719  36.294 -92.538  1.00 18.39              
ATOM    352  NH1 ARG A  30      -9.709  35.528 -92.097  1.00 26.71              
ATOM    353  NH2 ARG A  30      -8.951  37.563 -92.842  1.00 21.52              
ATOM    354  H   ARG A  30      -3.963  32.916 -90.208  1.00  0.00              
ATOM    355  HA  ARG A  30      -3.162  35.178 -91.809  1.00  0.00              
ATOM    356 1HB  ARG A  30      -5.568  34.691 -90.096  1.00  0.00              
ATOM    357 2HB  ARG A  30      -5.335  36.104 -91.152  1.00  0.00              
ATOM    358 1HG  ARG A  30      -5.139  34.595 -93.109  1.00  0.00              
ATOM    359 2HG  ARG A  30      -5.405  33.193 -92.044  1.00  0.00              
ATOM    360 1HD  ARG A  30      -7.483  33.770 -93.170  1.00  0.00              
ATOM    361 2HD  ARG A  30      -7.624  34.122 -91.431  1.00  0.00              
ATOM    362  HE  ARG A  30      -6.917  36.547 -93.013  1.00  0.00              
ATOM    363 1HH1 ARG A  30      -9.530  34.562 -91.861  1.00  0.00              
ATOM    364 2HH1 ARG A  30     -10.637  35.914 -91.999  1.00  0.00              
ATOM    365 1HH2 ARG A  30      -8.195  38.146 -93.174  1.00  0.00              
ATOM    366 2HH2 ARG A  30      -9.881  37.941 -92.741  1.00  0.00              
ATOM    367  N   VAL A  31      -3.202  35.475 -88.491  1.00  8.75              
ATOM    368  CA  VAL A  31      -2.727  36.314 -87.395  1.00  8.95              
ATOM    369  C   VAL A  31      -1.205  36.436 -87.531  1.00  8.96              
ATOM    370  O   VAL A  31      -0.633  37.489 -87.267  1.00  9.86              
ATOM    371  CB  VAL A  31      -3.093  35.717 -86.011  1.00  8.47              
ATOM    372  CG1 VAL A  31      -2.531  36.594 -84.894  1.00 10.12              
ATOM    373  CG2 VAL A  31      -4.605  35.614 -85.871  1.00 11.68              
ATOM    374  H   VAL A  31      -3.603  34.572 -88.281  1.00  0.00              
ATOM    375  HA  VAL A  31      -3.143  37.320 -87.457  1.00  0.00              
ATOM    376  HB  VAL A  31      -2.695  34.704 -85.946  1.00  0.00              
ATOM    377 1HG1 VAL A  31      -2.794  36.165 -83.927  1.00  0.00              
ATOM    378 2HG1 VAL A  31      -1.446  36.647 -84.984  1.00  0.00              
ATOM    379 3HG1 VAL A  31      -2.952  37.596 -84.972  1.00  0.00              
ATOM    380 1HG2 VAL A  31      -4.853  35.193 -84.897  1.00  0.00              
ATOM    381 2HG2 VAL A  31      -5.046  36.607 -85.961  1.00  0.00              
ATOM    382 3HG2 VAL A  31      -5.000  34.968 -86.656  1.00  0.00              
ATOM    383  N   ARG A  32      -0.557  35.356 -87.962  1.00  0.00              
ATOM    384  CA  ARG A  32       0.885  35.387 -88.149  1.00  0.00              
ATOM    385  C   ARG A  32       1.304  36.376 -89.229  1.00  0.00              
ATOM    386  O   ARG A  32       2.297  37.087 -89.075  1.00  0.00              
ATOM    387  CB  ARG A  32       1.449  34.000 -88.422  1.00  0.00              
ATOM    388  CG  ARG A  32       2.927  33.970 -88.777  1.00  0.00              
ATOM    389  CD  ARG A  32       3.461  32.613 -89.062  1.00  0.00              
ATOM    390  NE  ARG A  32       2.897  31.981 -90.244  1.00  0.00              
ATOM    391  CZ  ARG A  32       3.256  32.268 -91.511  1.00  0.00              
ATOM    392  NH1 ARG A  32       4.147  33.201 -91.767  1.00  0.00              
ATOM    393  NH2 ARG A  32       2.671  31.604 -92.492  1.00  0.00              
ATOM    394  H   ARG A  32      -1.061  34.504 -88.163  1.00  0.00              
ATOM    395  HA  ARG A  32       1.369  35.724 -87.232  1.00  0.00              
ATOM    396 1HB  ARG A  32       1.283  33.407 -87.524  1.00  0.00              
ATOM    397 2HB  ARG A  32       0.874  33.580 -89.246  1.00  0.00              
ATOM    398 1HG  ARG A  32       3.084  34.585 -89.663  1.00  0.00              
ATOM    399 2HG  ARG A  32       3.493  34.385 -87.942  1.00  0.00              
ATOM    400 1HD  ARG A  32       4.538  32.680 -89.210  1.00  0.00              
ATOM    401 2HD  ARG A  32       3.250  31.964 -88.213  1.00  0.00              
ATOM    402  HE  ARG A  32       2.187  31.264 -90.315  1.00  0.00              
ATOM    403 1HH1 ARG A  32       4.572  33.712 -91.006  1.00  0.00              
ATOM    404 2HH1 ARG A  32       4.402  33.402 -92.723  1.00  0.00              
ATOM    405 1HH2 ARG A  32       1.975  30.902 -92.278  1.00  0.00              
ATOM    406 2HH2 ARG A  32       2.921  31.800 -93.450  1.00  0.00              
ATOM    407  N   ALA A  33       0.549  36.429 -90.325  1.00 11.61              
ATOM    408  CA  ALA A  33       0.857  37.353 -91.416  1.00 12.16              
ATOM    409  C   ALA A  33       0.698  38.787 -90.925  1.00 11.51              
ATOM    410  O   ALA A  33       1.491  39.668 -91.260  1.00 12.12              
ATOM    411  CB  ALA A  33      -0.066  37.097 -92.603  1.00 13.75              
ATOM    412  H   ALA A  33      -0.253  35.820 -90.407  1.00  0.00              
ATOM    413  HA  ALA A  33       1.887  37.188 -91.734  1.00  0.00              
ATOM    414 1HB  ALA A  33       0.176  37.792 -93.407  1.00  0.00              
ATOM    415 2HB  ALA A  33       0.069  36.074 -92.955  1.00  0.00              
ATOM    416 3HB  ALA A  33      -1.101  37.243 -92.297  1.00  0.00              
ATOM    417  N   LEU A  34      -0.338  39.012 -90.125  1.00 11.29              
ATOM    418  CA  LEU A  34      -0.605  40.323 -89.554  1.00 11.51              
ATOM    419  C   LEU A  34       0.577  40.736 -88.673  1.00  9.32              
ATOM    420  O   LEU A  34       1.063  41.867 -88.747  1.00 11.34              
ATOM    421  CB  LEU A  34      -1.892  40.262 -88.728  1.00 12.53              
ATOM    422  CG  LEU A  34      -2.190  41.414 -87.770  1.00 12.31              
ATOM    423  CD1 LEU A  34      -2.336  42.711 -88.547  1.00 14.65              
ATOM    424  CD2 LEU A  34      -3.459  41.107 -86.985  1.00 12.44              
ATOM    425  H   LEU A  34      -0.959  38.245 -89.908  1.00  0.00              
ATOM    426  HA  LEU A  34      -0.723  41.053 -90.354  1.00  0.00              
ATOM    427 1HB  LEU A  34      -2.622  40.276 -89.536  1.00  0.00              
ATOM    428 2HB  LEU A  34      -1.976  39.324 -88.179  1.00  0.00              
ATOM    429  HG  LEU A  34      -1.364  41.468 -87.061  1.00  0.00              
ATOM    430 1HD1 LEU A  34      -2.548  43.527 -87.857  1.00  0.00              
ATOM    431 2HD1 LEU A  34      -1.410  42.921 -89.082  1.00  0.00              
ATOM    432 3HD1 LEU A  34      -3.154  42.618 -89.260  1.00  0.00              
ATOM    433 1HD2 LEU A  34      -3.671  41.929 -86.301  1.00  0.00              
ATOM    434 2HD2 LEU A  34      -4.294  40.984 -87.675  1.00  0.00              
ATOM    435 3HD2 LEU A  34      -3.322  40.188 -86.415  1.00  0.00              
ATOM    436  N   ALA A  35       1.038  39.804 -87.844  1.00  0.00              
ATOM    437  CA  ALA A  35       2.160  40.050 -86.945  1.00  0.00              
ATOM    438  C   ALA A  35       3.413  40.451 -87.720  1.00  0.00              
ATOM    439  O   ALA A  35       4.149  41.348 -87.310  1.00  0.00              
ATOM    440  CB  ALA A  35       2.437  38.803 -86.110  1.00  0.00              
ATOM    441  H   ALA A  35       0.594  38.897 -87.840  1.00  0.00              
ATOM    442  HA  ALA A  35       1.899  40.871 -86.277  1.00  0.00              
ATOM    443 1HB  ALA A  35       3.276  38.994 -85.441  1.00  0.00              
ATOM    444 2HB  ALA A  35       1.553  38.555 -85.522  1.00  0.00              
ATOM    445 3HB  ALA A  35       2.681  37.971 -86.769  1.00  0.00              
ATOM    446  N   GLU A  36       3.653  39.776 -88.840  1.00  0.00              
ATOM    447  CA  GLU A  36       4.819  40.061 -89.669  1.00  0.00              
ATOM    448  C   GLU A  36       4.750  41.476 -90.240  1.00  0.00              
ATOM    449  O   GLU A  36       5.762  42.176 -90.304  1.00  0.00              
ATOM    450  CB  GLU A  36       4.934  39.039 -90.802  1.00  0.00              
ATOM    451  CG  GLU A  36       5.328  37.640 -90.349  1.00  0.00              
ATOM    452  CD  GLU A  36       5.301  36.667 -91.495  1.00  0.00              
ATOM    453  OE1 GLU A  36       4.921  37.058 -92.572  1.00  0.00              
ATOM    454  OE2 GLU A  36       5.765  35.564 -91.323  1.00  0.00              
ATOM    455  H   GLU A  36       3.013  39.048 -89.124  1.00  0.00              
ATOM    456  HA  GLU A  36       5.726  39.995 -89.067  1.00  0.00              
ATOM    457 1HB  GLU A  36       3.963  39.000 -91.296  1.00  0.00              
ATOM    458 2HB  GLU A  36       5.682  39.418 -91.499  1.00  0.00              
ATOM    459 1HG  GLU A  36       6.302  37.599 -89.862  1.00  0.00              
ATOM    460 2HG  GLU A  36       4.553  37.376 -89.631  1.00  0.00              
ATOM    461  N   ARG A  37       3.556  41.894 -90.651  1.00 15.76              
ATOM    462  CA  ARG A  37       3.364  43.224 -91.224  1.00 17.66              
ATOM    463  C   ARG A  37       3.553  44.347 -90.206  1.00 18.51              
ATOM    464  O   ARG A  37       4.112  45.398 -90.525  1.00 20.48              
ATOM    465  CB  ARG A  37       1.961  43.353 -91.830  1.00 21.55              
ATOM    466  CG  ARG A  37       1.656  42.408 -92.978  1.00 28.41              
ATOM    467  CD  ARG A  37       0.438  42.890 -93.762  1.00 33.15              
ATOM    468  NE  ARG A  37      -0.792  42.890 -92.972  1.00 32.61              
ATOM    469  CZ  ARG A  37      -1.512  41.804 -92.703  1.00 33.44              
ATOM    470  NH1 ARG A  37      -1.131  40.620 -93.162  1.00 29.78              
ATOM    471  NH2 ARG A  37      -2.619  41.903 -91.979  1.00 34.02              
ATOM    472  H   ARG A  37       2.762  41.276 -90.565  1.00  0.00              
ATOM    473  HA  ARG A  37       4.064  43.376 -92.046  1.00  0.00              
ATOM    474 1HB  ARG A  37       1.249  43.174 -91.026  1.00  0.00              
ATOM    475 2HB  ARG A  37       1.860  44.380 -92.182  1.00  0.00              
ATOM    476 1HG  ARG A  37       2.526  42.367 -93.634  1.00  0.00              
ATOM    477 2HG  ARG A  37       1.464  41.416 -92.568  1.00  0.00              
ATOM    478 1HD  ARG A  37       0.619  43.908 -94.106  1.00  0.00              
ATOM    479 2HD  ARG A  37       0.289  42.237 -94.621  1.00  0.00              
ATOM    480  HE  ARG A  37      -1.272  43.661 -92.526  1.00  0.00              
ATOM    481 1HH1 ARG A  37      -0.291  40.543 -93.717  1.00  0.00              
ATOM    482 2HH1 ARG A  37      -1.682  39.800 -92.954  1.00  0.00              
ATOM    483 1HH2 ARG A  37      -2.913  42.806 -91.633  1.00  0.00              
ATOM    484 2HH2 ARG A  37      -3.163  41.077 -91.778  1.00  0.00              
ATOM    485  N   GLU A  38       3.084  44.120 -88.983  1.00 14.28              
ATOM    486  CA  GLU A  38       3.165  45.123 -87.927  1.00 14.86              
ATOM    487  C   GLU A  38       4.398  45.024 -87.036  1.00 11.24              
ATOM    488  O   GLU A  38       4.564  45.822 -86.108  1.00 14.46              
ATOM    489  CB  GLU A  38       1.907  45.048 -87.062  1.00 15.73              
ATOM    490  CG  GLU A  38       0.622  45.238 -87.851  1.00 18.27              
ATOM    491  CD  GLU A  38       0.540  46.605 -88.500  1.00 24.94              
ATOM    492  OE1 GLU A  38      -0.338  46.804 -89.366  1.00 30.72              
ATOM    493  OE2 GLU A  38       1.351  47.483 -88.138  1.00 26.63              
ATOM    494  H   GLU A  38       2.659  43.226 -88.781  1.00  0.00              
ATOM    495  HA  GLU A  38       3.240  46.118 -88.367  1.00  0.00              
ATOM    496 1HB  GLU A  38       1.908  44.069 -86.583  1.00  0.00              
ATOM    497 2HB  GLU A  38       1.996  45.825 -86.302  1.00  0.00              
ATOM    498 1HG  GLU A  38       0.466  44.477 -88.615  1.00  0.00              
ATOM    499 2HG  GLU A  38      -0.157  45.157 -87.095  1.00  0.00              
ATOM    500  N   ASN A  39       5.254  44.047 -87.306  1.00 13.25              
ATOM    501  CA  ASN A  39       6.466  43.859 -86.520  1.00 13.01              
ATOM    502  C   ASN A  39       6.199  43.657 -85.028  1.00 11.14              
ATOM    503  O   ASN A  39       6.970  44.111 -84.180  1.00 14.12              
ATOM    504  CB  ASN A  39       7.412  45.048 -86.715  1.00 17.93              
ATOM    505  CG  ASN A  39       7.893  45.175 -88.145  1.00 22.32              
ATOM    506  OD1 ASN A  39       8.417  44.221 -88.720  1.00 23.33              
ATOM    507  ND2 ASN A  39       7.720  46.355 -88.727  1.00 28.24              
ATOM    508  H   ASN A  39       5.063  43.419 -88.073  1.00  0.00              
ATOM    509  HA  ASN A  39       6.983  42.956 -86.848  1.00  0.00              
ATOM    510 1HB  ASN A  39       7.163  46.031 -86.314  1.00  0.00              
ATOM    511 2HB  ASN A  39       8.202  44.600 -86.112  1.00  0.00              
ATOM    512 1HD2 ASN A  39       8.019  46.495 -89.672  1.00  0.00              
ATOM    513 2HD2 ASN A  39       7.291  47.103 -88.222  1.00  0.00              
ATOM    514  N   HIS A  40       5.101  42.977 -84.710  1.00 10.95              
ATOM    515  CA  HIS A  40       4.756  42.693 -83.323  1.00  9.25              
ATOM    516  C   HIS A  40       4.101  41.323 -83.337  1.00  9.34              
ATOM    517  O   HIS A  40       3.101  41.107 -84.024  1.00 10.08              
ATOM    518  CB  HIS A  40       3.804  43.753 -82.769  1.00 10.67              
ATOM    519  CG  HIS A  40       3.675  43.721 -81.278  1.00  9.71              
ATOM    520  ND1 HIS A  40       4.761  43.814 -80.435  1.00 13.94              
ATOM    521  CD2 HIS A  40       2.588  43.602 -80.479  1.00  9.70              
ATOM    522  CE1 HIS A  40       4.350  43.755 -79.181  1.00 13.98              
ATOM    523  NE2 HIS A  40       3.035  43.627 -79.180  1.00 10.44              
ATOM    524  H   HIS A  40       4.491  42.649 -85.446  1.00  0.00              
ATOM    525  HA  HIS A  40       5.660  42.687 -82.715  1.00  0.00              
ATOM    526 1HB  HIS A  40       4.158  44.751 -83.031  1.00  0.00              
ATOM    527 2HB  HIS A  40       2.803  43.606 -83.173  1.00  0.00              
ATOM    528  HD2 HIS A  40       1.523  43.501 -80.688  1.00  0.00              
ATOM    529  HE1 HIS A  40       5.064  43.812 -78.360  1.00  0.00              
ATOM    530  HE2 HIS A  40       2.446  43.558 -78.362  1.00  0.00              
ATOM    531  N   HIS A  41       4.668  40.401 -82.570  1.00  0.00              
ATOM    532  CA  HIS A  41       4.186  39.033 -82.566  1.00  0.00              
ATOM    533  C   HIS A  41       3.490  38.571 -81.307  1.00  0.00              
ATOM    534  O   HIS A  41       3.889  38.903 -80.194  1.00  0.00              
ATOM    535  CB  HIS A  41       5.354  38.085 -82.854  1.00  0.00              
ATOM    536  CG  HIS A  41       6.136  38.448 -84.078  1.00  0.00              
ATOM    537  ND1 HIS A  41       5.748  38.074 -85.348  1.00  0.00              
ATOM    538  CD2 HIS A  41       7.283  39.151 -84.228  1.00  0.00              
ATOM    539  CE1 HIS A  41       6.623  38.532 -86.225  1.00  0.00              
ATOM    540  NE2 HIS A  41       7.564  39.188 -85.571  1.00  0.00              
ATOM    541  H   HIS A  41       5.447  40.650 -81.978  1.00  0.00              
ATOM    542  HA  HIS A  41       3.402  38.919 -83.314  1.00  0.00              
ATOM    543 1HB  HIS A  41       6.059  38.091 -82.022  1.00  0.00              
ATOM    544 2HB  HIS A  41       4.985  37.071 -83.009  1.00  0.00              
ATOM    545  HD2 HIS A  41       7.950  39.641 -83.517  1.00  0.00              
ATOM    546  HE1 HIS A  41       6.493  38.341 -87.290  1.00  0.00              
ATOM    547  HE2 HIS A  41       8.364  39.646 -85.984  1.00  0.00              
ATOM    548  N   PRO A  42       2.444  37.758 -81.473  1.00  0.00              
ATOM    549  CA  PRO A  42       1.672  37.235 -80.350  1.00  0.00              
ATOM    550  C   PRO A  42       2.186  35.878 -79.918  1.00  0.00              
ATOM    551  O   PRO A  42       3.156  35.350 -80.471  1.00  0.00              
ATOM    552  CB  PRO A  42       0.293  37.082 -80.960  1.00  0.00              
ATOM    553  CG  PRO A  42       0.643  36.490 -82.317  1.00  0.00              
ATOM    554  CD  PRO A  42       1.852  37.323 -82.757  1.00  0.00              
ATOM    555  HA  PRO A  42       1.684  37.904 -79.477  1.00  0.00              
ATOM    556 1HB  PRO A  42      -0.344  36.421 -80.354  1.00  0.00              
ATOM    557 2HB  PRO A  42      -0.225  38.050 -81.034  1.00  0.00              
ATOM    558 1HG  PRO A  42       0.883  35.420 -82.234  1.00  0.00              
ATOM    559 2HG  PRO A  42      -0.200  36.577 -83.018  1.00  0.00              
ATOM    560 1HD  PRO A  42       2.570  36.735 -83.347  1.00  0.00              
ATOM    561 2HD  PRO A  42       1.560  38.186 -83.374  1.00  0.00              
ATOM    562  N   ARG A  43       1.540  35.338 -78.892  1.00  0.00              
ATOM    563  CA  ARG A  43       1.792  33.970 -78.486  1.00  0.00              
ATOM    564  C   ARG A  43       0.466  33.341 -78.920  1.00  0.00              
ATOM    565  O   ARG A  43      -0.614  33.770 -78.488  1.00  0.00              
ATOM    566  CB  ARG A  43       2.145  33.774 -77.019  1.00  0.00              
ATOM    567  CG  ARG A  43       2.556  32.359 -76.643  1.00  0.00              
ATOM    568  CD  ARG A  43       2.990  32.202 -75.232  1.00  0.00              
ATOM    569  NE  ARG A  43       1.916  32.298 -74.256  1.00  0.00              
ATOM    570  CZ  ARG A  43       2.090  32.263 -72.921  1.00  0.00              
ATOM    571  NH1 ARG A  43       3.284  32.095 -72.397  1.00  0.00              
ATOM    572  NH2 ARG A  43       1.023  32.376 -72.149  1.00  0.00              
ATOM    573  H   ARG A  43       0.861  35.885 -78.383  1.00  0.00              
ATOM    574  HA  ARG A  43       2.731  33.624 -78.919  1.00  0.00              
ATOM    575 1HB  ARG A  43       2.963  34.457 -76.795  1.00  0.00              
ATOM    576 2HB  ARG A  43       1.266  34.058 -76.440  1.00  0.00              
ATOM    577 1HG  ARG A  43       1.707  31.696 -76.809  1.00  0.00              
ATOM    578 2HG  ARG A  43       3.384  32.057 -77.286  1.00  0.00              
ATOM    579 1HD  ARG A  43       3.454  31.224 -75.111  1.00  0.00              
ATOM    580 2HD  ARG A  43       3.716  32.979 -74.996  1.00  0.00              
ATOM    581  HE  ARG A  43       0.921  32.402 -74.402  1.00  0.00              
ATOM    582 1HH1 ARG A  43       4.088  31.992 -73.001  1.00  0.00              
ATOM    583 2HH1 ARG A  43       3.393  32.071 -71.394  1.00  0.00              
ATOM    584 1HH2 ARG A  43       0.110  32.486 -72.568  1.00  0.00              
ATOM    585 2HH2 ARG A  43       1.125  32.351 -71.145  1.00  0.00              
ATOM    586  N   MET A  44       0.550  32.360 -79.811  1.00  0.00              
ATOM    587  CA  MET A  44      -0.631  31.683 -80.326  1.00  0.00              
ATOM    588  C   MET A  44      -0.720  30.268 -79.805  1.00  0.00              
ATOM    589  O   MET A  44       0.270  29.537 -79.815  1.00  0.00              
ATOM    590  CB  MET A  44      -0.618  31.680 -81.853  1.00  0.00              
ATOM    591  CG  MET A  44      -0.908  33.033 -82.488  1.00  0.00              
ATOM    592  SD  MET A  44      -0.916  32.967 -84.291  1.00  0.00              
ATOM    593  CE  MET A  44       0.835  32.819 -84.632  1.00  0.00              
ATOM    594  H   MET A  44       1.462  32.077 -80.140  1.00  0.00              
ATOM    595  HA  MET A  44      -1.524  32.234 -80.033  1.00  0.00              
ATOM    596 1HB  MET A  44       0.369  31.338 -82.161  1.00  0.00              
ATOM    597 2HB  MET A  44      -1.371  30.959 -82.176  1.00  0.00              
ATOM    598 1HG  MET A  44      -1.882  33.371 -82.138  1.00  0.00              
ATOM    599 2HG  MET A  44      -0.140  33.733 -82.159  1.00  0.00              
ATOM    600 1HE  MET A  44       0.993  32.767 -85.710  1.00  0.00              
ATOM    601 2HE  MET A  44       1.359  33.686 -84.229  1.00  0.00              
ATOM    602 3HE  MET A  44       1.221  31.912 -84.165  1.00  0.00              
ATOM    603  N   THR A  45      -1.903  29.872 -79.359  1.00  0.00              
ATOM    604  CA  THR A  45      -2.100  28.505 -78.896  1.00  0.00              
ATOM    605  C   THR A  45      -3.180  27.919 -79.794  1.00  0.00              
ATOM    606  O   THR A  45      -4.316  28.397 -79.812  1.00  0.00              
ATOM    607  CB  THR A  45      -2.525  28.424 -77.418  1.00  0.00              
ATOM    608  OG1 THR A  45      -1.514  29.017 -76.594  1.00  0.00              
ATOM    609  CG2 THR A  45      -2.730  26.975 -77.001  1.00  0.00              
ATOM    610  H   THR A  45      -2.681  30.516 -79.336  1.00  0.00              
ATOM    611  HA  THR A  45      -1.169  27.945 -78.991  1.00  0.00              
ATOM    612  HB  THR A  45      -3.457  28.974 -77.287  1.00  0.00              
ATOM    613  HG1 THR A  45      -1.607  29.972 -76.611  1.00  0.00              
ATOM    614 1HG2 THR A  45      -3.030  26.939 -75.954  1.00  0.00              
ATOM    615 2HG2 THR A  45      -3.506  26.525 -77.619  1.00  0.00              
ATOM    616 3HG2 THR A  45      -1.798  26.426 -77.131  1.00  0.00              
ATOM    617  N   VAL A  46      -2.804  26.901 -80.560  1.00  0.00              
ATOM    618  CA  VAL A  46      -3.706  26.251 -81.495  1.00  0.00              
ATOM    619  C   VAL A  46      -4.027  24.836 -81.048  1.00  0.00              
ATOM    620  O   VAL A  46      -3.132  24.048 -80.734  1.00  0.00              
ATOM    621  CB  VAL A  46      -3.115  26.210 -82.917  1.00  0.00              
ATOM    622  CG1 VAL A  46      -4.057  25.483 -83.864  1.00  0.00              
ATOM    623  CG2 VAL A  46      -2.837  27.618 -83.420  1.00  0.00              
ATOM    624  H   VAL A  46      -1.852  26.571 -80.484  1.00  0.00              
ATOM    625  HA  VAL A  46      -4.659  26.778 -81.558  1.00  0.00              
ATOM    626  HB  VAL A  46      -2.157  25.690 -82.887  1.00  0.00              
ATOM    627 1HG1 VAL A  46      -3.623  25.462 -84.865  1.00  0.00              
ATOM    628 2HG1 VAL A  46      -4.209  24.462 -83.515  1.00  0.00              
ATOM    629 3HG1 VAL A  46      -5.014  26.003 -83.896  1.00  0.00              
ATOM    630 1HG2 VAL A  46      -2.419  27.570 -84.425  1.00  0.00              
ATOM    631 2HG2 VAL A  46      -3.767  28.186 -83.440  1.00  0.00              
ATOM    632 3HG2 VAL A  46      -2.126  28.109 -82.755  1.00  0.00              
ATOM    633  N   GLU A  47      -5.311  24.523 -81.005  1.00  0.00              
ATOM    634  CA  GLU A  47      -5.755  23.192 -80.628  1.00  0.00              
ATOM    635  C   GLU A  47      -7.052  22.925 -81.360  1.00  0.00              
ATOM    636  O   GLU A  47      -7.576  23.807 -82.035  1.00  0.00              
ATOM    637  CB  GLU A  47      -5.944  23.067 -79.115  1.00  0.00              
ATOM    638  CG  GLU A  47      -7.052  23.941 -78.545  1.00  0.00              
ATOM    639  CD  GLU A  47      -7.125  23.825 -77.048  1.00  0.00              
ATOM    640  OE1 GLU A  47      -7.369  22.744 -76.567  1.00  0.00              
ATOM    641  OE2 GLU A  47      -6.827  24.788 -76.382  1.00  0.00              
ATOM    642  H   GLU A  47      -6.000  25.224 -81.239  1.00  0.00              
ATOM    643  HA  GLU A  47      -5.008  22.455 -80.924  1.00  0.00              
ATOM    644 1HB  GLU A  47      -6.165  22.020 -78.907  1.00  0.00              
ATOM    645 2HB  GLU A  47      -4.995  23.337 -78.651  1.00  0.00              
ATOM    646 1HG  GLU A  47      -6.962  24.991 -78.822  1.00  0.00              
ATOM    647 2HG  GLU A  47      -7.958  23.527 -78.986  1.00  0.00              
ATOM    648  N   TYR A  48      -7.560  21.706 -81.255  1.00  0.00              
ATOM    649  CA  TYR A  48      -8.806  21.387 -81.926  1.00  0.00              
ATOM    650  C   TYR A  48      -9.896  22.375 -81.536  1.00  0.00              
ATOM    651  O   TYR A  48     -10.195  22.543 -80.356  1.00  0.00              
ATOM    652  CB  TYR A  48      -9.243  19.958 -81.595  1.00  0.00              
ATOM    653  CG  TYR A  48     -10.413  19.468 -82.420  1.00  0.00              
ATOM    654  CD1 TYR A  48     -10.215  18.890 -83.665  1.00  0.00              
ATOM    655  CD2 TYR A  48     -11.712  19.584 -81.949  1.00  0.00              
ATOM    656  CE1 TYR A  48     -11.280  18.442 -84.422  1.00  0.00              
ATOM    657  CE2 TYR A  48     -12.785  19.139 -82.696  1.00  0.00              
ATOM    658  CZ  TYR A  48     -12.564  18.568 -83.933  1.00  0.00              
ATOM    659  OH  TYR A  48     -13.629  18.122 -84.682  1.00  0.00              
ATOM    660  H   TYR A  48      -7.095  20.991 -80.715  1.00  0.00              
ATOM    661  HA  TYR A  48      -8.672  21.454 -83.006  1.00  0.00              
ATOM    662 1HB  TYR A  48      -8.382  19.310 -81.766  1.00  0.00              
ATOM    663 2HB  TYR A  48      -9.509  19.939 -80.539  1.00  0.00              
ATOM    664  HD1 TYR A  48      -9.197  18.794 -84.045  1.00  0.00              
ATOM    665  HD2 TYR A  48     -11.879  20.036 -80.971  1.00  0.00              
ATOM    666  HE1 TYR A  48     -11.109  17.990 -85.399  1.00  0.00              
ATOM    667  HE2 TYR A  48     -13.799  19.240 -82.309  1.00  0.00              
ATOM    668  HH  TYR A  48     -14.476  18.257 -84.249  1.00  0.00              
ATOM    669  N   GLY A  49     -10.465  23.038 -82.539  1.00 10.97              
ATOM    670  CA  GLY A  49     -11.549  23.977 -82.311  1.00 12.49              
ATOM    671  C   GLY A  49     -11.263  25.310 -81.641  1.00 11.46              
ATOM    672  O   GLY A  49     -12.203  26.037 -81.316  1.00 12.63              
ATOM    673  H   GLY A  49     -10.136  22.886 -83.482  1.00  0.00              
ATOM    674 1HA  GLY A  49     -11.998  24.242 -83.268  1.00  0.00              
ATOM    675 2HA  GLY A  49     -12.300  23.507 -81.677  1.00  0.00              
ATOM    676  N   ARG A  50      -9.999  25.661 -81.433  1.00 10.31              
ATOM    677  CA  ARG A  50      -9.725  26.934 -80.790  1.00 10.46              
ATOM    678  C   ARG A  50      -8.340  27.493 -80.999  1.00  9.09              
ATOM    679  O   ARG A  50      -7.352  26.761 -81.069  1.00 10.51              
ATOM    680  CB  ARG A  50      -9.957  26.819 -79.287  1.00 14.76              
ATOM    681  CG  ARG A  50      -9.809  28.136 -78.512  1.00 19.26              
ATOM    682  CD  ARG A  50     -10.205  27.982 -77.046  1.00 26.40              
ATOM    683  NE  ARG A  50      -9.323  27.072 -76.320  1.00 34.92              
ATOM    684  CZ  ARG A  50      -9.424  26.816 -75.019  1.00 38.68              
ATOM    685  NH1 ARG A  50     -10.372  27.401 -74.299  1.00 39.97              
ATOM    686  NH2 ARG A  50      -8.576  25.980 -74.435  1.00 41.66              
ATOM    687  H   ARG A  50      -9.226  25.072 -81.707  1.00  0.00              
ATOM    688  HA  ARG A  50     -10.423  27.689 -81.153  1.00  0.00              
ATOM    689 1HB  ARG A  50     -10.965  26.431 -79.149  1.00  0.00              
ATOM    690 2HB  ARG A  50      -9.235  26.096 -78.908  1.00  0.00              
ATOM    691 1HG  ARG A  50      -8.769  28.458 -78.570  1.00  0.00              
ATOM    692 2HG  ARG A  50     -10.448  28.886 -78.979  1.00  0.00              
ATOM    693 1HD  ARG A  50     -10.164  28.958 -76.564  1.00  0.00              
ATOM    694 2HD  ARG A  50     -11.221  27.593 -76.993  1.00  0.00              
ATOM    695  HE  ARG A  50      -8.544  26.523 -76.658  1.00  0.00              
ATOM    696 1HH1 ARG A  50     -11.017  28.040 -74.742  1.00  0.00              
ATOM    697 2HH1 ARG A  50     -10.445  27.204 -73.311  1.00  0.00              
ATOM    698 1HH2 ARG A  50      -7.851  25.537 -74.982  1.00  0.00              
ATOM    699 2HH2 ARG A  50      -8.658  25.791 -73.447  1.00  0.00              
ATOM    700  N   VAL A  51      -8.286  28.813 -81.105  1.00  8.68              
ATOM    701  CA  VAL A  51      -7.026  29.521 -81.206  1.00  8.32              
ATOM    702  C   VAL A  51      -7.065  30.581 -80.121  1.00  8.33              
ATOM    703  O   VAL A  51      -8.021  31.356 -80.037  1.00 10.09              
ATOM    704  CB  VAL A  51      -6.837  30.259 -82.542  1.00  9.58              
ATOM    705  CG1 VAL A  51      -5.531  31.054 -82.501  1.00 11.97              
ATOM    706  CG2 VAL A  51      -6.816  29.274 -83.694  1.00 12.47              
ATOM    707  H   VAL A  51      -9.148  29.339 -81.116  1.00  0.00              
ATOM    708  HA  VAL A  51      -6.180  28.844 -81.085  1.00  0.00              
ATOM    709  HB  VAL A  51      -7.689  30.919 -82.705  1.00  0.00              
ATOM    710 1HG1 VAL A  51      -5.394  31.579 -83.447  1.00  0.00              
ATOM    711 2HG1 VAL A  51      -5.571  31.778 -81.688  1.00  0.00              
ATOM    712 3HG1 VAL A  51      -4.695  30.373 -82.341  1.00  0.00              
ATOM    713 1HG2 VAL A  51      -6.682  29.813 -84.632  1.00  0.00              
ATOM    714 2HG2 VAL A  51      -5.993  28.573 -83.557  1.00  0.00              
ATOM    715 3HG2 VAL A  51      -7.758  28.726 -83.722  1.00  0.00              
ATOM    716  N   THR A  52      -6.049  30.593 -79.270  1.00  8.06              
ATOM    717  CA  THR A  52      -5.946  31.609 -78.237  1.00  7.55              
ATOM    718  C   THR A  52      -4.855  32.555 -78.722  1.00  7.00              
ATOM    719  O   THR A  52      -3.770  32.120 -79.133  1.00  8.20              
ATOM    720  CB  THR A  52      -5.530  31.019 -76.880  1.00  8.79              
ATOM    721  OG1 THR A  52      -6.496  30.049 -76.464  1.00 11.70              
ATOM    722  CG2 THR A  52      -5.455  32.114 -75.821  1.00 10.72              
ATOM    723  H   THR A  52      -5.332  29.885 -79.337  1.00  0.00              
ATOM    724  HA  THR A  52      -6.907  32.108 -78.113  1.00  0.00              
ATOM    725  HB  THR A  52      -4.553  30.547 -76.983  1.00  0.00              
ATOM    726  HG1 THR A  52      -7.189  29.984 -77.126  1.00  0.00              
ATOM    727 1HG2 THR A  52      -5.159  31.677 -74.868  1.00  0.00              
ATOM    728 2HG2 THR A  52      -4.721  32.861 -76.122  1.00  0.00              
ATOM    729 3HG2 THR A  52      -6.431  32.585 -75.717  1.00  0.00              
ATOM    730  N   VAL A  53      -5.157  33.845 -78.704  1.00  7.29              
ATOM    731  CA  VAL A  53      -4.216  34.862 -79.141  1.00  7.01              
ATOM    732  C   VAL A  53      -3.886  35.746 -77.949  1.00  6.72              
ATOM    733  O   VAL A  53      -4.787  36.270 -77.291  1.00  7.39              
ATOM    734  CB  VAL A  53      -4.822  35.738 -80.272  1.00  7.01              
ATOM    735  CG1 VAL A  53      -3.787  36.741 -80.763  1.00  8.27              
ATOM    736  CG2 VAL A  53      -5.312  34.861 -81.421  1.00  7.87              
ATOM    737  H   VAL A  53      -6.070  34.127 -78.376  1.00  0.00              
ATOM    738  HA  VAL A  53      -3.288  34.416 -79.501  1.00  0.00              
ATOM    739  HB  VAL A  53      -5.692  36.266 -79.883  1.00  0.00              
ATOM    740 1HG1 VAL A  53      -4.220  37.352 -81.556  1.00  0.00              
ATOM    741 2HG1 VAL A  53      -3.482  37.383 -79.937  1.00  0.00              
ATOM    742 3HG1 VAL A  53      -2.919  36.208 -81.150  1.00  0.00              
ATOM    743 1HG2 VAL A  53      -5.734  35.489 -82.205  1.00  0.00              
ATOM    744 2HG2 VAL A  53      -4.475  34.290 -81.824  1.00  0.00              
ATOM    745 3HG2 VAL A  53      -6.077  34.175 -81.055  1.00  0.00              
ATOM    746  N   GLU A  54      -2.596  35.899 -77.676  1.00  6.62              
ATOM    747  CA  GLU A  54      -2.137  36.731 -76.569  1.00  7.14              
ATOM    748  C   GLU A  54      -1.176  37.783 -77.092  1.00  6.74              
ATOM    749  O   GLU A  54      -0.222  37.464 -77.809  1.00  7.83              
ATOM    750  CB  GLU A  54      -1.411  35.891 -75.519  1.00  7.65              
ATOM    751  CG  GLU A  54      -2.232  34.786 -74.899  1.00 10.07              
ATOM    752  CD  GLU A  54      -1.391  33.912 -73.999  1.00  9.81              
ATOM    753  OE1 GLU A  54      -1.139  34.299 -72.839  1.00 14.04              
ATOM    754  OE2 GLU A  54      -0.956  32.842 -74.460  1.00 10.68              
ATOM    755  H   GLU A  54      -1.914  35.426 -78.251  1.00  0.00              
ATOM    756  HA  GLU A  54      -2.990  37.216 -76.092  1.00  0.00              
ATOM    757 1HB  GLU A  54      -0.540  35.454 -76.008  1.00  0.00              
ATOM    758 2HB  GLU A  54      -1.084  36.574 -74.735  1.00  0.00              
ATOM    759 1HG  GLU A  54      -3.098  35.148 -74.345  1.00  0.00              
ATOM    760 2HG  GLU A  54      -2.568  34.205 -75.756  1.00  0.00              
ATOM    761  N   TRP A  55      -1.438  39.035 -76.731  1.00  6.79              
ATOM    762  CA  TRP A  55      -0.602  40.155 -77.130  1.00  7.32              
ATOM    763  C   TRP A  55      -0.061  40.884 -75.913  1.00  8.04              
ATOM    764  O   TRP A  55      -0.812  41.223 -75.000  1.00  8.18              
ATOM    765  CB  TRP A  55      -1.389  41.198 -77.933  1.00  8.29              
ATOM    766  CG  TRP A  55      -1.985  40.739 -79.215  1.00  7.36              
ATOM    767  CD1 TRP A  55      -3.303  40.467 -79.457  1.00  7.63              
ATOM    768  CD2 TRP A  55      -1.298  40.523 -80.451  1.00  6.84              
ATOM    769  NE1 TRP A  55      -3.479  40.099 -80.768  1.00  8.32              
ATOM    770  CE2 TRP A  55      -2.264  40.121 -81.400  1.00  7.39              
ATOM    771  CE3 TRP A  55       0.041  40.631 -80.850  1.00  7.91              
ATOM    772  CZ2 TRP A  55      -1.933  39.825 -82.725  1.00  8.93              
ATOM    773  CZ3 TRP A  55       0.368  40.339 -82.171  1.00  9.37              
ATOM    774  CH2 TRP A  55      -0.617  39.938 -83.090  1.00  9.69              
ATOM    775  H   TRP A  55      -2.251  39.208 -76.157  1.00  0.00              
ATOM    776  HA  TRP A  55       0.218  39.800 -77.755  1.00  0.00              
ATOM    777 1HB  TRP A  55      -2.230  41.569 -77.347  1.00  0.00              
ATOM    778 2HB  TRP A  55      -0.740  42.031 -78.205  1.00  0.00              
ATOM    779  HD1 TRP A  55      -3.990  40.575 -78.620  1.00  0.00              
ATOM    780  HE1 TRP A  55      -4.359  39.852 -81.197  1.00  0.00              
ATOM    781  HE3 TRP A  55       0.841  40.936 -80.176  1.00  0.00              
ATOM    782  HZ2 TRP A  55      -2.725  39.521 -83.410  1.00  0.00              
ATOM    783  HZ3 TRP A  55       1.411  40.429 -82.476  1.00  0.00              
ATOM    784  HH2 TRP A  55      -0.325  39.712 -84.116  1.00  0.00              
ATOM    785  N   TRP A  56       1.244  41.116 -75.894  1.00  8.08              
ATOM    786  CA  TRP A  56       1.845  41.919 -74.838  1.00  8.45              
ATOM    787  C   TRP A  56       3.194  42.403 -75.323  1.00  8.09              
ATOM    788  O   TRP A  56       3.718  41.926 -76.333  1.00  8.69              
ATOM    789  CB  TRP A  56       1.961  41.160 -73.502  1.00  9.65              
ATOM    790  CG  TRP A  56       3.083  40.186 -73.382  1.00 10.11              
ATOM    791  CD1 TRP A  56       4.343  40.430 -72.912  1.00 14.07              
ATOM    792  CD2 TRP A  56       3.032  38.791 -73.692  1.00 13.77              
ATOM    793  NE1 TRP A  56       5.079  39.268 -72.906  1.00 14.06              
ATOM    794  CE2 TRP A  56       4.298  38.247 -73.382  1.00 13.50              
ATOM    795  CE3 TRP A  56       2.037  37.946 -74.202  1.00 13.85              
ATOM    796  CZ2 TRP A  56       4.595  36.888 -73.564  1.00 14.46              
ATOM    797  CZ3 TRP A  56       2.331  36.597 -74.383  1.00 13.07              
ATOM    798  CH2 TRP A  56       3.600  36.082 -74.065  1.00 13.70              
ATOM    799  H   TRP A  56       1.835  40.734 -76.618  1.00  0.00              
ATOM    800  HA  TRP A  56       1.238  42.806 -74.657  1.00  0.00              
ATOM    801 1HB  TRP A  56       2.108  41.862 -72.681  1.00  0.00              
ATOM    802 2HB  TRP A  56       1.059  40.575 -73.323  1.00  0.00              
ATOM    803  HD1 TRP A  56       4.572  41.455 -72.625  1.00  0.00              
ATOM    804  HE1 TRP A  56       6.038  39.180 -72.602  1.00  0.00              
ATOM    805  HE3 TRP A  56       1.039  38.296 -74.463  1.00  0.00              
ATOM    806  HZ2 TRP A  56       5.590  36.527 -73.303  1.00  0.00              
ATOM    807  HZ3 TRP A  56       1.550  35.948 -74.779  1.00  0.00              
ATOM    808  HH2 TRP A  56       3.798  35.021 -74.220  1.00  0.00              
ATOM    809  N   THR A  57       3.728  43.393 -74.625  1.00  8.58              
ATOM    810  CA  THR A  57       5.016  43.962 -74.962  1.00  9.74              
ATOM    811  C   THR A  57       5.970  43.615 -73.829  1.00  9.09              
ATOM    812  O   THR A  57       5.836  44.111 -72.711  1.00 10.49              
ATOM    813  CB  THR A  57       4.901  45.484 -75.129  1.00 11.06              
ATOM    814  OG1 THR A  57       3.946  45.768 -76.162  1.00 14.06              
ATOM    815  CG2 THR A  57       6.242  46.085 -75.514  1.00 13.94              
ATOM    816  H   THR A  57       3.219  43.761 -73.834  1.00  0.00              
ATOM    817  HA  THR A  57       5.381  43.525 -75.892  1.00  0.00              
ATOM    818  HB  THR A  57       4.567  45.920 -74.187  1.00  0.00              
ATOM    819  HG1 THR A  57       3.599  44.944 -76.511  1.00  0.00              
ATOM    820 1HG2 THR A  57       6.137  47.164 -75.627  1.00  0.00              
ATOM    821 2HG2 THR A  57       6.974  45.870 -74.735  1.00  0.00              
ATOM    822 3HG2 THR A  57       6.576  45.652 -76.456  1.00  0.00              
ATOM    823  N   HIS A  58       6.920  42.737 -74.132  1.00 12.95              
ATOM    824  CA  HIS A  58       7.898  42.270 -73.156  1.00 15.64              
ATOM    825  C   HIS A  58       8.617  43.368 -72.385  1.00 12.45              
ATOM    826  O   HIS A  58       8.640  43.354 -71.154  1.00 13.42              
ATOM    827  CB  HIS A  58       8.949  41.391 -73.838  1.00 20.08              
ATOM    828  CG  HIS A  58      10.052  40.954 -72.924  1.00 26.32              
ATOM    829  ND1 HIS A  58       9.852  40.067 -71.887  1.00 29.42              
ATOM    830  CD2 HIS A  58      11.359  41.303 -72.871  1.00 29.08              
ATOM    831  CE1 HIS A  58      10.988  39.889 -71.237  1.00 28.37              
ATOM    832  NE2 HIS A  58      11.918  40.628 -71.814  1.00 31.99              
ATOM    833  H   HIS A  58       6.961  42.383 -75.077  1.00  0.00              
ATOM    834  HA  HIS A  58       7.396  41.686 -72.385  1.00  0.00              
ATOM    835 1HB  HIS A  58       8.486  40.482 -74.224  1.00  0.00              
ATOM    836 2HB  HIS A  58       9.419  41.935 -74.657  1.00  0.00              
ATOM    837  HD2 HIS A  58      11.971  41.971 -73.478  1.00  0.00              
ATOM    838  HE1 HIS A  58      11.037  39.219 -70.379  1.00  0.00              
ATOM    839  HE2 HIS A  58      12.885  40.692 -71.531  1.00  0.00              
ATOM    840  N   SER A  59       9.205  44.315 -73.106  1.00 13.81              
ATOM    841  CA  SER A  59       9.954  45.388 -72.468  1.00 11.90              
ATOM    842  C   SER A  59       9.129  46.171 -71.460  1.00 11.41              
ATOM    843  O   SER A  59       9.653  46.613 -70.434  1.00 13.39              
ATOM    844  CB  SER A  59      10.523  46.344 -73.523  1.00 13.87              
ATOM    845  OG  SER A  59       9.506  47.134 -74.113  1.00 13.20              
ATOM    846  H   SER A  59       9.135  44.296 -74.113  1.00  0.00              
ATOM    847  HA  SER A  59      10.865  45.046 -71.975  1.00  0.00              
ATOM    848 1HB  SER A  59      11.252  46.997 -73.044  1.00  0.00              
ATOM    849 2HB  SER A  59      11.016  45.757 -74.297  1.00  0.00              
ATOM    850  HG  SER A  59       8.658  46.905 -73.725  1.00  0.00              
ATOM    851  N   ALA A  60       7.842  46.336 -71.745  1.00 11.61              
ATOM    852  CA  ALA A  60       6.947  47.081 -70.870  1.00 12.55              
ATOM    853  C   ALA A  60       6.348  46.221 -69.764  1.00 12.45              
ATOM    854  O   ALA A  60       5.770  46.745 -68.810  1.00 15.46              
ATOM    855  CB  ALA A  60       5.832  47.710 -71.695  1.00 13.67              
ATOM    856  H   ALA A  60       7.475  45.932 -72.595  1.00  0.00              
ATOM    857  HA  ALA A  60       7.515  47.872 -70.381  1.00  0.00              
ATOM    858 1HB  ALA A  60       5.164  48.267 -71.038  1.00  0.00              
ATOM    859 2HB  ALA A  60       6.262  48.387 -72.433  1.00  0.00              
ATOM    860 3HB  ALA A  60       5.271  46.928 -72.204  1.00  0.00              
ATOM    861  N   GLY A  61       6.480  44.907 -69.897  1.00 13.34              
ATOM    862  CA  GLY A  61       5.932  44.006 -68.899  1.00 14.64              
ATOM    863  C   GLY A  61       4.417  44.073 -68.856  1.00 15.23              
ATOM    864  O   GLY A  61       3.808  43.890 -67.800  1.00 16.29              
ATOM    865  H   GLY A  61       6.964  44.521 -70.695  1.00  0.00              
ATOM    866 1HA  GLY A  61       6.232  42.985 -69.138  1.00  0.00              
ATOM    867 2HA  GLY A  61       6.323  44.279 -67.920  1.00  0.00              
ATOM    868  N   GLY A  62       3.798  44.335 -70.002  1.00 12.68              
ATOM    869  CA  GLY A  62       2.353  44.425 -70.034  1.00 13.15              
ATOM    870  C   GLY A  62       1.766  44.823 -71.370  1.00 10.96              
ATOM    871  O   GLY A  62       2.409  44.708 -72.418  1.00 10.29              
ATOM    872  H   GLY A  62       4.319  44.473 -70.856  1.00  0.00              
ATOM    873 1HA  GLY A  62       1.930  43.454 -69.775  1.00  0.00              
ATOM    874 2HA  GLY A  62       2.026  45.168 -69.307  1.00  0.00              
ATOM    875  N   VAL A  63       0.533  45.310 -71.314  1.00 10.87              
ATOM    876  CA  VAL A  63      -0.215  45.710 -72.495  1.00  9.70              
ATOM    877  C   VAL A  63      -0.002  47.174 -72.860  1.00 11.69              
ATOM    878  O   VAL A  63      -0.119  48.062 -72.011  1.00 12.78              
ATOM    879  CB  VAL A  63      -1.721  45.448 -72.274  1.00 10.74              
ATOM    880  CG1 VAL A  63      -2.517  45.864 -73.494  1.00 11.80              
ATOM    881  CG2 VAL A  63      -1.946  43.973 -71.974  1.00 11.49              
ATOM    882  H   VAL A  63       0.103  45.403 -70.405  1.00  0.00              
ATOM    883  HA  VAL A  63       0.123  45.170 -73.380  1.00  0.00              
ATOM    884  HB  VAL A  63      -2.054  46.010 -71.402  1.00  0.00              
ATOM    885 1HG1 VAL A  63      -3.576  45.672 -73.320  1.00  0.00              
ATOM    886 2HG1 VAL A  63      -2.367  46.927 -73.681  1.00  0.00              
ATOM    887 3HG1 VAL A  63      -2.183  45.292 -74.359  1.00  0.00              
ATOM    888 1HG2 VAL A  63      -3.009  43.791 -71.818  1.00  0.00              
ATOM    889 2HG2 VAL A  63      -1.594  43.374 -72.814  1.00  0.00              
ATOM    890 3HG2 VAL A  63      -1.395  43.696 -71.075  1.00  0.00              
ATOM    891  N   THR A  64       0.315  47.416 -74.127  1.00 10.18              
ATOM    892  CA  THR A  64       0.543  48.769 -74.624  1.00 10.55              
ATOM    893  C   THR A  64      -0.424  49.070 -75.763  1.00 10.45              
ATOM    894  O   THR A  64      -1.202  48.209 -76.175  1.00 10.71              
ATOM    895  CB  THR A  64       1.971  48.942 -75.164  1.00 11.13              
ATOM    896  OG1 THR A  64       2.137  48.125 -76.330  1.00 12.57              
ATOM    897  CG2 THR A  64       2.994  48.547 -74.106  1.00 14.50              
ATOM    898  H   THR A  64       0.400  46.637 -74.764  1.00  0.00              
ATOM    899  HA  THR A  64       0.385  49.489 -73.820  1.00  0.00              
ATOM    900  HB  THR A  64       2.121  49.985 -75.442  1.00  0.00              
ATOM    901  HG1 THR A  64       1.319  47.655 -76.510  1.00  0.00              
ATOM    902 1HG2 THR A  64       3.999  48.677 -74.507  1.00  0.00              
ATOM    903 2HG2 THR A  64       2.869  49.178 -73.226  1.00  0.00              
ATOM    904 3HG2 THR A  64       2.845  47.504 -73.829  1.00  0.00              
ATOM    905  N   GLU A  65      -0.362  50.292 -76.278  1.00 11.40              
ATOM    906  CA  GLU A  65      -1.236  50.695 -77.368  1.00 10.84              
ATOM    907  C   GLU A  65      -1.046  49.793 -78.589  1.00 10.26              
ATOM    908  O   GLU A  65      -2.008  49.479 -79.291  1.00 10.41              
ATOM    909  CB  GLU A  65      -0.964  52.156 -77.737  1.00 14.51              
ATOM    910  CG  GLU A  65      -2.119  52.851 -78.438  1.00 22.61              
ATOM    911  CD  GLU A  65      -3.419  52.757 -77.653  1.00 24.07              
ATOM    912  OE1 GLU A  65      -3.367  52.723 -76.406  1.00 25.09              
ATOM    913  OE2 GLU A  65      -4.497  52.732 -78.281  1.00 31.76              
ATOM    914  H   GLU A  65       0.303  50.957 -75.909  1.00  0.00              
ATOM    915  HA  GLU A  65      -2.278  50.594 -77.063  1.00  0.00              
ATOM    916 1HB  GLU A  65      -0.734  52.681 -76.810  1.00  0.00              
ATOM    917 2HB  GLU A  65      -0.088  52.163 -78.386  1.00  0.00              
ATOM    918 1HG  GLU A  65      -1.922  53.899 -78.663  1.00  0.00              
ATOM    919 2HG  GLU A  65      -2.226  52.295 -79.368  1.00  0.00              
ATOM    920  N   LYS A  66       0.189  49.371 -78.844  1.00 10.38              
ATOM    921  CA  LYS A  66       0.452  48.502 -79.987  1.00  9.51              
ATOM    922  C   LYS A  66      -0.304  47.185 -79.837  1.00  7.98              
ATOM    923  O   LYS A  66      -0.820  46.642 -80.813  1.00  8.78              
ATOM    924  CB  LYS A  66       1.949  48.218 -80.114  1.00 10.41              
ATOM    925  CG  LYS A  66       2.323  47.400 -81.340  1.00 12.25              
ATOM    926  CD  LYS A  66       1.998  48.147 -82.623  1.00 13.63              
ATOM    927  CE  LYS A  66       2.525  47.401 -83.839  1.00 16.67              
ATOM    928  NZ  LYS A  66       2.244  48.141 -85.100  1.00 26.79              
ATOM    929  H   LYS A  66       0.957  49.648 -78.249  1.00  0.00              
ATOM    930  HA  LYS A  66       0.112  48.985 -80.904  1.00  0.00              
ATOM    931 1HB  LYS A  66       2.455  49.183 -80.150  1.00  0.00              
ATOM    932 2HB  LYS A  66       2.251  47.684 -79.213  1.00  0.00              
ATOM    933 1HG  LYS A  66       3.392  47.189 -81.302  1.00  0.00              
ATOM    934 2HG  LYS A  66       1.768  46.463 -81.314  1.00  0.00              
ATOM    935 1HD  LYS A  66       0.915  48.253 -82.699  1.00  0.00              
ATOM    936 2HD  LYS A  66       2.455  49.135 -82.575  1.00  0.00              
ATOM    937 1HE  LYS A  66       3.600  47.272 -83.722  1.00  0.00              
ATOM    938 2HE  LYS A  66       2.045  46.423 -83.874  1.00  0.00              
ATOM    939 1HZ  LYS A  66       2.606  47.618 -85.885  1.00  0.00              
ATOM    940 2HZ  LYS A  66       1.246  48.260 -85.206  1.00  0.00              
ATOM    941 3HZ  LYS A  66       2.689  49.047 -85.065  1.00  0.00              
ATOM    942  N   ASP A  67      -0.358  46.666 -78.616  1.00  7.75              
ATOM    943  CA  ASP A  67      -1.063  45.418 -78.369  1.00  7.46              
ATOM    944  C   ASP A  67      -2.549  45.575 -78.656  1.00  8.01              
ATOM    945  O   ASP A  67      -3.173  44.689 -79.239  1.00  7.83              
ATOM    946  CB  ASP A  67      -0.827  44.979 -76.932  1.00  8.50              
ATOM    947  CG  ASP A  67       0.624  44.662 -76.676  1.00  9.02              
ATOM    948  OD1 ASP A  67       1.154  43.772 -77.371  1.00  8.77              
ATOM    949  OD2 ASP A  67       1.238  45.307 -75.799  1.00 10.57              
ATOM    950  H   ASP A  67       0.093  47.137 -77.845  1.00  0.00              
ATOM    951  HA  ASP A  67      -0.694  44.646 -79.044  1.00  0.00              
ATOM    952 1HB  ASP A  67      -1.210  45.684 -76.194  1.00  0.00              
ATOM    953 2HB  ASP A  67      -1.425  44.067 -76.910  1.00  0.00              
ATOM    954  N   ARG A  68      -3.120  46.706 -78.254  1.00  7.97              
ATOM    955  CA  ARG A  68      -4.532  46.946 -78.511  1.00  9.43              
ATOM    956  C   ARG A  68      -4.795  47.085 -80.003  1.00  8.58              
ATOM    957  O   ARG A  68      -5.838  46.652 -80.495  1.00  9.20              
ATOM    958  CB  ARG A  68      -5.004  48.175 -77.737  1.00  9.69              
ATOM    959  CG  ARG A  68      -5.103  47.938 -76.239  1.00 10.74              
ATOM    960  CD  ARG A  68      -5.734  49.119 -75.515  1.00 14.44              
ATOM    961  NE  ARG A  68      -4.771  50.176 -75.224  1.00 15.30              
ATOM    962  CZ  ARG A  68      -3.941  50.166 -74.185  1.00 19.67              
ATOM    963  NH1 ARG A  68      -3.957  49.151 -73.331  1.00 17.14              
ATOM    964  NH2 ARG A  68      -3.096  51.171 -74.000  1.00 21.18              
ATOM    965  H   ARG A  68      -2.582  47.409 -77.767  1.00  0.00              
ATOM    966  HA  ARG A  68      -5.122  46.106 -78.144  1.00  0.00              
ATOM    967 1HB  ARG A  68      -4.293  48.974 -77.943  1.00  0.00              
ATOM    968 2HB  ARG A  68      -5.981  48.447 -78.137  1.00  0.00              
ATOM    969 1HG  ARG A  68      -5.710  47.049 -76.068  1.00  0.00              
ATOM    970 2HG  ARG A  68      -4.098  47.773 -75.847  1.00  0.00              
ATOM    971 1HD  ARG A  68      -6.524  49.535 -76.139  1.00  0.00              
ATOM    972 2HD  ARG A  68      -6.159  48.771 -74.574  1.00  0.00              
ATOM    973  HE  ARG A  68      -4.584  51.034 -75.726  1.00  0.00              
ATOM    974 1HH1 ARG A  68      -4.601  48.385 -73.472  1.00  0.00              
ATOM    975 2HH1 ARG A  68      -3.325  49.148 -72.543  1.00  0.00              
ATOM    976 1HH2 ARG A  68      -3.085  51.944 -74.651  1.00  0.00              
ATOM    977 2HH2 ARG A  68      -2.468  51.160 -73.210  1.00  0.00              
ATOM    978  N   GLU A  69      -3.851  47.682 -80.723  1.00  9.07              
ATOM    979  CA  GLU A  69      -3.989  47.822 -82.164  1.00  9.41              
ATOM    980  C   GLU A  69      -3.985  46.428 -82.790  1.00  9.13              
ATOM    981  O   GLU A  69      -4.800  46.126 -83.658  1.00  9.77              
ATOM    982  CB  GLU A  69      -2.832  48.637 -82.742  1.00 10.71              
ATOM    983  CG  GLU A  69      -2.864  48.731 -84.256  1.00 17.86              
ATOM    984  CD  GLU A  69      -1.643  49.413 -84.835  1.00 24.64              
ATOM    985  OE1 GLU A  69      -1.610  49.608 -86.067  1.00 28.09              
ATOM    986  OE2 GLU A  69      -0.719  49.754 -84.068  1.00 28.99              
ATOM    987  H   GLU A  69      -3.025  48.045 -80.270  1.00  0.00              
ATOM    988  HA  GLU A  69      -4.923  48.333 -82.398  1.00  0.00              
ATOM    989 1HB  GLU A  69      -2.895  49.634 -82.305  1.00  0.00              
ATOM    990 2HB  GLU A  69      -1.909  48.156 -82.417  1.00  0.00              
ATOM    991 1HG  GLU A  69      -2.983  47.766 -84.748  1.00  0.00              
ATOM    992 2HG  GLU A  69      -3.738  49.350 -84.456  1.00  0.00              
ATOM    993  N   MET A  70      -3.062  45.576 -82.349  1.00  8.74              
ATOM    994  CA  MET A  70      -2.987  44.223 -82.887  1.00  8.26              
ATOM    995  C   MET A  70      -4.262  43.438 -82.592  1.00  7.45              
ATOM    996  O   MET A  70      -4.709  42.648 -83.417  1.00  7.75              
ATOM    997  CB  MET A  70      -1.766  43.481 -82.332  1.00  8.37              
ATOM    998  CG  MET A  70      -0.434  44.125 -82.701  1.00  9.53              
ATOM    999  SD  MET A  70      -0.221  44.453 -84.477  1.00 11.04              
ATOM   1000  CE  MET A  70      -0.083  42.779 -85.114  1.00 11.81              
ATOM   1001  H   MET A  70      -2.404  45.859 -81.637  1.00  0.00              
ATOM   1002  HA  MET A  70      -2.901  44.259 -83.973  1.00  0.00              
ATOM   1003 1HB  MET A  70      -1.876  43.455 -81.249  1.00  0.00              
ATOM   1004 2HB  MET A  70      -1.806  42.465 -82.726  1.00  0.00              
ATOM   1005 1HG  MET A  70      -0.355  45.072 -82.167  1.00  0.00              
ATOM   1006 2HG  MET A  70       0.366  43.458 -82.379  1.00  0.00              
ATOM   1007 1HE  MET A  70       0.052  42.810 -86.195  1.00  0.00              
ATOM   1008 2HE  MET A  70       0.774  42.284 -84.655  1.00  0.00              
ATOM   1009 3HE  MET A  70      -0.992  42.224 -84.878  1.00  0.00              
ATOM   1010  N   ALA A  71      -4.846  43.656 -81.419  1.00  7.25              
ATOM   1011  CA  ALA A  71      -6.081  42.973 -81.058  1.00  8.28              
ATOM   1012  C   ALA A  71      -7.203  43.381 -82.019  1.00  7.95              
ATOM   1013  O   ALA A  71      -7.959  42.541 -82.503  1.00  8.41              
ATOM   1014  CB  ALA A  71      -6.464  43.316 -79.627  1.00  8.51              
ATOM   1015  H   ALA A  71      -4.432  44.304 -80.764  1.00  0.00              
ATOM   1016  HA  ALA A  71      -5.920  41.897 -81.131  1.00  0.00              
ATOM   1017 1HB  ALA A  71      -7.388  42.801 -79.366  1.00  0.00              
ATOM   1018 2HB  ALA A  71      -5.669  43.000 -78.951  1.00  0.00              
ATOM   1019 3HB  ALA A  71      -6.611  44.391 -79.538  1.00  0.00              
ATOM   1020  N   ARG A  72      -7.305  44.674 -82.302  1.00  8.75              
ATOM   1021  CA  ARG A  72      -8.344  45.148 -83.207  1.00 10.82              
ATOM   1022  C   ARG A  72      -8.124  44.626 -84.625  1.00  9.64              
ATOM   1023  O   ARG A  72      -9.082  44.251 -85.311  1.00 10.99              
ATOM   1024  CB  ARG A  72      -8.390  46.676 -83.210  1.00 15.98              
ATOM   1025  CG  ARG A  72      -8.939  47.281 -81.933  1.00 18.40              
ATOM   1026  CD  ARG A  72      -9.174  48.772 -82.103  1.00 22.85              
ATOM   1027  NE  ARG A  72      -7.929  49.530 -82.107  1.00 27.71              
ATOM   1028  CZ  ARG A  72      -7.273  49.881 -81.006  1.00 24.84              
ATOM   1029  NH1 ARG A  72      -7.747  49.546 -79.809  1.00 27.69              
ATOM   1030  NH2 ARG A  72      -6.148  50.567 -81.107  1.00 26.13              
ATOM   1031  H   ARG A  72      -6.666  45.341 -81.894  1.00  0.00              
ATOM   1032  HA  ARG A  72      -9.321  44.814 -82.855  1.00  0.00              
ATOM   1033 1HB  ARG A  72      -7.371  47.025 -83.372  1.00  0.00              
ATOM   1034 2HB  ARG A  72      -9.014  46.973 -84.053  1.00  0.00              
ATOM   1035 1HG  ARG A  72      -9.879  46.785 -81.690  1.00  0.00              
ATOM   1036 2HG  ARG A  72      -8.220  47.109 -81.131  1.00  0.00              
ATOM   1037 1HD  ARG A  72      -9.688  48.944 -83.048  1.00  0.00              
ATOM   1038 2HD  ARG A  72      -9.795  49.128 -81.282  1.00  0.00              
ATOM   1039  HE  ARG A  72      -7.395  49.889 -82.888  1.00  0.00              
ATOM   1040 1HH1 ARG A  72      -8.608  49.023 -79.738  1.00  0.00              
ATOM   1041 2HH1 ARG A  72      -7.244  49.816 -78.976  1.00  0.00              
ATOM   1042 1HH2 ARG A  72      -5.794  50.820 -82.020  1.00  0.00              
ATOM   1043 2HH2 ARG A  72      -5.648  50.836 -80.273  1.00  0.00              
ATOM   1044  N   LEU A  73      -6.869  44.583 -85.063  1.00  8.78              
ATOM   1045  CA  LEU A  73      -6.567  44.088 -86.400  1.00 10.63              
ATOM   1046  C   LEU A  73      -6.839  42.586 -86.475  1.00  9.29              
ATOM   1047  O   LEU A  73      -7.209  42.071 -87.532  1.00 10.57              
ATOM   1048  CB  LEU A  73      -5.115  44.405 -86.765  1.00 11.44              
ATOM   1049  CG  LEU A  73      -4.829  45.902 -86.951  1.00 12.49              
ATOM   1050  CD1 LEU A  73      -3.344  46.127 -87.151  1.00 13.66              
ATOM   1051  CD2 LEU A  73      -5.621  46.435 -88.142  1.00 17.12              
ATOM   1052  H   LEU A  73      -6.112  44.894 -84.471  1.00  0.00              
ATOM   1053  HA  LEU A  73      -7.226  44.566 -87.124  1.00  0.00              
ATOM   1054 1HB  LEU A  73      -4.622  44.031 -85.869  1.00  0.00              
ATOM   1055 2HB  LEU A  73      -4.782  43.831 -87.629  1.00  0.00              
ATOM   1056  HG  LEU A  73      -5.189  46.414 -86.058  1.00  0.00              
ATOM   1057 1HD1 LEU A  73      -3.151  47.192 -87.282  1.00  0.00              
ATOM   1058 2HD1 LEU A  73      -2.800  45.766 -86.278  1.00  0.00              
ATOM   1059 3HD1 LEU A  73      -3.010  45.587 -88.036  1.00  0.00              
ATOM   1060 1HD2 LEU A  73      -5.415  47.498 -88.269  1.00  0.00              
ATOM   1061 2HD2 LEU A  73      -5.328  45.898 -89.044  1.00  0.00              
ATOM   1062 3HD2 LEU A  73      -6.687  46.292 -87.964  1.00  0.00              
ATOM   1063  N   THR A  74      -6.672  41.888 -85.353  1.00  9.07              
ATOM   1064  CA  THR A  74      -6.934  40.453 -85.304  1.00  8.88              
ATOM   1065  C   THR A  74      -8.434  40.215 -85.500  1.00  8.96              
ATOM   1066  O   THR A  74      -8.842  39.360 -86.289  1.00  9.81              
ATOM   1067  CB  THR A  74      -6.480  39.846 -83.954  1.00  7.82              
ATOM   1068  OG1 THR A  74      -5.051  39.932 -83.845  1.00  9.20              
ATOM   1069  CG2 THR A  74      -6.886  38.388 -83.858  1.00  9.54              
ATOM   1070  H   THR A  74      -6.357  42.360 -84.517  1.00  0.00              
ATOM   1071  HA  THR A  74      -6.400  39.953 -86.112  1.00  0.00              
ATOM   1072  HB  THR A  74      -6.944  40.404 -83.141  1.00  0.00              
ATOM   1073  HG1 THR A  74      -4.695  40.347 -84.634  1.00  0.00              
ATOM   1074 1HG2 THR A  74      -6.557  37.982 -82.901  1.00  0.00              
ATOM   1075 2HG2 THR A  74      -7.970  38.307 -83.935  1.00  0.00              
ATOM   1076 3HG2 THR A  74      -6.422  37.828 -84.669  1.00  0.00              
ATOM   1077  N   ASP A  75      -9.260  40.971 -84.784  1.00  9.24              
ATOM   1078  CA  ASP A  75     -10.706  40.821 -84.927  1.00  9.36              
ATOM   1079  C   ASP A  75     -11.162  41.159 -86.335  1.00  9.96              
ATOM   1080  O   ASP A  75     -12.089  40.540 -86.859  1.00 12.18              
ATOM   1081  CB  ASP A  75     -11.456  41.727 -83.952  1.00  9.68              
ATOM   1082  CG  ASP A  75     -11.512  41.162 -82.556  1.00 10.15              
ATOM   1083  OD1 ASP A  75     -11.440  39.926 -82.404  1.00 14.49              
ATOM   1084  OD2 ASP A  75     -11.651  41.958 -81.607  1.00 11.89              
ATOM   1085  H   ASP A  75      -8.898  41.655 -84.135  1.00  0.00              
ATOM   1086  HA  ASP A  75     -10.992  39.789 -84.723  1.00  0.00              
ATOM   1087 1HB  ASP A  75     -11.081  42.750 -83.934  1.00  0.00              
ATOM   1088 2HB  ASP A  75     -12.449  41.711 -84.401  1.00  0.00              
ATOM   1089  N   ALA A  76     -10.518  42.151 -86.936  1.00 11.21              
ATOM   1090  CA  ALA A  76     -10.876  42.572 -88.282  1.00 11.39              
ATOM   1091  C   ALA A  76     -10.738  41.429 -89.286  1.00 13.70              
ATOM   1092  O   ALA A  76     -11.451  41.390 -90.291  1.00 14.96              
ATOM   1093  CB  ALA A  76     -10.012  43.750 -88.700  1.00 15.05              
ATOM   1094  H   ALA A  76      -9.766  42.625 -86.456  1.00  0.00              
ATOM   1095  HA  ALA A  76     -11.921  42.882 -88.285  1.00  0.00              
ATOM   1096 1HB  ALA A  76     -10.285  44.060 -89.709  1.00  0.00              
ATOM   1097 2HB  ALA A  76     -10.169  44.580 -88.010  1.00  0.00              
ATOM   1098 3HB  ALA A  76      -8.964  43.456 -88.683  1.00  0.00              
ATOM   1099  N   LEU A  77      -9.828  40.499 -89.013  1.00 12.64              
ATOM   1100  CA  LEU A  77      -9.606  39.353 -89.895  1.00 15.68              
ATOM   1101  C   LEU A  77     -10.869  38.516 -90.056  1.00 18.15              
ATOM   1102  O   LEU A  77     -11.042  37.825 -91.060  1.00 20.98              
ATOM   1103  CB  LEU A  77      -8.496  38.459 -89.338  1.00 12.97              
ATOM   1104  CG  LEU A  77      -7.094  39.049 -89.180  1.00 13.22              
ATOM   1105  CD1 LEU A  77      -6.203  38.051 -88.447  1.00 14.79              
ATOM   1106  CD2 LEU A  77      -6.517  39.378 -90.548  1.00 16.13              
ATOM   1107  H   LEU A  77      -9.275  40.587 -88.173  1.00  0.00              
ATOM   1108  HA  LEU A  77      -9.312  39.705 -90.883  1.00  0.00              
ATOM   1109 1HB  LEU A  77      -8.907  38.261 -88.350  1.00  0.00              
ATOM   1110 2HB  LEU A  77      -8.415  37.524 -89.892  1.00  0.00              
ATOM   1111  HG  LEU A  77      -7.197  39.985 -88.630  1.00  0.00              
ATOM   1112 1HD1 LEU A  77      -5.203  38.470 -88.333  1.00  0.00              
ATOM   1113 2HD1 LEU A  77      -6.622  37.844 -87.462  1.00  0.00              
ATOM   1114 3HD1 LEU A  77      -6.145  37.126 -89.020  1.00  0.00              
ATOM   1115 1HD2 LEU A  77      -5.518  39.799 -90.429  1.00  0.00              
ATOM   1116 2HD2 LEU A  77      -6.460  38.469 -91.147  1.00  0.00              
ATOM   1117 3HD2 LEU A  77      -7.158  40.103 -91.049  1.00  0.00              
ATOM   1118  N   LEU A  78     -11.746  38.572 -89.061  1.00 17.15              
ATOM   1119  CA  LEU A  78     -12.986  37.805 -89.089  1.00 18.98              
ATOM   1120  C   LEU A  78     -14.031  38.430 -90.005  1.00 23.68              
ATOM   1121  O   LEU A  78     -14.934  37.741 -90.481  1.00 25.09              
ATOM   1122  CB  LEU A  78     -13.568  37.693 -87.676  1.00 20.15              
ATOM   1123  CG  LEU A  78     -12.691  37.067 -86.588  1.00 24.00              
ATOM   1124  CD1 LEU A  78     -13.396  37.180 -85.243  1.00 26.22              
ATOM   1125  CD2 LEU A  78     -12.400  35.613 -86.923  1.00 26.76              
ATOM   1126  H   LEU A  78     -11.550  39.161 -88.264  1.00  0.00              
ATOM   1127  HA  LEU A  78     -12.788  36.804 -89.471  1.00  0.00              
ATOM   1128 1HB  LEU A  78     -13.706  38.751 -87.457  1.00  0.00              
ATOM   1129 2HB  LEU A  78     -14.536  37.193 -87.677  1.00  0.00              
ATOM   1130  HG  LEU A  78     -11.741  37.601 -86.591  1.00  0.00              
ATOM   1131 1HD1 LEU A  78     -12.773  36.735 -84.467  1.00  0.00              
ATOM   1132 2HD1 LEU A  78     -13.569  38.231 -85.010  1.00  0.00              
ATOM   1133 3HD1 LEU A  78     -14.350  36.656 -85.287  1.00  0.00              
ATOM   1134 1HD2 LEU A  78     -11.775  35.179 -86.142  1.00  0.00              
ATOM   1135 2HD2 LEU A  78     -13.337  35.060 -86.988  1.00  0.00              
ATOM   1136 3HD2 LEU A  78     -11.878  35.557 -87.878  1.00  0.00              
ATOM   1137  N   GLN A  79     -13.898  39.730 -90.255  1.00 25.78              
ATOM   1138  CA  GLN A  79     -14.850  40.458 -91.089  1.00 34.77              
ATOM   1139  C   GLN A  79     -16.276  40.035 -90.758  1.00 34.65              
ATOM   1140  O   GLN A  79     -16.997  39.497 -91.600  1.00 34.19              
ATOM   1141  CB  GLN A  79     -14.566  40.238 -92.578  1.00 40.48              
ATOM   1142  CG  GLN A  79     -13.402  41.067 -93.105  1.00 48.02              
ATOM   1143  CD  GLN A  79     -12.069  40.360 -92.979  1.00 51.44              
ATOM   1144  OE1 GLN A  79     -11.010  40.981 -93.076  1.00 53.40              
ATOM   1145  NE2 GLN A  79     -12.114  39.051 -92.782  1.00 56.42              
ATOM   1146  H   GLN A  79     -13.114  40.226 -89.855  1.00  0.00              
ATOM   1147  HA  GLN A  79     -14.785  41.524 -90.872  1.00  0.00              
ATOM   1148 1HB  GLN A  79     -14.357  39.176 -92.705  1.00  0.00              
ATOM   1149 2HB  GLN A  79     -15.480  40.494 -93.114  1.00  0.00              
ATOM   1150 1HG  GLN A  79     -13.421  41.560 -94.077  1.00  0.00              
ATOM   1151 2HG  GLN A  79     -13.467  41.818 -92.317  1.00  0.00              
ATOM   1152 1HE2 GLN A  79     -11.265  38.529 -92.691  1.00  0.00              
ATOM   1153 2HE2 GLN A  79     -12.996  38.584 -92.723  1.00  0.00              
ATOM   1154  N   ARG A  80     -16.663  40.282 -89.512  1.00 34.39              
ATOM   1155  CA  ARG A  80     -17.990  39.947 -89.014  1.00 33.15              
ATOM   1156  C   ARG A  80     -19.035  40.907 -89.569  1.00 33.21              
ATOM   1157  O   ARG A  80     -20.089  40.424 -90.033  1.00 32.65              
ATOM   1158  OXT ARG A  80     -18.791  42.131 -89.522  1.00 37.67              
ATOM   1159  CB  ARG A  80     -17.993  40.002 -87.487  1.00 31.79              
ATOM   1160  CG  ARG A  80     -17.056  38.999 -86.834  1.00 28.44              
ATOM   1161  CD  ARG A  80     -16.795  39.358 -85.383  1.00 29.51              
ATOM   1162  NE  ARG A  80     -16.051  40.609 -85.268  1.00 22.61              
ATOM   1163  CZ  ARG A  80     -15.731  41.188 -84.115  1.00 22.15              
ATOM   1164  NH1 ARG A  80     -16.089  40.629 -82.968  1.00 27.52              
ATOM   1165  NH2 ARG A  80     -15.052  42.326 -84.111  1.00 22.08              
ATOM   1166  H   ARG A  80     -16.001  40.722 -88.889  1.00  0.00              
ATOM   1167  HA  ARG A  80     -18.240  38.922 -89.290  1.00  0.00              
ATOM   1168 1HB  ARG A  80     -17.705  41.014 -87.204  1.00  0.00              
ATOM   1169 2HB  ARG A  80     -19.017  39.812 -87.164  1.00  0.00              
ATOM   1170 1HG  ARG A  80     -17.513  38.011 -86.889  1.00  0.00              
ATOM   1171 2HG  ARG A  80     -16.115  38.995 -87.385  1.00  0.00              
ATOM   1172 1HD  ARG A  80     -17.749  39.465 -84.868  1.00  0.00              
ATOM   1173 2HD  ARG A  80     -16.219  38.559 -84.919  1.00  0.00              
ATOM   1174  HE  ARG A  80     -15.678  41.206 -85.994  1.00  0.00              
ATOM   1175 1HH1 ARG A  80     -16.606  39.761 -82.972  1.00  0.00              
ATOM   1176 2HH1 ARG A  80     -15.844  41.073 -82.095  1.00  0.00              
ATOM   1177 1HH2 ARG A  80     -14.779  42.751 -84.987  1.00  0.00              
ATOM   1178 2HH2 ARG A  80     -14.811  42.764 -83.234  1.00  0.00              
ATOM   1179  N   LYS B  10      -0.984  14.948 -67.887  1.00 23.61              
ATOM   1180  CA  LYS B  10      -0.019  13.984 -68.404  1.00 19.49              
ATOM   1181  C   LYS B  10       0.063  14.112 -69.926  1.00 12.64              
ATOM   1182  O   LYS B  10      -0.824  13.650 -70.642  1.00 12.85              
ATOM   1183  CB  LYS B  10      -0.451  12.571 -68.017  1.00 27.71              
ATOM   1184  CG  LYS B  10       0.601  11.507 -68.255  1.00 35.53              
ATOM   1185  CD  LYS B  10       1.837  11.759 -67.409  1.00 43.10              
ATOM   1186  CE  LYS B  10       2.819  10.610 -67.534  1.00 44.49              
ATOM   1187  NZ  LYS B  10       3.157  10.342 -68.956  1.00 48.88              
ATOM   1188 1H   LYS B  10      -1.784  14.630 -67.379  1.00  0.00              
ATOM   1189 2H   LYS B  10      -0.691  15.647 -67.234  1.00  0.00              
ATOM   1190 3H   LYS B  10      -1.467  15.557 -68.515  1.00  0.00              
ATOM   1191  HA  LYS B  10       0.966  14.184 -67.980  1.00  0.00              
ATOM   1192 1HB  LYS B  10      -0.711  12.595 -66.959  1.00  0.00              
ATOM   1193 2HB  LYS B  10      -1.341  12.337 -68.603  1.00  0.00              
ATOM   1194 1HG  LYS B  10       0.176  10.536 -67.999  1.00  0.00              
ATOM   1195 2HG  LYS B  10       0.873  11.518 -69.310  1.00  0.00              
ATOM   1196 1HD  LYS B  10       2.307  12.683 -67.747  1.00  0.00              
ATOM   1197 2HD  LYS B  10       1.530  11.868 -66.369  1.00  0.00              
ATOM   1198 1HE  LYS B  10       3.721  10.870 -66.982  1.00  0.00              
ATOM   1199 2HE  LYS B  10       2.365   9.724 -67.089  1.00  0.00              
ATOM   1200 1HZ  LYS B  10       3.811   9.573 -69.007  1.00  0.00              
ATOM   1201 2HZ  LYS B  10       2.317  10.103 -69.463  1.00  0.00              
ATOM   1202 3HZ  LYS B  10       3.574  11.166 -69.364  1.00  0.00              
ATOM   1203  N   ARG B  11       1.134  14.732 -70.413  1.00 10.27              
ATOM   1204  CA  ARG B  11       1.304  14.950 -71.845  1.00 10.62              
ATOM   1205  C   ARG B  11       2.752  14.782 -72.271  1.00 10.19              
ATOM   1206  O   ARG B  11       3.668  14.919 -71.461  1.00  9.91              
ATOM   1207  CB  ARG B  11       0.835  16.357 -72.189  1.00 14.21              
ATOM   1208  CG  ARG B  11       1.552  17.412 -71.366  1.00 23.24              
ATOM   1209  CD  ARG B  11       0.841  18.743 -71.413  1.00 31.44              
ATOM   1210  NE  ARG B  11       1.614  19.799 -70.762  1.00 27.17              
ATOM   1211  CZ  ARG B  11       1.907  19.830 -69.467  1.00 37.04              
ATOM   1212  NH1 ARG B  11       1.493  18.860 -68.663  1.00 33.69              
ATOM   1213  NH2 ARG B  11       2.614  20.838 -68.972  1.00 39.44              
ATOM   1214  H   ARG B  11       1.847  15.062 -69.778  1.00  0.00              
ATOM   1215  HA  ARG B  11       0.669  14.259 -72.401  1.00  0.00              
ATOM   1216 1HB  ARG B  11       1.023  16.504 -73.252  1.00  0.00              
ATOM   1217 2HB  ARG B  11      -0.239  16.389 -72.003  1.00  0.00              
ATOM   1218 1HG  ARG B  11       1.603  17.070 -70.333  1.00  0.00              
ATOM   1219 2HG  ARG B  11       2.562  17.531 -71.760  1.00  0.00              
ATOM   1220 1HD  ARG B  11       0.678  19.021 -72.454  1.00  0.00              
ATOM   1221 2HD  ARG B  11      -0.119  18.650 -70.907  1.00  0.00              
ATOM   1222  HE  ARG B  11       2.030  20.631 -71.159  1.00  0.00              
ATOM   1223 1HH1 ARG B  11       0.953  18.093 -69.037  1.00  0.00              
ATOM   1224 2HH1 ARG B  11       1.721  18.893 -67.680  1.00  0.00              
ATOM   1225 1HH2 ARG B  11       2.927  21.580 -69.583  1.00  0.00              
ATOM   1226 2HH2 ARG B  11       2.834  20.860 -67.987  1.00  0.00              
ATOM   1227  N   LEU B  12       2.939  14.489 -73.553  1.00  8.68              
ATOM   1228  CA  LEU B  12       4.257  14.304 -74.151  1.00  8.99              
ATOM   1229  C   LEU B  12       4.584  15.651 -74.783  1.00 10.37              
ATOM   1230  O   LEU B  12       3.920  16.071 -75.735  1.00 12.43              
ATOM   1231  CB  LEU B  12       4.167  13.206 -75.202  1.00 12.34              
ATOM   1232  CG  LEU B  12       5.440  12.619 -75.797  1.00 12.53              
ATOM   1233  CD1 LEU B  12       6.390  12.161 -74.701  1.00 13.59              
ATOM   1234  CD2 LEU B  12       5.043  11.456 -76.689  1.00 13.32              
ATOM   1235  H   LEU B  12       2.118  14.393 -74.133  1.00  0.00              
ATOM   1236  HA  LEU B  12       4.970  14.016 -73.380  1.00  0.00              
ATOM   1237 1HB  LEU B  12       3.678  12.434 -74.610  1.00  0.00              
ATOM   1238 2HB  LEU B  12       3.519  13.492 -76.031  1.00  0.00              
ATOM   1239  HG  LEU B  12       5.894  13.392 -76.417  1.00  0.00              
ATOM   1240 1HD1 LEU B  12       7.292  11.745 -75.151  1.00  0.00              
ATOM   1241 2HD1 LEU B  12       6.657  13.011 -74.073  1.00  0.00              
ATOM   1242 3HD1 LEU B  12       5.904  11.399 -74.093  1.00  0.00              
ATOM   1243 1HD2 LEU B  12       5.937  11.015 -77.131  1.00  0.00              
ATOM   1244 2HD2 LEU B  12       4.521  10.704 -76.097  1.00  0.00              
ATOM   1245 3HD2 LEU B  12       4.386  11.813 -77.482  1.00  0.00              
ATOM   1246  N   VAL B  13       5.627  16.304 -74.279  1.00  8.86              
ATOM   1247  CA  VAL B  13       5.972  17.652 -74.702  1.00 10.60              
ATOM   1248  C   VAL B  13       7.411  17.853 -75.149  1.00  8.62              
ATOM   1249  O   VAL B  13       8.339  17.246 -74.609  1.00  9.56              
ATOM   1250  CB  VAL B  13       5.704  18.642 -73.541  1.00  9.31              
ATOM   1251  CG1 VAL B  13       5.845  20.077 -74.020  1.00 11.03              
ATOM   1252  CG2 VAL B  13       4.326  18.395 -72.954  1.00  6.90              
ATOM   1253  H   VAL B  13       6.195  15.846 -73.581  1.00  0.00              
ATOM   1254  HA  VAL B  13       5.399  17.951 -75.581  1.00  0.00              
ATOM   1255  HB  VAL B  13       6.428  18.461 -72.747  1.00  0.00              
ATOM   1256 1HG1 VAL B  13       5.653  20.758 -73.190  1.00  0.00              
ATOM   1257 2HG1 VAL B  13       6.855  20.239 -74.394  1.00  0.00              
ATOM   1258 3HG1 VAL B  13       5.126  20.267 -74.817  1.00  0.00              
ATOM   1259 1HG2 VAL B  13       4.146  19.095 -72.138  1.00  0.00              
ATOM   1260 2HG2 VAL B  13       3.571  18.537 -73.727  1.00  0.00              
ATOM   1261 3HG2 VAL B  13       4.269  17.374 -72.574  1.00  0.00              
ATOM   1262  N   LYS B  14       7.584  18.738 -76.126  1.00  8.72              
ATOM   1263  CA  LYS B  14       8.900  19.098 -76.629  1.00  9.55              
ATOM   1264  C   LYS B  14       8.825  20.475 -77.265  1.00  8.42              
ATOM   1265  O   LYS B  14       7.832  20.823 -77.912  1.00  9.06              
ATOM   1266  CB  LYS B  14       9.403  18.087 -77.664  1.00  8.78              
ATOM   1267  CG  LYS B  14      10.777  18.442 -78.235  1.00 10.33              
ATOM   1268  CD  LYS B  14      11.313  17.354 -79.149  1.00 10.80              
ATOM   1269  CE  LYS B  14      12.593  17.800 -79.838  1.00 13.11              
ATOM   1270  NZ  LYS B  14      13.175  16.710 -80.667  1.00 14.23              
ATOM   1271  H   LYS B  14       6.767  19.174 -76.530  1.00  0.00              
ATOM   1272  HA  LYS B  14       9.615  19.122 -75.806  1.00  0.00              
ATOM   1273 1HB  LYS B  14       9.444  17.116 -77.169  1.00  0.00              
ATOM   1274 2HB  LYS B  14       8.664  18.054 -78.465  1.00  0.00              
ATOM   1275 1HG  LYS B  14      10.687  19.371 -78.800  1.00  0.00              
ATOM   1276 2HG  LYS B  14      11.469  18.587 -77.407  1.00  0.00              
ATOM   1277 1HD  LYS B  14      11.510  16.464 -78.550  1.00  0.00              
ATOM   1278 2HD  LYS B  14      10.556  17.126 -79.899  1.00  0.00              
ATOM   1279 1HE  LYS B  14      12.362  18.656 -80.469  1.00  0.00              
ATOM   1280 2HE  LYS B  14      13.308  18.097 -79.071  1.00  0.00              
ATOM   1281 1HZ  LYS B  14      14.022  17.039 -81.109  1.00  0.00              
ATOM   1282 2HZ  LYS B  14      13.388  15.916 -80.079  1.00  0.00              
ATOM   1283 3HZ  LYS B  14      12.510  16.435 -81.376  1.00  0.00              
ATOM   1284  N   THR B  15       9.868  21.269 -77.061  1.00  9.22              
ATOM   1285  CA  THR B  15       9.931  22.594 -77.654  1.00 10.04              
ATOM   1286  C   THR B  15      10.963  22.560 -78.770  1.00  9.52              
ATOM   1287  O   THR B  15      11.987  21.873 -78.672  1.00 14.01              
ATOM   1288  CB  THR B  15      10.329  23.666 -76.627  1.00 12.91              
ATOM   1289  OG1 THR B  15      11.607  23.344 -76.065  1.00 19.02              
ATOM   1290  CG2 THR B  15       9.289  23.751 -75.523  1.00 12.72              
ATOM   1291  H   THR B  15      10.633  20.952 -76.484  1.00  0.00              
ATOM   1292  HA  THR B  15       8.958  22.859 -78.070  1.00  0.00              
ATOM   1293  HB  THR B  15      10.405  24.629 -77.131  1.00  0.00              
ATOM   1294  HG1 THR B  15      11.932  22.529 -76.455  1.00  0.00              
ATOM   1295 1HG2 THR B  15       9.585  24.515 -74.804  1.00  0.00              
ATOM   1296 2HG2 THR B  15       8.322  24.012 -75.954  1.00  0.00              
ATOM   1297 3HG2 THR B  15       9.214  22.788 -75.020  1.00  0.00              
ATOM   1298  N   PHE B  16      10.670  23.285 -79.840  1.00 10.03              
ATOM   1299  CA  PHE B  16      11.543  23.372 -80.999  1.00 10.93              
ATOM   1300  C   PHE B  16      11.922  24.832 -81.181  1.00 10.09              
ATOM   1301  O   PHE B  16      11.056  25.708 -81.181  1.00 11.16              
ATOM   1302  CB  PHE B  16      10.815  22.852 -82.238  1.00 10.38              
ATOM   1303  CG  PHE B  16      10.423  21.404 -82.147  1.00  9.31              
ATOM   1304  CD1 PHE B  16       9.313  21.008 -81.399  1.00  9.69              
ATOM   1305  CD2 PHE B  16      11.172  20.431 -82.801  1.00 10.21              
ATOM   1306  CE1 PHE B  16       8.960  19.659 -81.307  1.00 11.16              
ATOM   1307  CE2 PHE B  16      10.825  19.082 -82.713  1.00 11.35              
ATOM   1308  CZ  PHE B  16       9.717  18.697 -81.965  1.00 11.37              
ATOM   1309  H   PHE B  16       9.800  23.797 -79.840  1.00  0.00              
ATOM   1310  HA  PHE B  16      12.437  22.768 -80.835  1.00  0.00              
ATOM   1311 1HB  PHE B  16       9.897  23.415 -82.397  1.00  0.00              
ATOM   1312 2HB  PHE B  16      11.455  22.948 -83.115  1.00  0.00              
ATOM   1313  HD1 PHE B  16       8.720  21.765 -80.885  1.00  0.00              
ATOM   1314  HD2 PHE B  16      12.041  20.733 -83.387  1.00  0.00              
ATOM   1315  HE1 PHE B  16       8.091  19.363 -80.720  1.00  0.00              
ATOM   1316  HE2 PHE B  16      11.421  18.330 -83.229  1.00  0.00              
ATOM   1317  HZ  PHE B  16       9.445  17.645 -81.893  1.00  0.00              
ATOM   1318  N   ALA B  17      13.218  25.091 -81.325  1.00 11.89              
ATOM   1319  CA  ALA B  17      13.724  26.450 -81.480  1.00 12.47              
ATOM   1320  C   ALA B  17      13.873  26.878 -82.932  1.00 12.07              
ATOM   1321  O   ALA B  17      14.214  26.076 -83.800  1.00 14.38              
ATOM   1322  CB  ALA B  17      15.064  26.583 -80.761  1.00 16.39              
ATOM   1323  H   ALA B  17      13.871  24.320 -81.327  1.00  0.00              
ATOM   1324  HA  ALA B  17      13.012  27.141 -81.031  1.00  0.00              
ATOM   1325 1HB  ALA B  17      15.439  27.600 -80.879  1.00  0.00              
ATOM   1326 2HB  ALA B  17      14.933  26.366 -79.701  1.00  0.00              
ATOM   1327 3HB  ALA B  17      15.778  25.882 -81.190  1.00  0.00              
ATOM   1328  N   PHE B  18      13.615  28.159 -83.181  1.00 13.47              
ATOM   1329  CA  PHE B  18      13.722  28.744 -84.511  1.00 13.21              
ATOM   1330  C   PHE B  18      14.316  30.143 -84.384  1.00 14.19              
ATOM   1331  O   PHE B  18      14.329  30.718 -83.301  1.00 12.94              
ATOM   1332  CB  PHE B  18      12.347  28.813 -85.179  1.00 14.89              
ATOM   1333  CG  PHE B  18      11.695  27.474 -85.337  1.00 14.26              
ATOM   1334  CD1 PHE B  18      10.914  26.940 -84.316  1.00 13.55              
ATOM   1335  CD2 PHE B  18      11.917  26.713 -86.479  1.00 15.89              
ATOM   1336  CE1 PHE B  18      10.368  25.664 -84.429  1.00 15.00              
ATOM   1337  CE2 PHE B  18      11.376  25.436 -86.600  1.00 18.82              
ATOM   1338  CZ  PHE B  18      10.601  24.912 -85.570  1.00 15.48              
ATOM   1339  H   PHE B  18      13.332  28.744 -82.408  1.00  0.00              
ATOM   1340  HA  PHE B  18      14.380  28.134 -85.132  1.00  0.00              
ATOM   1341 1HB  PHE B  18      11.671  29.425 -84.584  1.00  0.00              
ATOM   1342 2HB  PHE B  18      12.437  29.239 -86.178  1.00  0.00              
ATOM   1343  HD1 PHE B  18      10.731  27.533 -83.419  1.00  0.00              
ATOM   1344  HD2 PHE B  18      12.525  27.125 -87.285  1.00  0.00              
ATOM   1345  HE1 PHE B  18       9.760  25.258 -83.621  1.00  0.00              
ATOM   1346  HE2 PHE B  18      11.559  24.846 -87.498  1.00  0.00              
ATOM   1347  HZ  PHE B  18      10.178  23.912 -85.660  1.00  0.00              
ATOM   1348  N   PRO B  19      14.827  30.704 -85.491  1.00 15.59              
ATOM   1349  CA  PRO B  19      15.424  32.044 -85.465  1.00 17.01              
ATOM   1350  C   PRO B  19      14.421  33.195 -85.418  1.00 17.90              
ATOM   1351  O   PRO B  19      14.786  34.329 -85.110  1.00 19.86              
ATOM   1352  CB  PRO B  19      16.261  32.063 -86.738  1.00 18.94              
ATOM   1353  CG  PRO B  19      15.425  31.259 -87.676  1.00 18.74              
ATOM   1354  CD  PRO B  19      15.003  30.082 -86.816  1.00 18.87              
ATOM   1355  HA  PRO B  19      16.024  32.225 -84.561  1.00  0.00              
ATOM   1356 1HB  PRO B  19      16.424  33.090 -87.098  1.00  0.00              
ATOM   1357 2HB  PRO B  19      17.253  31.618 -86.575  1.00  0.00              
ATOM   1358 1HG  PRO B  19      14.566  31.841 -88.042  1.00  0.00              
ATOM   1359 2HG  PRO B  19      16.003  30.949 -88.558  1.00  0.00              
ATOM   1360 1HD  PRO B  19      14.070  29.620 -87.173  1.00  0.00              
ATOM   1361 2HD  PRO B  19      15.765  29.289 -86.793  1.00  0.00              
ATOM   1362  N   ASN B  20      13.159  32.905 -85.720  1.00 15.93              
ATOM   1363  CA  ASN B  20      12.126  33.934 -85.722  1.00 14.05              
ATOM   1364  C   ASN B  20      10.738  33.338 -85.510  1.00 13.81              
ATOM   1365  O   ASN B  20      10.601  32.195 -85.073  1.00 15.02              
ATOM   1366  CB  ASN B  20      12.159  34.695 -87.050  1.00 17.19              
ATOM   1367  CG  ASN B  20      12.116  33.769 -88.248  1.00 16.84              
ATOM   1368  OD1 ASN B  20      11.381  32.782 -88.255  1.00 19.01              
ATOM   1369  ND2 ASN B  20      12.898  34.087 -89.273  1.00 23.90              
ATOM   1370  H   ASN B  20      12.908  31.955 -85.954  1.00  0.00              
ATOM   1371  HA  ASN B  20      12.310  34.644 -84.914  1.00  0.00              
ATOM   1372 1HB  ASN B  20      11.509  35.555 -87.217  1.00  0.00              
ATOM   1373 2HB  ASN B  20      13.183  35.038 -86.902  1.00  0.00              
ATOM   1374 1HD2 ASN B  20      12.908  33.510 -90.091  1.00  0.00              
ATOM   1375 2HD2 ASN B  20      13.475  34.901 -89.228  1.00  0.00              
ATOM   1376  N   HIS B  21       9.709  34.123 -85.816  1.00  0.00              
ATOM   1377  CA  HIS B  21       8.326  33.681 -85.668  1.00  0.00              
ATOM   1378  C   HIS B  21       7.876  32.926 -86.915  1.00  0.00              
ATOM   1379  O   HIS B  21       7.224  31.888 -86.824  1.00  0.00              
ATOM   1380  CB  HIS B  21       7.396  34.870 -85.404  1.00  0.00              
ATOM   1381  CG  HIS B  21       5.995  34.473 -85.059  1.00  0.00              
ATOM   1382  ND1 HIS B  21       4.962  35.383 -84.980  1.00  0.00              
ATOM   1383  CD2 HIS B  21       5.455  33.265 -84.772  1.00  0.00              
ATOM   1384  CE1 HIS B  21       3.846  34.751 -84.659  1.00  0.00              
ATOM   1385  NE2 HIS B  21       4.119  33.466 -84.527  1.00  0.00              
ATOM   1386  H   HIS B  21       9.894  35.054 -86.162  1.00  0.00              
ATOM   1387  HA  HIS B  21       8.240  33.019 -84.806  1.00  0.00              
ATOM   1388 1HB  HIS B  21       7.768  35.460 -84.566  1.00  0.00              
ATOM   1389 2HB  HIS B  21       7.333  35.500 -86.291  1.00  0.00              
ATOM   1390  HD1 HIS B  21       5.012  36.356 -85.209  1.00  0.00              
ATOM   1391  HD2 HIS B  21       5.877  32.261 -84.711  1.00  0.00              
ATOM   1392  HE1 HIS B  21       2.910  35.298 -84.548  1.00  0.00              
ATOM   1393  N   ARG B  22       8.229  33.465 -88.079  1.00  0.00              
ATOM   1394  CA  ARG B  22       7.863  32.882 -89.364  1.00  0.00              
ATOM   1395  C   ARG B  22       8.198  31.395 -89.483  1.00  0.00              
ATOM   1396  O   ARG B  22       7.347  30.587 -89.861  1.00  0.00              
ATOM   1397  CB  ARG B  22       8.467  33.668 -90.519  1.00  0.00              
ATOM   1398  CG  ARG B  22       8.052  33.192 -91.902  1.00  0.00              
ATOM   1399  CD  ARG B  22       8.741  33.886 -93.020  1.00  0.00              
ATOM   1400  NE  ARG B  22      10.169  33.623 -93.104  1.00  0.00              
ATOM   1401  CZ  ARG B  22      10.711  32.500 -93.614  1.00  0.00              
ATOM   1402  NH1 ARG B  22       9.953  31.519 -94.050  1.00  0.00              
ATOM   1403  NH2 ARG B  22      12.029  32.401 -93.641  1.00  0.00              
ATOM   1404  H   ARG B  22       8.775  34.315 -88.061  1.00  0.00              
ATOM   1405  HA  ARG B  22       6.789  32.984 -89.523  1.00  0.00              
ATOM   1406 1HB  ARG B  22       8.164  34.706 -90.390  1.00  0.00              
ATOM   1407 2HB  ARG B  22       9.550  33.591 -90.423  1.00  0.00              
ATOM   1408 1HG  ARG B  22       8.271  32.127 -91.983  1.00  0.00              
ATOM   1409 2HG  ARG B  22       6.980  33.352 -92.016  1.00  0.00              
ATOM   1410 1HD  ARG B  22       8.295  33.569 -93.962  1.00  0.00              
ATOM   1411 2HD  ARG B  22       8.613  34.961 -92.902  1.00  0.00              
ATOM   1412  HE  ARG B  22      10.948  34.199 -92.815  1.00  0.00              
ATOM   1413 1HH1 ARG B  22       8.947  31.604 -94.006  1.00  0.00              
ATOM   1414 2HH1 ARG B  22      10.379  30.686 -94.428  1.00  0.00              
ATOM   1415 1HH2 ARG B  22      12.597  33.157 -93.285  1.00  0.00              
ATOM   1416 2HH2 ARG B  22      12.461  31.570 -94.017  1.00  0.00              
ATOM   1417  N   GLU B  23       9.438  31.041 -89.167  1.00 12.38              
ATOM   1418  CA  GLU B  23       9.862  29.649 -89.253  1.00 13.83              
ATOM   1419  C   GLU B  23       9.152  28.771 -88.227  1.00 11.71              
ATOM   1420  O   GLU B  23       8.901  27.591 -88.481  1.00 11.16              
ATOM   1421  CB  GLU B  23      11.380  29.535 -89.080  1.00 15.51              
ATOM   1422  CG  GLU B  23      12.181  30.172 -90.207  1.00 21.87              
ATOM   1423  CD  GLU B  23      13.622  29.699 -90.243  1.00 27.31              
ATOM   1424  OE1 GLU B  23      14.392  30.200 -91.089  1.00 35.95              
ATOM   1425  OE2 GLU B  23      13.986  28.823 -89.431  1.00 31.30              
ATOM   1426  H   GLU B  23      10.101  31.740 -88.863  1.00  0.00              
ATOM   1427  HA  GLU B  23       9.592  29.240 -90.228  1.00  0.00              
ATOM   1428 1HB  GLU B  23      11.629  30.018 -88.135  1.00  0.00              
ATOM   1429 2HB  GLU B  23      11.615  28.472 -89.019  1.00  0.00              
ATOM   1430 1HG  GLU B  23      11.741  30.019 -91.192  1.00  0.00              
ATOM   1431 2HG  GLU B  23      12.165  31.234 -89.965  1.00  0.00              
ATOM   1432  N   ALA B  24       8.835  29.348 -87.070  1.00  0.00              
ATOM   1433  CA  ALA B  24       8.131  28.614 -86.021  1.00  0.00              
ATOM   1434  C   ALA B  24       6.736  28.276 -86.540  1.00  0.00              
ATOM   1435  O   ALA B  24       6.267  27.146 -86.414  1.00  0.00              
ATOM   1436  CB  ALA B  24       8.039  29.461 -84.756  1.00  0.00              
ATOM   1437  H   ALA B  24       9.085  30.314 -86.911  1.00  0.00              
ATOM   1438  HA  ALA B  24       8.692  27.707 -85.794  1.00  0.00              
ATOM   1439 1HB  ALA B  24       7.512  28.902 -83.983  1.00  0.00              
ATOM   1440 2HB  ALA B  24       9.042  29.706 -84.407  1.00  0.00              
ATOM   1441 3HB  ALA B  24       7.495  30.380 -84.972  1.00  0.00              
ATOM   1442  N   GLY B  25       6.084  29.261 -87.144  1.00  0.00              
ATOM   1443  CA  GLY B  25       4.753  29.060 -87.695  1.00  0.00              
ATOM   1444  C   GLY B  25       4.794  28.042 -88.839  1.00  0.00              
ATOM   1445  O   GLY B  25       3.897  27.205 -88.961  1.00  0.00              
ATOM   1446  H   GLY B  25       6.517  30.170 -87.226  1.00  0.00              
ATOM   1447 1HA  GLY B  25       4.093  28.693 -86.908  1.00  0.00              
ATOM   1448 2HA  GLY B  25       4.376  30.010 -88.070  1.00  0.00              
ATOM   1449  N   ASP B  26       5.834  28.106 -89.672  1.00 12.41              
ATOM   1450  CA  ASP B  26       5.967  27.162 -90.782  1.00 12.74              
ATOM   1451  C   ASP B  26       6.003  25.730 -90.242  1.00 11.07              
ATOM   1452  O   ASP B  26       5.345  24.836 -90.771  1.00 12.29              
ATOM   1453  CB  ASP B  26       7.254  27.410 -91.584  1.00 12.81              
ATOM   1454  CG  ASP B  26       7.231  28.715 -92.367  1.00 14.97              
ATOM   1455  OD1 ASP B  26       6.131  29.206 -92.706  1.00 17.04              
ATOM   1456  OD2 ASP B  26       8.329  29.236 -92.658  1.00 17.07              
ATOM   1457  H   ASP B  26       6.542  28.814 -89.541  1.00  0.00              
ATOM   1458  HA  ASP B  26       5.120  27.268 -91.460  1.00  0.00              
ATOM   1459 1HB  ASP B  26       8.160  27.350 -90.980  1.00  0.00              
ATOM   1460 2HB  ASP B  26       7.218  26.565 -92.271  1.00  0.00              
ATOM   1461  N   PHE B  27       6.779  25.521 -89.184  1.00 10.46              
ATOM   1462  CA  PHE B  27       6.897  24.196 -88.589  1.00 11.04              
ATOM   1463  C   PHE B  27       5.566  23.754 -87.991  1.00  9.55              
ATOM   1464  O   PHE B  27       5.162  22.604 -88.141  1.00  9.97              
ATOM   1465  CB  PHE B  27       7.979  24.203 -87.512  1.00 11.88              
ATOM   1466  CG  PHE B  27       8.161  22.879 -86.829  1.00 12.55              
ATOM   1467  CD1 PHE B  27       8.666  21.786 -87.525  1.00 15.94              
ATOM   1468  CD2 PHE B  27       7.817  22.722 -85.491  1.00 15.34              
ATOM   1469  CE1 PHE B  27       8.826  20.551 -86.895  1.00 20.37              
ATOM   1470  CE2 PHE B  27       7.974  21.490 -84.854  1.00 18.20              
ATOM   1471  CZ  PHE B  27       8.479  20.407 -85.559  1.00 19.15              
ATOM   1472  H   PHE B  27       7.296  26.289 -88.782  1.00  0.00              
ATOM   1473  HA  PHE B  27       7.169  23.469 -89.356  1.00  0.00              
ATOM   1474 1HB  PHE B  27       8.942  24.464 -87.948  1.00  0.00              
ATOM   1475 2HB  PHE B  27       7.727  24.923 -86.734  1.00  0.00              
ATOM   1476  HD1 PHE B  27       8.938  21.902 -88.574  1.00  0.00              
ATOM   1477  HD2 PHE B  27       7.420  23.575 -84.939  1.00  0.00              
ATOM   1478  HE1 PHE B  27       9.223  19.704 -87.453  1.00  0.00              
ATOM   1479  HE2 PHE B  27       7.701  21.377 -83.805  1.00  0.00              
ATOM   1480  HZ  PHE B  27       8.602  19.445 -85.064  1.00  0.00              
ATOM   1481  N   MET B  28       4.882  24.675 -87.324  1.00  0.00              
ATOM   1482  CA  MET B  28       3.596  24.360 -86.725  1.00  0.00              
ATOM   1483  C   MET B  28       2.620  23.866 -87.788  1.00  0.00              
ATOM   1484  O   MET B  28       1.836  22.957 -87.546  1.00  0.00              
ATOM   1485  CB  MET B  28       3.031  25.584 -86.006  1.00  0.00              
ATOM   1486  CG  MET B  28       1.850  25.289 -85.093  1.00  0.00              
ATOM   1487  SD  MET B  28       1.220  26.766 -84.271  1.00  0.00              
ATOM   1488  CE  MET B  28       0.400  27.588 -85.634  1.00  0.00              
ATOM   1489  H   MET B  28       5.254  25.609 -87.228  1.00  0.00              
ATOM   1490  HA  MET B  28       3.737  23.567 -85.990  1.00  0.00              
ATOM   1491 1HB  MET B  28       3.845  26.011 -85.422  1.00  0.00              
ATOM   1492 2HB  MET B  28       2.726  26.292 -86.778  1.00  0.00              
ATOM   1493 1HG  MET B  28       1.056  24.849 -85.696  1.00  0.00              
ATOM   1494 2HG  MET B  28       2.174  24.571 -84.340  1.00  0.00              
ATOM   1495 1HE  MET B  28      -0.042  28.521 -85.284  1.00  0.00              
ATOM   1496 2HE  MET B  28       1.126  27.801 -86.420  1.00  0.00              
ATOM   1497 3HE  MET B  28      -0.384  26.941 -86.030  1.00  0.00              
ATOM   1498  N   ASN B  29       2.664  24.469 -88.971  1.00  0.00              
ATOM   1499  CA  ASN B  29       1.774  24.053 -90.047  1.00  0.00              
ATOM   1500  C   ASN B  29       2.082  22.639 -90.528  1.00  0.00              
ATOM   1501  O   ASN B  29       1.175  21.901 -90.902  1.00  0.00              
ATOM   1502  CB  ASN B  29       1.832  25.024 -91.212  1.00  0.00              
ATOM   1503  CG  ASN B  29       1.090  26.308 -90.967  1.00  0.00              
ATOM   1504  OD1 ASN B  29      -0.135  26.320 -90.804  1.00  0.00              
ATOM   1505  ND2 ASN B  29       1.814  27.397 -91.022  1.00  0.00              
ATOM   1506  H   ASN B  29       3.316  25.222 -89.135  1.00  0.00              
ATOM   1507  HA  ASN B  29       0.745  24.021 -89.685  1.00  0.00              
ATOM   1508 1HB  ASN B  29       2.778  25.245 -91.708  1.00  0.00              
ATOM   1509 2HB  ASN B  29       1.226  24.386 -91.856  1.00  0.00              
ATOM   1510 1HD2 ASN B  29       1.388  28.289 -90.868  1.00  0.00              
ATOM   1511 2HD2 ASN B  29       2.793  27.338 -91.217  1.00  0.00              
ATOM   1512  N   ARG B  30       3.356  22.259 -90.513  1.00 10.13              
ATOM   1513  CA  ARG B  30       3.726  20.908 -90.921  1.00 10.66              
ATOM   1514  C   ARG B  30       3.222  19.914 -89.870  1.00  7.66              
ATOM   1515  O   ARG B  30       2.773  18.825 -90.211  1.00  9.29              
ATOM   1516  CB  ARG B  30       5.239  20.797 -91.083  1.00 10.53              
ATOM   1517  CG  ARG B  30       5.779  21.633 -92.237  1.00 12.23              
ATOM   1518  CD  ARG B  30       7.279  21.470 -92.381  1.00 17.00              
ATOM   1519  NE  ARG B  30       7.642  20.102 -92.729  1.00 18.24              
ATOM   1520  CZ  ARG B  30       8.863  19.595 -92.598  1.00 18.39              
ATOM   1521  NH1 ARG B  30       9.848  20.347 -92.122  1.00 26.71              
ATOM   1522  NH2 ARG B  30       9.099  18.337 -92.939  1.00 21.52              
ATOM   1523  H   ARG B  30       4.080  22.900 -90.219  1.00  0.00              
ATOM   1524  HA  ARG B  30       3.298  20.689 -91.900  1.00  0.00              
ATOM   1525 1HB  ARG B  30       5.684  21.121 -90.144  1.00  0.00              
ATOM   1526 2HB  ARG B  30       5.464  19.743 -91.247  1.00  0.00              
ATOM   1527 1HG  ARG B  30       5.290  21.312 -93.157  1.00  0.00              
ATOM   1528 2HG  ARG B  30       5.543  22.680 -92.046  1.00  0.00              
ATOM   1529 1HD  ARG B  30       7.634  22.139 -93.164  1.00  0.00              
ATOM   1530 2HD  ARG B  30       7.756  21.732 -91.437  1.00  0.00              
ATOM   1531  HE  ARG B  30       7.067  19.358 -93.102  1.00  0.00              
ATOM   1532 1HH1 ARG B  30       9.666  21.305 -91.858  1.00  0.00              
ATOM   1533 2HH1 ARG B  30      10.775  19.958 -92.025  1.00  0.00              
ATOM   1534 1HH2 ARG B  30       8.347  17.764 -93.298  1.00  0.00              
ATOM   1535 2HH2 ARG B  30      10.028  17.955 -92.840  1.00  0.00              
ATOM   1536  N   VAL B  31       3.299  20.288 -88.592  1.00  8.75              
ATOM   1537  CA  VAL B  31       2.812  19.415 -87.529  1.00  8.95              
ATOM   1538  C   VAL B  31       1.292  19.297 -87.686  1.00  8.96              
ATOM   1539  O   VAL B  31       0.717  18.237 -87.462  1.00  9.86              
ATOM   1540  CB  VAL B  31       3.162  19.968 -86.123  1.00  8.47              
ATOM   1541  CG1 VAL B  31       2.587  19.056 -85.040  1.00 10.12              
ATOM   1542  CG2 VAL B  31       4.672  20.066 -85.962  1.00 11.68              
ATOM   1543  H   VAL B  31       3.698  21.183 -88.349  1.00  0.00              
ATOM   1544  HA  VAL B  31       3.228  18.411 -87.618  1.00  0.00              
ATOM   1545  HB  VAL B  31       2.763  20.978 -86.030  1.00  0.00              
ATOM   1546 1HG1 VAL B  31       2.838  19.455 -84.057  1.00  0.00              
ATOM   1547 2HG1 VAL B  31       1.503  19.006 -85.144  1.00  0.00              
ATOM   1548 3HG1 VAL B  31       3.009  18.057 -85.145  1.00  0.00              
ATOM   1549 1HG2 VAL B  31       4.908  20.456 -84.972  1.00  0.00              
ATOM   1550 2HG2 VAL B  31       5.114  19.077 -86.078  1.00  0.00              
ATOM   1551 3HG2 VAL B  31       5.076  20.736 -86.721  1.00  0.00              
ATOM   1552  N   GLY B  32       0.648  20.391 -88.091  1.00  0.00              
ATOM   1553  CA  GLY B  32      -0.791  20.366 -88.295  1.00  0.00              
ATOM   1554  C   GLY B  32      -1.197  19.411 -89.411  1.00  0.00              
ATOM   1555  O   GLY B  32      -2.192  18.696 -89.291  1.00  0.00              
ATOM   1556  H   GLY B  32       1.155  21.248 -88.259  1.00  0.00              
ATOM   1557 1HA  GLY B  32      -1.277  20.047 -87.373  1.00  0.00              
ATOM   1558 2HA  GLY B  32      -1.131  21.367 -88.556  1.00  0.00              
ATOM   1559  N   ALA B  33      -0.430  19.393 -90.499  1.00 11.61              
ATOM   1560  CA  ALA B  33      -0.725  18.504 -91.622  1.00 12.16              
ATOM   1561  C   ALA B  33      -0.571  17.055 -91.175  1.00 11.51              
ATOM   1562  O   ALA B  33      -1.360  16.185 -91.546  1.00 12.12              
ATOM   1563  CB  ALA B  33       0.212  18.797 -92.790  1.00 13.75              
ATOM   1564  H   ALA B  33       0.373  20.004 -90.553  1.00  0.00              
ATOM   1565  HA  ALA B  33      -1.751  18.679 -91.946  1.00  0.00              
ATOM   1566 1HB  ALA B  33      -0.020  18.127 -93.618  1.00  0.00              
ATOM   1567 2HB  ALA B  33       0.081  19.830 -93.111  1.00  0.00              
ATOM   1568 3HB  ALA B  33       1.243  18.641 -92.476  1.00  0.00              
ATOM   1569  N   LEU B  34       0.455  16.805 -90.370  1.00 11.29              
ATOM   1570  CA  LEU B  34       0.716  15.476 -89.838  1.00 11.51              
ATOM   1571  C   LEU B  34      -0.476  15.036 -88.984  1.00  9.32              
ATOM   1572  O   LEU B  34      -0.961  13.908 -89.099  1.00 11.34              
ATOM   1573  CB  LEU B  34       1.993  15.511 -88.995  1.00 12.53              
ATOM   1574  CG  LEU B  34       2.280  14.329 -88.070  1.00 12.31              
ATOM   1575  CD1 LEU B  34       2.435  13.057 -88.886  1.00 14.65              
ATOM   1576  CD2 LEU B  34       3.540  14.611 -87.261  1.00 12.44              
ATOM   1577  H   LEU B  34       1.073  17.564 -90.122  1.00  0.00              
ATOM   1578  HA  LEU B  34       0.844  14.772 -90.659  1.00  0.00              
ATOM   1579 1HB  LEU B  34       2.732  15.522 -89.794  1.00  0.00              
ATOM   1580 2HB  LEU B  34       2.070  16.431 -88.416  1.00  0.00              
ATOM   1581  HG  LEU B  34       1.445  14.254 -87.373  1.00  0.00              
ATOM   1582 1HD1 LEU B  34       2.640  12.219 -88.219  1.00  0.00              
ATOM   1583 2HD1 LEU B  34       1.515  12.864 -89.438  1.00  0.00              
ATOM   1584 3HD1 LEU B  34       3.262  13.173 -89.586  1.00  0.00              
ATOM   1585 1HD2 LEU B  34       3.744  13.768 -86.601  1.00  0.00              
ATOM   1586 2HD2 LEU B  34       4.383  14.755 -87.938  1.00  0.00              
ATOM   1587 3HD2 LEU B  34       3.396  15.512 -86.664  1.00  0.00              
ATOM   1588  N   ALA B  35      -0.947  15.941 -88.131  1.00  0.00              
ATOM   1589  CA  ALA B  35      -2.079  15.667 -87.254  1.00  0.00              
ATOM   1590  C   ALA B  35      -3.323  15.291 -88.055  1.00  0.00              
ATOM   1591  O   ALA B  35      -4.064  14.382 -87.683  1.00  0.00              
ATOM   1592  CB  ALA B  35      -2.366  16.888 -86.383  1.00  0.00              
ATOM   1593  H   ALA B  35      -0.503  16.848 -88.093  1.00  0.00              
ATOM   1594  HA  ALA B  35      -1.826  14.826 -86.609  1.00  0.00              
ATOM   1595 1HB  ALA B  35      -3.213  16.676 -85.730  1.00  0.00              
ATOM   1596 2HB  ALA B  35      -1.490  17.117 -85.777  1.00  0.00              
ATOM   1597 3HB  ALA B  35      -2.603  17.740 -87.018  1.00  0.00              
ATOM   1598  N   GLU B  36      -3.550  16.001 -89.156  1.00  0.00              
ATOM   1599  CA  GLU B  36      -4.706  15.743 -90.008  1.00  0.00              
ATOM   1600  C   GLU B  36      -4.631  14.346 -90.622  1.00  0.00              
ATOM   1601  O   GLU B  36      -5.642  13.649 -90.720  1.00  0.00              
ATOM   1602  CB  GLU B  36      -4.807  16.800 -91.110  1.00  0.00              
ATOM   1603  CG  GLU B  36      -5.205  18.185 -90.619  1.00  0.00              
ATOM   1604  CD  GLU B  36      -5.163  19.193 -91.733  1.00  0.00              
ATOM   1605  OE1 GLU B  36      -4.769  18.835 -92.817  1.00  0.00              
ATOM   1606  OE2 GLU B  36      -5.628  20.290 -91.533  1.00  0.00              
ATOM   1607  H   GLU B  36      -2.907  16.738 -89.410  1.00  0.00              
ATOM   1608  HA  GLU B  36      -5.620  15.790 -89.414  1.00  0.00              
ATOM   1609 1HB  GLU B  36      -3.830  16.853 -91.590  1.00  0.00              
ATOM   1610 2HB  GLU B  36      -5.546  16.444 -91.827  1.00  0.00              
ATOM   1611 1HG  GLU B  36      -6.185  18.211 -90.143  1.00  0.00              
ATOM   1612 2HG  GLU B  36      -4.439  18.425 -89.883  1.00  0.00              
ATOM   1613  N   ARG B  37      -3.432  13.941 -91.032  1.00 15.76              
ATOM   1614  CA  ARG B  37      -3.233  12.630 -91.644  1.00 17.66              
ATOM   1615  C   ARG B  37      -3.434  11.475 -90.664  1.00 18.51              
ATOM   1616  O   ARG B  37      -3.989  10.435 -91.023  1.00 20.48              
ATOM   1617  CB  ARG B  37      -1.823  12.520 -92.238  1.00 21.55              
ATOM   1618  CG  ARG B  37      -1.505  13.500 -93.352  1.00 28.41              
ATOM   1619  CD  ARG B  37      -0.277  13.043 -94.136  1.00 33.15              
ATOM   1620  NE  ARG B  37       0.943  13.018 -93.332  1.00 32.61              
ATOM   1621  CZ  ARG B  37       1.660  14.095 -93.021  1.00 33.44              
ATOM   1622  NH1 ARG B  37       1.284  15.293 -93.447  1.00 29.78              
ATOM   1623  NH2 ARG B  37       2.758  13.973 -92.287  1.00 34.02              
ATOM   1624  H   ARG B  37      -2.639  14.556 -90.917  1.00  0.00              
ATOM   1625  HA  ARG B  37      -3.923  12.504 -92.479  1.00  0.00              
ATOM   1626 1HB  ARG B  37      -1.121  12.673 -91.420  1.00  0.00              
ATOM   1627 2HB  ARG B  37      -1.718  11.505 -92.620  1.00  0.00              
ATOM   1628 1HG  ARG B  37      -2.366  13.562 -94.017  1.00  0.00              
ATOM   1629 2HG  ARG B  37      -1.317  14.479 -92.908  1.00  0.00              
ATOM   1630 1HD  ARG B  37      -0.454  12.037 -94.515  1.00  0.00              
ATOM   1631 2HD  ARG B  37      -0.118  13.723 -94.972  1.00  0.00              
ATOM   1632  HE  ARG B  37       1.418  12.233 -92.905  1.00  0.00              
ATOM   1633 1HH1 ARG B  37       0.450  15.387 -94.009  1.00  0.00              
ATOM   1634 2HH1 ARG B  37       1.833  16.106 -93.207  1.00  0.00              
ATOM   1635 1HH2 ARG B  37       3.049  13.059 -91.966  1.00  0.00              
ATOM   1636 2HH2 ARG B  37       3.299  14.792 -92.054  1.00  0.00              
ATOM   1637  N   GLU B  38      -2.979  11.664 -89.429  1.00 14.28              
ATOM   1638  CA  GLU B  38      -3.072  10.628 -88.407  1.00 14.86              
ATOM   1639  C   GLU B  38      -4.315  10.699 -87.527  1.00 11.24              
ATOM   1640  O   GLU B  38      -4.492   9.872 -86.627  1.00 14.46              
ATOM   1641  CB  GLU B  38      -1.824  10.676 -87.525  1.00 15.73              
ATOM   1642  CG  GLU B  38      -0.530  10.510 -88.305  1.00 18.27              
ATOM   1643  CD  GLU B  38      -0.440   9.164 -88.995  1.00 24.94              
ATOM   1644  OE1 GLU B  38       0.448   8.992 -89.857  1.00 30.72              
ATOM   1645  OE2 GLU B  38      -1.255   8.276 -88.671  1.00 26.63              
ATOM   1646  H   GLU B  38      -2.557  12.551 -89.194  1.00  0.00              
ATOM   1647  HA  GLU B  38      -3.141   9.647 -88.879  1.00  0.00              
ATOM   1648 1HB  GLU B  38      -1.831  11.639 -87.015  1.00  0.00              
ATOM   1649 2HB  GLU B  38      -1.922   9.875 -86.791  1.00  0.00              
ATOM   1650 1HG  GLU B  38      -0.365  11.295 -89.042  1.00  0.00              
ATOM   1651 2HG  GLU B  38       0.240  10.567 -87.537  1.00  0.00              
ATOM   1652  N   ASN B  39      -5.168  11.684 -87.776  1.00 13.25              
ATOM   1653  CA  ASN B  39      -6.389  11.848 -86.999  1.00 13.01              
ATOM   1654  C   ASN B  39      -6.140  12.003 -85.498  1.00 11.14              
ATOM   1655  O   ASN B  39      -6.921  11.522 -84.674  1.00 14.12              
ATOM   1656  CB  ASN B  39      -7.333  10.666 -87.242  1.00 17.93              
ATOM   1657  CG  ASN B  39      -7.797  10.584 -88.681  1.00 22.32              
ATOM   1658  OD1 ASN B  39      -8.315  11.556 -89.232  1.00 23.33              
ATOM   1659  ND2 ASN B  39      -7.617   9.423 -89.298  1.00 28.24              
ATOM   1660  H   ASN B  39      -4.968  12.337 -88.521  1.00  0.00              
ATOM   1661  HA  ASN B  39      -6.903  12.761 -87.304  1.00  0.00              
ATOM   1662 1HB  ASN B  39      -7.088   9.670 -86.870  1.00  0.00              
ATOM   1663 2HB  ASN B  39      -8.130  11.095 -86.635  1.00  0.00              
ATOM   1664 1HD2 ASN B  39      -7.905   9.313 -90.250  1.00  0.00              
ATOM   1665 2HD2 ASN B  39      -7.194   8.659 -88.812  1.00  0.00              
ATOM   1666  N   HIS B  40      -5.046  12.672 -85.146  1.00 10.95              
ATOM   1667  CA  HIS B  40      -4.717  12.912 -83.747  1.00  9.25              
ATOM   1668  C   HIS B  40      -4.062  14.282 -83.710  1.00  9.34              
ATOM   1669  O   HIS B  40      -3.054  14.519 -84.379  1.00 10.08              
ATOM   1670  CB  HIS B  40      -3.771  11.835 -83.216  1.00 10.67              
ATOM   1671  CG  HIS B  40      -3.660  11.820 -81.723  1.00  9.71              
ATOM   1672  ND1 HIS B  40      -4.756  11.701 -80.896  1.00 13.94              
ATOM   1673  CD2 HIS B  40      -2.582  11.914 -80.908  1.00  9.70              
ATOM   1674  CE1 HIS B  40      -4.359  11.720 -79.636  1.00 13.98              
ATOM   1675  NE2 HIS B  40      -3.044  11.848 -79.616  1.00 10.44              
ATOM   1676  H   HIS B  40      -4.428  13.023 -85.864  1.00  0.00              
ATOM   1677  HA  HIS B  40      -5.628  12.900 -83.150  1.00  0.00              
ATOM   1678 1HB  HIS B  40      -4.122  10.846 -83.513  1.00  0.00              
ATOM   1679 2HB  HIS B  40      -2.766  11.994 -83.604  1.00  0.00              
ATOM   1680  HD2 HIS B  40      -1.515  12.021 -81.101  1.00  0.00              
ATOM   1681  HE1 HIS B  40      -5.083  11.637 -78.826  1.00  0.00              
ATOM   1682  HE2 HIS B  40      -2.465  11.891 -78.790  1.00  0.00              
ATOM   1683  N   HIS B  41      -4.638  15.179 -82.921  1.00  0.00              
ATOM   1684  CA  HIS B  41      -4.157  16.547 -82.869  1.00  0.00              
ATOM   1685  C   HIS B  41      -3.475  16.969 -81.588  1.00  0.00              
ATOM   1686  O   HIS B  41      -3.887  16.602 -80.491  1.00  0.00              
ATOM   1687  CB  HIS B  41      -5.323  17.504 -83.140  1.00  0.00              
ATOM   1688  CG  HIS B  41      -6.091  17.178 -84.383  1.00  0.00              
ATOM   1689  ND1 HIS B  41      -5.689  17.593 -85.636  1.00  0.00              
ATOM   1690  CD2 HIS B  41      -7.236  16.480 -84.567  1.00  0.00              
ATOM   1691  CE1 HIS B  41      -6.555  17.162 -86.537  1.00  0.00              
ATOM   1692  NE2 HIS B  41      -7.502  16.486 -85.914  1.00  0.00              
ATOM   1693  H   HIS B  41      -5.425  14.912 -82.347  1.00  0.00              
ATOM   1694  HA  HIS B  41      -3.364  16.684 -83.604  1.00  0.00              
ATOM   1695 1HB  HIS B  41      -6.036  17.471 -82.316  1.00  0.00              
ATOM   1696 2HB  HIS B  41      -4.953  18.522 -83.259  1.00  0.00              
ATOM   1697  HD2 HIS B  41      -7.910  15.968 -83.879  1.00  0.00              
ATOM   1698  HE1 HIS B  41      -6.414  17.386 -87.594  1.00  0.00              
ATOM   1699  HE2 HIS B  41      -8.298  16.040 -86.349  1.00  0.00              
ATOM   1700  N   PRO B  42      -2.428  17.786 -81.716  1.00  0.00              
ATOM   1701  CA  PRO B  42      -1.669  18.273 -80.568  1.00  0.00              
ATOM   1702  C   PRO B  42      -2.188  19.616 -80.100  1.00  0.00              
ATOM   1703  O   PRO B  42      -3.152  20.162 -80.647  1.00  0.00              
ATOM   1704  CB  PRO B  42      -0.283  18.445 -81.157  1.00  0.00              
ATOM   1705  CG  PRO B  42      -0.617  19.080 -82.499  1.00  0.00              
ATOM   1706  CD  PRO B  42      -1.821  18.261 -82.979  1.00  0.00              
ATOM   1707  HA  PRO B  42      -1.691  17.577 -79.717  1.00  0.00              
ATOM   1708 1HB  PRO B  42       0.347  19.087 -80.523  1.00  0.00              
ATOM   1709 2HB  PRO B  42       0.236  17.480 -81.255  1.00  0.00              
ATOM   1710 1HG  PRO B  42      -0.858  20.147 -82.385  1.00  0.00              
ATOM   1711 2HG  PRO B  42       0.234  19.014 -83.192  1.00  0.00              
ATOM   1712 1HD  PRO B  42      -2.532  18.868 -83.559  1.00  0.00              
ATOM   1713 2HD  PRO B  42      -1.522  17.418 -83.619  1.00  0.00              
ATOM   1714  N   ARG B  43      -1.554  20.124 -79.050  1.00  0.00              
ATOM   1715  CA  ARG B  43      -1.811  21.478 -78.604  1.00  0.00              
ATOM   1716  C   ARG B  43      -0.480  22.120 -79.002  1.00  0.00              
ATOM   1717  O   ARG B  43       0.595  21.678 -78.571  1.00  0.00              
ATOM   1718  CB  ARG B  43      -2.182  21.627 -77.136  1.00  0.00              
ATOM   1719  CG  ARG B  43      -2.597  23.029 -76.720  1.00  0.00              
ATOM   1720  CD  ARG B  43      -3.049  23.142 -75.310  1.00  0.00              
ATOM   1721  NE  ARG B  43      -1.986  23.014 -74.325  1.00  0.00              
ATOM   1722  CZ  ARG B  43      -2.176  23.008 -72.991  1.00  0.00              
ATOM   1723  NH1 ARG B  43      -3.377  23.159 -72.477  1.00  0.00              
ATOM   1724  NH2 ARG B  43      -1.119  22.870 -72.211  1.00  0.00              
ATOM   1725  H   ARG B  43      -0.881  19.560 -78.550  1.00  0.00              
ATOM   1726  HA  ARG B  43      -2.745  21.838 -79.036  1.00  0.00              
ATOM   1727 1HB  ARG B  43      -3.002  20.937 -76.943  1.00  0.00              
ATOM   1728 2HB  ARG B  43      -1.310  21.325 -76.556  1.00  0.00              
ATOM   1729 1HG  ARG B  43      -1.746  23.698 -76.855  1.00  0.00              
ATOM   1730 2HG  ARG B  43      -3.417  23.352 -77.363  1.00  0.00              
ATOM   1731 1HD  ARG B  43      -3.514  24.116 -75.163  1.00  0.00              
ATOM   1732 2HD  ARG B  43      -3.777  22.357 -75.108  1.00  0.00              
ATOM   1733  HE  ARG B  43      -0.989  22.915 -74.462  1.00  0.00              
ATOM   1734 1HH1 ARG B  43      -4.173  23.281 -73.087  1.00  0.00              
ATOM   1735 2HH1 ARG B  43      -3.498  23.151 -71.475  1.00  0.00              
ATOM   1736 1HH2 ARG B  43      -0.200  22.774 -72.622  1.00  0.00              
ATOM   1737 2HH2 ARG B  43      -1.233  22.863 -71.208  1.00  0.00              
ATOM   1738  N   LEU B  44      -0.554  23.129 -79.863  1.00  0.00              
ATOM   1739  CA  LEU B  44       0.633  23.821 -80.342  1.00  0.00              
ATOM   1740  C   LEU B  44       0.715  25.219 -79.776  1.00  0.00              
ATOM   1741  O   LEU B  44      -0.275  25.950 -79.775  1.00  0.00              
ATOM   1742  CB  LEU B  44       0.641  23.868 -81.875  1.00  0.00              
ATOM   1743  CG  LEU B  44       0.412  22.521 -82.571  1.00  0.00              
ATOM   1744  CD1 LEU B  44       0.355  22.715 -84.080  1.00  0.00              
ATOM   1745  CD2 LEU B  44       1.526  21.556 -82.193  1.00  0.00              
ATOM   1746  H   LEU B  44      -1.462  23.422 -80.193  1.00  0.00              
ATOM   1747  HA  LEU B  44       1.523  23.261 -80.057  1.00  0.00              
ATOM   1748 1HB  LEU B  44      -0.214  24.523 -82.037  1.00  0.00              
ATOM   1749 2HB  LEU B  44       1.542  24.346 -82.259  1.00  0.00              
ATOM   1750  HG  LEU B  44      -0.525  22.114 -82.189  1.00  0.00              
ATOM   1751 1HD1 LEU B  44       0.192  21.753 -84.566  1.00  0.00              
ATOM   1752 2HD1 LEU B  44      -0.463  23.390 -84.330  1.00  0.00              
ATOM   1753 3HD1 LEU B  44       1.296  23.141 -84.427  1.00  0.00              
ATOM   1754 1HD2 LEU B  44       1.361  20.599 -82.687  1.00  0.00              
ATOM   1755 2HD2 LEU B  44       2.486  21.967 -82.507  1.00  0.00              
ATOM   1756 3HD2 LEU B  44       1.530  21.410 -81.113  1.00  0.00              
ATOM   1757  N   THR B  45       1.893  25.601 -79.304  1.00  0.00              
ATOM   1758  CA  THR B  45       2.084  26.953 -78.796  1.00  0.00              
ATOM   1759  C   THR B  45       3.175  27.566 -79.663  1.00  0.00              
ATOM   1760  O   THR B  45       4.311  27.089 -79.682  1.00  0.00              
ATOM   1761  CB  THR B  45       2.492  26.988 -77.311  1.00  0.00              
ATOM   1762  OG1 THR B  45       1.470  26.370 -76.518  1.00  0.00              
ATOM   1763  CG2 THR B  45       2.690  28.423 -76.847  1.00  0.00              
ATOM   1764  H   THR B  45       2.670  24.956 -79.292  1.00  0.00              
ATOM   1765  HA  THR B  45       1.155  27.515 -78.885  1.00  0.00              
ATOM   1766  HB  THR B  45       3.422  26.434 -77.186  1.00  0.00              
ATOM   1767  HG1 THR B  45       1.565  25.415 -76.564  1.00  0.00              
ATOM   1768 1HG2 THR B  45       2.978  28.427 -75.796  1.00  0.00              
ATOM   1769 2HG2 THR B  45       3.474  28.892 -77.441  1.00  0.00              
ATOM   1770 3HG2 THR B  45       1.760  28.976 -76.971  1.00  0.00              
ATOM   1771  N   ALA B  46       2.807  28.608 -80.400  1.00  0.00              
ATOM   1772  CA  ALA B  46       3.720  29.287 -81.304  1.00  0.00              
ATOM   1773  C   ALA B  46       4.036  30.687 -80.809  1.00  0.00              
ATOM   1774  O   ALA B  46       3.137  31.465 -80.481  1.00  0.00              
ATOM   1775  CB  ALA B  46       3.138  29.336 -82.709  1.00  0.00              
ATOM   1776  H   ALA B  46       1.855  28.936 -80.326  1.00  0.00              
ATOM   1777  HA  ALA B  46       4.674  28.762 -81.372  1.00  0.00              
ATOM   1778 1HB  ALA B  46       3.834  29.849 -83.373  1.00  0.00              
ATOM   1779 2HB  ALA B  46       2.974  28.321 -83.071  1.00  0.00              
ATOM   1780 3HB  ALA B  46       2.191  29.873 -82.692  1.00  0.00              
ATOM   1781  N   GLU B  47       5.319  30.998 -80.741  1.00  0.00              
ATOM   1782  CA  GLU B  47       5.758  32.317 -80.317  1.00  0.00              
ATOM   1783  C   GLU B  47       7.064  32.606 -81.025  1.00  0.00              
ATOM   1784  O   GLU B  47       7.596  31.746 -81.722  1.00  0.00              
ATOM   1785  CB  GLU B  47       5.930  32.394 -78.798  1.00  0.00              
ATOM   1786  CG  GLU B  47       7.031  31.502 -78.244  1.00  0.00              
ATOM   1787  CD  GLU B  47       7.087  31.572 -76.743  1.00  0.00              
ATOM   1788  OE1 GLU B  47       7.325  32.636 -76.225  1.00  0.00              
ATOM   1789  OE2 GLU B  47       6.782  30.588 -76.111  1.00  0.00              
ATOM   1790  H   GLU B  47       6.011  30.305 -80.989  1.00  0.00              
ATOM   1791  HA  GLU B  47       5.015  33.063 -80.599  1.00  0.00              
ATOM   1792 1HB  GLU B  47       6.148  33.434 -78.555  1.00  0.00              
ATOM   1793 2HB  GLU B  47       4.975  32.109 -78.355  1.00  0.00              
ATOM   1794 1HG  GLU B  47       6.945  30.461 -78.555  1.00  0.00              
ATOM   1795 2HG  GLU B  47       7.942  31.930 -78.661  1.00  0.00              
ATOM   1796  N   HIS B  48       7.570  33.821 -80.876  1.00  0.00              
ATOM   1797  CA  HIS B  48       8.824  34.161 -81.522  1.00  0.00              
ATOM   1798  C   HIS B  48       9.910  33.161 -81.151  1.00  0.00              
ATOM   1799  O   HIS B  48      10.195  32.956 -79.973  1.00  0.00              
ATOM   1800  CB  HIS B  48       9.261  35.580 -81.145  1.00  0.00              
ATOM   1801  CG  HIS B  48      10.384  36.107 -81.984  1.00  0.00              
ATOM   1802  ND1 HIS B  48      11.697  35.733 -81.789  1.00  0.00              
ATOM   1803  CD2 HIS B  48      10.390  36.979 -83.020  1.00  0.00              
ATOM   1804  CE1 HIS B  48      12.463  36.352 -82.670  1.00  0.00              
ATOM   1805  NE2 HIS B  48      11.694  37.114 -83.427  1.00  0.00              
ATOM   1806  H   HIS B  48       7.099  34.520 -80.319  1.00  0.00              
ATOM   1807  HA  HIS B  48       8.703  34.128 -82.605  1.00  0.00              
ATOM   1808 1HB  HIS B  48       8.429  36.275 -81.266  1.00  0.00              
ATOM   1809 2HB  HIS B  48       9.606  35.605 -80.111  1.00  0.00              
ATOM   1810  HD1 HIS B  48      12.025  35.041 -81.146  1.00  0.00              
ATOM   1811  HD2 HIS B  48       9.599  37.533 -83.526  1.00  0.00              
ATOM   1812  HE1 HIS B  48      13.540  36.188 -82.681  1.00  0.00              
ATOM   1813  N   GLY B  49      10.490  32.530 -82.167  1.00 10.97              
ATOM   1814  CA  GLY B  49      11.572  31.584 -81.956  1.00 12.49              
ATOM   1815  C   GLY B  49      11.278  30.231 -81.332  1.00 11.46              
ATOM   1816  O   GLY B  49      12.215  29.493 -81.019  1.00 12.63              
ATOM   1817  H   GLY B  49      10.173  32.712 -83.109  1.00  0.00              
ATOM   1818 1HA  GLY B  49      12.032  31.349 -82.916  1.00  0.00              
ATOM   1819 2HA  GLY B  49      12.315  32.033 -81.299  1.00  0.00              
ATOM   1820  N   ARG B  50      10.012  29.873 -81.150  1.00 10.31              
ATOM   1821  CA  ARG B  50       9.731  28.581 -80.551  1.00 10.46              
ATOM   1822  C   ARG B  50       8.348  28.029 -80.793  1.00  9.09              
ATOM   1823  O   ARG B  50       7.361  28.763 -80.852  1.00 10.51              
ATOM   1824  CB  ARG B  50       9.945  28.648 -79.042  1.00 14.76              
ATOM   1825  CG  ARG B  50       9.788  27.308 -78.311  1.00 19.26              
ATOM   1826  CD  ARG B  50      10.167  27.415 -76.836  1.00 26.40              
ATOM   1827  NE  ARG B  50       9.277  28.302 -76.092  1.00 34.92              
ATOM   1828  CZ  ARG B  50       9.362  28.517 -74.783  1.00 38.68              
ATOM   1829  NH1 ARG B  50      10.302  27.910 -74.070  1.00 39.97              
ATOM   1830  NH2 ARG B  50       8.507  29.335 -74.183  1.00 41.66              
ATOM   1831  H   ARG B  50       9.242  30.471 -81.415  1.00  0.00              
ATOM   1832  HA  ARG B  50      10.433  27.838 -80.929  1.00  0.00              
ATOM   1833 1HB  ARG B  50      10.951  29.032 -78.881  1.00  0.00              
ATOM   1834 2HB  ARG B  50       9.218  29.360 -78.649  1.00  0.00              
ATOM   1835 1HG  ARG B  50       8.749  26.988 -78.391  1.00  0.00              
ATOM   1836 2HG  ARG B  50      10.433  26.572 -78.794  1.00  0.00              
ATOM   1837 1HD  ARG B  50      10.121  26.425 -76.385  1.00  0.00              
ATOM   1838 2HD  ARG B  50      11.182  27.803 -76.759  1.00  0.00              
ATOM   1839  HE  ARG B  50       8.501  28.862 -76.422  1.00  0.00              
ATOM   1840 1HH1 ARG B  50      10.952  27.284 -74.525  1.00  0.00              
ATOM   1841 2HH1 ARG B  50      10.364  28.075 -73.076  1.00  0.00              
ATOM   1842 1HH2 ARG B  50       7.789  29.795 -74.724  1.00  0.00              
ATOM   1843 2HH2 ARG B  50       8.578  29.493 -73.188  1.00  0.00              
ATOM   1844  N   VAL B  51       8.296  26.713 -80.941  1.00  8.68              
ATOM   1845  CA  VAL B  51       7.037  26.009 -81.079  1.00  8.32              
ATOM   1846  C   VAL B  51       7.064  24.915 -80.028  1.00  8.33              
ATOM   1847  O   VAL B  51       8.019  24.138 -79.957  1.00 10.09              
ATOM   1848  CB  VAL B  51       6.864  25.313 -82.440  1.00  9.58              
ATOM   1849  CG1 VAL B  51       5.558  24.518 -82.439  1.00 11.97              
ATOM   1850  CG2 VAL B  51       6.856  26.334 -83.561  1.00 12.47              
ATOM   1851  H   VAL B  51       9.158  26.187 -80.958  1.00  0.00              
ATOM   1852  HA  VAL B  51       6.189  26.682 -80.947  1.00  0.00              
ATOM   1853  HB  VAL B  51       7.718  24.658 -82.614  1.00  0.00              
ATOM   1854 1HG1 VAL B  51       5.432  24.023 -83.403  1.00  0.00              
ATOM   1855 2HG1 VAL B  51       5.589  23.768 -81.649  1.00  0.00              
ATOM   1856 3HG1 VAL B  51       4.720  25.193 -82.268  1.00  0.00              
ATOM   1857 1HG2 VAL B  51       6.734  25.825 -84.516  1.00  0.00              
ATOM   1858 2HG2 VAL B  51       6.031  27.031 -83.411  1.00  0.00              
ATOM   1859 3HG2 VAL B  51       7.799  26.882 -83.560  1.00  0.00              
ATOM   1860  N   THR B  52       6.038  24.877 -79.190  1.00  8.06              
ATOM   1861  CA  THR B  52       5.923  23.829 -78.190  1.00  7.55              
ATOM   1862  C   THR B  52       4.838  22.899 -78.718  1.00  7.00              
ATOM   1863  O   THR B  52       3.758  23.346 -79.127  1.00  8.20              
ATOM   1864  CB  THR B  52       5.491  24.376 -76.820  1.00  8.79              
ATOM   1865  OG1 THR B  52       6.452  25.332 -76.363  1.00 11.70              
ATOM   1866  CG2 THR B  52       5.404  23.248 -75.797  1.00 10.72              
ATOM   1867  H   THR B  52       5.321  25.586 -79.243  1.00  0.00              
ATOM   1868  HA  THR B  52       6.883  23.326 -78.071  1.00  0.00              
ATOM   1869  HB  THR B  52       4.515  24.851 -76.920  1.00  0.00              
ATOM   1870  HG1 THR B  52       7.152  25.418 -77.014  1.00  0.00              
ATOM   1871 1HG2 THR B  52       5.096  23.655 -74.834  1.00  0.00              
ATOM   1872 2HG2 THR B  52       4.674  22.510 -76.131  1.00  0.00              
ATOM   1873 3HG2 THR B  52       6.379  22.773 -75.696  1.00  0.00              
ATOM   1874  N   VAL B  53       5.140  21.609 -78.737  1.00  7.29              
ATOM   1875  CA  VAL B  53       4.204  20.606 -79.216  1.00  7.01              
ATOM   1876  C   VAL B  53       3.860  19.685 -78.057  1.00  6.72              
ATOM   1877  O   VAL B  53       4.754  19.140 -77.405  1.00  7.39              
ATOM   1878  CB  VAL B  53       4.823  19.766 -80.367  1.00  7.01              
ATOM   1879  CG1 VAL B  53       3.794  18.779 -80.902  1.00  8.27              
ATOM   1880  CG2 VAL B  53       5.327  20.679 -81.482  1.00  7.87              
ATOM   1881  H   VAL B  53       6.049  21.316 -78.407  1.00  0.00              
ATOM   1882  HA  VAL B  53       3.281  21.064 -79.573  1.00  0.00              
ATOM   1883  HB  VAL B  53       5.689  19.225 -79.985  1.00  0.00              
ATOM   1884 1HG1 VAL B  53       4.236  18.193 -81.708  1.00  0.00              
ATOM   1885 2HG1 VAL B  53       3.480  18.111 -80.100  1.00  0.00              
ATOM   1886 3HG1 VAL B  53       2.931  19.324 -81.281  1.00  0.00              
ATOM   1887 1HG2 VAL B  53       5.758  20.075 -82.280  1.00  0.00              
ATOM   1888 2HG2 VAL B  53       4.495  21.262 -81.877  1.00  0.00              
ATOM   1889 3HG2 VAL B  53       6.087  21.352 -81.086  1.00  0.00              
ATOM   1890  N   GLU B  54       2.567  19.524 -77.804  1.00  6.62              
ATOM   1891  CA  GLU B  54       2.096  18.657 -76.729  1.00  7.14              
ATOM   1892  C   GLU B  54       1.141  17.623 -77.296  1.00  6.74              
ATOM   1893  O   GLU B  54       0.195  17.964 -78.014  1.00  7.83              
ATOM   1894  CB  GLU B  54       1.357  19.464 -75.662  1.00  7.65              
ATOM   1895  CG  GLU B  54       2.171  20.549 -74.998  1.00 10.07              
ATOM   1896  CD  GLU B  54       1.319  21.394 -74.080  1.00  9.81              
ATOM   1897  OE1 GLU B  54       1.054  20.971 -72.936  1.00 14.04              
ATOM   1898  OE2 GLU B  54       0.889  22.478 -74.512  1.00 10.68              
ATOM   1899  H   GLU B  54       1.892  20.015 -78.372  1.00  0.00              
ATOM   1900  HA  GLU B  54       2.943  18.158 -76.258  1.00  0.00              
ATOM   1901 1HB  GLU B  54       0.492  19.916 -76.146  1.00  0.00              
ATOM   1902 2HB  GLU B  54       1.021  18.757 -74.903  1.00  0.00              
ATOM   1903 1HG  GLU B  54       3.030  20.170 -74.445  1.00  0.00              
ATOM   1904 2HG  GLU B  54       2.517  21.157 -75.832  1.00  0.00              
ATOM   1905  N   TRP B  55       1.399  16.360 -76.971  1.00  6.79              
ATOM   1906  CA  TRP B  55       0.568  15.253 -77.415  1.00  7.32              
ATOM   1907  C   TRP B  55       0.013  14.486 -76.228  1.00  8.04              
ATOM   1908  O   TRP B  55       0.753  14.118 -75.318  1.00  8.18              
ATOM   1909  CB  TRP B  55       1.364  14.236 -78.241  1.00  8.29              
ATOM   1910  CG  TRP B  55       1.975  14.735 -79.501  1.00  7.36              
ATOM   1911  CD1 TRP B  55       3.296  15.014 -79.719  1.00  7.63              
ATOM   1912  CD2 TRP B  55       1.303  14.990 -80.738  1.00  6.84              
ATOM   1913  NE1 TRP B  55       3.487  15.423 -81.016  1.00  8.32              
ATOM   1914  CE2 TRP B  55       2.280  15.421 -81.662  1.00  7.39              
ATOM   1915  CE3 TRP B  55      -0.032  14.894 -81.156  1.00  7.91              
ATOM   1916  CZ2 TRP B  55       1.964  15.759 -82.981  1.00  8.93              
ATOM   1917  CZ3 TRP B  55      -0.343  15.228 -82.471  1.00  9.37              
ATOM   1918  CH2 TRP B  55       0.652  15.658 -83.365  1.00  9.69              
ATOM   1919  H   TRP B  55       2.205  16.169 -76.394  1.00  0.00              
ATOM   1920  HA  TRP B  55      -0.244  15.627 -78.038  1.00  0.00              
ATOM   1921 1HB  TRP B  55       2.199  13.846 -77.658  1.00  0.00              
ATOM   1922 2HB  TRP B  55       0.719  13.412 -78.547  1.00  0.00              
ATOM   1923  HD1 TRP B  55       3.973  14.879 -78.878  1.00  0.00              
ATOM   1924  HE1 TRP B  55       4.372  15.683 -81.426  1.00  0.00              
ATOM   1925  HE3 TRP B  55      -0.839  14.569 -80.501  1.00  0.00              
ATOM   1926  HZ2 TRP B  55       2.764  16.084 -83.647  1.00  0.00              
ATOM   1927  HZ3 TRP B  55      -1.382  15.148 -82.790  1.00  0.00              
ATOM   1928  HH2 TRP B  55       0.372  15.916 -84.386  1.00  0.00              
ATOM   1929  N   TRP B  56      -1.292  14.254 -76.232  1.00  8.08              
ATOM   1930  CA  TRP B  56      -1.905  13.418 -75.209  1.00  8.45              
ATOM   1931  C   TRP B  56      -3.249  12.950 -75.724  1.00  8.09              
ATOM   1932  O   TRP B  56      -3.761  13.459 -76.725  1.00  8.69              
ATOM   1933  CB  TRP B  56      -2.037  14.135 -73.851  1.00  9.65              
ATOM   1934  CG  TRP B  56      -3.161  15.105 -73.713  1.00 10.11              
ATOM   1935  CD1 TRP B  56      -4.426  14.846 -73.266  1.00 14.07              
ATOM   1936  CD2 TRP B  56      -3.106  16.509 -73.979  1.00 13.77              
ATOM   1937  NE1 TRP B  56      -5.162  16.008 -73.232  1.00 14.06              
ATOM   1938  CE2 TRP B  56      -4.376  17.043 -73.667  1.00 13.50              
ATOM   1939  CE3 TRP B  56      -2.106  17.369 -74.450  1.00 13.85              
ATOM   1940  CZ2 TRP B  56      -4.671  18.407 -73.809  1.00 14.46              
ATOM   1941  CZ3 TRP B  56      -2.398  18.723 -74.592  1.00 13.07              
ATOM   1942  CH2 TRP B  56      -3.670  19.228 -74.273  1.00 13.70              
ATOM   1943  H   TRP B  56      -1.875  14.659 -76.951  1.00  0.00              
ATOM   1944  HA  TRP B  56      -1.300  12.526 -75.048  1.00  0.00              
ATOM   1945 1HB  TRP B  56      -2.193  13.408 -73.054  1.00  0.00              
ATOM   1946 2HB  TRP B  56      -1.138  14.714 -73.643  1.00  0.00              
ATOM   1947  HD1 TRP B  56      -4.658  13.813 -73.014  1.00  0.00              
ATOM   1948  HE1 TRP B  56      -6.125  16.086 -72.936  1.00  0.00              
ATOM   1949  HE3 TRP B  56      -1.104  17.027 -74.710  1.00  0.00              
ATOM   1950  HZ2 TRP B  56      -5.669  18.760 -73.548  1.00  0.00              
ATOM   1951  HZ3 TRP B  56      -1.612  19.384 -74.959  1.00  0.00              
ATOM   1952  HH2 TRP B  56      -3.866  20.294 -74.397  1.00  0.00              
ATOM   1953  N   THR B  57      -3.791  11.939 -75.064  1.00  8.58              
ATOM   1954  CA  THR B  57      -5.074  11.381 -75.434  1.00  9.74              
ATOM   1955  C   THR B  57      -6.042  11.692 -74.302  1.00  9.09              
ATOM   1956  O   THR B  57      -5.921  11.161 -73.198  1.00 10.49              
ATOM   1957  CB  THR B  57      -4.957   9.865 -75.647  1.00 11.06              
ATOM   1958  OG1 THR B  57      -3.990   9.613 -76.678  1.00 14.06              
ATOM   1959  CG2 THR B  57      -6.294   9.276 -76.067  1.00 13.94              
ATOM   1960  H   THR B  57      -3.291  11.546 -74.279  1.00  0.00              
ATOM   1961  HA  THR B  57      -5.428  11.847 -76.354  1.00  0.00              
ATOM   1962  HB  THR B  57      -4.634   9.400 -74.716  1.00  0.00              
ATOM   1963  HG1 THR B  57      -3.639  10.448 -76.997  1.00  0.00              
ATOM   1964 1HG2 THR B  57      -6.187   8.202 -76.212  1.00  0.00              
ATOM   1965 2HG2 THR B  57      -7.034   9.467 -75.290  1.00  0.00              
ATOM   1966 3HG2 THR B  57      -6.617   9.739 -76.999  1.00  0.00              
ATOM   1967  N   HIS B  58      -6.988  12.579 -74.588  1.00 12.95              
ATOM   1968  CA  HIS B  58      -7.978  13.016 -73.609  1.00 15.64              
ATOM   1969  C   HIS B  58      -8.705  11.894 -72.882  1.00 12.45              
ATOM   1970  O   HIS B  58      -8.743  11.869 -71.651  1.00 13.42              
ATOM   1971  CB  HIS B  58      -9.021  13.916 -74.276  1.00 20.08              
ATOM   1972  CG  HIS B  58     -10.134  14.324 -73.361  1.00 26.32              
ATOM   1973  ND1 HIS B  58      -9.947  15.178 -72.294  1.00 29.42              
ATOM   1974  CD2 HIS B  58     -11.442  13.974 -73.334  1.00 29.08              
ATOM   1975  CE1 HIS B  58     -11.090  15.336 -71.653  1.00 28.37              
ATOM   1976  NE2 HIS B  58     -12.013  14.615 -72.263  1.00 31.99              
ATOM   1977  H   HIS B  58      -7.018  12.963 -75.522  1.00  0.00              
ATOM   1978  HA  HIS B  58      -7.485  13.575 -72.814  1.00  0.00              
ATOM   1979 1HB  HIS B  58      -8.554  14.836 -74.628  1.00  0.00              
ATOM   1980 2HB  HIS B  58      -9.481  13.398 -75.117  1.00  0.00              
ATOM   1981  HD2 HIS B  58     -12.047  13.326 -73.969  1.00  0.00              
ATOM   1982  HE1 HIS B  58     -11.150  15.979 -70.774  1.00  0.00              
ATOM   1983  HE2 HIS B  58     -12.984  14.543 -71.994  1.00  0.00              
ATOM   1984  N   SER B  59      -9.285  10.970 -73.639  1.00 13.81              
ATOM   1985  CA  SER B  59     -10.041   9.878 -73.044  1.00 11.90              
ATOM   1986  C   SER B  59      -9.228   9.063 -72.051  1.00 11.41              
ATOM   1987  O   SER B  59      -9.764   8.590 -71.046  1.00 13.39              
ATOM   1988  CB  SER B  59     -10.597   8.956 -74.135  1.00 13.87              
ATOM   1989  OG  SER B  59      -9.574   8.185 -74.738  1.00 13.20              
ATOM   1990  H   SER B  59      -9.203  11.022 -74.644  1.00  0.00              
ATOM   1991  HA  SER B  59     -10.958  10.204 -72.551  1.00  0.00              
ATOM   1992 1HB  SER B  59     -11.332   8.288 -73.685  1.00  0.00              
ATOM   1993 2HB  SER B  59     -11.081   9.567 -74.896  1.00  0.00              
ATOM   1994  HG  SER B  59      -8.730   8.401 -74.333  1.00  0.00              
ATOM   1995  N   ALA B  60      -7.937   8.907 -72.326  1.00 11.61              
ATOM   1996  CA  ALA B  60      -7.053   8.135 -71.465  1.00 12.55              
ATOM   1997  C   ALA B  60      -6.467   8.960 -70.325  1.00 12.45              
ATOM   1998  O   ALA B  60      -5.900   8.406 -69.382  1.00 15.46              
ATOM   1999  CB  ALA B  60      -5.928   7.532 -72.296  1.00 13.67              
ATOM   2000  H   ALA B  60      -7.561   9.338 -73.159  1.00  0.00              
ATOM   2001  HA  ALA B  60      -7.626   7.329 -71.007  1.00  0.00              
ATOM   2002 1HB  ALA B  60      -5.268   6.955 -71.649  1.00  0.00              
ATOM   2003 2HB  ALA B  60      -6.349   6.878 -73.060  1.00  0.00              
ATOM   2004 3HB  ALA B  60      -5.361   8.330 -72.773  1.00  0.00              
ATOM   2005  N   GLY B  61      -6.597  10.277 -70.419  1.00 13.34              
ATOM   2006  CA  GLY B  61      -6.061  11.146 -69.386  1.00 14.64              
ATOM   2007  C   GLY B  61      -4.547  11.078 -69.328  1.00 15.23              
ATOM   2008  O   GLY B  61      -3.950  11.227 -68.260  1.00 16.29              
ATOM   2009  H   GLY B  61      -7.072  10.688 -71.210  1.00  0.00              
ATOM   2010 1HA  GLY B  61      -6.358  12.174 -69.596  1.00  0.00              
ATOM   2011 2HA  GLY B  61      -6.464  10.843 -68.421  1.00  0.00              
ATOM   2012  N   GLY B  62      -3.914  10.852 -70.474  1.00 12.68              
ATOM   2013  CA  GLY B  62      -2.469  10.762 -70.492  1.00 13.15              
ATOM   2014  C   GLY B  62      -1.866  10.407 -71.833  1.00 10.96              
ATOM   2015  O   GLY B  62      -2.497  10.555 -72.884  1.00 10.29              
ATOM   2016  H   GLY B  62      -4.425  10.740 -71.339  1.00  0.00              
ATOM   2017 1HA  GLY B  62      -2.049  11.725 -70.198  1.00  0.00              
ATOM   2018 2HA  GLY B  62      -2.151   9.997 -69.785  1.00  0.00              
ATOM   2019  N   VAL B  63      -0.634   9.918 -71.778  1.00 10.87              
ATOM   2020  CA  VAL B  63       0.128   9.555 -72.962  1.00  9.70              
ATOM   2021  C   VAL B  63      -0.081   8.103 -73.376  1.00 11.69              
ATOM   2022  O   VAL B  63       0.026   7.189 -72.554  1.00 12.78              
ATOM   2023  CB  VAL B  63       1.631   9.810 -72.716  1.00 10.74              
ATOM   2024  CG1 VAL B  63       2.441   9.432 -73.939  1.00 11.80              
ATOM   2025  CG2 VAL B  63       1.852  11.274 -72.367  1.00 11.49              
ATOM   2026  H   VAL B  63      -0.215   9.796 -70.867  1.00  0.00              
ATOM   2027  HA  VAL B  63      -0.200  10.123 -73.834  1.00  0.00              
ATOM   2028  HB  VAL B  63       1.954   9.220 -71.857  1.00  0.00              
ATOM   2029 1HG1 VAL B  63       3.498   9.618 -73.747  1.00  0.00              
ATOM   2030 2HG1 VAL B  63       2.294   8.375 -74.161  1.00  0.00              
ATOM   2031 3HG1 VAL B  63       2.117  10.032 -74.789  1.00  0.00              
ATOM   2032 1HG2 VAL B  63       2.913  11.451 -72.192  1.00  0.00              
ATOM   2033 2HG2 VAL B  63       1.510  11.900 -73.192  1.00  0.00              
ATOM   2034 3HG2 VAL B  63       1.291  11.523 -71.466  1.00  0.00              
ATOM   2035  N   THR B  64      -0.383   7.901 -74.653  1.00 10.18              
ATOM   2036  CA  THR B  64      -0.605   6.565 -75.195  1.00 10.55              
ATOM   2037  C   THR B  64       0.375   6.299 -76.332  1.00 10.45              
ATOM   2038  O   THR B  64       1.158   7.173 -76.707  1.00 10.71              
ATOM   2039  CB  THR B  64      -2.026   6.409 -75.757  1.00 11.13              
ATOM   2040  OG1 THR B  64      -2.179   7.262 -76.899  1.00 12.57              
ATOM   2041  CG2 THR B  64      -3.062   6.771 -74.699  1.00 14.50              
ATOM   2042  H   THR B  64      -0.461   8.700 -75.266  1.00  0.00              
ATOM   2043  HA  THR B  64      -0.457   5.820 -74.413  1.00  0.00              
ATOM   2044  HB  THR B  64      -2.173   5.375 -76.069  1.00  0.00              
ATOM   2045  HG1 THR B  64      -1.359   7.738 -77.054  1.00  0.00              
ATOM   2046 1HG2 THR B  64      -4.062   6.654 -75.116  1.00  0.00              
ATOM   2047 2HG2 THR B  64      -2.947   6.112 -73.838  1.00  0.00              
ATOM   2048 3HG2 THR B  64      -2.917   7.804 -74.388  1.00  0.00              
ATOM   2049  N   GLU B  65       0.320   5.094 -76.886  1.00 11.40              
ATOM   2050  CA  GLU B  65       1.206   4.726 -77.977  1.00 10.84              
ATOM   2051  C   GLU B  65       1.030   5.666 -79.172  1.00 10.26              
ATOM   2052  O   GLU B  65       2.001   6.001 -79.852  1.00 10.41              
ATOM   2053  CB  GLU B  65       0.939   3.277 -78.395  1.00 14.51              
ATOM   2054  CG  GLU B  65       2.102   2.604 -79.104  1.00 22.61              
ATOM   2055  CD  GLU B  65       3.393   2.673 -78.302  1.00 24.07              
ATOM   2056  OE1 GLU B  65       3.326   2.668 -77.055  1.00 25.09              
ATOM   2057  OE2 GLU B  65       4.478   2.718 -78.916  1.00 31.76              
ATOM   2058  H   GLU B  65      -0.349   4.418 -76.545  1.00  0.00              
ATOM   2059  HA  GLU B  65       2.245   4.817 -77.657  1.00  0.00              
ATOM   2060 1HB  GLU B  65       0.698   2.723 -77.488  1.00  0.00              
ATOM   2061 2HB  GLU B  65       0.071   3.290 -79.055  1.00  0.00              
ATOM   2062 1HG  GLU B  65       1.908   1.564 -79.365  1.00  0.00              
ATOM   2063 2HG  GLU B  65       2.220   3.190 -80.015  1.00  0.00              
ATOM   2064  N   LYS B  66      -0.202   6.096 -79.428  1.00 10.38              
ATOM   2065  CA  LYS B  66      -0.451   7.000 -80.546  1.00  9.51              
ATOM   2066  C   LYS B  66       0.303   8.312 -80.346  1.00  7.98              
ATOM   2067  O   LYS B  66       0.830   8.885 -81.298  1.00  8.78              
ATOM   2068  CB  LYS B  66      -1.947   7.288 -80.681  1.00 10.41              
ATOM   2069  CG  LYS B  66      -2.307   8.145 -81.885  1.00 12.25              
ATOM   2070  CD  LYS B  66      -1.967   7.438 -83.187  1.00 13.63              
ATOM   2071  CE  LYS B  66      -2.479   8.222 -84.385  1.00 16.67              
ATOM   2072  NZ  LYS B  66      -2.184   7.522 -85.665  1.00 26.79              
ATOM   2073  H   LYS B  66      -0.976   5.801 -78.851  1.00  0.00              
ATOM   2074  HA  LYS B  66      -0.100   6.547 -81.473  1.00  0.00              
ATOM   2075 1HB  LYS B  66      -2.452   6.325 -80.753  1.00  0.00              
ATOM   2076 2HB  LYS B  66      -2.259   7.794 -79.767  1.00  0.00              
ATOM   2077 1HG  LYS B  66      -3.376   8.355 -81.853  1.00  0.00              
ATOM   2078 2HG  LYS B  66      -1.752   9.080 -81.823  1.00  0.00              
ATOM   2079 1HD  LYS B  66      -0.883   7.335 -83.253  1.00  0.00              
ATOM   2080 2HD  LYS B  66      -2.424   6.449 -83.176  1.00  0.00              
ATOM   2081 1HE  LYS B  66      -3.556   8.347 -84.276  1.00  0.00              
ATOM   2082 2HE  LYS B  66      -1.999   9.201 -84.384  1.00  0.00              
ATOM   2083 1HZ  LYS B  66      -2.537   8.070 -86.438  1.00  0.00              
ATOM   2084 2HZ  LYS B  66      -1.185   7.407 -85.764  1.00  0.00              
ATOM   2085 3HZ  LYS B  66      -2.629   6.616 -85.664  1.00  0.00              
ATOM   2086  N   ASP B  67       0.342   8.792 -79.108  1.00  7.75              
ATOM   2087  CA  ASP B  67       1.044  10.032 -78.814  1.00  7.46              
ATOM   2088  C   ASP B  67       2.533   9.883 -79.088  1.00  8.01              
ATOM   2089  O   ASP B  67       3.164  10.787 -79.636  1.00  7.83              
ATOM   2090  CB  ASP B  67       0.791  10.425 -77.367  1.00  8.50              
ATOM   2091  CG  ASP B  67      -0.663  10.734 -77.118  1.00  9.02              
ATOM   2092  OD1 ASP B  67      -1.185  11.646 -77.790  1.00  8.77              
ATOM   2093  OD2 ASP B  67      -1.287  10.062 -76.269  1.00 10.57              
ATOM   2094  H   ASP B  67      -0.118   8.297 -78.358  1.00  0.00              
ATOM   2095  HA  ASP B  67       0.683  10.825 -79.469  1.00  0.00              
ATOM   2096 1HB  ASP B  67       1.166   9.697 -76.647  1.00  0.00              
ATOM   2097 2HB  ASP B  67       1.388  11.336 -77.309  1.00  0.00              
ATOM   2098  N   ARG B  68       3.100   8.740 -78.715  1.00  7.97              
ATOM   2099  CA  ARG B  68       4.515   8.508 -78.963  1.00  9.43              
ATOM   2100  C   ARG B  68       4.795   8.416 -80.456  1.00  8.58              
ATOM   2101  O   ARG B  68       5.844   8.864 -80.922  1.00  9.20              
ATOM   2102  CB  ARG B  68       4.978   7.255 -78.223  1.00  9.69              
ATOM   2103  CG  ARG B  68       5.059   7.445 -76.717  1.00 10.74              
ATOM   2104  CD  ARG B  68       5.682   6.242 -76.023  1.00 14.44              
ATOM   2105  NE  ARG B  68       4.716   5.176 -75.777  1.00 15.30              
ATOM   2106  CZ  ARG B  68       3.874   5.154 -74.748  1.00 19.67              
ATOM   2107  NH1 ARG B  68       3.880   6.141 -73.862  1.00 17.14              
ATOM   2108  NH2 ARG B  68       3.027   4.143 -74.605  1.00 21.18              
ATOM   2109  H   ARG B  68       2.556   8.022 -78.258  1.00  0.00              
ATOM   2110  HA  ARG B  68       5.100   9.336 -78.563  1.00  0.00              
ATOM   2111 1HB  ARG B  68       4.269   6.464 -78.463  1.00  0.00              
ATOM   2112 2HB  ARG B  68       5.960   6.996 -78.620  1.00  0.00              
ATOM   2113 1HG  ARG B  68       5.664   8.328 -76.511  1.00  0.00              
ATOM   2114 2HG  ARG B  68       4.050   7.597 -76.332  1.00  0.00              
ATOM   2115 1HD  ARG B  68       6.480   5.845 -76.651  1.00  0.00              
ATOM   2116 2HD  ARG B  68       6.096   6.559 -75.067  1.00  0.00              
ATOM   2117  HE  ARG B  68       4.535   4.335 -76.308  1.00  0.00              
ATOM   2118 1HH1 ARG B  68       4.525   6.911 -73.972  1.00  0.00              
ATOM   2119 2HH1 ARG B  68       3.239   6.120 -73.083  1.00  0.00              
ATOM   2120 1HH2 ARG B  68       3.024   3.391 -75.280  1.00  0.00              
ATOM   2121 2HH2 ARG B  68       2.390   4.130 -73.822  1.00  0.00              
ATOM   2122  N   GLU B  69       3.860   7.842 -81.205  1.00  9.07              
ATOM   2123  CA  GLU B  69       4.015   7.748 -82.648  1.00  9.41              
ATOM   2124  C   GLU B  69       4.018   9.161 -83.230  1.00  9.13              
ATOM   2125  O   GLU B  69       4.843   9.490 -84.079  1.00  9.77              
ATOM   2126  CB  GLU B  69       2.865   6.951 -83.265  1.00 10.71              
ATOM   2127  CG  GLU B  69       2.914   6.905 -84.781  1.00 17.86              
ATOM   2128  CD  GLU B  69       1.700   6.242 -85.395  1.00 24.64              
ATOM   2129  OE1 GLU B  69       1.682   6.086 -86.633  1.00 28.09              
ATOM   2130  OE2 GLU B  69       0.767   5.877 -84.650  1.00 28.99              
ATOM   2131  H   GLU B  69       3.028   7.465 -80.774  1.00  0.00              
ATOM   2132  HA  GLU B  69       4.952   7.244 -82.887  1.00  0.00              
ATOM   2133 1HB  GLU B  69       2.923   5.941 -82.859  1.00  0.00              
ATOM   2134 2HB  GLU B  69       1.938   7.422 -82.936  1.00  0.00              
ATOM   2135 1HG  GLU B  69       3.039   7.885 -85.241  1.00  0.00              
ATOM   2136 2HG  GLU B  69       3.790   6.293 -84.990  1.00  0.00              
ATOM   2137  N   MET B  70       3.089   9.998 -82.773  1.00  8.74              
ATOM   2138  CA  MET B  70       3.021  11.368 -83.269  1.00  8.26              
ATOM   2139  C   MET B  70       4.292  12.143 -82.935  1.00  7.45              
ATOM   2140  O   MET B  70       4.748  12.958 -83.729  1.00  7.75              
ATOM   2141  CB  MET B  70       1.793  12.092 -82.705  1.00  8.37              
ATOM   2142  CG  MET B  70       0.466  11.460 -83.110  1.00  9.53              
ATOM   2143  SD  MET B  70       0.273  11.188 -84.898  1.00 11.04              
ATOM   2144  CE  MET B  70       0.143  12.882 -85.483  1.00 11.81              
ATOM   2145  H   MET B  70       2.424   9.693 -82.078  1.00  0.00              
ATOM   2146  HA  MET B  70       2.947  11.366 -84.357  1.00  0.00              
ATOM   2147 1HB  MET B  70       1.890  12.084 -81.621  1.00  0.00              
ATOM   2148 2HB  MET B  70       1.837  13.120 -83.067  1.00  0.00              
ATOM   2149 1HG  MET B  70       0.380  10.497 -82.607  1.00  0.00              
ATOM   2150 2HG  MET B  70      -0.338  12.117 -82.777  1.00  0.00              
ATOM   2151 1HE  MET B  70       0.020  12.884 -86.567  1.00  0.00              
ATOM   2152 2HE  MET B  70      -0.720  13.362 -85.019  1.00  0.00              
ATOM   2153 3HE  MET B  70       1.048  13.429 -85.220  1.00  0.00              
ATOM   2154  N   ALA B  71       4.862  11.888 -81.763  1.00  7.25              
ATOM   2155  CA  ALA B  71       6.093  12.559 -81.366  1.00  8.28              
ATOM   2156  C   ALA B  71       7.226  12.181 -82.326  1.00  7.95              
ATOM   2157  O   ALA B  71       7.987  13.036 -82.774  1.00  8.41              
ATOM   2158  CB  ALA B  71       6.459  12.171 -79.942  1.00  8.51              
ATOM   2159  H   ALA B  71       4.441  11.220 -81.133  1.00  0.00              
ATOM   2160  HA  ALA B  71       5.932  13.636 -81.406  1.00  0.00              
ATOM   2161 1HB  ALA B  71       7.380  12.677 -79.654  1.00  0.00              
ATOM   2162 2HB  ALA B  71       5.656  12.466 -79.266  1.00  0.00              
ATOM   2163 3HB  ALA B  71       6.605  11.094 -79.885  1.00  0.00              
ATOM   2164  N   ARG B  72       7.332  10.898 -82.648  1.00  8.75              
ATOM   2165  CA  ARG B  72       8.381  10.452 -83.556  1.00 10.82              
ATOM   2166  C   ARG B  72       8.178  11.019 -84.959  1.00  9.64              
ATOM   2167  O   ARG B  72       9.143  11.415 -85.622  1.00 10.99              
ATOM   2168  CB  ARG B  72       8.427   8.925 -83.606  1.00 15.98              
ATOM   2169  CG  ARG B  72       8.962   8.280 -82.343  1.00 18.40              
ATOM   2170  CD  ARG B  72       9.199   6.795 -82.557  1.00 22.85              
ATOM   2171  NE  ARG B  72       7.954   6.038 -82.599  1.00 27.71              
ATOM   2172  CZ  ARG B  72       7.285   5.653 -81.517  1.00 24.84              
ATOM   2173  NH1 ARG B  72       7.745   5.950 -80.305  1.00 27.69              
ATOM   2174  NH2 ARG B  72       6.162   4.970 -81.653  1.00 26.13              
ATOM   2175  H   ARG B  72       6.688  10.218 -82.270  1.00  0.00              
ATOM   2176  HA  ARG B  72       9.353  10.775 -83.182  1.00  0.00              
ATOM   2177 1HB  ARG B  72       7.411   8.582 -83.791  1.00  0.00              
ATOM   2178 2HB  ARG B  72       9.061   8.654 -84.451  1.00  0.00              
ATOM   2179 1HG  ARG B  72       9.898   8.768 -82.073  1.00  0.00              
ATOM   2180 2HG  ARG B  72       8.233   8.427 -81.544  1.00  0.00              
ATOM   2181 1HD  ARG B  72       9.724   6.653 -83.501  1.00  0.00              
ATOM   2182 2HD  ARG B  72       9.810   6.413 -81.740  1.00  0.00              
ATOM   2183  HE  ARG B  72       7.430   5.704 -83.397  1.00  0.00              
ATOM   2184 1HH1 ARG B  72       8.605   6.470 -80.207  1.00  0.00              
ATOM   2185 2HH1 ARG B  72       7.232   5.653 -79.487  1.00  0.00              
ATOM   2186 1HH2 ARG B  72       5.819   4.746 -82.577  1.00  0.00              
ATOM   2187 2HH2 ARG B  72       5.652   4.675 -80.834  1.00  0.00              
ATOM   2188  N   LEU B  73       6.928  11.076 -85.410  1.00  8.78              
ATOM   2189  CA  LEU B  73       6.641  11.613 -86.734  1.00 10.63              
ATOM   2190  C   LEU B  73       6.914  13.116 -86.759  1.00  9.29              
ATOM   2191  O   LEU B  73       7.296  13.664 -87.795  1.00 10.57              
ATOM   2192  CB  LEU B  73       5.194  11.307 -87.126  1.00 11.44              
ATOM   2193  CG  LEU B  73       4.910   9.817 -87.362  1.00 12.49              
ATOM   2194  CD1 LEU B  73       3.428   9.599 -87.587  1.00 13.66              
ATOM   2195  CD2 LEU B  73       5.716   9.322 -88.560  1.00 17.12              
ATOM   2196  H   LEU B  73       6.164  10.746 -84.837  1.00  0.00              
ATOM   2197  HA  LEU B  73       7.309  11.157 -87.465  1.00  0.00              
ATOM   2198 1HB  LEU B  73       4.690  11.653 -86.225  1.00  0.00              
ATOM   2199 2HB  LEU B  73       4.870  11.908 -87.976  1.00  0.00              
ATOM   2200  HG  LEU B  73       5.259   9.277 -86.482  1.00  0.00              
ATOM   2201 1HD1 LEU B  73       3.237   8.539 -87.753  1.00  0.00              
ATOM   2202 2HD1 LEU B  73       2.874   9.933 -86.709  1.00  0.00              
ATOM   2203 3HD1 LEU B  73       3.104  10.167 -88.458  1.00  0.00              
ATOM   2204 1HD2 LEU B  73       5.511   8.263 -88.723  1.00  0.00              
ATOM   2205 2HD2 LEU B  73       5.434   9.887 -89.448  1.00  0.00              
ATOM   2206 3HD2 LEU B  73       6.780   9.459 -88.366  1.00  0.00              
ATOM   2207  N   THR B  74       6.734  13.778 -85.617  1.00  9.07              
ATOM   2208  CA  THR B  74       6.995  15.211 -85.520  1.00  8.88              
ATOM   2209  C   THR B  74       8.497  15.455 -85.691  1.00  8.96              
ATOM   2210  O   THR B  74       8.914  16.334 -86.448  1.00  9.81              
ATOM   2211  CB  THR B  74       6.525  15.775 -84.157  1.00  7.82              
ATOM   2212  OG1 THR B  74       5.095  15.686 -84.068  1.00  9.20              
ATOM   2213  CG2 THR B  74       6.930  17.230 -84.011  1.00  9.54              
ATOM   2214  H   THR B  74       6.409  13.281 -84.800  1.00  0.00              
ATOM   2215  HA  THR B  74       6.470  15.737 -86.318  1.00  0.00              
ATOM   2216  HB  THR B  74       6.979  15.192 -83.356  1.00  0.00              
ATOM   2217  HG1 THR B  74       4.748  15.296 -84.874  1.00  0.00              
ATOM   2218 1HG2 THR B  74       6.590  17.605 -83.046  1.00  0.00              
ATOM   2219 2HG2 THR B  74       8.015  17.313 -84.072  1.00  0.00              
ATOM   2220 3HG2 THR B  74       6.475  17.815 -84.809  1.00  0.00              
ATOM   2221  N   ASP B  75       9.315  14.677 -84.990  1.00  9.24              
ATOM   2222  CA  ASP B  75      10.762  14.831 -85.111  1.00  9.36              
ATOM   2223  C   ASP B  75      11.235  14.537 -86.523  1.00  9.96              
ATOM   2224  O   ASP B  75      12.168  15.172 -87.017  1.00 12.18              
ATOM   2225  CB  ASP B  75      11.501  13.894 -84.156  1.00  9.68              
ATOM   2226  CG  ASP B  75      11.541  14.415 -82.743  1.00 10.15              
ATOM   2227  OD1 ASP B  75      11.467  15.646 -82.553  1.00 14.49              
ATOM   2228  OD2 ASP B  75      11.669  13.590 -81.818  1.00 11.89              
ATOM   2229  H   ASP B  75       8.945  13.972 -84.367  1.00  0.00              
ATOM   2230  HA  ASP B  75      11.046  15.856 -84.871  1.00  0.00              
ATOM   2231 1HB  ASP B  75      11.126  12.871 -84.175  1.00  0.00              
ATOM   2232 2HB  ASP B  75      12.500  13.924 -84.593  1.00  0.00              
ATOM   2233  N   ALA B  76      10.598  13.565 -87.163  1.00 11.21              
ATOM   2234  CA  ALA B  76      10.972  13.186 -88.517  1.00 11.39              
ATOM   2235  C   ALA B  76      10.845  14.360 -89.486  1.00 13.70              
ATOM   2236  O   ALA B  76      11.570  14.431 -90.481  1.00 14.96              
ATOM   2237  CB  ALA B  76      10.113  12.022 -88.982  1.00 15.05              
ATOM   2238  H   ALA B  76       9.841  13.076 -86.707  1.00  0.00              
ATOM   2239  HA  ALA B  76      12.017  12.876 -88.518  1.00  0.00              
ATOM   2240 1HB  ALA B  76      10.398  11.744 -89.997  1.00  0.00              
ATOM   2241 2HB  ALA B  76      10.262  11.171 -88.317  1.00  0.00              
ATOM   2242 3HB  ALA B  76       9.064  12.315 -88.968  1.00  0.00              
ATOM   2243  N   LEU B  77       9.932  15.281 -89.195  1.00 12.64              
ATOM   2244  CA  LEU B  77       9.720  16.455 -90.043  1.00 15.68              
ATOM   2245  C   LEU B  77      10.985  17.296 -90.163  1.00 18.15              
ATOM   2246  O   LEU B  77      11.169  18.018 -91.142  1.00 20.98              
ATOM   2247  CB  LEU B  77       8.604  17.331 -89.471  1.00 12.97              
ATOM   2248  CG  LEU B  77       7.200  16.736 -89.348  1.00 13.22              
ATOM   2249  CD1 LEU B  77       6.300  17.711 -88.594  1.00 14.79              
ATOM   2250  CD2 LEU B  77       6.639  16.451 -90.732  1.00 16.13              
ATOM   2251  H   LEU B  77       9.369  15.167 -88.364  1.00  0.00              
ATOM   2252  HA  LEU B  77       9.437  16.134 -91.045  1.00  0.00              
ATOM   2253 1HB  LEU B  77       9.003  17.498 -88.472  1.00  0.00              
ATOM   2254 2HB  LEU B  77       8.529  18.283 -89.996  1.00  0.00              
ATOM   2255  HG  LEU B  77       7.296  15.784 -88.826  1.00  0.00              
ATOM   2256 1HD1 LEU B  77       5.299  17.289 -88.506  1.00  0.00              
ATOM   2257 2HD1 LEU B  77       6.708  17.887 -87.599  1.00  0.00              
ATOM   2258 3HD1 LEU B  77       6.249  18.653 -89.138  1.00  0.00              
ATOM   2259 1HD2 LEU B  77       5.639  16.027 -90.638  1.00  0.00              
ATOM   2260 2HD2 LEU B  77       6.589  17.378 -91.303  1.00  0.00              
ATOM   2261 3HD2 LEU B  77       7.286  15.742 -91.248  1.00  0.00              
ATOM   2262  N   LEU B  78      11.850  17.209 -89.160  1.00 17.15              
ATOM   2263  CA  LEU B  78      13.090  17.976 -89.149  1.00 18.98              
ATOM   2264  C   LEU B  78      14.146  17.380 -90.072  1.00 23.68              
ATOM   2265  O   LEU B  78      15.054  18.083 -90.515  1.00 25.09              
ATOM   2266  CB  LEU B  78      13.656  18.043 -87.726  1.00 20.15              
ATOM   2267  CG  LEU B  78      12.766  18.635 -86.630  1.00 24.00              
ATOM   2268  CD1 LEU B  78      13.455  18.479 -85.281  1.00 26.22              
ATOM   2269  CD2 LEU B  78      12.479  20.099 -86.922  1.00 26.76              
ATOM   2270  H   LEU B  78      11.644  16.595 -88.384  1.00  0.00              
ATOM   2271  HA  LEU B  78      12.896  18.988 -89.501  1.00  0.00              
ATOM   2272 1HB  LEU B  78      13.791  16.979 -87.539  1.00  0.00              
ATOM   2273 2HB  LEU B  78      14.624  18.543 -87.700  1.00  0.00              
ATOM   2274  HG  LEU B  78      11.816  18.101 -86.660  1.00  0.00              
ATOM   2275 1HD1 LEU B  78      12.823  18.900 -84.498  1.00  0.00              
ATOM   2276 2HD1 LEU B  78      13.626  17.422 -85.079  1.00  0.00              
ATOM   2277 3HD1 LEU B  78      14.409  19.005 -85.297  1.00  0.00              
ATOM   2278 1HD2 LEU B  78      11.844  20.508 -86.135  1.00  0.00              
ATOM   2279 2HD2 LEU B  78      13.416  20.654 -86.959  1.00  0.00              
ATOM   2280 3HD2 LEU B  78      11.968  20.185 -87.881  1.00  0.00              
ATOM   2281  N   GLN B  79      14.016  16.088 -90.364  1.00 25.78              
ATOM   2282  CA  GLN B  79      14.978  15.387 -91.210  1.00 34.77              
ATOM   2283  C   GLN B  79      16.400  15.799 -90.849  1.00 34.65              
ATOM   2284  O   GLN B  79      17.131  16.363 -91.665  1.00 34.19              
ATOM   2285  CB  GLN B  79      14.711  15.654 -92.694  1.00 40.48              
ATOM   2286  CG  GLN B  79      13.554  14.842 -93.261  1.00 48.02              
ATOM   2287  CD  GLN B  79      12.219  15.545 -93.128  1.00 51.44              
ATOM   2288  OE1 GLN B  79      11.161  14.927 -93.257  1.00 53.40              
ATOM   2289  NE2 GLN B  79      12.262  16.847 -92.889  1.00 56.42              
ATOM   2290  H   GLN B  79      13.228  15.580 -89.989  1.00  0.00              
ATOM   2291  HA  GLN B  79      14.910  14.314 -91.027  1.00  0.00              
ATOM   2292 1HB  GLN B  79      14.504  16.719 -92.790  1.00  0.00              
ATOM   2293 2HB  GLN B  79      15.631  15.414 -93.227  1.00  0.00              
ATOM   2294 1HG  GLN B  79      13.584  14.380 -94.247  1.00  0.00              
ATOM   2295 2HG  GLN B  79      13.610  14.066 -92.496  1.00  0.00              
ATOM   2296 1HE2 GLN B  79      11.411  17.366 -92.792  1.00  0.00              
ATOM   2297 2HE2 GLN B  79      13.143  17.312 -92.805  1.00  0.00              
ATOM   2298  N   ARG B  80      16.772  15.513 -89.607  1.00 34.39              
ATOM   2299  CA  ARG B  80      18.093  15.832 -89.083  1.00 33.15              
ATOM   2300  C   ARG B  80      19.145  14.889 -89.656  1.00 33.21              
ATOM   2301  O   ARG B  80      20.204  15.386 -90.092  1.00 32.65              
ATOM   2302  OXT ARG B  80      18.901  13.664 -89.650  1.00 37.67              
ATOM   2303  CB  ARG B  80      18.079  15.728 -87.559  1.00 31.79              
ATOM   2304  CG  ARG B  80      17.134  16.711 -86.885  1.00 28.44              
ATOM   2305  CD  ARG B  80      16.856  16.306 -85.450  1.00 29.51              
ATOM   2306  NE  ARG B  80      16.111  15.052 -85.383  1.00 22.61              
ATOM   2307  CZ  ARG B  80      15.778  14.437 -84.252  1.00 22.15              
ATOM   2308  NH1 ARG B  80      16.122  14.960 -83.084  1.00 27.52              
ATOM   2309  NH2 ARG B  80      15.099  13.300 -84.292  1.00 22.08              
ATOM   2310  H   ARG B  80      16.103  15.053 -89.006  1.00  0.00              
ATOM   2311  HA  ARG B  80      18.346  16.865 -89.323  1.00  0.00              
ATOM   2312 1HB  ARG B  80      17.787  14.709 -87.311  1.00  0.00              
ATOM   2313 2HB  ARG B  80      19.098  15.908 -87.218  1.00  0.00              
ATOM   2314 1HG  ARG B  80      17.591  17.700 -86.904  1.00  0.00              
ATOM   2315 2HG  ARG B  80      16.199  16.732 -87.447  1.00  0.00              
ATOM   2316 1HD  ARG B  80      17.804  16.183 -84.927  1.00  0.00              
ATOM   2317 2HD  ARG B  80      16.274  17.091 -84.967  1.00  0.00              
ATOM   2318  HE  ARG B  80      15.747  14.478 -86.131  1.00  0.00              
ATOM   2319 1HH1 ARG B  80      16.638  15.828 -83.055  1.00  0.00              
ATOM   2320 2HH1 ARG B  80      15.866  14.488 -82.229  1.00  0.00              
ATOM   2321 1HH2 ARG B  80      14.836  12.903 -85.184  1.00  0.00              
ATOM   2322 2HH2 ARG B  80      14.848  12.835 -83.432  1.00  0.00              
TER                                                                             
# All scores below are weighted scores, not raw scores.
#BEGIN_POSE_ENERGIES_TABLE msd_output_1_AB_1.pdb
label fa_atr fa_rep fa_sol fa_intra_rep pro_close fa_pair hbond_sr_bb hbond_lr_bb hbond_bb_sc hbond_sc dslf_ss_dst dslf_cs_ang dslf_ss_dih dslf_ca_dih rama omega fa_dun p_aa_pp ref total
weights 0.8 0.44 0.65 0.004 1 0.49 0.585 1.17 1.17 1.1 0.5 2 5 5 0.2 0.5 0.56 0.32 1 NA
pose -587.825 79.0705 307.725 1.20913 0.722889 -16.8765 -43.6857 -43.6526 -6.00395 -13.3736 0 0 0 0 -9.0579 2.79731 141.447 -13.2125 -34.72 -235.436
LYS_p:NtermProteinFull_1 -1.9229 0.293988 1.42897 0.0118914 0 -0.0011549 0 0 0 0 0 0 0 0 0 0.0166169 3.4109 0 -0.65 2.58832
ARG_2 -3.37122 2.39424 1.75914 0.0235375 0 -0.425716 0 0 0 -0.128982 0 0 0 0 -0.121155 0.00200723 3.87198 -0.0904795 -0.98 2.93336
LEU_3 -3.5262 0.243131 1.12903 0.0073866 0 0 0 -1.54943 0 0 0 0 0 0 -0.0536669 0.176345 1.84174 -0.114017 -0.1 -1.94566
VAL_4 -2.61764 1.76355 0.928457 0.0139525 0 0 0 0 0 0 0 0 0 0 -0.148625 0.0441727 1.0746 -0.21988 0.29 1.12859
LYS_5 -3.78342 0.483095 2.35077 0.00609192 0 -0.166755 0 -1.41494 0 -0.349667 0 0 0 0 0.135504 0.0196419 1.32168 0.0042048 -0.65 -2.0438
THR_6 -2.47461 0.332995 1.14655 0.00547765 0 -0.0140883 0 0 0 0 0 0 0 0 -0.0309968 0.000107349 0.502633 -0.0162786 -0.27 -0.818209
PHE_7 -6.41359 0.645783 1.8378 0.0246511 0 0 0 -1.5678 0 0 0 0 0 0 -0.0979637 0.00914765 0.576848 -0.0609913 0.63 -4.41611
ALA_8 -1.54778 0.224587 0.635086 0.000718733 0 0 0 0 0 0 0 0 0 0 -0.114459 0.00281084 0 0.0162227 0.16 -0.622816
PHE_9 -6.65173 1.22615 2.05651 0.0233901 0.125861 0 0 -0.403821 0 0 0 0 0 0 -0.116689 0.000266304 0.701832 -0.231081 0.63 -2.63931
PRO_10 -1.97899 0.376267 1.12238 0.00228764 0.132264 0 0 0 0 0 0 0 0 0 -0.0785306 0.00287839 0.836001 -0.116846 0.02 0.317705
ASN_11 -4.90661 0.326241 3.42661 0.00884826 0 -0.12085 0 0 -0.463751 0 0 0 0 0 0.509246 0.000371958 1.27065 -0.127682 -0.89 -0.966922
PHE_12 -6.58256 0.43851 1.98201 0.0241307 0 0 -0.388702 0 0 0 0 0 0 0 0.0598856 0.00431006 1.1202 0.00151907 0.63 -2.71069
ARG_13 -4.14348 0.244506 3.19786 0.0126714 0 -0.783229 -0.41431 0 0 -0.014448 0 0 0 0 0.0770201 0.000488 1.3585 -0.0835129 -0.98 -1.52794
GLU_14 -5.02188 0.400876 3.22765 0.00462281 0 -0.250664 -0.406064 0 -0.32017 0 0 0 0 0 -0.267281 0.0070026 1.77151 -0.141008 -0.81 -1.80541
SER_15 -5.44533 0.798796 3.00736 0.000773542 0 0.0192077 -0.434998 0 -0.143581 0 0 0 0 0 -0.0232227 0.00246755 0.449269 0.162271 -0.37 -1.97699
LEU_16 -5.22825 0.73524 2.64462 0.00819663 0 0 -0.791355 0 0 0 0 0 0 0 -0.106749 0.00397734 0.693917 -0.113694 -0.1 -2.2541
ASP_17 -4.19785 0.291511 2.86141 0.00285606 0 -0.349353 -0.59759 0 0 -0.014448 0 0 0 0 -0.0460701 0.000588898 0.791105 0.0534292 -0.67 -1.87441
PHE_18 -6.56605 0.908275 1.481 0.0238379 0 0 -0.836506 0 0 0 0 0 0 0 -0.0620143 0.00134158 0.508165 0.0462762 0.63 -3.86568
ALA_19 -4.13303 0.264038 1.70697 0.000723292 0 0 -0.816284 0 0 0 0 0 0 0 -0.158363 0.0010864 0 -0.16232 0.16 -3.13717
ASN_20 -4.69053 0.389722 3.97378 0.00409116 0 -0.244457 -0.775625 0 0 -0.974202 0 0 0 0 -0.0390564 0.015176 0.601048 0.0808659 -0.89 -2.54919
ARG_21 -5.11504 0.620986 3.19098 0.0101698 0 -0.029839 -0.587467 0 -0.336179 0 0 0 0 0 -0.183053 0.0114956 1.68859 -0.0866025 -0.98 -1.79595
VAL_22 -4.85873 0.295811 1.53287 0.0105503 0 0 -0.852894 0 0 0 0 0 0 0 -0.0799129 0.00852887 0.377587 0.0618668 0.29 -3.21432
ARG_23 -5.87897 0.470666 3.8477 0.0144428 0 -0.719907 -0.777988 0 0 -0.173491 0 0 0 0 -0.179518 0.0016501 1.89117 -0.0768353 -0.98 -2.56107
ALA_24 -3.71373 0.434894 2.13614 0.000703421 0 0 -0.725401 0 0 0 0 0 0 0 -0.181696 0.00845615 0 -0.15362 0.16 -2.03425
LEU_25 -6.03056 0.705037 2.54579 0.008477 0 0 -0.801004 0 0 0 0 0 0 0 -0.0558926 2.42934e-05 1.18637 -0.101682 -0.1 -2.64344
ALA_26 -4.86498 0.382082 2.05663 0.000758532 0 0 -0.539282 -0.329933 0 0 0 0 0 0 -0.133685 0.000106389 0 -0.15519 0.16 -3.4235
GLU_27 -3.91704 0.243299 2.64417 0.00536362 0 -0.452274 -0.402009 0 0 -0.157337 0 0 0 0 -0.225402 0.000895634 0.892587 -0.121431 -0.81 -2.29917
ARG_28 -3.90034 0.505453 2.74076 0.0110583 0 -0.0819521 -0.352429 0 0 0 0 0 0 0 -0.187082 0.0158029 1.89022 -0.0839971 -0.98 -0.422498
GLU_29 -3.98984 0.45589 2.72613 0.00956409 0 -0.282726 -0.40241 0 -0.0364068 -0.0392405 0 0 0 0 -0.170505 5.0016e-06 1.35613 -0.00778488 -0.81 -1.19119
ASN_30 -1.87058 0.126822 1.3118 0.0055051 0 -0.0351095 -0.116545 0 0 0 0 0 0 0 -0.298796 0.0105904 0.821007 -0.509018 -0.89 -1.44432
HIS_31 -5.30713 0.480371 2.65593 0.00304664 0 -0.160392 0 -0.329933 -0.009681 -0.204462 0 0 0 0 0.111608 0.0810853 2.75473 -0.25427 0.56 0.380894
HIS_32 -4.42548 0.412033 1.77538 0.00390485 0.0441285 0.00121519 0 0 0 -0.582119 0 0 0 0 -0.089713 0.000184898 0.777073 0.0145295 0.56 -1.50886
PRO_33 -3.76647 1.06727 0.796175 0.0061376 0.0557663 0 0 0 0 0 0 0 0 0 0.454203 0.378788 0.63233 0.0577895 0.02 -0.298004
ARG_34 -4.61731 0.222207 2.86871 0.00751292 0 -0.484973 0 -1.26389 0 -0.578616 0 0 0 0 -0.00281577 0.00323777 1.66249 0.0682675 -0.98 -3.09518
MET_35 -4.37495 0.413872 1.80072 0.00301013 0 0 0 -1.55917 0 0 0 0 0 0 -0.0897892 0.041855 1.46909 0.00141386 -0.34 -2.63395
THR_36 -3.07835 0.266667 2.07647 0.00590702 0 -0.089795 0 -1.55085 0 0 0 0 0 0 0.0604575 0.0107714 0.0314279 -0.0137254 -0.27 -2.55102
VAL_37 -4.06012 0.108076 1.12865 0.0126792 0 0 0 -1.65611 0 0 0 0 0 0 -0.20513 0.0131465 0.0348168 -0.337729 0.29 -4.67173
GLU_38 -4.08612 0.347393 2.42334 0.00677936 0 -0.472175 -0.652026 0 0 -0.604789 0 0 0 0 0.269086 0.000709787 0.90574 0.260943 -0.81 -2.41112
TYR_39 -3.63243 0.285495 1.24703 0.02526 0 0 0 0 0 0 0 0 0 0 -0.116894 0.022243 0.648209 -0.00649225 0.51 -1.01758
GLY_40 -2.80482 0.220972 1.51316 2.47876e-05 0 0 0 -0.403821 0 0 0 0 0 0 -0.259269 7.96809e-05 0 -0.664486 -0.17 -2.56816
ARG_41 -4.78747 0.548612 3.01139 0.0119305 0 -0.248705 -0.652026 0 0 -0.604789 0 0 0 0 0.050324 0.115549 1.51636 -0.111813 -0.98 -2.13064
VAL_42 -4.79922 0.618457 1.57556 0.0134595 0 0 0 -1.5678 0 0 0 0 0 0 -0.180181 0.0574413 0.105909 -0.386208 0.29 -4.27258
THR_43 -3.46855 0.28084 2.01084 0.00629299 0 -0.0495863 0 -1.55085 0 0 0 0 0 0 -0.0219789 0.000123215 0.0810338 -0.0657435 -0.27 -3.04758
VAL_44 -3.9022 0.200139 1.29892 0.00984296 0 0 0 -1.41494 0 0 0 0 0 0 -0.213183 0.00202713 0.225288 -0.377569 0.29 -3.88167
GLU_45 -5.62498 1.81834 3.39684 0.00364756 0 -0.593284 0 -1.26389 0 -0.707599 0 0 0 0 0.0352813 0.005241 2.20638 0.12185 -0.81 -1.41218
TRP_46 -9.09169 1.03572 2.90584 0.0205253 0 0 0 -1.54943 0 -0.105298 0 0 0 0 -0.0184281 0.177361 1.22264 -0.0202973 0.91 -4.51305
TRP_47 -5.10597 0.201486 2.35856 0.0242486 0 0 0 0 -0.009681 0 0 0 0 0 -0.0392796 0.000185128 1.38673 -0.241487 0.91 -0.515214
THR_48 -4.23926 0.196189 2.87485 0.0064364 0 -0.184941 -0.186983 -1.22446 0 -0.0307269 0 0 0 0 0.0827297 0.0108608 0.0499528 0.101649 -0.27 -2.8137
HIS_49 -1.87385 0.314639 0.99407 0.00667795 0 0.0157597 -0.215006 0 0 0 0 0 0 0 0.141528 0.0180268 0.588073 0.0787586 0.56 0.628677
SER_50 -1.40652 0.307934 0.821374 0.00404632 0 -0.0145594 0 0 0 0 0 0 0 0 -0.117896 0.00305539 0.575995 0.0362808 -0.37 -0.160289
ALA_51 -1.93235 0.497803 0.836853 0.000964642 0 0 -0.0391562 0 0 0 0 0 0 0 -0.196083 0.00128677 0 -0.0255385 0.16 -0.696221
GLY_52 -1.2285 0.127857 0.755914 2.41479e-05 0 0 -0.362832 0 0 0 0 0 0 0 -0.277275 0.00128756 0 -0.48934 -0.17 -1.64287
GLY_53 -2.42142 0.414755 1.3417 0.000134037 0 0 0 -1.22446 0 0 0 0 0 0 0.261636 0.0178472 0 -0.789496 -0.17 -2.56931
VAL_54 -3.16084 0.118789 1.60579 0.0130764 0 0 0 0 0 0 0 0 0 0 -0.214631 0.000380897 0.0821783 -0.194524 0.29 -1.45978
THR_55 -4.08588 0.271977 2.92841 0.00891332 0 -0.0733258 -0.325342 0 -0.61199 -0.0699438 0 0 0 0 -0.087345 1.03139e-05 0.0435806 -0.412435 -0.27 -2.68338
GLU_56 -3.1043 0.215941 2.39471 0.00913805 0 -0.361307 -0.416531 0 0 -0.342929 0 0 0 0 -0.208264 0.00042861 2.79094 -0.110247 -0.81 0.0575884
LYS_57 -4.67157 0.667507 3.29097 0.0084625 0 -0.611652 -0.431056 0 -0.0364068 -0.0628844 0 0 0 0 -0.198783 0.000845571 1.75012 -0.0408264 -0.65 -0.985269
ASP_58 -7.31188 0.613703 5.00771 0.00300698 0 -0.3192 -0.421162 0 -0.61199 -0.305132 0 0 0 0 -0.111138 0.00620825 1.1889 0.0418407 -0.67 -2.88914
ARG_59 -6.03242 0.294944 4.03264 0.0109131 0 -0.265515 -0.722528 0 0 -0.341749 0 0 0 0 -0.222647 0.0219983 1.9929 -0.0915119 -0.98 -2.30297
GLU_60 -4.78292 0.34007 3.09335 0.00820261 0 -0.284276 -0.850159 0 0 -0.0236439 0 0 0 0 -0.186462 0.0001843 1.2905 -0.111435 -0.81 -2.31659
MET_61 -7.01001 1.15007 2.5205 0.00371389 0 0 -0.770511 0 0 0 0 0 0 0 -0.119701 0.00711289 1.32513 -0.10545 -0.34 -3.33914
ALA_62 -3.77343 0.323914 1.89878 0.000735271 0 0 -0.825218 0 0 0 0 0 0 0 -0.106028 7.19912e-08 0 -0.141948 0.16 -2.46319
ARG_63 -4.34764 0.256187 2.82891 0.0115343 0 -0.261458 -0.789235 0 0 -0.00117995 0 0 0 0 -0.196169 0.00134957 1.53548 -0.0807796 -0.98 -2.02299
LEU_64 -4.40431 0.382403 1.7908 0.00786109 0 0 -0.49366 0 0 0 0 0 0 0 -0.141151 0.0103732 0.166252 -0.095373 -0.1 -2.87681
THR_65 -4.8097 0.509769 2.56774 0.00937204 0 0.0247583 -0.458869 0 0 -0.105298 0 0 0 0 0.0136532 0.00428901 0.180942 0.071655 -0.27 -2.26169
ASP_66 -4.28601 0.463785 3.29653 0.00449526 0 -0.32689 -0.769346 0 0 -0.349667 0 0 0 0 -0.136514 0.00164799 1.03034 0.0185075 -0.67 -1.72312
ALA_67 -2.90294 0.651036 1.67115 0.000841566 0 0 -0.645335 0 0 0 0 0 0 0 -0.209615 0.000288666 0 -0.136984 0.16 -1.41156
LEU_68 -5.36272 1.30281 2.9775 0.00552184 0 0 -0.179446 0 -0.432359 0 0 0 0 0 -0.0793311 0.0025711 0.384261 0.00312174 -0.1 -1.47807
LEU_69 -3.76931 0.982771 1.72694 0.00577823 0 0 -0.344073 0 0 0 0 0 0 0 -0.167946 0.012263 0.379402 -0.0810795 -0.1 -1.35526
GLN_70 -2.97553 1.58202 2.6734 0.0439009 0 -0.029839 -0.274503 0 -0.0961803 0 0 0 0 0 0.128931 5.93416e-06 5.44549 -0.21813 -0.97 5.30956
ARG_p:CtermProteinFull_71 -1.80465 0.106683 1.4173 0.01111 0 -0.0634895 0 0 0 0 0 0 0 0 0 0 2.0536 0 -0.98 0.740555
LYS_p:NtermProteinFull_72 -1.92332 0.295018 1.42941 0.0118905 0 -0.00115543 0 0 0 0 0 0 0 0 0 0.0172466 3.40868 0 -0.65 2.58778
ARG_73 -3.37109 2.39739 1.75924 0.023499 0 -0.425719 0 0 0 -0.129124 0 0 0 0 -0.121478 0.00218401 3.86802 -0.0905812 -0.98 2.93234
LEU_74 -3.52568 0.242342 1.12871 0.00740267 0 0 0 -1.55121 0 0 0 0 0 0 -0.0537881 0.174669 1.83908 -0.114083 -0.1 -1.95257
VAL_75 -2.61713 1.76304 0.928241 0.0139669 0 0 0 0 0 0 0 0 0 0 -0.148576 0.0450246 1.07349 -0.219938 0.29 1.12812
LYS_76 -3.78303 0.482537 2.35065 0.00609324 0 -0.166775 0 -1.4159 0 -0.34938 0 0 0 0 0.135066 0.0196395 1.32003 0.00463564 -0.65 -2.04643
THR_77 -2.47443 0.3332 1.14638 0.00547149 0 -0.0141002 0 0 0 0 0 0 0 0 -0.0310095 0.000163488 0.503181 -0.0164297 -0.27 -0.817566
PHE_78 -6.41071 0.644814 1.82869 0.0246436 0 0 0 -1.56767 0 0 0 0 0 0 -0.0982661 0.00848001 0.575482 -0.0612266 0.63 -4.42576
ALA_79 -1.54417 0.224434 0.632214 0.000718167 0 0 0 0 0 0 0 0 0 0 -0.114465 0.00253419 0 0.0162416 0.16 -0.622496
PHE_80 -6.41633 1.11399 1.64951 0.0233831 0.130619 0 0 -0.403598 0 0 0 0 0 0 -0.116719 0.00025435 0.702861 -0.231426 0.63 -2.91746
PRO_81 -1.86594 0.376304 1.0439 0.00228425 0.135131 0 0 0 0 0 0 0 0 0 -0.0787461 0.00313703 0.837836 -0.117082 0.02 0.356831
ASN_82 -4.69264 0.318347 3.39343 0.00885654 0 -0.13694 0 0 -0.320366 0 0 0 0 0 0.508146 0.000327884 1.2715 -0.12833 -0.89 -0.667673
HIS_D_83 -5.93276 0.617116 2.71027 0.00877085 0 -0.0113897 -0.388801 0 0 -0.582119 0 0 0 0 0.0667381 0.00435782 1.68092 -0.0463878 0.56 -1.31328
ARG_84 -4.35816 0.247195 3.47678 0.0126636 0 -0.797961 -0.414645 0 0 -0.0149199 0 0 0 0 0.0774812 0.0005122 1.35864 -0.0834526 -0.98 -1.47587
GLU_85 -4.97768 0.400834 3.1737 0.00462365 0 -0.277006 -0.406022 0 -0.320366 0 0 0 0 0 -0.267257 0.00675413 1.77355 -0.141013 -0.81 -1.83988
ALA_86 -4.51356 0.690048 1.699 0.000673101 0 0 -0.434954 0 0 0 0 0 0 0 -0.0913591 0.00247071 0 -0.125738 0.16 -2.61342
GLY_87 -3.17181 0.277003 1.89953 2.56217e-05 0 0 -0.791227 0 0 0 0 0 0 0 0.103829 0.00392511 0 0.27605 -0.17 -1.57268
ASP_88 -4.27432 0.292166 3.04036 0.00285956 0 -0.589285 -0.598326 0 0 -0.0149199 0 0 0 0 -0.0459399 0.000577423 0.794921 0.053568 -0.67 -2.00835
PHE_89 -6.56333 0.908843 1.48234 0.0238282 0 0 -0.836235 0 0 0 0 0 0 0 -0.0622496 0.00144835 0.50714 0.0465458 0.63 -3.86167
MET_90 -5.02169 2.41395 1.8333 0.00384538 0 0 -0.816304 0 0 0 0 0 0 0 -0.0656905 0.00115685 1.64438 -0.0657872 -0.34 -0.412838
ASN_91 -4.71994 0.461358 3.8355 0.00377526 0 -0.223696 -0.775521 0 0 -0.958049 0 0 0 0 -0.039451 0.0161891 1.16121 0.0805367 -0.89 -2.04808
ARG_92 -5.07739 0.622073 3.17767 0.0101784 0 -0.0298337 -0.587215 0 -0.36533 0 0 0 0 0 -0.182871 0.0106605 1.69128 -0.0864545 -0.98 -1.79724
VAL_93 -4.78537 0.297754 1.32241 0.0105485 0 0 -0.852979 0 0 0 0 0 0 0 -0.0800595 0.00836516 0.375869 0.0622768 0.29 -3.35119
GLY_94 -3.16977 0.379557 1.53627 3.46146e-05 0 0 -0.778146 0 0 0 0 0 0 0 0.116671 0.00159591 0 0.274062 -0.17 -1.80973
ALA_95 -3.60089 0.434405 2.08933 0.000704751 0 0 -0.72541 0 0 0 0 0 0 0 -0.182308 0.00827245 0 -0.153787 0.16 -1.96968
LEU_96 -6.02707 0.707196 2.54306 0.00848645 0 0 -0.800333 0 0 0 0 0 0 0 -0.0564553 4.04518e-05 1.19018 -0.101868 -0.1 -2.63675
ALA_97 -4.81432 0.380609 1.99091 0.000757999 0 0 -0.539767 -0.329099 0 0 0 0 0 0 -0.133824 5.89875e-05 0 -0.155257 0.16 -3.43993
GLU_98 -3.46844 0.23967 2.1641 0.00536245 0 -0.138299 -0.401464 0 0 0 0 0 0 0 -0.224504 0.000949515 0.893196 -0.121086 -0.81 -1.86051
ARG_99 -3.89991 0.505637 2.74056 0.0110656 0 -0.081941 -0.352316 0 0 0 0 0 0 0 -0.187071 0.0162654 1.88534 -0.0839382 -0.98 -0.426315
GLU_100 -3.98955 0.455532 2.72561 0.0095732 0 -0.282654 -0.40209 0 -0.0380405 -0.0408546 0 0 0 0 -0.170149 1.07922e-05 1.35315 -0.00739994 -0.81 -1.19686
ASN_101 -1.87074 0.126795 1.31175 0.00550609 0 -0.03511 -0.116379 0 0 0 0 0 0 0 -0.298777 0.0102248 0.819989 -0.509032 -0.89 -1.44576
HIS_102 -5.30685 0.479249 2.65581 0.00304359 0 -0.160399 0 -0.329099 -0.00961657 -0.206243 0 0 0 0 0.111426 0.0834884 2.76324 -0.254414 0.56 0.389637
HIS_103 -4.4217 0.310519 1.4099 0.00389867 0.0434744 0.00115887 0 0 0 0 0 0 0 0 -0.089515 0.000173502 0.778641 0.0147807 0.56 -1.38866
PRO_104 -4.03558 1.35381 0.648476 0.00613338 0.0556439 0 0 0 0 0 0 0 0 0 0.45685 0.375697 0.631892 0.0596708 0.02 -0.427402
ARG_105 -4.70262 0.163787 2.88512 0.00752359 0 -0.477983 0 -1.26335 0 -0.560246 0 0 0 0 -0.002563 0.00332121 1.66315 0.0683575 -0.98 -3.1955
LEU_106 -4.7818 2.51351 1.41028 0.00819098 0 0 0 -1.65611 0 0 0 0 0 0 -0.087649 0.0417484 0.551183 -0.135346 -0.1 -2.236
THR_107 -2.99224 0.231088 2.04158 0.00588211 0 -0.0882573 0 -1.55063 0 0 0 0 0 0 0.0601223 0.0105738 0.0314811 -0.0146762 -0.27 -2.53508
ALA_108 -2.74797 0.133333 1.1832 0.000743172 0 0 0 -1.55917 0 0 0 0 0 0 0.166526 0.0132499 0 0.258223 0.16 -2.39186
GLU_109 -3.8443 0.328739 2.38244 0.00679088 0 -0.480669 -0.652198 0 0 -0.604947 0 0 0 0 0.268522 0.000646674 0.905191 0.260745 -0.81 -2.23904
HIS_D_110 -3.05016 0.207259 1.23686 0.00485543 0 -0.0184569 0 0 0 0 0 0 0 0 -0.118148 0.0223067 0.662969 -0.0245573 0.56 -0.517073
GLY_111 -2.69 0.220919 1.39044 2.47829e-05 0 0 0 -0.403598 0 0 0 0 0 0 -0.260125 8.20223e-05 0 -0.665297 -0.17 -2.57755
ARG_112 -4.60873 0.547426 2.78067 0.0119241 0 -0.248704 -0.652198 0 0 -0.604947 0 0 0 0 0.0507986 0.113857 1.51563 -0.111555 -0.98 -2.18583
VAL_113 -4.63962 0.612133 1.53735 0.0134754 0 0 0 -1.56767 0 0 0 0 0 0 -0.179888 0.0563516 0.106271 -0.385971 0.29 -4.15756
THR_114 -3.51488 0.280732 2.03408 0.00628412 0 -0.0496048 0 -1.55063 0 0 0 0 0 0 -0.0219753 3.70998e-05 0.0809469 -0.0656788 -0.27 -3.07069
VAL_115 -4.10768 0.248243 1.23246 0.00984501 0 0 0 -1.4159 0 0 0 0 0 0 -0.213245 0.00203943 0.228423 -0.377582 0.29 -4.1034
GLU_116 -5.65098 1.81761 3.41619 0.00364732 0 -0.593294 0 -1.26335 0 -0.68937 0 0 0 0 0.034883 0.00496152 2.20697 0.121485 -0.81 -1.40125
TRP_117 -9.09218 1.03428 2.90544 0.020502 0 0 0 -1.55121 0 -0.107462 0 0 0 0 -0.0184362 0.177689 1.22375 -0.0202232 0.91 -4.51784
TRP_118 -5.10485 0.201708 2.35596 0.024294 0 0 0 0 -0.00961657 0 0 0 0 0 -0.0389397 7.3214e-05 1.38721 -0.241278 0.91 -0.515441
THR_119 -4.23899 0.196448 2.87492 0.00643348 0 -0.184943 -0.187233 -1.22445 0 -0.0307894 0 0 0 0 0.0830408 0.0115166 0.0484265 0.10213 -0.27 -2.81349
HIS_120 -1.87391 0.314749 0.994091 0.00667669 0 0.0157622 -0.214792 0 0 0 0 0 0 0 0.14256 0.0187458 0.587868 0.0787839 0.56 0.630537
SER_121 -1.40652 0.3071 0.821372 0.00403497 0 -0.0145349 0 0 0 0 0 0 0 0 -0.117672 0.00306602 0.574812 0.0360108 -0.37 -0.16233
ALA_122 -1.93219 0.496436 0.836826 0.000965333 0 0 -0.0390299 0 0 0 0 0 0 0 -0.19589 0.0011803 0 -0.0253438 0.16 -0.697042
GLY_123 -1.22859 0.127883 0.756067 2.39837e-05 0 0 -0.362996 0 0 0 0 0 0 0 -0.277833 0.00162974 0 -0.493118 -0.17 -1.64694
GLY_124 -2.42118 0.415355 1.34157 0.000134309 0 0 0 -1.22445 0 0 0 0 0 0 0.261274 0.0170348 0 -0.789416 -0.17 -2.56968
VAL_125 -3.16103 0.118668 1.60582 0.0130685 0 0 0 0 0 0 0 0 0 0 -0.214768 0.000410754 0.0819069 -0.194524 0.29 -1.46045
THR_126 -4.08567 0.271686 2.92828 0.00891041 0 -0.0733203 -0.324608 0 -0.612162 -0.070143 0 0 0 0 -0.0877719 1.06407e-05 0.0437195 -0.412376 -0.27 -2.68344
GLU_127 -3.10432 0.215831 2.3948 0.00912606 0 -0.361296 -0.416277 0 0 -0.342738 0 0 0 0 -0.208358 0.000456131 2.79123 -0.11027 -0.81 0.0581824
LYS_128 -4.67133 0.667092 3.29053 0.0084613 0 -0.611581 -0.431059 0 -0.0380405 -0.0644155 0 0 0 0 -0.19914 0.000856334 1.7499 -0.0408092 -0.65 -0.989543
ASP_129 -7.31182 0.613695 5.00781 0.00300835 0 -0.319186 -0.421031 0 -0.612162 -0.307176 0 0 0 0 -0.111424 0.00624088 1.18868 0.0417634 -0.67 -2.8916
ARG_130 -6.0321 0.295136 4.03251 0.0109326 0 -0.265529 -0.72185 0 0 -0.341549 0 0 0 0 -0.222585 0.0222242 1.99168 -0.0914442 -0.98 -2.30257
GLU_131 -4.78322 0.340426 3.09353 0.00817762 0 -0.284268 -0.849883 0 0 -0.0235609 0 0 0 0 -0.186164 0.000282303 1.2919 -0.111359 -0.81 -2.31414
MET_132 -7.00974 1.14953 2.52053 0.00371429 0 0 -0.770742 0 0 0 0 0 0 0 -0.11925 0.00716367 1.32676 -0.105049 -0.34 -3.33708
ALA_133 -3.77303 0.324077 1.89857 0.000736183 0 0 -0.82532 0 0 0 0 0 0 0 -0.105486 1.06716e-05 0 -0.141852 0.16 -2.4623
ARG_134 -4.34782 0.25661 2.82889 0.011518 0 -0.261492 -0.789304 0 0 -0.00118852 0 0 0 0 -0.196247 0.00126879 1.53588 -0.0805565 -0.98 -2.02244
LEU_135 -4.40424 0.383094 1.79095 0.00786016 0 0 -0.4936 0 0 0 0 0 0 0 -0.141103 0.00995589 0.166615 -0.0954195 -0.1 -2.87588
THR_136 -4.81016 0.51039 2.56785 0.0093766 0 0.0247555 -0.45943 0 0 -0.107462 0 0 0 0 0.0135296 0.00425572 0.182812 0.0715454 -0.27 -2.26254
ASP_137 -4.28597 0.462984 3.29639 0.00450103 0 -0.326906 -0.768809 0 0 -0.34938 0 0 0 0 -0.137124 0.00163376 1.03118 0.0182086 -0.67 -1.72328
ALA_138 -2.90302 0.650017 1.67126 0.000841301 0 0 -0.645572 0 0 0 0 0 0 0 -0.210496 0.000366808 0 -0.136798 0.16 -1.41339
LEU_139 -5.36258 1.30314 2.97747 0.00552365 0 0 -0.179741 0 -0.467601 0 0 0 0 0 -0.0787249 0.00272949 0.385637 0.00284115 -0.1 -1.51131
LEU_140 -3.76926 0.981967 1.72698 0.00577631 0 0 -0.343578 0 0 0 0 0 0 0 -0.167926 0.0117598 0.378826 -0.081225 -0.1 -1.35669
GLN_141 -2.97553 1.58364 2.67328 0.0438663 0 -0.0298337 -0.274452 0 -0.102271 0 0 0 0 0 0.127024 8.61633e-06 5.44763 -0.218887 -0.97 5.30448
ARG_p:CtermProteinFull_142 -1.80473 0.107045 1.41736 0.011106 0 -0.0635225 0 0 0 0 0 0 0 0 0 0 2.0542 0 -0.98 0.74146
#END_POSE_ENERGIES_TABLE msd_output_1_AB_1.pdb
