# Supplementary material for: A Generic Program for Multistate Protein Design
Source: PLoS One. 2011 Jul 6;6(7):e20937. doi: 10.1371/journal.pone.0020937 (PMC3130737; doi:10.1371/journal.pone.0020937)
Supplement: File S2 — Design models generated by this study for both the heterodimerization task and the orthogonal interface redesign task. (BZ2) [file pone.0020937.s002.bz2 › SupplementaryMaterials/select_heterodimer_designs/design3/v2_redes8_4_take2_08_2dG_1.0Ent_BB.pdb]

ATOM      1  N   LYS A  10       0.838  40.160 -67.579  1.00 23.61              
ATOM      2  CA  LYS A  10      -0.121  41.140 -68.077  1.00 19.49              
ATOM      3  C   LYS A  10      -0.185  41.060 -69.603  1.00 12.64              
ATOM      4  O   LYS A  10       0.710  41.544 -70.294  1.00 12.85              
ATOM      5  CB  LYS A  10       0.307  42.540 -67.641  1.00 27.71              
ATOM      6  CG  LYS A  10      -0.743  43.611 -67.857  1.00 35.53              
ATOM      7  CD  LYS A  10      -1.989  43.333 -67.034  1.00 43.10              
ATOM      8  CE  LYS A  10      -2.969  44.485 -67.134  1.00 44.49              
ATOM      9  NZ  LYS A  10      -3.291  44.798 -68.551  1.00 48.88              
ATOM     10 1H   LYS A  10       1.633  40.461 -67.052  1.00  0.00              
ATOM     11 2H   LYS A  10       0.538  39.441 -66.953  1.00  0.00              
ATOM     12 3H   LYS A  10       1.329  39.571 -68.220  1.00  0.00              
ATOM     13  HA  LYS A  10      -1.111  40.927 -67.671  1.00  0.00              
ATOM     14 1HB  LYS A  10       0.554  42.483 -66.581  1.00  0.00              
ATOM     15 2HB  LYS A  10       1.203  42.792 -68.208  1.00  0.00              
ATOM     16 1HG  LYS A  10      -0.321  44.574 -67.566  1.00  0.00              
ATOM     17 2HG  LYS A  10      -1.002  43.634 -68.915  1.00  0.00              
ATOM     18 1HD  LYS A  10      -2.454  42.419 -67.406  1.00  0.00              
ATOM     19 2HD  LYS A  10      -1.694  43.191 -65.994  1.00  0.00              
ATOM     20 1HE  LYS A  10      -3.878  44.208 -66.602  1.00  0.00              
ATOM     21 2HE  LYS A  10      -2.521  45.357 -66.657  1.00  0.00              
ATOM     22 1HZ  LYS A  10      -3.944  45.568 -68.586  1.00  0.00              
ATOM     23 2HZ  LYS A  10      -2.445  45.052 -69.041  1.00  0.00              
ATOM     24 3HZ  LYS A  10      -3.703  43.987 -68.989  1.00  0.00              
ATOM     25  N   ARG A  11      -1.250  40.455 -70.122  1.00 10.27              
ATOM     26  CA  ARG A  11      -1.403  40.283 -71.562  1.00 10.62              
ATOM     27  C   ARG A  11      -2.846  40.464 -71.999  1.00 10.19              
ATOM     28  O   ARG A  11      -3.772  40.302 -71.205  1.00  9.91              
ATOM     29  CB  ARG A  11      -0.930  38.887 -71.945  1.00 14.21              
ATOM     30  CG  ARG A  11      -1.656  37.807 -71.164  1.00 23.24              
ATOM     31  CD  ARG A  11      -0.945  36.478 -71.244  1.00 31.44              
ATOM     32  NE  ARG A  11      -1.725  35.402 -70.636  1.00 27.17              
ATOM     33  CZ  ARG A  11      -2.033  35.330 -69.346  1.00 37.04              
ATOM     34  NH1 ARG A  11      -1.629  36.274 -68.507  1.00 33.69              
ATOM     35  NH2 ARG A  11      -2.745  34.307 -68.891  1.00 39.44              
ATOM     36  H   ARG A  11      -1.970  40.106 -69.506  1.00  0.00              
ATOM     37  HA  ARG A  11      -0.762  40.991 -72.088  1.00  0.00              
ATOM     38 1HB  ARG A  11      -1.106  38.773 -73.014  1.00  0.00              
ATOM     39 2HB  ARG A  11       0.141  38.849 -71.747  1.00  0.00              
ATOM     40 1HG  ARG A  11      -1.719  38.116 -70.120  1.00  0.00              
ATOM     41 2HG  ARG A  11      -2.661  37.701 -71.573  1.00  0.00              
ATOM     42 1HD  ARG A  11      -0.769  36.233 -72.291  1.00  0.00              
ATOM     43 2HD  ARG A  11       0.009  36.555 -70.724  1.00  0.00              
ATOM     44  HE  ARG A  11      -2.137  34.583 -71.064  1.00  0.00              
ATOM     45 1HH1 ARG A  11      -1.085  37.052 -68.851  1.00  0.00              
ATOM     46 2HH1 ARG A  11      -1.868  36.211 -67.528  1.00  0.00              
ATOM     47 1HH2 ARG A  11      -3.051  33.585 -69.529  1.00  0.00              
ATOM     48 2HH2 ARG A  11      -2.977  34.254 -67.910  1.00  0.00              
ATOM     49  N   LEU A  12      -3.018  40.797 -73.274  1.00  8.68              
ATOM     50  CA  LEU A  12      -4.329  41.001 -73.881  1.00  8.99              
ATOM     51  C   LEU A  12      -4.649  39.675 -74.559  1.00 10.37              
ATOM     52  O   LEU A  12      -3.973  39.285 -75.516  1.00 12.43              
ATOM     53  CB  LEU A  12      -4.227  42.132 -74.896  1.00 12.34              
ATOM     54  CG  LEU A  12      -5.493  42.738 -75.487  1.00 12.53              
ATOM     55  CD1 LEU A  12      -6.456  43.161 -74.388  1.00 13.59              
ATOM     56  CD2 LEU A  12      -5.086  43.928 -76.337  1.00 13.32              
ATOM     57  H   LEU A  12      -2.190  40.912 -73.841  1.00  0.00              
ATOM     58  HA  LEU A  12      -5.051  41.265 -73.109  1.00  0.00              
ATOM     59 1HB  LEU A  12      -3.745  42.885 -74.274  1.00  0.00              
ATOM     60 2HB  LEU A  12      -3.570  41.872 -75.726  1.00  0.00              
ATOM     61  HG  LEU A  12      -5.940  41.985 -76.136  1.00  0.00              
ATOM     62 1HD1 LEU A  12      -7.353  43.591 -74.835  1.00  0.00              
ATOM     63 2HD1 LEU A  12      -6.731  42.292 -73.790  1.00  0.00              
ATOM     64 3HD1 LEU A  12      -5.977  43.904 -73.751  1.00  0.00              
ATOM     65 1HD2 LEU A  12      -5.975  44.383 -76.775  1.00  0.00              
ATOM     66 2HD2 LEU A  12      -4.571  44.661 -75.715  1.00  0.00              
ATOM     67 3HD2 LEU A  12      -4.419  43.596 -77.133  1.00  0.00              
ATOM     68  N   VAL A  13      -5.697  39.007 -74.088  1.00  8.86              
ATOM     69  CA  VAL A  13      -6.037  37.673 -74.557  1.00 10.60              
ATOM     70  C   VAL A  13      -7.471  37.486 -75.027  1.00  8.62              
ATOM     71  O   VAL A  13      -8.405  38.076 -74.479  1.00  9.56              
ATOM     72  CB  VAL A  13      -5.782  36.647 -73.425  1.00  9.31              
ATOM     73  CG1 VAL A  13      -5.917  35.227 -73.950  1.00 11.03              
ATOM     74  CG2 VAL A  13      -4.411  36.875 -72.814  1.00  6.90              
ATOM     75  H   VAL A  13      -6.274  39.442 -73.382  1.00  0.00              
ATOM     76  HA  VAL A  13      -5.454  37.402 -75.438  1.00  0.00              
ATOM     77  HB  VAL A  13      -6.515  36.803 -72.634  1.00  0.00              
ATOM     78 1HG1 VAL A  13      -5.735  34.521 -73.140  1.00  0.00              
ATOM     79 2HG1 VAL A  13      -6.923  35.078 -74.341  1.00  0.00              
ATOM     80 3HG1 VAL A  13      -5.190  35.062 -74.745  1.00  0.00              
ATOM     81 1HG2 VAL A  13      -4.241  36.150 -72.019  1.00  0.00              
ATOM     82 2HG2 VAL A  13      -3.647  36.757 -73.583  1.00  0.00              
ATOM     83 3HG2 VAL A  13      -4.359  37.883 -72.402  1.00  0.00              
ATOM     84  N   LYS A  14      -7.632  36.632 -76.033  1.00  8.72              
ATOM     85  CA  LYS A  14      -8.942  36.289 -76.562  1.00  9.55              
ATOM     86  C   LYS A  14      -8.859  34.932 -77.241  1.00  8.42              
ATOM     87  O   LYS A  14      -7.859  34.605 -77.887  1.00  9.06              
ATOM     88  CB  LYS A  14      -9.433  37.332 -77.571  1.00  8.78              
ATOM     89  CG  LYS A  14     -10.800  36.995 -78.169  1.00 10.33              
ATOM     90  CD  LYS A  14     -11.326  38.111 -79.054  1.00 10.80              
ATOM     91  CE  LYS A  14     -12.598  37.688 -79.772  1.00 13.11              
ATOM     92  NZ  LYS A  14     -13.170  38.803 -80.573  1.00 14.23              
ATOM     93  H   LYS A  14      -6.811  36.209 -76.441  1.00  0.00              
ATOM     94  HA  LYS A  14      -9.667  36.238 -75.749  1.00  0.00              
ATOM     95 1HB  LYS A  14      -9.480  38.287 -77.046  1.00  0.00              
ATOM     96 2HB  LYS A  14      -8.684  37.390 -78.361  1.00  0.00              
ATOM     97 1HG  LYS A  14     -10.704  36.084 -78.761  1.00  0.00              
ATOM     98 2HG  LYS A  14     -11.502  36.825 -77.354  1.00  0.00              
ATOM     99 1HD  LYS A  14     -11.530  38.982 -78.430  1.00  0.00              
ATOM    100 2HD  LYS A  14     -10.560  38.363 -79.788  1.00  0.00              
ATOM    101 1HE  LYS A  14     -12.359  36.852 -80.427  1.00  0.00              
ATOM    102 2HE  LYS A  14     -13.322  37.366 -79.023  1.00  0.00              
ATOM    103 1HZ  LYS A  14     -14.012  38.488 -81.035  1.00  0.00              
ATOM    104 2HZ  LYS A  14     -13.390  39.578 -79.963  1.00  0.00              
ATOM    105 3HZ  LYS A  14     -12.497  39.100 -81.265  1.00  0.00              
ATOM    106  N   THR A  15      -9.904  34.132 -77.074  1.00  9.22              
ATOM    107  CA  THR A  15      -9.960  32.827 -77.709  1.00 10.04              
ATOM    108  C   THR A  15     -10.979  32.896 -78.835  1.00  9.52              
ATOM    109  O   THR A  15     -12.004  33.580 -78.728  1.00 14.01              
ATOM    110  CB  THR A  15     -10.370  31.723 -76.721  1.00 12.91              
ATOM    111  OG1 THR A  15     -11.655  32.027 -76.164  1.00 19.02              
ATOM    112  CG2 THR A  15      -9.343  31.603 -75.608  1.00 12.72              
ATOM    113  H   THR A  15     -10.676  34.431 -76.496  1.00  0.00              
ATOM    114  HA  THR A  15      -8.983  32.575 -78.121  1.00  0.00              
ATOM    115  HB  THR A  15     -10.440  30.776 -77.256  1.00  0.00              
ATOM    116  HG1 THR A  15     -11.975  32.854 -76.532  1.00  0.00              
ATOM    117 1HG2 THR A  15      -9.647  30.817 -74.917  1.00  0.00              
ATOM    118 2HG2 THR A  15      -8.371  31.356 -76.035  1.00  0.00              
ATOM    119 3HG2 THR A  15      -9.275  32.550 -75.074  1.00  0.00              
ATOM    120  N   PHE A  16     -10.674  32.205 -79.924  1.00 10.03              
ATOM    121  CA  PHE A  16     -11.533  32.155 -81.095  1.00 10.93              
ATOM    122  C   PHE A  16     -11.910  30.701 -81.328  1.00 10.09              
ATOM    123  O   PHE A  16     -11.043  29.825 -81.345  1.00 11.16              
ATOM    124  CB  PHE A  16     -10.791  32.713 -82.309  1.00 10.38              
ATOM    125  CG  PHE A  16     -10.400  34.158 -82.168  1.00  9.31              
ATOM    126  CD1 PHE A  16      -9.299  34.530 -81.395  1.00  9.69              
ATOM    127  CD2 PHE A  16     -11.142  35.151 -82.799  1.00 10.21              
ATOM    128  CE1 PHE A  16      -8.947  35.875 -81.256  1.00 11.16              
ATOM    129  CE2 PHE A  16     -10.796  36.496 -82.665  1.00 11.35              
ATOM    130  CZ  PHE A  16      -9.697  36.857 -81.892  1.00 11.37              
ATOM    131  H   PHE A  16      -9.803  31.693 -79.930  1.00  0.00              
ATOM    132  HA  PHE A  16     -12.429  32.753 -80.923  1.00  0.00              
ATOM    133 1HB  PHE A  16      -9.870  32.155 -82.475  1.00  0.00              
ATOM    134 2HB  PHE A  16     -11.420  32.646 -83.196  1.00  0.00              
ATOM    135  HD1 PHE A  16      -8.712  33.757 -80.898  1.00  0.00              
ATOM    136  HD2 PHE A  16     -12.004  34.868 -83.405  1.00  0.00              
ATOM    137  HE1 PHE A  16      -8.085  36.152 -80.650  1.00  0.00              
ATOM    138  HE2 PHE A  16     -11.386  37.264 -83.164  1.00  0.00              
ATOM    139  HZ  PHE A  16      -9.426  37.906 -81.784  1.00  0.00              
ATOM    140  N   ALA A  17     -13.204  30.447 -81.495  1.00 11.89              
ATOM    141  CA  ALA A  17     -13.708  29.094 -81.698  1.00 12.47              
ATOM    142  C   ALA A  17     -13.840  28.712 -83.165  1.00 12.07              
ATOM    143  O   ALA A  17     -14.171  29.541 -84.011  1.00 14.38              
ATOM    144  CB  ALA A  17     -15.056  28.938 -81.000  1.00 16.39              
ATOM    145  H   ALA A  17     -13.856  31.218 -81.480  1.00  0.00              
ATOM    146  HA  ALA A  17     -13.000  28.388 -81.263  1.00  0.00              
ATOM    147 1HB  ALA A  17     -15.429  27.925 -81.154  1.00  0.00              
ATOM    148 2HB  ALA A  17     -14.937  29.122 -79.932  1.00  0.00              
ATOM    149 3HB  ALA A  17     -15.765  29.652 -81.415  1.00  0.00              
ATOM    150  N   PHE A  18     -13.578  27.439 -83.451  1.00 13.47              
ATOM    151  CA  PHE A  18     -13.670  26.896 -84.800  1.00 13.21              
ATOM    152  C   PHE A  18     -14.265  25.494 -84.724  1.00 14.19              
ATOM    153  O   PHE A  18     -14.290  24.885 -83.660  1.00 12.94              
ATOM    154  CB  PHE A  18     -12.287  26.848 -85.454  1.00 14.89              
ATOM    155  CG  PHE A  18     -11.634  28.191 -85.562  1.00 14.26              
ATOM    156  CD1 PHE A  18     -10.865  28.693 -84.515  1.00 13.55              
ATOM    157  CD2 PHE A  18     -11.842  28.988 -86.682  1.00 15.89              
ATOM    158  CE1 PHE A  18     -10.318  29.972 -84.582  1.00 15.00              
ATOM    159  CE2 PHE A  18     -11.300  30.268 -86.756  1.00 18.82              
ATOM    160  CZ  PHE A  18     -10.537  30.759 -85.701  1.00 15.48              
ATOM    161  H   PHE A  18     -13.304  26.830 -82.693  1.00  0.00              
ATOM    162  HA  PHE A  18     -14.321  27.525 -85.409  1.00  0.00              
ATOM    163 1HB  PHE A  18     -11.617  26.218 -84.870  1.00  0.00              
ATOM    164 2HB  PHE A  18     -12.365  26.453 -86.466  1.00  0.00              
ATOM    165  HD1 PHE A  18     -10.692  28.072 -83.636  1.00  0.00              
ATOM    166  HD2 PHE A  18     -12.441  28.601 -87.507  1.00  0.00              
ATOM    167  HE1 PHE A  18      -9.719  30.352 -83.755  1.00  0.00              
ATOM    168  HE2 PHE A  18     -11.472  30.886 -87.637  1.00  0.00              
ATOM    169  HZ  PHE A  18     -10.114  31.761 -85.755  1.00  0.00              
ATOM    170  N   PRO A  19     -14.763  24.968 -85.854  1.00 15.59              
ATOM    171  CA  PRO A  19     -15.360  23.628 -85.877  1.00 17.01              
ATOM    172  C   PRO A  19     -14.357  22.476 -85.855  1.00 17.90              
ATOM    173  O   PRO A  19     -14.726  21.333 -85.587  1.00 19.86              
ATOM    174  CB  PRO A  19     -16.182  23.649 -87.160  1.00 18.94              
ATOM    175  CG  PRO A  19     -15.335  24.482 -88.062  1.00 18.74              
ATOM    176  CD  PRO A  19     -14.923  25.632 -87.161  1.00 18.87              
ATOM    177  HA  PRO A  19     -15.971  23.419 -84.986  1.00  0.00              
ATOM    178 1HB  PRO A  19     -16.340  22.634 -87.554  1.00  0.00              
ATOM    179 2HB  PRO A  19     -17.176  24.090 -86.995  1.00  0.00              
ATOM    180 1HG  PRO A  19     -14.472  23.912 -88.436  1.00  0.00              
ATOM    181 2HG  PRO A  19     -15.903  24.820 -88.941  1.00  0.00              
ATOM    182 1HD  PRO A  19     -13.987  26.105 -87.492  1.00  0.00              
ATOM    183 2HD  PRO A  19     -15.686  26.424 -87.122  1.00  0.00              
ATOM    184  N   ASN A  20     -13.092  22.775 -86.133  1.00  0.00              
ATOM    185  CA  ASN A  20     -12.059  21.747 -86.155  1.00  0.00              
ATOM    186  C   ASN A  20     -10.673  22.335 -85.908  1.00  0.00              
ATOM    187  O   ASN A  20     -10.542  23.464 -85.434  1.00  0.00              
ATOM    188  CB  ASN A  20     -12.075  20.979 -87.464  1.00  0.00              
ATOM    189  CG  ASN A  20     -11.746  21.821 -88.664  1.00  0.00              
ATOM    190  OD1 ASN A  20     -11.289  22.963 -88.540  1.00  0.00              
ATOM    191  ND2 ASN A  20     -12.052  21.297 -89.824  1.00  0.00              
ATOM    192  H   ASN A  20     -12.838  23.732 -86.333  1.00  0.00              
ATOM    193  HA  ASN A  20     -12.252  21.012 -85.372  1.00  0.00              
ATOM    194 1HB  ASN A  20     -11.569  20.016 -87.552  1.00  0.00              
ATOM    195 2HB  ASN A  20     -13.153  20.820 -87.431  1.00  0.00              
ATOM    196 1HD2 ASN A  20     -11.861  21.801 -90.666  1.00  0.00              
ATOM    197 2HD2 ASN A  20     -12.476  20.392 -89.867  1.00  0.00              
ATOM    198  N   HIS A  21      -9.641  21.560 -86.227  1.00  0.00              
ATOM    199  CA  HIS A  21      -8.260  21.997 -86.049  1.00  0.00              
ATOM    200  C   HIS A  21      -7.795  22.791 -87.266  1.00  0.00              
ATOM    201  O   HIS A  21      -7.145  23.826 -87.135  1.00  0.00              
ATOM    202  CB  HIS A  21      -7.333  20.800 -85.812  1.00  0.00              
ATOM    203  CG  HIS A  21      -5.904  21.182 -85.582  1.00  0.00              
ATOM    204  ND1 HIS A  21      -5.482  21.830 -84.440  1.00  0.00              
ATOM    205  CD2 HIS A  21      -4.801  21.009 -86.347  1.00  0.00              
ATOM    206  CE1 HIS A  21      -4.178  22.037 -84.512  1.00  0.00              
ATOM    207  NE2 HIS A  21      -3.742  21.550 -85.659  1.00  0.00              
ATOM    208  H   HIS A  21      -9.821  20.641 -86.604  1.00  0.00              
ATOM    209  HA  HIS A  21      -8.184  22.632 -85.165  1.00  0.00              
ATOM    210 1HB  HIS A  21      -7.653  20.246 -84.929  1.00  0.00              
ATOM    211 2HB  HIS A  21      -7.344  20.140 -86.679  1.00  0.00              
ATOM    212  HD2 HIS A  21      -4.641  20.554 -87.325  1.00  0.00              
ATOM    213  HE1 HIS A  21      -3.651  22.539 -83.701  1.00  0.00              
ATOM    214  HE2 HIS A  21      -2.787  21.566 -85.986  1.00  0.00              
ATOM    215  N   ARG A  22      -8.135  22.289 -88.450  1.00  0.00              
ATOM    216  CA  ARG A  22      -7.754  22.912 -89.712  1.00  0.00              
ATOM    217  C   ARG A  22      -8.088  24.402 -89.788  1.00  0.00              
ATOM    218  O   ARG A  22      -7.232  25.221 -90.130  1.00  0.00              
ATOM    219  CB  ARG A  22      -8.344  22.163 -90.898  1.00  0.00              
ATOM    220  CG  ARG A  22      -7.724  20.801 -91.166  1.00  0.00              
ATOM    221  CD  ARG A  22      -8.342  20.059 -92.295  1.00  0.00              
ATOM    222  NE  ARG A  22      -7.781  18.737 -92.527  1.00  0.00              
ATOM    223  CZ  ARG A  22      -8.257  17.850 -93.422  1.00  0.00              
ATOM    224  NH1 ARG A  22      -9.321  18.122 -94.144  1.00  0.00              
ATOM    225  NH2 ARG A  22      -7.639  16.688 -93.538  1.00  0.00              
ATOM    226  H   ARG A  22      -8.681  21.439 -88.466  1.00  0.00              
ATOM    227  HA  ARG A  22      -6.678  22.815 -89.861  1.00  0.00              
ATOM    228 1HB  ARG A  22      -9.408  22.041 -90.700  1.00  0.00              
ATOM    229 2HB  ARG A  22      -8.208  22.797 -91.774  1.00  0.00              
ATOM    230 1HG  ARG A  22      -6.667  20.939 -91.394  1.00  0.00              
ATOM    231 2HG  ARG A  22      -7.826  20.191 -90.268  1.00  0.00              
ATOM    232 1HD  ARG A  22      -9.405  19.932 -92.096  1.00  0.00              
ATOM    233 2HD  ARG A  22      -8.210  20.634 -93.211  1.00  0.00              
ATOM    234  HE  ARG A  22      -6.991  18.286 -92.085  1.00  0.00              
ATOM    235 1HH1 ARG A  22      -9.793  19.008 -94.031  1.00  0.00              
ATOM    236 2HH1 ARG A  22      -9.662  17.443 -94.810  1.00  0.00              
ATOM    237 1HH2 ARG A  22      -6.833  16.488 -92.962  1.00  0.00              
ATOM    238 2HH2 ARG A  22      -7.975  16.005 -94.201  1.00  0.00              
ATOM    239  N   GLU A  23      -9.331  24.746 -89.476  1.00 12.38              
ATOM    240  CA  GLU A  23      -9.754  26.140 -89.523  1.00 13.83              
ATOM    241  C   GLU A  23      -9.057  26.985 -88.461  1.00 11.71              
ATOM    242  O   GLU A  23      -8.803  28.173 -88.675  1.00 11.16              
ATOM    243  CB  GLU A  23     -11.274  26.249 -89.364  1.00 15.51              
ATOM    244  CG  GLU A  23     -12.062  25.648 -90.520  1.00 21.87              
ATOM    245  CD  GLU A  23     -13.503  26.122 -90.558  1.00 27.31              
ATOM    246  OE1 GLU A  23     -14.263  25.648 -91.428  1.00 35.95              
ATOM    247  OE2 GLU A  23     -13.876  26.972 -89.723  1.00 31.30              
ATOM    248  H   GLU A  23      -9.998  24.039 -89.202  1.00  0.00              
ATOM    249  HA  GLU A  23      -9.473  26.580 -90.481  1.00  0.00              
ATOM    250 1HB  GLU A  23     -11.535  25.737 -88.438  1.00  0.00              
ATOM    251 2HB  GLU A  23     -11.510  27.309 -89.272  1.00  0.00              
ATOM    252 1HG  GLU A  23     -11.611  25.832 -91.495  1.00  0.00              
ATOM    253 2HG  GLU A  23     -12.048  24.579 -90.311  1.00  0.00              
ATOM    254  N   ALA A  24      -8.753  26.372 -87.319  1.00  0.00              
ATOM    255  CA  ALA A  24      -8.062  27.073 -86.240  1.00  0.00              
ATOM    256  C   ALA A  24      -6.661  27.427 -86.731  1.00  0.00              
ATOM    257  O   ALA A  24      -6.193  28.552 -86.565  1.00  0.00              
ATOM    258  CB  ALA A  24      -7.984  26.186 -85.001  1.00  0.00              
ATOM    259  H   ALA A  24      -9.004  25.402 -87.194  1.00  0.00              
ATOM    260  HA  ALA A  24      -8.625  27.973 -85.991  1.00  0.00              
ATOM    261 1HB  ALA A  24      -7.467  26.721 -84.204  1.00  0.00              
ATOM    262 2HB  ALA A  24      -8.991  25.931 -84.672  1.00  0.00              
ATOM    263 3HB  ALA A  24      -7.438  25.275 -85.240  1.00  0.00              
ATOM    264  N   GLY A  25      -6.001  26.461 -87.359  1.00  0.00              
ATOM    265  CA  GLY A  25      -4.664  26.679 -87.887  1.00  0.00              
ATOM    266  C   GLY A  25      -4.692  27.733 -88.999  1.00  0.00              
ATOM    267  O   GLY A  25      -3.794  28.573 -89.084  1.00  0.00              
ATOM    268  H   GLY A  25      -6.434  25.556 -87.474  1.00  0.00              
ATOM    269 1HA  GLY A  25      -4.014  27.021 -87.081  1.00  0.00              
ATOM    270 2HA  GLY A  25      -4.282  25.741 -88.287  1.00  0.00              
ATOM    271  N   ASP A  26      -5.722  27.695 -89.846  1.00 12.41              
ATOM    272  CA  ASP A  26      -5.842  28.674 -90.927  1.00 12.74              
ATOM    273  C   ASP A  26      -5.885  30.088 -90.343  1.00 11.07              
ATOM    274  O   ASP A  26      -5.221  30.998 -90.836  1.00 12.29              
ATOM    275  CB  ASP A  26      -7.120  28.451 -91.751  1.00 12.81              
ATOM    276  CG  ASP A  26      -7.088  27.171 -92.575  1.00 14.97              
ATOM    277  OD1 ASP A  26      -5.984  26.691 -92.916  1.00 17.04              
ATOM    278  OD2 ASP A  26      -8.182  26.660 -92.895  1.00 17.07              
ATOM    279  H   ASP A  26      -6.432  26.984 -89.745  1.00  0.00              
ATOM    280  HA  ASP A  26      -4.987  28.589 -91.598  1.00  0.00              
ATOM    281 1HB  ASP A  26      -8.033  28.492 -91.156  1.00  0.00              
ATOM    282 2HB  ASP A  26      -7.076  29.318 -92.411  1.00  0.00              
ATOM    283  N   PHE A  27      -6.673  30.264 -89.288  1.00 10.46              
ATOM    284  CA  PHE A  27      -6.799  31.569 -88.653  1.00 11.04              
ATOM    285  C   PHE A  27      -5.475  31.992 -88.026  1.00  9.55              
ATOM    286  O   PHE A  27      -5.069  33.146 -88.135  1.00  9.97              
ATOM    287  CB  PHE A  27      -7.893  31.528 -87.589  1.00 11.88              
ATOM    288  CG  PHE A  27      -8.083  32.830 -86.867  1.00 12.55              
ATOM    289  CD1 PHE A  27      -8.580  33.945 -87.534  1.00 15.94              
ATOM    290  CD2 PHE A  27      -7.755  32.945 -85.521  1.00 15.34              
ATOM    291  CE1 PHE A  27      -8.748  35.159 -86.868  1.00 20.37              
ATOM    292  CE2 PHE A  27      -7.920  34.156 -84.847  1.00 18.20              
ATOM    293  CZ  PHE A  27      -8.417  35.261 -85.524  1.00 19.15              
ATOM    294  H   PHE A  27      -7.195  29.484 -88.916  1.00  0.00              
ATOM    295  HA  PHE A  27      -7.061  32.320 -89.399  1.00  0.00              
ATOM    296 1HB  PHE A  27      -8.851  31.281 -88.045  1.00  0.00              
ATOM    297 2HB  PHE A  27      -7.650  30.784 -86.831  1.00  0.00              
ATOM    298  HD1 PHE A  27      -8.840  33.862 -88.590  1.00  0.00              
ATOM    299  HD2 PHE A  27      -7.364  32.075 -84.991  1.00  0.00              
ATOM    300  HE1 PHE A  27      -9.139  36.024 -87.403  1.00  0.00              
ATOM    301  HE2 PHE A  27      -7.659  34.236 -83.792  1.00  0.00              
ATOM    302  HZ  PHE A  27      -8.545  36.207 -85.000  1.00  0.00              
ATOM    303  N   MET A  28      -4.798  31.050 -87.380  1.00  0.00              
ATOM    304  CA  MET A  28      -3.519  31.346 -86.756  1.00  0.00              
ATOM    305  C   MET A  28      -2.531  31.873 -87.792  1.00  0.00              
ATOM    306  O   MET A  28      -1.750  32.774 -87.512  1.00  0.00              
ATOM    307  CB  MET A  28      -2.962  30.100 -86.070  1.00  0.00              
ATOM    308  CG  MET A  28      -1.543  30.253 -85.541  1.00  0.00              
ATOM    309  SD  MET A  28      -0.958  28.780 -84.681  1.00  0.00              
ATOM    310  CE  MET A  28       0.721  29.261 -84.289  1.00  0.00              
ATOM    311  H   MET A  28      -5.171  30.113 -87.318  1.00  0.00              
ATOM    312  HA  MET A  28      -3.669  32.116 -85.999  1.00  0.00              
ATOM    313 1HB  MET A  28      -3.634  29.866 -85.245  1.00  0.00              
ATOM    314 2HB  MET A  28      -2.991  29.294 -86.803  1.00  0.00              
ATOM    315 1HG  MET A  28      -0.886  30.459 -86.386  1.00  0.00              
ATOM    316 2HG  MET A  28      -1.526  31.099 -84.854  1.00  0.00              
ATOM    317 1HE  MET A  28       1.217  28.450 -83.754  1.00  0.00              
ATOM    318 2HE  MET A  28       1.264  29.472 -85.212  1.00  0.00              
ATOM    319 3HE  MET A  28       0.707  30.154 -83.664  1.00  0.00              
ATOM    320  N   ASN A  29      -2.561  31.308 -88.994  1.00  0.00              
ATOM    321  CA  ASN A  29      -1.659  31.757 -90.046  1.00  0.00              
ATOM    322  C   ASN A  29      -1.962  33.186 -90.485  1.00  0.00              
ATOM    323  O   ASN A  29      -1.050  33.935 -90.825  1.00  0.00              
ATOM    324  CB  ASN A  29      -1.704  30.824 -91.242  1.00  0.00              
ATOM    325  CG  ASN A  29      -1.029  29.502 -91.004  1.00  0.00              
ATOM    326  OD1 ASN A  29      -0.193  29.362 -90.104  1.00  0.00              
ATOM    327  ND2 ASN A  29      -1.326  28.554 -91.856  1.00  0.00              
ATOM    328  H   ASN A  29      -3.211  30.560 -89.189  1.00  0.00              
ATOM    329  HA  ASN A  29      -0.634  31.778 -89.671  1.00  0.00              
ATOM    330 1HB  ASN A  29      -2.635  30.657 -91.786  1.00  0.00              
ATOM    331 2HB  ASN A  29      -1.043  31.453 -91.838  1.00  0.00              
ATOM    332 1HD2 ASN A  29      -0.914  27.648 -91.759  1.00  0.00              
ATOM    333 2HD2 ASN A  29      -1.964  28.736 -92.603  1.00  0.00              
ATOM    334  N   ARG A  30      -3.236  33.565 -90.473  1.00 10.13              
ATOM    335  CA  ARG A  30      -3.601  34.928 -90.843  1.00 10.66              
ATOM    336  C   ARG A  30      -3.110  35.889 -89.755  1.00  7.66              
ATOM    337  O   ARG A  30      -2.657  36.988 -90.057  1.00  9.29              
ATOM    338  CB  ARG A  30      -5.112  35.045 -91.019  1.00 10.53              
ATOM    339  CG  ARG A  30      -5.639  34.246 -92.205  1.00 12.23              
ATOM    340  CD  ARG A  30      -7.137  34.413 -92.361  1.00 17.00              
ATOM    341  NE  ARG A  30      -7.496  35.792 -92.670  1.00 18.24              
ATOM    342  CZ  ARG A  30      -8.719  36.294 -92.538  1.00 18.39              
ATOM    343  NH1 ARG A  30      -9.709  35.528 -92.097  1.00 26.71              
ATOM    344  NH2 ARG A  30      -8.951  37.563 -92.842  1.00 21.52              
ATOM    345  H   ARG A  30      -3.963  32.916 -90.208  1.00  0.00              
ATOM    346  HA  ARG A  30      -3.162  35.178 -91.809  1.00  0.00              
ATOM    347 1HB  ARG A  30      -5.568  34.691 -90.096  1.00  0.00              
ATOM    348 2HB  ARG A  30      -5.335  36.104 -91.152  1.00  0.00              
ATOM    349 1HG  ARG A  30      -5.139  34.595 -93.109  1.00  0.00              
ATOM    350 2HG  ARG A  30      -5.405  33.193 -92.044  1.00  0.00              
ATOM    351 1HD  ARG A  30      -7.483  33.770 -93.170  1.00  0.00              
ATOM    352 2HD  ARG A  30      -7.624  34.122 -91.431  1.00  0.00              
ATOM    353  HE  ARG A  30      -6.917  36.547 -93.013  1.00  0.00              
ATOM    354 1HH1 ARG A  30      -9.530  34.562 -91.861  1.00  0.00              
ATOM    355 2HH1 ARG A  30     -10.637  35.914 -91.999  1.00  0.00              
ATOM    356 1HH2 ARG A  30      -8.195  38.146 -93.174  1.00  0.00              
ATOM    357 2HH2 ARG A  30      -9.881  37.941 -92.741  1.00  0.00              
ATOM    358  N   VAL A  31      -3.202  35.475 -88.491  1.00  8.75              
ATOM    359  CA  VAL A  31      -2.727  36.314 -87.395  1.00  8.95              
ATOM    360  C   VAL A  31      -1.205  36.436 -87.531  1.00  8.96              
ATOM    361  O   VAL A  31      -0.633  37.489 -87.267  1.00  9.86              
ATOM    362  CB  VAL A  31      -3.093  35.717 -86.011  1.00  8.47              
ATOM    363  CG1 VAL A  31      -2.531  36.594 -84.894  1.00 10.12              
ATOM    364  CG2 VAL A  31      -4.605  35.614 -85.871  1.00 11.68              
ATOM    365  H   VAL A  31      -3.603  34.572 -88.281  1.00  0.00              
ATOM    366  HA  VAL A  31      -3.143  37.320 -87.457  1.00  0.00              
ATOM    367  HB  VAL A  31      -2.695  34.704 -85.946  1.00  0.00              
ATOM    368 1HG1 VAL A  31      -2.794  36.165 -83.927  1.00  0.00              
ATOM    369 2HG1 VAL A  31      -1.446  36.647 -84.984  1.00  0.00              
ATOM    370 3HG1 VAL A  31      -2.952  37.596 -84.972  1.00  0.00              
ATOM    371 1HG2 VAL A  31      -4.853  35.193 -84.897  1.00  0.00              
ATOM    372 2HG2 VAL A  31      -5.046  36.607 -85.961  1.00  0.00              
ATOM    373 3HG2 VAL A  31      -5.000  34.968 -86.656  1.00  0.00              
ATOM    374  N   GLY A  32      -0.557  35.356 -87.962  1.00  0.00              
ATOM    375  CA  GLY A  32       0.885  35.387 -88.149  1.00  0.00              
ATOM    376  C   GLY A  32       1.304  36.376 -89.229  1.00  0.00              
ATOM    377  O   GLY A  32       2.297  37.087 -89.075  1.00  0.00              
ATOM    378  H   GLY A  32      -1.061  34.504 -88.163  1.00  0.00              
ATOM    379 1HA  GLY A  32       1.360  35.677 -87.211  1.00  0.00              
ATOM    380 2HA  GLY A  32       1.228  34.394 -88.437  1.00  0.00              
ATOM    381  N   ALA A  33       0.549  36.429 -90.325  1.00 11.61              
ATOM    382  CA  ALA A  33       0.857  37.353 -91.416  1.00 12.16              
ATOM    383  C   ALA A  33       0.698  38.787 -90.925  1.00 11.51              
ATOM    384  O   ALA A  33       1.491  39.668 -91.260  1.00 12.12              
ATOM    385  CB  ALA A  33      -0.066  37.097 -92.603  1.00 13.75              
ATOM    386  H   ALA A  33      -0.253  35.820 -90.407  1.00  0.00              
ATOM    387  HA  ALA A  33       1.887  37.188 -91.734  1.00  0.00              
ATOM    388 1HB  ALA A  33       0.176  37.792 -93.407  1.00  0.00              
ATOM    389 2HB  ALA A  33       0.069  36.074 -92.955  1.00  0.00              
ATOM    390 3HB  ALA A  33      -1.101  37.243 -92.297  1.00  0.00              
ATOM    391  N   LEU A  34      -0.338  39.012 -90.125  1.00 11.29              
ATOM    392  CA  LEU A  34      -0.605  40.323 -89.554  1.00 11.51              
ATOM    393  C   LEU A  34       0.577  40.736 -88.673  1.00  9.32              
ATOM    394  O   LEU A  34       1.063  41.867 -88.747  1.00 11.34              
ATOM    395  CB  LEU A  34      -1.892  40.262 -88.728  1.00 12.53              
ATOM    396  CG  LEU A  34      -2.190  41.414 -87.770  1.00 12.31              
ATOM    397  CD1 LEU A  34      -2.336  42.711 -88.547  1.00 14.65              
ATOM    398  CD2 LEU A  34      -3.459  41.107 -86.985  1.00 12.44              
ATOM    399  H   LEU A  34      -0.959  38.245 -89.908  1.00  0.00              
ATOM    400  HA  LEU A  34      -0.723  41.053 -90.354  1.00  0.00              
ATOM    401 1HB  LEU A  34      -2.622  40.276 -89.536  1.00  0.00              
ATOM    402 2HB  LEU A  34      -1.976  39.324 -88.179  1.00  0.00              
ATOM    403  HG  LEU A  34      -1.364  41.468 -87.061  1.00  0.00              
ATOM    404 1HD1 LEU A  34      -2.548  43.527 -87.857  1.00  0.00              
ATOM    405 2HD1 LEU A  34      -1.410  42.921 -89.082  1.00  0.00              
ATOM    406 3HD1 LEU A  34      -3.154  42.618 -89.260  1.00  0.00              
ATOM    407 1HD2 LEU A  34      -3.671  41.929 -86.301  1.00  0.00              
ATOM    408 2HD2 LEU A  34      -4.294  40.984 -87.675  1.00  0.00              
ATOM    409 3HD2 LEU A  34      -3.322  40.188 -86.415  1.00  0.00              
ATOM    410  N   ALA A  35       1.038  39.804 -87.844  1.00  0.00              
ATOM    411  CA  ALA A  35       2.160  40.050 -86.945  1.00  0.00              
ATOM    412  C   ALA A  35       3.413  40.451 -87.720  1.00  0.00              
ATOM    413  O   ALA A  35       4.149  41.348 -87.310  1.00  0.00              
ATOM    414  CB  ALA A  35       2.431  38.821 -86.090  1.00  0.00              
ATOM    415  H   ALA A  35       0.594  38.897 -87.840  1.00  0.00              
ATOM    416  HA  ALA A  35       1.899  40.871 -86.277  1.00  0.00              
ATOM    417 1HB  ALA A  35       3.270  39.020 -85.423  1.00  0.00              
ATOM    418 2HB  ALA A  35       1.546  38.585 -85.499  1.00  0.00              
ATOM    419 3HB  ALA A  35       2.674  37.977 -86.734  1.00  0.00              
ATOM    420  N   GLU A  36       3.653  39.776 -88.840  1.00  0.00              
ATOM    421  CA  GLU A  36       4.819  40.061 -89.669  1.00  0.00              
ATOM    422  C   GLU A  36       4.750  41.476 -90.240  1.00  0.00              
ATOM    423  O   GLU A  36       5.762  42.176 -90.304  1.00  0.00              
ATOM    424  CB  GLU A  36       4.934  39.039 -90.802  1.00  0.00              
ATOM    425  CG  GLU A  36       5.556  37.712 -90.390  1.00  0.00              
ATOM    426  CD  GLU A  36       7.013  37.871 -90.057  1.00  0.00              
ATOM    427  OE1 GLU A  36       7.732  38.411 -90.864  1.00  0.00              
ATOM    428  OE2 GLU A  36       7.388  37.556 -88.952  1.00  0.00              
ATOM    429  H   GLU A  36       3.013  39.048 -89.124  1.00  0.00              
ATOM    430  HA  GLU A  36       5.726  39.995 -89.067  1.00  0.00              
ATOM    431 1HB  GLU A  36       3.926  38.865 -91.178  1.00  0.00              
ATOM    432 2HB  GLU A  36       5.541  39.496 -91.584  1.00  0.00              
ATOM    433 1HG  GLU A  36       5.044  37.233 -89.556  1.00  0.00              
ATOM    434 2HG  GLU A  36       5.453  37.093 -91.281  1.00  0.00              
ATOM    435  N   ARG A  37       3.556  41.894 -90.651  1.00 15.76              
ATOM    436  CA  ARG A  37       3.364  43.224 -91.224  1.00 17.66              
ATOM    437  C   ARG A  37       3.553  44.347 -90.206  1.00 18.51              
ATOM    438  O   ARG A  37       4.112  45.398 -90.525  1.00 20.48              
ATOM    439  CB  ARG A  37       1.961  43.353 -91.830  1.00 21.55              
ATOM    440  CG  ARG A  37       1.656  42.408 -92.978  1.00 28.41              
ATOM    441  CD  ARG A  37       0.438  42.890 -93.762  1.00 33.15              
ATOM    442  NE  ARG A  37      -0.792  42.890 -92.972  1.00 32.61              
ATOM    443  CZ  ARG A  37      -1.512  41.804 -92.703  1.00 33.44              
ATOM    444  NH1 ARG A  37      -1.131  40.620 -93.162  1.00 29.78              
ATOM    445  NH2 ARG A  37      -2.619  41.903 -91.979  1.00 34.02              
ATOM    446  H   ARG A  37       2.762  41.276 -90.565  1.00  0.00              
ATOM    447  HA  ARG A  37       4.064  43.376 -92.046  1.00  0.00              
ATOM    448 1HB  ARG A  37       1.249  43.174 -91.026  1.00  0.00              
ATOM    449 2HB  ARG A  37       1.860  44.380 -92.182  1.00  0.00              
ATOM    450 1HG  ARG A  37       2.526  42.367 -93.634  1.00  0.00              
ATOM    451 2HG  ARG A  37       1.464  41.416 -92.568  1.00  0.00              
ATOM    452 1HD  ARG A  37       0.619  43.908 -94.106  1.00  0.00              
ATOM    453 2HD  ARG A  37       0.289  42.237 -94.621  1.00  0.00              
ATOM    454  HE  ARG A  37      -1.272  43.661 -92.526  1.00  0.00              
ATOM    455 1HH1 ARG A  37      -0.291  40.543 -93.717  1.00  0.00              
ATOM    456 2HH1 ARG A  37      -1.682  39.800 -92.954  1.00  0.00              
ATOM    457 1HH2 ARG A  37      -2.913  42.806 -91.633  1.00  0.00              
ATOM    458 2HH2 ARG A  37      -3.163  41.077 -91.778  1.00  0.00              
ATOM    459  N   GLU A  38       3.084  44.120 -88.983  1.00 14.28              
ATOM    460  CA  GLU A  38       3.165  45.123 -87.927  1.00 14.86              
ATOM    461  C   GLU A  38       4.398  45.024 -87.036  1.00 11.24              
ATOM    462  O   GLU A  38       4.564  45.822 -86.108  1.00 14.46              
ATOM    463  CB  GLU A  38       1.907  45.048 -87.062  1.00 15.73              
ATOM    464  CG  GLU A  38       0.622  45.238 -87.851  1.00 18.27              
ATOM    465  CD  GLU A  38       0.540  46.605 -88.500  1.00 24.94              
ATOM    466  OE1 GLU A  38      -0.338  46.804 -89.366  1.00 30.72              
ATOM    467  OE2 GLU A  38       1.351  47.483 -88.138  1.00 26.63              
ATOM    468  H   GLU A  38       2.659  43.226 -88.781  1.00  0.00              
ATOM    469  HA  GLU A  38       3.240  46.118 -88.367  1.00  0.00              
ATOM    470 1HB  GLU A  38       1.908  44.069 -86.583  1.00  0.00              
ATOM    471 2HB  GLU A  38       1.996  45.825 -86.302  1.00  0.00              
ATOM    472 1HG  GLU A  38       0.466  44.477 -88.615  1.00  0.00              
ATOM    473 2HG  GLU A  38      -0.157  45.157 -87.095  1.00  0.00              
ATOM    474  N   ASN A  39       5.254  44.047 -87.306  1.00 13.25              
ATOM    475  CA  ASN A  39       6.466  43.859 -86.520  1.00 13.01              
ATOM    476  C   ASN A  39       6.199  43.657 -85.028  1.00 11.14              
ATOM    477  O   ASN A  39       6.970  44.111 -84.180  1.00 14.12              
ATOM    478  CB  ASN A  39       7.412  45.048 -86.715  1.00 17.93              
ATOM    479  CG  ASN A  39       7.893  45.175 -88.145  1.00 22.32              
ATOM    480  OD1 ASN A  39       8.417  44.221 -88.720  1.00 23.33              
ATOM    481  ND2 ASN A  39       7.720  46.355 -88.727  1.00 28.24              
ATOM    482  H   ASN A  39       5.063  43.419 -88.073  1.00  0.00              
ATOM    483  HA  ASN A  39       6.983  42.956 -86.848  1.00  0.00              
ATOM    484 1HB  ASN A  39       7.163  46.031 -86.314  1.00  0.00              
ATOM    485 2HB  ASN A  39       8.202  44.600 -86.112  1.00  0.00              
ATOM    486 1HD2 ASN A  39       8.019  46.495 -89.672  1.00  0.00              
ATOM    487 2HD2 ASN A  39       7.291  47.103 -88.222  1.00  0.00              
ATOM    488  N   HIS A  40       5.101  42.977 -84.710  1.00 10.95              
ATOM    489  CA  HIS A  40       4.756  42.693 -83.323  1.00  9.25              
ATOM    490  C   HIS A  40       4.101  41.323 -83.337  1.00  9.34              
ATOM    491  O   HIS A  40       3.101  41.107 -84.024  1.00 10.08              
ATOM    492  CB  HIS A  40       3.804  43.753 -82.769  1.00 10.67              
ATOM    493  CG  HIS A  40       3.675  43.721 -81.278  1.00  9.71              
ATOM    494  ND1 HIS A  40       4.761  43.814 -80.435  1.00 13.94              
ATOM    495  CD2 HIS A  40       2.588  43.602 -80.479  1.00  9.70              
ATOM    496  CE1 HIS A  40       4.350  43.755 -79.181  1.00 13.98              
ATOM    497  NE2 HIS A  40       3.035  43.627 -79.180  1.00 10.44              
ATOM    498  H   HIS A  40       4.491  42.649 -85.446  1.00  0.00              
ATOM    499  HA  HIS A  40       5.660  42.687 -82.715  1.00  0.00              
ATOM    500 1HB  HIS A  40       4.158  44.751 -83.031  1.00  0.00              
ATOM    501 2HB  HIS A  40       2.803  43.606 -83.173  1.00  0.00              
ATOM    502  HD2 HIS A  40       1.523  43.501 -80.688  1.00  0.00              
ATOM    503  HE1 HIS A  40       5.064  43.812 -78.360  1.00  0.00              
ATOM    504  HE2 HIS A  40       2.446  43.558 -78.362  1.00  0.00              
ATOM    505  N   HIS A  41       4.668  40.401 -82.570  1.00  0.00              
ATOM    506  CA  HIS A  41       4.186  39.033 -82.566  1.00  0.00              
ATOM    507  C   HIS A  41       3.490  38.571 -81.307  1.00  0.00              
ATOM    508  O   HIS A  41       3.889  38.903 -80.194  1.00  0.00              
ATOM    509  CB  HIS A  41       5.354  38.085 -82.854  1.00  0.00              
ATOM    510  CG  HIS A  41       5.971  38.283 -84.204  1.00  0.00              
ATOM    511  ND1 HIS A  41       6.955  39.219 -84.442  1.00  0.00              
ATOM    512  CD2 HIS A  41       5.742  37.667 -85.388  1.00  0.00              
ATOM    513  CE1 HIS A  41       7.307  39.169 -85.716  1.00  0.00              
ATOM    514  NE2 HIS A  41       6.585  38.236 -86.310  1.00  0.00              
ATOM    515  H   HIS A  41       5.447  40.650 -81.978  1.00  0.00              
ATOM    516  HA  HIS A  41       3.402  38.919 -83.314  1.00  0.00              
ATOM    517 1HB  HIS A  41       6.150  38.235 -82.124  1.00  0.00              
ATOM    518 2HB  HIS A  41       5.016  37.050 -82.815  1.00  0.00              
ATOM    519  HD2 HIS A  41       5.061  36.871 -85.689  1.00  0.00              
ATOM    520  HE1 HIS A  41       8.077  39.834 -86.105  1.00  0.00              
ATOM    521  HE2 HIS A  41       6.639  37.977 -87.285  1.00  0.00              
ATOM    522  N   PRO A  42       2.444  37.758 -81.473  1.00  0.00              
ATOM    523  CA  PRO A  42       1.672  37.235 -80.350  1.00  0.00              
ATOM    524  C   PRO A  42       2.186  35.878 -79.918  1.00  0.00              
ATOM    525  O   PRO A  42       3.156  35.350 -80.471  1.00  0.00              
ATOM    526  CB  PRO A  42       0.293  37.082 -80.960  1.00  0.00              
ATOM    527  CG  PRO A  42       0.643  36.490 -82.317  1.00  0.00              
ATOM    528  CD  PRO A  42       1.852  37.323 -82.757  1.00  0.00              
ATOM    529  HA  PRO A  42       1.684  37.904 -79.477  1.00  0.00              
ATOM    530 1HB  PRO A  42      -0.344  36.421 -80.354  1.00  0.00              
ATOM    531 2HB  PRO A  42      -0.225  38.050 -81.034  1.00  0.00              
ATOM    532 1HG  PRO A  42       0.883  35.420 -82.234  1.00  0.00              
ATOM    533 2HG  PRO A  42      -0.200  36.577 -83.018  1.00  0.00              
ATOM    534 1HD  PRO A  42       2.570  36.735 -83.347  1.00  0.00              
ATOM    535 2HD  PRO A  42       1.560  38.186 -83.374  1.00  0.00              
ATOM    536  N   ARG A  43       1.540  35.338 -78.892  1.00  0.00              
ATOM    537  CA  ARG A  43       1.792  33.970 -78.486  1.00  0.00              
ATOM    538  C   ARG A  43       0.466  33.341 -78.920  1.00  0.00              
ATOM    539  O   ARG A  43      -0.614  33.770 -78.488  1.00  0.00              
ATOM    540  CB  ARG A  43       2.145  33.774 -77.019  1.00  0.00              
ATOM    541  CG  ARG A  43       2.556  32.359 -76.643  1.00  0.00              
ATOM    542  CD  ARG A  43       2.990  32.202 -75.232  1.00  0.00              
ATOM    543  NE  ARG A  43       1.916  32.298 -74.256  1.00  0.00              
ATOM    544  CZ  ARG A  43       2.090  32.263 -72.921  1.00  0.00              
ATOM    545  NH1 ARG A  43       3.284  32.095 -72.397  1.00  0.00              
ATOM    546  NH2 ARG A  43       1.023  32.376 -72.149  1.00  0.00              
ATOM    547  H   ARG A  43       0.861  35.885 -78.383  1.00  0.00              
ATOM    548  HA  ARG A  43       2.731  33.624 -78.919  1.00  0.00              
ATOM    549 1HB  ARG A  43       2.963  34.457 -76.795  1.00  0.00              
ATOM    550 2HB  ARG A  43       1.266  34.058 -76.440  1.00  0.00              
ATOM    551 1HG  ARG A  43       1.707  31.696 -76.809  1.00  0.00              
ATOM    552 2HG  ARG A  43       3.384  32.057 -77.286  1.00  0.00              
ATOM    553 1HD  ARG A  43       3.454  31.224 -75.111  1.00  0.00              
ATOM    554 2HD  ARG A  43       3.716  32.979 -74.996  1.00  0.00              
ATOM    555  HE  ARG A  43       0.921  32.402 -74.402  1.00  0.00              
ATOM    556 1HH1 ARG A  43       4.088  31.992 -73.001  1.00  0.00              
ATOM    557 2HH1 ARG A  43       3.393  32.071 -71.394  1.00  0.00              
ATOM    558 1HH2 ARG A  43       0.110  32.486 -72.568  1.00  0.00              
ATOM    559 2HH2 ARG A  43       1.125  32.351 -71.145  1.00  0.00              
ATOM    560  N   LEU A  44       0.550  32.360 -79.811  1.00  0.00              
ATOM    561  CA  LEU A  44      -0.631  31.683 -80.326  1.00  0.00              
ATOM    562  C   LEU A  44      -0.720  30.268 -79.805  1.00  0.00              
ATOM    563  O   LEU A  44       0.270  29.537 -79.815  1.00  0.00              
ATOM    564  CB  LEU A  44      -0.620  31.683 -81.860  1.00  0.00              
ATOM    565  CG  LEU A  44      -0.383  33.052 -82.511  1.00  0.00              
ATOM    566  CD1 LEU A  44      -0.308  32.904 -84.024  1.00  0.00              
ATOM    567  CD2 LEU A  44      -1.502  34.004 -82.116  1.00  0.00              
ATOM    568  H   LEU A  44       1.462  32.077 -80.140  1.00  0.00              
ATOM    569  HA  LEU A  44      -1.524  32.234 -80.033  1.00  0.00              
ATOM    570 1HB  LEU A  44       0.237  31.034 -82.031  1.00  0.00              
ATOM    571 2HB  LEU A  44      -1.516  31.217 -82.270  1.00  0.00              
ATOM    572  HG  LEU A  44       0.549  33.446 -82.105  1.00  0.00              
ATOM    573 1HD1 LEU A  44      -0.139  33.881 -84.478  1.00  0.00              
ATOM    574 2HD1 LEU A  44       0.514  32.237 -84.285  1.00  0.00              
ATOM    575 3HD1 LEU A  44      -1.244  32.489 -84.396  1.00  0.00              
ATOM    576 1HD2 LEU A  44      -1.331  34.977 -82.579  1.00  0.00              
ATOM    577 2HD2 LEU A  44      -2.457  33.603 -82.455  1.00  0.00              
ATOM    578 3HD2 LEU A  44      -1.519  34.117 -81.032  1.00  0.00              
ATOM    579  N   THR A  45      -1.903  29.872 -79.359  1.00  0.00              
ATOM    580  CA  THR A  45      -2.100  28.505 -78.896  1.00  0.00              
ATOM    581  C   THR A  45      -3.180  27.919 -79.794  1.00  0.00              
ATOM    582  O   THR A  45      -4.316  28.397 -79.812  1.00  0.00              
ATOM    583  CB  THR A  45      -2.525  28.424 -77.418  1.00  0.00              
ATOM    584  OG1 THR A  45      -1.514  29.017 -76.594  1.00  0.00              
ATOM    585  CG2 THR A  45      -2.730  26.975 -77.001  1.00  0.00              
ATOM    586  H   THR A  45      -2.681  30.516 -79.336  1.00  0.00              
ATOM    587  HA  THR A  45      -1.169  27.945 -78.991  1.00  0.00              
ATOM    588  HB  THR A  45      -3.457  28.974 -77.287  1.00  0.00              
ATOM    589  HG1 THR A  45      -1.892  29.251 -75.743  1.00  0.00              
ATOM    590 1HG2 THR A  45      -3.030  26.939 -75.954  1.00  0.00              
ATOM    591 2HG2 THR A  45      -3.506  26.525 -77.619  1.00  0.00              
ATOM    592 3HG2 THR A  45      -1.798  26.426 -77.131  1.00  0.00              
ATOM    593  N   ALA A  46      -2.804  26.901 -80.560  1.00  0.00              
ATOM    594  CA  ALA A  46      -3.706  26.251 -81.495  1.00  0.00              
ATOM    595  C   ALA A  46      -4.027  24.836 -81.048  1.00  0.00              
ATOM    596  O   ALA A  46      -3.132  24.048 -80.734  1.00  0.00              
ATOM    597  CB  ALA A  46      -3.108  26.247 -82.894  1.00  0.00              
ATOM    598  H   ALA A  46      -1.852  26.571 -80.484  1.00  0.00              
ATOM    599  HA  ALA A  46      -4.659  26.778 -81.558  1.00  0.00              
ATOM    600 1HB  ALA A  46      -3.796  25.755 -83.582  1.00  0.00              
ATOM    601 2HB  ALA A  46      -2.940  27.273 -83.222  1.00  0.00              
ATOM    602 3HB  ALA A  46      -2.161  25.709 -82.883  1.00  0.00              
ATOM    603  N   GLU A  47      -5.311  24.523 -81.005  1.00  0.00              
ATOM    604  CA  GLU A  47      -5.755  23.192 -80.628  1.00  0.00              
ATOM    605  C   GLU A  47      -7.052  22.925 -81.360  1.00  0.00              
ATOM    606  O   GLU A  47      -7.576  23.807 -82.035  1.00  0.00              
ATOM    607  CB  GLU A  47      -5.944  23.067 -79.115  1.00  0.00              
ATOM    608  CG  GLU A  47      -7.052  23.941 -78.545  1.00  0.00              
ATOM    609  CD  GLU A  47      -7.125  23.825 -77.048  1.00  0.00              
ATOM    610  OE1 GLU A  47      -7.369  22.744 -76.567  1.00  0.00              
ATOM    611  OE2 GLU A  47      -6.827  24.788 -76.382  1.00  0.00              
ATOM    612  H   GLU A  47      -6.000  25.224 -81.239  1.00  0.00              
ATOM    613  HA  GLU A  47      -5.008  22.455 -80.924  1.00  0.00              
ATOM    614 1HB  GLU A  47      -6.165  22.020 -78.907  1.00  0.00              
ATOM    615 2HB  GLU A  47      -4.995  23.337 -78.651  1.00  0.00              
ATOM    616 1HG  GLU A  47      -6.962  24.991 -78.822  1.00  0.00              
ATOM    617 2HG  GLU A  47      -7.958  23.527 -78.986  1.00  0.00              
ATOM    618  N   HIS A  48      -7.560  21.706 -81.255  1.00  0.00              
ATOM    619  CA  HIS A  48      -8.806  21.387 -81.926  1.00  0.00              
ATOM    620  C   HIS A  48      -9.896  22.375 -81.536  1.00  0.00              
ATOM    621  O   HIS A  48     -10.195  22.543 -80.356  1.00  0.00              
ATOM    622  CB  HIS A  48      -9.247  19.957 -81.599  1.00  0.00              
ATOM    623  CG  HIS A  48     -10.360  19.457 -82.468  1.00  0.00              
ATOM    624  ND1 HIS A  48     -11.675  19.825 -82.276  1.00  0.00              
ATOM    625  CD2 HIS A  48     -10.354  18.619 -83.531  1.00  0.00              
ATOM    626  CE1 HIS A  48     -12.431  19.234 -83.186  1.00  0.00              
ATOM    627  NE2 HIS A  48     -11.653  18.497 -83.958  1.00  0.00              
ATOM    628  H   HIS A  48      -7.095  20.991 -80.715  1.00  0.00              
ATOM    629  HA  HIS A  48      -8.672  21.454 -83.006  1.00  0.00              
ATOM    630 1HB  HIS A  48      -8.414  19.266 -81.733  1.00  0.00              
ATOM    631 2HB  HIS A  48      -9.604  19.900 -80.571  1.00  0.00              
ATOM    632  HD1 HIS A  48     -12.011  20.497 -81.615  1.00  0.00              
ATOM    633  HD2 HIS A  48      -9.557  18.081 -84.045  1.00  0.00              
ATOM    634  HE1 HIS A  48     -13.508  19.399 -83.204  1.00  0.00              
ATOM    635  N   GLY A  49     -10.465  23.038 -82.539  1.00 10.97              
ATOM    636  CA  GLY A  49     -11.549  23.977 -82.311  1.00 12.49              
ATOM    637  C   GLY A  49     -11.263  25.310 -81.641  1.00 11.46              
ATOM    638  O   GLY A  49     -12.203  26.037 -81.316  1.00 12.63              
ATOM    639  H   GLY A  49     -10.136  22.886 -83.482  1.00  0.00              
ATOM    640 1HA  GLY A  49     -11.998  24.242 -83.268  1.00  0.00              
ATOM    641 2HA  GLY A  49     -12.300  23.507 -81.677  1.00  0.00              
ATOM    642  N   ARG A  50      -9.999  25.661 -81.433  1.00 10.31              
ATOM    643  CA  ARG A  50      -9.725  26.934 -80.790  1.00 10.46              
ATOM    644  C   ARG A  50      -8.340  27.493 -80.999  1.00  9.09              
ATOM    645  O   ARG A  50      -7.352  26.761 -81.069  1.00 10.51              
ATOM    646  CB  ARG A  50      -9.957  26.819 -79.287  1.00 14.76              
ATOM    647  CG  ARG A  50      -9.809  28.136 -78.512  1.00 19.26              
ATOM    648  CD  ARG A  50     -10.205  27.982 -77.046  1.00 26.40              
ATOM    649  NE  ARG A  50      -9.323  27.072 -76.320  1.00 34.92              
ATOM    650  CZ  ARG A  50      -9.424  26.816 -75.019  1.00 38.68              
ATOM    651  NH1 ARG A  50     -10.372  27.401 -74.299  1.00 39.97              
ATOM    652  NH2 ARG A  50      -8.576  25.980 -74.435  1.00 41.66              
ATOM    653  H   ARG A  50      -9.226  25.072 -81.707  1.00  0.00              
ATOM    654  HA  ARG A  50     -10.423  27.689 -81.153  1.00  0.00              
ATOM    655 1HB  ARG A  50     -10.965  26.431 -79.149  1.00  0.00              
ATOM    656 2HB  ARG A  50      -9.235  26.096 -78.908  1.00  0.00              
ATOM    657 1HG  ARG A  50      -8.769  28.458 -78.570  1.00  0.00              
ATOM    658 2HG  ARG A  50     -10.448  28.886 -78.979  1.00  0.00              
ATOM    659 1HD  ARG A  50     -10.164  28.958 -76.564  1.00  0.00              
ATOM    660 2HD  ARG A  50     -11.221  27.593 -76.993  1.00  0.00              
ATOM    661  HE  ARG A  50      -8.544  26.523 -76.658  1.00  0.00              
ATOM    662 1HH1 ARG A  50     -11.017  28.040 -74.742  1.00  0.00              
ATOM    663 2HH1 ARG A  50     -10.445  27.204 -73.311  1.00  0.00              
ATOM    664 1HH2 ARG A  50      -7.851  25.537 -74.982  1.00  0.00              
ATOM    665 2HH2 ARG A  50      -8.658  25.791 -73.447  1.00  0.00              
ATOM    666  N   VAL A  51      -8.286  28.813 -81.105  1.00  8.68              
ATOM    667  CA  VAL A  51      -7.026  29.521 -81.206  1.00  8.32              
ATOM    668  C   VAL A  51      -7.065  30.581 -80.121  1.00  8.33              
ATOM    669  O   VAL A  51      -8.021  31.356 -80.037  1.00 10.09              
ATOM    670  CB  VAL A  51      -6.837  30.259 -82.542  1.00  9.58              
ATOM    671  CG1 VAL A  51      -5.531  31.054 -82.501  1.00 11.97              
ATOM    672  CG2 VAL A  51      -6.816  29.274 -83.694  1.00 12.47              
ATOM    673  H   VAL A  51      -9.148  29.339 -81.116  1.00  0.00              
ATOM    674  HA  VAL A  51      -6.180  28.844 -81.085  1.00  0.00              
ATOM    675  HB  VAL A  51      -7.689  30.919 -82.705  1.00  0.00              
ATOM    676 1HG1 VAL A  51      -5.394  31.579 -83.447  1.00  0.00              
ATOM    677 2HG1 VAL A  51      -5.571  31.778 -81.688  1.00  0.00              
ATOM    678 3HG1 VAL A  51      -4.695  30.373 -82.341  1.00  0.00              
ATOM    679 1HG2 VAL A  51      -6.682  29.813 -84.632  1.00  0.00              
ATOM    680 2HG2 VAL A  51      -5.993  28.573 -83.557  1.00  0.00              
ATOM    681 3HG2 VAL A  51      -7.758  28.726 -83.722  1.00  0.00              
ATOM    682  N   THR A  52      -6.049  30.593 -79.270  1.00  8.06              
ATOM    683  CA  THR A  52      -5.946  31.609 -78.237  1.00  7.55              
ATOM    684  C   THR A  52      -4.855  32.555 -78.722  1.00  7.00              
ATOM    685  O   THR A  52      -3.770  32.120 -79.133  1.00  8.20              
ATOM    686  CB  THR A  52      -5.530  31.019 -76.880  1.00  8.79              
ATOM    687  OG1 THR A  52      -6.496  30.049 -76.464  1.00 11.70              
ATOM    688  CG2 THR A  52      -5.455  32.114 -75.821  1.00 10.72              
ATOM    689  H   THR A  52      -5.332  29.885 -79.337  1.00  0.00              
ATOM    690  HA  THR A  52      -6.907  32.108 -78.113  1.00  0.00              
ATOM    691  HB  THR A  52      -4.553  30.547 -76.983  1.00  0.00              
ATOM    692  HG1 THR A  52      -7.189  29.984 -77.126  1.00  0.00              
ATOM    693 1HG2 THR A  52      -5.159  31.677 -74.868  1.00  0.00              
ATOM    694 2HG2 THR A  52      -4.721  32.861 -76.122  1.00  0.00              
ATOM    695 3HG2 THR A  52      -6.431  32.585 -75.717  1.00  0.00              
ATOM    696  N   VAL A  53      -5.157  33.845 -78.704  1.00  7.29              
ATOM    697  CA  VAL A  53      -4.216  34.862 -79.141  1.00  7.01              
ATOM    698  C   VAL A  53      -3.886  35.746 -77.949  1.00  6.72              
ATOM    699  O   VAL A  53      -4.787  36.270 -77.291  1.00  7.39              
ATOM    700  CB  VAL A  53      -4.822  35.738 -80.272  1.00  7.01              
ATOM    701  CG1 VAL A  53      -3.787  36.741 -80.763  1.00  8.27              
ATOM    702  CG2 VAL A  53      -5.312  34.861 -81.421  1.00  7.87              
ATOM    703  H   VAL A  53      -6.070  34.127 -78.376  1.00  0.00              
ATOM    704  HA  VAL A  53      -3.288  34.416 -79.501  1.00  0.00              
ATOM    705  HB  VAL A  53      -5.692  36.266 -79.883  1.00  0.00              
ATOM    706 1HG1 VAL A  53      -4.220  37.352 -81.556  1.00  0.00              
ATOM    707 2HG1 VAL A  53      -3.482  37.383 -79.937  1.00  0.00              
ATOM    708 3HG1 VAL A  53      -2.919  36.208 -81.150  1.00  0.00              
ATOM    709 1HG2 VAL A  53      -5.734  35.489 -82.205  1.00  0.00              
ATOM    710 2HG2 VAL A  53      -4.475  34.290 -81.824  1.00  0.00              
ATOM    711 3HG2 VAL A  53      -6.077  34.175 -81.055  1.00  0.00              
ATOM    712  N   GLU A  54      -2.596  35.899 -77.676  1.00  6.62              
ATOM    713  CA  GLU A  54      -2.137  36.731 -76.569  1.00  7.14              
ATOM    714  C   GLU A  54      -1.176  37.783 -77.092  1.00  6.74              
ATOM    715  O   GLU A  54      -0.222  37.464 -77.809  1.00  7.83              
ATOM    716  CB  GLU A  54      -1.411  35.891 -75.519  1.00  7.65              
ATOM    717  CG  GLU A  54      -2.232  34.786 -74.899  1.00 10.07              
ATOM    718  CD  GLU A  54      -1.391  33.912 -73.999  1.00  9.81              
ATOM    719  OE1 GLU A  54      -1.139  34.299 -72.839  1.00 14.04              
ATOM    720  OE2 GLU A  54      -0.956  32.842 -74.460  1.00 10.68              
ATOM    721  H   GLU A  54      -1.914  35.426 -78.251  1.00  0.00              
ATOM    722  HA  GLU A  54      -2.990  37.216 -76.092  1.00  0.00              
ATOM    723 1HB  GLU A  54      -0.540  35.454 -76.008  1.00  0.00              
ATOM    724 2HB  GLU A  54      -1.084  36.574 -74.735  1.00  0.00              
ATOM    725 1HG  GLU A  54      -3.098  35.148 -74.345  1.00  0.00              
ATOM    726 2HG  GLU A  54      -2.568  34.205 -75.756  1.00  0.00              
ATOM    727  N   TRP A  55      -1.438  39.035 -76.731  1.00  6.79              
ATOM    728  CA  TRP A  55      -0.602  40.155 -77.130  1.00  7.32              
ATOM    729  C   TRP A  55      -0.061  40.884 -75.913  1.00  8.04              
ATOM    730  O   TRP A  55      -0.812  41.223 -75.000  1.00  8.18              
ATOM    731  CB  TRP A  55      -1.389  41.198 -77.933  1.00  8.29              
ATOM    732  CG  TRP A  55      -1.985  40.739 -79.215  1.00  7.36              
ATOM    733  CD1 TRP A  55      -3.303  40.467 -79.457  1.00  7.63              
ATOM    734  CD2 TRP A  55      -1.298  40.523 -80.451  1.00  6.84              
ATOM    735  NE1 TRP A  55      -3.479  40.099 -80.768  1.00  8.32              
ATOM    736  CE2 TRP A  55      -2.264  40.121 -81.400  1.00  7.39              
ATOM    737  CE3 TRP A  55       0.041  40.631 -80.850  1.00  7.91              
ATOM    738  CZ2 TRP A  55      -1.933  39.825 -82.725  1.00  8.93              
ATOM    739  CZ3 TRP A  55       0.368  40.339 -82.171  1.00  9.37              
ATOM    740  CH2 TRP A  55      -0.617  39.938 -83.090  1.00  9.69              
ATOM    741  H   TRP A  55      -2.251  39.208 -76.157  1.00  0.00              
ATOM    742  HA  TRP A  55       0.218  39.800 -77.755  1.00  0.00              
ATOM    743 1HB  TRP A  55      -2.230  41.569 -77.347  1.00  0.00              
ATOM    744 2HB  TRP A  55      -0.740  42.031 -78.205  1.00  0.00              
ATOM    745  HD1 TRP A  55      -3.990  40.575 -78.620  1.00  0.00              
ATOM    746  HE1 TRP A  55      -4.359  39.852 -81.197  1.00  0.00              
ATOM    747  HE3 TRP A  55       0.841  40.936 -80.176  1.00  0.00              
ATOM    748  HZ2 TRP A  55      -2.725  39.521 -83.410  1.00  0.00              
ATOM    749  HZ3 TRP A  55       1.411  40.429 -82.476  1.00  0.00              
ATOM    750  HH2 TRP A  55      -0.325  39.712 -84.116  1.00  0.00              
ATOM    751  N   TRP A  56       1.244  41.116 -75.894  1.00  8.08              
ATOM    752  CA  TRP A  56       1.845  41.919 -74.838  1.00  8.45              
ATOM    753  C   TRP A  56       3.194  42.403 -75.323  1.00  8.09              
ATOM    754  O   TRP A  56       3.718  41.926 -76.333  1.00  8.69              
ATOM    755  CB  TRP A  56       1.961  41.160 -73.502  1.00  9.65              
ATOM    756  CG  TRP A  56       3.083  40.186 -73.382  1.00 10.11              
ATOM    757  CD1 TRP A  56       4.343  40.430 -72.912  1.00 14.07              
ATOM    758  CD2 TRP A  56       3.032  38.791 -73.692  1.00 13.77              
ATOM    759  NE1 TRP A  56       5.079  39.268 -72.906  1.00 14.06              
ATOM    760  CE2 TRP A  56       4.298  38.247 -73.382  1.00 13.50              
ATOM    761  CE3 TRP A  56       2.037  37.946 -74.202  1.00 13.85              
ATOM    762  CZ2 TRP A  56       4.595  36.888 -73.564  1.00 14.46              
ATOM    763  CZ3 TRP A  56       2.331  36.597 -74.383  1.00 13.07              
ATOM    764  CH2 TRP A  56       3.600  36.082 -74.065  1.00 13.70              
ATOM    765  H   TRP A  56       1.835  40.734 -76.618  1.00  0.00              
ATOM    766  HA  TRP A  56       1.238  42.806 -74.657  1.00  0.00              
ATOM    767 1HB  TRP A  56       2.108  41.862 -72.681  1.00  0.00              
ATOM    768 2HB  TRP A  56       1.059  40.575 -73.323  1.00  0.00              
ATOM    769  HD1 TRP A  56       4.572  41.455 -72.625  1.00  0.00              
ATOM    770  HE1 TRP A  56       6.038  39.180 -72.602  1.00  0.00              
ATOM    771  HE3 TRP A  56       1.039  38.296 -74.463  1.00  0.00              
ATOM    772  HZ2 TRP A  56       5.590  36.527 -73.303  1.00  0.00              
ATOM    773  HZ3 TRP A  56       1.550  35.948 -74.779  1.00  0.00              
ATOM    774  HH2 TRP A  56       3.798  35.021 -74.220  1.00  0.00              
ATOM    775  N   THR A  57       3.728  43.393 -74.625  1.00  8.58              
ATOM    776  CA  THR A  57       5.016  43.962 -74.962  1.00  9.74              
ATOM    777  C   THR A  57       5.970  43.615 -73.829  1.00  9.09              
ATOM    778  O   THR A  57       5.836  44.111 -72.711  1.00 10.49              
ATOM    779  CB  THR A  57       4.901  45.484 -75.129  1.00 11.06              
ATOM    780  OG1 THR A  57       3.946  45.768 -76.162  1.00 14.06              
ATOM    781  CG2 THR A  57       6.242  46.085 -75.514  1.00 13.94              
ATOM    782  H   THR A  57       3.219  43.761 -73.834  1.00  0.00              
ATOM    783  HA  THR A  57       5.381  43.525 -75.892  1.00  0.00              
ATOM    784  HB  THR A  57       4.567  45.920 -74.187  1.00  0.00              
ATOM    785  HG1 THR A  57       3.599  44.944 -76.511  1.00  0.00              
ATOM    786 1HG2 THR A  57       6.137  47.164 -75.627  1.00  0.00              
ATOM    787 2HG2 THR A  57       6.974  45.870 -74.735  1.00  0.00              
ATOM    788 3HG2 THR A  57       6.576  45.652 -76.456  1.00  0.00              
ATOM    789  N   HIS A  58       6.920  42.737 -74.132  1.00 12.95              
ATOM    790  CA  HIS A  58       7.898  42.270 -73.156  1.00 15.64              
ATOM    791  C   HIS A  58       8.617  43.368 -72.385  1.00 12.45              
ATOM    792  O   HIS A  58       8.640  43.354 -71.154  1.00 13.42              
ATOM    793  CB  HIS A  58       8.949  41.391 -73.838  1.00 20.08              
ATOM    794  CG  HIS A  58      10.052  40.954 -72.924  1.00 26.32              
ATOM    795  ND1 HIS A  58       9.852  40.067 -71.887  1.00 29.42              
ATOM    796  CD2 HIS A  58      11.359  41.303 -72.871  1.00 29.08              
ATOM    797  CE1 HIS A  58      10.988  39.889 -71.237  1.00 28.37              
ATOM    798  NE2 HIS A  58      11.918  40.628 -71.814  1.00 31.99              
ATOM    799  H   HIS A  58       6.961  42.383 -75.077  1.00  0.00              
ATOM    800  HA  HIS A  58       7.396  41.686 -72.385  1.00  0.00              
ATOM    801 1HB  HIS A  58       8.486  40.482 -74.224  1.00  0.00              
ATOM    802 2HB  HIS A  58       9.419  41.935 -74.657  1.00  0.00              
ATOM    803  HD2 HIS A  58      11.971  41.971 -73.478  1.00  0.00              
ATOM    804  HE1 HIS A  58      11.037  39.219 -70.379  1.00  0.00              
ATOM    805  HE2 HIS A  58      12.885  40.692 -71.531  1.00  0.00              
ATOM    806  N   SER A  59       9.205  44.315 -73.106  1.00 13.81              
ATOM    807  CA  SER A  59       9.954  45.388 -72.468  1.00 11.90              
ATOM    808  C   SER A  59       9.129  46.171 -71.460  1.00 11.41              
ATOM    809  O   SER A  59       9.653  46.613 -70.434  1.00 13.39              
ATOM    810  CB  SER A  59      10.523  46.344 -73.523  1.00 13.87              
ATOM    811  OG  SER A  59       9.506  47.134 -74.113  1.00 13.20              
ATOM    812  H   SER A  59       9.135  44.296 -74.113  1.00  0.00              
ATOM    813  HA  SER A  59      10.865  45.046 -71.975  1.00  0.00              
ATOM    814 1HB  SER A  59      11.252  46.997 -73.044  1.00  0.00              
ATOM    815 2HB  SER A  59      11.016  45.757 -74.297  1.00  0.00              
ATOM    816  HG  SER A  59       8.658  46.905 -73.725  1.00  0.00              
ATOM    817  N   ALA A  60       7.842  46.336 -71.745  1.00 11.61              
ATOM    818  CA  ALA A  60       6.947  47.081 -70.870  1.00 12.55              
ATOM    819  C   ALA A  60       6.348  46.221 -69.764  1.00 12.45              
ATOM    820  O   ALA A  60       5.770  46.745 -68.810  1.00 15.46              
ATOM    821  CB  ALA A  60       5.832  47.710 -71.695  1.00 13.67              
ATOM    822  H   ALA A  60       7.475  45.932 -72.595  1.00  0.00              
ATOM    823  HA  ALA A  60       7.515  47.872 -70.381  1.00  0.00              
ATOM    824 1HB  ALA A  60       5.164  48.267 -71.038  1.00  0.00              
ATOM    825 2HB  ALA A  60       6.262  48.387 -72.433  1.00  0.00              
ATOM    826 3HB  ALA A  60       5.271  46.928 -72.204  1.00  0.00              
ATOM    827  N   GLY A  61       6.480  44.907 -69.897  1.00 13.34              
ATOM    828  CA  GLY A  61       5.932  44.006 -68.899  1.00 14.64              
ATOM    829  C   GLY A  61       4.417  44.073 -68.856  1.00 15.23              
ATOM    830  O   GLY A  61       3.808  43.890 -67.800  1.00 16.29              
ATOM    831  H   GLY A  61       6.964  44.521 -70.695  1.00  0.00              
ATOM    832 1HA  GLY A  61       6.232  42.985 -69.138  1.00  0.00              
ATOM    833 2HA  GLY A  61       6.323  44.279 -67.920  1.00  0.00              
ATOM    834  N   GLY A  62       3.798  44.335 -70.002  1.00 12.68              
ATOM    835  CA  GLY A  62       2.353  44.425 -70.034  1.00 13.15              
ATOM    836  C   GLY A  62       1.766  44.823 -71.370  1.00 10.96              
ATOM    837  O   GLY A  62       2.409  44.708 -72.418  1.00 10.29              
ATOM    838  H   GLY A  62       4.319  44.473 -70.856  1.00  0.00              
ATOM    839 1HA  GLY A  62       1.930  43.454 -69.775  1.00  0.00              
ATOM    840 2HA  GLY A  62       2.026  45.168 -69.307  1.00  0.00              
ATOM    841  N   VAL A  63       0.533  45.310 -71.314  1.00 10.87              
ATOM    842  CA  VAL A  63      -0.215  45.710 -72.495  1.00  9.70              
ATOM    843  C   VAL A  63      -0.002  47.174 -72.860  1.00 11.69              
ATOM    844  O   VAL A  63      -0.119  48.062 -72.011  1.00 12.78              
ATOM    845  CB  VAL A  63      -1.721  45.448 -72.274  1.00 10.74              
ATOM    846  CG1 VAL A  63      -2.517  45.864 -73.494  1.00 11.80              
ATOM    847  CG2 VAL A  63      -1.946  43.973 -71.974  1.00 11.49              
ATOM    848  H   VAL A  63       0.103  45.403 -70.405  1.00  0.00              
ATOM    849  HA  VAL A  63       0.123  45.170 -73.380  1.00  0.00              
ATOM    850  HB  VAL A  63      -2.054  46.010 -71.402  1.00  0.00              
ATOM    851 1HG1 VAL A  63      -3.576  45.672 -73.320  1.00  0.00              
ATOM    852 2HG1 VAL A  63      -2.367  46.927 -73.681  1.00  0.00              
ATOM    853 3HG1 VAL A  63      -2.183  45.292 -74.359  1.00  0.00              
ATOM    854 1HG2 VAL A  63      -3.009  43.791 -71.818  1.00  0.00              
ATOM    855 2HG2 VAL A  63      -1.594  43.374 -72.814  1.00  0.00              
ATOM    856 3HG2 VAL A  63      -1.395  43.696 -71.075  1.00  0.00              
ATOM    857  N   THR A  64       0.315  47.416 -74.127  1.00 10.18              
ATOM    858  CA  THR A  64       0.543  48.769 -74.624  1.00 10.55              
ATOM    859  C   THR A  64      -0.424  49.070 -75.763  1.00 10.45              
ATOM    860  O   THR A  64      -1.202  48.209 -76.175  1.00 10.71              
ATOM    861  CB  THR A  64       1.971  48.942 -75.164  1.00 11.13              
ATOM    862  OG1 THR A  64       2.137  48.125 -76.330  1.00 12.57              
ATOM    863  CG2 THR A  64       2.994  48.547 -74.106  1.00 14.50              
ATOM    864  H   THR A  64       0.400  46.637 -74.764  1.00  0.00              
ATOM    865  HA  THR A  64       0.385  49.489 -73.820  1.00  0.00              
ATOM    866  HB  THR A  64       2.121  49.985 -75.442  1.00  0.00              
ATOM    867  HG1 THR A  64       1.319  47.655 -76.510  1.00  0.00              
ATOM    868 1HG2 THR A  64       3.999  48.677 -74.507  1.00  0.00              
ATOM    869 2HG2 THR A  64       2.869  49.178 -73.226  1.00  0.00              
ATOM    870 3HG2 THR A  64       2.845  47.504 -73.829  1.00  0.00              
ATOM    871  N   GLU A  65      -0.362  50.292 -76.278  1.00 11.40              
ATOM    872  CA  GLU A  65      -1.236  50.695 -77.368  1.00 10.84              
ATOM    873  C   GLU A  65      -1.046  49.793 -78.589  1.00 10.26              
ATOM    874  O   GLU A  65      -2.008  49.479 -79.291  1.00 10.41              
ATOM    875  CB  GLU A  65      -0.964  52.156 -77.737  1.00 14.51              
ATOM    876  CG  GLU A  65      -2.119  52.851 -78.438  1.00 22.61              
ATOM    877  CD  GLU A  65      -3.419  52.757 -77.653  1.00 24.07              
ATOM    878  OE1 GLU A  65      -3.367  52.723 -76.406  1.00 25.09              
ATOM    879  OE2 GLU A  65      -4.497  52.732 -78.281  1.00 31.76              
ATOM    880  H   GLU A  65       0.303  50.957 -75.909  1.00  0.00              
ATOM    881  HA  GLU A  65      -2.278  50.594 -77.063  1.00  0.00              
ATOM    882 1HB  GLU A  65      -0.734  52.681 -76.810  1.00  0.00              
ATOM    883 2HB  GLU A  65      -0.088  52.163 -78.386  1.00  0.00              
ATOM    884 1HG  GLU A  65      -1.922  53.899 -78.663  1.00  0.00              
ATOM    885 2HG  GLU A  65      -2.226  52.295 -79.368  1.00  0.00              
ATOM    886  N   LYS A  66       0.189  49.371 -78.844  1.00 10.38              
ATOM    887  CA  LYS A  66       0.452  48.502 -79.987  1.00  9.51              
ATOM    888  C   LYS A  66      -0.304  47.185 -79.837  1.00  7.98              
ATOM    889  O   LYS A  66      -0.820  46.642 -80.813  1.00  8.78              
ATOM    890  CB  LYS A  66       1.949  48.218 -80.114  1.00 10.41              
ATOM    891  CG  LYS A  66       2.323  47.400 -81.340  1.00 12.25              
ATOM    892  CD  LYS A  66       1.998  48.147 -82.623  1.00 13.63              
ATOM    893  CE  LYS A  66       2.525  47.401 -83.839  1.00 16.67              
ATOM    894  NZ  LYS A  66       2.244  48.141 -85.100  1.00 26.79              
ATOM    895  H   LYS A  66       0.957  49.648 -78.249  1.00  0.00              
ATOM    896  HA  LYS A  66       0.112  48.985 -80.904  1.00  0.00              
ATOM    897 1HB  LYS A  66       2.455  49.183 -80.150  1.00  0.00              
ATOM    898 2HB  LYS A  66       2.251  47.684 -79.213  1.00  0.00              
ATOM    899 1HG  LYS A  66       3.392  47.189 -81.302  1.00  0.00              
ATOM    900 2HG  LYS A  66       1.768  46.463 -81.314  1.00  0.00              
ATOM    901 1HD  LYS A  66       0.915  48.253 -82.699  1.00  0.00              
ATOM    902 2HD  LYS A  66       2.455  49.135 -82.575  1.00  0.00              
ATOM    903 1HE  LYS A  66       3.600  47.272 -83.722  1.00  0.00              
ATOM    904 2HE  LYS A  66       2.045  46.423 -83.874  1.00  0.00              
ATOM    905 1HZ  LYS A  66       2.606  47.618 -85.885  1.00  0.00              
ATOM    906 2HZ  LYS A  66       1.246  48.260 -85.206  1.00  0.00              
ATOM    907 3HZ  LYS A  66       2.689  49.047 -85.065  1.00  0.00              
ATOM    908  N   ASP A  67      -0.358  46.666 -78.616  1.00  7.75              
ATOM    909  CA  ASP A  67      -1.063  45.418 -78.369  1.00  7.46              
ATOM    910  C   ASP A  67      -2.549  45.575 -78.656  1.00  8.01              
ATOM    911  O   ASP A  67      -3.173  44.689 -79.239  1.00  7.83              
ATOM    912  CB  ASP A  67      -0.827  44.979 -76.932  1.00  8.50              
ATOM    913  CG  ASP A  67       0.624  44.662 -76.676  1.00  9.02              
ATOM    914  OD1 ASP A  67       1.154  43.772 -77.371  1.00  8.77              
ATOM    915  OD2 ASP A  67       1.238  45.307 -75.799  1.00 10.57              
ATOM    916  H   ASP A  67       0.093  47.137 -77.845  1.00  0.00              
ATOM    917  HA  ASP A  67      -0.694  44.646 -79.044  1.00  0.00              
ATOM    918 1HB  ASP A  67      -1.210  45.684 -76.194  1.00  0.00              
ATOM    919 2HB  ASP A  67      -1.425  44.067 -76.910  1.00  0.00              
ATOM    920  N   ARG A  68      -3.120  46.706 -78.254  1.00  7.97              
ATOM    921  CA  ARG A  68      -4.532  46.946 -78.511  1.00  9.43              
ATOM    922  C   ARG A  68      -4.795  47.085 -80.003  1.00  8.58              
ATOM    923  O   ARG A  68      -5.838  46.652 -80.495  1.00  9.20              
ATOM    924  CB  ARG A  68      -5.004  48.175 -77.737  1.00  9.69              
ATOM    925  CG  ARG A  68      -5.103  47.938 -76.239  1.00 10.74              
ATOM    926  CD  ARG A  68      -5.734  49.119 -75.515  1.00 14.44              
ATOM    927  NE  ARG A  68      -4.771  50.176 -75.224  1.00 15.30              
ATOM    928  CZ  ARG A  68      -3.941  50.166 -74.185  1.00 19.67              
ATOM    929  NH1 ARG A  68      -3.957  49.151 -73.331  1.00 17.14              
ATOM    930  NH2 ARG A  68      -3.096  51.171 -74.000  1.00 21.18              
ATOM    931  H   ARG A  68      -2.582  47.409 -77.767  1.00  0.00              
ATOM    932  HA  ARG A  68      -5.122  46.106 -78.144  1.00  0.00              
ATOM    933 1HB  ARG A  68      -4.293  48.974 -77.943  1.00  0.00              
ATOM    934 2HB  ARG A  68      -5.981  48.447 -78.137  1.00  0.00              
ATOM    935 1HG  ARG A  68      -5.710  47.049 -76.068  1.00  0.00              
ATOM    936 2HG  ARG A  68      -4.098  47.773 -75.847  1.00  0.00              
ATOM    937 1HD  ARG A  68      -6.524  49.535 -76.139  1.00  0.00              
ATOM    938 2HD  ARG A  68      -6.159  48.771 -74.574  1.00  0.00              
ATOM    939  HE  ARG A  68      -4.584  51.034 -75.726  1.00  0.00              
ATOM    940 1HH1 ARG A  68      -4.601  48.385 -73.472  1.00  0.00              
ATOM    941 2HH1 ARG A  68      -3.325  49.148 -72.543  1.00  0.00              
ATOM    942 1HH2 ARG A  68      -3.085  51.944 -74.651  1.00  0.00              
ATOM    943 2HH2 ARG A  68      -2.468  51.160 -73.210  1.00  0.00              
ATOM    944  N   GLU A  69      -3.851  47.682 -80.723  1.00  9.07              
ATOM    945  CA  GLU A  69      -3.989  47.822 -82.164  1.00  9.41              
ATOM    946  C   GLU A  69      -3.985  46.428 -82.790  1.00  9.13              
ATOM    947  O   GLU A  69      -4.800  46.126 -83.658  1.00  9.77              
ATOM    948  CB  GLU A  69      -2.832  48.637 -82.742  1.00 10.71              
ATOM    949  CG  GLU A  69      -2.864  48.731 -84.256  1.00 17.86              
ATOM    950  CD  GLU A  69      -1.643  49.413 -84.835  1.00 24.64              
ATOM    951  OE1 GLU A  69      -1.610  49.608 -86.067  1.00 28.09              
ATOM    952  OE2 GLU A  69      -0.719  49.754 -84.068  1.00 28.99              
ATOM    953  H   GLU A  69      -3.025  48.045 -80.270  1.00  0.00              
ATOM    954  HA  GLU A  69      -4.923  48.333 -82.398  1.00  0.00              
ATOM    955 1HB  GLU A  69      -2.895  49.634 -82.305  1.00  0.00              
ATOM    956 2HB  GLU A  69      -1.909  48.156 -82.417  1.00  0.00              
ATOM    957 1HG  GLU A  69      -2.983  47.766 -84.748  1.00  0.00              
ATOM    958 2HG  GLU A  69      -3.738  49.350 -84.456  1.00  0.00              
ATOM    959  N   MET A  70      -3.062  45.576 -82.349  1.00  8.74              
ATOM    960  CA  MET A  70      -2.987  44.223 -82.887  1.00  8.26              
ATOM    961  C   MET A  70      -4.262  43.438 -82.592  1.00  7.45              
ATOM    962  O   MET A  70      -4.709  42.648 -83.417  1.00  7.75              
ATOM    963  CB  MET A  70      -1.766  43.481 -82.332  1.00  8.37              
ATOM    964  CG  MET A  70      -0.434  44.125 -82.701  1.00  9.53              
ATOM    965  SD  MET A  70      -0.221  44.453 -84.477  1.00 11.04              
ATOM    966  CE  MET A  70      -0.083  42.779 -85.114  1.00 11.81              
ATOM    967  H   MET A  70      -2.404  45.859 -81.637  1.00  0.00              
ATOM    968  HA  MET A  70      -2.901  44.259 -83.973  1.00  0.00              
ATOM    969 1HB  MET A  70      -1.876  43.455 -81.249  1.00  0.00              
ATOM    970 2HB  MET A  70      -1.806  42.465 -82.726  1.00  0.00              
ATOM    971 1HG  MET A  70      -0.355  45.072 -82.167  1.00  0.00              
ATOM    972 2HG  MET A  70       0.366  43.458 -82.379  1.00  0.00              
ATOM    973 1HE  MET A  70       0.052  42.810 -86.195  1.00  0.00              
ATOM    974 2HE  MET A  70       0.774  42.284 -84.655  1.00  0.00              
ATOM    975 3HE  MET A  70      -0.992  42.224 -84.878  1.00  0.00              
ATOM    976  N   ALA A  71      -4.846  43.656 -81.419  1.00  7.25              
ATOM    977  CA  ALA A  71      -6.081  42.973 -81.058  1.00  8.28              
ATOM    978  C   ALA A  71      -7.203  43.381 -82.019  1.00  7.95              
ATOM    979  O   ALA A  71      -7.959  42.541 -82.503  1.00  8.41              
ATOM    980  CB  ALA A  71      -6.464  43.316 -79.627  1.00  8.51              
ATOM    981  H   ALA A  71      -4.432  44.304 -80.764  1.00  0.00              
ATOM    982  HA  ALA A  71      -5.920  41.897 -81.131  1.00  0.00              
ATOM    983 1HB  ALA A  71      -7.388  42.801 -79.366  1.00  0.00              
ATOM    984 2HB  ALA A  71      -5.669  43.000 -78.951  1.00  0.00              
ATOM    985 3HB  ALA A  71      -6.611  44.391 -79.538  1.00  0.00              
ATOM    986  N   ARG A  72      -7.305  44.674 -82.302  1.00  8.75              
ATOM    987  CA  ARG A  72      -8.344  45.148 -83.207  1.00 10.82              
ATOM    988  C   ARG A  72      -8.124  44.626 -84.625  1.00  9.64              
ATOM    989  O   ARG A  72      -9.082  44.251 -85.311  1.00 10.99              
ATOM    990  CB  ARG A  72      -8.390  46.676 -83.210  1.00 15.98              
ATOM    991  CG  ARG A  72      -8.939  47.281 -81.933  1.00 18.40              
ATOM    992  CD  ARG A  72      -9.174  48.772 -82.103  1.00 22.85              
ATOM    993  NE  ARG A  72      -7.929  49.530 -82.107  1.00 27.71              
ATOM    994  CZ  ARG A  72      -7.273  49.881 -81.006  1.00 24.84              
ATOM    995  NH1 ARG A  72      -7.747  49.546 -79.809  1.00 27.69              
ATOM    996  NH2 ARG A  72      -6.148  50.567 -81.107  1.00 26.13              
ATOM    997  H   ARG A  72      -6.666  45.341 -81.894  1.00  0.00              
ATOM    998  HA  ARG A  72      -9.321  44.814 -82.855  1.00  0.00              
ATOM    999 1HB  ARG A  72      -7.371  47.025 -83.372  1.00  0.00              
ATOM   1000 2HB  ARG A  72      -9.014  46.973 -84.053  1.00  0.00              
ATOM   1001 1HG  ARG A  72      -9.879  46.785 -81.690  1.00  0.00              
ATOM   1002 2HG  ARG A  72      -8.220  47.109 -81.131  1.00  0.00              
ATOM   1003 1HD  ARG A  72      -9.688  48.944 -83.048  1.00  0.00              
ATOM   1004 2HD  ARG A  72      -9.795  49.128 -81.282  1.00  0.00              
ATOM   1005  HE  ARG A  72      -7.395  49.889 -82.888  1.00  0.00              
ATOM   1006 1HH1 ARG A  72      -8.608  49.023 -79.738  1.00  0.00              
ATOM   1007 2HH1 ARG A  72      -7.244  49.816 -78.976  1.00  0.00              
ATOM   1008 1HH2 ARG A  72      -5.794  50.820 -82.020  1.00  0.00              
ATOM   1009 2HH2 ARG A  72      -5.648  50.836 -80.273  1.00  0.00              
ATOM   1010  N   LEU A  73      -6.869  44.583 -85.063  1.00  8.78              
ATOM   1011  CA  LEU A  73      -6.567  44.088 -86.400  1.00 10.63              
ATOM   1012  C   LEU A  73      -6.839  42.586 -86.475  1.00  9.29              
ATOM   1013  O   LEU A  73      -7.209  42.071 -87.532  1.00 10.57              
ATOM   1014  CB  LEU A  73      -5.115  44.405 -86.765  1.00 11.44              
ATOM   1015  CG  LEU A  73      -4.829  45.902 -86.951  1.00 12.49              
ATOM   1016  CD1 LEU A  73      -3.344  46.127 -87.151  1.00 13.66              
ATOM   1017  CD2 LEU A  73      -5.621  46.435 -88.142  1.00 17.12              
ATOM   1018  H   LEU A  73      -6.112  44.894 -84.471  1.00  0.00              
ATOM   1019  HA  LEU A  73      -7.226  44.566 -87.124  1.00  0.00              
ATOM   1020 1HB  LEU A  73      -4.622  44.031 -85.869  1.00  0.00              
ATOM   1021 2HB  LEU A  73      -4.782  43.831 -87.629  1.00  0.00              
ATOM   1022  HG  LEU A  73      -5.189  46.414 -86.058  1.00  0.00              
ATOM   1023 1HD1 LEU A  73      -3.151  47.192 -87.282  1.00  0.00              
ATOM   1024 2HD1 LEU A  73      -2.800  45.766 -86.278  1.00  0.00              
ATOM   1025 3HD1 LEU A  73      -3.010  45.587 -88.036  1.00  0.00              
ATOM   1026 1HD2 LEU A  73      -5.415  47.498 -88.269  1.00  0.00              
ATOM   1027 2HD2 LEU A  73      -5.328  45.898 -89.044  1.00  0.00              
ATOM   1028 3HD2 LEU A  73      -6.687  46.292 -87.964  1.00  0.00              
ATOM   1029  N   THR A  74      -6.672  41.888 -85.353  1.00  9.07              
ATOM   1030  CA  THR A  74      -6.934  40.453 -85.304  1.00  8.88              
ATOM   1031  C   THR A  74      -8.434  40.215 -85.500  1.00  8.96              
ATOM   1032  O   THR A  74      -8.842  39.360 -86.289  1.00  9.81              
ATOM   1033  CB  THR A  74      -6.480  39.846 -83.954  1.00  7.82              
ATOM   1034  OG1 THR A  74      -5.051  39.932 -83.845  1.00  9.20              
ATOM   1035  CG2 THR A  74      -6.886  38.388 -83.858  1.00  9.54              
ATOM   1036  H   THR A  74      -6.357  42.360 -84.517  1.00  0.00              
ATOM   1037  HA  THR A  74      -6.400  39.953 -86.112  1.00  0.00              
ATOM   1038  HB  THR A  74      -6.944  40.404 -83.141  1.00  0.00              
ATOM   1039  HG1 THR A  74      -4.695  40.347 -84.634  1.00  0.00              
ATOM   1040 1HG2 THR A  74      -6.557  37.982 -82.901  1.00  0.00              
ATOM   1041 2HG2 THR A  74      -7.970  38.307 -83.935  1.00  0.00              
ATOM   1042 3HG2 THR A  74      -6.422  37.828 -84.669  1.00  0.00              
ATOM   1043  N   ASP A  75      -9.260  40.971 -84.784  1.00  9.24              
ATOM   1044  CA  ASP A  75     -10.706  40.821 -84.927  1.00  9.36              
ATOM   1045  C   ASP A  75     -11.162  41.159 -86.335  1.00  9.96              
ATOM   1046  O   ASP A  75     -12.089  40.540 -86.859  1.00 12.18              
ATOM   1047  CB  ASP A  75     -11.456  41.727 -83.952  1.00  9.68              
ATOM   1048  CG  ASP A  75     -11.512  41.162 -82.556  1.00 10.15              
ATOM   1049  OD1 ASP A  75     -11.440  39.926 -82.404  1.00 14.49              
ATOM   1050  OD2 ASP A  75     -11.651  41.958 -81.607  1.00 11.89              
ATOM   1051  H   ASP A  75      -8.898  41.655 -84.135  1.00  0.00              
ATOM   1052  HA  ASP A  75     -10.992  39.789 -84.723  1.00  0.00              
ATOM   1053 1HB  ASP A  75     -11.081  42.750 -83.934  1.00  0.00              
ATOM   1054 2HB  ASP A  75     -12.449  41.711 -84.401  1.00  0.00              
ATOM   1055  N   ALA A  76     -10.518  42.151 -86.936  1.00 11.21              
ATOM   1056  CA  ALA A  76     -10.876  42.572 -88.282  1.00 11.39              
ATOM   1057  C   ALA A  76     -10.738  41.429 -89.286  1.00 13.70              
ATOM   1058  O   ALA A  76     -11.451  41.390 -90.291  1.00 14.96              
ATOM   1059  CB  ALA A  76     -10.012  43.750 -88.700  1.00 15.05              
ATOM   1060  H   ALA A  76      -9.766  42.625 -86.456  1.00  0.00              
ATOM   1061  HA  ALA A  76     -11.921  42.882 -88.285  1.00  0.00              
ATOM   1062 1HB  ALA A  76     -10.285  44.060 -89.709  1.00  0.00              
ATOM   1063 2HB  ALA A  76     -10.169  44.580 -88.010  1.00  0.00              
ATOM   1064 3HB  ALA A  76      -8.964  43.456 -88.683  1.00  0.00              
ATOM   1065  N   LEU A  77      -9.828  40.499 -89.013  1.00 12.64              
ATOM   1066  CA  LEU A  77      -9.606  39.353 -89.895  1.00 15.68              
ATOM   1067  C   LEU A  77     -10.869  38.516 -90.056  1.00 18.15              
ATOM   1068  O   LEU A  77     -11.042  37.825 -91.060  1.00 20.98              
ATOM   1069  CB  LEU A  77      -8.496  38.459 -89.338  1.00 12.97              
ATOM   1070  CG  LEU A  77      -7.094  39.049 -89.180  1.00 13.22              
ATOM   1071  CD1 LEU A  77      -6.203  38.051 -88.447  1.00 14.79              
ATOM   1072  CD2 LEU A  77      -6.517  39.378 -90.548  1.00 16.13              
ATOM   1073  H   LEU A  77      -9.275  40.587 -88.173  1.00  0.00              
ATOM   1074  HA  LEU A  77      -9.312  39.705 -90.883  1.00  0.00              
ATOM   1075 1HB  LEU A  77      -8.907  38.261 -88.350  1.00  0.00              
ATOM   1076 2HB  LEU A  77      -8.415  37.524 -89.892  1.00  0.00              
ATOM   1077  HG  LEU A  77      -7.197  39.985 -88.630  1.00  0.00              
ATOM   1078 1HD1 LEU A  77      -5.203  38.470 -88.333  1.00  0.00              
ATOM   1079 2HD1 LEU A  77      -6.622  37.844 -87.462  1.00  0.00              
ATOM   1080 3HD1 LEU A  77      -6.145  37.126 -89.020  1.00  0.00              
ATOM   1081 1HD2 LEU A  77      -5.518  39.799 -90.429  1.00  0.00              
ATOM   1082 2HD2 LEU A  77      -6.460  38.469 -91.147  1.00  0.00              
ATOM   1083 3HD2 LEU A  77      -7.158  40.103 -91.049  1.00  0.00              
ATOM   1084  N   LEU A  78     -11.746  38.572 -89.061  1.00 17.15              
ATOM   1085  CA  LEU A  78     -12.986  37.805 -89.089  1.00 18.98              
ATOM   1086  C   LEU A  78     -14.031  38.430 -90.005  1.00 23.68              
ATOM   1087  O   LEU A  78     -14.934  37.741 -90.481  1.00 25.09              
ATOM   1088  CB  LEU A  78     -13.568  37.693 -87.676  1.00 20.15              
ATOM   1089  CG  LEU A  78     -12.691  37.067 -86.588  1.00 24.00              
ATOM   1090  CD1 LEU A  78     -13.396  37.180 -85.243  1.00 26.22              
ATOM   1091  CD2 LEU A  78     -12.400  35.613 -86.923  1.00 26.76              
ATOM   1092  H   LEU A  78     -11.550  39.161 -88.264  1.00  0.00              
ATOM   1093  HA  LEU A  78     -12.788  36.804 -89.471  1.00  0.00              
ATOM   1094 1HB  LEU A  78     -13.706  38.751 -87.457  1.00  0.00              
ATOM   1095 2HB  LEU A  78     -14.536  37.193 -87.677  1.00  0.00              
ATOM   1096  HG  LEU A  78     -11.741  37.601 -86.591  1.00  0.00              
ATOM   1097 1HD1 LEU A  78     -12.773  36.735 -84.467  1.00  0.00              
ATOM   1098 2HD1 LEU A  78     -13.569  38.231 -85.010  1.00  0.00              
ATOM   1099 3HD1 LEU A  78     -14.350  36.656 -85.287  1.00  0.00              
ATOM   1100 1HD2 LEU A  78     -11.775  35.179 -86.142  1.00  0.00              
ATOM   1101 2HD2 LEU A  78     -13.337  35.060 -86.988  1.00  0.00              
ATOM   1102 3HD2 LEU A  78     -11.878  35.557 -87.878  1.00  0.00              
ATOM   1103  N   GLN A  79     -13.898  39.730 -90.255  1.00 25.78              
ATOM   1104  CA  GLN A  79     -14.850  40.458 -91.089  1.00 34.77              
ATOM   1105  C   GLN A  79     -16.276  40.035 -90.758  1.00 34.65              
ATOM   1106  O   GLN A  79     -16.997  39.497 -91.600  1.00 34.19              
ATOM   1107  CB  GLN A  79     -14.566  40.238 -92.578  1.00 40.48              
ATOM   1108  CG  GLN A  79     -13.402  41.067 -93.105  1.00 48.02              
ATOM   1109  CD  GLN A  79     -12.069  40.360 -92.979  1.00 51.44              
ATOM   1110  OE1 GLN A  79     -11.010  40.981 -93.076  1.00 53.40              
ATOM   1111  NE2 GLN A  79     -12.114  39.051 -92.782  1.00 56.42              
ATOM   1112  H   GLN A  79     -13.114  40.226 -89.855  1.00  0.00              
ATOM   1113  HA  GLN A  79     -14.785  41.524 -90.872  1.00  0.00              
ATOM   1114 1HB  GLN A  79     -14.357  39.176 -92.705  1.00  0.00              
ATOM   1115 2HB  GLN A  79     -15.480  40.494 -93.114  1.00  0.00              
ATOM   1116 1HG  GLN A  79     -13.421  41.560 -94.077  1.00  0.00              
ATOM   1117 2HG  GLN A  79     -13.467  41.818 -92.317  1.00  0.00              
ATOM   1118 1HE2 GLN A  79     -11.265  38.529 -92.691  1.00  0.00              
ATOM   1119 2HE2 GLN A  79     -12.996  38.584 -92.723  1.00  0.00              
ATOM   1120  N   ARG A  80     -16.663  40.282 -89.512  1.00 34.39              
ATOM   1121  CA  ARG A  80     -17.990  39.947 -89.014  1.00 33.15              
ATOM   1122  C   ARG A  80     -19.035  40.907 -89.569  1.00 33.21              
ATOM   1123  O   ARG A  80     -20.089  40.424 -90.033  1.00 32.65              
ATOM   1124  OXT ARG A  80     -18.791  42.131 -89.522  1.00 37.67              
ATOM   1125  CB  ARG A  80     -17.993  40.002 -87.487  1.00 31.79              
ATOM   1126  CG  ARG A  80     -17.056  38.999 -86.834  1.00 28.44              
ATOM   1127  CD  ARG A  80     -16.795  39.358 -85.383  1.00 29.51              
ATOM   1128  NE  ARG A  80     -16.051  40.609 -85.268  1.00 22.61              
ATOM   1129  CZ  ARG A  80     -15.731  41.188 -84.115  1.00 22.15              
ATOM   1130  NH1 ARG A  80     -16.089  40.629 -82.968  1.00 27.52              
ATOM   1131  NH2 ARG A  80     -15.052  42.326 -84.111  1.00 22.08              
ATOM   1132  H   ARG A  80     -16.001  40.722 -88.889  1.00  0.00              
ATOM   1133  HA  ARG A  80     -18.240  38.922 -89.290  1.00  0.00              
ATOM   1134 1HB  ARG A  80     -17.705  41.014 -87.204  1.00  0.00              
ATOM   1135 2HB  ARG A  80     -19.017  39.812 -87.164  1.00  0.00              
ATOM   1136 1HG  ARG A  80     -17.513  38.011 -86.889  1.00  0.00              
ATOM   1137 2HG  ARG A  80     -16.115  38.995 -87.385  1.00  0.00              
ATOM   1138 1HD  ARG A  80     -17.749  39.465 -84.868  1.00  0.00              
ATOM   1139 2HD  ARG A  80     -16.219  38.559 -84.919  1.00  0.00              
ATOM   1140  HE  ARG A  80     -15.678  41.206 -85.994  1.00  0.00              
ATOM   1141 1HH1 ARG A  80     -16.606  39.761 -82.972  1.00  0.00              
ATOM   1142 2HH1 ARG A  80     -15.844  41.073 -82.095  1.00  0.00              
ATOM   1143 1HH2 ARG A  80     -14.779  42.751 -84.987  1.00  0.00              
ATOM   1144 2HH2 ARG A  80     -14.811  42.764 -83.234  1.00  0.00              
ATOM   1145  N   LYS B  10      -2.640  15.560 -68.019  1.00 23.61              
ATOM   1146  CA  LYS B  10      -1.603  14.582 -68.330  1.00 19.49              
ATOM   1147  C   LYS B  10      -1.288  14.631 -69.825  1.00 12.64              
ATOM   1148  O   LYS B  10      -2.052  14.121 -70.644  1.00 12.85              
ATOM   1149  CB  LYS B  10      -2.085  13.186 -67.939  1.00 27.71              
ATOM   1150  CG  LYS B  10      -1.004  12.124 -67.954  1.00 35.53              
ATOM   1151  CD  LYS B  10       0.085  12.435 -66.942  1.00 43.10              
ATOM   1152  CE  LYS B  10       1.079  11.293 -66.853  1.00 44.49              
ATOM   1153  NZ  LYS B  10       1.634  10.955 -68.189  1.00 48.88              
ATOM   1154 1H   LYS B  10      -3.509  15.260 -67.625  1.00  0.00              
ATOM   1155 2H   LYS B  10      -2.455  16.295 -67.369  1.00  0.00              
ATOM   1156 3H   LYS B  10      -3.024  16.129 -68.746  1.00  0.00              
ATOM   1157  HA  LYS B  10      -0.696  14.816 -67.770  1.00  0.00              
ATOM   1158 1HB  LYS B  10      -2.505  13.262 -66.936  1.00  0.00              
ATOM   1159 2HB  LYS B  10      -2.873  12.911 -68.640  1.00  0.00              
ATOM   1160 1HG  LYS B  10      -1.460  11.162 -67.715  1.00  0.00              
ATOM   1161 2HG  LYS B  10      -0.574  12.082 -68.953  1.00  0.00              
ATOM   1162 1HD  LYS B  10       0.597  13.346 -67.253  1.00  0.00              
ATOM   1163 2HD  LYS B  10      -0.379  12.595 -65.969  1.00  0.00              
ATOM   1164 1HE  LYS B  10       1.884  11.593 -66.184  1.00  0.00              
ATOM   1165 2HE  LYS B  10       0.566  10.426 -66.437  1.00  0.00              
ATOM   1166 1HZ  LYS B  10       2.290  10.192 -68.098  1.00  0.00              
ATOM   1167 2HZ  LYS B  10       0.883  10.680 -68.807  1.00  0.00              
ATOM   1168 3HZ  LYS B  10       2.105  11.761 -68.571  1.00  0.00              
ATOM   1169  N   ARG B  11      -0.157  15.238 -70.175  1.00 10.27              
ATOM   1170  CA  ARG B  11       0.231  15.382 -71.573  1.00 10.62              
ATOM   1171  C   ARG B  11       1.728  15.210 -71.761  1.00 10.19              
ATOM   1172  O   ARG B  11       2.508  15.400 -70.828  1.00  9.91              
ATOM   1173  CB  ARG B  11      -0.185  16.763 -72.060  1.00 14.21              
ATOM   1174  CG  ARG B  11       0.392  17.869 -71.195  1.00 23.24              
ATOM   1175  CD  ARG B  11      -0.308  19.187 -71.421  1.00 31.44              
ATOM   1176  NE  ARG B  11       0.351  20.285 -70.717  1.00 27.17              
ATOM   1177  CZ  ARG B  11       0.440  20.387 -69.396  1.00 37.04              
ATOM   1178  NH1 ARG B  11      -0.089  19.456 -68.614  1.00 33.69              
ATOM   1179  NH2 ARG B  11       1.058  21.429 -68.853  1.00 39.44              
ATOM   1180  H   ARG B  11       0.447  15.609 -69.456  1.00  0.00              
ATOM   1181  HA  ARG B  11      -0.308  14.655 -72.182  1.00  0.00              
ATOM   1182 1HB  ARG B  11       0.165  16.857 -73.088  1.00  0.00              
ATOM   1183 2HB  ARG B  11      -1.274  16.792 -72.043  1.00  0.00              
ATOM   1184 1HG  ARG B  11       0.284  17.582 -70.148  1.00  0.00              
ATOM   1185 2HG  ARG B  11       1.450  17.979 -71.434  1.00  0.00              
ATOM   1186 1HD  ARG B  11      -0.310  19.407 -72.488  1.00  0.00              
ATOM   1187 2HD  ARG B  11      -1.334  19.108 -71.065  1.00  0.00              
ATOM   1188  HE  ARG B  11       0.821  21.100 -71.090  1.00  0.00              
ATOM   1189 1HH1 ARG B  11      -0.561  18.664 -69.026  1.00  0.00              
ATOM   1190 2HH1 ARG B  11      -0.016  19.543 -67.611  1.00  0.00              
ATOM   1191 1HH2 ARG B  11       1.459  22.141 -69.448  1.00  0.00              
ATOM   1192 2HH2 ARG B  11       1.124  21.505 -67.848  1.00  0.00              
ATOM   1193  N   LEU B  12       2.112  14.852 -72.982  1.00  8.68              
ATOM   1194  CA  LEU B  12       3.507  14.652 -73.359  1.00  8.99              
ATOM   1195  C   LEU B  12       3.923  15.968 -74.004  1.00 10.37              
ATOM   1196  O   LEU B  12       3.411  16.329 -75.069  1.00 12.43              
ATOM   1197  CB  LEU B  12       3.584  13.499 -74.351  1.00 12.34              
ATOM   1198  CG  LEU B  12       4.936  12.897 -74.710  1.00 12.53              
ATOM   1199  CD1 LEU B  12       5.708  12.509 -73.458  1.00 13.59              
ATOM   1200  CD2 LEU B  12       4.686  11.684 -75.589  1.00 13.32              
ATOM   1201  H   LEU B  12       1.390  14.715 -73.675  1.00  0.00              
ATOM   1202  HA  LEU B  12       4.093  14.414 -72.472  1.00  0.00              
ATOM   1203 1HB  LEU B  12       3.013  12.753 -73.800  1.00  0.00              
ATOM   1204 2HB  LEU B  12       3.072  13.734 -75.284  1.00  0.00              
ATOM   1205  HG  LEU B  12       5.478  13.642 -75.293  1.00  0.00              
ATOM   1206 1HD1 LEU B  12       6.670  12.081 -73.740  1.00  0.00              
ATOM   1207 2HD1 LEU B  12       5.872  13.394 -72.842  1.00  0.00              
ATOM   1208 3HD1 LEU B  12       5.136  11.774 -72.892  1.00  0.00              
ATOM   1209 1HD2 LEU B  12       5.640  11.232 -75.863  1.00  0.00              
ATOM   1210 2HD2 LEU B  12       4.082  10.958 -75.044  1.00  0.00              
ATOM   1211 3HD2 LEU B  12       4.158  11.991 -76.491  1.00  0.00              
ATOM   1212  N   VAL B  13       4.872  16.659 -73.382  1.00  8.86              
ATOM   1213  CA  VAL B  13       5.273  17.987 -73.818  1.00 10.60              
ATOM   1214  C   VAL B  13       6.764  18.182 -74.049  1.00  8.62              
ATOM   1215  O   VAL B  13       7.599  17.615 -73.340  1.00  9.56              
ATOM   1216  CB  VAL B  13       4.825  19.033 -72.768  1.00  9.31              
ATOM   1217  CG1 VAL B  13       5.033  20.443 -73.295  1.00 11.03              
ATOM   1218  CG2 VAL B  13       3.374  18.800 -72.387  1.00  6.90              
ATOM   1219  H   VAL B  13       5.328  16.246 -72.580  1.00  0.00              
ATOM   1220  HA  VAL B  13       4.842  18.232 -74.789  1.00  0.00              
ATOM   1221  HB  VAL B  13       5.418  18.903 -71.863  1.00  0.00              
ATOM   1222 1HG1 VAL B  13       4.713  21.164 -72.542  1.00  0.00              
ATOM   1223 2HG1 VAL B  13       6.088  20.597 -73.517  1.00  0.00              
ATOM   1224 3HG1 VAL B  13       4.446  20.582 -74.203  1.00  0.00              
ATOM   1225 1HG2 VAL B  13       3.068  19.540 -71.648  1.00  0.00              
ATOM   1226 2HG2 VAL B  13       2.747  18.893 -73.274  1.00  0.00              
ATOM   1227 3HG2 VAL B  13       3.263  17.801 -71.966  1.00  0.00              
ATOM   1228  N   LYS B  14       7.082  19.017 -75.033  1.00  8.72              
ATOM   1229  CA  LYS B  14       8.458  19.365 -75.346  1.00  9.55              
ATOM   1230  C   LYS B  14       8.477  20.706 -76.060  1.00  8.42              
ATOM   1231  O   LYS B  14       7.594  21.007 -76.869  1.00  9.06              
ATOM   1232  CB  LYS B  14       9.119  18.307 -76.236  1.00  8.78              
ATOM   1233  CG  LYS B  14      10.563  18.649 -76.607  1.00 10.33              
ATOM   1234  CD  LYS B  14      11.238  17.521 -77.367  1.00 10.80              
ATOM   1235  CE  LYS B  14      12.608  17.945 -77.874  1.00 13.11              
ATOM   1236  NZ  LYS B  14      13.314  16.821 -78.544  1.00 14.23              
ATOM   1237  H   LYS B  14       6.336  19.421 -75.581  1.00  0.00              
ATOM   1238  HA  LYS B  14       9.038  19.442 -74.425  1.00  0.00              
ATOM   1239 1HB  LYS B  14       9.087  17.364 -75.689  1.00  0.00              
ATOM   1240 2HB  LYS B  14       8.511  18.223 -77.137  1.00  0.00              
ATOM   1241 1HG  LYS B  14      10.558  19.546 -77.227  1.00  0.00              
ATOM   1242 2HG  LYS B  14      11.118  18.845 -75.691  1.00  0.00              
ATOM   1243 1HD  LYS B  14      11.344  16.666 -76.698  1.00  0.00              
ATOM   1244 2HD  LYS B  14      10.607  17.245 -78.212  1.00  0.00              
ATOM   1245 1HE  LYS B  14      12.473  18.764 -78.578  1.00  0.00              
ATOM   1246 2HE  LYS B  14      13.195  18.292 -77.023  1.00  0.00              
ATOM   1247 1HZ  LYS B  14      14.219  17.137 -78.867  1.00  0.00              
ATOM   1248 2HZ  LYS B  14      13.437  16.062 -77.888  1.00  0.00              
ATOM   1249 3HZ  LYS B  14      12.768  16.501 -79.331  1.00  0.00              
ATOM   1250  N   THR B  15       9.472  21.523 -75.740  1.00  9.22              
ATOM   1251  CA  THR B  15       9.621  22.815 -76.387  1.00 10.04              
ATOM   1252  C   THR B  15      10.813  22.735 -77.327  1.00  9.52              
ATOM   1253  O   THR B  15      11.812  22.066 -77.036  1.00 14.01              
ATOM   1254  CB  THR B  15       9.852  23.944 -75.370  1.00 12.91              
ATOM   1255  OG1 THR B  15      11.029  23.668 -74.601  1.00 19.02              
ATOM   1256  CG2 THR B  15       8.653  24.074 -74.445  1.00 12.72              
ATOM   1257  H   THR B  15      10.140  21.246 -75.036  1.00  0.00              
ATOM   1258  HA  THR B  15       8.724  23.046 -76.960  1.00  0.00              
ATOM   1259  HB  THR B  15      10.001  24.881 -75.907  1.00  0.00              
ATOM   1260  HG1 THR B  15      11.413  22.838 -74.892  1.00  0.00              
ATOM   1261 1HG2 THR B  15       8.832  24.878 -73.731  1.00  0.00              
ATOM   1262 2HG2 THR B  15       7.763  24.300 -75.032  1.00  0.00              
ATOM   1263 3HG2 THR B  15       8.506  23.138 -73.908  1.00  0.00              
ATOM   1264  N   PHE B  16      10.687  23.399 -78.466  1.00 10.03              
ATOM   1265  CA  PHE B  16      11.727  23.436 -79.480  1.00 10.93              
ATOM   1266  C   PHE B  16      12.125  24.889 -79.680  1.00 10.09              
ATOM   1267  O   PHE B  16      11.265  25.754 -79.860  1.00 11.16              
ATOM   1268  CB  PHE B  16      11.202  22.843 -80.787  1.00 10.38              
ATOM   1269  CG  PHE B  16      10.806  21.397 -80.680  1.00  9.31              
ATOM   1270  CD1 PHE B  16       9.595  21.027 -80.092  1.00  9.69              
ATOM   1271  CD2 PHE B  16      11.651  20.400 -81.157  1.00 10.21              
ATOM   1272  CE1 PHE B  16       9.237  19.681 -79.982  1.00 11.16              
ATOM   1273  CE2 PHE B  16      11.299  19.054 -81.051  1.00 11.35              
ATOM   1274  CZ  PHE B  16      10.091  18.695 -80.463  1.00 11.37              
ATOM   1275  H   PHE B  16       9.824  23.900 -78.628  1.00  0.00              
ATOM   1276  HA  PHE B  16      12.588  22.853 -79.149  1.00  0.00              
ATOM   1277 1HB  PHE B  16      10.316  23.386 -81.116  1.00  0.00              
ATOM   1278 2HB  PHE B  16      11.968  22.900 -81.559  1.00  0.00              
ATOM   1279  HD1 PHE B  16       8.927  21.803 -79.716  1.00  0.00              
ATOM   1280  HD2 PHE B  16      12.599  20.681 -81.618  1.00  0.00              
ATOM   1281  HE1 PHE B  16       8.289  19.406 -79.521  1.00  0.00              
ATOM   1282  HE2 PHE B  16      11.971  18.283 -81.428  1.00  0.00              
ATOM   1283  HZ  PHE B  16       9.815  17.645 -80.378  1.00  0.00              
ATOM   1284  N   ALA B  17      13.426  25.156 -79.637  1.00 11.89              
ATOM   1285  CA  ALA B  17      13.945  26.510 -79.784  1.00 12.47              
ATOM   1286  C   ALA B  17      14.315  26.863 -81.217  1.00 12.07              
ATOM   1287  O   ALA B  17      14.789  26.021 -81.978  1.00 14.38              
ATOM   1288  CB  ALA B  17      15.157  26.698 -78.876  1.00 16.39              
ATOM   1289  H   ALA B  17      14.073  24.393 -79.496  1.00  0.00              
ATOM   1290  HA  ALA B  17      13.168  27.216 -79.488  1.00  0.00              
ATOM   1291 1HB  ALA B  17      15.541  27.712 -78.989  1.00  0.00              
ATOM   1292 2HB  ALA B  17      14.864  26.535 -77.839  1.00  0.00              
ATOM   1293 3HB  ALA B  17      15.931  25.984 -79.152  1.00  0.00              
ATOM   1294  N   PHE B  18      14.092  28.127 -81.571  1.00 13.47              
ATOM   1295  CA  PHE B  18      14.402  28.643 -82.898  1.00 13.21              
ATOM   1296  C   PHE B  18      14.963  30.053 -82.757  1.00 14.19              
ATOM   1297  O   PHE B  18      14.806  30.685 -81.717  1.00 12.94              
ATOM   1298  CB  PHE B  18      13.146  28.660 -83.773  1.00 14.89              
ATOM   1299  CG  PHE B  18      12.532  27.306 -83.957  1.00 14.26              
ATOM   1300  CD1 PHE B  18      11.604  26.817 -83.041  1.00 13.55              
ATOM   1301  CD2 PHE B  18      12.930  26.489 -85.009  1.00 15.89              
ATOM   1302  CE1 PHE B  18      11.087  25.530 -83.169  1.00 15.00              
ATOM   1303  CE2 PHE B  18      12.419  25.201 -85.143  1.00 18.82              
ATOM   1304  CZ  PHE B  18      11.496  24.723 -84.218  1.00 15.48              
ATOM   1305  H   PHE B  18      13.691  28.748 -80.883  1.00  0.00              
ATOM   1306  HA  PHE B  18      15.150  28.009 -83.377  1.00  0.00              
ATOM   1307 1HB  PHE B  18      12.383  29.293 -83.323  1.00  0.00              
ATOM   1308 2HB  PHE B  18      13.387  29.034 -84.767  1.00  0.00              
ATOM   1309  HD1 PHE B  18      11.283  27.454 -82.217  1.00  0.00              
ATOM   1310  HD2 PHE B  18      13.653  26.866 -85.732  1.00  0.00              
ATOM   1311  HE1 PHE B  18      10.363  25.160 -82.444  1.00  0.00              
ATOM   1312  HE2 PHE B  18      12.740  24.567 -85.969  1.00  0.00              
ATOM   1313  HZ  PHE B  18      11.097  23.714 -84.318  1.00  0.00              
ATOM   1314  N   PRO B  19      15.637  30.562 -83.801  1.00 15.59              
ATOM   1315  CA  PRO B  19      16.217  31.908 -83.755  1.00 17.01              
ATOM   1316  C   PRO B  19      15.214  33.048 -83.925  1.00 17.90              
ATOM   1317  O   PRO B  19      15.524  34.201 -83.626  1.00 19.86              
ATOM   1318  CB  PRO B  19      17.241  31.871 -84.883  1.00 18.94              
ATOM   1319  CG  PRO B  19      16.563  31.009 -85.894  1.00 18.74              
ATOM   1320  CD  PRO B  19      16.017  29.873 -85.048  1.00 18.87              
ATOM   1321  HA  PRO B  19      16.670  32.144 -82.780  1.00  0.00              
ATOM   1322 1HB  PRO B  19      17.453  32.879 -85.269  1.00  0.00              
ATOM   1323 2HB  PRO B  19      18.198  31.446 -84.546  1.00  0.00              
ATOM   1324 1HG  PRO B  19      15.768  31.560 -86.418  1.00  0.00              
ATOM   1325 2HG  PRO B  19      17.271  30.660 -86.659  1.00  0.00              
ATOM   1326 1HD  PRO B  19      15.153  29.381 -85.518  1.00  0.00              
ATOM   1327 2HD  PRO B  19      16.770  29.091 -84.865  1.00  0.00              
ATOM   1328  N   ASN B  20      14.016  32.727 -84.402  1.00 15.93              
ATOM   1329  CA  ASN B  20      12.992  33.742 -84.618  1.00 14.05              
ATOM   1330  C   ASN B  20      11.589  33.141 -84.590  1.00 13.81              
ATOM   1331  O   ASN B  20      11.391  32.021 -84.119  1.00 15.02              
ATOM   1332  CB  ASN B  20      13.226  34.432 -85.964  1.00 17.19              
ATOM   1333  CG  ASN B  20      13.372  33.445 -87.102  1.00 16.84              
ATOM   1334  OD1 ASN B  20      12.650  32.449 -87.170  1.00 19.01              
ATOM   1335  ND2 ASN B  20      14.301  33.717 -88.011  1.00 23.90              
ATOM   1336  H   ASN B  20      13.807  31.763 -84.619  1.00  0.00              
ATOM   1337  HA  ASN B  20      13.046  34.495 -83.830  1.00  0.00              
ATOM   1338 1HB  ASN B  20      12.606  35.274 -86.275  1.00  0.00              
ATOM   1339 2HB  ASN B  20      14.214  34.795 -85.678  1.00  0.00              
ATOM   1340 1HD2 ASN B  20      14.440  33.099 -88.785  1.00  0.00              
ATOM   1341 2HD2 ASN B  20      14.862  34.541 -87.921  1.00  0.00              
ATOM   1342  N   HIS B  21      10.617  33.897 -85.093  1.00  0.00              
ATOM   1343  CA  HIS B  21       9.230  33.446 -85.136  1.00  0.00              
ATOM   1344  C   HIS B  21       8.980  32.621 -86.395  1.00  0.00              
ATOM   1345  O   HIS B  21       8.327  31.581 -86.350  1.00  0.00              
ATOM   1346  CB  HIS B  21       8.266  34.636 -85.082  1.00  0.00              
ATOM   1347  CG  HIS B  21       6.826  34.239 -84.980  1.00  0.00              
ATOM   1348  ND1 HIS B  21       6.050  33.964 -86.087  1.00  0.00              
ATOM   1349  CD2 HIS B  21       6.021  34.071 -83.905  1.00  0.00              
ATOM   1350  CE1 HIS B  21       4.829  33.644 -85.695  1.00  0.00              
ATOM   1351  NE2 HIS B  21       4.786  33.702 -84.377  1.00  0.00              
ATOM   1352  H   HIS B  21      10.849  34.810 -85.456  1.00  0.00              
ATOM   1353  HA  HIS B  21       9.014  32.829 -84.263  1.00  0.00              
ATOM   1354 1HB  HIS B  21       8.481  35.255 -84.211  1.00  0.00              
ATOM   1355 2HB  HIS B  21       8.361  35.237 -85.986  1.00  0.00              
ATOM   1356  HD1 HIS B  21       6.365  33.925 -87.035  1.00  0.00              
ATOM   1357  HD2 HIS B  21       6.187  34.175 -82.832  1.00  0.00              
ATOM   1358  HE1 HIS B  21       4.061  33.390 -86.425  1.00  0.00              
ATOM   1359  N   ARG B  22       9.507  33.103 -87.518  1.00  0.00              
ATOM   1360  CA  ARG B  22       9.346  32.449 -88.811  1.00  0.00              
ATOM   1361  C   ARG B  22       9.701  30.962 -88.797  1.00  0.00              
ATOM   1362  O   ARG B  22       8.921  30.125 -89.257  1.00  0.00              
ATOM   1363  CB  ARG B  22      10.118  33.180 -89.899  1.00  0.00              
ATOM   1364  CG  ARG B  22       9.539  34.529 -90.298  1.00  0.00              
ATOM   1365  CD  ARG B  22      10.329  35.255 -91.325  1.00  0.00              
ATOM   1366  NE  ARG B  22       9.802  36.564 -91.676  1.00  0.00              
ATOM   1367  CZ  ARG B  22      10.412  37.438 -92.500  1.00  0.00              
ATOM   1368  NH1 ARG B  22      11.584  37.165 -93.030  1.00  0.00              
ATOM   1369  NH2 ARG B  22       9.812  38.590 -92.744  1.00  0.00              
ATOM   1370  H   ARG B  22      10.041  33.959 -87.462  1.00  0.00              
ATOM   1371  HA  ARG B  22       8.309  32.529 -89.138  1.00  0.00              
ATOM   1372 1HB  ARG B  22      11.133  33.320 -89.531  1.00  0.00              
ATOM   1373 2HB  ARG B  22      10.135  32.526 -90.771  1.00  0.00              
ATOM   1374 1HG  ARG B  22       8.536  34.373 -90.694  1.00  0.00              
ATOM   1375 2HG  ARG B  22       9.485  35.158 -89.409  1.00  0.00              
ATOM   1376 1HD  ARG B  22      11.343  35.399 -90.955  1.00  0.00              
ATOM   1377 2HD  ARG B  22      10.356  34.659 -92.237  1.00  0.00              
ATOM   1378  HE  ARG B  22       8.946  37.014 -91.382  1.00  0.00              
ATOM   1379 1HH1 ARG B  22      12.038  36.287 -92.820  1.00  0.00              
ATOM   1380 2HH1 ARG B  22      12.025  37.833 -93.645  1.00  0.00              
ATOM   1381 1HH2 ARG B  22       8.919  38.791 -92.314  1.00  0.00              
ATOM   1382 2HH2 ARG B  22      10.247  39.263 -93.356  1.00  0.00              
ATOM   1383  N   GLU B  23      10.878  30.640 -88.276  1.00 12.38              
ATOM   1384  CA  GLU B  23      11.316  29.251 -88.220  1.00 13.83              
ATOM   1385  C   GLU B  23      10.460  28.419 -87.269  1.00 11.71              
ATOM   1386  O   GLU B  23      10.256  27.224 -87.495  1.00 11.16              
ATOM   1387  CB  GLU B  23      12.789  29.164 -87.810  1.00 15.51              
ATOM   1388  CG  GLU B  23      13.753  29.751 -88.833  1.00 21.87              
ATOM   1389  CD  GLU B  23      15.184  29.294 -88.621  1.00 27.31              
ATOM   1390  OE1 GLU B  23      16.074  29.759 -89.364  1.00 35.95              
ATOM   1391  OE2 GLU B  23      15.421  28.466 -87.717  1.00 31.30              
ATOM   1392  H   GLU B  23      11.484  31.361 -87.911  1.00  0.00              
ATOM   1393  HA  GLU B  23      11.201  28.787 -89.201  1.00  0.00              
ATOM   1394 1HB  GLU B  23      12.889  29.698 -86.865  1.00  0.00              
ATOM   1395 2HB  GLU B  23      13.016  28.109 -87.656  1.00  0.00              
ATOM   1396 1HG  GLU B  23      13.471  29.541 -89.864  1.00  0.00              
ATOM   1397 2HG  GLU B  23      13.695  30.823 -88.653  1.00  0.00              
ATOM   1398  N   ALA B  24       9.966  29.052 -86.208  1.00  0.00              
ATOM   1399  CA  ALA B  24       9.112  28.365 -85.242  1.00  0.00              
ATOM   1400  C   ALA B  24       7.815  27.983 -85.950  1.00  0.00              
ATOM   1401  O   ALA B  24       7.336  26.856 -85.838  1.00  0.00              
ATOM   1402  CB  ALA B  24       8.821  29.277 -84.054  1.00  0.00              
ATOM   1403  H   ALA B  24      10.184  30.028 -86.065  1.00  0.00              
ATOM   1404  HA  ALA B  24       9.634  27.478 -84.883  1.00  0.00              
ATOM   1405 1HB  ALA B  24       8.184  28.752 -83.341  1.00  0.00              
ATOM   1406 2HB  ALA B  24       9.758  29.551 -83.568  1.00  0.00              
ATOM   1407 3HB  ALA B  24       8.314  30.176 -84.400  1.00  0.00              
ATOM   1408  N   GLY B  25       7.259  28.928 -86.700  1.00  0.00              
ATOM   1409  CA  GLY B  25       6.030  28.682 -87.437  1.00  0.00              
ATOM   1410  C   GLY B  25       6.251  27.605 -88.505  1.00  0.00              
ATOM   1411  O   GLY B  25       5.387  26.753 -88.719  1.00  0.00              
ATOM   1412  H   GLY B  25       7.697  29.835 -86.763  1.00  0.00              
ATOM   1413 1HA  GLY B  25       5.259  28.349 -86.742  1.00  0.00              
ATOM   1414 2HA  GLY B  25       5.711  29.607 -87.917  1.00  0.00              
ATOM   1415  N   ASP B  26       7.407  27.639 -89.171  1.00 12.41              
ATOM   1416  CA  ASP B  26       7.713  26.639 -90.194  1.00 12.74              
ATOM   1417  C   ASP B  26       7.672  25.238 -89.579  1.00 11.07              
ATOM   1418  O   ASP B  26       7.107  24.310 -90.155  1.00 12.29              
ATOM   1419  CB  ASP B  26       9.108  26.861 -90.800  1.00 12.81              
ATOM   1420  CG  ASP B  26       9.202  28.123 -91.647  1.00 14.97              
ATOM   1421  OD1 ASP B  26       8.165  28.582 -92.177  1.00 17.04              
ATOM   1422  OD2 ASP B  26      10.329  28.641 -91.793  1.00 17.07              
ATOM   1423  H   ASP B  26       8.084  28.360 -88.970  1.00  0.00              
ATOM   1424  HA  ASP B  26       6.981  26.699 -90.999  1.00  0.00              
ATOM   1425 1HB  ASP B  26       9.910  26.844 -90.062  1.00  0.00              
ATOM   1426 2HB  ASP B  26       9.182  25.980 -91.439  1.00  0.00              
ATOM   1427  N   PHE B  27       8.275  25.094 -88.405  1.00 10.46              
ATOM   1428  CA  PHE B  27       8.306  23.804 -87.728  1.00 11.04              
ATOM   1429  C   PHE B  27       6.900  23.378 -87.320  1.00  9.55              
ATOM   1430  O   PHE B  27       6.528  22.217 -87.468  1.00  9.97              
ATOM   1431  CB  PHE B  27       9.208  23.881 -86.499  1.00 11.88              
ATOM   1432  CG  PHE B  27       9.288  22.597 -85.726  1.00 12.55              
ATOM   1433  CD1 PHE B  27       9.898  21.475 -86.277  1.00 15.94              
ATOM   1434  CD2 PHE B  27       8.742  22.506 -84.451  1.00 15.34              
ATOM   1435  CE1 PHE B  27       9.964  20.277 -85.565  1.00 20.37              
ATOM   1436  CE2 PHE B  27       8.804  21.312 -83.732  1.00 18.20              
ATOM   1437  CZ  PHE B  27       9.416  20.199 -84.292  1.00 19.15              
ATOM   1438  H   PHE B  27       8.722  25.888 -87.969  1.00  0.00              
ATOM   1439  HA  PHE B  27       8.695  23.041 -88.404  1.00  0.00              
ATOM   1440 1HB  PHE B  27      10.226  24.131 -86.796  1.00  0.00              
ATOM   1441 2HB  PHE B  27       8.836  24.638 -85.809  1.00  0.00              
ATOM   1442  HD1 PHE B  27      10.329  21.539 -87.277  1.00  0.00              
ATOM   1443  HD2 PHE B  27       8.261  23.382 -84.013  1.00  0.00              
ATOM   1444  HE1 PHE B  27      10.446  19.406 -86.008  1.00  0.00              
ATOM   1445  HE2 PHE B  27       8.372  21.250 -82.733  1.00  0.00              
ATOM   1446  HZ  PHE B  27       9.464  19.266 -83.733  1.00  0.00              
ATOM   1447  N   MET B  28       6.117  24.325 -86.816  1.00  0.00              
ATOM   1448  CA  MET B  28       4.755  24.026 -86.406  1.00  0.00              
ATOM   1449  C   MET B  28       3.957  23.465 -87.579  1.00  0.00              
ATOM   1450  O   MET B  28       3.149  22.560 -87.412  1.00  0.00              
ATOM   1451  CB  MET B  28       4.081  25.279 -85.850  1.00  0.00              
ATOM   1452  CG  MET B  28       2.606  25.105 -85.517  1.00  0.00              
ATOM   1453  SD  MET B  28       1.539  25.306 -86.957  1.00  0.00              
ATOM   1454  CE  MET B  28       1.651  27.073 -87.218  1.00  0.00              
ATOM   1455  H   MET B  28       6.466  25.267 -86.715  1.00  0.00              
ATOM   1456  HA  MET B  28       4.785  23.273 -85.617  1.00  0.00              
ATOM   1457 1HB  MET B  28       4.627  25.559 -84.950  1.00  0.00              
ATOM   1458 2HB  MET B  28       4.194  26.061 -86.602  1.00  0.00              
ATOM   1459 1HG  MET B  28       2.466  24.107 -85.104  1.00  0.00              
ATOM   1460 2HG  MET B  28       2.338  25.849 -84.767  1.00  0.00              
ATOM   1461 1HE  MET B  28       1.043  27.354 -88.078  1.00  0.00              
ATOM   1462 2HE  MET B  28       1.290  27.596 -86.331  1.00  0.00              
ATOM   1463 3HE  MET B  28       2.690  27.349 -87.403  1.00  0.00              
ATOM   1464  N   ASN B  29       4.181  24.005 -88.772  1.00  0.00              
ATOM   1465  CA  ASN B  29       3.470  23.523 -89.948  1.00  0.00              
ATOM   1466  C   ASN B  29       3.854  22.089 -90.298  1.00  0.00              
ATOM   1467  O   ASN B  29       3.018  21.321 -90.768  1.00  0.00              
ATOM   1468  CB  ASN B  29       3.704  24.431 -91.141  1.00  0.00              
ATOM   1469  CG  ASN B  29       2.988  25.750 -91.048  1.00  0.00              
ATOM   1470  OD1 ASN B  29       2.013  25.898 -90.302  1.00  0.00              
ATOM   1471  ND2 ASN B  29       3.414  26.683 -91.861  1.00  0.00              
ATOM   1472  H   ASN B  29       4.848  24.757 -88.873  1.00  0.00              
ATOM   1473  HA  ASN B  29       2.397  23.497 -89.748  1.00  0.00              
ATOM   1474 1HB  ASN B  29       4.711  24.598 -91.527  1.00  0.00              
ATOM   1475 2HB  ASN B  29       3.157  23.782 -91.824  1.00  0.00              
ATOM   1476 1HD2 ASN B  29       2.984  27.586 -91.853  1.00  0.00              
ATOM   1477 2HD2 ASN B  29       4.169  26.493 -92.488  1.00  0.00              
ATOM   1478  N   ARG B  30       5.112  21.726 -90.067  1.00 10.13              
ATOM   1479  CA  ARG B  30       5.545  20.360 -90.341  1.00 10.66              
ATOM   1480  C   ARG B  30       4.889  19.416 -89.327  1.00  7.66              
ATOM   1481  O   ARG B  30       4.503  18.306 -89.675  1.00  9.29              
ATOM   1482  CB  ARG B  30       7.066  20.259 -90.262  1.00 10.53              
ATOM   1483  CG  ARG B  30       7.775  21.039 -91.362  1.00 12.23              
ATOM   1484  CD  ARG B  30       9.279  20.888 -91.264  1.00 17.00              
ATOM   1485  NE  ARG B  30       9.697  19.507 -91.478  1.00 18.24              
ATOM   1486  CZ  ARG B  30      10.885  19.024 -91.134  1.00 18.39              
ATOM   1487  NH1 ARG B  30      11.782  19.811 -90.553  1.00 26.71              
ATOM   1488  NH2 ARG B  30      11.176  17.752 -91.367  1.00 21.52              
ATOM   1489  H   ARG B  30       5.779  22.390 -89.700  1.00  0.00              
ATOM   1490  HA  ARG B  30       5.275  20.085 -91.360  1.00  0.00              
ATOM   1491 1HB  ARG B  30       7.359  20.638 -89.284  1.00  0.00              
ATOM   1492 2HB  ARG B  30       7.317  19.200 -90.332  1.00  0.00              
ATOM   1493 1HG  ARG B  30       7.435  20.665 -92.328  1.00  0.00              
ATOM   1494 2HG  ARG B  30       7.508  22.092 -91.266  1.00  0.00              
ATOM   1495 1HD  ARG B  30       9.749  21.518 -92.019  1.00  0.00              
ATOM   1496 2HD  ARG B  30       9.603  21.204 -90.273  1.00  0.00              
ATOM   1497  HE  ARG B  30       9.189  18.738 -91.895  1.00  0.00              
ATOM   1498 1HH1 ARG B  30      11.558  20.779 -90.372  1.00  0.00              
ATOM   1499 2HH1 ARG B  30      12.684  19.439 -90.294  1.00  0.00              
ATOM   1500 1HH2 ARG B  30      10.491  17.152 -91.806  1.00  0.00              
ATOM   1501 2HH2 ARG B  30      12.080  17.388 -91.105  1.00  0.00              
ATOM   1502  N   VAL B  31       4.767  19.858 -88.075  1.00  8.75              
ATOM   1503  CA  VAL B  31       4.124  19.036 -87.054  1.00  8.95              
ATOM   1504  C   VAL B  31       2.647  18.892 -87.438  1.00  8.96              
ATOM   1505  O   VAL B  31       2.049  17.837 -87.248  1.00  9.86              
ATOM   1506  CB  VAL B  31       4.251  19.666 -85.643  1.00  8.47              
ATOM   1507  CG1 VAL B  31       3.519  18.806 -84.615  1.00 10.12              
ATOM   1508  CG2 VAL B  31       5.718  19.791 -85.257  1.00 11.68              
ATOM   1509  H   VAL B  31       5.120  20.770 -87.822  1.00  0.00              
ATOM   1510  HA  VAL B  31       4.554  18.034 -87.024  1.00  0.00              
ATOM   1511  HB  VAL B  31       3.838  20.675 -85.668  1.00  0.00              
ATOM   1512 1HG1 VAL B  31       3.615  19.258 -83.627  1.00  0.00              
ATOM   1513 2HG1 VAL B  31       2.465  18.737 -84.882  1.00  0.00              
ATOM   1514 3HG1 VAL B  31       3.956  17.808 -84.599  1.00  0.00              
ATOM   1515 1HG2 VAL B  31       5.797  20.235 -84.265  1.00  0.00              
ATOM   1516 2HG2 VAL B  31       6.176  18.802 -85.250  1.00  0.00              
ATOM   1517 3HG2 VAL B  31       6.231  20.425 -85.980  1.00  0.00              
ATOM   1518  N   GLY B  32       2.070  19.954 -87.994  1.00  0.00              
ATOM   1519  CA  GLY B  32       0.679  19.901 -88.416  1.00  0.00              
ATOM   1520  C   GLY B  32       0.454  18.885 -89.528  1.00  0.00              
ATOM   1521  O   GLY B  32      -0.545  18.165 -89.525  1.00  0.00              
ATOM   1522  H   GLY B  32       2.593  20.808 -88.128  1.00  0.00              
ATOM   1523 1HA  GLY B  32       0.058  19.625 -87.564  1.00  0.00              
ATOM   1524 2HA  GLY B  32       0.380  20.884 -88.780  1.00  0.00              
ATOM   1525  N   ALA B  33       1.380  18.818 -90.483  1.00 11.61              
ATOM   1526  CA  ALA B  33       1.266  17.868 -91.588  1.00 12.16              
ATOM   1527  C   ALA B  33       1.354  16.447 -91.045  1.00 11.51              
ATOM   1528  O   ALA B  33       0.635  15.549 -91.487  1.00 12.12              
ATOM   1529  CB  ALA B  33       2.370  18.111 -92.612  1.00 13.75              
ATOM   1530  H   ALA B  33       2.179  19.436 -90.445  1.00  0.00              
ATOM   1531  HA  ALA B  33       0.301  18.014 -92.076  1.00  0.00              
ATOM   1532 1HB  ALA B  33       2.271  17.396 -93.429  1.00  0.00              
ATOM   1533 2HB  ALA B  33       2.286  19.125 -93.004  1.00  0.00              
ATOM   1534 3HB  ALA B  33       3.342  17.984 -92.136  1.00  0.00              
ATOM   1535  N   LEU B  34       2.245  16.252 -90.080  1.00 11.29              
ATOM   1536  CA  LEU B  34       2.425  14.956 -89.443  1.00 11.51              
ATOM   1537  C   LEU B  34       1.118  14.547 -88.761  1.00  9.32              
ATOM   1538  O   LEU B  34       0.661  13.409 -88.889  1.00 11.34              
ATOM   1539  CB  LEU B  34       3.557  15.051 -88.417  1.00 12.53              
ATOM   1540  CG  LEU B  34       3.703  13.923 -87.397  1.00 12.31              
ATOM   1541  CD1 LEU B  34       3.987  12.612 -88.110  1.00 14.65              
ATOM   1542  CD2 LEU B  34       4.821  14.262 -86.420  1.00 12.44              
ATOM   1543  H   LEU B  34       2.815  17.031 -89.781  1.00  0.00              
ATOM   1544  HA  LEU B  34       2.681  14.211 -90.196  1.00  0.00              
ATOM   1545 1HB  LEU B  34       4.411  15.029 -89.093  1.00  0.00              
ATOM   1546 2HB  LEU B  34       3.541  16.001 -87.883  1.00  0.00              
ATOM   1547  HG  LEU B  34       2.771  13.873 -86.834  1.00  0.00              
ATOM   1548 1HD1 LEU B  34       4.089  11.813 -87.376  1.00  0.00              
ATOM   1549 2HD1 LEU B  34       3.164  12.379 -88.786  1.00  0.00              
ATOM   1550 3HD1 LEU B  34       4.911  12.700 -88.680  1.00  0.00              
ATOM   1551 1HD2 LEU B  34       4.924  13.457 -85.692  1.00  0.00              
ATOM   1552 2HD2 LEU B  34       5.758  14.381 -86.965  1.00  0.00              
ATOM   1553 3HD2 LEU B  34       4.583  15.191 -85.902  1.00  0.00              
ATOM   1554  N   ALA B  35       0.517  15.490 -88.041  1.00  0.00              
ATOM   1555  CA  ALA B  35      -0.736  15.249 -87.335  1.00  0.00              
ATOM   1556  C   ALA B  35      -1.840  14.816 -88.297  1.00  0.00              
ATOM   1557  O   ALA B  35      -2.625  13.919 -87.994  1.00  0.00              
ATOM   1558  CB  ALA B  35      -1.156  16.492 -86.565  1.00  0.00              
ATOM   1559  H   ALA B  35       0.946  16.403 -87.984  1.00  0.00              
ATOM   1560  HA  ALA B  35      -0.582  14.445 -86.614  1.00  0.00              
ATOM   1561 1HB  ALA B  35      -2.092  16.296 -86.041  1.00  0.00              
ATOM   1562 2HB  ALA B  35      -0.383  16.751 -85.841  1.00  0.00              
ATOM   1563 3HB  ALA B  35      -1.296  17.320 -87.259  1.00  0.00              
ATOM   1564  N   GLU B  36      -1.897  15.464 -89.456  1.00  0.00              
ATOM   1565  CA  GLU B  36      -2.907  15.148 -90.460  1.00  0.00              
ATOM   1566  C   GLU B  36      -2.731  13.722 -90.980  1.00  0.00              
ATOM   1567  O   GLU B  36      -3.712  13.008 -91.194  1.00  0.00              
ATOM   1568  CB  GLU B  36      -2.842  16.146 -91.619  1.00  0.00              
ATOM   1569  CG  GLU B  36      -3.325  17.546 -91.270  1.00  0.00              
ATOM   1570  CD  GLU B  36      -4.748  17.530 -90.788  1.00  0.00              
ATOM   1571  OE1 GLU B  36      -5.581  16.984 -91.472  1.00  0.00              
ATOM   1572  OE2 GLU B  36      -4.986  17.962 -89.685  1.00  0.00              
ATOM   1573  H   GLU B  36      -1.225  16.194 -89.647  1.00  0.00              
ATOM   1574  HA  GLU B  36      -3.901  15.215 -90.018  1.00  0.00              
ATOM   1575 1HB  GLU B  36      -1.802  16.190 -91.942  1.00  0.00              
ATOM   1576 2HB  GLU B  36      -3.456  15.740 -92.423  1.00  0.00              
ATOM   1577 1HG  GLU B  36      -2.699  18.050 -90.533  1.00  0.00              
ATOM   1578 2HG  GLU B  36      -3.269  18.080 -92.218  1.00  0.00              
ATOM   1579  N   ARG B  37      -1.482  13.311 -91.178  1.00 15.76              
ATOM   1580  CA  ARG B  37      -1.186  11.971 -91.681  1.00 17.66              
ATOM   1581  C   ARG B  37      -1.531  10.868 -90.683  1.00 18.51              
ATOM   1582  O   ARG B  37      -2.020   9.803 -91.066  1.00 20.48              
ATOM   1583  CB  ARG B  37       0.299  11.847 -92.043  1.00 21.55              
ATOM   1584  CG  ARG B  37       0.782  12.772 -93.146  1.00 28.41              
ATOM   1585  CD  ARG B  37       2.117  12.289 -93.707  1.00 33.15              
ATOM   1586  NE  ARG B  37       3.199  12.321 -92.724  1.00 32.61              
ATOM   1587  CZ  ARG B  37       3.855  13.421 -92.364  1.00 33.44              
ATOM   1588  NH1 ARG B  37       3.545  14.591 -92.907  1.00 29.78              
ATOM   1589  NH2 ARG B  37       4.827  13.351 -91.465  1.00 34.02              
ATOM   1590  H   ARG B  37      -0.719  13.940 -90.976  1.00  0.00              
ATOM   1591  HA  ARG B  37      -1.739  11.793 -92.604  1.00  0.00              
ATOM   1592 1HB  ARG B  37       0.867  12.052 -91.137  1.00  0.00              
ATOM   1593 2HB  ARG B  37       0.466  10.815 -92.350  1.00  0.00              
ATOM   1594 1HG  ARG B  37       0.032  12.788 -93.938  1.00  0.00              
ATOM   1595 2HG  ARG B  37       0.894  13.775 -92.733  1.00  0.00              
ATOM   1596 1HD  ARG B  37       2.005  11.262 -94.053  1.00  0.00              
ATOM   1597 2HD  ARG B  37       2.401  12.926 -94.544  1.00  0.00              
ATOM   1598  HE  ARG B  37       3.606  11.566 -92.188  1.00  0.00              
ATOM   1599 1HH1 ARG B  37       2.808  14.645 -93.595  1.00  0.00              
ATOM   1600 2HH1 ARG B  37       4.046  15.422 -92.629  1.00  0.00              
ATOM   1601 1HH2 ARG B  37       5.068  12.460 -91.055  1.00  0.00              
ATOM   1602 2HH2 ARG B  37       5.323  14.188 -91.196  1.00  0.00              
ATOM   1603  N   GLU B  38      -1.273  11.126 -89.405  1.00 14.28              
ATOM   1604  CA  GLU B  38      -1.519  10.144 -88.354  1.00 14.86              
ATOM   1605  C   GLU B  38      -2.883  10.246 -87.682  1.00 11.24              
ATOM   1606  O   GLU B  38      -3.194   9.466 -86.776  1.00 14.46              
ATOM   1607  CB  GLU B  38      -0.422  10.253 -87.295  1.00 15.73              
ATOM   1608  CG  GLU B  38       0.977  10.063 -87.856  1.00 18.27              
ATOM   1609  CD  GLU B  38       1.178   8.684 -88.451  1.00 24.94              
ATOM   1610  OE1 GLU B  38       2.189   8.478 -89.155  1.00 30.72              
ATOM   1611  OE2 GLU B  38       0.326   7.803 -88.209  1.00 26.63              
ATOM   1612  H   GLU B  38      -0.895  12.029 -89.155  1.00  0.00              
ATOM   1613  HA  GLU B  38      -1.511   9.139 -88.778  1.00  0.00              
ATOM   1614 1HB  GLU B  38      -0.512  11.242 -86.845  1.00  0.00              
ATOM   1615 2HB  GLU B  38      -0.629   9.491 -86.543  1.00  0.00              
ATOM   1616 1HG  GLU B  38       1.251  10.810 -88.601  1.00  0.00              
ATOM   1617 2HG  GLU B  38       1.619  10.169 -86.983  1.00  0.00              
ATOM   1618  N   ASN B  39      -3.692  11.207 -88.112  1.00 13.25              
ATOM   1619  CA  ASN B  39      -5.019  11.396 -87.542  1.00 13.01              
ATOM   1620  C   ASN B  39      -5.004  11.632 -86.031  1.00 11.14              
ATOM   1621  O   ASN B  39      -5.901  11.186 -85.312  1.00 14.12              
ATOM   1622  CB  ASN B  39      -5.909  10.191 -87.864  1.00 17.93              
ATOM   1623  CG  ASN B  39      -6.145  10.028 -89.350  1.00 22.32              
ATOM   1624  OD1 ASN B  39      -6.575  10.963 -90.026  1.00 23.33              
ATOM   1625  ND2 ASN B  39      -5.867   8.839 -89.869  1.00 28.24              
ATOM   1626  H   ASN B  39      -3.382  11.821 -88.851  1.00  0.00              
ATOM   1627  HA  ASN B  39      -5.482  12.285 -87.971  1.00  0.00              
ATOM   1628 1HB  ASN B  39      -5.721   9.220 -87.405  1.00  0.00              
ATOM   1629 2HB  ASN B  39      -6.792  10.642 -87.410  1.00  0.00              
ATOM   1630 1HD2 ASN B  39      -6.004   8.675 -90.847  1.00  0.00              
ATOM   1631 2HD2 ASN B  39      -5.521   8.107 -89.283  1.00  0.00              
ATOM   1632  N   HIS B  40      -3.980  12.332 -85.551  1.00 10.95              
ATOM   1633  CA  HIS B  40      -3.873  12.650 -84.133  1.00  9.25              
ATOM   1634  C   HIS B  40      -3.237  14.027 -84.070  1.00  9.34              
ATOM   1635  O   HIS B  40      -2.139  14.241 -84.586  1.00 10.08              
ATOM   1636  CB  HIS B  40      -3.016  11.613 -83.405  1.00 10.67              
ATOM   1637  CG  HIS B  40      -3.136  11.678 -81.915  1.00  9.71              
ATOM   1638  ND1 HIS B  40      -4.346  11.589 -81.261  1.00 13.94              
ATOM   1639  CD2 HIS B  40      -2.198  11.828 -80.950  1.00  9.70              
ATOM   1640  CE1 HIS B  40      -4.149  11.680 -79.958  1.00 13.98              
ATOM   1641  NE2 HIS B  40      -2.854  11.824 -79.742  1.00 10.44              
ATOM   1642  H   HIS B  40      -3.260  12.653 -86.184  1.00  0.00              
ATOM   1643  HA  HIS B  40      -4.865  12.657 -83.683  1.00  0.00              
ATOM   1644 1HB  HIS B  40      -3.313  10.606 -83.700  1.00  0.00              
ATOM   1645 2HB  HIS B  40      -1.963  11.765 -83.641  1.00  0.00              
ATOM   1646  HD2 HIS B  40      -1.114  11.937 -80.982  1.00  0.00              
ATOM   1647  HE1 HIS B  40      -4.989  11.631 -79.266  1.00  0.00              
ATOM   1648  HE2 HIS B  40      -2.409  11.917 -78.840  1.00  0.00              
ATOM   1649  N   HIS B  41      -3.931  14.958 -83.428  1.00  0.00              
ATOM   1650  CA  HIS B  41      -3.469  16.332 -83.375  1.00  0.00              
ATOM   1651  C   HIS B  41      -2.995  16.828 -82.029  1.00  0.00              
ATOM   1652  O   HIS B  41      -3.570  16.515 -80.991  1.00  0.00              
ATOM   1653  CB  HIS B  41      -4.582  17.259 -83.873  1.00  0.00              
ATOM   1654  CG  HIS B  41      -5.134  16.873 -85.210  1.00  0.00              
ATOM   1655  ND1 HIS B  41      -6.140  15.942 -85.359  1.00  0.00              
ATOM   1656  CD2 HIS B  41      -4.819  17.290 -86.459  1.00  0.00              
ATOM   1657  CE1 HIS B  41      -6.422  15.804 -86.643  1.00  0.00              
ATOM   1658  NE2 HIS B  41      -5.634  16.611 -87.331  1.00  0.00              
ATOM   1659  H   HIS B  41      -4.795  14.711 -82.968  1.00  0.00              
ATOM   1660  HA  HIS B  41      -2.573  16.440 -83.986  1.00  0.00              
ATOM   1661 1HB  HIS B  41      -5.421  17.249 -83.176  1.00  0.00              
ATOM   1662 2HB  HIS B  41      -4.206  18.277 -83.973  1.00  0.00              
ATOM   1663  HD2 HIS B  41      -4.092  18.009 -86.839  1.00  0.00              
ATOM   1664  HE1 HIS B  41      -7.196  15.110 -86.970  1.00  0.00              
ATOM   1665  HE2 HIS B  41      -5.625  16.717 -88.335  1.00  0.00              
ATOM   1666  N   PRO B  42      -1.943  17.651 -82.038  1.00  0.00              
ATOM   1667  CA  PRO B  42      -1.373  18.207 -80.815  1.00  0.00              
ATOM   1668  C   PRO B  42      -1.963  19.566 -80.505  1.00  0.00              
ATOM   1669  O   PRO B  42      -2.833  20.070 -81.223  1.00  0.00              
ATOM   1670  CB  PRO B  42       0.087  18.364 -81.192  1.00  0.00              
ATOM   1671  CG  PRO B  42      -0.039  18.923 -82.601  1.00  0.00              
ATOM   1672  CD  PRO B  42      -1.151  18.066 -83.216  1.00  0.00              
ATOM   1673  HA  PRO B  42      -1.523  17.556 -79.941  1.00  0.00              
ATOM   1674 1HB  PRO B  42       0.609  19.046 -80.504  1.00  0.00              
ATOM   1675 2HB  PRO B  42       0.619  17.402 -81.157  1.00  0.00              
ATOM   1676 1HG  PRO B  42      -0.299  19.992 -82.583  1.00  0.00              
ATOM   1677 2HG  PRO B  42       0.910  18.832 -83.151  1.00  0.00              
ATOM   1678 1HD  PRO B  42      -1.766  18.633 -83.930  1.00  0.00              
ATOM   1679 2HD  PRO B  42      -0.753  17.194 -83.757  1.00  0.00              
ATOM   1680  N   ARG B  43      -1.501  20.135 -79.399  1.00  0.00              
ATOM   1681  CA  ARG B  43      -1.829  21.508 -79.071  1.00  0.00              
ATOM   1682  C   ARG B  43      -0.455  22.145 -79.294  1.00  0.00              
ATOM   1683  O   ARG B  43       0.542  21.738 -78.680  1.00  0.00              
ATOM   1684  CB  ARG B  43      -2.262  21.708 -77.622  1.00  0.00              
ATOM   1685  CG  ARG B  43      -2.488  23.191 -77.300  1.00  0.00              
ATOM   1686  CD  ARG B  43      -3.316  23.387 -76.046  1.00  0.00              
ATOM   1687  NE  ARG B  43      -2.642  22.884 -74.857  1.00  0.00              
ATOM   1688  CZ  ARG B  43      -3.216  22.797 -73.660  1.00  0.00              
ATOM   1689  NH1 ARG B  43      -4.477  23.178 -73.499  1.00  0.00              
ATOM   1690  NH2 ARG B  43      -2.527  22.332 -72.629  1.00  0.00              
ATOM   1691  H   ARG B  43      -0.911  19.608 -78.772  1.00  0.00              
ATOM   1692  HA  ARG B  43      -2.686  21.833 -79.662  1.00  0.00              
ATOM   1693 1HB  ARG B  43      -3.179  21.137 -77.482  1.00  0.00              
ATOM   1694 2HB  ARG B  43      -1.475  21.290 -76.994  1.00  0.00              
ATOM   1695 1HG  ARG B  43      -1.517  23.668 -77.162  1.00  0.00              
ATOM   1696 2HG  ARG B  43      -3.003  23.654 -78.143  1.00  0.00              
ATOM   1697 1HD  ARG B  43      -3.509  24.451 -75.912  1.00  0.00              
ATOM   1698 2HD  ARG B  43      -4.262  22.858 -76.160  1.00  0.00              
ATOM   1699  HE  ARG B  43      -1.697  22.542 -74.748  1.00  0.00              
ATOM   1700 1HH1 ARG B  43      -4.999  23.534 -74.287  1.00  0.00              
ATOM   1701 2HH1 ARG B  43      -4.909  23.111 -72.589  1.00  0.00              
ATOM   1702 1HH2 ARG B  43      -1.566  22.045 -72.755  1.00  0.00              
ATOM   1703 2HH2 ARG B  43      -2.965  22.268 -71.721  1.00  0.00              
ATOM   1704  N   LEU B  44      -0.399  23.106 -80.209  1.00  0.00              
ATOM   1705  CA  LEU B  44       0.845  23.787 -80.536  1.00  0.00              
ATOM   1706  C   LEU B  44       0.834  25.213 -80.040  1.00  0.00              
ATOM   1707  O   LEU B  44      -0.148  25.931 -80.230  1.00  0.00              
ATOM   1708  CB  LEU B  44       1.089  23.755 -82.050  1.00  0.00              
ATOM   1709  CG  LEU B  44       0.976  22.370 -82.700  1.00  0.00              
ATOM   1710  CD1 LEU B  44       1.152  22.485 -84.208  1.00  0.00              
ATOM   1711  CD2 LEU B  44       2.022  21.441 -82.104  1.00  0.00              
ATOM   1712  H   LEU B  44      -1.246  23.370 -80.690  1.00  0.00              
ATOM   1713  HA  LEU B  44       1.682  23.253 -80.087  1.00  0.00              
ATOM   1714 1HB  LEU B  44       0.267  24.389 -82.376  1.00  0.00              
ATOM   1715 2HB  LEU B  44       2.037  24.223 -82.316  1.00  0.00              
ATOM   1716  HG  LEU B  44      -0.007  21.972 -82.446  1.00  0.00              
ATOM   1717 1HD1 LEU B  44       1.070  21.497 -84.661  1.00  0.00              
ATOM   1718 2HD1 LEU B  44       0.379  23.136 -84.616  1.00  0.00              
ATOM   1719 3HD1 LEU B  44       2.133  22.904 -84.428  1.00  0.00              
ATOM   1720 1HD2 LEU B  44       1.940  20.457 -82.567  1.00  0.00              
ATOM   1721 2HD2 LEU B  44       3.017  21.847 -82.288  1.00  0.00              
ATOM   1722 3HD2 LEU B  44       1.860  21.351 -81.030  1.00  0.00              
ATOM   1723  N   THR B  45       1.923  25.633 -79.414  1.00  0.00              
ATOM   1724  CA  THR B  45       2.028  27.012 -78.955  1.00  0.00              
ATOM   1725  C   THR B  45       3.237  27.593 -79.675  1.00  0.00              
ATOM   1726  O   THR B  45       4.364  27.129 -79.494  1.00  0.00              
ATOM   1727  CB  THR B  45       2.202  27.129 -77.429  1.00  0.00              
ATOM   1728  OG1 THR B  45       1.073  26.540 -76.771  1.00  0.00              
ATOM   1729  CG2 THR B  45       2.321  28.588 -77.016  1.00  0.00              
ATOM   1730  H   THR B  45       2.692  25.000 -79.248  1.00  0.00              
ATOM   1731  HA  THR B  45       1.121  27.558 -79.216  1.00  0.00              
ATOM   1732  HB  THR B  45       3.104  26.594 -77.133  1.00  0.00              
ATOM   1733  HG1 THR B  45       0.340  27.160 -76.776  1.00  0.00              
ATOM   1734 1HG2 THR B  45       2.443  28.650 -75.935  1.00  0.00              
ATOM   1735 2HG2 THR B  45       3.185  29.035 -77.507  1.00  0.00              
ATOM   1736 3HG2 THR B  45       1.419  29.123 -77.311  1.00  0.00              
ATOM   1737  N   ALA B  46       2.984  28.590 -80.516  1.00  0.00              
ATOM   1738  CA  ALA B  46       4.022  29.231 -81.303  1.00  0.00              
ATOM   1739  C   ALA B  46       4.252  30.659 -80.842  1.00  0.00              
ATOM   1740  O   ALA B  46       3.311  31.442 -80.698  1.00  0.00              
ATOM   1741  CB  ALA B  46       3.664  29.197 -82.782  1.00  0.00              
ATOM   1742  H   ALA B  46       2.029  28.909 -80.606  1.00  0.00              
ATOM   1743  HA  ALA B  46       4.977  28.715 -81.196  1.00  0.00              
ATOM   1744 1HB  ALA B  46       4.452  29.683 -83.357  1.00  0.00              
ATOM   1745 2HB  ALA B  46       3.561  28.163 -83.108  1.00  0.00              
ATOM   1746 3HB  ALA B  46       2.724  29.724 -82.940  1.00  0.00              
ATOM   1747  N   GLU B  47       5.508  30.989 -80.594  1.00  0.00              
ATOM   1748  CA  GLU B  47       5.872  32.333 -80.179  1.00  0.00              
ATOM   1749  C   GLU B  47       7.270  32.601 -80.692  1.00  0.00              
ATOM   1750  O   GLU B  47       7.906  31.712 -81.251  1.00  0.00              
ATOM   1751  CB  GLU B  47       5.806  32.492 -78.658  1.00  0.00              
ATOM   1752  CG  GLU B  47       6.812  31.643 -77.894  1.00  0.00              
ATOM   1753  CD  GLU B  47       6.635  31.792 -76.408  1.00  0.00              
ATOM   1754  OE1 GLU B  47       6.787  32.885 -75.918  1.00  0.00              
ATOM   1755  OE2 GLU B  47       6.240  30.839 -75.779  1.00  0.00              
ATOM   1756  H   GLU B  47       6.233  30.292 -80.695  1.00  0.00              
ATOM   1757  HA  GLU B  47       5.178  33.054 -80.611  1.00  0.00              
ATOM   1758 1HB  GLU B  47       5.981  33.545 -78.440  1.00  0.00              
ATOM   1759 2HB  GLU B  47       4.796  32.220 -78.353  1.00  0.00              
ATOM   1760 1HG  GLU B  47       6.778  30.587 -78.158  1.00  0.00              
ATOM   1761 2HG  GLU B  47       7.775  32.059 -78.188  1.00  0.00              
ATOM   1762  N   HIS B  48       7.743  33.828 -80.532  1.00  0.00              
ATOM   1763  CA  HIS B  48       9.080  34.149 -80.995  1.00  0.00              
ATOM   1764  C   HIS B  48      10.099  33.183 -80.407  1.00  0.00              
ATOM   1765  O   HIS B  48      10.200  33.043 -79.191  1.00  0.00              
ATOM   1766  CB  HIS B  48       9.448  35.592 -80.633  1.00  0.00              
ATOM   1767  CG  HIS B  48      10.684  36.087 -81.317  1.00  0.00              
ATOM   1768  ND1 HIS B  48      11.953  35.740 -80.902  1.00  0.00              
ATOM   1769  CD2 HIS B  48      10.847  36.902 -82.385  1.00  0.00              
ATOM   1770  CE1 HIS B  48      12.843  36.321 -81.688  1.00  0.00              
ATOM   1771  NE2 HIS B  48      12.198  37.032 -82.594  1.00  0.00              
ATOM   1772  H   HIS B  48       7.188  34.549 -80.093  1.00  0.00              
ATOM   1773  HA  HIS B  48       9.127  34.058 -82.080  1.00  0.00              
ATOM   1774 1HB  HIS B  48       8.642  36.268 -80.918  1.00  0.00              
ATOM   1775 2HB  HIS B  48       9.629  35.675 -79.562  1.00  0.00              
ATOM   1776  HD1 HIS B  48      12.181  35.087 -80.179  1.00  0.00              
ATOM   1777  HD2 HIS B  48      10.141  37.419 -83.036  1.00  0.00              
ATOM   1778  HE1 HIS B  48      13.910  36.170 -81.524  1.00  0.00              
ATOM   1779  N   GLY B  49      10.832  32.506 -81.287  1.00 10.97              
ATOM   1780  CA  GLY B  49      11.872  31.586 -80.862  1.00 12.49              
ATOM   1781  C   GLY B  49      11.490  30.264 -80.218  1.00 11.46              
ATOM   1782  O   GLY B  49      12.370  29.556 -79.726  1.00 12.63              
ATOM   1783  H   GLY B  49      10.662  32.635 -82.275  1.00  0.00              
ATOM   1784 1HA  GLY B  49      12.475  31.307 -81.725  1.00  0.00              
ATOM   1785 2HA  GLY B  49      12.503  32.079 -80.123  1.00  0.00              
ATOM   1786  N   ARG B  50      10.213  29.901 -80.214  1.00 10.31              
ATOM   1787  CA  ARG B  50       9.847  28.639 -79.597  1.00 10.46              
ATOM   1788  C   ARG B  50       8.521  28.058 -80.019  1.00  9.09              
ATOM   1789  O   ARG B  50       7.552  28.776 -80.268  1.00 10.51              
ATOM   1790  CB  ARG B  50       9.826  28.788 -78.079  1.00 14.76              
ATOM   1791  CG  ARG B  50       9.563  27.486 -77.310  1.00 19.26              
ATOM   1792  CD  ARG B  50       9.709  27.675 -75.802  1.00 26.40              
ATOM   1793  NE  ARG B  50       8.711  28.589 -75.253  1.00 34.92              
ATOM   1794  CZ  ARG B  50       8.593  28.873 -73.959  1.00 38.68              
ATOM   1795  NH1 ARG B  50       9.414  28.315 -73.079  1.00 39.97              
ATOM   1796  NH2 ARG B  50       7.653  29.711 -73.543  1.00 41.66              
ATOM   1797  H   ARG B  50       9.490  30.475 -80.626  1.00  0.00              
ATOM   1798  HA  ARG B  50      10.602  27.885 -79.822  1.00  0.00              
ATOM   1799 1HB  ARG B  50      10.794  29.191 -77.785  1.00  0.00              
ATOM   1800 2HB  ARG B  50       9.045  29.510 -77.841  1.00  0.00              
ATOM   1801 1HG  ARG B  50       8.550  27.150 -77.532  1.00  0.00              
ATOM   1802 2HG  ARG B  50      10.277  26.734 -77.647  1.00  0.00              
ATOM   1803 1HD  ARG B  50       9.598  26.709 -75.312  1.00  0.00              
ATOM   1804 2HD  ARG B  50      10.699  28.078 -75.591  1.00  0.00              
ATOM   1805  HE  ARG B  50       7.994  29.121 -75.728  1.00  0.00              
ATOM   1806 1HH1 ARG B  50      10.129  27.676 -73.395  1.00  0.00              
ATOM   1807 2HH1 ARG B  50       9.320  28.534 -72.098  1.00  0.00              
ATOM   1808 1HH2 ARG B  50       7.024  30.133 -74.212  1.00  0.00              
ATOM   1809 2HH2 ARG B  50       7.568  29.921 -72.559  1.00  0.00              
ATOM   1810  N   VAL B  51       8.497  26.736 -80.103  1.00  8.68              
ATOM   1811  CA  VAL B  51       7.278  26.010 -80.395  1.00  8.32              
ATOM   1812  C   VAL B  51       7.146  24.973 -79.295  1.00  8.33              
ATOM   1813  O   VAL B  51       8.082  24.212 -79.036  1.00 10.09              
ATOM   1814  CB  VAL B  51       7.319  25.242 -81.727  1.00  9.58              
ATOM   1815  CG1 VAL B  51       6.032  24.432 -81.884  1.00 11.97              
ATOM   1816  CG2 VAL B  51       7.481  26.202 -82.888  1.00 12.47              
ATOM   1817  H   VAL B  51       9.354  26.220 -79.959  1.00  0.00              
ATOM   1818  HA  VAL B  51       6.417  26.679 -80.431  1.00  0.00              
ATOM   1819  HB  VAL B  51       8.192  24.589 -81.731  1.00  0.00              
ATOM   1820 1HG1 VAL B  51       6.058  23.885 -82.828  1.00  0.00              
ATOM   1821 2HG1 VAL B  51       5.943  23.725 -81.060  1.00  0.00              
ATOM   1822 3HG1 VAL B  51       5.175  25.105 -81.880  1.00  0.00              
ATOM   1823 1HG2 VAL B  51       7.509  25.642 -83.823  1.00  0.00              
ATOM   1824 2HG2 VAL B  51       6.640  26.896 -82.905  1.00  0.00              
ATOM   1825 3HG2 VAL B  51       8.409  26.761 -82.772  1.00  0.00              
ATOM   1826  N   THR B  52       6.003  24.966 -78.623  1.00  8.06              
ATOM   1827  CA  THR B  52       5.739  23.971 -77.599  1.00  7.55              
ATOM   1828  C   THR B  52       4.752  23.001 -78.236  1.00  7.00              
ATOM   1829  O   THR B  52       3.746  23.414 -78.831  1.00  8.20              
ATOM   1830  CB  THR B  52       5.099  24.584 -76.343  1.00  8.79              
ATOM   1831  OG1 THR B  52       5.974  25.574 -75.795  1.00 11.70              
ATOM   1832  CG2 THR B  52       4.859  23.510 -75.287  1.00 10.72              
ATOM   1833  H   THR B  52       5.301  25.664 -78.824  1.00  0.00              
ATOM   1834  HA  THR B  52       6.671  23.487 -77.306  1.00  0.00              
ATOM   1835  HB  THR B  52       4.148  25.041 -76.617  1.00  0.00              
ATOM   1836  HG1 THR B  52       6.766  25.634 -76.335  1.00  0.00              
ATOM   1837 1HG2 THR B  52       4.406  23.963 -74.406  1.00  0.00              
ATOM   1838 2HG2 THR B  52       4.192  22.748 -75.688  1.00  0.00              
ATOM   1839 3HG2 THR B  52       5.809  23.054 -75.012  1.00  0.00              
ATOM   1840  N   VAL B  53       5.059  21.716 -78.139  1.00  7.29              
ATOM   1841  CA  VAL B  53       4.212  20.678 -78.703  1.00  7.01              
ATOM   1842  C   VAL B  53       3.697  19.815 -77.562  1.00  6.72              
ATOM   1843  O   VAL B  53       4.481  19.317 -76.752  1.00  7.39              
ATOM   1844  CB  VAL B  53       5.005  19.787 -79.698  1.00  7.01              
ATOM   1845  CG1 VAL B  53       4.075  18.761 -80.330  1.00  8.27              
ATOM   1846  CG2 VAL B  53       5.671  20.645 -80.769  1.00  7.87              
ATOM   1847  H   VAL B  53       5.907  21.452 -77.658  1.00  0.00              
ATOM   1848  HA  VAL B  53       3.353  21.105 -79.221  1.00  0.00              
ATOM   1849  HB  VAL B  53       5.803  19.278 -79.158  1.00  0.00              
ATOM   1850 1HG1 VAL B  53       4.638  18.139 -81.027  1.00  0.00              
ATOM   1851 2HG1 VAL B  53       3.643  18.132 -79.552  1.00  0.00              
ATOM   1852 3HG1 VAL B  53       3.278  19.274 -80.868  1.00  0.00              
ATOM   1853 1HG2 VAL B  53       6.222  20.007 -81.458  1.00  0.00              
ATOM   1854 2HG2 VAL B  53       4.907  21.197 -81.318  1.00  0.00              
ATOM   1855 3HG2 VAL B  53       6.358  21.349 -80.298  1.00  0.00              
ATOM   1856  N   GLU B  54       2.381  19.652 -77.503  1.00  6.62              
ATOM   1857  CA  GLU B  54       1.752  18.837 -76.469  1.00  7.14              
ATOM   1858  C   GLU B  54       0.901  17.763 -77.119  1.00  6.74              
ATOM   1859  O   GLU B  54       0.076  18.055 -77.991  1.00  7.83              
ATOM   1860  CB  GLU B  54       0.855  19.690 -75.573  1.00  7.65              
ATOM   1861  CG  GLU B  54       1.552  20.818 -74.850  1.00 10.07              
ATOM   1862  CD  GLU B  54       0.566  21.700 -74.122  1.00  9.81              
ATOM   1863  OE1 GLU B  54       0.128  21.334 -73.011  1.00 14.04              
ATOM   1864  OE2 GLU B  54       0.204  22.754 -74.673  1.00 10.68              
ATOM   1865  H   GLU B  54       1.800  20.104 -78.193  1.00  0.00              
ATOM   1866  HA  GLU B  54       2.519  18.373 -75.846  1.00  0.00              
ATOM   1867 1HB  GLU B  54       0.073  20.106 -76.209  1.00  0.00              
ATOM   1868 2HB  GLU B  54       0.409  19.019 -74.838  1.00  0.00              
ATOM   1869 1HG  GLU B  54       2.317  20.478 -74.153  1.00  0.00              
ATOM   1870 2HG  GLU B  54       2.020  21.385 -75.653  1.00  0.00              
ATOM   1871  N   TRP B  55       1.111  16.522 -76.692  1.00  6.79              
ATOM   1872  CA  TRP B  55       0.362  15.383 -77.198  1.00  7.32              
ATOM   1873  C   TRP B  55      -0.366  14.673 -76.071  1.00  8.04              
ATOM   1874  O   TRP B  55       0.226  14.363 -75.039  1.00  8.18              
ATOM   1875  CB  TRP B  55       1.281  14.334 -77.836  1.00  8.29              
ATOM   1876  CG  TRP B  55       2.077  14.773 -79.012  1.00  7.36              
ATOM   1877  CD1 TRP B  55       3.414  15.057 -79.038  1.00  7.63              
ATOM   1878  CD2 TRP B  55       1.602  14.955 -80.349  1.00  6.84              
ATOM   1879  NE1 TRP B  55       3.802  15.400 -80.310  1.00  8.32              
ATOM   1880  CE2 TRP B  55       2.708  15.349 -81.134  1.00  7.39              
ATOM   1881  CE3 TRP B  55       0.349  14.822 -80.961  1.00  7.91              
ATOM   1882  CZ2 TRP B  55       2.599  15.613 -82.502  1.00  8.93              
ATOM   1883  CZ3 TRP B  55       0.243  15.082 -82.325  1.00  9.37              
ATOM   1884  CH2 TRP B  55       1.363  15.476 -83.077  1.00  9.69              
ATOM   1885  H   TRP B  55       1.819  16.371 -75.987  1.00  0.00              
ATOM   1886  HA  TRP B  55      -0.346  15.715 -77.958  1.00  0.00              
ATOM   1887 1HB  TRP B  55       2.016  13.986 -77.111  1.00  0.00              
ATOM   1888 2HB  TRP B  55       0.693  13.487 -78.193  1.00  0.00              
ATOM   1889  HD1 TRP B  55       3.954  14.975 -78.097  1.00  0.00              
ATOM   1890  HE1 TRP B  55       4.738  15.649 -80.593  1.00  0.00              
ATOM   1891  HE3 TRP B  55      -0.549  14.521 -80.422  1.00  0.00              
ATOM   1892  HZ2 TRP B  55       3.491  15.913 -83.053  1.00  0.00              
ATOM   1893  HZ3 TRP B  55      -0.735  14.973 -82.796  1.00  0.00              
ATOM   1894  HH2 TRP B  55       1.243  15.677 -84.142  1.00  0.00              
ATOM   1895  N   TRP B  56      -1.654  14.425 -76.263  1.00  8.08              
ATOM   1896  CA  TRP B  56      -2.415  13.637 -75.303  1.00  8.45              
ATOM   1897  C   TRP B  56      -3.660  13.126 -75.994  1.00  8.09              
ATOM   1898  O   TRP B  56      -4.014  13.575 -77.087  1.00  8.69              
ATOM   1899  CB  TRP B  56      -2.757  14.422 -74.022  1.00  9.65              
ATOM   1900  CG  TRP B  56      -3.892  15.384 -74.112  1.00 10.11              
ATOM   1901  CD1 TRP B  56      -5.211  15.134 -73.851  1.00 14.07              
ATOM   1902  CD2 TRP B  56      -3.803  16.773 -74.441  1.00 13.77              
ATOM   1903  NE1 TRP B  56      -5.948  16.287 -73.994  1.00 14.06              
ATOM   1904  CE2 TRP B  56      -5.108  17.308 -74.357  1.00 13.50              
ATOM   1905  CE3 TRP B  56      -2.745  17.620 -74.798  1.00 13.85              
ATOM   1906  CZ2 TRP B  56      -5.383  18.659 -74.616  1.00 14.46              
ATOM   1907  CZ3 TRP B  56      -3.017  18.961 -75.056  1.00 13.07              
ATOM   1908  CH2 TRP B  56      -4.326  19.466 -74.964  1.00 13.70              
ATOM   1909  H   TRP B  56      -2.121  14.785 -77.083  1.00  0.00              
ATOM   1910  HA  TRP B  56      -1.838  12.762 -75.004  1.00  0.00              
ATOM   1911 1HB  TRP B  56      -3.032  13.736 -73.221  1.00  0.00              
ATOM   1912 2HB  TRP B  56      -1.903  15.022 -73.710  1.00  0.00              
ATOM   1913  HD1 TRP B  56      -5.475  14.113 -73.583  1.00  0.00              
ATOM   1914  HE1 TRP B  56      -6.945  16.369 -73.855  1.00  0.00              
ATOM   1915  HE3 TRP B  56      -1.715  17.277 -74.882  1.00  0.00              
ATOM   1916  HZ2 TRP B  56      -6.410  19.012 -74.532  1.00  0.00              
ATOM   1917  HZ3 TRP B  56      -2.187  19.611 -75.332  1.00  0.00              
ATOM   1918  HH2 TRP B  56      -4.505  20.521 -75.173  1.00  0.00              
ATOM   1919  N   THR B  57      -4.294  12.144 -75.371  1.00  8.58              
ATOM   1920  CA  THR B  57      -5.503  11.552 -75.904  1.00  9.74              
ATOM   1921  C   THR B  57      -6.635  11.911 -74.953  1.00  9.09              
ATOM   1922  O   THR B  57      -6.683  11.440 -73.817  1.00 10.49              
ATOM   1923  CB  THR B  57      -5.348  10.029 -76.015  1.00 11.06              
ATOM   1924  OG1 THR B  57      -4.233   9.735 -76.869  1.00 14.06              
ATOM   1925  CG2 THR B  57      -6.602   9.403 -76.603  1.00 13.94              
ATOM   1926  H   THR B  57      -3.920  11.799 -74.499  1.00  0.00              
ATOM   1927  HA  THR B  57      -5.713  11.965 -76.891  1.00  0.00              
ATOM   1928  HB  THR B  57      -5.171   9.617 -75.021  1.00  0.00              
ATOM   1929  HG1 THR B  57      -3.840  10.556 -77.174  1.00  0.00              
ATOM   1930 1HG2 THR B  57      -6.470   8.323 -76.673  1.00  0.00              
ATOM   1931 2HG2 THR B  57      -7.455   9.625 -75.961  1.00  0.00              
ATOM   1932 3HG2 THR B  57      -6.779   9.812 -77.597  1.00  0.00              
ATOM   1933  N   HIS B  58      -7.529  12.770 -75.428  1.00  0.00              
ATOM   1934  CA  HIS B  58      -8.660  13.245 -74.639  1.00  0.00              
ATOM   1935  C   HIS B  58      -9.487  12.155 -73.972  1.00  0.00              
ATOM   1936  O   HIS B  58      -9.713  12.194 -72.763  1.00  0.00              
ATOM   1937  CB  HIS B  58      -9.578  14.099 -75.519  1.00  0.00              
ATOM   1938  CG  HIS B  58     -10.814  14.572 -74.818  1.00  0.00              
ATOM   1939  ND1 HIS B  58     -10.802  15.608 -73.908  1.00  0.00              
ATOM   1940  CD2 HIS B  58     -12.098  14.150 -74.892  1.00  0.00              
ATOM   1941  CE1 HIS B  58     -12.028  15.804 -73.454  1.00  0.00              
ATOM   1942  NE2 HIS B  58     -12.832  14.932 -74.035  1.00  0.00              
ATOM   1943  H   HIS B  58      -7.416  13.104 -76.375  1.00  0.00              
ATOM   1944  HA  HIS B  58      -8.297  13.851 -73.809  1.00  0.00              
ATOM   1945 1HB  HIS B  58      -9.052  14.992 -75.858  1.00  0.00              
ATOM   1946 2HB  HIS B  58      -9.910  13.524 -76.383  1.00  0.00              
ATOM   1947  HD1 HIS B  58     -10.019  16.187 -73.681  1.00  0.00              
ATOM   1948  HD2 HIS B  58     -12.587  13.365 -75.469  1.00  0.00              
ATOM   1949  HE1 HIS B  58     -12.230  16.585 -72.721  1.00  0.00              
ATOM   1950  N   SER B  59      -9.938  11.185 -74.759  1.00 13.81              
ATOM   1951  CA  SER B  59     -10.773  10.117 -74.230  1.00 11.90              
ATOM   1952  C   SER B  59     -10.120   9.365 -73.082  1.00 11.41              
ATOM   1953  O   SER B  59     -10.802   8.938 -72.147  1.00 13.39              
ATOM   1954  CB  SER B  59     -11.151   9.132 -75.342  1.00 13.87              
ATOM   1955  OG  SER B  59     -10.043   8.343 -75.738  1.00 13.20              
ATOM   1956  H   SER B  59      -9.703  11.184 -75.741  1.00  0.00              
ATOM   1957  HA  SER B  59     -11.756  10.457 -73.902  1.00  0.00              
ATOM   1958 1HB  SER B  59     -11.943   8.480 -74.976  1.00  0.00              
ATOM   1959 2HB  SER B  59     -11.514   9.696 -76.200  1.00  0.00              
ATOM   1960  HG  SER B  59      -9.273   8.590 -75.220  1.00  0.00              
ATOM   1961  N   ALA B  60      -8.802   9.211 -73.146  1.00 11.61              
ATOM   1962  CA  ALA B  60      -8.058   8.495 -72.118  1.00 12.55              
ATOM   1963  C   ALA B  60      -7.658   9.386 -70.948  1.00 12.45              
ATOM   1964  O   ALA B  60      -7.241   8.889 -69.900  1.00 15.46              
ATOM   1965  CB  ALA B  60      -6.816   7.863 -72.733  1.00 13.67              
ATOM   1966  H   ALA B  60      -8.303   9.601 -73.932  1.00  0.00              
ATOM   1967  HA  ALA B  60      -8.692   7.708 -71.712  1.00  0.00              
ATOM   1968 1HB  ALA B  60      -6.261   7.329 -71.962  1.00  0.00              
ATOM   1969 2HB  ALA B  60      -7.111   7.166 -73.516  1.00  0.00              
ATOM   1970 3HB  ALA B  60      -6.185   8.642 -73.160  1.00  0.00              
ATOM   1971  N   GLY B  61      -7.778  10.695 -71.131  1.00 13.34              
ATOM   1972  CA  GLY B  61      -7.411  11.623 -70.077  1.00 14.64              
ATOM   1973  C   GLY B  61      -5.923  11.576 -69.782  1.00 15.23              
ATOM   1974  O   GLY B  61      -5.499  11.789 -68.644  1.00 16.29              
ATOM   1975  H   GLY B  61      -8.126  11.058 -72.007  1.00  0.00              
ATOM   1976 1HA  GLY B  61      -7.676  12.635 -70.385  1.00  0.00              
ATOM   1977 2HA  GLY B  61      -7.956  11.366 -69.170  1.00  0.00              
ATOM   1978  N   GLY B  62      -5.121  11.298 -70.804  1.00 12.68              
ATOM   1979  CA  GLY B  62      -3.690  11.226 -70.594  1.00 13.15              
ATOM   1980  C   GLY B  62      -2.886  10.807 -71.805  1.00 10.96              
ATOM   1981  O   GLY B  62      -3.347  10.892 -72.947  1.00 10.29              
ATOM   1982  H   GLY B  62      -5.492  11.136 -71.729  1.00  0.00              
ATOM   1983 1HA  GLY B  62      -3.324  12.207 -70.291  1.00  0.00              
ATOM   1984 2HA  GLY B  62      -3.481  10.502 -69.806  1.00  0.00              
ATOM   1985  N   VAL B  63      -1.675  10.337 -71.535  1.00 10.87              
ATOM   1986  CA  VAL B  63      -0.738   9.922 -72.566  1.00  9.70              
ATOM   1987  C   VAL B  63      -0.874   8.448 -72.928  1.00 11.69              
ATOM   1988  O   VAL B  63      -0.892   7.580 -72.052  1.00 12.78              
ATOM   1989  CB  VAL B  63       0.708  10.207 -72.105  1.00 10.74              
ATOM   1990  CG1 VAL B  63       1.699   9.776 -73.167  1.00 11.80              
ATOM   1991  CG2 VAL B  63       0.867  11.691 -71.806  1.00 11.49              
ATOM   1992  H   VAL B  63      -1.401  10.269 -70.565  1.00  0.00              
ATOM   1993  HA  VAL B  63      -0.929  10.439 -73.507  1.00  0.00              
ATOM   1994  HB  VAL B  63       0.897   9.668 -71.178  1.00  0.00              
ATOM   1995 1HG1 VAL B  63       2.713   9.985 -72.824  1.00  0.00              
ATOM   1996 2HG1 VAL B  63       1.592   8.708 -73.352  1.00  0.00              
ATOM   1997 3HG1 VAL B  63       1.508  10.326 -74.088  1.00  0.00              
ATOM   1998 1HG2 VAL B  63       1.888  11.890 -71.480  1.00  0.00              
ATOM   1999 2HG2 VAL B  63       0.654  12.268 -72.706  1.00  0.00              
ATOM   2000 3HG2 VAL B  63       0.173  11.980 -71.017  1.00  0.00              
ATOM   2001  N   THR B  64      -0.975   8.176 -74.224  1.00 10.18              
ATOM   2002  CA  THR B  64      -1.105   6.810 -74.722  1.00 10.55              
ATOM   2003  C   THR B  64       0.040   6.497 -75.678  1.00 10.45              
ATOM   2004  O   THR B  64       0.868   7.359 -75.975  1.00 10.71              
ATOM   2005  CB  THR B  64      -2.422   6.608 -75.486  1.00 11.13              
ATOM   2006  OG1 THR B  64      -2.400   7.398 -76.682  1.00 12.57              
ATOM   2007  CG2 THR B  64      -3.610   7.012 -74.621  1.00 14.50              
ATOM   2008  H   THR B  64      -0.960   8.940 -74.884  1.00  0.00              
ATOM   2009  HA  THR B  64      -1.076   6.109 -73.886  1.00  0.00              
ATOM   2010  HB  THR B  64      -2.515   5.557 -75.762  1.00  0.00              
ATOM   2011  HG1 THR B  64      -1.568   7.874 -76.735  1.00  0.00              
ATOM   2012 1HG2 THR B  64      -4.534   6.861 -75.180  1.00  0.00              
ATOM   2013 2HG2 THR B  64      -3.627   6.401 -73.719  1.00  0.00              
ATOM   2014 3HG2 THR B  64      -3.518   8.062 -74.347  1.00  0.00              
ATOM   2015  N   GLU B  65       0.075   5.264 -76.168  1.00 11.40              
ATOM   2016  CA  GLU B  65       1.121   4.850 -77.089  1.00 10.84              
ATOM   2017  C   GLU B  65       1.128   5.723 -78.345  1.00 10.26              
ATOM   2018  O   GLU B  65       2.190   6.035 -78.885  1.00 10.41              
ATOM   2019  CB  GLU B  65       0.927   3.378 -77.465  1.00 14.51              
ATOM   2020  CG  GLU B  65       2.188   2.683 -77.949  1.00 22.61              
ATOM   2021  CD  GLU B  65       3.339   2.810 -76.962  1.00 24.07              
ATOM   2022  OE1 GLU B  65       3.081   2.869 -75.742  1.00 25.09              
ATOM   2023  OE2 GLU B  65       4.506   2.835 -77.403  1.00 31.76              
ATOM   2024  H   GLU B  65      -0.636   4.599 -75.899  1.00  0.00              
ATOM   2025  HA  GLU B  65       2.097   4.970 -76.618  1.00  0.00              
ATOM   2026 1HB  GLU B  65       0.551   2.870 -76.577  1.00  0.00              
ATOM   2027 2HB  GLU B  65       0.171   3.346 -78.249  1.00  0.00              
ATOM   2028 1HG  GLU B  65       2.041   1.628 -78.180  1.00  0.00              
ATOM   2029 2HG  GLU B  65       2.443   3.221 -78.861  1.00  0.00              
ATOM   2030  N   LYS B  66      -0.051   6.124 -78.810  1.00 10.38              
ATOM   2031  CA  LYS B  66      -0.129   6.966 -80.000  1.00  9.51              
ATOM   2032  C   LYS B  66       0.580   8.295 -79.757  1.00  7.98              
ATOM   2033  O   LYS B  66       1.245   8.824 -80.646  1.00  8.78              
ATOM   2034  CB  LYS B  66      -1.587   7.229 -80.380  1.00 10.41              
ATOM   2035  CG  LYS B  66      -1.760   8.016 -81.669  1.00 12.25              
ATOM   2036  CD  LYS B  66      -1.220   7.247 -82.863  1.00 13.63              
ATOM   2037  CE  LYS B  66      -1.545   7.960 -84.166  1.00 16.67              
ATOM   2038  NZ  LYS B  66      -1.052   7.198 -85.346  1.00 26.79              
ATOM   2039  H   LYS B  66      -0.905   5.850 -78.344  1.00  0.00              
ATOM   2040  HA  LYS B  66       0.362   6.468 -80.837  1.00  0.00              
ATOM   2041 1HB  LYS B  66      -2.071   6.257 -80.477  1.00  0.00              
ATOM   2042 2HB  LYS B  66      -2.039   7.777 -79.553  1.00  0.00              
ATOM   2043 1HG  LYS B  66      -2.822   8.214 -81.813  1.00  0.00              
ATOM   2044 2HG  LYS B  66      -1.225   8.960 -81.573  1.00  0.00              
ATOM   2045 1HD  LYS B  66      -0.139   7.153 -82.756  1.00  0.00              
ATOM   2046 2HD  LYS B  66      -1.670   6.254 -82.869  1.00  0.00              
ATOM   2047 1HE  LYS B  66      -2.626   8.078 -84.232  1.00  0.00              
ATOM   2048 2HE  LYS B  66      -1.075   8.943 -84.143  1.00  0.00              
ATOM   2049 1HZ  LYS B  66      -1.284   7.700 -86.192  1.00  0.00              
ATOM   2050 2HZ  LYS B  66      -0.049   7.089 -85.283  1.00  0.00              
ATOM   2051 3HZ  LYS B  66      -1.489   6.287 -85.365  1.00  0.00              
ATOM   2052  N   ASP B  67       0.426   8.840 -78.556  1.00  7.75              
ATOM   2053  CA  ASP B  67       1.069  10.102 -78.224  1.00  7.46              
ATOM   2054  C   ASP B  67       2.584   9.958 -78.258  1.00  8.01              
ATOM   2055  O   ASP B  67       3.288  10.839 -78.749  1.00  7.83              
ATOM   2056  CB  ASP B  67       0.594  10.568 -76.856  1.00  8.50              
ATOM   2057  CG  ASP B  67      -0.882  10.872 -76.851  1.00  9.02              
ATOM   2058  OD1 ASP B  67      -1.297  11.740 -77.644  1.00  8.77              
ATOM   2059  OD2 ASP B  67      -1.627  10.238 -76.074  1.00 10.57              
ATOM   2060  H   ASP B  67      -0.142   8.380 -77.860  1.00  0.00              
ATOM   2061  HA  ASP B  67       0.810  10.855 -78.968  1.00  0.00              
ATOM   2062 1HB  ASP B  67       0.856   9.883 -76.049  1.00  0.00              
ATOM   2063 2HB  ASP B  67       1.172  11.488 -76.756  1.00  0.00              
ATOM   2064  N   ARG B  68       3.090   8.843 -77.741  1.00  7.97              
ATOM   2065  CA  ARG B  68       4.527   8.615 -77.756  1.00  9.43              
ATOM   2066  C   ARG B  68       5.035   8.448 -79.180  1.00  8.58              
ATOM   2067  O   ARG B  68       6.141   8.884 -79.502  1.00  9.20              
ATOM   2068  CB  ARG B  68       4.875   7.408 -76.886  1.00  9.69              
ATOM   2069  CG  ARG B  68       4.723   7.678 -75.398  1.00 10.74              
ATOM   2070  CD  ARG B  68       5.236   6.520 -74.553  1.00 14.44              
ATOM   2071  NE  ARG B  68       4.247   5.458 -74.402  1.00 15.30              
ATOM   2072  CZ  ARG B  68       3.256   5.479 -73.515  1.00 19.67              
ATOM   2073  NH1 ARG B  68       3.122   6.512 -72.693  1.00 17.14              
ATOM   2074  NH2 ARG B  68       2.401   4.467 -73.450  1.00 21.18              
ATOM   2075  H   ARG B  68       2.485   8.143 -77.334  1.00  0.00              
ATOM   2076  HA  ARG B  68       5.041   9.470 -77.315  1.00  0.00              
ATOM   2077 1HB  ARG B  68       4.216   6.596 -77.189  1.00  0.00              
ATOM   2078 2HB  ARG B  68       5.908   7.140 -77.113  1.00  0.00              
ATOM   2079 1HG  ARG B  68       5.285   8.578 -75.150  1.00  0.00              
ATOM   2080 2HG  ARG B  68       3.665   7.838 -75.182  1.00  0.00              
ATOM   2081 1HD  ARG B  68       6.122   6.101 -75.029  1.00  0.00              
ATOM   2082 2HD  ARG B  68       5.496   6.893 -73.563  1.00  0.00              
ATOM   2083  HE  ARG B  68       4.154   4.587 -74.908  1.00  0.00              
ATOM   2084 1HH1 ARG B  68       3.773   7.282 -72.743  1.00  0.00              
ATOM   2085 2HH1 ARG B  68       2.368   6.523 -72.021  1.00  0.00              
ATOM   2086 1HH2 ARG B  68       2.505   3.681 -74.076  1.00  0.00              
ATOM   2087 2HH2 ARG B  68       1.651   4.487 -72.775  1.00  0.00              
ATOM   2088  N   GLU B  69       4.229   7.825 -80.032  1.00  9.07              
ATOM   2089  CA  GLU B  69       4.605   7.656 -81.427  1.00  9.41              
ATOM   2090  C   GLU B  69       4.692   9.037 -82.077  1.00  9.13              
ATOM   2091  O   GLU B  69       5.637   9.331 -82.804  1.00  9.77              
ATOM   2092  CB  GLU B  69       3.567   6.815 -82.170  1.00 10.71              
ATOM   2093  CG  GLU B  69       3.850   6.690 -83.655  1.00 17.86              
ATOM   2094  CD  GLU B  69       2.748   5.980 -84.413  1.00 24.64              
ATOM   2095  OE1 GLU B  69       2.922   5.759 -85.629  1.00 28.09              
ATOM   2096  OE2 GLU B  69       1.713   5.644 -83.802  1.00 28.99              
ATOM   2097  H   GLU B  69       3.342   7.461 -79.714  1.00  0.00              
ATOM   2098  HA  GLU B  69       5.569   7.152 -81.492  1.00  0.00              
ATOM   2099 1HB  GLU B  69       3.566   5.828 -81.706  1.00  0.00              
ATOM   2100 2HB  GLU B  69       2.599   7.291 -82.013  1.00  0.00              
ATOM   2101 1HG  GLU B  69       4.041   7.646 -84.143  1.00  0.00              
ATOM   2102 2HG  GLU B  69       4.751   6.078 -83.694  1.00  0.00              
ATOM   2103  N   MET B  70       3.701   9.886 -81.814  1.00  8.74              
ATOM   2104  CA  MET B  70       3.704  11.226 -82.387  1.00  8.26              
ATOM   2105  C   MET B  70       4.906  12.033 -81.903  1.00  7.45              
ATOM   2106  O   MET B  70       5.476  12.812 -82.661  1.00  7.75              
ATOM   2107  CB  MET B  70       2.402  11.964 -82.059  1.00  8.37              
ATOM   2108  CG  MET B  70       1.155  11.296 -82.629  1.00  9.53              
ATOM   2109  SD  MET B  70       1.242  10.929 -84.408  1.00 11.04              
ATOM   2110  CE  MET B  70       1.197  12.587 -85.096  1.00 11.81              
ATOM   2111  H   MET B  70       2.937   9.610 -81.214  1.00  0.00              
ATOM   2112  HA  MET B  70       3.800  11.167 -83.472  1.00  0.00              
ATOM   2113 1HB  MET B  70       2.331  12.014 -80.974  1.00  0.00              
ATOM   2114 2HB  MET B  70       2.497  12.972 -82.464  1.00  0.00              
ATOM   2115 1HG  MET B  70       0.997  10.360 -82.094  1.00  0.00              
ATOM   2116 2HG  MET B  70       0.307  11.960 -82.459  1.00  0.00              
ATOM   2117 1HE  MET B  70       1.243  12.532 -86.184  1.00  0.00              
ATOM   2118 2HE  MET B  70       0.271  13.081 -84.797  1.00  0.00              
ATOM   2119 3HE  MET B  70       2.049  13.158 -84.726  1.00  0.00              
ATOM   2120  N   ALA B  71       5.289  11.847 -80.645  1.00  7.25              
ATOM   2121  CA  ALA B  71       6.441  12.553 -80.100  1.00  8.28              
ATOM   2122  C   ALA B  71       7.711  12.139 -80.853  1.00  7.95              
ATOM   2123  O   ALA B  71       8.529  12.978 -81.224  1.00  8.41              
ATOM   2124  CB  ALA B  71       6.585  12.245 -78.618  1.00  8.51              
ATOM   2125  H   ALA B  71       4.778  11.208 -80.053  1.00  0.00              
ATOM   2126  HA  ALA B  71       6.285  13.625 -80.223  1.00  0.00              
ATOM   2127 1HB  ALA B  71       7.448  12.777 -78.220  1.00  0.00              
ATOM   2128 2HB  ALA B  71       5.686  12.565 -78.091  1.00  0.00              
ATOM   2129 3HB  ALA B  71       6.725  11.174 -78.482  1.00  0.00              
ATOM   2130  N   ARG B  72       7.870  10.842 -81.086  1.00  8.75              
ATOM   2131  CA  ARG B  72       9.048  10.362 -81.796  1.00 10.82              
ATOM   2132  C   ARG B  72       9.062  10.852 -83.242  1.00  9.64              
ATOM   2133  O   ARG B  72      10.117  11.224 -83.768  1.00 10.99              
ATOM   2134  CB  ARG B  72       9.108   8.835 -81.756  1.00 15.98              
ATOM   2135  CG  ARG B  72       9.443   8.264 -80.393  1.00 18.40              
ATOM   2136  CD  ARG B  72       9.716   6.773 -80.488  1.00 22.85              
ATOM   2137  NE  ARG B  72       8.496   5.999 -80.680  1.00 27.71              
ATOM   2138  CZ  ARG B  72       7.670   5.663 -79.695  1.00 24.84              
ATOM   2139  NH1 ARG B  72       7.936   6.029 -78.444  1.00 27.69              
ATOM   2140  NH2 ARG B  72       6.583   4.961 -79.966  1.00 26.13              
ATOM   2141  H   ARG B  72       7.178  10.176 -80.774  1.00  0.00              
ATOM   2142  HA  ARG B  72       9.951  10.716 -81.294  1.00  0.00              
ATOM   2143 1HB  ARG B  72       8.133   8.470 -82.077  1.00  0.00              
ATOM   2144 2HB  ARG B  72       9.866   8.529 -82.477  1.00  0.00              
ATOM   2145 1HG  ARG B  72      10.325   8.777 -80.009  1.00  0.00              
ATOM   2146 2HG  ARG B  72       8.600   8.444 -79.725  1.00  0.00              
ATOM   2147 1HD  ARG B  72      10.381   6.588 -81.330  1.00  0.00              
ATOM   2148 2HD  ARG B  72      10.196   6.442 -79.567  1.00  0.00              
ATOM   2149  HE  ARG B  72       8.102   5.617 -81.531  1.00  0.00              
ATOM   2150 1HH1 ARG B  72       8.769   6.564 -78.244  1.00  0.00              
ATOM   2151 2HH1 ARG B  72       7.304   5.770 -77.700  1.00  0.00              
ATOM   2152 1HH2 ARG B  72       6.388   4.685 -80.919  1.00  0.00              
ATOM   2153 2HH2 ARG B  72       5.954   4.703 -79.220  1.00  0.00              
ATOM   2154  N   LEU B  73       7.896  10.870 -83.882  1.00  8.78              
ATOM   2155  CA  LEU B  73       7.816  11.333 -85.262  1.00 10.63              
ATOM   2156  C   LEU B  73       8.083  12.836 -85.325  1.00  9.29              
ATOM   2157  O   LEU B  73       8.618  13.334 -86.317  1.00 10.57              
ATOM   2158  CB  LEU B  73       6.447  10.990 -85.855  1.00 11.44              
ATOM   2159  CG  LEU B  73       6.209   9.486 -86.051  1.00 12.49              
ATOM   2160  CD1 LEU B  73       4.780   9.239 -86.489  1.00 13.66              
ATOM   2161  CD2 LEU B  73       7.193   8.939 -87.083  1.00 17.12              
ATOM   2162  H   LEU B  73       7.055  10.562 -83.417  1.00  0.00              
ATOM   2163  HA  LEU B  73       8.590  10.848 -85.856  1.00  0.00              
ATOM   2164 1HB  LEU B  73       5.809  11.377 -85.061  1.00  0.00              
ATOM   2165 2HB  LEU B  73       6.257  11.542 -86.775  1.00  0.00              
ATOM   2166  HG  LEU B  73       6.421   8.998 -85.100  1.00  0.00              
ATOM   2167 1HD1 LEU B  73       4.621   8.169 -86.626  1.00  0.00              
ATOM   2168 2HD1 LEU B  73       4.096   9.611 -85.727  1.00  0.00              
ATOM   2169 3HD1 LEU B  73       4.593   9.756 -87.429  1.00  0.00              
ATOM   2170 1HD2 LEU B  73       7.020   7.871 -87.218  1.00  0.00              
ATOM   2171 2HD2 LEU B  73       7.048   9.453 -88.033  1.00  0.00              
ATOM   2172 3HD2 LEU B  73       8.213   9.099 -86.734  1.00  0.00              
ATOM   2173  N   THR B  74       7.726  13.556 -84.262  1.00  9.07              
ATOM   2174  CA  THR B  74       7.964  14.994 -84.203  1.00  8.88              
ATOM   2175  C   THR B  74       9.473  15.247 -84.153  1.00  8.96              
ATOM   2176  O   THR B  74       9.999  16.091 -84.883  1.00  9.81              
ATOM   2177  CB  THR B  74       7.287  15.624 -82.961  1.00  7.82              
ATOM   2178  OG1 THR B  74       5.860  15.522 -83.088  1.00  9.20              
ATOM   2179  CG2 THR B  74       7.658  17.088 -82.832  1.00  9.54              
ATOM   2180  H   THR B  74       7.281  13.097 -83.479  1.00  0.00              
ATOM   2181  HA  THR B  74       7.566  15.471 -85.099  1.00  0.00              
ATOM   2182  HB  THR B  74       7.615  15.089 -82.070  1.00  0.00              
ATOM   2183  HG1 THR B  74       5.644  15.086 -83.915  1.00  0.00              
ATOM   2184 1HG2 THR B  74       7.172  17.510 -81.952  1.00  0.00              
ATOM   2185 2HG2 THR B  74       8.739  17.181 -82.730  1.00  0.00              
ATOM   2186 3HG2 THR B  74       7.330  17.626 -83.721  1.00  0.00              
ATOM   2187  N   ASP B  75      10.176  14.517 -83.293  1.00  9.24              
ATOM   2188  CA  ASP B  75      11.624  14.682 -83.199  1.00  9.36              
ATOM   2189  C   ASP B  75      12.310  14.320 -84.504  1.00  9.96              
ATOM   2190  O   ASP B  75      13.306  14.940 -84.881  1.00 12.18              
ATOM   2191  CB  ASP B  75      12.210  13.806 -82.093  1.00  9.68              
ATOM   2192  CG  ASP B  75      12.029  14.401 -80.720  1.00 10.15              
ATOM   2193  OD1 ASP B  75      11.922  15.638 -80.610  1.00 14.49              
ATOM   2194  OD2 ASP B  75      12.016  13.626 -79.743  1.00 11.89              
ATOM   2195  H   ASP B  75       9.717  13.842 -82.698  1.00  0.00              
ATOM   2196  HA  ASP B  75      11.863  15.721 -82.974  1.00  0.00              
ATOM   2197 1HB  ASP B  75      11.847  12.779 -82.114  1.00  0.00              
ATOM   2198 2HB  ASP B  75      13.264  13.825 -82.371  1.00  0.00              
ATOM   2199  N   ALA B  76      11.784  13.308 -85.180  1.00 11.21              
ATOM   2200  CA  ALA B  76      12.363  12.863 -86.439  1.00 11.39              
ATOM   2201  C   ALA B  76      12.383  13.983 -87.477  1.00 13.70              
ATOM   2202  O   ALA B  76      13.253  14.010 -88.351  1.00 14.96              
ATOM   2203  CB  ALA B  76      11.591  11.666 -86.967  1.00 15.05              
ATOM   2204  H   ALA B  76      10.967  12.835 -84.821  1.00  0.00              
ATOM   2205  HA  ALA B  76      13.397  12.567 -86.262  1.00  0.00              
ATOM   2206 1HB  ALA B  76      12.030  11.339 -87.910  1.00  0.00              
ATOM   2207 2HB  ALA B  76      11.639  10.853 -86.242  1.00  0.00              
ATOM   2208 3HB  ALA B  76      10.552  11.947 -87.130  1.00  0.00              
ATOM   2209  N   LEU B  77      11.433  14.907 -87.380  1.00 12.64              
ATOM   2210  CA  LEU B  77      11.350  16.032 -88.312  1.00 15.68              
ATOM   2211  C   LEU B  77      12.614  16.881 -88.281  1.00 18.15              
ATOM   2212  O   LEU B  77      12.945  17.553 -89.258  1.00 20.98              
ATOM   2213  CB  LEU B  77      10.155  16.923 -87.967  1.00 12.97              
ATOM   2214  CG  LEU B  77       8.751  16.319 -88.030  1.00 13.22              
ATOM   2215  CD1 LEU B  77       7.742  17.321 -87.477  1.00 14.79              
ATOM   2216  CD2 LEU B  77       8.412  15.954 -89.466  1.00 16.13              
ATOM   2217  H   LEU B  77      10.749  14.830 -86.641  1.00  0.00              
ATOM   2218  HA  LEU B  77      11.226  15.656 -89.327  1.00  0.00              
ATOM   2219 1HB  LEU B  77      10.394  17.147 -86.929  1.00  0.00              
ATOM   2220 2HB  LEU B  77      10.158  17.845 -88.548  1.00  0.00              
ATOM   2221  HG  LEU B  77       8.770  15.396 -87.449  1.00  0.00              
ATOM   2222 1HD1 LEU B  77       6.741  16.892 -87.521  1.00  0.00              
ATOM   2223 2HD1 LEU B  77       7.990  17.554 -86.441  1.00  0.00              
ATOM   2224 3HD1 LEU B  77       7.772  18.233 -88.073  1.00  0.00              
ATOM   2225 1HD2 LEU B  77       7.411  15.524 -89.505  1.00  0.00              
ATOM   2226 2HD2 LEU B  77       8.447  16.850 -90.087  1.00  0.00              
ATOM   2227 3HD2 LEU B  77       9.133  15.227 -89.838  1.00  0.00              
ATOM   2228  N   LEU B  78      13.315  16.857 -87.153  1.00 17.15              
ATOM   2229  CA  LEU B  78      14.535  17.639 -86.993  1.00 18.98              
ATOM   2230  C   LEU B  78      15.723  17.008 -87.709  1.00 23.68              
ATOM   2231  O   LEU B  78      16.686  17.698 -88.045  1.00 25.09              
ATOM   2232  CB  LEU B  78      14.874  17.787 -85.506  1.00 20.15              
ATOM   2233  CG  LEU B  78      13.823  18.425 -84.593  1.00 24.00              
ATOM   2234  CD1 LEU B  78      14.297  18.349 -83.148  1.00 26.22              
ATOM   2235  CD2 LEU B  78      13.579  19.868 -85.004  1.00 26.76              
ATOM   2236  H   LEU B  78      12.995  16.282 -86.387  1.00  0.00              
ATOM   2237  HA  LEU B  78      14.394  18.629 -87.425  1.00  0.00              
ATOM   2238 1HB  LEU B  78      14.983  16.736 -85.244  1.00  0.00              
ATOM   2239 2HB  LEU B  78      15.824  18.299 -85.358  1.00  0.00              
ATOM   2240  HG  LEU B  78      12.892  17.879 -84.741  1.00  0.00              
ATOM   2241 1HD1 LEU B  78      13.550  18.802 -82.496  1.00  0.00              
ATOM   2242 2HD1 LEU B  78      14.438  17.305 -82.865  1.00  0.00              
ATOM   2243 3HD1 LEU B  78      15.240  18.884 -83.045  1.00  0.00              
ATOM   2244 1HD2 LEU B  78      12.829  20.310 -84.347  1.00  0.00              
ATOM   2245 2HD2 LEU B  78      14.509  20.431 -84.926  1.00  0.00              
ATOM   2246 3HD2 LEU B  78      13.222  19.897 -86.033  1.00  0.00              
ATOM   2247  N   GLN B  79      15.645  15.701 -87.948  1.00 25.78              
ATOM   2248  CA  GLN B  79      16.729  14.968 -88.597  1.00 34.77              
ATOM   2249  C   GLN B  79      18.076  15.416 -88.044  1.00 34.65              
ATOM   2250  O   GLN B  79      18.922  15.945 -88.767  1.00 34.19              
ATOM   2251  CB  GLN B  79      16.693  15.153 -90.117  1.00 40.48              
ATOM   2252  CG  GLN B  79      15.640  14.299 -90.810  1.00 48.02              
ATOM   2253  CD  GLN B  79      14.298  14.992 -90.922  1.00 51.44              
ATOM   2254  OE1 GLN B  79      13.276  14.356 -91.179  1.00 53.40              
ATOM   2255  NE2 GLN B  79      14.298  16.305 -90.750  1.00 56.42              
ATOM   2256  H   GLN B  79      14.810  15.204 -87.672  1.00  0.00              
ATOM   2257  HA  GLN B  79      16.638  13.906 -88.369  1.00  0.00              
ATOM   2258 1HB  GLN B  79      16.499  16.210 -90.300  1.00  0.00              
ATOM   2259 2HB  GLN B  79      17.686  14.898 -90.488  1.00  0.00              
ATOM   2260 1HG  GLN B  79      15.824  13.786 -91.754  1.00  0.00              
ATOM   2261 2HG  GLN B  79      15.580  13.566 -90.005  1.00  0.00              
ATOM   2262 1HE2 GLN B  79      13.441  16.818 -90.813  1.00  0.00              
ATOM   2263 2HE2 GLN B  79      15.154  16.784 -90.557  1.00  0.00              
ATOM   2264  N   ARG B  80      18.253  15.200 -86.746  1.00 34.39              
ATOM   2265  CA  ARG B  80      19.477  15.562 -86.043  1.00 33.15              
ATOM   2266  C   ARG B  80      20.608  14.604 -86.395  1.00 33.21              
ATOM   2267  O   ARG B  80      21.720  15.090 -86.689  1.00 32.65              
ATOM   2268  OXT ARG B  80      20.370  13.378 -86.361  1.00 37.67              
ATOM   2269  CB  ARG B  80      19.227  15.539 -84.535  1.00 31.79              
ATOM   2270  CG  ARG B  80      18.186  16.543 -84.069  1.00 28.44              
ATOM   2271  CD  ARG B  80      17.691  16.211 -82.674  1.00 29.51              
ATOM   2272  NE  ARG B  80      16.950  14.954 -82.655  1.00 22.61              
ATOM   2273  CZ  ARG B  80      16.448  14.395 -81.558  1.00 22.15              
ATOM   2274  NH1 ARG B  80      16.606  14.982 -80.381  1.00 27.52              
ATOM   2275  NH2 ARG B  80      15.788  13.249 -81.641  1.00 22.08              
ATOM   2276  H   ARG B  80      17.501  14.765 -86.231  1.00  0.00              
ATOM   2277  HA  ARG B  80      19.760  16.584 -86.297  1.00  0.00              
ATOM   2278 1HB  ARG B  80      18.905  14.529 -84.281  1.00  0.00              
ATOM   2279 2HB  ARG B  80      20.182  15.748 -84.052  1.00  0.00              
ATOM   2280 1HG  ARG B  80      18.637  17.536 -84.070  1.00  0.00              
ATOM   2281 2HG  ARG B  80      17.349  16.524 -84.768  1.00  0.00              
ATOM   2282 1HD  ARG B  80      18.548  16.127 -82.006  1.00  0.00              
ATOM   2283 2HD  ARG B  80      17.039  17.013 -82.330  1.00  0.00              
ATOM   2284  HE  ARG B  80      16.707  14.337 -83.419  1.00  0.00              
ATOM   2285 1HH1 ARG B  80      17.109  15.856 -80.319  1.00  0.00              
ATOM   2286 2HH1 ARG B  80      16.224  14.554 -79.550  1.00  0.00              
ATOM   2287 1HH2 ARG B  80      15.668  12.802 -82.540  1.00  0.00              
ATOM   2288 2HH2 ARG B  80      15.409  12.826 -80.806  1.00  0.00              
TER                                                                             
# All scores below are weighted scores, not raw scores.
#BEGIN_POSE_ENERGIES_TABLE msd_output_1_BB_4.pdb
label fa_atr fa_rep fa_sol fa_intra_rep pro_close fa_pair hbond_sr_bb hbond_lr_bb hbond_bb_sc hbond_sc dslf_ss_dst dslf_cs_ang dslf_ss_dih dslf_ca_dih rama omega fa_dun p_aa_pp ref total
weights 0.8 0.44 0.65 0.004 1 0.49 0.585 1.17 1.17 1.1 0.5 2 5 5 0.2 0.5 0.56 0.32 1 NA
pose -569.508 97.5849 296.907 1.14176 0.716677 -13.9861 -43.6868 -43.4271 -5.88705 -15.241 0 0 0 0 -8.14623 2.79739 141.094 -12.2677 -33.86 -205.768
LYS_p:NtermProteinFull_1 -1.9229 0.293988 1.42897 0.0118914 0 -0.0011549 0 0 0 0 0 0 0 0 0 0.0166169 3.4109 0 -0.65 2.58832
ARG_2 -3.37122 2.39424 1.75914 0.0235375 0 -0.425716 0 0 0 -0.128982 0 0 0 0 -0.121155 0.00200723 3.87198 -0.0904795 -0.98 2.93336
LEU_3 -3.5262 0.243131 1.12903 0.0073866 0 0 0 -1.54943 0 0 0 0 0 0 -0.0536669 0.176345 1.84174 -0.114017 -0.1 -1.94566
VAL_4 -2.61764 1.76355 0.928457 0.0139525 0 0 0 0 0 0 0 0 0 0 -0.148625 0.0441727 1.0746 -0.21988 0.29 1.12859
LYS_5 -3.78342 0.483095 2.35077 0.00609192 0 -0.166755 0 -1.41494 0 -0.349667 0 0 0 0 0.135504 0.0196419 1.32168 0.0042048 -0.65 -2.0438
THR_6 -2.47461 0.332995 1.14655 0.00547765 0 -0.0140883 0 0 0 0 0 0 0 0 -0.0309968 0.000107349 0.502633 -0.0162786 -0.27 -0.818209
PHE_7 -6.41057 0.645783 1.82884 0.0246511 0 0 0 -1.5678 0 0 0 0 0 0 -0.0979637 0.00914765 0.576848 -0.0609913 0.63 -4.42206
ALA_8 -1.54388 0.224587 0.631929 0.000718733 0 0 0 0 0 0 0 0 0 0 -0.114459 0.00281084 0 0.0162227 0.16 -0.622069
PHE_9 -6.41564 1.11354 1.65285 0.0233901 0.125861 0 0 -0.403821 0 0 0 0 0 0 -0.116689 0.000266304 0.701832 -0.231081 0.63 -2.91949
PRO_10 -1.70827 0.389113 0.913279 0.00228764 0.132264 0 0 0 0 0 0 0 0 0 -0.0785306 0.00287839 0.836001 -0.116846 0.02 0.39218
ASN_11 -4.60777 0.308243 3.21339 0.0120716 0 -0.035615 0 0 -0.38301 0 0 0 0 0 0.509246 0.000371958 0.348139 -0.127682 -0.89 -1.65261
HIS_12 -4.52301 0.2313 2.09431 0.00380504 0 -0.014084 -0.388702 0 0 0 0 0 0 0 0.0663022 0.00431006 0.912174 -0.0464961 0.56 -1.1001
ARG_13 -3.62669 0.251553 2.71523 0.0072203 0 -0.223543 -0.41431 0 0 -0.570919 0 0 0 0 0.0770201 0.000488 1.47914 -0.0835129 -0.98 -1.36832
GLU_14 -4.49546 0.367161 2.71528 0.00462281 0 -0.0189191 -0.406064 0 -0.38301 0 0 0 0 0 -0.267281 0.0070026 1.77151 -0.141008 -0.81 -1.65616
ALA_15 -4.47816 0.689415 1.71417 0.000674983 0 0 -0.434998 0 0 0 0 0 0 0 -0.0919638 0.00246755 0 -0.126004 0.16 -2.5644
GLY_16 -2.83254 0.274132 1.64595 2.55126e-05 0 0 -0.791355 0 0 0 0 0 0 0 0.103756 0.00397734 0 0.276061 -0.17 -1.49
ASP_17 -3.70073 0.291511 2.31395 0.00285606 0 -0.0483526 -0.59759 0 0 0 0 0 0 0 -0.0460701 0.000588898 0.791105 0.0534292 -0.67 -1.60931
PHE_18 -6.56057 0.908275 1.48023 0.0238379 0 0 -0.836506 0 0 0 0 0 0 0 -0.0620143 0.00134158 0.508165 0.0462762 0.63 -3.86097
MET_19 -4.90288 5.05146 1.8379 0.0063389 0 0 -0.816284 0 0 0 0 0 0 0 -0.066031 0.0010864 2.26196 -0.0659643 -0.34 2.9676
ASN_20 -3.34064 0.256291 2.21584 0.00419395 0 -0.115411 -0.775625 0 0 0 0 0 0 0 -0.0390564 0.015176 0.320941 0.0808659 -0.89 -2.26743
ARG_21 -5.076 0.620986 3.17843 0.0101698 0 -0.029839 -0.587467 0 -0.366061 0 0 0 0 0 -0.183053 0.0114956 1.68859 -0.0866025 -0.98 -1.79934
VAL_22 -4.78013 0.29813 1.32176 0.0105503 0 0 -0.852894 0 0 0 0 0 0 0 -0.0799129 0.00852887 0.377587 0.0618668 0.29 -3.34451
GLY_23 -2.74433 0.301835 1.41867 3.46626e-05 0 0 -0.777988 0 0 0 0 0 0 0 0.116666 0.0016501 0 0.27405 -0.17 -1.57941
ALA_24 -3.38151 0.434575 1.87729 0.000703421 0 0 -0.725401 0 0 0 0 0 0 0 -0.181696 0.00845615 0 -0.15362 0.16 -1.9612
LEU_25 -6.0257 0.705037 2.54229 0.008477 0 0 -0.801004 0 0 0 0 0 0 0 -0.0558926 2.42934e-05 1.18637 -0.101682 -0.1 -2.64208
ALA_26 -4.81804 0.413322 2.05937 0.000728159 0 0 -0.539282 -0.329933 0 0 0 0 0 0 -0.133685 0.000106389 0 -0.15519 0.16 -3.34261
GLU_27 -4.04971 0.291024 2.89499 0.00500961 0 -0.344816 -0.402009 0 0 -1.12511 0 0 0 0 -0.225402 0.000895634 1.92535 -0.121431 -0.81 -1.96122
ARG_28 -3.90459 0.505453 2.74125 0.0110583 0 -0.0819521 -0.352429 0 0 0 0 0 0 0 -0.187082 0.0158029 1.89022 -0.0839971 -0.98 -0.426271
GLU_29 -3.98984 0.45589 2.72613 0.00956409 0 -0.282726 -0.40241 0 -0.037956 -0.0409103 0 0 0 0 -0.170505 5.0016e-06 1.35613 -0.00778488 -0.81 -1.19441
ASN_30 -1.86809 0.126822 1.28295 0.0055051 0 -0.034905 -0.116545 0 0 0 0 0 0 0 -0.298796 0.0105904 0.821007 -0.509018 -0.89 -1.47047
HIS_31 -5.2751 0.488489 2.64642 0.00304664 0 -0.160392 0 -0.329933 -0.00911979 -0.192943 0 0 0 0 0.111608 0.0810853 2.75473 -0.25427 0.56 0.423621
HIS_32 -4.34533 0.337868 1.87828 0.00245907 0.0441285 -0.104836 0 0 0 -0.520786 0 0 0 0 -0.089713 0.000184898 1.03259 0.0145295 0.56 -1.19063
PRO_33 -3.68117 1.35642 0.603107 0.0061376 0.0557663 0 0 0 0 0 0 0 0 0 0.454203 0.378788 0.63233 0.0577895 0.02 -0.116635
ARG_34 -5.02303 0.464917 3.1476 0.00751292 0 -0.588146 0 -1.26389 0 -0.560248 0 0 0 0 -0.00281577 0.00323777 1.66249 0.0682675 -0.98 -3.0641
LEU_35 -4.59209 4.94029 1.33822 0.0081896 0 0 0 -1.54099 0 0 0 0 0 0 -0.0874763 0.041855 0.551358 -0.135738 -0.1 0.423619
THR_36 -3.09737 0.228741 2.11356 0.00593348 0 -0.0826373 0 -1.55085 0 -0.162348 0 0 0 0 0.0604575 0.0107714 0.0314279 -0.0137254 -0.27 -2.72603
ALA_37 -2.57301 0.0500142 1.19373 0.000741291 0 0 0 -1.5606 0 0 0 0 0 0 0.16625 0.0131465 0 0.257834 0.16 -2.29188
GLU_38 -4.16421 0.270471 2.68236 0.00677936 0 -0.564967 -0.652026 0 0 -0.604789 0 0 0 0 0.269086 0.000709787 0.90574 0.260943 -0.81 -2.3999
HIS_D_39 -2.79007 0.197671 1.19774 0.00485854 0 0.00453974 0 0 0 0 0 0 0 0 -0.11917 0.022243 0.662093 -0.0254274 0.56 -0.285522
GLY_40 -2.68963 0.221064 1.39043 2.47876e-05 0 0 0 -0.403821 0 0 0 0 0 0 -0.259269 7.96809e-05 0 -0.664486 -0.17 -2.57561
ARG_41 -4.62475 0.548612 2.80743 0.0119305 0 -0.30242 -0.652026 0 0 -0.604789 0 0 0 0 0.050324 0.115549 1.51636 -0.111813 -0.98 -2.2256
VAL_42 -4.59902 0.610794 1.53774 0.0134595 0 0 0 -1.5678 0 0 0 0 0 0 -0.180181 0.0574413 0.105909 -0.386208 0.29 -4.11787
THR_43 -3.51526 0.28084 2.03457 0.00629299 0 -0.0495863 0 -1.55085 0 0 0 0 0 0 -0.0219789 0.000123215 0.0810338 -0.0657435 -0.27 -3.07056
VAL_44 -4.10726 0.246577 1.23251 0.00984296 0 0 0 -1.41494 0 0 0 0 0 0 -0.213183 0.00202713 0.225288 -0.377569 0.29 -4.1067
GLU_45 -5.65167 1.81834 3.41701 0.00364756 0 -0.592231 0 -1.26389 0 -0.68923 0 0 0 0 0.0352813 0.005241 2.20638 0.12185 -0.81 -1.39927
TRP_46 -9.09457 1.03572 2.90536 0.0205253 0 0 0 -1.54943 0 -0.107898 0 0 0 0 -0.0184281 0.177361 1.22264 -0.0202973 0.91 -4.51901
TRP_47 -5.12895 0.201486 2.39145 0.0242486 0 0 0 0 -0.00911979 0 0 0 0 0 -0.0392796 0.000185128 1.38673 -0.241487 0.91 -0.504744
THR_48 -4.23926 0.196189 2.87485 0.0064364 0 -0.184941 -0.186983 -1.22446 0 -0.0307269 0 0 0 0 0.0827297 0.0108608 0.0499528 0.101649 -0.27 -2.8137
HIS_49 -1.87385 0.314639 0.99407 0.00667795 0 0.0157597 -0.215006 0 0 0 0 0 0 0 0.141528 0.0180268 0.588073 0.0787586 0.56 0.628677
SER_50 -1.40652 0.307934 0.821374 0.00404632 0 -0.0145594 0 0 0 0 0 0 0 0 -0.117896 0.00305539 0.575995 0.0362808 -0.37 -0.160289
ALA_51 -1.93235 0.497803 0.836853 0.000964642 0 0 -0.0391562 0 0 0 0 0 0 0 -0.196083 0.00128677 0 -0.0255385 0.16 -0.696221
GLY_52 -1.2285 0.127857 0.755914 2.41479e-05 0 0 -0.362832 0 0 0 0 0 0 0 -0.277275 0.00128756 0 -0.48934 -0.17 -1.64287
GLY_53 -2.42142 0.414755 1.3417 0.000134037 0 0 0 -1.22446 0 0 0 0 0 0 0.261636 0.0178472 0 -0.789496 -0.17 -2.56931
VAL_54 -3.16084 0.118789 1.60579 0.0130764 0 0 0 0 0 0 0 0 0 0 -0.214631 0.000380897 0.0821783 -0.194524 0.29 -1.45978
THR_55 -4.08588 0.271977 2.92841 0.00891332 0 -0.0733258 -0.325342 0 -0.61199 -0.0699438 0 0 0 0 -0.087345 1.03139e-05 0.0435806 -0.412435 -0.27 -2.68338
GLU_56 -3.1043 0.215941 2.39471 0.00913805 0 -0.361307 -0.416531 0 0 -0.342929 0 0 0 0 -0.208264 0.00042861 2.79094 -0.110247 -0.81 0.0575884
LYS_57 -4.67157 0.667507 3.29097 0.0084625 0 -0.611652 -0.431056 0 -0.037956 -0.0645543 0 0 0 0 -0.198783 0.000845571 1.75012 -0.0408264 -0.65 -0.988488
ASP_58 -7.31188 0.613703 5.00771 0.00300698 0 -0.3192 -0.421162 0 -0.61199 -0.293613 0 0 0 0 -0.111138 0.00620825 1.1889 0.0418407 -0.67 -2.87762
ARG_59 -6.03242 0.294944 4.03264 0.0109131 0 -0.265515 -0.722528 0 0 -0.341749 0 0 0 0 -0.222647 0.0219983 1.9929 -0.0915119 -0.98 -2.30297
GLU_60 -4.78292 0.34007 3.09335 0.00820261 0 -0.284276 -0.850159 0 0 -0.0236439 0 0 0 0 -0.186462 0.0001843 1.2905 -0.111435 -0.81 -2.31659
MET_61 -7.01111 1.15007 2.52005 0.00371389 0 0 -0.770511 0 0 0 0 0 0 0 -0.119701 0.00711289 1.32513 -0.10545 -0.34 -3.34069
ALA_62 -3.77343 0.323914 1.89878 0.000735271 0 0 -0.825218 0 0 0 0 0 0 0 -0.106028 7.19912e-08 0 -0.141948 0.16 -2.46319
ARG_63 -4.34764 0.256187 2.82891 0.0115343 0 -0.261458 -0.789235 0 0 -0.00117995 0 0 0 0 -0.196169 0.00134957 1.53548 -0.0807796 -0.98 -2.02299
LEU_64 -4.40431 0.382403 1.7908 0.00786109 0 0 -0.49366 0 0 0 0 0 0 0 -0.141151 0.0103732 0.166252 -0.095373 -0.1 -2.87681
THR_65 -4.8097 0.509769 2.56774 0.00937204 0 0.0247583 -0.458869 0 0 -0.107898 0 0 0 0 0.0136532 0.00428901 0.180942 0.071655 -0.27 -2.26429
ASP_66 -4.28601 0.463785 3.29653 0.00449526 0 -0.32689 -0.769346 0 0 -0.349667 0 0 0 0 -0.136514 0.00164799 1.03034 0.0185075 -0.67 -1.72312
ALA_67 -2.90294 0.651036 1.67115 0.000841566 0 0 -0.645335 0 0 0 0 0 0 0 -0.209615 0.000288666 0 -0.136984 0.16 -1.41156
LEU_68 -5.36272 1.30281 2.9775 0.00552184 0 0 -0.179446 0 -0.468447 0 0 0 0 0 -0.0793311 0.0025711 0.384261 0.00312174 -0.1 -1.51416
LEU_69 -3.76931 0.982771 1.72694 0.00577823 0 0 -0.344073 0 0 0 0 0 0 0 -0.167946 0.012263 0.379402 -0.0810795 -0.1 -1.35526
GLN_70 -2.97553 1.58202 2.6734 0.0439009 0 -0.029839 -0.274503 0 -0.102386 0 0 0 0 0 0.128931 5.93416e-06 5.44549 -0.21813 -0.97 5.30336
ARG_p:CtermProteinFull_71 -1.80465 0.106683 1.4173 0.01111 0 -0.0634895 0 0 0 0 0 0 0 0 0 0 2.0536 0 -0.98 0.740555
LYS_p:NtermProteinFull_72 -1.92257 0.292898 1.42874 0.0118965 0 -0.00115425 0 0 0 0 0 0 0 0 0 0.016665 3.41218 0 -0.65 2.58865
ARG_73 -3.45685 2.39573 1.83464 0.0235431 0 -0.43141 0 0 0 -0.129226 0 0 0 0 -0.121387 0.0020971 3.86375 -0.0905698 -0.98 2.91031
LEU_74 -3.52631 0.243558 1.12918 0.007378 0 0 0 -1.54879 0 0 0 0 0 0 -0.0538694 0.175624 1.8436 -0.114096 -0.1 -1.94373
VAL_75 -2.61775 1.76462 0.928405 0.0139547 0 0 0 0 0 0 0 0 0 0 -0.148708 0.044049 1.07277 -0.219737 0.29 1.1276
LYS_76 -3.78351 0.48317 2.35099 0.00610544 0 -0.166742 0 -1.41486 0 -0.349546 0 0 0 0 0.136087 0.0199098 1.31783 0.00346348 -0.65 -2.0471
THR_77 -2.47492 0.33338 1.14687 0.00547793 0 -0.0141067 0 0 0 0 0 0 0 0 -0.0309029 0.000127108 0.500144 -0.0153192 -0.27 -0.819244
PHE_78 -6.41039 0.64536 1.82874 0.024626 0 0 0 -1.56663 0 0 0 0 0 0 -0.0979897 0.00927897 0.577521 -0.0609962 0.63 -4.42048
ALA_79 -1.5436 0.223901 0.631842 0.000718494 0 0 0 0 0 0 0 0 0 0 -0.113744 0.00298261 0 0.0168499 0.16 -0.621047
PHE_80 -6.41678 1.11365 1.64964 0.0233887 0.125104 0 0 -0.404401 0 0 0 0 0 0 -0.116646 0.000302907 0.699961 -0.230981 0.63 -2.92676
PRO_81 -1.86606 0.376116 1.0436 0.00228368 0.131703 0 0 0 0 0 0 0 0 0 -0.0785781 0.00303665 0.835201 -0.116703 0.02 0.350602
ASN_82 -4.60993 0.319367 3.25226 0.00885147 0 -0.0132352 0 0 -0.305725 0 0 0 0 0 0.507715 0.000415343 1.27454 -0.127178 -0.89 -0.582917
HIS_D_83 -4.64374 0.258028 2.10865 0.00442907 0 -0.0181614 -0.389087 0 0 0 0 0 0 0 0.0661104 0.00416896 1.24812 -0.0465615 0.56 -0.848046
ARG_84 -3.64506 0.340941 2.76559 0.0072176 0 -0.229173 -0.414308 0 0 -0.604327 0 0 0 0 0.0776218 0.000437622 1.47982 -0.0834538 -0.98 -1.2847
GLU_85 -4.57071 0.399749 2.81727 0.00461566 0 -0.00202365 -0.406077 0 -0.305725 0 0 0 0 0 -0.267328 0.00684641 1.77313 -0.140977 -0.81 -1.50123
ALA_86 -4.45788 0.68904 1.69858 0.000672896 0 0 -0.434849 0 0 0 0 0 0 0 -0.0913567 0.00250062 0 -0.125557 0.16 -2.55885
GLY_87 -2.97033 0.273443 1.68554 2.53241e-05 0 0 -0.791743 0 0 0 0 0 0 0 0.10436 0.00421973 0 0.275976 -0.17 -1.58851
ASP_88 -3.70077 0.290982 2.31389 0.00285289 0 -0.0463122 -0.597351 0 0 0 0 0 0 0 -0.0462502 0.000519868 0.791088 0.0532571 -0.67 -1.60809
PHE_89 -6.56275 0.908552 1.48098 0.0238288 0 0 -0.836534 0 0 0 0 0 0 0 -0.0614943 0.0012386 0.509799 0.0456391 0.63 -3.86074
MET_90 -4.90558 7.08745 2.28566 0.0109024 0 0 -0.816326 0 0 0 0 0 0 0 -0.0657869 0.0010682 2.43168 -0.0657832 -0.34 5.62329
ASN_91 -3.76564 0.272172 2.55633 0.00418616 0 -0.115431 -0.776072 0 0 0 0 0 0 0 -0.0389008 0.0146941 0.320954 0.0809908 -0.89 -2.33672
ARG_92 -5.07547 0.622186 3.17798 0.010156 0 -0.0298541 -0.586953 0 -0.366057 0 0 0 0 0 -0.183151 0.0117461 1.68721 -0.0866993 -0.98 -1.7989
VAL_93 -4.78029 0.298193 1.32192 0.010558 0 0 -0.852899 0 0 0 0 0 0 0 -0.0798048 0.00789816 0.376192 0.061526 0.29 -3.34671
GLY_94 -2.76864 0.345297 1.45601 3.46491e-05 0 0 -0.777889 0 0 0 0 0 0 0 0.116407 0.00185585 0 0.274097 -0.17 -1.52283
ALA_95 -3.40476 0.43528 1.88249 0.000702204 0 0 -0.725983 0 0 0 0 0 0 0 -0.181021 0.00841829 0 -0.153541 0.16 -1.97842
LEU_96 -6.02678 0.705469 2.54284 0.00848406 0 0 -0.800871 0 0 0 0 0 0 0 -0.056181 3.1458e-05 1.18411 -0.101673 -0.1 -2.64457
ALA_97 -4.76068 0.374037 2.07141 0.00072935 0 0 -0.538883 -0.331545 0 0 0 0 0 0 -0.133717 0.00013297 0 -0.1552 0.16 -3.31372
GLU_98 -4.00958 0.264708 2.88689 0.0061001 0 -0.305318 -0.40239 0 0 -0.964177 0 0 0 0 -0.225719 0.000778988 1.36415 -0.121583 -0.81 -2.31614
ARG_99 -3.90365 0.505837 2.74026 0.0110494 0 -0.0819803 -0.352567 0 0 0 0 0 0 0 -0.186975 0.0159564 1.89209 -0.0839637 -0.98 -0.423944
GLU_100 -3.98971 0.456005 2.72612 0.00956352 0 -0.282745 -0.40238 0 -0.0379699 -0.0408773 0 0 0 0 -0.170582 6.79617e-06 1.35621 -0.00787124 -0.81 -1.19423
ASN_101 -1.91348 0.126829 1.30738 0.00549444 0 -0.0366114 -0.116999 0 0 0 0 0 0 0 -0.298781 0.0118921 0.821223 -0.509054 -0.89 -1.49211
HIS_102 -5.32957 0.489054 2.66798 0.00304911 0 -0.160382 0 -0.331545 -0.00911265 -0.194341 0 0 0 0 0.110782 0.0807204 2.7396 -0.25441 0.56 0.371829
HIS_103 -3.90667 0.313206 1.73247 0.00313536 0.0459679 -0.088681 0 0 0 -0.393258 0 0 0 0 -0.0896932 9.50648e-05 1.31331 0.0145406 0.56 -0.495583
PRO_104 -3.66986 1.34811 0.624305 0.00614865 0.0558813 0 0 0 0 0 0 0 0 0 0.45617 0.376631 0.634742 0.0594095 0.02 -0.0884529
ARG_105 -5.68178 0.299537 3.58501 0.0108384 0 -0.614965 0 -1.264 0 -1.02259 0 0 0 0 -0.00262747 0.00308867 2.51928 0.0681386 -0.98 -3.08007
LEU_106 -4.22887 7.40402 1.29123 0.00820961 0 0 0 -1.5606 0 0 0 0 0 0 -0.0877736 0.0404642 0.550034 -0.13596 -0.1 3.18075
THR_107 -3.23342 0.33177 2.18872 0.00630447 0 -0.0775429 0 -1.55118 0 -0.162348 0 0 0 0 0.0609245 0.0110665 0.0314459 -0.013646 -0.27 -2.67791
ALA_108 -2.40797 0.573732 1.02945 0.000741299 0 0 0 -1.54099 0 0 0 0 0 0 0.166411 0.0126959 0 0.258166 0.16 -1.74776
GLU_109 -4.10018 0.581056 2.62245 0.00678463 0 -0.52222 -0.651901 0 0 -0.6048 0 0 0 0 0.269012 0.000607584 0.906111 0.260945 -0.81 -2.04214
HIS_D_110 -2.84686 0.20077 1.17387 0.00483803 0 0.00415219 0 0 0 0 0 0 0 0 -0.119568 0.0229618 0.66165 -0.0258181 0.56 -0.364005
GLY_111 -2.68985 0.221414 1.39033 2.47981e-05 0 0 0 -0.404401 0 0 0 0 0 0 -0.259979 4.58099e-05 0 -0.664688 -0.17 -2.5771
ARG_112 -4.62719 0.549036 2.81268 0.0119515 0 -0.309734 -0.651901 0 0 -0.6048 0 0 0 0 0.0507897 0.114564 1.51612 -0.111827 -0.98 -2.23031
VAL_113 -4.59547 0.610809 1.53386 0.0134881 0 0 0 -1.56663 0 0 0 0 0 0 -0.180263 0.0571266 0.105523 -0.386366 0.29 -4.11792
THR_114 -3.51582 0.281277 2.03493 0.00630683 0 -0.0496231 0 -1.55118 0 0 0 0 0 0 -0.0219706 0.000145103 0.0808753 -0.0655421 -0.27 -3.0706
VAL_115 -4.10742 0.24654 1.23292 0.0098497 0 0 0 -1.41486 0 0 0 0 0 0 -0.213209 0.00228523 0.222644 -0.377556 0.29 -4.1088
GLU_116 -5.78391 1.89423 3.50234 0.00364801 0 -0.601324 0 -1.264 0 -1.15181 0 0 0 0 0.0354681 0.0055092 2.20652 0.122056 -0.81 -1.84128
TRP_117 -9.09436 1.03484 2.90534 0.0205434 0 0 0 -1.54879 0 -0.107649 0 0 0 0 -0.0184837 0.176391 1.21936 -0.0205131 0.91 -4.52332
TRP_118 -5.37326 0.205355 2.56779 0.0242399 0 0 0 0 -0.00911265 0 0 0 0 0 -0.0394587 0.000201206 1.39065 -0.241672 0.91 -0.565273
THR_119 -4.2382 0.196099 2.87577 0.00643912 0 -0.184947 -0.186835 -1.22545 0 -0.0310416 0 0 0 0 0.0827742 0.0104277 0.0488101 0.10174 -0.27 -2.81441
HIS_D_120 -1.88135 0.314321 0.992026 0.00639762 0 0.0152074 -0.215035 0 0 0 0 0 0 0 0.142687 0.0185923 0.497066 0.079553 0.56 0.529462
SER_121 -1.4005 0.30807 0.81228 0.00405624 0 -0.0151315 0 0 0 0 0 0 0 0 -0.118997 0.00305025 0.570244 0.0356942 -0.37 -0.171237
ALA_122 -1.9322 0.498677 0.836834 0.000963779 0 0 -0.0389979 0 0 0 0 0 0 0 -0.19535 0.00124492 0 -0.0245313 0.16 -0.693362
GLY_123 -1.22851 0.127879 0.755933 2.40536e-05 0 0 -0.362871 0 0 0 0 0 0 0 -0.277233 0.00120108 0 -0.489064 -0.17 -1.64264
GLY_124 -2.42152 0.414085 1.34172 0.000134015 0 0 0 -1.22545 0 0 0 0 0 0 0.261763 0.0183346 0 -0.789556 -0.17 -2.57049
VAL_125 -3.16086 0.118721 1.60557 0.0130802 0 0 0 0 0 0 0 0 0 0 -0.214841 0.000391802 0.0829342 -0.194858 0.29 -1.45986
THR_126 -4.08605 0.272122 2.92857 0.00891248 0 -0.0733069 -0.325688 0 -0.612083 -0.0697297 0 0 0 0 -0.0872444 2.07805e-06 0.0442043 -0.411907 -0.27 -2.6822
GLU_127 -3.10439 0.216136 2.39482 0.00915175 0 -0.361297 -0.416482 0 0 -0.342694 0 0 0 0 -0.208664 0.000602466 2.79032 -0.110382 -0.81 0.0571211
LYS_128 -4.67172 0.666386 3.29099 0.00845347 0 -0.611659 -0.431148 0 -0.0379699 -0.064556 0 0 0 0 -0.198377 0.000774598 1.75022 -0.040841 -0.65 -0.989447
ASP_129 -7.31214 0.613626 5.00788 0.00299986 0 -0.319214 -0.421304 0 -0.612083 -0.295112 0 0 0 0 -0.110638 0.00652333 1.18923 0.0420442 -0.67 -2.87818
ARG_130 -6.03268 0.295113 4.03273 0.0109072 0 -0.265516 -0.722853 0 0 -0.341513 0 0 0 0 -0.222923 0.0217862 1.99076 -0.0914974 -0.98 -2.30568
GLU_131 -4.78313 0.340576 3.09334 0.00820592 0 -0.284243 -0.85018 0 0 -0.0236787 0 0 0 0 -0.186741 0.000240065 1.29109 -0.111555 -0.81 -2.31607
MET_132 -7.01107 1.14811 2.51986 0.00371515 0 0 -0.770241 0 0 0 0 0 0 0 -0.119297 0.00688951 1.32501 -0.105079 -0.34 -3.34211
ALA_133 -3.77335 0.323825 1.89871 0.000734928 0 0 -0.825347 0 0 0 0 0 0 0 -0.106106 5.71567e-06 0 -0.141986 0.16 -2.46352
ARG_134 -4.34702 0.256064 2.8284 0.0115291 0 -0.261431 -0.788395 0 0 -0.00118091 0 0 0 0 -0.19613 0.00114372 1.53891 -0.0806246 -0.98 -2.01874
LEU_135 -4.40409 0.38232 1.79052 0.00788239 0 0 -0.493653 0 0 0 0 0 0 0 -0.141227 0.010895 0.165848 -0.0952783 -0.1 -2.87678
THR_136 -4.80923 0.509564 2.56756 0.00938337 0 0.0247519 -0.45841 0 0 -0.107649 0 0 0 0 0.0136214 0.0048389 0.177766 0.071675 -0.27 -2.26613
ASP_137 -4.28602 0.464399 3.29646 0.00448804 0 -0.326914 -0.769367 0 0 -0.349546 0 0 0 0 -0.136339 0.00143264 1.02887 0.018558 -0.67 -1.72398
ALA_138 -2.90272 0.649777 1.6708 0.000842691 0 0 -0.644388 0 0 0 0 0 0 0 -0.208824 0.000304249 0 -0.137319 0.16 -1.41153
LEU_139 -5.36262 1.30617 2.97748 0.00551873 0 0 -0.179274 0 -0.468112 0 0 0 0 0 -0.0791746 0.00269287 0.386114 0.00294271 -0.1 -1.50826
LEU_140 -3.76919 0.981043 1.72704 0.00579291 0 0 -0.344123 0 0 0 0 0 0 0 -0.167942 0.011801 0.373826 -0.0810127 -0.1 -1.36276
GLN_141 -2.97579 1.58583 2.67377 0.0437843 0 -0.0298541 -0.274359 0 -0.102055 0 0 0 0 0 0.127829 1.19137e-07 5.44853 -0.2186 -0.97 5.30909
ARG_p:CtermProteinFull_142 -1.80459 0.107012 1.41727 0.0111101 0 -0.0634934 0 0 0 0 0 0 0 0 0 0 2.05589 0 -0.98 0.743202
#END_POSE_ENERGIES_TABLE msd_output_1_BB_4.pdb
