# Supplementary material for: A Generic Program for Multistate Protein Design
Source: PLoS One. 2011 Jul 6;6(7):e20937. doi: 10.1371/journal.pone.0020937 (PMC3130737; doi:10.1371/journal.pone.0020937)
Supplement: File S2 — Design models generated by this study for both the heterodimerization task and the orthogonal interface redesign task. (BZ2) [file pone.0020937.s002.bz2 › SupplementaryMaterials/select_heterodimer_designs/design2/repacked_v1b_redes8_4_take2_10_AA.pdb]

ATOM      1  N   LYS A  10       0.838  40.160 -67.579  1.00  0.00              
ATOM      2  CA  LYS A  10      -0.121  41.140 -68.077  1.00  0.00              
ATOM      3  C   LYS A  10      -0.185  41.060 -69.603  1.00  0.00              
ATOM      4  O   LYS A  10       0.710  41.544 -70.294  1.00  0.00              
ATOM      5  CB  LYS A  10       0.307  42.540 -67.641  1.00  0.00              
ATOM      6  CG  LYS A  10      -0.743  43.611 -67.857  1.00  0.00              
ATOM      7  CD  LYS A  10      -1.989  43.333 -67.034  1.00  0.00              
ATOM      8  CE  LYS A  10      -2.969  44.485 -67.134  1.00  0.00              
ATOM      9  NZ  LYS A  10      -3.291  44.798 -68.551  1.00  0.00              
ATOM     10 1H   LYS A  10       1.633  40.461 -67.052  1.00  0.00              
ATOM     11 2H   LYS A  10       0.538  39.441 -66.953  1.00  0.00              
ATOM     12 3H   LYS A  10       1.329  39.571 -68.220  1.00  0.00              
ATOM     13  HA  LYS A  10      -1.116  40.911 -67.693  1.00  0.00              
ATOM     14 1HB  LYS A  10       0.554  42.483 -66.581  1.00  0.00              
ATOM     15 2HB  LYS A  10       1.203  42.792 -68.208  1.00  0.00              
ATOM     16 1HG  LYS A  10      -0.321  44.574 -67.566  1.00  0.00              
ATOM     17 2HG  LYS A  10      -1.002  43.634 -68.915  1.00  0.00              
ATOM     18 1HD  LYS A  10      -2.454  42.419 -67.406  1.00  0.00              
ATOM     19 2HD  LYS A  10      -1.694  43.191 -65.994  1.00  0.00              
ATOM     20 1HE  LYS A  10      -3.878  44.208 -66.602  1.00  0.00              
ATOM     21 2HE  LYS A  10      -2.521  45.357 -66.657  1.00  0.00              
ATOM     22 1HZ  LYS A  10      -3.944  45.568 -68.586  1.00  0.00              
ATOM     23 2HZ  LYS A  10      -2.445  45.052 -69.041  1.00  0.00              
ATOM     24 3HZ  LYS A  10      -3.703  43.987 -68.989  1.00  0.00              
ATOM     25  N   ARG A  11      -1.250  40.455 -70.122  1.00  0.00              
ATOM     26  CA  ARG A  11      -1.403  40.283 -71.562  1.00  0.00              
ATOM     27  C   ARG A  11      -2.846  40.464 -71.999  1.00  0.00              
ATOM     28  O   ARG A  11      -3.772  40.302 -71.205  1.00  0.00              
ATOM     29  CB  ARG A  11      -0.930  38.887 -71.945  1.00  0.00              
ATOM     30  CG  ARG A  11      -1.656  37.807 -71.164  1.00  0.00              
ATOM     31  CD  ARG A  11      -0.945  36.478 -71.244  1.00  0.00              
ATOM     32  NE  ARG A  11      -1.725  35.402 -70.636  1.00  0.00              
ATOM     33  CZ  ARG A  11      -2.033  35.330 -69.346  1.00  0.00              
ATOM     34  NH1 ARG A  11      -1.629  36.274 -68.507  1.00  0.00              
ATOM     35  NH2 ARG A  11      -2.745  34.307 -68.891  1.00  0.00              
ATOM     36  H   ARG A  11      -1.970  40.106 -69.506  1.00  0.00              
ATOM     37  HA  ARG A  11      -0.827  41.045 -72.088  1.00  0.00              
ATOM     38 1HB  ARG A  11      -1.106  38.773 -73.014  1.00  0.00              
ATOM     39 2HB  ARG A  11       0.141  38.849 -71.747  1.00  0.00              
ATOM     40 1HG  ARG A  11      -1.719  38.116 -70.120  1.00  0.00              
ATOM     41 2HG  ARG A  11      -2.661  37.701 -71.573  1.00  0.00              
ATOM     42 1HD  ARG A  11      -0.769  36.233 -72.291  1.00  0.00              
ATOM     43 2HD  ARG A  11       0.009  36.555 -70.724  1.00  0.00              
ATOM     44  HE  ARG A  11      -2.137  34.583 -71.064  1.00  0.00              
ATOM     45 1HH1 ARG A  11      -1.085  37.052 -68.851  1.00  0.00              
ATOM     46 2HH1 ARG A  11      -1.868  36.211 -67.528  1.00  0.00              
ATOM     47 1HH2 ARG A  11      -3.051  33.585 -69.529  1.00  0.00              
ATOM     48 2HH2 ARG A  11      -2.977  34.254 -67.910  1.00  0.00              
ATOM     49  N   LEU A  12      -3.018  40.797 -73.274  1.00  0.00              
ATOM     50  CA  LEU A  12      -4.329  41.001 -73.881  1.00  0.00              
ATOM     51  C   LEU A  12      -4.649  39.675 -74.559  1.00  0.00              
ATOM     52  O   LEU A  12      -3.973  39.285 -75.516  1.00  0.00              
ATOM     53  CB  LEU A  12      -4.227  42.132 -74.896  1.00  0.00              
ATOM     54  CG  LEU A  12      -5.493  42.738 -75.487  1.00  0.00              
ATOM     55  CD1 LEU A  12      -6.456  43.161 -74.388  1.00  0.00              
ATOM     56  CD2 LEU A  12      -5.086  43.928 -76.337  1.00  0.00              
ATOM     57  H   LEU A  12      -2.190  40.912 -73.841  1.00  0.00              
ATOM     58  HA  LEU A  12      -5.061  41.221 -73.104  1.00  0.00              
ATOM     59 1HB  LEU A  12      -3.745  42.885 -74.274  1.00  0.00              
ATOM     60 2HB  LEU A  12      -3.570  41.872 -75.726  1.00  0.00              
ATOM     61  HG  LEU A  12      -5.940  41.985 -76.136  1.00  0.00              
ATOM     62 1HD1 LEU A  12      -7.353  43.591 -74.835  1.00  0.00              
ATOM     63 2HD1 LEU A  12      -6.731  42.292 -73.790  1.00  0.00              
ATOM     64 3HD1 LEU A  12      -5.977  43.904 -73.751  1.00  0.00              
ATOM     65 1HD2 LEU A  12      -5.975  44.383 -76.775  1.00  0.00              
ATOM     66 2HD2 LEU A  12      -4.571  44.661 -75.715  1.00  0.00              
ATOM     67 3HD2 LEU A  12      -4.419  43.596 -77.133  1.00  0.00              
ATOM     68  N   VAL A  13      -5.697  39.007 -74.088  1.00  0.00              
ATOM     69  CA  VAL A  13      -6.037  37.673 -74.557  1.00  0.00              
ATOM     70  C   VAL A  13      -7.471  37.486 -75.027  1.00  0.00              
ATOM     71  O   VAL A  13      -8.405  38.076 -74.479  1.00  0.00              
ATOM     72  CB  VAL A  13      -5.782  36.647 -73.425  1.00  0.00              
ATOM     73  CG1 VAL A  13      -5.917  35.227 -73.950  1.00  0.00              
ATOM     74  CG2 VAL A  13      -4.411  36.875 -72.814  1.00  0.00              
ATOM     75  H   VAL A  13      -6.274  39.442 -73.382  1.00  0.00              
ATOM     76  HA  VAL A  13      -5.470  37.410 -75.451  1.00  0.00              
ATOM     77  HB  VAL A  13      -6.515  36.803 -72.634  1.00  0.00              
ATOM     78 1HG1 VAL A  13      -5.735  34.521 -73.140  1.00  0.00              
ATOM     79 2HG1 VAL A  13      -6.923  35.078 -74.341  1.00  0.00              
ATOM     80 3HG1 VAL A  13      -5.190  35.062 -74.745  1.00  0.00              
ATOM     81 1HG2 VAL A  13      -4.241  36.150 -72.019  1.00  0.00              
ATOM     82 2HG2 VAL A  13      -3.647  36.757 -73.583  1.00  0.00              
ATOM     83 3HG2 VAL A  13      -4.359  37.883 -72.402  1.00  0.00              
ATOM     84  N   LYS A  14      -7.632  36.632 -76.033  1.00  0.00              
ATOM     85  CA  LYS A  14      -8.942  36.289 -76.562  1.00  0.00              
ATOM     86  C   LYS A  14      -8.859  34.932 -77.241  1.00  0.00              
ATOM     87  O   LYS A  14      -7.859  34.605 -77.887  1.00  0.00              
ATOM     88  CB  LYS A  14      -9.433  37.332 -77.571  1.00  0.00              
ATOM     89  CG  LYS A  14     -10.800  36.995 -78.169  1.00  0.00              
ATOM     90  CD  LYS A  14     -11.326  38.111 -79.054  1.00  0.00              
ATOM     91  CE  LYS A  14     -12.598  37.688 -79.772  1.00  0.00              
ATOM     92  NZ  LYS A  14     -13.170  38.803 -80.573  1.00  0.00              
ATOM     93  H   LYS A  14      -6.811  36.209 -76.441  1.00  0.00              
ATOM     94  HA  LYS A  14      -9.661  36.214 -75.746  1.00  0.00              
ATOM     95 1HB  LYS A  14      -9.480  38.287 -77.046  1.00  0.00              
ATOM     96 2HB  LYS A  14      -8.684  37.390 -78.361  1.00  0.00              
ATOM     97 1HG  LYS A  14     -10.704  36.084 -78.761  1.00  0.00              
ATOM     98 2HG  LYS A  14     -11.502  36.825 -77.354  1.00  0.00              
ATOM     99 1HD  LYS A  14     -11.530  38.982 -78.430  1.00  0.00              
ATOM    100 2HD  LYS A  14     -10.560  38.363 -79.788  1.00  0.00              
ATOM    101 1HE  LYS A  14     -12.359  36.852 -80.427  1.00  0.00              
ATOM    102 2HE  LYS A  14     -13.322  37.366 -79.023  1.00  0.00              
ATOM    103 1HZ  LYS A  14     -14.012  38.488 -81.035  1.00  0.00              
ATOM    104 2HZ  LYS A  14     -13.390  39.578 -79.963  1.00  0.00              
ATOM    105 3HZ  LYS A  14     -12.497  39.100 -81.265  1.00  0.00              
ATOM    106  N   THR A  15      -9.904  34.132 -77.074  1.00  0.00              
ATOM    107  CA  THR A  15      -9.960  32.827 -77.709  1.00  0.00              
ATOM    108  C   THR A  15     -10.979  32.896 -78.835  1.00  0.00              
ATOM    109  O   THR A  15     -12.004  33.580 -78.728  1.00  0.00              
ATOM    110  CB  THR A  15     -10.370  31.723 -76.721  1.00  0.00              
ATOM    111  OG1 THR A  15     -11.655  32.027 -76.164  1.00  0.00              
ATOM    112  CG2 THR A  15      -9.343  31.603 -75.608  1.00  0.00              
ATOM    113  H   THR A  15     -10.676  34.431 -76.496  1.00  0.00              
ATOM    114  HA  THR A  15      -8.988  32.583 -78.138  1.00  0.00              
ATOM    115  HB  THR A  15     -10.440  30.776 -77.256  1.00  0.00              
ATOM    116  HG1 THR A  15     -12.046  31.226 -75.808  1.00  0.00              
ATOM    117 1HG2 THR A  15      -9.647  30.817 -74.917  1.00  0.00              
ATOM    118 2HG2 THR A  15      -8.371  31.356 -76.035  1.00  0.00              
ATOM    119 3HG2 THR A  15      -9.275  32.550 -75.074  1.00  0.00              
ATOM    120  N   PHE A  16     -10.674  32.205 -79.924  1.00  0.00              
ATOM    121  CA  PHE A  16     -11.533  32.155 -81.095  1.00  0.00              
ATOM    122  C   PHE A  16     -11.910  30.701 -81.328  1.00  0.00              
ATOM    123  O   PHE A  16     -11.043  29.825 -81.345  1.00  0.00              
ATOM    124  CB  PHE A  16     -10.791  32.713 -82.309  1.00  0.00              
ATOM    125  CG  PHE A  16     -10.400  34.158 -82.168  1.00  0.00              
ATOM    126  CD1 PHE A  16      -9.299  34.530 -81.395  1.00  0.00              
ATOM    127  CD2 PHE A  16     -11.142  35.151 -82.799  1.00  0.00              
ATOM    128  CE1 PHE A  16      -8.947  35.875 -81.256  1.00  0.00              
ATOM    129  CE2 PHE A  16     -10.796  36.496 -82.665  1.00  0.00              
ATOM    130  CZ  PHE A  16      -9.697  36.857 -81.892  1.00  0.00              
ATOM    131  H   PHE A  16      -9.803  31.693 -79.930  1.00  0.00              
ATOM    132  HA  PHE A  16     -12.443  32.728 -80.911  1.00  0.00              
ATOM    133 1HB  PHE A  16      -9.870  32.155 -82.475  1.00  0.00              
ATOM    134 2HB  PHE A  16     -11.420  32.646 -83.196  1.00  0.00              
ATOM    135  HD1 PHE A  16      -8.712  33.757 -80.898  1.00  0.00              
ATOM    136  HD2 PHE A  16     -12.004  34.868 -83.405  1.00  0.00              
ATOM    137  HE1 PHE A  16      -8.085  36.152 -80.650  1.00  0.00              
ATOM    138  HE2 PHE A  16     -11.386  37.264 -83.164  1.00  0.00              
ATOM    139  HZ  PHE A  16      -9.426  37.906 -81.784  1.00  0.00              
ATOM    140  N   ALA A  17     -13.204  30.447 -81.495  1.00  0.00              
ATOM    141  CA  ALA A  17     -13.708  29.094 -81.698  1.00  0.00              
ATOM    142  C   ALA A  17     -13.840  28.712 -83.165  1.00  0.00              
ATOM    143  O   ALA A  17     -14.171  29.541 -84.011  1.00  0.00              
ATOM    144  CB  ALA A  17     -15.056  28.938 -81.000  1.00  0.00              
ATOM    145  H   ALA A  17     -13.856  31.218 -81.480  1.00  0.00              
ATOM    146  HA  ALA A  17     -12.998  28.388 -81.267  1.00  0.00              
ATOM    147 1HB  ALA A  17     -15.429  27.925 -81.154  1.00  0.00              
ATOM    148 2HB  ALA A  17     -14.937  29.122 -79.932  1.00  0.00              
ATOM    149 3HB  ALA A  17     -15.765  29.652 -81.415  1.00  0.00              
ATOM    150  N   PHE A  18     -13.578  27.439 -83.451  1.00  0.00              
ATOM    151  CA  PHE A  18     -13.670  26.896 -84.800  1.00  0.00              
ATOM    152  C   PHE A  18     -14.265  25.494 -84.724  1.00  0.00              
ATOM    153  O   PHE A  18     -14.290  24.885 -83.660  1.00  0.00              
ATOM    154  CB  PHE A  18     -12.287  26.848 -85.454  1.00  0.00              
ATOM    155  CG  PHE A  18     -11.634  28.191 -85.562  1.00  0.00              
ATOM    156  CD1 PHE A  18     -10.865  28.693 -84.515  1.00  0.00              
ATOM    157  CD2 PHE A  18     -11.842  28.988 -86.682  1.00  0.00              
ATOM    158  CE1 PHE A  18     -10.318  29.972 -84.582  1.00  0.00              
ATOM    159  CE2 PHE A  18     -11.300  30.268 -86.756  1.00  0.00              
ATOM    160  CZ  PHE A  18     -10.537  30.759 -85.701  1.00  0.00              
ATOM    161  H   PHE A  18     -13.304  26.830 -82.693  1.00  0.00              
ATOM    162  HA  PHE A  18     -14.337  27.514 -85.403  1.00  0.00              
ATOM    163 1HB  PHE A  18     -11.617  26.218 -84.870  1.00  0.00              
ATOM    164 2HB  PHE A  18     -12.365  26.453 -86.466  1.00  0.00              
ATOM    165  HD1 PHE A  18     -10.692  28.072 -83.636  1.00  0.00              
ATOM    166  HD2 PHE A  18     -12.441  28.601 -87.507  1.00  0.00              
ATOM    167  HE1 PHE A  18      -9.719  30.352 -83.755  1.00  0.00              
ATOM    168  HE2 PHE A  18     -11.472  30.886 -87.637  1.00  0.00              
ATOM    169  HZ  PHE A  18     -10.114  31.761 -85.755  1.00  0.00              
ATOM    170  N   PRO A  19     -14.763  24.968 -85.854  1.00  0.00              
ATOM    171  CA  PRO A  19     -15.360  23.628 -85.877  1.00  0.00              
ATOM    172  C   PRO A  19     -14.357  22.476 -85.855  1.00  0.00              
ATOM    173  O   PRO A  19     -14.726  21.333 -85.587  1.00  0.00              
ATOM    174  CB  PRO A  19     -16.182  23.649 -87.160  1.00  0.00              
ATOM    175  CG  PRO A  19     -15.335  24.482 -88.062  1.00  0.00              
ATOM    176  CD  PRO A  19     -14.923  25.632 -87.161  1.00  0.00              
ATOM    177  HA  PRO A  19     -15.981  23.424 -84.992  1.00  0.00              
ATOM    178 1HB  PRO A  19     -16.340  22.634 -87.554  1.00  0.00              
ATOM    179 2HB  PRO A  19     -17.176  24.090 -86.995  1.00  0.00              
ATOM    180 1HG  PRO A  19     -14.472  23.912 -88.436  1.00  0.00              
ATOM    181 2HG  PRO A  19     -15.903  24.820 -88.941  1.00  0.00              
ATOM    182 1HD  PRO A  19     -13.987  26.105 -87.492  1.00  0.00              
ATOM    183 2HD  PRO A  19     -15.686  26.424 -87.122  1.00  0.00              
ATOM    184  N   ASN A  20     -13.092  22.775 -86.133  1.00  0.00              
ATOM    185  CA  ASN A  20     -12.059  21.747 -86.155  1.00  0.00              
ATOM    186  C   ASN A  20     -10.673  22.335 -85.908  1.00  0.00              
ATOM    187  O   ASN A  20     -10.542  23.464 -85.434  1.00  0.00              
ATOM    188  CB  ASN A  20     -12.075  20.979 -87.464  1.00  0.00              
ATOM    189  CG  ASN A  20     -11.746  21.821 -88.664  1.00  0.00              
ATOM    190  OD1 ASN A  20     -11.289  22.963 -88.540  1.00  0.00              
ATOM    191  ND2 ASN A  20     -12.052  21.297 -89.824  1.00  0.00              
ATOM    192  H   ASN A  20     -12.838  23.732 -86.333  1.00  0.00              
ATOM    193  HA  ASN A  20     -12.232  21.031 -85.350  1.00  0.00              
ATOM    194 1HB  ASN A  20     -11.569  20.016 -87.552  1.00  0.00              
ATOM    195 2HB  ASN A  20     -13.153  20.820 -87.431  1.00  0.00              
ATOM    196 1HD2 ASN A  20     -11.861  21.801 -90.666  1.00  0.00              
ATOM    197 2HD2 ASN A  20     -12.476  20.392 -89.867  1.00  0.00              
ATOM    198  N   HIS A  21      -9.641  21.560 -86.227  1.00  0.00              
ATOM    199  CA  HIS A  21      -8.260  21.997 -86.049  1.00  0.00              
ATOM    200  C   HIS A  21      -7.795  22.791 -87.266  1.00  0.00              
ATOM    201  O   HIS A  21      -7.145  23.826 -87.135  1.00  0.00              
ATOM    202  CB  HIS A  21      -7.333  20.800 -85.812  1.00  0.00              
ATOM    203  CG  HIS A  21      -7.112  19.960 -87.031  1.00  0.00              
ATOM    204  ND1 HIS A  21      -6.094  20.207 -87.929  1.00  0.00              
ATOM    205  CD2 HIS A  21      -7.775  18.878 -87.502  1.00  0.00              
ATOM    206  CE1 HIS A  21      -6.142  19.311 -88.900  1.00  0.00              
ATOM    207  NE2 HIS A  21      -7.152  18.495 -88.664  1.00  0.00              
ATOM    208  H   HIS A  21      -9.821  20.641 -86.604  1.00  0.00              
ATOM    209  HA  HIS A  21      -8.194  22.662 -85.189  1.00  0.00              
ATOM    210 1HB  HIS A  21      -6.350  21.144 -85.488  1.00  0.00              
ATOM    211 2HB  HIS A  21      -7.756  20.143 -85.053  1.00  0.00              
ATOM    212  HD2 HIS A  21      -8.639  18.323 -87.136  1.00  0.00              
ATOM    213  HE1 HIS A  21      -5.417  19.335 -89.713  1.00  0.00              
ATOM    214  HE2 HIS A  21      -7.430  17.712 -89.239  1.00  0.00              
ATOM    215  N   ARG A  22      -8.135  22.289 -88.450  1.00  0.00              
ATOM    216  CA  ARG A  22      -7.754  22.912 -89.712  1.00  0.00              
ATOM    217  C   ARG A  22      -8.088  24.402 -89.788  1.00  0.00              
ATOM    218  O   ARG A  22      -7.232  25.221 -90.130  1.00  0.00              
ATOM    219  CB  ARG A  22      -8.344  22.163 -90.898  1.00  0.00              
ATOM    220  CG  ARG A  22      -7.730  22.512 -92.244  1.00  0.00              
ATOM    221  CD  ARG A  22      -8.596  22.203 -93.411  1.00  0.00              
ATOM    222  NE  ARG A  22      -9.812  22.996 -93.485  1.00  0.00              
ATOM    223  CZ  ARG A  22     -10.888  22.680 -94.233  1.00  0.00              
ATOM    224  NH1 ARG A  22     -10.889  21.612 -94.999  1.00  0.00              
ATOM    225  NH2 ARG A  22     -11.934  23.487 -94.195  1.00  0.00              
ATOM    226  H   ARG A  22      -8.681  21.439 -88.466  1.00  0.00              
ATOM    227  HA  ARG A  22      -6.672  22.861 -89.837  1.00  0.00              
ATOM    228 1HB  ARG A  22      -8.205  21.100 -90.704  1.00  0.00              
ATOM    229 2HB  ARG A  22      -9.410  22.392 -90.920  1.00  0.00              
ATOM    230 1HG  ARG A  22      -7.514  23.580 -92.261  1.00  0.00              
ATOM    231 2HG  ARG A  22      -6.801  21.952 -92.357  1.00  0.00              
ATOM    232 1HD  ARG A  22      -8.034  22.382 -94.327  1.00  0.00              
ATOM    233 2HD  ARG A  22      -8.892  21.156 -93.365  1.00  0.00              
ATOM    234  HE  ARG A  22     -10.046  23.864 -93.020  1.00  0.00              
ATOM    235 1HH1 ARG A  22     -10.075  21.015 -95.031  1.00  0.00              
ATOM    236 2HH1 ARG A  22     -11.705  21.393 -95.553  1.00  0.00              
ATOM    237 1HH2 ARG A  22     -11.909  24.314 -93.614  1.00  0.00              
ATOM    238 2HH2 ARG A  22     -12.752  23.274 -94.746  1.00  0.00              
ATOM    239  N   GLU A  23      -9.331  24.746 -89.476  1.00  0.00              
ATOM    240  CA  GLU A  23      -9.754  26.140 -89.523  1.00  0.00              
ATOM    241  C   GLU A  23      -9.057  26.985 -88.461  1.00  0.00              
ATOM    242  O   GLU A  23      -8.803  28.173 -88.675  1.00  0.00              
ATOM    243  CB  GLU A  23     -11.272  26.238 -89.354  1.00  0.00              
ATOM    244  CG  GLU A  23     -12.071  25.708 -90.536  1.00  0.00              
ATOM    245  CD  GLU A  23     -11.722  26.437 -91.803  1.00  0.00              
ATOM    246  OE1 GLU A  23     -11.766  27.644 -91.804  1.00  0.00              
ATOM    247  OE2 GLU A  23     -11.302  25.796 -92.738  1.00  0.00              
ATOM    248  H   GLU A  23      -9.998  24.039 -89.202  1.00  0.00              
ATOM    249  HA  GLU A  23      -9.479  26.578 -90.483  1.00  0.00              
ATOM    250 1HB  GLU A  23     -11.530  25.672 -88.459  1.00  0.00              
ATOM    251 2HB  GLU A  23     -11.508  27.291 -89.200  1.00  0.00              
ATOM    252 1HG  GLU A  23     -11.956  24.635 -90.692  1.00  0.00              
ATOM    253 2HG  GLU A  23     -13.104  25.925 -90.265  1.00  0.00              
ATOM    254  N   ALA A  24      -8.753  26.372 -87.319  1.00  0.00              
ATOM    255  CA  ALA A  24      -8.062  27.073 -86.240  1.00  0.00              
ATOM    256  C   ALA A  24      -6.661  27.427 -86.731  1.00  0.00              
ATOM    257  O   ALA A  24      -6.193  28.552 -86.565  1.00  0.00              
ATOM    258  CB  ALA A  24      -7.984  26.186 -85.001  1.00  0.00              
ATOM    259  H   ALA A  24      -9.004  25.402 -87.194  1.00  0.00              
ATOM    260  HA  ALA A  24      -8.607  27.989 -86.013  1.00  0.00              
ATOM    261 1HB  ALA A  24      -7.467  26.721 -84.204  1.00  0.00              
ATOM    262 2HB  ALA A  24      -8.991  25.931 -84.672  1.00  0.00              
ATOM    263 3HB  ALA A  24      -7.438  25.275 -85.240  1.00  0.00              
ATOM    264  N   GLY A  25      -6.001  26.461 -87.359  1.00  0.00              
ATOM    265  CA  GLY A  25      -4.664  26.679 -87.887  1.00  0.00              
ATOM    266  C   GLY A  25      -4.692  27.733 -88.999  1.00  0.00              
ATOM    267  O   GLY A  25      -3.794  28.573 -89.084  1.00  0.00              
ATOM    268  H   GLY A  25      -6.434  25.556 -87.474  1.00  0.00              
ATOM    269 1HA  GLY A  25      -4.014  27.021 -87.081  1.00  0.00              
ATOM    270 2HA  GLY A  25      -4.282  25.741 -88.287  1.00  0.00              
ATOM    271  N   ASP A  26      -5.722  27.695 -89.846  1.00  0.00              
ATOM    272  CA  ASP A  26      -5.842  28.674 -90.927  1.00  0.00              
ATOM    273  C   ASP A  26      -5.885  30.088 -90.343  1.00  0.00              
ATOM    274  O   ASP A  26      -5.221  30.998 -90.836  1.00  0.00              
ATOM    275  CB  ASP A  26      -7.090  28.405 -91.771  1.00  0.00              
ATOM    276  CG  ASP A  26      -6.990  27.180 -92.670  1.00  0.00              
ATOM    277  OD1 ASP A  26      -5.907  26.670 -92.827  1.00  0.00              
ATOM    278  OD2 ASP A  26      -8.013  26.673 -93.064  1.00  0.00              
ATOM    279  H   ASP A  26      -6.432  26.984 -89.745  1.00  0.00              
ATOM    280  HA  ASP A  26      -4.968  28.616 -91.576  1.00  0.00              
ATOM    281 1HB  ASP A  26      -8.008  28.351 -91.184  1.00  0.00              
ATOM    282 2HB  ASP A  26      -7.104  29.306 -92.385  1.00  0.00              
ATOM    283  N   PHE A  27      -6.673  30.264 -89.288  1.00  0.00              
ATOM    284  CA  PHE A  27      -6.799  31.569 -88.653  1.00  0.00              
ATOM    285  C   PHE A  27      -5.475  31.992 -88.026  1.00  0.00              
ATOM    286  O   PHE A  27      -5.069  33.146 -88.135  1.00  0.00              
ATOM    287  CB  PHE A  27      -7.893  31.528 -87.589  1.00  0.00              
ATOM    288  CG  PHE A  27      -8.083  32.830 -86.867  1.00  0.00              
ATOM    289  CD1 PHE A  27      -8.580  33.945 -87.534  1.00  0.00              
ATOM    290  CD2 PHE A  27      -7.755  32.945 -85.521  1.00  0.00              
ATOM    291  CE1 PHE A  27      -8.748  35.159 -86.868  1.00  0.00              
ATOM    292  CE2 PHE A  27      -7.920  34.156 -84.847  1.00  0.00              
ATOM    293  CZ  PHE A  27      -8.417  35.261 -85.524  1.00  0.00              
ATOM    294  H   PHE A  27      -7.195  29.484 -88.916  1.00  0.00              
ATOM    295  HA  PHE A  27      -7.049  32.322 -89.401  1.00  0.00              
ATOM    296 1HB  PHE A  27      -8.851  31.281 -88.045  1.00  0.00              
ATOM    297 2HB  PHE A  27      -7.650  30.784 -86.831  1.00  0.00              
ATOM    298  HD1 PHE A  27      -8.840  33.862 -88.590  1.00  0.00              
ATOM    299  HD2 PHE A  27      -7.364  32.075 -84.991  1.00  0.00              
ATOM    300  HE1 PHE A  27      -9.139  36.024 -87.403  1.00  0.00              
ATOM    301  HE2 PHE A  27      -7.659  34.236 -83.792  1.00  0.00              
ATOM    302  HZ  PHE A  27      -8.545  36.207 -85.000  1.00  0.00              
ATOM    303  N   MET A  28      -4.798  31.050 -87.380  1.00  0.00              
ATOM    304  CA  MET A  28      -3.519  31.346 -86.756  1.00  0.00              
ATOM    305  C   MET A  28      -2.531  31.873 -87.792  1.00  0.00              
ATOM    306  O   MET A  28      -1.750  32.774 -87.512  1.00  0.00              
ATOM    307  CB  MET A  28      -2.962  30.100 -86.070  1.00  0.00              
ATOM    308  CG  MET A  28      -1.605  30.298 -85.409  1.00  0.00              
ATOM    309  SD  MET A  28      -0.236  30.134 -86.572  1.00  0.00              
ATOM    310  CE  MET A  28      -0.248  28.368 -86.863  1.00  0.00              
ATOM    311  H   MET A  28      -5.171  30.113 -87.318  1.00  0.00              
ATOM    312  HA  MET A  28      -3.643  32.129 -86.008  1.00  0.00              
ATOM    313 1HB  MET A  28      -3.691  29.800 -85.319  1.00  0.00              
ATOM    314 2HB  MET A  28      -2.885  29.325 -86.833  1.00  0.00              
ATOM    315 1HG  MET A  28      -1.584  31.295 -84.969  1.00  0.00              
ATOM    316 2HG  MET A  28      -1.498  29.551 -84.623  1.00  0.00              
ATOM    317 1HE  MET A  28       0.545  28.108 -87.564  1.00  0.00              
ATOM    318 2HE  MET A  28      -0.086  27.843 -85.920  1.00  0.00              
ATOM    319 3HE  MET A  28      -1.212  28.075 -87.280  1.00  0.00              
ATOM    320  N   ASN A  29      -2.561  31.308 -88.994  1.00  0.00              
ATOM    321  CA  ASN A  29      -1.659  31.757 -90.046  1.00  0.00              
ATOM    322  C   ASN A  29      -1.962  33.186 -90.485  1.00  0.00              
ATOM    323  O   ASN A  29      -1.050  33.935 -90.825  1.00  0.00              
ATOM    324  CB  ASN A  29      -1.704  30.824 -91.242  1.00  0.00              
ATOM    325  CG  ASN A  29      -1.029  29.502 -91.004  1.00  0.00              
ATOM    326  OD1 ASN A  29      -0.193  29.362 -90.104  1.00  0.00              
ATOM    327  ND2 ASN A  29      -1.326  28.554 -91.856  1.00  0.00              
ATOM    328  H   ASN A  29      -3.211  30.560 -89.189  1.00  0.00              
ATOM    329  HA  ASN A  29      -0.633  31.769 -89.674  1.00  0.00              
ATOM    330 1HB  ASN A  29      -2.635  30.657 -91.786  1.00  0.00              
ATOM    331 2HB  ASN A  29      -1.043  31.453 -91.838  1.00  0.00              
ATOM    332 1HD2 ASN A  29      -0.914  27.648 -91.759  1.00  0.00              
ATOM    333 2HD2 ASN A  29      -1.964  28.736 -92.603  1.00  0.00              
ATOM    334  N   ARG A  30      -3.236  33.565 -90.473  1.00  0.00              
ATOM    335  CA  ARG A  30      -3.601  34.928 -90.843  1.00  0.00              
ATOM    336  C   ARG A  30      -3.110  35.889 -89.755  1.00  0.00              
ATOM    337  O   ARG A  30      -2.657  36.988 -90.057  1.00  0.00              
ATOM    338  CB  ARG A  30      -5.112  35.045 -91.019  1.00  0.00              
ATOM    339  CG  ARG A  30      -5.639  34.246 -92.205  1.00  0.00              
ATOM    340  CD  ARG A  30      -7.137  34.413 -92.361  1.00  0.00              
ATOM    341  NE  ARG A  30      -7.496  35.792 -92.670  1.00  0.00              
ATOM    342  CZ  ARG A  30      -8.719  36.294 -92.538  1.00  0.00              
ATOM    343  NH1 ARG A  30      -9.709  35.528 -92.097  1.00  0.00              
ATOM    344  NH2 ARG A  30      -8.951  37.563 -92.842  1.00  0.00              
ATOM    345  H   ARG A  30      -3.963  32.916 -90.208  1.00  0.00              
ATOM    346  HA  ARG A  30      -3.109  35.201 -91.777  1.00  0.00              
ATOM    347 1HB  ARG A  30      -5.568  34.691 -90.096  1.00  0.00              
ATOM    348 2HB  ARG A  30      -5.335  36.104 -91.152  1.00  0.00              
ATOM    349 1HG  ARG A  30      -5.139  34.595 -93.109  1.00  0.00              
ATOM    350 2HG  ARG A  30      -5.405  33.193 -92.044  1.00  0.00              
ATOM    351 1HD  ARG A  30      -7.483  33.770 -93.170  1.00  0.00              
ATOM    352 2HD  ARG A  30      -7.624  34.122 -91.431  1.00  0.00              
ATOM    353  HE  ARG A  30      -6.917  36.547 -93.013  1.00  0.00              
ATOM    354 1HH1 ARG A  30      -9.530  34.562 -91.861  1.00  0.00              
ATOM    355 2HH1 ARG A  30     -10.637  35.914 -91.999  1.00  0.00              
ATOM    356 1HH2 ARG A  30      -8.195  38.146 -93.174  1.00  0.00              
ATOM    357 2HH2 ARG A  30      -9.881  37.941 -92.741  1.00  0.00              
ATOM    358  N   VAL A  31      -3.202  35.475 -88.491  1.00  0.00              
ATOM    359  CA  VAL A  31      -2.727  36.314 -87.395  1.00  0.00              
ATOM    360  C   VAL A  31      -1.205  36.436 -87.531  1.00  0.00              
ATOM    361  O   VAL A  31      -0.633  37.489 -87.267  1.00  0.00              
ATOM    362  CB  VAL A  31      -3.093  35.717 -86.011  1.00  0.00              
ATOM    363  CG1 VAL A  31      -2.531  36.594 -84.894  1.00  0.00              
ATOM    364  CG2 VAL A  31      -4.605  35.614 -85.871  1.00  0.00              
ATOM    365  H   VAL A  31      -3.603  34.572 -88.281  1.00  0.00              
ATOM    366  HA  VAL A  31      -3.138  37.322 -87.461  1.00  0.00              
ATOM    367  HB  VAL A  31      -2.695  34.704 -85.946  1.00  0.00              
ATOM    368 1HG1 VAL A  31      -2.794  36.165 -83.927  1.00  0.00              
ATOM    369 2HG1 VAL A  31      -1.446  36.647 -84.984  1.00  0.00              
ATOM    370 3HG1 VAL A  31      -2.952  37.596 -84.972  1.00  0.00              
ATOM    371 1HG2 VAL A  31      -4.853  35.193 -84.897  1.00  0.00              
ATOM    372 2HG2 VAL A  31      -5.046  36.607 -85.961  1.00  0.00              
ATOM    373 3HG2 VAL A  31      -5.000  34.968 -86.656  1.00  0.00              
ATOM    374  N   GLY A  32      -0.557  35.356 -87.962  1.00  0.00              
ATOM    375  CA  GLY A  32       0.885  35.387 -88.149  1.00  0.00              
ATOM    376  C   GLY A  32       1.304  36.376 -89.229  1.00  0.00              
ATOM    377  O   GLY A  32       2.297  37.087 -89.075  1.00  0.00              
ATOM    378  H   GLY A  32      -1.061  34.504 -88.163  1.00  0.00              
ATOM    379 1HA  GLY A  32       1.360  35.677 -87.211  1.00  0.00              
ATOM    380 2HA  GLY A  32       1.228  34.394 -88.437  1.00  0.00              
ATOM    381  N   ALA A  33       0.549  36.429 -90.325  1.00  0.00              
ATOM    382  CA  ALA A  33       0.857  37.353 -91.416  1.00  0.00              
ATOM    383  C   ALA A  33       0.698  38.787 -90.925  1.00  0.00              
ATOM    384  O   ALA A  33       1.491  39.668 -91.260  1.00  0.00              
ATOM    385  CB  ALA A  33      -0.066  37.097 -92.603  1.00  0.00              
ATOM    386  H   ALA A  33      -0.253  35.820 -90.407  1.00  0.00              
ATOM    387  HA  ALA A  33       1.894  37.204 -91.718  1.00  0.00              
ATOM    388 1HB  ALA A  33       0.176  37.792 -93.407  1.00  0.00              
ATOM    389 2HB  ALA A  33       0.069  36.074 -92.955  1.00  0.00              
ATOM    390 3HB  ALA A  33      -1.101  37.243 -92.297  1.00  0.00              
ATOM    391  N   LEU A  34      -0.338  39.012 -90.125  1.00  0.00              
ATOM    392  CA  LEU A  34      -0.605  40.323 -89.554  1.00  0.00              
ATOM    393  C   LEU A  34       0.577  40.736 -88.673  1.00  0.00              
ATOM    394  O   LEU A  34       1.063  41.867 -88.747  1.00  0.00              
ATOM    395  CB  LEU A  34      -1.892  40.262 -88.728  1.00  0.00              
ATOM    396  CG  LEU A  34      -2.190  41.414 -87.770  1.00  0.00              
ATOM    397  CD1 LEU A  34      -2.336  42.711 -88.547  1.00  0.00              
ATOM    398  CD2 LEU A  34      -3.459  41.107 -86.985  1.00  0.00              
ATOM    399  H   LEU A  34      -0.959  38.245 -89.908  1.00  0.00              
ATOM    400  HA  LEU A  34      -0.695  41.058 -90.353  1.00  0.00              
ATOM    401 1HB  LEU A  34      -2.622  40.276 -89.536  1.00  0.00              
ATOM    402 2HB  LEU A  34      -1.976  39.324 -88.179  1.00  0.00              
ATOM    403  HG  LEU A  34      -1.364  41.468 -87.061  1.00  0.00              
ATOM    404 1HD1 LEU A  34      -2.548  43.527 -87.857  1.00  0.00              
ATOM    405 2HD1 LEU A  34      -1.410  42.921 -89.082  1.00  0.00              
ATOM    406 3HD1 LEU A  34      -3.154  42.618 -89.260  1.00  0.00              
ATOM    407 1HD2 LEU A  34      -3.671  41.929 -86.301  1.00  0.00              
ATOM    408 2HD2 LEU A  34      -4.294  40.984 -87.675  1.00  0.00              
ATOM    409 3HD2 LEU A  34      -3.322  40.188 -86.415  1.00  0.00              
ATOM    410  N   ALA A  35       1.038  39.804 -87.844  1.00  0.00              
ATOM    411  CA  ALA A  35       2.160  40.050 -86.945  1.00  0.00              
ATOM    412  C   ALA A  35       3.413  40.451 -87.720  1.00  0.00              
ATOM    413  O   ALA A  35       4.149  41.348 -87.310  1.00  0.00              
ATOM    414  CB  ALA A  35       2.437  38.803 -86.110  1.00  0.00              
ATOM    415  H   ALA A  35       0.594  38.897 -87.840  1.00  0.00              
ATOM    416  HA  ALA A  35       1.906  40.882 -86.288  1.00  0.00              
ATOM    417 1HB  ALA A  35       3.276  38.994 -85.441  1.00  0.00              
ATOM    418 2HB  ALA A  35       1.553  38.555 -85.522  1.00  0.00              
ATOM    419 3HB  ALA A  35       2.681  37.971 -86.769  1.00  0.00              
ATOM    420  N   GLU A  36       3.653  39.776 -88.840  1.00  0.00              
ATOM    421  CA  GLU A  36       4.819  40.061 -89.669  1.00  0.00              
ATOM    422  C   GLU A  36       4.750  41.476 -90.240  1.00  0.00              
ATOM    423  O   GLU A  36       5.762  42.176 -90.304  1.00  0.00              
ATOM    424  CB  GLU A  36       4.934  39.039 -90.802  1.00  0.00              
ATOM    425  CG  GLU A  36       5.328  37.640 -90.349  1.00  0.00              
ATOM    426  CD  GLU A  36       5.301  36.667 -91.495  1.00  0.00              
ATOM    427  OE1 GLU A  36       4.921  37.058 -92.572  1.00  0.00              
ATOM    428  OE2 GLU A  36       5.765  35.564 -91.323  1.00  0.00              
ATOM    429  H   GLU A  36       3.013  39.048 -89.124  1.00  0.00              
ATOM    430  HA  GLU A  36       5.724  40.013 -89.063  1.00  0.00              
ATOM    431 1HB  GLU A  36       3.963  39.000 -91.296  1.00  0.00              
ATOM    432 2HB  GLU A  36       5.682  39.418 -91.499  1.00  0.00              
ATOM    433 1HG  GLU A  36       6.302  37.599 -89.862  1.00  0.00              
ATOM    434 2HG  GLU A  36       4.553  37.376 -89.631  1.00  0.00              
ATOM    435  N   ARG A  37       3.556  41.894 -90.651  1.00  0.00              
ATOM    436  CA  ARG A  37       3.364  43.224 -91.224  1.00  0.00              
ATOM    437  C   ARG A  37       3.553  44.347 -90.206  1.00  0.00              
ATOM    438  O   ARG A  37       4.112  45.398 -90.525  1.00  0.00              
ATOM    439  CB  ARG A  37       1.961  43.353 -91.830  1.00  0.00              
ATOM    440  CG  ARG A  37       1.656  42.408 -92.978  1.00  0.00              
ATOM    441  CD  ARG A  37       0.438  42.890 -93.762  1.00  0.00              
ATOM    442  NE  ARG A  37      -0.792  42.890 -92.972  1.00  0.00              
ATOM    443  CZ  ARG A  37      -1.512  41.804 -92.703  1.00  0.00              
ATOM    444  NH1 ARG A  37      -1.131  40.620 -93.162  1.00  0.00              
ATOM    445  NH2 ARG A  37      -2.619  41.903 -91.979  1.00  0.00              
ATOM    446  H   ARG A  37       2.762  41.276 -90.565  1.00  0.00              
ATOM    447  HA  ARG A  37       4.113  43.405 -91.996  1.00  0.00              
ATOM    448 1HB  ARG A  37       1.249  43.174 -91.026  1.00  0.00              
ATOM    449 2HB  ARG A  37       1.860  44.380 -92.182  1.00  0.00              
ATOM    450 1HG  ARG A  37       2.526  42.367 -93.634  1.00  0.00              
ATOM    451 2HG  ARG A  37       1.464  41.416 -92.568  1.00  0.00              
ATOM    452 1HD  ARG A  37       0.619  43.908 -94.106  1.00  0.00              
ATOM    453 2HD  ARG A  37       0.289  42.237 -94.621  1.00  0.00              
ATOM    454  HE  ARG A  37      -1.272  43.661 -92.526  1.00  0.00              
ATOM    455 1HH1 ARG A  37      -0.291  40.543 -93.717  1.00  0.00              
ATOM    456 2HH1 ARG A  37      -1.682  39.800 -92.954  1.00  0.00              
ATOM    457 1HH2 ARG A  37      -2.913  42.806 -91.633  1.00  0.00              
ATOM    458 2HH2 ARG A  37      -3.163  41.077 -91.778  1.00  0.00              
ATOM    459  N   GLU A  38       3.084  44.120 -88.983  1.00  0.00              
ATOM    460  CA  GLU A  38       3.165  45.123 -87.927  1.00  0.00              
ATOM    461  C   GLU A  38       4.398  45.024 -87.036  1.00  0.00              
ATOM    462  O   GLU A  38       4.564  45.822 -86.108  1.00  0.00              
ATOM    463  CB  GLU A  38       1.907  45.048 -87.062  1.00  0.00              
ATOM    464  CG  GLU A  38       0.622  45.238 -87.851  1.00  0.00              
ATOM    465  CD  GLU A  38       0.540  46.605 -88.500  1.00  0.00              
ATOM    466  OE1 GLU A  38      -0.338  46.804 -89.366  1.00  0.00              
ATOM    467  OE2 GLU A  38       1.351  47.483 -88.138  1.00  0.00              
ATOM    468  H   GLU A  38       2.659  43.226 -88.781  1.00  0.00              
ATOM    469  HA  GLU A  38       3.235  46.118 -88.367  1.00  0.00              
ATOM    470 1HB  GLU A  38       1.908  44.069 -86.583  1.00  0.00              
ATOM    471 2HB  GLU A  38       1.996  45.825 -86.302  1.00  0.00              
ATOM    472 1HG  GLU A  38       0.466  44.477 -88.615  1.00  0.00              
ATOM    473 2HG  GLU A  38      -0.157  45.157 -87.095  1.00  0.00              
ATOM    474  N   ASN A  39       5.254  44.047 -87.306  1.00  0.00              
ATOM    475  CA  ASN A  39       6.466  43.859 -86.520  1.00  0.00              
ATOM    476  C   ASN A  39       6.199  43.657 -85.028  1.00  0.00              
ATOM    477  O   ASN A  39       6.970  44.111 -84.180  1.00  0.00              
ATOM    478  CB  ASN A  39       7.418  45.024 -86.717  1.00  0.00              
ATOM    479  CG  ASN A  39       7.669  45.363 -88.160  1.00  0.00              
ATOM    480  OD1 ASN A  39       8.116  44.522 -88.948  1.00  0.00              
ATOM    481  ND2 ASN A  39       7.460  46.612 -88.491  1.00  0.00              
ATOM    482  H   ASN A  39       5.063  43.419 -88.073  1.00  0.00              
ATOM    483  HA  ASN A  39       6.977  42.950 -86.840  1.00  0.00              
ATOM    484 1HB  ASN A  39       7.297  45.947 -86.149  1.00  0.00              
ATOM    485 2HB  ASN A  39       8.275  44.471 -86.333  1.00  0.00              
ATOM    486 1HD2 ASN A  39       7.606  46.910 -89.435  1.00  0.00              
ATOM    487 2HD2 ASN A  39       7.155  47.268 -87.801  1.00  0.00              
ATOM    488  N   HIS A  40       5.101  42.977 -84.710  1.00  0.00              
ATOM    489  CA  HIS A  40       4.756  42.693 -83.323  1.00  0.00              
ATOM    490  C   HIS A  40       4.101  41.323 -83.337  1.00  0.00              
ATOM    491  O   HIS A  40       3.101  41.107 -84.024  1.00  0.00              
ATOM    492  CB  HIS A  40       3.822  43.751 -82.727  1.00  0.00              
ATOM    493  CG  HIS A  40       3.617  43.611 -81.251  1.00  0.00              
ATOM    494  ND1 HIS A  40       3.012  42.508 -80.686  1.00  0.00              
ATOM    495  CD2 HIS A  40       3.936  44.433 -80.224  1.00  0.00              
ATOM    496  CE1 HIS A  40       2.969  42.659 -79.373  1.00  0.00              
ATOM    497  NE2 HIS A  40       3.523  43.818 -79.068  1.00  0.00              
ATOM    498  H   HIS A  40       4.491  42.649 -85.446  1.00  0.00              
ATOM    499  HA  HIS A  40       5.662  42.668 -82.718  1.00  0.00              
ATOM    500 1HB  HIS A  40       4.231  44.749 -82.891  1.00  0.00              
ATOM    501 2HB  HIS A  40       2.836  43.683 -83.187  1.00  0.00              
ATOM    502  HD2 HIS A  40       4.421  45.409 -80.180  1.00  0.00              
ATOM    503  HE1 HIS A  40       2.526  41.889 -78.741  1.00  0.00              
ATOM    504  HE2 HIS A  40       3.629  44.199 -78.139  1.00  0.00              
ATOM    505  N   HIS A  41       4.668  40.401 -82.570  1.00  0.00              
ATOM    506  CA  HIS A  41       4.186  39.033 -82.566  1.00  0.00              
ATOM    507  C   HIS A  41       3.490  38.571 -81.307  1.00  0.00              
ATOM    508  O   HIS A  41       3.889  38.903 -80.194  1.00  0.00              
ATOM    509  CB  HIS A  41       5.354  38.085 -82.854  1.00  0.00              
ATOM    510  CG  HIS A  41       5.952  38.263 -84.216  1.00  0.00              
ATOM    511  ND1 HIS A  41       5.687  37.405 -85.262  1.00  0.00              
ATOM    512  CD2 HIS A  41       6.801  39.199 -84.701  1.00  0.00              
ATOM    513  CE1 HIS A  41       6.348  37.806 -86.334  1.00  0.00              
ATOM    514  NE2 HIS A  41       7.031  38.892 -86.020  1.00  0.00              
ATOM    515  H   HIS A  41       5.447  40.650 -81.978  1.00  0.00              
ATOM    516  HA  HIS A  41       3.423  38.911 -83.334  1.00  0.00              
ATOM    517 1HB  HIS A  41       6.159  38.250 -82.137  1.00  0.00              
ATOM    518 2HB  HIS A  41       5.021  37.049 -82.793  1.00  0.00              
ATOM    519  HD2 HIS A  41       7.280  40.069 -84.251  1.00  0.00              
ATOM    520  HE1 HIS A  41       6.270  37.257 -87.272  1.00  0.00              
ATOM    521  HE2 HIS A  41       7.628  39.419 -86.642  1.00  0.00              
ATOM    522  N   PRO A  42       2.444  37.758 -81.473  1.00  0.00              
ATOM    523  CA  PRO A  42       1.672  37.235 -80.350  1.00  0.00              
ATOM    524  C   PRO A  42       2.186  35.878 -79.918  1.00  0.00              
ATOM    525  O   PRO A  42       3.156  35.350 -80.471  1.00  0.00              
ATOM    526  CB  PRO A  42       0.293  37.082 -80.960  1.00  0.00              
ATOM    527  CG  PRO A  42       0.643  36.490 -82.317  1.00  0.00              
ATOM    528  CD  PRO A  42       1.852  37.323 -82.757  1.00  0.00              
ATOM    529  HA  PRO A  42       1.745  37.866 -79.452  1.00  0.00              
ATOM    530 1HB  PRO A  42      -0.344  36.421 -80.354  1.00  0.00              
ATOM    531 2HB  PRO A  42      -0.225  38.050 -81.034  1.00  0.00              
ATOM    532 1HG  PRO A  42       0.883  35.420 -82.234  1.00  0.00              
ATOM    533 2HG  PRO A  42      -0.200  36.577 -83.018  1.00  0.00              
ATOM    534 1HD  PRO A  42       2.570  36.735 -83.347  1.00  0.00              
ATOM    535 2HD  PRO A  42       1.560  38.186 -83.374  1.00  0.00              
ATOM    536  N   ARG A  43       1.540  35.338 -78.892  1.00  0.00              
ATOM    537  CA  ARG A  43       1.792  33.970 -78.486  1.00  0.00              
ATOM    538  C   ARG A  43       0.466  33.341 -78.920  1.00  0.00              
ATOM    539  O   ARG A  43      -0.614  33.770 -78.488  1.00  0.00              
ATOM    540  CB  ARG A  43       2.145  33.774 -77.019  1.00  0.00              
ATOM    541  CG  ARG A  43       2.556  32.359 -76.643  1.00  0.00              
ATOM    542  CD  ARG A  43       2.990  32.202 -75.232  1.00  0.00              
ATOM    543  NE  ARG A  43       1.916  32.298 -74.256  1.00  0.00              
ATOM    544  CZ  ARG A  43       2.090  32.263 -72.921  1.00  0.00              
ATOM    545  NH1 ARG A  43       3.284  32.095 -72.397  1.00  0.00              
ATOM    546  NH2 ARG A  43       1.023  32.376 -72.149  1.00  0.00              
ATOM    547  H   ARG A  43       0.861  35.885 -78.383  1.00  0.00              
ATOM    548  HA  ARG A  43       2.664  33.583 -79.015  1.00  0.00              
ATOM    549 1HB  ARG A  43       2.963  34.457 -76.795  1.00  0.00              
ATOM    550 2HB  ARG A  43       1.266  34.058 -76.440  1.00  0.00              
ATOM    551 1HG  ARG A  43       1.707  31.696 -76.809  1.00  0.00              
ATOM    552 2HG  ARG A  43       3.384  32.057 -77.286  1.00  0.00              
ATOM    553 1HD  ARG A  43       3.454  31.224 -75.111  1.00  0.00              
ATOM    554 2HD  ARG A  43       3.716  32.979 -74.996  1.00  0.00              
ATOM    555  HE  ARG A  43       0.921  32.402 -74.402  1.00  0.00              
ATOM    556 1HH1 ARG A  43       4.088  31.992 -73.001  1.00  0.00              
ATOM    557 2HH1 ARG A  43       3.393  32.071 -71.394  1.00  0.00              
ATOM    558 1HH2 ARG A  43       0.110  32.486 -72.568  1.00  0.00              
ATOM    559 2HH2 ARG A  43       1.125  32.351 -71.145  1.00  0.00              
ATOM    560  N   ALA A  44       0.550  32.360 -79.811  1.00  0.00              
ATOM    561  CA  ALA A  44      -0.631  31.683 -80.326  1.00  0.00              
ATOM    562  C   ALA A  44      -0.720  30.268 -79.805  1.00  0.00              
ATOM    563  O   ALA A  44       0.270  29.537 -79.815  1.00  0.00              
ATOM    564  CB  ALA A  44      -0.628  31.688 -81.848  1.00  0.00              
ATOM    565  H   ALA A  44       1.462  32.077 -80.140  1.00  0.00              
ATOM    566  HA  ALA A  44      -1.517  32.215 -79.980  1.00  0.00              
ATOM    567 1HB  ALA A  44      -1.516  31.173 -82.214  1.00  0.00              
ATOM    568 2HB  ALA A  44      -0.630  32.716 -82.209  1.00  0.00              
ATOM    569 3HB  ALA A  44       0.262  31.177 -82.211  1.00  0.00              
ATOM    570  N   THR A  45      -1.903  29.872 -79.359  1.00  0.00              
ATOM    571  CA  THR A  45      -2.100  28.505 -78.896  1.00  0.00              
ATOM    572  C   THR A  45      -3.180  27.919 -79.794  1.00  0.00              
ATOM    573  O   THR A  45      -4.316  28.397 -79.812  1.00  0.00              
ATOM    574  CB  THR A  45      -2.525  28.424 -77.418  1.00  0.00              
ATOM    575  OG1 THR A  45      -1.514  29.017 -76.594  1.00  0.00              
ATOM    576  CG2 THR A  45      -2.730  26.975 -77.001  1.00  0.00              
ATOM    577  H   THR A  45      -2.681  30.516 -79.336  1.00  0.00              
ATOM    578  HA  THR A  45      -1.174  27.940 -79.009  1.00  0.00              
ATOM    579  HB  THR A  45      -3.457  28.974 -77.287  1.00  0.00              
ATOM    580  HG1 THR A  45      -1.607  29.972 -76.611  1.00  0.00              
ATOM    581 1HG2 THR A  45      -3.030  26.939 -75.954  1.00  0.00              
ATOM    582 2HG2 THR A  45      -3.506  26.525 -77.619  1.00  0.00              
ATOM    583 3HG2 THR A  45      -1.798  26.426 -77.131  1.00  0.00              
ATOM    584  N   VAL A  46      -2.804  26.901 -80.560  1.00  0.00              
ATOM    585  CA  VAL A  46      -3.706  26.251 -81.495  1.00  0.00              
ATOM    586  C   VAL A  46      -4.027  24.836 -81.048  1.00  0.00              
ATOM    587  O   VAL A  46      -3.132  24.048 -80.734  1.00  0.00              
ATOM    588  CB  VAL A  46      -3.115  26.210 -82.917  1.00  0.00              
ATOM    589  CG1 VAL A  46      -4.119  25.617 -83.894  1.00  0.00              
ATOM    590  CG2 VAL A  46      -2.698  27.603 -83.362  1.00  0.00              
ATOM    591  H   VAL A  46      -1.852  26.571 -80.484  1.00  0.00              
ATOM    592  HA  VAL A  46      -4.670  26.759 -81.535  1.00  0.00              
ATOM    593  HB  VAL A  46      -2.212  25.598 -82.907  1.00  0.00              
ATOM    594 1HG1 VAL A  46      -3.684  25.595 -84.894  1.00  0.00              
ATOM    595 2HG1 VAL A  46      -4.371  24.603 -83.586  1.00  0.00              
ATOM    596 3HG1 VAL A  46      -5.020  26.229 -83.905  1.00  0.00              
ATOM    597 1HG2 VAL A  46      -2.282  27.555 -84.367  1.00  0.00              
ATOM    598 2HG2 VAL A  46      -3.569  28.260 -83.359  1.00  0.00              
ATOM    599 3HG2 VAL A  46      -1.946  27.995 -82.677  1.00  0.00              
ATOM    600  N   GLU A  47      -5.311  24.523 -81.005  1.00  0.00              
ATOM    601  CA  GLU A  47      -5.755  23.192 -80.628  1.00  0.00              
ATOM    602  C   GLU A  47      -7.052  22.925 -81.360  1.00  0.00              
ATOM    603  O   GLU A  47      -7.576  23.807 -82.035  1.00  0.00              
ATOM    604  CB  GLU A  47      -5.944  23.067 -79.115  1.00  0.00              
ATOM    605  CG  GLU A  47      -7.052  23.941 -78.545  1.00  0.00              
ATOM    606  CD  GLU A  47      -7.125  23.825 -77.048  1.00  0.00              
ATOM    607  OE1 GLU A  47      -7.369  22.744 -76.567  1.00  0.00              
ATOM    608  OE2 GLU A  47      -6.827  24.788 -76.382  1.00  0.00              
ATOM    609  H   GLU A  47      -6.000  25.224 -81.239  1.00  0.00              
ATOM    610  HA  GLU A  47      -5.015  22.454 -80.938  1.00  0.00              
ATOM    611 1HB  GLU A  47      -6.165  22.020 -78.907  1.00  0.00              
ATOM    612 2HB  GLU A  47      -4.995  23.337 -78.651  1.00  0.00              
ATOM    613 1HG  GLU A  47      -6.962  24.991 -78.822  1.00  0.00              
ATOM    614 2HG  GLU A  47      -7.958  23.527 -78.986  1.00  0.00              
ATOM    615  N   PHE A  48      -7.560  21.706 -81.255  1.00  0.00              
ATOM    616  CA  PHE A  48      -8.806  21.387 -81.926  1.00  0.00              
ATOM    617  C   PHE A  48      -9.896  22.375 -81.536  1.00  0.00              
ATOM    618  O   PHE A  48     -10.195  22.543 -80.356  1.00  0.00              
ATOM    619  CB  PHE A  48      -9.241  19.958 -81.596  1.00  0.00              
ATOM    620  CG  PHE A  48     -10.494  19.527 -82.305  1.00  0.00              
ATOM    621  CD1 PHE A  48     -10.462  19.168 -83.644  1.00  0.00              
ATOM    622  CD2 PHE A  48     -11.707  19.481 -81.634  1.00  0.00              
ATOM    623  CE1 PHE A  48     -11.614  18.772 -84.297  1.00  0.00              
ATOM    624  CE2 PHE A  48     -12.859  19.084 -82.283  1.00  0.00              
ATOM    625  CZ  PHE A  48     -12.812  18.729 -83.617  1.00  0.00              
ATOM    626  H   PHE A  48      -7.095  20.991 -80.715  1.00  0.00              
ATOM    627  HA  PHE A  48      -8.677  21.471 -83.006  1.00  0.00              
ATOM    628 1HB  PHE A  48      -8.462  19.253 -81.884  1.00  0.00              
ATOM    629 2HB  PHE A  48      -9.439  19.864 -80.529  1.00  0.00              
ATOM    630  HD1 PHE A  48      -9.514  19.201 -84.181  1.00  0.00              
ATOM    631  HD2 PHE A  48     -11.744  19.761 -80.581  1.00  0.00              
ATOM    632  HE1 PHE A  48     -11.575  18.493 -85.349  1.00  0.00              
ATOM    633  HE2 PHE A  48     -13.806  19.051 -81.744  1.00  0.00              
ATOM    634  HZ  PHE A  48     -13.721  18.418 -84.131  1.00  0.00              
ATOM    635  N   GLY A  49     -10.465  23.038 -82.539  1.00  0.00              
ATOM    636  CA  GLY A  49     -11.549  23.977 -82.311  1.00  0.00              
ATOM    637  C   GLY A  49     -11.263  25.310 -81.641  1.00  0.00              
ATOM    638  O   GLY A  49     -12.203  26.037 -81.316  1.00  0.00              
ATOM    639  H   GLY A  49     -10.136  22.886 -83.482  1.00  0.00              
ATOM    640 1HA  GLY A  49     -11.998  24.242 -83.268  1.00  0.00              
ATOM    641 2HA  GLY A  49     -12.300  23.507 -81.677  1.00  0.00              
ATOM    642  N   ARG A  50      -9.999  25.661 -81.433  1.00  0.00              
ATOM    643  CA  ARG A  50      -9.725  26.934 -80.790  1.00  0.00              
ATOM    644  C   ARG A  50      -8.340  27.493 -80.999  1.00  0.00              
ATOM    645  O   ARG A  50      -7.352  26.761 -81.069  1.00  0.00              
ATOM    646  CB  ARG A  50      -9.957  26.819 -79.287  1.00  0.00              
ATOM    647  CG  ARG A  50      -9.809  28.136 -78.512  1.00  0.00              
ATOM    648  CD  ARG A  50     -10.205  27.982 -77.046  1.00  0.00              
ATOM    649  NE  ARG A  50      -9.323  27.072 -76.320  1.00  0.00              
ATOM    650  CZ  ARG A  50      -9.424  26.816 -75.019  1.00  0.00              
ATOM    651  NH1 ARG A  50     -10.372  27.401 -74.299  1.00  0.00              
ATOM    652  NH2 ARG A  50      -8.576  25.980 -74.435  1.00  0.00              
ATOM    653  H   ARG A  50      -9.226  25.072 -81.707  1.00  0.00              
ATOM    654  HA  ARG A  50     -10.378  27.704 -81.203  1.00  0.00              
ATOM    655 1HB  ARG A  50     -10.965  26.431 -79.149  1.00  0.00              
ATOM    656 2HB  ARG A  50      -9.235  26.096 -78.908  1.00  0.00              
ATOM    657 1HG  ARG A  50      -8.769  28.458 -78.570  1.00  0.00              
ATOM    658 2HG  ARG A  50     -10.448  28.886 -78.979  1.00  0.00              
ATOM    659 1HD  ARG A  50     -10.164  28.958 -76.564  1.00  0.00              
ATOM    660 2HD  ARG A  50     -11.221  27.593 -76.993  1.00  0.00              
ATOM    661  HE  ARG A  50      -8.544  26.523 -76.658  1.00  0.00              
ATOM    662 1HH1 ARG A  50     -11.017  28.040 -74.742  1.00  0.00              
ATOM    663 2HH1 ARG A  50     -10.445  27.204 -73.311  1.00  0.00              
ATOM    664 1HH2 ARG A  50      -7.851  25.537 -74.982  1.00  0.00              
ATOM    665 2HH2 ARG A  50      -8.658  25.791 -73.447  1.00  0.00              
ATOM    666  N   VAL A  51      -8.286  28.813 -81.105  1.00  0.00              
ATOM    667  CA  VAL A  51      -7.026  29.521 -81.206  1.00  0.00              
ATOM    668  C   VAL A  51      -7.065  30.581 -80.121  1.00  0.00              
ATOM    669  O   VAL A  51      -8.021  31.356 -80.037  1.00  0.00              
ATOM    670  CB  VAL A  51      -6.837  30.259 -82.542  1.00  0.00              
ATOM    671  CG1 VAL A  51      -5.531  31.054 -82.501  1.00  0.00              
ATOM    672  CG2 VAL A  51      -6.816  29.274 -83.694  1.00  0.00              
ATOM    673  H   VAL A  51      -9.148  29.339 -81.116  1.00  0.00              
ATOM    674  HA  VAL A  51      -6.182  28.858 -81.011  1.00  0.00              
ATOM    675  HB  VAL A  51      -7.689  30.919 -82.705  1.00  0.00              
ATOM    676 1HG1 VAL A  51      -5.394  31.579 -83.447  1.00  0.00              
ATOM    677 2HG1 VAL A  51      -5.571  31.778 -81.688  1.00  0.00              
ATOM    678 3HG1 VAL A  51      -4.695  30.373 -82.341  1.00  0.00              
ATOM    679 1HG2 VAL A  51      -6.682  29.813 -84.632  1.00  0.00              
ATOM    680 2HG2 VAL A  51      -5.993  28.573 -83.557  1.00  0.00              
ATOM    681 3HG2 VAL A  51      -7.758  28.726 -83.722  1.00  0.00              
ATOM    682  N   THR A  52      -6.049  30.593 -79.270  1.00  0.00              
ATOM    683  CA  THR A  52      -5.946  31.609 -78.237  1.00  0.00              
ATOM    684  C   THR A  52      -4.855  32.555 -78.722  1.00  0.00              
ATOM    685  O   THR A  52      -3.770  32.120 -79.133  1.00  0.00              
ATOM    686  CB  THR A  52      -5.530  31.019 -76.880  1.00  0.00              
ATOM    687  OG1 THR A  52      -6.496  30.049 -76.464  1.00  0.00              
ATOM    688  CG2 THR A  52      -5.455  32.114 -75.821  1.00  0.00              
ATOM    689  H   THR A  52      -5.332  29.885 -79.337  1.00  0.00              
ATOM    690  HA  THR A  52      -6.894  32.139 -78.145  1.00  0.00              
ATOM    691  HB  THR A  52      -4.553  30.547 -76.983  1.00  0.00              
ATOM    692  HG1 THR A  52      -6.334  29.220 -76.921  1.00  0.00              
ATOM    693 1HG2 THR A  52      -5.159  31.677 -74.868  1.00  0.00              
ATOM    694 2HG2 THR A  52      -4.721  32.861 -76.122  1.00  0.00              
ATOM    695 3HG2 THR A  52      -6.431  32.585 -75.717  1.00  0.00              
ATOM    696  N   VAL A  53      -5.157  33.845 -78.704  1.00  0.00              
ATOM    697  CA  VAL A  53      -4.216  34.862 -79.141  1.00  0.00              
ATOM    698  C   VAL A  53      -3.886  35.746 -77.949  1.00  0.00              
ATOM    699  O   VAL A  53      -4.787  36.270 -77.291  1.00  0.00              
ATOM    700  CB  VAL A  53      -4.822  35.738 -80.272  1.00  0.00              
ATOM    701  CG1 VAL A  53      -3.787  36.741 -80.763  1.00  0.00              
ATOM    702  CG2 VAL A  53      -5.312  34.861 -81.421  1.00  0.00              
ATOM    703  H   VAL A  53      -6.070  34.127 -78.376  1.00  0.00              
ATOM    704  HA  VAL A  53      -3.277  34.417 -79.473  1.00  0.00              
ATOM    705  HB  VAL A  53      -5.692  36.266 -79.883  1.00  0.00              
ATOM    706 1HG1 VAL A  53      -4.220  37.352 -81.556  1.00  0.00              
ATOM    707 2HG1 VAL A  53      -3.482  37.383 -79.937  1.00  0.00              
ATOM    708 3HG1 VAL A  53      -2.919  36.208 -81.150  1.00  0.00              
ATOM    709 1HG2 VAL A  53      -5.734  35.489 -82.205  1.00  0.00              
ATOM    710 2HG2 VAL A  53      -4.475  34.290 -81.824  1.00  0.00              
ATOM    711 3HG2 VAL A  53      -6.077  34.175 -81.055  1.00  0.00              
ATOM    712  N   GLU A  54      -2.596  35.899 -77.676  1.00  0.00              
ATOM    713  CA  GLU A  54      -2.137  36.731 -76.569  1.00  0.00              
ATOM    714  C   GLU A  54      -1.176  37.783 -77.092  1.00  0.00              
ATOM    715  O   GLU A  54      -0.222  37.464 -77.809  1.00  0.00              
ATOM    716  CB  GLU A  54      -1.411  35.891 -75.519  1.00  0.00              
ATOM    717  CG  GLU A  54      -2.232  34.786 -74.899  1.00  0.00              
ATOM    718  CD  GLU A  54      -1.391  33.912 -73.999  1.00  0.00              
ATOM    719  OE1 GLU A  54      -1.139  34.299 -72.839  1.00  0.00              
ATOM    720  OE2 GLU A  54      -0.956  32.842 -74.460  1.00  0.00              
ATOM    721  H   GLU A  54      -1.914  35.426 -78.251  1.00  0.00              
ATOM    722  HA  GLU A  54      -2.985  37.251 -76.121  1.00  0.00              
ATOM    723 1HB  GLU A  54      -0.540  35.454 -76.008  1.00  0.00              
ATOM    724 2HB  GLU A  54      -1.084  36.574 -74.735  1.00  0.00              
ATOM    725 1HG  GLU A  54      -3.098  35.148 -74.345  1.00  0.00              
ATOM    726 2HG  GLU A  54      -2.568  34.205 -75.756  1.00  0.00              
ATOM    727  N   TRP A  55      -1.438  39.035 -76.731  1.00  0.00              
ATOM    728  CA  TRP A  55      -0.602  40.155 -77.130  1.00  0.00              
ATOM    729  C   TRP A  55      -0.061  40.884 -75.913  1.00  0.00              
ATOM    730  O   TRP A  55      -0.812  41.223 -75.000  1.00  0.00              
ATOM    731  CB  TRP A  55      -1.389  41.198 -77.933  1.00  0.00              
ATOM    732  CG  TRP A  55      -1.985  40.739 -79.215  1.00  0.00              
ATOM    733  CD1 TRP A  55      -3.303  40.467 -79.457  1.00  0.00              
ATOM    734  CD2 TRP A  55      -1.298  40.523 -80.451  1.00  0.00              
ATOM    735  NE1 TRP A  55      -3.479  40.099 -80.768  1.00  0.00              
ATOM    736  CE2 TRP A  55      -2.264  40.121 -81.400  1.00  0.00              
ATOM    737  CE3 TRP A  55       0.041  40.631 -80.850  1.00  0.00              
ATOM    738  CZ2 TRP A  55      -1.933  39.825 -82.725  1.00  0.00              
ATOM    739  CZ3 TRP A  55       0.368  40.339 -82.171  1.00  0.00              
ATOM    740  CH2 TRP A  55      -0.617  39.938 -83.090  1.00  0.00              
ATOM    741  H   TRP A  55      -2.251  39.208 -76.157  1.00  0.00              
ATOM    742  HA  TRP A  55       0.259  39.792 -77.691  1.00  0.00              
ATOM    743 1HB  TRP A  55      -2.230  41.569 -77.347  1.00  0.00              
ATOM    744 2HB  TRP A  55      -0.740  42.031 -78.205  1.00  0.00              
ATOM    745  HD1 TRP A  55      -3.990  40.575 -78.620  1.00  0.00              
ATOM    746  HE1 TRP A  55      -4.359  39.852 -81.197  1.00  0.00              
ATOM    747  HE3 TRP A  55       0.841  40.936 -80.176  1.00  0.00              
ATOM    748  HZ2 TRP A  55      -2.725  39.521 -83.410  1.00  0.00              
ATOM    749  HZ3 TRP A  55       1.411  40.429 -82.476  1.00  0.00              
ATOM    750  HH2 TRP A  55      -0.325  39.712 -84.116  1.00  0.00              
ATOM    751  N   TRP A  56       1.244  41.116 -75.894  1.00  0.00              
ATOM    752  CA  TRP A  56       1.845  41.919 -74.838  1.00  0.00              
ATOM    753  C   TRP A  56       3.194  42.403 -75.323  1.00  0.00              
ATOM    754  O   TRP A  56       3.718  41.926 -76.333  1.00  0.00              
ATOM    755  CB  TRP A  56       1.961  41.160 -73.502  1.00  0.00              
ATOM    756  CG  TRP A  56       3.083  40.186 -73.382  1.00  0.00              
ATOM    757  CD1 TRP A  56       4.343  40.430 -72.912  1.00  0.00              
ATOM    758  CD2 TRP A  56       3.032  38.791 -73.692  1.00  0.00              
ATOM    759  NE1 TRP A  56       5.079  39.268 -72.906  1.00  0.00              
ATOM    760  CE2 TRP A  56       4.298  38.247 -73.382  1.00  0.00              
ATOM    761  CE3 TRP A  56       2.037  37.946 -74.202  1.00  0.00              
ATOM    762  CZ2 TRP A  56       4.595  36.888 -73.564  1.00  0.00              
ATOM    763  CZ3 TRP A  56       2.331  36.597 -74.383  1.00  0.00              
ATOM    764  CH2 TRP A  56       3.600  36.082 -74.065  1.00  0.00              
ATOM    765  H   TRP A  56       1.835  40.734 -76.618  1.00  0.00              
ATOM    766  HA  TRP A  56       1.218  42.786 -74.631  1.00  0.00              
ATOM    767 1HB  TRP A  56       2.108  41.862 -72.681  1.00  0.00              
ATOM    768 2HB  TRP A  56       1.059  40.575 -73.323  1.00  0.00              
ATOM    769  HD1 TRP A  56       4.572  41.455 -72.625  1.00  0.00              
ATOM    770  HE1 TRP A  56       6.038  39.180 -72.602  1.00  0.00              
ATOM    771  HE3 TRP A  56       1.039  38.296 -74.463  1.00  0.00              
ATOM    772  HZ2 TRP A  56       5.590  36.527 -73.303  1.00  0.00              
ATOM    773  HZ3 TRP A  56       1.550  35.948 -74.779  1.00  0.00              
ATOM    774  HH2 TRP A  56       3.798  35.021 -74.220  1.00  0.00              
ATOM    775  N   THR A  57       3.728  43.393 -74.625  1.00  0.00              
ATOM    776  CA  THR A  57       5.016  43.962 -74.962  1.00  0.00              
ATOM    777  C   THR A  57       5.970  43.615 -73.829  1.00  0.00              
ATOM    778  O   THR A  57       5.836  44.111 -72.711  1.00  0.00              
ATOM    779  CB  THR A  57       4.901  45.484 -75.129  1.00  0.00              
ATOM    780  OG1 THR A  57       3.946  45.768 -76.162  1.00  0.00              
ATOM    781  CG2 THR A  57       6.242  46.085 -75.514  1.00  0.00              
ATOM    782  H   THR A  57       3.219  43.761 -73.834  1.00  0.00              
ATOM    783  HA  THR A  57       5.386  43.516 -75.886  1.00  0.00              
ATOM    784  HB  THR A  57       4.567  45.920 -74.187  1.00  0.00              
ATOM    785  HG1 THR A  57       3.058  45.694 -75.805  1.00  0.00              
ATOM    786 1HG2 THR A  57       6.137  47.164 -75.627  1.00  0.00              
ATOM    787 2HG2 THR A  57       6.974  45.870 -74.735  1.00  0.00              
ATOM    788 3HG2 THR A  57       6.576  45.652 -76.456  1.00  0.00              
ATOM    789  N   HIS A  58       6.920  42.737 -74.132  1.00  0.00              
ATOM    790  CA  HIS A  58       7.898  42.270 -73.156  1.00  0.00              
ATOM    791  C   HIS A  58       8.617  43.368 -72.385  1.00  0.00              
ATOM    792  O   HIS A  58       8.640  43.354 -71.154  1.00  0.00              
ATOM    793  CB  HIS A  58       8.939  41.389 -73.854  1.00  0.00              
ATOM    794  CG  HIS A  58       8.413  40.049 -74.266  1.00  0.00              
ATOM    795  ND1 HIS A  58       7.678  39.861 -75.418  1.00  0.00              
ATOM    796  CD2 HIS A  58       8.516  38.832 -73.681  1.00  0.00              
ATOM    797  CE1 HIS A  58       7.351  38.584 -75.523  1.00  0.00              
ATOM    798  NE2 HIS A  58       7.847  37.940 -74.483  1.00  0.00              
ATOM    799  H   HIS A  58       6.961  42.383 -75.077  1.00  0.00              
ATOM    800  HA  HIS A  58       7.395  41.689 -72.383  1.00  0.00              
ATOM    801 1HB  HIS A  58       9.296  41.876 -74.762  1.00  0.00              
ATOM    802 2HB  HIS A  58       9.780  41.202 -73.187  1.00  0.00              
ATOM    803  HD1 HIS A  58       7.486  40.550 -76.116  1.00  0.00              
ATOM    804  HD2 HIS A  58       8.998  38.489 -72.766  1.00  0.00              
ATOM    805  HE1 HIS A  58       6.766  38.229 -76.371  1.00  0.00              
ATOM    806  N   SER A  59       9.205  44.315 -73.106  1.00  0.00              
ATOM    807  CA  SER A  59       9.954  45.388 -72.468  1.00  0.00              
ATOM    808  C   SER A  59       9.129  46.171 -71.460  1.00  0.00              
ATOM    809  O   SER A  59       9.653  46.613 -70.434  1.00  0.00              
ATOM    810  CB  SER A  59      10.523  46.344 -73.523  1.00  0.00              
ATOM    811  OG  SER A  59       9.506  47.134 -74.113  1.00  0.00              
ATOM    812  H   SER A  59       9.135  44.296 -74.113  1.00  0.00              
ATOM    813  HA  SER A  59      10.868  45.047 -71.979  1.00  0.00              
ATOM    814 1HB  SER A  59      11.252  46.997 -73.044  1.00  0.00              
ATOM    815 2HB  SER A  59      11.016  45.757 -74.297  1.00  0.00              
ATOM    816  HG  SER A  59       9.817  47.479 -74.954  1.00  0.00              
ATOM    817  N   ALA A  60       7.842  46.336 -71.745  1.00  0.00              
ATOM    818  CA  ALA A  60       6.947  47.081 -70.870  1.00  0.00              
ATOM    819  C   ALA A  60       6.348  46.221 -69.764  1.00  0.00              
ATOM    820  O   ALA A  60       5.770  46.745 -68.810  1.00  0.00              
ATOM    821  CB  ALA A  60       5.832  47.710 -71.695  1.00  0.00              
ATOM    822  H   ALA A  60       7.475  45.932 -72.595  1.00  0.00              
ATOM    823  HA  ALA A  60       7.517  47.865 -70.372  1.00  0.00              
ATOM    824 1HB  ALA A  60       5.164  48.267 -71.038  1.00  0.00              
ATOM    825 2HB  ALA A  60       6.262  48.387 -72.433  1.00  0.00              
ATOM    826 3HB  ALA A  60       5.271  46.928 -72.204  1.00  0.00              
ATOM    827  N   GLY A  61       6.480  44.907 -69.897  1.00  0.00              
ATOM    828  CA  GLY A  61       5.932  44.006 -68.899  1.00  0.00              
ATOM    829  C   GLY A  61       4.417  44.073 -68.856  1.00  0.00              
ATOM    830  O   GLY A  61       3.808  43.890 -67.800  1.00  0.00              
ATOM    831  H   GLY A  61       6.964  44.521 -70.695  1.00  0.00              
ATOM    832 1HA  GLY A  61       6.232  42.985 -69.138  1.00  0.00              
ATOM    833 2HA  GLY A  61       6.323  44.279 -67.920  1.00  0.00              
ATOM    834  N   GLY A  62       3.798  44.335 -70.002  1.00  0.00              
ATOM    835  CA  GLY A  62       2.353  44.425 -70.034  1.00  0.00              
ATOM    836  C   GLY A  62       1.766  44.823 -71.370  1.00  0.00              
ATOM    837  O   GLY A  62       2.409  44.708 -72.418  1.00  0.00              
ATOM    838  H   GLY A  62       4.319  44.473 -70.856  1.00  0.00              
ATOM    839 1HA  GLY A  62       1.930  43.454 -69.775  1.00  0.00              
ATOM    840 2HA  GLY A  62       2.026  45.168 -69.307  1.00  0.00              
ATOM    841  N   VAL A  63       0.533  45.310 -71.314  1.00  0.00              
ATOM    842  CA  VAL A  63      -0.215  45.710 -72.495  1.00  0.00              
ATOM    843  C   VAL A  63      -0.002  47.174 -72.860  1.00  0.00              
ATOM    844  O   VAL A  63      -0.119  48.062 -72.011  1.00  0.00              
ATOM    845  CB  VAL A  63      -1.721  45.448 -72.274  1.00  0.00              
ATOM    846  CG1 VAL A  63      -2.517  45.864 -73.494  1.00  0.00              
ATOM    847  CG2 VAL A  63      -1.946  43.973 -71.974  1.00  0.00              
ATOM    848  H   VAL A  63       0.103  45.403 -70.405  1.00  0.00              
ATOM    849  HA  VAL A  63       0.122  45.169 -73.380  1.00  0.00              
ATOM    850  HB  VAL A  63      -2.054  46.010 -71.402  1.00  0.00              
ATOM    851 1HG1 VAL A  63      -3.576  45.672 -73.320  1.00  0.00              
ATOM    852 2HG1 VAL A  63      -2.367  46.927 -73.681  1.00  0.00              
ATOM    853 3HG1 VAL A  63      -2.183  45.292 -74.359  1.00  0.00              
ATOM    854 1HG2 VAL A  63      -3.009  43.791 -71.818  1.00  0.00              
ATOM    855 2HG2 VAL A  63      -1.594  43.374 -72.814  1.00  0.00              
ATOM    856 3HG2 VAL A  63      -1.395  43.696 -71.075  1.00  0.00              
ATOM    857  N   THR A  64       0.315  47.416 -74.127  1.00  0.00              
ATOM    858  CA  THR A  64       0.543  48.769 -74.624  1.00  0.00              
ATOM    859  C   THR A  64      -0.424  49.070 -75.763  1.00  0.00              
ATOM    860  O   THR A  64      -1.202  48.209 -76.175  1.00  0.00              
ATOM    861  CB  THR A  64       1.971  48.942 -75.164  1.00  0.00              
ATOM    862  OG1 THR A  64       2.137  48.125 -76.330  1.00  0.00              
ATOM    863  CG2 THR A  64       2.994  48.547 -74.106  1.00  0.00              
ATOM    864  H   THR A  64       0.400  46.637 -74.764  1.00  0.00              
ATOM    865  HA  THR A  64       0.346  49.491 -73.831  1.00  0.00              
ATOM    866  HB  THR A  64       2.121  49.985 -75.442  1.00  0.00              
ATOM    867  HG1 THR A  64       1.989  47.205 -76.099  1.00  0.00              
ATOM    868 1HG2 THR A  64       3.999  48.677 -74.507  1.00  0.00              
ATOM    869 2HG2 THR A  64       2.869  49.178 -73.226  1.00  0.00              
ATOM    870 3HG2 THR A  64       2.845  47.504 -73.829  1.00  0.00              
ATOM    871  N   GLU A  65      -0.362  50.292 -76.278  1.00  0.00              
ATOM    872  CA  GLU A  65      -1.236  50.695 -77.368  1.00  0.00              
ATOM    873  C   GLU A  65      -1.046  49.793 -78.589  1.00  0.00              
ATOM    874  O   GLU A  65      -2.008  49.479 -79.291  1.00  0.00              
ATOM    875  CB  GLU A  65      -0.964  52.156 -77.737  1.00  0.00              
ATOM    876  CG  GLU A  65      -2.119  52.851 -78.438  1.00  0.00              
ATOM    877  CD  GLU A  65      -3.419  52.757 -77.653  1.00  0.00              
ATOM    878  OE1 GLU A  65      -3.367  52.723 -76.406  1.00  0.00              
ATOM    879  OE2 GLU A  65      -4.497  52.732 -78.281  1.00  0.00              
ATOM    880  H   GLU A  65       0.303  50.957 -75.909  1.00  0.00              
ATOM    881  HA  GLU A  65      -2.278  50.590 -77.065  1.00  0.00              
ATOM    882 1HB  GLU A  65      -0.734  52.681 -76.810  1.00  0.00              
ATOM    883 2HB  GLU A  65      -0.088  52.163 -78.386  1.00  0.00              
ATOM    884 1HG  GLU A  65      -1.922  53.899 -78.663  1.00  0.00              
ATOM    885 2HG  GLU A  65      -2.226  52.295 -79.368  1.00  0.00              
ATOM    886  N   LYS A  66       0.189  49.371 -78.844  1.00  0.00              
ATOM    887  CA  LYS A  66       0.452  48.502 -79.987  1.00  0.00              
ATOM    888  C   LYS A  66      -0.304  47.185 -79.837  1.00  0.00              
ATOM    889  O   LYS A  66      -0.820  46.642 -80.813  1.00  0.00              
ATOM    890  CB  LYS A  66       1.949  48.218 -80.114  1.00  0.00              
ATOM    891  CG  LYS A  66       2.323  47.400 -81.340  1.00  0.00              
ATOM    892  CD  LYS A  66       1.998  48.147 -82.623  1.00  0.00              
ATOM    893  CE  LYS A  66       2.525  47.401 -83.839  1.00  0.00              
ATOM    894  NZ  LYS A  66       2.244  48.141 -85.100  1.00  0.00              
ATOM    895  H   LYS A  66       0.957  49.648 -78.249  1.00  0.00              
ATOM    896  HA  LYS A  66       0.092  48.976 -80.901  1.00  0.00              
ATOM    897 1HB  LYS A  66       2.455  49.183 -80.150  1.00  0.00              
ATOM    898 2HB  LYS A  66       2.251  47.684 -79.213  1.00  0.00              
ATOM    899 1HG  LYS A  66       3.392  47.189 -81.302  1.00  0.00              
ATOM    900 2HG  LYS A  66       1.768  46.463 -81.314  1.00  0.00              
ATOM    901 1HD  LYS A  66       0.915  48.253 -82.699  1.00  0.00              
ATOM    902 2HD  LYS A  66       2.455  49.135 -82.575  1.00  0.00              
ATOM    903 1HE  LYS A  66       3.600  47.272 -83.722  1.00  0.00              
ATOM    904 2HE  LYS A  66       2.045  46.423 -83.874  1.00  0.00              
ATOM    905 1HZ  LYS A  66       2.606  47.618 -85.885  1.00  0.00              
ATOM    906 2HZ  LYS A  66       1.246  48.260 -85.206  1.00  0.00              
ATOM    907 3HZ  LYS A  66       2.689  49.047 -85.065  1.00  0.00              
ATOM    908  N   ASP A  67      -0.358  46.666 -78.616  1.00  0.00              
ATOM    909  CA  ASP A  67      -1.063  45.418 -78.369  1.00  0.00              
ATOM    910  C   ASP A  67      -2.549  45.575 -78.656  1.00  0.00              
ATOM    911  O   ASP A  67      -3.173  44.689 -79.239  1.00  0.00              
ATOM    912  CB  ASP A  67      -0.827  44.979 -76.932  1.00  0.00              
ATOM    913  CG  ASP A  67       0.624  44.662 -76.676  1.00  0.00              
ATOM    914  OD1 ASP A  67       1.154  43.772 -77.371  1.00  0.00              
ATOM    915  OD2 ASP A  67       1.238  45.307 -75.799  1.00  0.00              
ATOM    916  H   ASP A  67       0.093  47.137 -77.845  1.00  0.00              
ATOM    917  HA  ASP A  67      -0.691  44.645 -79.042  1.00  0.00              
ATOM    918 1HB  ASP A  67      -1.210  45.684 -76.194  1.00  0.00              
ATOM    919 2HB  ASP A  67      -1.425  44.067 -76.910  1.00  0.00              
ATOM    920  N   ARG A  68      -3.120  46.706 -78.254  1.00  0.00              
ATOM    921  CA  ARG A  68      -4.532  46.946 -78.511  1.00  0.00              
ATOM    922  C   ARG A  68      -4.795  47.085 -80.003  1.00  0.00              
ATOM    923  O   ARG A  68      -5.838  46.652 -80.495  1.00  0.00              
ATOM    924  CB  ARG A  68      -5.004  48.175 -77.737  1.00  0.00              
ATOM    925  CG  ARG A  68      -5.103  47.938 -76.239  1.00  0.00              
ATOM    926  CD  ARG A  68      -5.734  49.119 -75.515  1.00  0.00              
ATOM    927  NE  ARG A  68      -4.771  50.176 -75.224  1.00  0.00              
ATOM    928  CZ  ARG A  68      -3.941  50.166 -74.185  1.00  0.00              
ATOM    929  NH1 ARG A  68      -3.957  49.151 -73.331  1.00  0.00              
ATOM    930  NH2 ARG A  68      -3.096  51.171 -74.000  1.00  0.00              
ATOM    931  H   ARG A  68      -2.582  47.409 -77.767  1.00  0.00              
ATOM    932  HA  ARG A  68      -5.120  46.095 -78.166  1.00  0.00              
ATOM    933 1HB  ARG A  68      -4.293  48.974 -77.943  1.00  0.00              
ATOM    934 2HB  ARG A  68      -5.981  48.447 -78.137  1.00  0.00              
ATOM    935 1HG  ARG A  68      -5.710  47.049 -76.068  1.00  0.00              
ATOM    936 2HG  ARG A  68      -4.098  47.773 -75.847  1.00  0.00              
ATOM    937 1HD  ARG A  68      -6.524  49.535 -76.139  1.00  0.00              
ATOM    938 2HD  ARG A  68      -6.159  48.771 -74.574  1.00  0.00              
ATOM    939  HE  ARG A  68      -4.584  51.034 -75.726  1.00  0.00              
ATOM    940 1HH1 ARG A  68      -4.601  48.385 -73.472  1.00  0.00              
ATOM    941 2HH1 ARG A  68      -3.325  49.148 -72.543  1.00  0.00              
ATOM    942 1HH2 ARG A  68      -3.085  51.944 -74.651  1.00  0.00              
ATOM    943 2HH2 ARG A  68      -2.468  51.160 -73.210  1.00  0.00              
ATOM    944  N   GLU A  69      -3.851  47.682 -80.723  1.00  0.00              
ATOM    945  CA  GLU A  69      -3.989  47.822 -82.164  1.00  0.00              
ATOM    946  C   GLU A  69      -3.985  46.428 -82.790  1.00  0.00              
ATOM    947  O   GLU A  69      -4.800  46.126 -83.658  1.00  0.00              
ATOM    948  CB  GLU A  69      -2.832  48.637 -82.742  1.00  0.00              
ATOM    949  CG  GLU A  69      -2.864  48.731 -84.256  1.00  0.00              
ATOM    950  CD  GLU A  69      -1.643  49.413 -84.835  1.00  0.00              
ATOM    951  OE1 GLU A  69      -1.610  49.608 -86.067  1.00  0.00              
ATOM    952  OE2 GLU A  69      -0.719  49.754 -84.068  1.00  0.00              
ATOM    953  H   GLU A  69      -3.025  48.045 -80.270  1.00  0.00              
ATOM    954  HA  GLU A  69      -4.942  48.297 -82.400  1.00  0.00              
ATOM    955 1HB  GLU A  69      -2.895  49.634 -82.305  1.00  0.00              
ATOM    956 2HB  GLU A  69      -1.909  48.156 -82.417  1.00  0.00              
ATOM    957 1HG  GLU A  69      -2.983  47.766 -84.748  1.00  0.00              
ATOM    958 2HG  GLU A  69      -3.738  49.350 -84.456  1.00  0.00              
ATOM    959  N   MET A  70      -3.062  45.576 -82.349  1.00  0.00              
ATOM    960  CA  MET A  70      -2.987  44.223 -82.887  1.00  0.00              
ATOM    961  C   MET A  70      -4.262  43.438 -82.592  1.00  0.00              
ATOM    962  O   MET A  70      -4.709  42.648 -83.417  1.00  0.00              
ATOM    963  CB  MET A  70      -1.766  43.481 -82.332  1.00  0.00              
ATOM    964  CG  MET A  70      -0.434  44.125 -82.701  1.00  0.00              
ATOM    965  SD  MET A  70      -0.221  44.453 -84.477  1.00  0.00              
ATOM    966  CE  MET A  70      -0.083  42.779 -85.114  1.00  0.00              
ATOM    967  H   MET A  70      -2.404  45.859 -81.637  1.00  0.00              
ATOM    968  HA  MET A  70      -2.891  44.259 -83.972  1.00  0.00              
ATOM    969 1HB  MET A  70      -1.876  43.455 -81.249  1.00  0.00              
ATOM    970 2HB  MET A  70      -1.806  42.465 -82.726  1.00  0.00              
ATOM    971 1HG  MET A  70      -0.355  45.072 -82.167  1.00  0.00              
ATOM    972 2HG  MET A  70       0.366  43.458 -82.379  1.00  0.00              
ATOM    973 1HE  MET A  70       0.052  42.810 -86.195  1.00  0.00              
ATOM    974 2HE  MET A  70       0.774  42.284 -84.655  1.00  0.00              
ATOM    975 3HE  MET A  70      -0.992  42.224 -84.878  1.00  0.00              
ATOM    976  N   ALA A  71      -4.846  43.656 -81.419  1.00  0.00              
ATOM    977  CA  ALA A  71      -6.081  42.973 -81.058  1.00  0.00              
ATOM    978  C   ALA A  71      -7.203  43.381 -82.019  1.00  0.00              
ATOM    979  O   ALA A  71      -7.959  42.541 -82.503  1.00  0.00              
ATOM    980  CB  ALA A  71      -6.464  43.316 -79.627  1.00  0.00              
ATOM    981  H   ALA A  71      -4.432  44.304 -80.764  1.00  0.00              
ATOM    982  HA  ALA A  71      -5.927  41.898 -81.155  1.00  0.00              
ATOM    983 1HB  ALA A  71      -7.388  42.801 -79.366  1.00  0.00              
ATOM    984 2HB  ALA A  71      -5.669  43.000 -78.951  1.00  0.00              
ATOM    985 3HB  ALA A  71      -6.611  44.391 -79.538  1.00  0.00              
ATOM    986  N   ARG A  72      -7.305  44.674 -82.302  1.00  0.00              
ATOM    987  CA  ARG A  72      -8.344  45.148 -83.207  1.00  0.00              
ATOM    988  C   ARG A  72      -8.124  44.626 -84.625  1.00  0.00              
ATOM    989  O   ARG A  72      -9.082  44.251 -85.311  1.00  0.00              
ATOM    990  CB  ARG A  72      -8.390  46.676 -83.210  1.00  0.00              
ATOM    991  CG  ARG A  72      -8.939  47.281 -81.933  1.00  0.00              
ATOM    992  CD  ARG A  72      -9.174  48.772 -82.103  1.00  0.00              
ATOM    993  NE  ARG A  72      -7.929  49.530 -82.107  1.00  0.00              
ATOM    994  CZ  ARG A  72      -7.273  49.881 -81.006  1.00  0.00              
ATOM    995  NH1 ARG A  72      -7.747  49.546 -79.809  1.00  0.00              
ATOM    996  NH2 ARG A  72      -6.148  50.567 -81.107  1.00  0.00              
ATOM    997  H   ARG A  72      -6.666  45.341 -81.894  1.00  0.00              
ATOM    998  HA  ARG A  72      -9.315  44.769 -82.885  1.00  0.00              
ATOM    999 1HB  ARG A  72      -7.371  47.025 -83.372  1.00  0.00              
ATOM   1000 2HB  ARG A  72      -9.014  46.973 -84.053  1.00  0.00              
ATOM   1001 1HG  ARG A  72      -9.879  46.785 -81.690  1.00  0.00              
ATOM   1002 2HG  ARG A  72      -8.220  47.109 -81.131  1.00  0.00              
ATOM   1003 1HD  ARG A  72      -9.688  48.944 -83.048  1.00  0.00              
ATOM   1004 2HD  ARG A  72      -9.795  49.128 -81.282  1.00  0.00              
ATOM   1005  HE  ARG A  72      -7.395  49.889 -82.888  1.00  0.00              
ATOM   1006 1HH1 ARG A  72      -8.608  49.023 -79.738  1.00  0.00              
ATOM   1007 2HH1 ARG A  72      -7.244  49.816 -78.976  1.00  0.00              
ATOM   1008 1HH2 ARG A  72      -5.794  50.820 -82.020  1.00  0.00              
ATOM   1009 2HH2 ARG A  72      -5.648  50.836 -80.273  1.00  0.00              
ATOM   1010  N   LEU A  73      -6.869  44.583 -85.063  1.00  0.00              
ATOM   1011  CA  LEU A  73      -6.567  44.088 -86.400  1.00  0.00              
ATOM   1012  C   LEU A  73      -6.839  42.586 -86.475  1.00  0.00              
ATOM   1013  O   LEU A  73      -7.209  42.071 -87.532  1.00  0.00              
ATOM   1014  CB  LEU A  73      -5.115  44.405 -86.765  1.00  0.00              
ATOM   1015  CG  LEU A  73      -4.829  45.902 -86.951  1.00  0.00              
ATOM   1016  CD1 LEU A  73      -3.344  46.127 -87.151  1.00  0.00              
ATOM   1017  CD2 LEU A  73      -5.621  46.435 -88.142  1.00  0.00              
ATOM   1018  H   LEU A  73      -6.112  44.894 -84.471  1.00  0.00              
ATOM   1019  HA  LEU A  73      -7.222  44.570 -87.124  1.00  0.00              
ATOM   1020 1HB  LEU A  73      -4.622  44.031 -85.869  1.00  0.00              
ATOM   1021 2HB  LEU A  73      -4.782  43.831 -87.629  1.00  0.00              
ATOM   1022  HG  LEU A  73      -5.189  46.414 -86.058  1.00  0.00              
ATOM   1023 1HD1 LEU A  73      -3.151  47.192 -87.282  1.00  0.00              
ATOM   1024 2HD1 LEU A  73      -2.800  45.766 -86.278  1.00  0.00              
ATOM   1025 3HD1 LEU A  73      -3.010  45.587 -88.036  1.00  0.00              
ATOM   1026 1HD2 LEU A  73      -5.415  47.498 -88.269  1.00  0.00              
ATOM   1027 2HD2 LEU A  73      -5.328  45.898 -89.044  1.00  0.00              
ATOM   1028 3HD2 LEU A  73      -6.687  46.292 -87.964  1.00  0.00              
ATOM   1029  N   THR A  74      -6.672  41.888 -85.353  1.00  0.00              
ATOM   1030  CA  THR A  74      -6.934  40.453 -85.304  1.00  0.00              
ATOM   1031  C   THR A  74      -8.434  40.215 -85.500  1.00  0.00              
ATOM   1032  O   THR A  74      -8.842  39.360 -86.289  1.00  0.00              
ATOM   1033  CB  THR A  74      -6.480  39.846 -83.954  1.00  0.00              
ATOM   1034  OG1 THR A  74      -5.051  39.932 -83.845  1.00  0.00              
ATOM   1035  CG2 THR A  74      -6.886  38.388 -83.858  1.00  0.00              
ATOM   1036  H   THR A  74      -6.357  42.360 -84.517  1.00  0.00              
ATOM   1037  HA  THR A  74      -6.408  39.954 -86.118  1.00  0.00              
ATOM   1038  HB  THR A  74      -6.944  40.404 -83.141  1.00  0.00              
ATOM   1039  HG1 THR A  74      -4.646  39.446 -84.567  1.00  0.00              
ATOM   1040 1HG2 THR A  74      -6.557  37.982 -82.901  1.00  0.00              
ATOM   1041 2HG2 THR A  74      -7.970  38.307 -83.935  1.00  0.00              
ATOM   1042 3HG2 THR A  74      -6.422  37.828 -84.669  1.00  0.00              
ATOM   1043  N   ASP A  75      -9.260  40.971 -84.784  1.00  0.00              
ATOM   1044  CA  ASP A  75     -10.706  40.821 -84.927  1.00  0.00              
ATOM   1045  C   ASP A  75     -11.162  41.159 -86.335  1.00  0.00              
ATOM   1046  O   ASP A  75     -12.089  40.540 -86.859  1.00  0.00              
ATOM   1047  CB  ASP A  75     -11.456  41.727 -83.952  1.00  0.00              
ATOM   1048  CG  ASP A  75     -11.512  41.162 -82.556  1.00  0.00              
ATOM   1049  OD1 ASP A  75     -11.440  39.926 -82.404  1.00  0.00              
ATOM   1050  OD2 ASP A  75     -11.651  41.958 -81.607  1.00  0.00              
ATOM   1051  H   ASP A  75      -8.898  41.655 -84.135  1.00  0.00              
ATOM   1052  HA  ASP A  75     -10.989  39.782 -84.752  1.00  0.00              
ATOM   1053 1HB  ASP A  75     -11.081  42.750 -83.934  1.00  0.00              
ATOM   1054 2HB  ASP A  75     -12.449  41.711 -84.401  1.00  0.00              
ATOM   1055  N   ALA A  76     -10.518  42.151 -86.936  1.00  0.00              
ATOM   1056  CA  ALA A  76     -10.876  42.572 -88.282  1.00  0.00              
ATOM   1057  C   ALA A  76     -10.738  41.429 -89.286  1.00  0.00              
ATOM   1058  O   ALA A  76     -11.451  41.390 -90.291  1.00  0.00              
ATOM   1059  CB  ALA A  76     -10.012  43.750 -88.700  1.00  0.00              
ATOM   1060  H   ALA A  76      -9.766  42.625 -86.456  1.00  0.00              
ATOM   1061  HA  ALA A  76     -11.923  42.875 -88.287  1.00  0.00              
ATOM   1062 1HB  ALA A  76     -10.285  44.060 -89.709  1.00  0.00              
ATOM   1063 2HB  ALA A  76     -10.169  44.580 -88.010  1.00  0.00              
ATOM   1064 3HB  ALA A  76      -8.964  43.456 -88.683  1.00  0.00              
ATOM   1065  N   LEU A  77      -9.828  40.499 -89.013  1.00  0.00              
ATOM   1066  CA  LEU A  77      -9.606  39.353 -89.895  1.00  0.00              
ATOM   1067  C   LEU A  77     -10.869  38.516 -90.056  1.00  0.00              
ATOM   1068  O   LEU A  77     -11.042  37.825 -91.060  1.00  0.00              
ATOM   1069  CB  LEU A  77      -8.496  38.459 -89.338  1.00  0.00              
ATOM   1070  CG  LEU A  77      -7.094  39.049 -89.180  1.00  0.00              
ATOM   1071  CD1 LEU A  77      -6.203  38.051 -88.447  1.00  0.00              
ATOM   1072  CD2 LEU A  77      -6.517  39.378 -90.548  1.00  0.00              
ATOM   1073  H   LEU A  77      -9.275  40.587 -88.173  1.00  0.00              
ATOM   1074  HA  LEU A  77      -9.344  39.705 -90.892  1.00  0.00              
ATOM   1075 1HB  LEU A  77      -8.907  38.261 -88.350  1.00  0.00              
ATOM   1076 2HB  LEU A  77      -8.415  37.524 -89.892  1.00  0.00              
ATOM   1077  HG  LEU A  77      -7.197  39.985 -88.630  1.00  0.00              
ATOM   1078 1HD1 LEU A  77      -5.203  38.470 -88.333  1.00  0.00              
ATOM   1079 2HD1 LEU A  77      -6.622  37.844 -87.462  1.00  0.00              
ATOM   1080 3HD1 LEU A  77      -6.145  37.126 -89.020  1.00  0.00              
ATOM   1081 1HD2 LEU A  77      -5.518  39.799 -90.429  1.00  0.00              
ATOM   1082 2HD2 LEU A  77      -6.460  38.469 -91.147  1.00  0.00              
ATOM   1083 3HD2 LEU A  77      -7.158  40.103 -91.049  1.00  0.00              
ATOM   1084  N   LEU A  78     -11.746  38.572 -89.061  1.00  0.00              
ATOM   1085  CA  LEU A  78     -12.986  37.805 -89.089  1.00  0.00              
ATOM   1086  C   LEU A  78     -14.031  38.430 -90.005  1.00  0.00              
ATOM   1087  O   LEU A  78     -14.934  37.741 -90.481  1.00  0.00              
ATOM   1088  CB  LEU A  78     -13.568  37.693 -87.676  1.00  0.00              
ATOM   1089  CG  LEU A  78     -12.691  37.067 -86.588  1.00  0.00              
ATOM   1090  CD1 LEU A  78     -13.396  37.180 -85.243  1.00  0.00              
ATOM   1091  CD2 LEU A  78     -12.400  35.613 -86.923  1.00  0.00              
ATOM   1092  H   LEU A  78     -11.550  39.161 -88.264  1.00  0.00              
ATOM   1093  HA  LEU A  78     -12.792  36.812 -89.494  1.00  0.00              
ATOM   1094 1HB  LEU A  78     -13.706  38.751 -87.457  1.00  0.00              
ATOM   1095 2HB  LEU A  78     -14.536  37.193 -87.677  1.00  0.00              
ATOM   1096  HG  LEU A  78     -11.741  37.601 -86.591  1.00  0.00              
ATOM   1097 1HD1 LEU A  78     -12.773  36.735 -84.467  1.00  0.00              
ATOM   1098 2HD1 LEU A  78     -13.569  38.231 -85.010  1.00  0.00              
ATOM   1099 3HD1 LEU A  78     -14.350  36.656 -85.287  1.00  0.00              
ATOM   1100 1HD2 LEU A  78     -11.775  35.179 -86.142  1.00  0.00              
ATOM   1101 2HD2 LEU A  78     -13.337  35.060 -86.988  1.00  0.00              
ATOM   1102 3HD2 LEU A  78     -11.878  35.557 -87.878  1.00  0.00              
ATOM   1103  N   GLN A  79     -13.898  39.730 -90.255  1.00  0.00              
ATOM   1104  CA  GLN A  79     -14.850  40.458 -91.089  1.00  0.00              
ATOM   1105  C   GLN A  79     -16.276  40.035 -90.758  1.00  0.00              
ATOM   1106  O   GLN A  79     -16.997  39.497 -91.600  1.00  0.00              
ATOM   1107  CB  GLN A  79     -14.566  40.238 -92.578  1.00  0.00              
ATOM   1108  CG  GLN A  79     -13.402  41.067 -93.105  1.00  0.00              
ATOM   1109  CD  GLN A  79     -12.069  40.360 -92.979  1.00  0.00              
ATOM   1110  OE1 GLN A  79     -11.010  40.981 -93.076  1.00  0.00              
ATOM   1111  NE2 GLN A  79     -12.114  39.051 -92.782  1.00  0.00              
ATOM   1112  H   GLN A  79     -13.114  40.226 -89.855  1.00  0.00              
ATOM   1113  HA  GLN A  79     -14.776  41.525 -90.881  1.00  0.00              
ATOM   1114 1HB  GLN A  79     -14.357  39.176 -92.705  1.00  0.00              
ATOM   1115 2HB  GLN A  79     -15.480  40.494 -93.114  1.00  0.00              
ATOM   1116 1HG  GLN A  79     -13.421  41.560 -94.077  1.00  0.00              
ATOM   1117 2HG  GLN A  79     -13.467  41.818 -92.317  1.00  0.00              
ATOM   1118 1HE2 GLN A  79     -11.265  38.529 -92.691  1.00  0.00              
ATOM   1119 2HE2 GLN A  79     -12.996  38.584 -92.723  1.00  0.00              
ATOM   1120  N   ARG A  80     -16.663  40.282 -89.512  1.00  0.00              
ATOM   1121  CA  ARG A  80     -17.990  39.947 -89.014  1.00  0.00              
ATOM   1122  C   ARG A  80     -19.035  40.907 -89.569  1.00  0.00              
ATOM   1123  O   ARG A  80     -20.089  40.424 -90.033  1.00  0.00              
ATOM   1124  OXT ARG A  80     -18.833  42.090 -89.552  1.00  0.00              
ATOM   1125  CB  ARG A  80     -17.993  40.002 -87.487  1.00  0.00              
ATOM   1126  CG  ARG A  80     -17.056  38.999 -86.834  1.00  0.00              
ATOM   1127  CD  ARG A  80     -16.795  39.358 -85.383  1.00  0.00              
ATOM   1128  NE  ARG A  80     -16.051  40.609 -85.268  1.00  0.00              
ATOM   1129  CZ  ARG A  80     -15.731  41.188 -84.115  1.00  0.00              
ATOM   1130  NH1 ARG A  80     -16.089  40.629 -82.968  1.00  0.00              
ATOM   1131  NH2 ARG A  80     -15.052  42.326 -84.111  1.00  0.00              
ATOM   1132  H   ARG A  80     -16.001  40.722 -88.889  1.00  0.00              
ATOM   1133  HA  ARG A  80     -18.270  38.948 -89.351  1.00  0.00              
ATOM   1134 1HB  ARG A  80     -17.705  41.014 -87.204  1.00  0.00              
ATOM   1135 2HB  ARG A  80     -19.017  39.812 -87.164  1.00  0.00              
ATOM   1136 1HG  ARG A  80     -17.513  38.011 -86.889  1.00  0.00              
ATOM   1137 2HG  ARG A  80     -16.115  38.995 -87.385  1.00  0.00              
ATOM   1138 1HD  ARG A  80     -17.749  39.465 -84.868  1.00  0.00              
ATOM   1139 2HD  ARG A  80     -16.219  38.559 -84.919  1.00  0.00              
ATOM   1140  HE  ARG A  80     -15.678  41.206 -85.994  1.00  0.00              
ATOM   1141 1HH1 ARG A  80     -16.606  39.761 -82.972  1.00  0.00              
ATOM   1142 2HH1 ARG A  80     -15.844  41.073 -82.095  1.00  0.00              
ATOM   1143 1HH2 ARG A  80     -14.779  42.751 -84.987  1.00  0.00              
ATOM   1144 2HH2 ARG A  80     -14.811  42.764 -83.234  1.00  0.00              
ATOM   1145  N   LYS B  10       3.745  18.861 -68.670  1.00  0.00              
ATOM   1146  CA  LYS B  10       4.661  17.943 -69.337  1.00  0.00              
ATOM   1147  C   LYS B  10       4.597  18.168 -70.849  1.00  0.00              
ATOM   1148  O   LYS B  10       3.649  17.742 -71.506  1.00  0.00              
ATOM   1149  CB  LYS B  10       4.276  16.503 -69.003  1.00  0.00              
ATOM   1150  CG  LYS B  10       5.307  15.469 -69.406  1.00  0.00              
ATOM   1151  CD  LYS B  10       6.617  15.681 -68.667  1.00  0.00              
ATOM   1152  CE  LYS B  10       7.588  14.555 -68.957  1.00  0.00              
ATOM   1153  NZ  LYS B  10       7.791  14.381 -70.419  1.00  0.00              
ATOM   1154 1H   LYS B  10       2.998  18.503 -68.110  1.00  0.00              
ATOM   1155 2H   LYS B  10       4.094  19.521 -68.005  1.00  0.00              
ATOM   1156 3H   LYS B  10       3.200  19.503 -69.209  1.00  0.00              
ATOM   1157  HA  LYS B  10       5.684  18.145 -69.017  1.00  0.00              
ATOM   1158 1HB  LYS B  10       4.118  16.457 -67.925  1.00  0.00              
ATOM   1159 2HB  LYS B  10       3.336  16.297 -69.515  1.00  0.00              
ATOM   1160 1HG  LYS B  10       4.913  14.478 -69.174  1.00  0.00              
ATOM   1161 2HG  LYS B  10       5.476  15.549 -70.479  1.00  0.00              
ATOM   1162 1HD  LYS B  10       7.046  16.632 -68.987  1.00  0.00              
ATOM   1163 2HD  LYS B  10       6.409  15.721 -67.597  1.00  0.00              
ATOM   1164 1HE  LYS B  10       8.538  14.790 -68.478  1.00  0.00              
ATOM   1165 2HE  LYS B  10       7.184  13.637 -68.530  1.00  0.00              
ATOM   1166 1HZ  LYS B  10       8.441  13.625 -70.582  1.00  0.00              
ATOM   1167 2HZ  LYS B  10       6.908  14.165 -70.859  1.00  0.00              
ATOM   1168 3HZ  LYS B  10       8.163  15.234 -70.811  1.00  0.00              
ATOM   1169  N   ARG B  11       5.613  18.831 -71.394  1.00  0.00              
ATOM   1170  CA  ARG B  11       5.645  19.140 -72.819  1.00  0.00              
ATOM   1171  C   ARG B  11       7.047  19.017 -73.390  1.00  0.00              
ATOM   1172  O   ARG B  11       8.036  19.113 -72.663  1.00  0.00              
ATOM   1173  CB  ARG B  11       5.137  20.561 -73.027  1.00  0.00              
ATOM   1174  CG  ARG B  11       5.923  21.570 -72.209  1.00  0.00              
ATOM   1175  CD  ARG B  11       5.204  22.893 -72.103  1.00  0.00              
ATOM   1176  NE  ARG B  11       6.029  23.915 -71.462  1.00  0.00              
ATOM   1177  CZ  ARG B  11       6.444  23.868 -70.201  1.00  0.00              
ATOM   1178  NH1 ARG B  11       6.114  22.844 -69.425  1.00  0.00              
ATOM   1179  NH2 ARG B  11       7.188  24.851 -69.711  1.00  0.00              
ATOM   1180  H   ARG B  11       6.381  19.128 -70.810  1.00  0.00              
ATOM   1181  HA  ARG B  11       5.029  18.425 -73.366  1.00  0.00              
ATOM   1182 1HB  ARG B  11       5.223  20.778 -74.091  1.00  0.00              
ATOM   1183 2HB  ARG B  11       4.087  20.569 -72.738  1.00  0.00              
ATOM   1184 1HG  ARG B  11       6.074  21.164 -71.208  1.00  0.00              
ATOM   1185 2HG  ARG B  11       6.890  21.725 -72.688  1.00  0.00              
ATOM   1186 1HD  ARG B  11       4.940  23.234 -73.103  1.00  0.00              
ATOM   1187 2HD  ARG B  11       4.297  22.757 -71.515  1.00  0.00              
ATOM   1188  HE  ARG B  11       6.402  24.775 -71.842  1.00  0.00              
ATOM   1189 1HH1 ARG B  11       5.546  22.096 -69.795  1.00  0.00              
ATOM   1190 2HH1 ARG B  11       6.434  22.817 -68.468  1.00  0.00              
ATOM   1191 1HH2 ARG B  11       7.438  25.633 -70.300  1.00  0.00              
ATOM   1192 2HH2 ARG B  11       7.502  24.813 -68.752  1.00  0.00              
ATOM   1193  N   LEU B  12       7.112  18.808 -74.700  1.00  0.00              
ATOM   1194  CA  LEU B  12       8.369  18.677 -75.431  1.00  0.00              
ATOM   1195  C   LEU B  12       8.627  20.065 -76.003  1.00  0.00              
ATOM   1196  O   LEU B  12       7.872  20.536 -76.859  1.00  0.00              
ATOM   1197  CB  LEU B  12       8.185  17.646 -76.537  1.00  0.00              
ATOM   1198  CG  LEU B  12       9.399  17.113 -77.286  1.00  0.00              
ATOM   1199  CD1 LEU B  12      10.452  16.598 -76.316  1.00  0.00              
ATOM   1200  CD2 LEU B  12       8.926  16.004 -78.209  1.00  0.00              
ATOM   1201  H   LEU B  12       6.240  18.739 -75.205  1.00  0.00              
ATOM   1202  HA  LEU B  12       9.163  18.393 -74.742  1.00  0.00              
ATOM   1203 1HB  LEU B  12       7.759  16.833 -75.952  1.00  0.00              
ATOM   1204 2HB  LEU B  12       7.460  17.977 -77.281  1.00  0.00              
ATOM   1205  HG  LEU B  12       9.788  17.929 -77.895  1.00  0.00              
ATOM   1206 1HD1 LEU B  12      11.310  16.222 -76.875  1.00  0.00              
ATOM   1207 2HD1 LEU B  12      10.774  17.409 -75.663  1.00  0.00              
ATOM   1208 3HD1 LEU B  12      10.030  15.793 -75.715  1.00  0.00              
ATOM   1209 1HD2 LEU B  12       9.777  15.603 -78.761  1.00  0.00              
ATOM   1210 2HD2 LEU B  12       8.467  15.210 -77.619  1.00  0.00              
ATOM   1211 3HD2 LEU B  12       8.194  16.403 -78.912  1.00  0.00              
ATOM   1212  N   VAL B  13       9.709  20.696 -75.560  1.00  0.00              
ATOM   1213  CA  VAL B  13      10.004  22.073 -75.926  1.00  0.00              
ATOM   1214  C   VAL B  13      11.394  22.319 -76.493  1.00  0.00              
ATOM   1215  O   VAL B  13      12.372  21.690 -76.083  1.00  0.00              
ATOM   1216  CB  VAL B  13       9.842  22.984 -74.684  1.00  0.00              
ATOM   1217  CG1 VAL B  13       9.929  24.449 -75.081  1.00  0.00              
ATOM   1218  CG2 VAL B  13       8.528  22.684 -73.986  1.00  0.00              
ATOM   1219  H   VAL B  13      10.344  20.203 -74.949  1.00  0.00              
ATOM   1220  HA  VAL B  13       9.364  22.413 -76.740  1.00  0.00              
ATOM   1221  HB  VAL B  13      10.639  22.762 -73.975  1.00  0.00              
ATOM   1222 1HG1 VAL B  13       9.813  25.073 -74.195  1.00  0.00              
ATOM   1223 2HG1 VAL B  13      10.898  24.645 -75.538  1.00  0.00              
ATOM   1224 3HG1 VAL B  13       9.137  24.680 -75.793  1.00  0.00              
ATOM   1225 1HG2 VAL B  13       8.423  23.329 -73.114  1.00  0.00              
ATOM   1226 2HG2 VAL B  13       7.702  22.866 -74.674  1.00  0.00              
ATOM   1227 3HG2 VAL B  13       8.513  21.641 -73.669  1.00  0.00              
ATOM   1228  N   LYS B  14      11.467  23.266 -77.423  1.00  0.00              
ATOM   1229  CA  LYS B  14      12.728  23.672 -78.024  1.00  0.00              
ATOM   1230  C   LYS B  14      12.584  25.086 -78.561  1.00  0.00              
ATOM   1231  O   LYS B  14      11.533  25.462 -79.088  1.00  0.00              
ATOM   1232  CB  LYS B  14      13.135  22.734 -79.165  1.00  0.00              
ATOM   1233  CG  LYS B  14      14.447  23.141 -79.840  1.00  0.00              
ATOM   1234  CD  LYS B  14      14.900  22.120 -80.868  1.00  0.00              
ATOM   1235  CE  LYS B  14      16.106  22.623 -81.645  1.00  0.00              
ATOM   1236  NZ  LYS B  14      16.612  21.595 -82.593  1.00  0.00              
ATOM   1237  H   LYS B  14      10.614  23.717 -77.719  1.00  0.00              
ATOM   1238  HA  LYS B  14      13.512  23.677 -77.267  1.00  0.00              
ATOM   1239 1HB  LYS B  14      13.229  21.735 -78.739  1.00  0.00              
ATOM   1240 2HB  LYS B  14      12.323  22.743 -79.892  1.00  0.00              
ATOM   1241 1HG  LYS B  14      14.299  24.103 -80.332  1.00  0.00              
ATOM   1242 2HG  LYS B  14      15.214  23.241 -79.073  1.00  0.00              
ATOM   1243 1HD  LYS B  14      15.158  21.196 -80.349  1.00  0.00              
ATOM   1244 2HD  LYS B  14      14.076  21.930 -81.556  1.00  0.00              
ATOM   1245 1HE  LYS B  14      15.811  23.515 -82.195  1.00  0.00              
ATOM   1246 2HE  LYS B  14      16.889  22.880 -80.932  1.00  0.00              
ATOM   1247 1HZ  LYS B  14      17.412  21.962 -83.092  1.00  0.00              
ATOM   1248 2HZ  LYS B  14      16.885  20.768 -82.081  1.00  0.00              
ATOM   1249 3HZ  LYS B  14      15.885  21.358 -83.252  1.00  0.00              
ATOM   1250  N   THR B  15      13.637  25.878 -78.406  1.00  0.00              
ATOM   1251  CA  THR B  15      13.636  27.238 -78.916  1.00  0.00              
ATOM   1252  C   THR B  15      14.557  27.287 -80.124  1.00  0.00              
ATOM   1253  O   THR B  15      15.590  26.607 -80.168  1.00  0.00              
ATOM   1254  CB  THR B  15      14.124  28.247 -77.865  1.00  0.00              
ATOM   1255  OG1 THR B  15      15.452  27.906 -77.448  1.00  0.00              
ATOM   1256  CG2 THR B  15      13.193  28.250 -76.664  1.00  0.00              
ATOM   1257  H   THR B  15      14.456  25.534 -77.925  1.00  0.00              
ATOM   1258  HA  THR B  15      12.630  27.510 -79.238  1.00  0.00              
ATOM   1259  HB  THR B  15      14.146  29.242 -78.311  1.00  0.00              
ATOM   1260  HG1 THR B  15      15.869  28.674 -77.051  1.00  0.00              
ATOM   1261 1HG2 THR B  15      13.552  28.971 -75.929  1.00  0.00              
ATOM   1262 2HG2 THR B  15      12.188  28.526 -76.983  1.00  0.00              
ATOM   1263 3HG2 THR B  15      13.173  27.256 -76.219  1.00  0.00              
ATOM   1264  N   PHE B  16      14.160  28.075 -81.113  1.00  0.00              
ATOM   1265  CA  PHE B  16      14.918  28.245 -82.342  1.00  0.00              
ATOM   1266  C   PHE B  16      15.270  29.718 -82.465  1.00  0.00              
ATOM   1267  O   PHE B  16      14.402  30.582 -82.327  1.00  0.00              
ATOM   1268  CB  PHE B  16      14.079  27.796 -83.537  1.00  0.00              
ATOM   1269  CG  PHE B  16      13.705  26.340 -83.503  1.00  0.00              
ATOM   1270  CD1 PHE B  16      12.674  25.885 -82.680  1.00  0.00              
ATOM   1271  CD2 PHE B  16      14.395  25.420 -84.285  1.00  0.00              
ATOM   1272  CE1 PHE B  16      12.339  24.529 -82.641  1.00  0.00              
ATOM   1273  CE2 PHE B  16      14.065  24.064 -84.252  1.00  0.00              
ATOM   1274  CZ  PHE B  16      13.036  23.620 -83.428  1.00  0.00              
ATOM   1275  H   PHE B  16      13.290  28.575 -80.998  1.00  0.00              
ATOM   1276  HA  PHE B  16      15.842  27.667 -82.289  1.00  0.00              
ATOM   1277 1HB  PHE B  16      13.146  28.357 -83.572  1.00  0.00              
ATOM   1278 2HB  PHE B  16      14.631  27.954 -84.463  1.00  0.00              
ATOM   1279  HD1 PHE B  16      12.128  26.601 -82.065  1.00  0.00              
ATOM   1280  HD2 PHE B  16      15.202  25.768 -84.931  1.00  0.00              
ATOM   1281  HE1 PHE B  16      11.531  24.186 -81.995  1.00  0.00              
ATOM   1282  HE2 PHE B  16      14.613  23.353 -84.869  1.00  0.00              
ATOM   1283  HZ  PHE B  16      12.778  22.562 -83.398  1.00  0.00              
ATOM   1284  N   ALA B  17      16.545  30.001 -82.714  1.00  0.00              
ATOM   1285  CA  ALA B  17      17.026  31.372 -82.828  1.00  0.00              
ATOM   1286  C   ALA B  17      17.034  31.893 -84.258  1.00  0.00              
ATOM   1287  O   ALA B  17      17.295  31.152 -85.204  1.00  0.00              
ATOM   1288  CB  ALA B  17      18.427  31.476 -82.233  1.00  0.00              
ATOM   1289  H   ALA B  17      17.198  29.239 -82.827  1.00  0.00              
ATOM   1290  HA  ALA B  17      16.353  32.026 -82.274  1.00  0.00              
ATOM   1291 1HB  ALA B  17      18.783  32.503 -82.320  1.00  0.00              
ATOM   1292 2HB  ALA B  17      18.399  31.190 -81.181  1.00  0.00              
ATOM   1293 3HB  ALA B  17      19.101  30.812 -82.772  1.00  0.00              
ATOM   1294  N   PHE B  18      16.745  33.185 -84.399  1.00  0.00              
ATOM   1295  CA  PHE B  18      16.722  33.854 -85.693  1.00  0.00              
ATOM   1296  C   PHE B  18      17.318  35.249 -85.533  1.00  0.00              
ATOM   1297  O   PHE B  18      17.430  35.754 -84.422  1.00  0.00              
ATOM   1298  CB  PHE B  18      15.289  33.949 -86.222  1.00  0.00              
ATOM   1299  CG  PHE B  18      14.634  32.615 -86.403  1.00  0.00              
ATOM   1300  CD1 PHE B  18      13.956  32.008 -85.349  1.00  0.00              
ATOM   1301  CD2 PHE B  18      14.749  31.930 -87.607  1.00  0.00              
ATOM   1302  CE1 PHE B  18      13.409  30.735 -85.492  1.00  0.00              
ATOM   1303  CE2 PHE B  18      14.207  30.657 -87.758  1.00  0.00              
ATOM   1304  CZ  PHE B  18      13.536  30.060 -86.695  1.00  0.00              
ATOM   1305  H   PHE B  18      16.534  33.716 -83.566  1.00  0.00              
ATOM   1306  HA  PHE B  18      17.338  33.303 -86.405  1.00  0.00              
ATOM   1307 1HB  PHE B  18      14.669  34.513 -85.527  1.00  0.00              
ATOM   1308 2HB  PHE B  18      15.281  34.439 -87.195  1.00  0.00              
ATOM   1309  HD1 PHE B  18      13.856  32.541 -84.403  1.00  0.00              
ATOM   1310  HD2 PHE B  18      15.276  32.400 -88.439  1.00  0.00              
ATOM   1311  HE1 PHE B  18      12.883  30.272 -84.658  1.00  0.00              
ATOM   1312  HE2 PHE B  18      14.306  30.127 -88.705  1.00  0.00              
ATOM   1313  HZ  PHE B  18      13.113  29.063 -86.809  1.00  0.00              
ATOM   1314  N   PRO B  19      17.718  35.885 -86.645  1.00  0.00              
ATOM   1315  CA  PRO B  19      18.307  37.227 -86.590  1.00  0.00              
ATOM   1316  C   PRO B  19      17.306  38.361 -86.375  1.00  0.00              
ATOM   1317  O   PRO B  19      17.693  39.478 -86.031  1.00  0.00              
ATOM   1318  CB  PRO B  19      19.019  37.337 -87.933  1.00  0.00              
ATOM   1319  CG  PRO B  19      18.102  36.584 -88.837  1.00  0.00              
ATOM   1320  CD  PRO B  19      17.770  35.349 -88.018  1.00  0.00              
ATOM   1321  HA  PRO B  19      18.999  37.354 -85.744  1.00  0.00              
ATOM   1322 1HB  PRO B  19      19.140  38.386 -88.240  1.00  0.00              
ATOM   1323 2HB  PRO B  19      20.024  36.893 -87.894  1.00  0.00              
ATOM   1324 1HG  PRO B  19      17.209  37.178 -89.082  1.00  0.00              
ATOM   1325 2HG  PRO B  19      18.595  36.337 -89.788  1.00  0.00              
ATOM   1326 1HD  PRO B  19      16.811  34.900 -88.314  1.00  0.00              
ATOM   1327 2HD  PRO B  19      18.536  34.566 -88.119  1.00  0.00              
ATOM   1328  N   ASN B  20      16.023  38.076 -86.574  1.00  0.00              
ATOM   1329  CA  ASN B  20      14.989  39.090 -86.412  1.00  0.00              
ATOM   1330  C   ASN B  20      13.630  38.467 -86.108  1.00  0.00              
ATOM   1331  O   ASN B  20      13.542  37.296 -85.735  1.00  0.00              
ATOM   1332  CB  ASN B  20      14.891  39.934 -87.686  1.00  0.00              
ATOM   1333  CG  ASN B  20      14.739  39.086 -88.931  1.00  0.00              
ATOM   1334  OD1 ASN B  20      14.012  38.092 -88.932  1.00  0.00              
ATOM   1335  ND2 ASN B  20      15.418  39.477 -90.003  1.00  0.00              
ATOM   1336  H   ASN B  20      15.756  37.140 -86.843  1.00  0.00              
ATOM   1337  HA  ASN B  20      15.227  39.729 -85.560  1.00  0.00              
ATOM   1338 1HB  ASN B  20      14.223  40.795 -87.735  1.00  0.00              
ATOM   1339 2HB  ASN B  20      15.922  40.279 -87.613  1.00  0.00              
ATOM   1340 1HD2 ASN B  20      15.354  38.953 -90.853  1.00  0.00              
ATOM   1341 2HD2 ASN B  20      15.993  40.294 -89.961  1.00  0.00              
ATOM   1342  N   HIS B  21      12.573  39.257 -86.265  1.00  0.00              
ATOM   1343  CA  HIS B  21      11.213  38.790 -86.016  1.00  0.00              
ATOM   1344  C   HIS B  21      10.650  38.110 -87.260  1.00  0.00              
ATOM   1345  O   HIS B  21      10.016  37.060 -87.175  1.00  0.00              
ATOM   1346  CB  HIS B  21      10.306  39.949 -85.590  1.00  0.00              
ATOM   1347  CG  HIS B  21       9.981  40.898 -86.701  1.00  0.00              
ATOM   1348  ND1 HIS B  21       8.893  40.727 -87.531  1.00  0.00              
ATOM   1349  CD2 HIS B  21      10.600  42.027 -87.119  1.00  0.00              
ATOM   1350  CE1 HIS B  21       8.857  41.711 -88.413  1.00  0.00              
ATOM   1351  NE2 HIS B  21       9.881  42.513 -88.184  1.00  0.00              
ATOM   1352  H   HIS B  21      12.718  40.210 -86.566  1.00  0.00              
ATOM   1353  HA  HIS B  21      11.221  38.046 -85.220  1.00  0.00              
ATOM   1354 1HB  HIS B  21       9.354  39.565 -85.220  1.00  0.00              
ATOM   1355 2HB  HIS B  21      10.789  40.536 -84.809  1.00  0.00              
ATOM   1356  HD2 HIS B  21      11.490  42.554 -86.775  1.00  0.00              
ATOM   1357  HE1 HIS B  21       8.067  41.757 -89.162  1.00  0.00              
ATOM   1358  HE2 HIS B  21      10.108  43.349 -88.703  1.00  0.00              
ATOM   1359  N   ARG B  22      10.888  38.726 -88.415  1.00  0.00              
ATOM   1360  CA  ARG B  22      10.405  38.221 -89.694  1.00  0.00              
ATOM   1361  C   ARG B  22      10.735  36.749 -89.940  1.00  0.00              
ATOM   1362  O   ARG B  22       9.856  35.957 -90.286  1.00  0.00              
ATOM   1363  CB  ARG B  22      10.892  39.085 -90.848  1.00  0.00              
ATOM   1364  CG  ARG B  22      10.351  38.693 -92.213  1.00  0.00              
ATOM   1365  CD  ARG B  22      10.926  39.465 -93.345  1.00  0.00              
ATOM   1366  NE  ARG B  22      12.341  39.225 -93.580  1.00  0.00              
ATOM   1367  CZ  ARG B  22      12.839  38.143 -94.209  1.00  0.00              
ATOM   1368  NH1 ARG B  22      12.049  37.183 -94.634  1.00  0.00              
ATOM   1369  NH2 ARG B  22      14.149  38.061 -94.367  1.00  0.00              
ATOM   1370  H   ARG B  22      11.428  39.579 -88.395  1.00  0.00              
ATOM   1371  HA  ARG B  22       9.316  38.272 -89.724  1.00  0.00              
ATOM   1372 1HB  ARG B  22      10.596  40.110 -90.625  1.00  0.00              
ATOM   1373 2HB  ARG B  22      11.980  39.016 -90.860  1.00  0.00              
ATOM   1374 1HG  ARG B  22      10.567  37.638 -92.382  1.00  0.00              
ATOM   1375 2HG  ARG B  22       9.271  38.848 -92.215  1.00  0.00              
ATOM   1376 1HD  ARG B  22      10.394  39.202 -94.259  1.00  0.00              
ATOM   1377 2HD  ARG B  22      10.804  40.529 -93.146  1.00  0.00              
ATOM   1378  HE  ARG B  22      13.141  39.791 -93.329  1.00  0.00              
ATOM   1379 1HH1 ARG B  22      11.051  37.252 -94.489  1.00  0.00              
ATOM   1380 2HH1 ARG B  22      12.442  36.380 -95.103  1.00  0.00              
ATOM   1381 1HH2 ARG B  22      14.744  38.800 -94.019  1.00  0.00              
ATOM   1382 2HH2 ARG B  22      14.549  37.261 -94.834  1.00  0.00              
ATOM   1383  N   GLU B  23      12.001  36.390 -89.766  1.00  0.00              
ATOM   1384  CA  GLU B  23      12.423  35.012 -89.981  1.00  0.00              
ATOM   1385  C   GLU B  23      11.820  34.062 -88.950  1.00  0.00              
ATOM   1386  O   GLU B  23      11.552  32.897 -89.254  1.00  0.00              
ATOM   1387  CB  GLU B  23      13.951  34.904 -89.960  1.00  0.00              
ATOM   1388  CG  GLU B  23      14.638  35.621 -91.114  1.00  0.00              
ATOM   1389  CD  GLU B  23      16.072  35.168 -91.317  1.00  0.00              
ATOM   1390  OE1 GLU B  23      16.755  35.731 -92.198  1.00  0.00              
ATOM   1391  OE2 GLU B  23      16.516  34.247 -90.601  1.00  0.00              
ATOM   1392  H   GLU B  23      12.687  37.075 -89.482  1.00  0.00              
ATOM   1393  HA  GLU B  23      12.069  34.664 -90.952  1.00  0.00              
ATOM   1394 1HB  GLU B  23      14.287  35.329 -89.014  1.00  0.00              
ATOM   1395 2HB  GLU B  23      14.197  33.843 -89.989  1.00  0.00              
ATOM   1396 1HG  GLU B  23      14.107  35.525 -92.062  1.00  0.00              
ATOM   1397 2HG  GLU B  23      14.638  36.665 -90.804  1.00  0.00              
ATOM   1398  N   ALA B  24      11.610  34.561 -87.733  1.00  0.00              
ATOM   1399  CA  ALA B  24      11.014  33.753 -86.673  1.00  0.00              
ATOM   1400  C   ALA B  24       9.578  33.432 -87.077  1.00  0.00              
ATOM   1401  O   ALA B  24       9.129  32.292 -86.981  1.00  0.00              
ATOM   1402  CB  ALA B  24      11.037  34.518 -85.352  1.00  0.00              
ATOM   1403  H   ALA B  24      11.868  35.517 -87.538  1.00  0.00              
ATOM   1404  HA  ALA B  24      11.579  32.826 -86.580  1.00  0.00              
ATOM   1405 1HB  ALA B  24      10.591  33.904 -84.570  1.00  0.00              
ATOM   1406 2HB  ALA B  24      12.068  34.752 -85.085  1.00  0.00              
ATOM   1407 3HB  ALA B  24      10.471  35.442 -85.457  1.00  0.00              
ATOM   1408  N   GLY B  25       8.865  34.446 -87.553  1.00  0.00              
ATOM   1409  CA  GLY B  25       7.489  34.265 -87.987  1.00  0.00              
ATOM   1410  C   GLY B  25       7.427  33.321 -89.193  1.00  0.00              
ATOM   1411  O   GLY B  25       6.527  32.483 -89.282  1.00  0.00              
ATOM   1412  H   GLY B  25       9.284  35.363 -87.617  1.00  0.00              
ATOM   1413 1HA  GLY B  25       6.910  33.841 -87.166  1.00  0.00              
ATOM   1414 2HA  GLY B  25       7.072  35.233 -88.263  1.00  0.00              
ATOM   1415  N   ASP B  26       8.382  33.451 -90.115  1.00  0.00              
ATOM   1416  CA  ASP B  26       8.414  32.580 -91.290  1.00  0.00              
ATOM   1417  C   ASP B  26       8.510  31.117 -90.849  1.00  0.00              
ATOM   1418  O   ASP B  26       7.810  30.251 -91.370  1.00  0.00              
ATOM   1419  CB  ASP B  26       9.587  32.941 -92.205  1.00  0.00              
ATOM   1420  CG  ASP B  26       9.409  34.244 -92.972  1.00  0.00              
ATOM   1421  OD1 ASP B  26       8.314  34.756 -92.989  1.00  0.00              
ATOM   1422  OD2 ASP B  26      10.393  34.798 -93.399  1.00  0.00              
ATOM   1423  H   ASP B  26       9.096  34.156 -90.006  1.00  0.00              
ATOM   1424  HA  ASP B  26       7.489  32.690 -91.856  1.00  0.00              
ATOM   1425 1HB  ASP B  26      10.550  32.949 -91.695  1.00  0.00              
ATOM   1426 2HB  ASP B  26       9.551  32.102 -92.902  1.00  0.00              
ATOM   1427  N   PHE B  27       9.384  30.851 -89.885  1.00  0.00              
ATOM   1428  CA  PHE B  27       9.567  29.493 -89.390  1.00  0.00              
ATOM   1429  C   PHE B  27       8.301  28.998 -88.698  1.00  0.00              
ATOM   1430  O   PHE B  27       7.891  27.855 -88.883  1.00  0.00              
ATOM   1431  CB  PHE B  27      10.746  29.445 -88.421  1.00  0.00              
ATOM   1432  CG  PHE B  27      10.999  28.082 -87.845  1.00  0.00              
ATOM   1433  CD1 PHE B  27      11.442  27.041 -88.654  1.00  0.00              
ATOM   1434  CD2 PHE B  27      10.785  27.837 -86.494  1.00  0.00              
ATOM   1435  CE1 PHE B  27      11.669  25.771 -88.123  1.00  0.00              
ATOM   1436  CE2 PHE B  27      11.010  26.569 -85.954  1.00  0.00              
ATOM   1437  CZ  PHE B  27      11.451  25.539 -86.772  1.00  0.00              
ATOM   1438  H   PHE B  27       9.933  31.598 -89.485  1.00  0.00              
ATOM   1439  HA  PHE B  27       9.756  28.817 -90.225  1.00  0.00              
ATOM   1440 1HB  PHE B  27      11.661  29.744 -88.930  1.00  0.00              
ATOM   1441 2HB  PHE B  27      10.565  30.111 -87.578  1.00  0.00              
ATOM   1442  HD1 PHE B  27      11.612  27.226 -89.716  1.00  0.00              
ATOM   1443  HD2 PHE B  27      10.438  28.648 -85.853  1.00  0.00              
ATOM   1444  HE1 PHE B  27      12.016  24.965 -88.769  1.00  0.00              
ATOM   1445  HE2 PHE B  27      10.838  26.387 -84.894  1.00  0.00              
ATOM   1446  HZ  PHE B  27      11.626  24.549 -86.353  1.00  0.00              
ATOM   1447  N   MET B  28       7.678  29.867 -87.912  1.00  0.00              
ATOM   1448  CA  MET B  28       6.456  29.499 -87.215  1.00  0.00              
ATOM   1449  C   MET B  28       5.387  29.062 -88.211  1.00  0.00              
ATOM   1450  O   MET B  28       4.634  28.130 -87.954  1.00  0.00              
ATOM   1451  CB  MET B  28       5.954  30.668 -86.369  1.00  0.00              
ATOM   1452  CG  MET B  28       4.658  30.392 -85.621  1.00  0.00              
ATOM   1453  SD  MET B  28       3.195  30.650 -86.646  1.00  0.00              
ATOM   1454  CE  MET B  28       3.178  32.437 -86.766  1.00  0.00              
ATOM   1455  H   MET B  28       8.052  30.798 -87.792  1.00  0.00              
ATOM   1456  HA  MET B  28       6.645  28.651 -86.557  1.00  0.00              
ATOM   1457 1HB  MET B  28       6.742  30.904 -85.656  1.00  0.00              
ATOM   1458 2HB  MET B  28       5.811  31.511 -87.046  1.00  0.00              
ATOM   1459 1HG  MET B  28       4.676  29.359 -85.278  1.00  0.00              
ATOM   1460 2HG  MET B  28       4.614  31.060 -84.761  1.00  0.00              
ATOM   1461 1HE  MET B  28       2.328  32.753 -87.372  1.00  0.00              
ATOM   1462 2HE  MET B  28       3.093  32.868 -85.768  1.00  0.00              
ATOM   1463 3HE  MET B  28       4.102  32.779 -87.232  1.00  0.00              
ATOM   1464  N   ASN B  29       5.314  29.739 -89.352  1.00  0.00              
ATOM   1465  CA  ASN B  29       4.329  29.382 -90.363  1.00  0.00              
ATOM   1466  C   ASN B  29       4.598  28.004 -90.960  1.00  0.00              
ATOM   1467  O   ASN B  29       3.663  27.281 -91.293  1.00  0.00              
ATOM   1468  CB  ASN B  29       4.271  30.425 -91.464  1.00  0.00              
ATOM   1469  CG  ASN B  29       3.615  31.711 -91.045  1.00  0.00              
ATOM   1470  OD1 ASN B  29       2.856  31.756 -90.070  1.00  0.00              
ATOM   1471  ND2 ASN B  29       3.837  32.738 -91.825  1.00  0.00              
ATOM   1472  H   ASN B  29       5.943  30.509 -89.528  1.00  0.00              
ATOM   1473  HA  ASN B  29       3.338  29.324 -89.910  1.00  0.00              
ATOM   1474 1HB  ASN B  29       5.153  30.652 -92.064  1.00  0.00              
ATOM   1475 2HB  ASN B  29       3.565  29.848 -92.061  1.00  0.00              
ATOM   1476 1HD2 ASN B  29       3.432  33.627 -91.608  1.00  0.00              
ATOM   1477 2HD2 ASN B  29       4.411  32.635 -92.637  1.00  0.00              
ATOM   1478  N   ARG B  30       5.870  27.640 -91.090  1.00  0.00              
ATOM   1479  CA  ARG B  30       6.206  26.322 -91.617  1.00  0.00              
ATOM   1480  C   ARG B  30       5.811  25.257 -90.589  1.00  0.00              
ATOM   1481  O   ARG B  30       5.337  24.187 -90.956  1.00  0.00              
ATOM   1482  CB  ARG B  30       7.698  26.239 -91.928  1.00  0.00              
ATOM   1483  CG  ARG B  30       8.121  27.152 -93.072  1.00  0.00              
ATOM   1484  CD  ARG B  30       9.601  27.017 -93.367  1.00  0.00              
ATOM   1485  NE  ARG B  30       9.937  25.677 -93.835  1.00  0.00              
ATOM   1486  CZ  ARG B  30      11.169  25.178 -93.854  1.00  0.00              
ATOM   1487  NH1 ARG B  30      12.190  25.910 -93.425  1.00  0.00              
ATOM   1488  NH2 ARG B  30      11.378  23.946 -94.296  1.00  0.00              
ATOM   1489  H   ARG B  30       6.614  28.269 -90.826  1.00  0.00              
ATOM   1490  HA  ARG B  30       5.639  26.134 -92.529  1.00  0.00              
ATOM   1491 1HB  ARG B  30       8.228  26.508 -91.017  1.00  0.00              
ATOM   1492 2HB  ARG B  30       7.912  25.199 -92.180  1.00  0.00              
ATOM   1493 1HG  ARG B  30       7.548  26.885 -93.961  1.00  0.00              
ATOM   1494 2HG  ARG B  30       7.899  28.182 -92.793  1.00  0.00              
ATOM   1495 1HD  ARG B  30       9.877  27.737 -94.137  1.00  0.00              
ATOM   1496 2HD  ARG B  30      10.164  27.224 -92.458  1.00  0.00              
ATOM   1497  HE  ARG B  30       9.334  24.952 -94.199  1.00  0.00              
ATOM   1498 1HH1 ARG B  30      12.028  26.847 -93.084  1.00  0.00              
ATOM   1499 2HH1 ARG B  30      13.124  25.526 -93.442  1.00  0.00              
ATOM   1500 1HH2 ARG B  30      10.598  23.389 -94.618  1.00  0.00              
ATOM   1501 2HH2 ARG B  30      12.314  23.571 -94.309  1.00  0.00              
ATOM   1502  N   VAL B  31       6.007  25.550 -89.303  1.00  0.00              
ATOM   1503  CA  VAL B  31       5.628  24.606 -88.256  1.00  0.00              
ATOM   1504  C   VAL B  31       4.100  24.481 -88.277  1.00  0.00              
ATOM   1505  O   VAL B  31       3.555  23.402 -88.068  1.00  0.00              
ATOM   1506  CB  VAL B  31       6.107  25.073 -86.857  1.00  0.00              
ATOM   1507  CG1 VAL B  31       5.643  24.088 -85.786  1.00  0.00              
ATOM   1508  CG2 VAL B  31       7.625  25.179 -86.834  1.00  0.00              
ATOM   1509  H   VAL B  31       6.422  26.434 -89.042  1.00  0.00              
ATOM   1510  HA  VAL B  31       6.035  23.613 -88.452  1.00  0.00              
ATOM   1511  HB  VAL B  31       5.713  26.071 -86.663  1.00  0.00              
ATOM   1512 1HG1 VAL B  31       5.984  24.426 -84.808  1.00  0.00              
ATOM   1513 2HG1 VAL B  31       4.554  24.032 -85.790  1.00  0.00              
ATOM   1514 3HG1 VAL B  31       6.059  23.103 -85.994  1.00  0.00              
ATOM   1515 1HG2 VAL B  31       7.952  25.508 -85.848  1.00  0.00              
ATOM   1516 2HG2 VAL B  31       8.060  24.204 -87.054  1.00  0.00              
ATOM   1517 3HG2 VAL B  31       7.951  25.901 -87.584  1.00  0.00              
ATOM   1518  N   GLY B  32       3.415  25.590 -88.547  1.00  0.00              
ATOM   1519  CA  GLY B  32       1.963  25.561 -88.616  1.00  0.00              
ATOM   1520  C   GLY B  32       1.458  24.674 -89.747  1.00  0.00              
ATOM   1521  O   GLY B  32       0.483  23.941 -89.580  1.00  0.00              
ATOM   1522  H   GLY B  32       3.898  26.463 -88.707  1.00  0.00              
ATOM   1523 1HA  GLY B  32       1.569  25.179 -87.674  1.00  0.00              
ATOM   1524 2HA  GLY B  32       1.594  26.573 -88.779  1.00  0.00              
ATOM   1525  N   ALA B  33       2.119  24.734 -90.902  1.00  0.00              
ATOM   1526  CA  ALA B  33       1.723  23.914 -92.047  1.00  0.00              
ATOM   1527  C   ALA B  33       1.927  22.442 -91.710  1.00  0.00              
ATOM   1528  O   ALA B  33       1.111  21.588 -92.060  1.00  0.00              
ATOM   1529  CB  ALA B  33       2.543  24.291 -93.276  1.00  0.00              
ATOM   1530  H   ALA B  33       2.909  25.356 -90.992  1.00  0.00              
ATOM   1531  HA  ALA B  33       0.664  24.080 -92.246  1.00  0.00              
ATOM   1532 1HB  ALA B  33       2.236  23.673 -94.120  1.00  0.00              
ATOM   1533 2HB  ALA B  33       2.376  25.342 -93.517  1.00  0.00              
ATOM   1534 3HB  ALA B  33       3.600  24.128 -93.073  1.00  0.00              
ATOM   1535  N   LEU B  34       3.027  22.153 -91.023  1.00  0.00              
ATOM   1536  CA  LEU B  34       3.344  20.797 -90.604  1.00  0.00              
ATOM   1537  C   LEU B  34       2.241  20.290 -89.672  1.00  0.00              
ATOM   1538  O   LEU B  34       1.754  19.165 -89.812  1.00  0.00              
ATOM   1539  CB  LEU B  34       4.696  20.793 -89.886  1.00  0.00              
ATOM   1540  CG  LEU B  34       5.076  19.559 -89.070  1.00  0.00              
ATOM   1541  CD1 LEU B  34       5.160  18.343 -89.977  1.00  0.00              
ATOM   1542  CD2 LEU B  34       6.406  19.804 -88.367  1.00  0.00              
ATOM   1543  H   LEU B  34       3.661  22.903 -90.787  1.00  0.00              
ATOM   1544  HA  LEU B  34       3.369  20.142 -91.475  1.00  0.00              
ATOM   1545 1HB  LEU B  34       5.356  20.864 -90.749  1.00  0.00              
ATOM   1546 2HB  LEU B  34       4.823  21.676 -89.259  1.00  0.00              
ATOM   1547  HG  LEU B  34       4.313  19.429 -88.303  1.00  0.00              
ATOM   1548 1HD1 LEU B  34       5.432  17.468 -89.388  1.00  0.00              
ATOM   1549 2HD1 LEU B  34       4.194  18.175 -90.451  1.00  0.00              
ATOM   1550 3HD1 LEU B  34       5.916  18.512 -90.743  1.00  0.00              
ATOM   1551 1HD2 LEU B  34       6.676  18.923 -87.785  1.00  0.00              
ATOM   1552 2HD2 LEU B  34       7.180  20.001 -89.110  1.00  0.00              
ATOM   1553 3HD2 LEU B  34       6.314  20.663 -87.703  1.00  0.00              
ATOM   1554  N   ALA B  35       1.849  21.134 -88.722  1.00  0.00              
ATOM   1555  CA  ALA B  35       0.807  20.791 -87.761  1.00  0.00              
ATOM   1556  C   ALA B  35      -0.506  20.452 -88.464  1.00  0.00              
ATOM   1557  O   ALA B  35      -1.202  19.512 -88.081  1.00  0.00              
ATOM   1558  CB  ALA B  35       0.597  21.951 -86.790  1.00  0.00              
ATOM   1559  H   ALA B  35       2.289  22.041 -88.668  1.00  0.00              
ATOM   1560  HA  ALA B  35       1.117  19.904 -87.209  1.00  0.00              
ATOM   1561 1HB  ALA B  35      -0.183  21.688 -86.075  1.00  0.00              
ATOM   1562 2HB  ALA B  35       1.526  22.151 -86.257  1.00  0.00              
ATOM   1563 3HB  ALA B  35       0.296  22.839 -87.344  1.00  0.00              
ATOM   1564  N   GLU B  36      -0.841  21.228 -89.490  1.00  0.00              
ATOM   1565  CA  GLU B  36      -2.071  21.010 -90.243  1.00  0.00              
ATOM   1566  C   GLU B  36      -2.046  19.656 -90.950  1.00  0.00              
ATOM   1567  O   GLU B  36      -3.058  18.954 -90.996  1.00  0.00              
ATOM   1568  CB  GLU B  36      -2.283  22.134 -91.260  1.00  0.00              
ATOM   1569  CG  GLU B  36      -2.642  23.479 -90.645  1.00  0.00              
ATOM   1570  CD  GLU B  36      -2.713  24.556 -91.691  1.00  0.00              
ATOM   1571  OE1 GLU B  36      -2.423  24.274 -92.828  1.00  0.00              
ATOM   1572  OE2 GLU B  36      -3.165  25.632 -91.377  1.00  0.00              
ATOM   1573  H   GLU B  36      -0.229  21.986 -89.756  1.00  0.00              
ATOM   1574  HA  GLU B  36      -2.923  20.991 -89.562  1.00  0.00              
ATOM   1575 1HB  GLU B  36      -1.357  22.229 -91.827  1.00  0.00              
ATOM   1576 2HB  GLU B  36      -3.085  21.814 -91.925  1.00  0.00              
ATOM   1577 1HG  GLU B  36      -3.572  23.463 -90.078  1.00  0.00              
ATOM   1578 2HG  GLU B  36      -1.810  23.682 -89.971  1.00  0.00              
ATOM   1579  N   ARG B  37      -0.889  19.292 -91.497  1.00  0.00              
ATOM   1580  CA  ARG B  37      -0.742  18.024 -92.208  1.00  0.00              
ATOM   1581  C   ARG B  37      -0.842  16.808 -91.289  1.00  0.00              
ATOM   1582  O   ARG B  37      -1.423  15.786 -91.660  1.00  0.00              
ATOM   1583  CB  ARG B  37       0.606  17.969 -92.938  1.00  0.00              
ATOM   1584  CG  ARG B  37       0.811  19.021 -94.012  1.00  0.00              
ATOM   1585  CD  ARG B  37       1.960  18.629 -94.937  1.00  0.00              
ATOM   1586  NE  ARG B  37       3.252  18.568 -94.255  1.00  0.00              
ATOM   1587  CZ  ARG B  37       3.989  19.631 -93.944  1.00  0.00              
ATOM   1588  NH1 ARG B  37       3.567  20.849 -94.255  1.00  0.00              
ATOM   1589  NH2 ARG B  37       5.153  19.476 -93.328  1.00  0.00              
ATOM   1590  H   ARG B  37      -0.093  19.908 -91.418  1.00  0.00              
ATOM   1591  HA  ARG B  37      -1.552  17.909 -92.928  1.00  0.00              
ATOM   1592 1HB  ARG B  37       1.382  18.078 -92.182  1.00  0.00              
ATOM   1593 2HB  ARG B  37       0.680  16.981 -93.393  1.00  0.00              
ATOM   1594 1HG  ARG B  37      -0.111  19.115 -94.586  1.00  0.00              
ATOM   1595 2HG  ARG B  37       1.034  19.972 -93.526  1.00  0.00              
ATOM   1596 1HD  ARG B  37       1.754  17.646 -95.360  1.00  0.00              
ATOM   1597 2HD  ARG B  37       2.035  19.362 -95.739  1.00  0.00              
ATOM   1598  HE  ARG B  37       3.770  17.763 -93.926  1.00  0.00              
ATOM   1599 1HH1 ARG B  37       2.684  20.969 -94.729  1.00  0.00              
ATOM   1600 2HH1 ARG B  37       4.132  21.651 -94.016  1.00  0.00              
ATOM   1601 1HH2 ARG B  37       5.477  18.547 -93.095  1.00  0.00              
ATOM   1602 2HH2 ARG B  37       5.709  20.285 -93.095  1.00  0.00              
ATOM   1603  N   GLU B  38      -0.273  16.923 -90.094  1.00  0.00              
ATOM   1604  CA  GLU B  38      -0.262  15.824 -89.135  1.00  0.00              
ATOM   1605  C   GLU B  38      -1.417  15.824 -88.139  1.00  0.00              
ATOM   1606  O   GLU B  38      -1.502  14.940 -87.281  1.00  0.00              
ATOM   1607  CB  GLU B  38       1.062  15.832 -88.368  1.00  0.00              
ATOM   1608  CG  GLU B  38       2.297  15.673 -89.243  1.00  0.00              
ATOM   1609  CD  GLU B  38       2.260  14.381 -90.010  1.00  0.00              
ATOM   1610  OE1 GLU B  38       2.052  13.358 -89.404  1.00  0.00              
ATOM   1611  OE2 GLU B  38       2.327  14.427 -91.216  1.00  0.00              
ATOM   1612  H   GLU B  38       0.165  17.799 -89.843  1.00  0.00              
ATOM   1613  HA  GLU B  38      -0.366  14.874 -89.660  1.00  0.00              
ATOM   1614 1HB  GLU B  38       1.115  16.782 -87.835  1.00  0.00              
ATOM   1615 2HB  GLU B  38       1.019  15.014 -87.649  1.00  0.00              
ATOM   1616 1HG  GLU B  38       2.447  16.502 -89.935  1.00  0.00              
ATOM   1617 2HG  GLU B  38       3.117  15.647 -88.527  1.00  0.00              
ATOM   1618  N   ASN B  39      -2.295  16.813 -88.243  1.00  0.00              
ATOM   1619  CA  ASN B  39      -3.438  16.913 -87.345  1.00  0.00              
ATOM   1620  C   ASN B  39      -3.047  16.975 -85.868  1.00  0.00              
ATOM   1621  O   ASN B  39      -3.743  16.435 -85.006  1.00  0.00              
ATOM   1622  CB  ASN B  39      -4.400  15.761 -87.572  1.00  0.00              
ATOM   1623  CG  ASN B  39      -4.769  15.558 -89.016  1.00  0.00              
ATOM   1624  OD1 ASN B  39      -5.283  16.465 -89.680  1.00  0.00              
ATOM   1625  ND2 ASN B  39      -4.586  14.348 -89.480  1.00  0.00              
ATOM   1626  H   ASN B  39      -2.171  17.513 -88.960  1.00  0.00              
ATOM   1627  HA  ASN B  39      -3.977  17.843 -87.533  1.00  0.00              
ATOM   1628 1HB  ASN B  39      -4.229  14.790 -87.106  1.00  0.00              
ATOM   1629 2HB  ASN B  39      -5.223  16.266 -87.067  1.00  0.00              
ATOM   1630 1HD2 ASN B  39      -4.809  14.140 -90.433  1.00  0.00              
ATOM   1631 2HD2 ASN B  39      -4.222  13.633 -88.884  1.00  0.00              
ATOM   1632  N   HIS B  40      -1.929  17.634 -85.578  1.00  0.00              
ATOM   1633  CA  HIS B  40      -1.470  17.789 -84.204  1.00  0.00              
ATOM   1634  C   HIS B  40      -0.822  19.161 -84.142  1.00  0.00              
ATOM   1635  O   HIS B  40       0.116  19.452 -84.886  1.00  0.00              
ATOM   1636  CB  HIS B  40      -0.486  16.689 -83.792  1.00  0.00              
ATOM   1637  CG  HIS B  40      -0.159  16.691 -82.331  1.00  0.00              
ATOM   1638  ND1 HIS B  40       0.488  17.742 -81.715  1.00  0.00              
ATOM   1639  CD2 HIS B  40      -0.389  15.772 -81.364  1.00  0.00              
ATOM   1640  CE1 HIS B  40       0.642  17.468 -80.431  1.00  0.00              
ATOM   1641  NE2 HIS B  40       0.119  16.279 -80.193  1.00  0.00              
ATOM   1642  H   HIS B  40      -1.383  18.037 -86.328  1.00  0.00              
ATOM   1643  HA  HIS B  40      -2.322  17.747 -83.526  1.00  0.00              
ATOM   1644 1HB  HIS B  40      -0.904  15.707 -84.016  1.00  0.00              
ATOM   1645 2HB  HIS B  40       0.458  16.811 -84.323  1.00  0.00              
ATOM   1646  HD2 HIS B  40      -0.865  14.791 -81.373  1.00  0.00              
ATOM   1647  HE1 HIS B  40       1.133  18.179 -79.767  1.00  0.00              
ATOM   1648  HE2 HIS B  40       0.092  15.811 -79.299  1.00  0.00              
ATOM   1649  N   HIS B  41      -1.326  20.000 -83.246  1.00  0.00              
ATOM   1650  CA  HIS B  41      -0.849  21.367 -83.152  1.00  0.00              
ATOM   1651  C   HIS B  41      -0.051  21.715 -81.916  1.00  0.00              
ATOM   1652  O   HIS B  41      -0.355  21.275 -80.811  1.00  0.00              
ATOM   1653  CB  HIS B  41      -2.040  22.326 -83.251  1.00  0.00              
ATOM   1654  CG  HIS B  41      -2.749  22.271 -84.569  1.00  0.00              
ATOM   1655  ND1 HIS B  41      -2.575  23.227 -85.547  1.00  0.00              
ATOM   1656  CD2 HIS B  41      -3.633  21.376 -85.069  1.00  0.00              
ATOM   1657  CE1 HIS B  41      -3.322  22.921 -86.594  1.00  0.00              
ATOM   1658  NE2 HIS B  41      -3.973  21.803 -86.329  1.00  0.00              
ATOM   1659  H   HIS B  41      -2.052  19.688 -82.618  1.00  0.00              
ATOM   1660  HA  HIS B  41      -0.153  21.569 -83.965  1.00  0.00              
ATOM   1661 1HB  HIS B  41      -2.781  22.085 -82.488  1.00  0.00              
ATOM   1662 2HB  HIS B  41      -1.705  23.354 -83.119  1.00  0.00              
ATOM   1663  HD2 HIS B  41      -4.070  20.462 -84.666  1.00  0.00              
ATOM   1664  HE1 HIS B  41      -3.324  23.557 -87.479  1.00  0.00              
ATOM   1665  HE2 HIS B  41      -4.619  21.332 -86.946  1.00  0.00              
ATOM   1666  N   PRO B  42       0.975  22.551 -82.090  1.00  0.00              
ATOM   1667  CA  PRO B  42       1.837  22.974 -80.991  1.00  0.00              
ATOM   1668  C   PRO B  42       1.357  24.278 -80.390  1.00  0.00              
ATOM   1669  O   PRO B  42       0.342  24.846 -80.808  1.00  0.00              
ATOM   1670  CB  PRO B  42       3.159  23.199 -81.696  1.00  0.00              
ATOM   1671  CG  PRO B  42       2.695  23.913 -82.956  1.00  0.00              
ATOM   1672  CD  PRO B  42       1.456  23.112 -83.372  1.00  0.00              
ATOM   1673  HA  PRO B  42       1.840  22.259 -80.154  1.00  0.00              
ATOM   1674 1HB  PRO B  42       3.843  23.806 -81.084  1.00  0.00              
ATOM   1675 2HB  PRO B  42       3.672  22.248 -81.904  1.00  0.00              
ATOM   1676 1HG  PRO B  42       2.460  24.968 -82.752  1.00  0.00              
ATOM   1677 2HG  PRO B  42       3.477  23.902 -83.730  1.00  0.00              
ATOM   1678 1HD  PRO B  42       0.689  23.746 -83.841  1.00  0.00              
ATOM   1679 2HD  PRO B  42       1.698  22.315 -84.090  1.00  0.00              
ATOM   1680  N   ARG B  43       2.085  24.726 -79.374  1.00  0.00              
ATOM   1681  CA  ARG B  43       1.863  26.046 -78.820  1.00  0.00              
ATOM   1682  C   ARG B  43       3.147  26.728 -79.301  1.00  0.00              
ATOM   1683  O   ARG B  43       4.260  26.271 -79.003  1.00  0.00              
ATOM   1684  CB  ARG B  43       1.634  26.098 -77.317  1.00  0.00              
ATOM   1685  CG  ARG B  43       1.252  27.467 -76.775  1.00  0.00              
ATOM   1686  CD  ARG B  43       0.937  27.484 -75.324  1.00  0.00              
ATOM   1687  NE  ARG B  43       2.089  27.308 -74.455  1.00  0.00              
ATOM   1688  CZ  ARG B  43       2.027  27.215 -73.112  1.00  0.00              
ATOM   1689  NH1 ARG B  43       0.880  27.319 -72.478  1.00  0.00              
ATOM   1690  NH2 ARG B  43       3.155  27.041 -72.446  1.00  0.00              
ATOM   1691  H   ARG B  43       2.805  24.140 -78.978  1.00  0.00              
ATOM   1692  HA  ARG B  43       0.950  26.472 -79.235  1.00  0.00              
ATOM   1693 1HB  ARG B  43       0.839  25.388 -77.092  1.00  0.00              
ATOM   1694 2HB  ARG B  43       2.559  25.770 -76.843  1.00  0.00              
ATOM   1695 1HG  ARG B  43       2.082  28.152 -76.947  1.00  0.00              
ATOM   1696 2HG  ARG B  43       0.372  27.819 -77.315  1.00  0.00              
ATOM   1697 1HD  ARG B  43       0.482  28.442 -75.072  1.00  0.00              
ATOM   1698 2HD  ARG B  43       0.235  26.680 -75.104  1.00  0.00              
ATOM   1699  HE  ARG B  43       3.069  27.229 -74.692  1.00  0.00              
ATOM   1700 1HH1 ARG B  43       0.029  27.470 -73.000  1.00  0.00              
ATOM   1701 2HH1 ARG B  43       0.856  27.247 -71.471  1.00  0.00              
ATOM   1702 1HH2 ARG B  43       4.031  26.981 -72.948  1.00  0.00              
ATOM   1703 2HH2 ARG B  43       3.138  26.969 -71.440  1.00  0.00              
ATOM   1704  N   ALA B  44       2.986  27.788 -80.084  1.00  0.00              
ATOM   1705  CA  ALA B  44       4.117  28.523 -80.629  1.00  0.00              
ATOM   1706  C   ALA B  44       4.246  29.883 -79.984  1.00  0.00              
ATOM   1707  O   ALA B  44       3.256  30.601 -79.842  1.00  0.00              
ATOM   1708  CB  ALA B  44       3.987  28.663 -82.139  1.00  0.00              
ATOM   1709  H   ALA B  44       2.048  28.091 -80.308  1.00  0.00              
ATOM   1710  HA  ALA B  44       5.031  27.971 -80.409  1.00  0.00              
ATOM   1711 1HB  ALA B  44       4.840  29.219 -82.526  1.00  0.00              
ATOM   1712 2HB  ALA B  44       3.962  27.673 -82.595  1.00  0.00              
ATOM   1713 3HB  ALA B  44       3.068  29.196 -82.376  1.00  0.00              
ATOM   1714  N   THR B  45       5.461  30.248 -79.602  1.00  0.00              
ATOM   1715  CA  THR B  45       5.692  31.567 -79.029  1.00  0.00              
ATOM   1716  C   THR B  45       6.691  32.247 -79.954  1.00  0.00              
ATOM   1717  O   THR B  45       7.823  31.786 -80.111  1.00  0.00              
ATOM   1718  CB  THR B  45       6.240  31.513 -77.591  1.00  0.00              
ATOM   1719  OG1 THR B  45       5.303  30.833 -76.745  1.00  0.00              
ATOM   1720  CG2 THR B  45       6.474  32.917 -77.056  1.00  0.00              
ATOM   1721  H   THR B  45       6.240  29.613 -79.705  1.00  0.00              
ATOM   1722  HA  THR B  45       4.758  32.130 -79.011  1.00  0.00              
ATOM   1723  HB  THR B  45       7.181  30.963 -77.590  1.00  0.00              
ATOM   1724  HG1 THR B  45       5.397  29.885 -76.861  1.00  0.00              
ATOM   1725 1HG2 THR B  45       6.861  32.858 -76.039  1.00  0.00              
ATOM   1726 2HG2 THR B  45       7.195  33.432 -77.691  1.00  0.00              
ATOM   1727 3HG2 THR B  45       5.533  33.467 -77.055  1.00  0.00              
ATOM   1728  N   VAL B  46       6.249  33.329 -80.585  1.00  0.00              
ATOM   1729  CA  VAL B  46       7.068  34.075 -81.526  1.00  0.00              
ATOM   1730  C   VAL B  46       7.421  35.444 -80.974  1.00  0.00              
ATOM   1731  O   VAL B  46       6.553  36.189 -80.513  1.00  0.00              
ATOM   1732  CB  VAL B  46       6.360  34.244 -82.883  1.00  0.00              
ATOM   1733  CG1 VAL B  46       7.277  34.937 -83.879  1.00  0.00              
ATOM   1734  CG2 VAL B  46       5.912  32.895 -83.423  1.00  0.00              
ATOM   1735  H   VAL B  46       5.306  33.640 -80.399  1.00  0.00              
ATOM   1736  HA  VAL B  46       8.027  33.583 -81.693  1.00  0.00              
ATOM   1737  HB  VAL B  46       5.460  34.843 -82.740  1.00  0.00              
ATOM   1738 1HG1 VAL B  46       6.760  35.049 -84.833  1.00  0.00              
ATOM   1739 2HG1 VAL B  46       7.551  35.921 -83.498  1.00  0.00              
ATOM   1740 3HG1 VAL B  46       8.176  34.339 -84.023  1.00  0.00              
ATOM   1741 1HG2 VAL B  46       5.413  33.033 -84.381  1.00  0.00              
ATOM   1742 2HG2 VAL B  46       6.781  32.250 -83.555  1.00  0.00              
ATOM   1743 3HG2 VAL B  46       5.221  32.432 -82.718  1.00  0.00              
ATOM   1744  N   GLU B  47       8.703  35.766 -81.008  1.00  0.00              
ATOM   1745  CA  GLU B  47       9.174  37.060 -80.544  1.00  0.00              
ATOM   1746  C   GLU B  47      10.404  37.409 -81.352  1.00  0.00              
ATOM   1747  O   GLU B  47      10.872  36.601 -82.150  1.00  0.00              
ATOM   1748  CB  GLU B  47       9.489  37.043 -79.047  1.00  0.00              
ATOM   1749  CG  GLU B  47      10.643  36.130 -78.657  1.00  0.00              
ATOM   1750  CD  GLU B  47      10.841  36.105 -77.167  1.00  0.00              
ATOM   1751  OE1 GLU B  47      11.122  37.138 -76.607  1.00  0.00              
ATOM   1752  OE2 GLU B  47      10.603  35.080 -76.573  1.00  0.00              
ATOM   1753  H   GLU B  47       9.372  35.098 -81.364  1.00  0.00              
ATOM   1754  HA  GLU B  47       8.408  37.816 -80.719  1.00  0.00              
ATOM   1755 1HB  GLU B  47       9.724  38.068 -78.759  1.00  0.00              
ATOM   1756 2HB  GLU B  47       8.583  36.720 -78.534  1.00  0.00              
ATOM   1757 1HG  GLU B  47      10.533  35.110 -79.025  1.00  0.00              
ATOM   1758 2HG  GLU B  47      11.507  36.594 -79.131  1.00  0.00              
ATOM   1759  N   PHE B  48      10.915  38.618 -81.174  1.00  0.00              
ATOM   1760  CA  PHE B  48      12.100  39.013 -81.913  1.00  0.00              
ATOM   1761  C   PHE B  48      13.222  38.004 -81.711  1.00  0.00              
ATOM   1762  O   PHE B  48      13.619  37.728 -80.581  1.00  0.00              
ATOM   1763  CB  PHE B  48      12.557  40.409 -81.486  1.00  0.00              
ATOM   1764  CG  PHE B  48      13.745  40.918 -82.251  1.00  0.00              
ATOM   1765  CD1 PHE B  48      13.600  41.403 -83.543  1.00  0.00              
ATOM   1766  CD2 PHE B  48      15.009  40.914 -81.682  1.00  0.00              
ATOM   1767  CE1 PHE B  48      14.692  41.872 -84.248  1.00  0.00              
ATOM   1768  CE2 PHE B  48      16.103  41.383 -82.384  1.00  0.00              
ATOM   1769  CZ  PHE B  48      15.943  41.862 -83.669  1.00  0.00              
ATOM   1770  H   PHE B  48      10.495  39.274 -80.532  1.00  0.00              
ATOM   1771  HA  PHE B  48      11.881  39.030 -82.981  1.00  0.00              
ATOM   1772 1HB  PHE B  48      11.755  41.130 -81.639  1.00  0.00              
ATOM   1773 2HB  PHE B  48      12.843  40.403 -80.435  1.00  0.00              
ATOM   1774  HD1 PHE B  48      12.610  41.411 -84.000  1.00  0.00              
ATOM   1775  HD2 PHE B  48      15.135  40.535 -80.667  1.00  0.00              
ATOM   1776  HE1 PHE B  48      14.564  42.249 -85.262  1.00  0.00              
ATOM   1777  HE2 PHE B  48      17.091  41.375 -81.925  1.00  0.00              
ATOM   1778  HZ  PHE B  48      16.804  42.231 -84.225  1.00  0.00              
ATOM   1779  N   GLY B  49      13.707  37.445 -82.816  1.00  0.00              
ATOM   1780  CA  GLY B  49      14.809  36.501 -82.769  1.00  0.00              
ATOM   1781  C   GLY B  49      14.584  35.107 -82.208  1.00  0.00              
ATOM   1782  O   GLY B  49      15.550  34.363 -82.033  1.00  0.00              
ATOM   1783  H   GLY B  49      13.299  37.682 -83.710  1.00  0.00              
ATOM   1784 1HA  GLY B  49      15.177  36.332 -83.782  1.00  0.00              
ATOM   1785 2HA  GLY B  49      15.609  36.917 -82.158  1.00  0.00              
ATOM   1786  N   ARG B  50      13.342  34.724 -81.930  1.00  0.00              
ATOM   1787  CA  ARG B  50      13.127  33.393 -81.391  1.00  0.00              
ATOM   1788  C   ARG B  50      11.731  32.842 -81.537  1.00  0.00              
ATOM   1789  O   ARG B  50      10.738  33.566 -81.454  1.00  0.00              
ATOM   1790  CB  ARG B  50      13.484  33.368 -79.908  1.00  0.00              
ATOM   1791  CG  ARG B  50      13.405  31.982 -79.253  1.00  0.00              
ATOM   1792  CD  ARG B  50      13.922  32.000 -77.817  1.00  0.00              
ATOM   1793  NE  ARG B  50      13.101  32.828 -76.937  1.00  0.00              
ATOM   1794  CZ  ARG B  50      13.310  32.961 -75.630  1.00  0.00              
ATOM   1795  NH1 ARG B  50      14.316  32.320 -75.050  1.00  0.00              
ATOM   1796  NH2 ARG B  50      12.511  33.728 -74.901  1.00  0.00              
ATOM   1797  H   ARG B  50      12.548  35.328 -82.082  1.00  0.00              
ATOM   1798  HA  ARG B  50      13.745  32.673 -81.928  1.00  0.00              
ATOM   1799 1HB  ARG B  50      14.498  33.752 -79.818  1.00  0.00              
ATOM   1800 2HB  ARG B  50      12.794  34.044 -79.404  1.00  0.00              
ATOM   1801 1HG  ARG B  50      12.364  31.655 -79.255  1.00  0.00              
ATOM   1802 2HG  ARG B  50      14.005  31.286 -79.841  1.00  0.00              
ATOM   1803 1HD  ARG B  50      13.924  30.983 -77.428  1.00  0.00              
ATOM   1804 2HD  ARG B  50      14.937  32.394 -77.812  1.00  0.00              
ATOM   1805  HE  ARG B  50      12.295  33.398 -77.155  1.00  0.00              
ATOM   1806 1HH1 ARG B  50      14.924  31.733 -75.604  1.00  0.00              
ATOM   1807 2HH1 ARG B  50      14.471  32.424 -74.058  1.00  0.00              
ATOM   1808 1HH2 ARG B  50      11.741  34.213 -75.341  1.00  0.00              
ATOM   1809 2HH2 ARG B  50      12.675  33.824 -73.909  1.00  0.00              
ATOM   1810  N   VAL B  51      11.672  31.537 -81.763  1.00  0.00              
ATOM   1811  CA  VAL B  51      10.410  30.828 -81.826  1.00  0.00              
ATOM   1812  C   VAL B  51      10.543  29.671 -80.854  1.00  0.00              
ATOM   1813  O   VAL B  51      11.505  28.902 -80.924  1.00  0.00              
ATOM   1814  CB  VAL B  51      10.112  30.218 -83.206  1.00  0.00              
ATOM   1815  CG1 VAL B  51       8.816  29.409 -83.133  1.00  0.00              
ATOM   1816  CG2 VAL B  51       9.992  31.308 -84.253  1.00  0.00              
ATOM   1817  H   VAL B  51      12.532  31.024 -81.896  1.00  0.00              
ATOM   1818  HA  VAL B  51       9.583  31.460 -81.500  1.00  0.00              
ATOM   1819  HB  VAL B  51      10.949  29.586 -83.502  1.00  0.00              
ATOM   1820 1HG1 VAL B  51       8.602  28.974 -84.110  1.00  0.00              
ATOM   1821 2HG1 VAL B  51       8.926  28.611 -82.399  1.00  0.00              
ATOM   1822 3HG1 VAL B  51       7.995  30.062 -82.840  1.00  0.00              
ATOM   1823 1HG2 VAL B  51       9.781  30.858 -85.224  1.00  0.00              
ATOM   1824 2HG2 VAL B  51       9.181  31.983 -83.982  1.00  0.00              
ATOM   1825 3HG2 VAL B  51      10.927  31.866 -84.307  1.00  0.00              
ATOM   1826  N   THR B  52       9.602  29.567 -79.927  1.00  0.00              
ATOM   1827  CA  THR B  52       9.588  28.457 -78.991  1.00  0.00              
ATOM   1828  C   THR B  52       8.463  27.549 -79.471  1.00  0.00              
ATOM   1829  O   THR B  52       7.346  28.009 -79.747  1.00  0.00              
ATOM   1830  CB  THR B  52       9.286  28.911 -77.554  1.00  0.00              
ATOM   1831  OG1 THR B  52      10.280  29.847 -77.129  1.00  0.00              
ATOM   1832  CG2 THR B  52       9.303  27.720 -76.601  1.00  0.00              
ATOM   1833  H   THR B  52       8.879  30.270 -79.866  1.00  0.00              
ATOM   1834  HA  THR B  52      10.542  27.930 -79.029  1.00  0.00              
ATOM   1835  HB  THR B  52       8.302  29.380 -77.530  1.00  0.00              
ATOM   1836  HG1 THR B  52      10.078  30.714 -77.490  1.00  0.00              
ATOM   1837 1HG2 THR B  52       9.086  28.061 -75.590  1.00  0.00              
ATOM   1838 2HG2 THR B  52       8.548  26.997 -76.910  1.00  0.00              
ATOM   1839 3HG2 THR B  52      10.285  27.252 -76.624  1.00  0.00              
ATOM   1840  N   VAL B  53       8.769  26.267 -79.602  1.00  0.00              
ATOM   1841  CA  VAL B  53       7.798  25.285 -80.054  1.00  0.00              
ATOM   1842  C   VAL B  53       7.572  24.289 -78.928  1.00  0.00              
ATOM   1843  O   VAL B  53       8.526  23.715 -78.400  1.00  0.00              
ATOM   1844  CB  VAL B  53       8.310  24.527 -81.310  1.00  0.00              
ATOM   1845  CG1 VAL B  53       7.240  23.564 -81.806  1.00  0.00              
ATOM   1846  CG2 VAL B  53       8.700  25.514 -82.406  1.00  0.00              
ATOM   1847  H   VAL B  53       9.708  25.965 -79.379  1.00  0.00              
ATOM   1848  HA  VAL B  53       6.834  25.749 -80.263  1.00  0.00              
ATOM   1849  HB  VAL B  53       9.211  23.974 -81.046  1.00  0.00              
ATOM   1850 1HG1 VAL B  53       7.607  23.036 -82.687  1.00  0.00              
ATOM   1851 2HG1 VAL B  53       7.007  22.843 -81.023  1.00  0.00              
ATOM   1852 3HG1 VAL B  53       6.342  24.122 -82.067  1.00  0.00              
ATOM   1853 1HG2 VAL B  53       9.056  24.968 -83.279  1.00  0.00              
ATOM   1854 2HG2 VAL B  53       7.830  26.112 -82.682  1.00  0.00              
ATOM   1855 3HG2 VAL B  53       9.490  26.171 -82.041  1.00  0.00              
ATOM   1856  N   GLU B  54       6.309  24.097 -78.565  1.00  0.00              
ATOM   1857  CA  GLU B  54       5.947  23.159 -77.508  1.00  0.00              
ATOM   1858  C   GLU B  54       4.949  22.151 -78.047  1.00  0.00              
ATOM   1859  O   GLU B  54       3.937  22.526 -78.649  1.00  0.00              
ATOM   1860  CB  GLU B  54       5.309  23.887 -76.326  1.00  0.00              
ATOM   1861  CG  GLU B  54       6.176  24.938 -75.674  1.00  0.00              
ATOM   1862  CD  GLU B  54       5.411  25.713 -74.628  1.00  0.00              
ATOM   1863  OE1 GLU B  54       5.258  25.215 -73.493  1.00  0.00              
ATOM   1864  OE2 GLU B  54       4.935  26.817 -74.947  1.00  0.00              
ATOM   1865  H   GLU B  54       5.580  24.615 -79.034  1.00  0.00              
ATOM   1866  HA  GLU B  54       6.831  22.608 -77.184  1.00  0.00              
ATOM   1867 1HB  GLU B  54       4.399  24.359 -76.697  1.00  0.00              
ATOM   1868 2HB  GLU B  54       5.051  23.130 -75.586  1.00  0.00              
ATOM   1869 1HG  GLU B  54       7.086  24.534 -75.231  1.00  0.00              
ATOM   1870 2HG  GLU B  54       6.437  25.601 -76.497  1.00  0.00              
ATOM   1871  N   TRP B  55       5.244  20.873 -77.830  1.00  0.00              
ATOM   1872  CA  TRP B  55       4.380  19.787 -78.264  1.00  0.00              
ATOM   1873  C   TRP B  55       3.945  18.940 -77.081  1.00  0.00              
ATOM   1874  O   TRP B  55       4.771  18.524 -76.270  1.00  0.00              
ATOM   1875  CB  TRP B  55       5.101  18.833 -79.225  1.00  0.00              
ATOM   1876  CG  TRP B  55       5.586  19.418 -80.502  1.00  0.00              
ATOM   1877  CD1 TRP B  55       6.878  19.726 -80.826  1.00  0.00              
ATOM   1878  CD2 TRP B  55       4.797  19.743 -81.651  1.00  0.00              
ATOM   1879  NE1 TRP B  55       6.943  20.218 -82.106  1.00  0.00              
ATOM   1880  CE2 TRP B  55       5.679  20.243 -82.634  1.00  0.00              
ATOM   1881  CE3 TRP B  55       3.430  19.658 -81.946  1.00  0.00              
ATOM   1882  CZ2 TRP B  55       5.238  20.660 -83.893  1.00  0.00              
ATOM   1883  CZ3 TRP B  55       2.993  20.071 -83.201  1.00  0.00              
ATOM   1884  CH2 TRP B  55       3.896  20.568 -84.156  1.00  0.00              
ATOM   1885  H   TRP B  55       6.102  20.655 -77.345  1.00  0.00              
ATOM   1886  HA  TRP B  55       3.474  20.192 -78.714  1.00  0.00              
ATOM   1887 1HB  TRP B  55       5.989  18.417 -78.749  1.00  0.00              
ATOM   1888 2HB  TRP B  55       4.433  18.023 -79.520  1.00  0.00              
ATOM   1889  HD1 TRP B  55       7.633  19.547 -80.063  1.00  0.00              
ATOM   1890  HE1 TRP B  55       7.783  20.515 -82.581  1.00  0.00              
ATOM   1891  HE3 TRP B  55       2.690  19.282 -81.240  1.00  0.00              
ATOM   1892  HZ2 TRP B  55       5.969  21.036 -84.609  1.00  0.00              
ATOM   1893  HZ3 TRP B  55       1.928  19.999 -83.426  1.00  0.00              
ATOM   1894  HH2 TRP B  55       3.519  20.887 -85.128  1.00  0.00              
ATOM   1895  N   TRP B  56       2.647  18.693 -76.976  1.00  0.00              
ATOM   1896  CA  TRP B  56       2.139  17.787 -75.955  1.00  0.00              
ATOM   1897  C   TRP B  56       0.755  17.337 -76.370  1.00  0.00              
ATOM   1898  O   TRP B  56       0.147  17.901 -77.283  1.00  0.00              
ATOM   1899  CB  TRP B  56       2.133  18.415 -74.548  1.00  0.00              
ATOM   1900  CG  TRP B  56       1.022  19.361 -74.243  1.00  0.00              
ATOM   1901  CD1 TRP B  56      -0.193  19.060 -73.695  1.00  0.00              
ATOM   1902  CD2 TRP B  56       1.043  20.779 -74.421  1.00  0.00              
ATOM   1903  NE1 TRP B  56      -0.930  20.208 -73.517  1.00  0.00              
ATOM   1904  CE2 TRP B  56      -0.194  21.278 -73.957  1.00  0.00              
ATOM   1905  CE3 TRP B  56       1.989  21.680 -74.929  1.00  0.00              
ATOM   1906  CZ2 TRP B  56      -0.509  22.645 -73.983  1.00  0.00              
ATOM   1907  CZ3 TRP B  56       1.677  23.036 -74.956  1.00  0.00              
ATOM   1908  CH2 TRP B  56       0.438  23.505 -74.486  1.00  0.00              
ATOM   1909  H   TRP B  56       1.997  19.135 -77.609  1.00  0.00              
ATOM   1910  HA  TRP B  56       2.783  16.911 -75.884  1.00  0.00              
ATOM   1911 1HB  TRP B  56       2.057  17.636 -73.788  1.00  0.00              
ATOM   1912 2HB  TRP B  56       3.045  18.990 -74.389  1.00  0.00              
ATOM   1913  HD1 TRP B  56      -0.395  18.010 -73.489  1.00  0.00              
ATOM   1914  HE1 TRP B  56      -1.860  20.256 -73.128  1.00  0.00              
ATOM   1915  HE3 TRP B  56       2.963  21.367 -75.305  1.00  0.00              
ATOM   1916  HZ2 TRP B  56      -1.480  22.968 -73.607  1.00  0.00              
ATOM   1917  HZ3 TRP B  56       2.421  23.728 -75.352  1.00  0.00              
ATOM   1918  HH2 TRP B  56       0.225  24.574 -74.522  1.00  0.00              
ATOM   1919  N   THR B  57       0.285  16.279 -75.728  1.00  0.00              
ATOM   1920  CA  THR B  57      -1.025  15.731 -76.010  1.00  0.00              
ATOM   1921  C   THR B  57      -1.882  15.958 -74.773  1.00  0.00              
ATOM   1922  O   THR B  57      -1.654  15.360 -73.723  1.00  0.00              
ATOM   1923  CB  THR B  57      -0.920  14.233 -76.330  1.00  0.00              
ATOM   1924  OG1 THR B  57      -0.054  14.058 -77.461  1.00  0.00              
ATOM   1925  CG2 THR B  57      -2.287  13.656 -76.658  1.00  0.00              
ATOM   1926  H   THR B  57       0.859  15.843 -75.021  1.00  0.00              
ATOM   1927  HA  THR B  57      -1.473  16.258 -76.852  1.00  0.00              
ATOM   1928  HB  THR B  57      -0.507  13.713 -75.465  1.00  0.00              
ATOM   1929  HG1 THR B  57       0.860  14.107 -77.173  1.00  0.00              
ATOM   1930 1HG2 THR B  57      -2.189  12.594 -76.881  1.00  0.00              
ATOM   1931 2HG2 THR B  57      -2.952  13.789 -75.804  1.00  0.00              
ATOM   1932 3HG2 THR B  57      -2.700  14.173 -77.523  1.00  0.00              
ATOM   1933  N   HIS B  58      -2.857  16.851 -74.911  1.00  0.00              
ATOM   1934  CA  HIS B  58      -3.751  17.213 -73.817  1.00  0.00              
ATOM   1935  C   HIS B  58      -4.400  16.039 -73.098  1.00  0.00              
ATOM   1936  O   HIS B  58      -4.320  15.936 -71.873  1.00  0.00              
ATOM   1937  CB  HIS B  58      -4.849  18.145 -74.339  1.00  0.00              
ATOM   1938  CG  HIS B  58      -4.364  19.523 -74.664  1.00  0.00              
ATOM   1939  ND1 HIS B  58      -3.728  19.828 -75.849  1.00  0.00              
ATOM   1940  CD2 HIS B  58      -4.420  20.678 -73.960  1.00  0.00              
ATOM   1941  CE1 HIS B  58      -3.414  21.112 -75.860  1.00  0.00              
ATOM   1942  NE2 HIS B  58      -3.823  21.649 -74.725  1.00  0.00              
ATOM   1943  H   HIS B  58      -2.977  17.292 -75.812  1.00  0.00              
ATOM   1944  HA  HIS B  58      -3.187  17.723 -73.037  1.00  0.00              
ATOM   1945 1HB  HIS B  58      -5.280  17.742 -75.257  1.00  0.00              
ATOM   1946 2HB  HIS B  58      -5.632  18.258 -73.590  1.00  0.00              
ATOM   1947  HD1 HIS B  58      -3.593  19.209 -76.624  1.00  0.00              
ATOM   1948  HD2 HIS B  58      -4.825  20.928 -72.979  1.00  0.00              
ATOM   1949  HE1 HIS B  58      -2.903  21.552 -76.716  1.00  0.00              
ATOM   1950  N   SER B  59      -5.043  15.158 -73.854  1.00  0.00              
ATOM   1951  CA  SER B  59      -5.733  14.021 -73.262  1.00  0.00              
ATOM   1952  C   SER B  59      -4.825  13.155 -72.405  1.00  0.00              
ATOM   1953  O   SER B  59      -5.260  12.612 -71.386  1.00  0.00              
ATOM   1954  CB  SER B  59      -6.365  13.182 -74.355  1.00  0.00              
ATOM   1955  OG  SER B  59      -5.405  12.603 -75.195  1.00  0.00              
ATOM   1956  H   SER B  59      -5.058  15.273 -74.857  1.00  0.00              
ATOM   1957  HA  SER B  59      -6.604  14.304 -72.669  1.00  0.00              
ATOM   1958 1HB  SER B  59      -6.954  12.392 -73.891  1.00  0.00              
ATOM   1959 2HB  SER B  59      -7.019  13.819 -74.950  1.00  0.00              
ATOM   1960  HG  SER B  59      -5.845  12.082 -75.871  1.00  0.00              
ATOM   1961  N   ALA B  60      -3.565  13.032 -72.810  1.00  0.00              
ATOM   1962  CA  ALA B  60      -2.598  12.217 -72.087  1.00  0.00              
ATOM   1963  C   ALA B  60      -1.911  12.975 -70.958  1.00  0.00              
ATOM   1964  O   ALA B  60      -1.254  12.369 -70.110  1.00  0.00              
ATOM   1965  CB  ALA B  60      -1.554  11.681 -73.058  1.00  0.00              
ATOM   1966  H   ALA B  60      -3.272  13.519 -73.645  1.00  0.00              
ATOM   1967  HA  ALA B  60      -3.123  11.383 -71.621  1.00  0.00              
ATOM   1968 1HB  ALA B  60      -0.832  11.072 -72.515  1.00  0.00              
ATOM   1969 2HB  ALA B  60      -2.043  11.073 -73.819  1.00  0.00              
ATOM   1970 3HB  ALA B  60      -1.040  12.514 -73.535  1.00  0.00              
ATOM   1971  N   GLY B  61      -2.058  14.294 -70.954  1.00  0.00              
ATOM   1972  CA  GLY B  61      -1.431  15.102 -69.923  1.00  0.00              
ATOM   1973  C   GLY B  61       0.083  15.048 -70.013  1.00  0.00              
ATOM   1974  O   GLY B  61       0.777  15.137 -68.998  1.00  0.00              
ATOM   1975  H   GLY B  61      -2.608  14.749 -71.668  1.00  0.00              
ATOM   1976 1HA  GLY B  61      -1.752  16.138 -70.038  1.00  0.00              
ATOM   1977 2HA  GLY B  61      -1.738  14.734 -68.945  1.00  0.00              
ATOM   1978  N   GLY B  62       0.604  14.903 -71.226  1.00  0.00              
ATOM   1979  CA  GLY B  62       2.042  14.832 -71.386  1.00  0.00              
ATOM   1980  C   GLY B  62       2.516  14.568 -72.798  1.00  0.00              
ATOM   1981  O   GLY B  62       1.787  14.775 -73.774  1.00  0.00              
ATOM   1982  H   GLY B  62       0.014  14.840 -72.043  1.00  0.00              
ATOM   1983 1HA  GLY B  62       2.482  15.778 -71.072  1.00  0.00              
ATOM   1984 2HA  GLY B  62       2.431  14.027 -70.763  1.00  0.00              
ATOM   1985  N   VAL B  63       3.751  14.092 -72.892  1.00  0.00              
ATOM   1986  CA  VAL B  63       4.399  13.814 -74.163  1.00  0.00              
ATOM   1987  C   VAL B  63       4.160  12.389 -74.647  1.00  0.00              
ATOM   1988  O   VAL B  63       4.350  11.425 -73.899  1.00  0.00              
ATOM   1989  CB  VAL B  63       5.917  14.070 -74.044  1.00  0.00              
ATOM   1990  CG1 VAL B  63       6.609  13.780 -75.360  1.00  0.00              
ATOM   1991  CG2 VAL B  63       6.162  15.512 -73.625  1.00  0.00              
ATOM   1992  H   VAL B  63       4.256  13.918 -72.034  1.00  0.00              
ATOM   1993  HA  VAL B  63       3.987  14.432 -74.962  1.00  0.00              
ATOM   1994  HB  VAL B  63       6.324  13.431 -73.260  1.00  0.00              
ATOM   1995 1HG1 VAL B  63       7.679  13.966 -75.257  1.00  0.00              
ATOM   1996 2HG1 VAL B  63       6.447  12.738 -75.634  1.00  0.00              
ATOM   1997 3HG1 VAL B  63       6.203  14.428 -76.136  1.00  0.00              
ATOM   1998 1HG2 VAL B  63       7.234  15.690 -73.541  1.00  0.00              
ATOM   1999 2HG2 VAL B  63       5.739  16.184 -74.371  1.00  0.00              
ATOM   2000 3HG2 VAL B  63       5.688  15.697 -72.661  1.00  0.00              
ATOM   2001  N   THR B  64       3.739  12.264 -75.901  1.00  0.00              
ATOM   2002  CA  THR B  64       3.474  10.962 -76.504  1.00  0.00              
ATOM   2003  C   THR B  64       4.343  10.781 -77.743  1.00  0.00              
ATOM   2004  O   THR B  64       5.082  11.685 -78.134  1.00  0.00              
ATOM   2005  CB  THR B  64       2.006  10.826 -76.938  1.00  0.00              
ATOM   2006  OG1 THR B  64       1.741  11.748 -78.003  1.00  0.00              
ATOM   2007  CG2 THR B  64       1.074  11.107 -75.765  1.00  0.00              
ATOM   2008  H   THR B  64       3.599  13.099 -76.451  1.00  0.00              
ATOM   2009  HA  THR B  64       3.739  10.170 -75.803  1.00  0.00              
ATOM   2010  HB  THR B  64       1.837   9.812 -77.300  1.00  0.00              
ATOM   2011  HG1 THR B  64       1.905  12.643 -77.698  1.00  0.00              
ATOM   2012 1HG2 THR B  64       0.040  11.005 -76.092  1.00  0.00              
ATOM   2013 2HG2 THR B  64       1.274  10.397 -74.963  1.00  0.00              
ATOM   2014 3HG2 THR B  64       1.243  12.121 -75.404  1.00  0.00              
ATOM   2015  N   GLU B  65       4.242   9.613 -78.365  1.00  0.00              
ATOM   2016  CA  GLU B  65       5.023   9.324 -79.557  1.00  0.00              
ATOM   2017  C   GLU B  65       4.729  10.336 -80.667  1.00  0.00              
ATOM   2018  O   GLU B  65       5.628  10.725 -81.413  1.00  0.00              
ATOM   2019  CB  GLU B  65       4.725   7.902 -80.040  1.00  0.00              
ATOM   2020  CG  GLU B  65       5.819   7.289 -80.898  1.00  0.00              
ATOM   2021  CD  GLU B  65       7.180   7.322 -80.218  1.00  0.00              
ATOM   2022  OE1 GLU B  65       7.233   7.237 -78.973  1.00  0.00              
ATOM   2023  OE2 GLU B  65       8.202   7.418 -80.928  1.00  0.00              
ATOM   2024  H   GLU B  65       3.612   8.908 -78.007  1.00  0.00              
ATOM   2025  HA  GLU B  65       6.086   9.412 -79.333  1.00  0.00              
ATOM   2026 1HB  GLU B  65       4.575   7.289 -79.151  1.00  0.00              
ATOM   2027 2HB  GLU B  65       3.798   7.947 -80.612  1.00  0.00              
ATOM   2028 1HG  GLU B  65       5.607   6.265 -81.204  1.00  0.00              
ATOM   2029 2HG  GLU B  65       5.847   7.932 -81.776  1.00  0.00              
ATOM   2030  N   LYS B  66       3.475  10.767 -80.777  1.00  0.00              
ATOM   2031  CA  LYS B  66       3.115  11.737 -81.806  1.00  0.00              
ATOM   2032  C   LYS B  66       3.877  13.042 -81.594  1.00  0.00              
ATOM   2033  O   LYS B  66       4.308  13.681 -82.554  1.00  0.00              
ATOM   2034  CB  LYS B  66       1.612  12.016 -81.781  1.00  0.00              
ATOM   2035  CG  LYS B  66       1.134  12.942 -82.888  1.00  0.00              
ATOM   2036  CD  LYS B  66       1.353  12.324 -84.259  1.00  0.00              
ATOM   2037  CE  LYS B  66       0.724  13.176 -85.350  1.00  0.00              
ATOM   2038  NZ  LYS B  66       0.901  12.562 -86.695  1.00  0.00              
ATOM   2039  H   LYS B  66       2.761  10.426 -80.149  1.00  0.00              
ATOM   2040  HA  LYS B  66       3.399  11.356 -82.788  1.00  0.00              
ATOM   2041 1HB  LYS B  66       1.108  11.053 -81.866  1.00  0.00              
ATOM   2042 2HB  LYS B  66       1.385  12.459 -80.811  1.00  0.00              
ATOM   2043 1HG  LYS B  66       0.072  13.137 -82.741  1.00  0.00              
ATOM   2044 2HG  LYS B  66       1.687  13.878 -82.819  1.00  0.00              
ATOM   2045 1HD  LYS B  66       2.426  12.237 -84.434  1.00  0.00              
ATOM   2046 2HD  LYS B  66       0.905  11.331 -84.267  1.00  0.00              
ATOM   2047 1HE  LYS B  66      -0.338  13.281 -85.132  1.00  0.00              
ATOM   2048 2HE  LYS B  66       1.197  14.158 -85.331  1.00  0.00              
ATOM   2049 1HZ  LYS B  66       0.473  13.153 -87.394  1.00  0.00              
ATOM   2050 2HZ  LYS B  66       1.887  12.464 -86.894  1.00  0.00              
ATOM   2051 3HZ  LYS B  66       0.463  11.652 -86.710  1.00  0.00              
ATOM   2052  N   ASP B  67       4.032  13.444 -80.338  1.00  0.00              
ATOM   2053  CA  ASP B  67       4.751  14.670 -80.033  1.00  0.00              
ATOM   2054  C   ASP B  67       6.209  14.557 -80.456  1.00  0.00              
ATOM   2055  O   ASP B  67       6.779  15.501 -81.001  1.00  0.00              
ATOM   2056  CB  ASP B  67       4.635  14.968 -78.546  1.00  0.00              
ATOM   2057  CG  ASP B  67       3.210  15.244 -78.141  1.00  0.00              
ATOM   2058  OD1 ASP B  67       2.621  16.190 -78.702  1.00  0.00              
ATOM   2059  OD2 ASP B  67       2.673  14.512 -77.282  1.00  0.00              
ATOM   2060  H   ASP B  67       3.648  12.897 -79.581  1.00  0.00              
ATOM   2061  HA  ASP B  67       4.322  15.500 -80.595  1.00  0.00              
ATOM   2062 1HB  ASP B  67       5.081  14.201 -77.913  1.00  0.00              
ATOM   2063 2HB  ASP B  67       5.230  15.881 -78.487  1.00  0.00              
ATOM   2064  N   ARG B  68       6.815  13.399 -80.212  1.00  0.00              
ATOM   2065  CA  ARG B  68       8.201  13.200 -80.607  1.00  0.00              
ATOM   2066  C   ARG B  68       8.338  13.206 -82.122  1.00  0.00              
ATOM   2067  O   ARG B  68       9.335  13.695 -82.656  1.00  0.00              
ATOM   2068  CB  ARG B  68       8.739  11.909 -79.996  1.00  0.00              
ATOM   2069  CG  ARG B  68       8.963  12.004 -78.495  1.00  0.00              
ATOM   2070  CD  ARG B  68       9.656  10.766 -77.942  1.00  0.00              
ATOM   2071  NE  ARG B  68       8.723   9.676 -77.674  1.00  0.00              
ATOM   2072  CZ  ARG B  68       7.983   9.579 -76.574  1.00  0.00              
ATOM   2073  NH1 ARG B  68       8.068  10.508 -75.631  1.00  0.00              
ATOM   2074  NH2 ARG B  68       7.159   8.551 -76.416  1.00  0.00              
ATOM   2075  H   ARG B  68       6.321  12.648 -79.751  1.00  0.00              
ATOM   2076  HA  ARG B  68       8.813  14.021 -80.233  1.00  0.00              
ATOM   2077 1HB  ARG B  68       8.016  11.125 -80.217  1.00  0.00              
ATOM   2078 2HB  ARG B  68       9.680  11.686 -80.500  1.00  0.00              
ATOM   2079 1HG  ARG B  68       9.579  12.879 -78.291  1.00  0.00              
ATOM   2080 2HG  ARG B  68       7.994  12.120 -78.007  1.00  0.00              
ATOM   2081 1HD  ARG B  68      10.392  10.420 -78.667  1.00  0.00              
ATOM   2082 2HD  ARG B  68      10.157  11.028 -77.011  1.00  0.00              
ATOM   2083  HE  ARG B  68       8.497   8.867 -78.239  1.00  0.00              
ATOM   2084 1HH1 ARG B  68       8.695  11.291 -75.752  1.00  0.00              
ATOM   2085 2HH1 ARG B  68       7.504  10.430 -74.797  1.00  0.00              
ATOM   2086 1HH2 ARG B  68       7.096   7.843 -77.135  1.00  0.00              
ATOM   2087 2HH2 ARG B  68       6.600   8.481 -75.579  1.00  0.00              
ATOM   2088  N   GLU B  69       7.339  12.670 -82.815  1.00  0.00              
ATOM   2089  CA  GLU B  69       7.357  12.669 -84.269  1.00  0.00              
ATOM   2090  C   GLU B  69       7.296  14.115 -84.757  1.00  0.00              
ATOM   2091  O   GLU B  69       8.035  14.507 -85.657  1.00  0.00              
ATOM   2092  CB  GLU B  69       6.158  11.899 -84.824  1.00  0.00              
ATOM   2093  CG  GLU B  69       6.063  11.950 -86.338  1.00  0.00              
ATOM   2094  CD  GLU B  69       4.800  11.312 -86.876  1.00  0.00              
ATOM   2095  OE1 GLU B  69       4.664  11.235 -88.114  1.00  0.00              
ATOM   2096  OE2 GLU B  69       3.944  10.890 -86.071  1.00  0.00              
ATOM   2097  H   GLU B  69       6.555  12.257 -82.332  1.00  0.00              
ATOM   2098  HA  GLU B  69       8.288  12.228 -84.628  1.00  0.00              
ATOM   2099 1HB  GLU B  69       6.260  10.866 -84.491  1.00  0.00              
ATOM   2100 2HB  GLU B  69       5.264  12.337 -84.380  1.00  0.00              
ATOM   2101 1HG  GLU B  69       6.138  12.958 -86.744  1.00  0.00              
ATOM   2102 2HG  GLU B  69       6.919  11.362 -86.668  1.00  0.00              
ATOM   2103  N   MET B  70       6.411  14.912 -84.162  1.00  0.00              
ATOM   2104  CA  MET B  70       6.287  16.309 -84.560  1.00  0.00              
ATOM   2105  C   MET B  70       7.580  17.076 -84.299  1.00  0.00              
ATOM   2106  O   MET B  70       7.954  17.945 -85.079  1.00  0.00              
ATOM   2107  CB  MET B  70       5.115  16.982 -83.838  1.00  0.00              
ATOM   2108  CG  MET B  70       3.758  16.361 -84.154  1.00  0.00              
ATOM   2109  SD  MET B  70       3.398  16.200 -85.930  1.00  0.00              
ATOM   2110  CE  MET B  70       3.203  17.926 -86.391  1.00  0.00              
ATOM   2111  H   MET B  70       5.816  14.555 -83.428  1.00  0.00              
ATOM   2112  HA  MET B  70       6.101  16.374 -85.632  1.00  0.00              
ATOM   2113 1HB  MET B  70       5.315  16.906 -82.770  1.00  0.00              
ATOM   2114 2HB  MET B  70       5.119  18.031 -84.135  1.00  0.00              
ATOM   2115 1HG  MET B  70       3.727  15.367 -83.708  1.00  0.00              
ATOM   2116 2HG  MET B  70       2.986  16.986 -83.705  1.00  0.00              
ATOM   2117 1HE  MET B  70       2.978  17.996 -87.455  1.00  0.00              
ATOM   2118 2HE  MET B  70       2.386  18.366 -85.817  1.00  0.00              
ATOM   2119 3HE  MET B  70       4.127  18.466 -86.179  1.00  0.00              
ATOM   2120  N   ALA B  71       8.261  16.754 -83.204  1.00  0.00              
ATOM   2121  CA  ALA B  71       9.520  17.413 -82.884  1.00  0.00              
ATOM   2122  C   ALA B  71      10.559  17.110 -83.969  1.00  0.00              
ATOM   2123  O   ALA B  71      11.269  18.001 -84.432  1.00  0.00              
ATOM   2124  CB  ALA B  71      10.022  16.940 -81.529  1.00  0.00              
ATOM   2125  H   ALA B  71       7.905  16.043 -82.582  1.00  0.00              
ATOM   2126  HA  ALA B  71       9.355  18.491 -82.864  1.00  0.00              
ATOM   2127 1HB  ALA B  71      10.963  17.438 -81.297  1.00  0.00              
ATOM   2128 2HB  ALA B  71       9.286  17.182 -80.762  1.00  0.00              
ATOM   2129 3HB  ALA B  71      10.179  15.863 -81.555  1.00  0.00              
ATOM   2130  N   ARG B  72      10.640  15.851 -84.381  1.00  0.00              
ATOM   2131  CA  ARG B  72      11.601  15.476 -85.411  1.00  0.00              
ATOM   2132  C   ARG B  72      11.262  16.128 -86.749  1.00  0.00              
ATOM   2133  O   ARG B  72      12.158  16.577 -87.473  1.00  0.00              
ATOM   2134  CB  ARG B  72      11.651  13.956 -85.563  1.00  0.00              
ATOM   2135  CG  ARG B  72      12.307  13.239 -84.400  1.00  0.00              
ATOM   2136  CD  ARG B  72      12.531  11.773 -84.730  1.00  0.00              
ATOM   2137  NE  ARG B  72      11.292  11.006 -84.703  1.00  0.00              
ATOM   2138  CZ  ARG B  72      10.732  10.545 -83.590  1.00  0.00              
ATOM   2139  NH1 ARG B  72      11.303  10.770 -82.410  1.00  0.00              
ATOM   2140  NH2 ARG B  72       9.604   9.859 -83.662  1.00  0.00              
ATOM   2141  H   ARG B  72      10.040  15.142 -83.987  1.00  0.00              
ATOM   2142  HA  ARG B  72      12.594  15.834 -85.136  1.00  0.00              
ATOM   2143 1HB  ARG B  72      10.623  13.613 -85.672  1.00  0.00              
ATOM   2144 2HB  ARG B  72      12.203  13.747 -86.479  1.00  0.00              
ATOM   2145 1HG  ARG B  72      13.263  13.720 -84.189  1.00  0.00              
ATOM   2146 2HG  ARG B  72      11.657  13.326 -83.528  1.00  0.00              
ATOM   2147 1HD  ARG B  72      12.965  11.697 -85.726  1.00  0.00              
ATOM   2148 2HD  ARG B  72      13.220  11.348 -84.001  1.00  0.00              
ATOM   2149  HE  ARG B  72      10.696  10.716 -85.467  1.00  0.00              
ATOM   2150 1HH1 ARG B  72      12.166  11.293 -82.361  1.00  0.00              
ATOM   2151 2HH1 ARG B  72      10.873  10.417 -81.567  1.00  0.00              
ATOM   2152 1HH2 ARG B  72       9.176   9.690 -84.562  1.00  0.00              
ATOM   2153 2HH2 ARG B  72       9.177   9.507 -82.819  1.00  0.00              
ATOM   2154  N   LEU B  73       9.974  16.199 -87.075  1.00  0.00              
ATOM   2155  CA  LEU B  73       9.560  16.815 -88.329  1.00  0.00              
ATOM   2156  C   LEU B  73       9.821  18.320 -88.283  1.00  0.00              
ATOM   2157  O   LEU B  73      10.099  18.937 -89.313  1.00  0.00              
ATOM   2158  CB  LEU B  73       8.084  16.518 -88.601  1.00  0.00              
ATOM   2159  CG  LEU B  73       7.787  15.043 -88.905  1.00  0.00              
ATOM   2160  CD1 LEU B  73       6.292  14.821 -89.001  1.00  0.00              
ATOM   2161  CD2 LEU B  73       8.479  14.633 -90.203  1.00  0.00              
ATOM   2162  H   LEU B  73       9.271  15.825 -86.455  1.00  0.00              
ATOM   2163  HA  LEU B  73      10.154  16.410 -89.148  1.00  0.00              
ATOM   2164 1HB  LEU B  73       7.666  16.800 -87.636  1.00  0.00              
ATOM   2165 2HB  LEU B  73       7.678  17.168 -89.376  1.00  0.00              
ATOM   2166  HG  LEU B  73       8.222  14.452 -88.098  1.00  0.00              
ATOM   2167 1HD1 LEU B  73       6.091  13.772 -89.217  1.00  0.00              
ATOM   2168 2HD1 LEU B  73       5.822  15.092 -88.056  1.00  0.00              
ATOM   2169 3HD1 LEU B  73       5.883  15.439 -89.800  1.00  0.00              
ATOM   2170 1HD2 LEU B  73       8.266  13.585 -90.413  1.00  0.00              
ATOM   2171 2HD2 LEU B  73       8.110  15.250 -91.022  1.00  0.00              
ATOM   2172 3HD2 LEU B  73       9.555  14.770 -90.101  1.00  0.00              
ATOM   2173  N   THR B  74       9.746  18.907 -87.090  1.00  0.00              
ATOM   2174  CA  THR B  74      10.007  20.333 -86.926  1.00  0.00              
ATOM   2175  C   THR B  74      11.485  20.605 -87.222  1.00  0.00              
ATOM   2176  O   THR B  74      11.823  21.535 -87.957  1.00  0.00              
ATOM   2177  CB  THR B  74       9.666  20.805 -85.491  1.00  0.00              
ATOM   2178  OG1 THR B  74       8.251  20.693 -85.273  1.00  0.00              
ATOM   2179  CG2 THR B  74      10.074  22.251 -85.291  1.00  0.00              
ATOM   2180  H   THR B  74       9.504  18.354 -86.279  1.00  0.00              
ATOM   2181  HA  THR B  74       9.413  20.902 -87.642  1.00  0.00              
ATOM   2182  HB  THR B  74      10.198  20.177 -84.777  1.00  0.00              
ATOM   2183  HG1 THR B  74       7.786  21.242 -85.909  1.00  0.00              
ATOM   2184 1HG2 THR B  74       9.825  22.561 -84.275  1.00  0.00              
ATOM   2185 2HG2 THR B  74      11.148  22.351 -85.449  1.00  0.00              
ATOM   2186 3HG2 THR B  74       9.542  22.881 -86.003  1.00  0.00              
ATOM   2187  N   ASP B  75      12.370  19.794 -86.653  1.00  0.00              
ATOM   2188  CA  ASP B  75      13.798  19.972 -86.900  1.00  0.00              
ATOM   2189  C   ASP B  75      14.136  19.774 -88.367  1.00  0.00              
ATOM   2190  O   ASP B  75      15.014  20.450 -88.905  1.00  0.00              
ATOM   2191  CB  ASP B  75      14.630  18.986 -86.082  1.00  0.00              
ATOM   2192  CG  ASP B  75      14.801  19.417 -84.648  1.00  0.00              
ATOM   2193  OD1 ASP B  75      14.738  20.632 -84.373  1.00  0.00              
ATOM   2194  OD2 ASP B  75      15.021  18.536 -83.794  1.00  0.00              
ATOM   2195  H   ASP B  75      12.066  19.047 -86.044  1.00  0.00              
ATOM   2196  HA  ASP B  75      14.092  20.993 -86.651  1.00  0.00              
ATOM   2197 1HB  ASP B  75      14.261  17.962 -86.130  1.00  0.00              
ATOM   2198 2HB  ASP B  75      15.582  19.055 -86.608  1.00  0.00              
ATOM   2199  N   ALA B  76      13.447  18.837 -89.004  1.00  0.00              
ATOM   2200  CA  ALA B  76      13.692  18.549 -90.410  1.00  0.00              
ATOM   2201  C   ALA B  76      13.467  19.781 -91.285  1.00  0.00              
ATOM   2202  O   ALA B  76      14.094  19.922 -92.337  1.00  0.00              
ATOM   2203  CB  ALA B  76      12.800  17.407 -90.865  1.00  0.00              
ATOM   2204  H   ALA B  76      12.739  18.311 -88.511  1.00  0.00              
ATOM   2205  HA  ALA B  76      14.736  18.259 -90.530  1.00  0.00              
ATOM   2206 1HB  ALA B  76      12.988  17.197 -91.918  1.00  0.00              
ATOM   2207 2HB  ALA B  76      13.016  16.517 -90.272  1.00  0.00              
ATOM   2208 3HB  ALA B  76      11.756  17.686 -90.733  1.00  0.00              
ATOM   2209  N   LEU B  77      12.581  20.671 -90.850  1.00  0.00              
ATOM   2210  CA  LEU B  77      12.282  21.892 -91.597  1.00  0.00              
ATOM   2211  C   LEU B  77      13.525  22.755 -91.782  1.00  0.00              
ATOM   2212  O   LEU B  77      13.611  23.539 -92.726  1.00  0.00              
ATOM   2213  CB  LEU B  77      11.220  22.718 -90.867  1.00  0.00              
ATOM   2214  CG  LEU B  77       9.838  22.100 -90.650  1.00  0.00              
ATOM   2215  CD1 LEU B  77       9.009  23.014 -89.754  1.00  0.00              
ATOM   2216  CD2 LEU B  77       9.150  21.896 -91.991  1.00  0.00              
ATOM   2217  H   LEU B  77      12.100  20.497 -89.979  1.00  0.00              
ATOM   2218  HA  LEU B  77      11.939  21.634 -92.598  1.00  0.00              
ATOM   2219 1HB  LEU B  77      11.712  22.825 -89.902  1.00  0.00              
ATOM   2220 2HB  LEU B  77      11.091  23.700 -91.321  1.00  0.00              
ATOM   2221  HG  LEU B  77       9.990  21.117 -90.203  1.00  0.00              
ATOM   2222 1HD1 LEU B  77       8.023  22.576 -89.598  1.00  0.00              
ATOM   2223 2HD1 LEU B  77       9.508  23.132 -88.792  1.00  0.00              
ATOM   2224 3HD1 LEU B  77       8.900  23.989 -90.230  1.00  0.00              
ATOM   2225 1HD2 LEU B  77       8.165  21.455 -91.830  1.00  0.00              
ATOM   2226 2HD2 LEU B  77       9.040  22.857 -92.494  1.00  0.00              
ATOM   2227 3HD2 LEU B  77       9.749  21.229 -92.610  1.00  0.00              
ATOM   2228  N   LEU B  78      14.482  22.614 -90.873  1.00  0.00              
ATOM   2229  CA  LEU B  78      15.713  23.394 -90.931  1.00  0.00              
ATOM   2230  C   LEU B  78      16.680  22.870 -91.986  1.00  0.00              
ATOM   2231  O   LEU B  78      17.538  23.610 -92.467  1.00  0.00              
ATOM   2232  CB  LEU B  78      16.411  23.378 -89.567  1.00  0.00              
ATOM   2233  CG  LEU B  78      15.627  23.888 -88.355  1.00  0.00              
ATOM   2234  CD1 LEU B  78      16.442  23.656 -87.090  1.00  0.00              
ATOM   2235  CD2 LEU B  78      15.304  25.364 -88.524  1.00  0.00              
ATOM   2236  H   LEU B  78      14.355  21.950 -90.122  1.00  0.00              
ATOM   2237  HA  LEU B  78      15.484  24.418 -91.222  1.00  0.00              
ATOM   2238 1HB  LEU B  78      16.570  22.305 -89.462  1.00  0.00              
ATOM   2239 2HB  LEU B  78      17.374  23.886 -89.600  1.00  0.00              
ATOM   2240  HG  LEU B  78      14.681  23.347 -88.330  1.00  0.00              
ATOM   2241 1HD1 LEU B  78      15.885  24.018 -86.226  1.00  0.00              
ATOM   2242 2HD1 LEU B  78      16.637  22.589 -86.973  1.00  0.00              
ATOM   2243 3HD1 LEU B  78      17.388  24.192 -87.163  1.00  0.00              
ATOM   2244 1HD2 LEU B  78      14.746  25.715 -87.656  1.00  0.00              
ATOM   2245 2HD2 LEU B  78      16.231  25.931 -88.614  1.00  0.00              
ATOM   2246 3HD2 LEU B  78      14.704  25.505 -89.423  1.00  0.00              
ATOM   2247  N   GLN B  79      16.530  21.598 -92.347  1.00  0.00              
ATOM   2248  CA  GLN B  79      17.411  20.963 -93.322  1.00  0.00              
ATOM   2249  C   GLN B  79      18.859  21.368 -93.072  1.00  0.00              
ATOM   2250  O   GLN B  79      19.505  21.991 -93.916  1.00  0.00              
ATOM   2251  CB  GLN B  79      17.003  21.320 -94.755  1.00  0.00              
ATOM   2252  CG  GLN B  79      15.801  20.532 -95.260  1.00  0.00              
ATOM   2253  CD  GLN B  79      14.482  21.209 -94.957  1.00  0.00              
ATOM   2254  OE1 GLN B  79      13.420  20.589 -95.024  1.00  0.00              
ATOM   2255  NE2 GLN B  79      14.539  22.494 -94.640  1.00  0.00              
ATOM   2256  H   GLN B  79      15.784  21.058 -91.932  1.00  0.00              
ATOM   2257  HA  GLN B  79      17.358  19.880 -93.211  1.00  0.00              
ATOM   2258 1HB  GLN B  79      16.781  22.387 -94.762  1.00  0.00              
ATOM   2259 2HB  GLN B  79      17.870  21.125 -95.387  1.00  0.00              
ATOM   2260 1HG  GLN B  79      15.740  20.133 -96.273  1.00  0.00              
ATOM   2261 2HG  GLN B  79      15.934  19.710 -94.555  1.00  0.00              
ATOM   2262 1HE2 GLN B  79      13.699  22.996 -94.430  1.00  0.00              
ATOM   2263 2HE2 GLN B  79      15.422  22.963 -94.611  1.00  0.00              
ATOM   2264  N   ARG B  80      19.349  21.008 -91.892  1.00  0.00              
ATOM   2265  CA  ARG B  80      20.712  21.309 -91.476  1.00  0.00              
ATOM   2266  C   ARG B  80      21.710  20.417 -92.205  1.00  0.00              
ATOM   2267  O   ARG B  80      22.720  20.953 -92.707  1.00  0.00              
ATOM   2268  OXT ARG B  80      21.513  19.236 -92.284  1.00  0.00              
ATOM   2269  CB  ARG B  80      20.843  21.109 -89.967  1.00  0.00              
ATOM   2270  CG  ARG B  80      19.961  22.036 -89.146  1.00  0.00              
ATOM   2271  CD  ARG B  80      19.824  21.538 -87.719  1.00  0.00              
ATOM   2272  NE  ARG B  80      19.096  20.274 -87.662  1.00  0.00              
ATOM   2273  CZ  ARG B  80      18.875  19.585 -86.547  1.00  0.00              
ATOM   2274  NH1 ARG B  80      19.326  20.036 -85.386  1.00  0.00              
ATOM   2275  NH2 ARG B  80      18.202  18.444 -86.595  1.00  0.00              
ATOM   2276  H   ARG B  80      18.743  20.504 -91.261  1.00  0.00              
ATOM   2277  HA  ARG B  80      20.960  22.338 -91.739  1.00  0.00              
ATOM   2278 1HB  ARG B  80      20.583  20.072 -89.759  1.00  0.00              
ATOM   2279 2HB  ARG B  80      21.890  21.279 -89.713  1.00  0.00              
ATOM   2280 1HG  ARG B  80      20.409  23.029 -89.144  1.00  0.00              
ATOM   2281 2HG  ARG B  80      18.978  22.082 -89.614  1.00  0.00              
ATOM   2282 1HD  ARG B  80      20.818  21.393 -87.297  1.00  0.00              
ATOM   2283 2HD  ARG B  80      19.286  22.283 -87.134  1.00  0.00              
ATOM   2284  HE  ARG B  80      18.665  19.744 -88.408  1.00  0.00              
ATOM   2285 1HH1 ARG B  80      19.838  20.906 -85.350  1.00  0.00              
ATOM   2286 2HH1 ARG B  80      19.156  19.509 -84.542  1.00  0.00              
ATOM   2287 1HH2 ARG B  80      17.858  18.101 -87.482  1.00  0.00              
ATOM   2288 2HH2 ARG B  80      18.036  17.922 -85.747  1.00  0.00              
TER                                                                             
# All scores below are weighted scores, not raw scores.
#BEGIN_POSE_ENERGIES_TABLE v1b_redes8_4_take2_10_4dG_1.0Ent_AA_rpm_0033_0001.pdb
label fa_atr fa_rep fa_sol fa_intra_rep pro_close fa_pair hbond_sr_bb hbond_lr_bb hbond_bb_sc hbond_sc dslf_ss_dst dslf_cs_ang dslf_ss_dih dslf_ca_dih rama omega fa_dun p_aa_pp ref total
weights 0.8 0.44 0.65 0.004 1 0.49 0.585 1.17 1.17 1.1 0.5 2 5 5 0.2 0.5 0.56 0.32 1 NA
pose -582.864 73.8936 307.255 1.17551 0.720081 -15.0506 -43.6857 -39.0416 -6.26641 -16.6982 0 0 0 0 -8.49355 2.8063 136.956 -12.6853 -32.94 -234.919
LYS_p:NtermProteinFull_1 -1.9229 0.292392 1.42897 0.0116452 0 -0.0011549 0 0 0 0 0 0 0 0 0 0.0166169 3.4109 0 -0.65 2.58647
ARG_2 -3.37118 2.39049 1.75912 0.0235367 0 -0.425712 0 0 0 -0.124292 0 0 0 0 -0.121155 0.00200723 3.87198 -0.0904795 -0.98 2.93431
LEU_3 -3.5262 0.250736 1.12903 0.00708569 0 0 0 0 0 0 0 0 0 0 -0.0536669 0.176345 1.84174 -0.114017 -0.1 -0.388934
VAL_4 -2.61764 1.76456 0.928457 0.013922 0 0 0 0 0 0 0 0 0 0 -0.148625 0.0441727 1.0746 -0.21988 0.29 1.12956
LYS_5 -3.78342 0.483723 2.35077 0.0060827 0 -0.166755 0 0 0 -0.349667 0 0 0 0 0.135504 0.0196419 1.32168 0.0042048 -0.65 -0.628243
THR_6 -2.47461 0.332042 1.14655 0.00349447 0 -0.0140883 0 0 0 0 0 0 0 0 -0.0309968 0.000107349 0.502633 -0.0162786 -0.27 -0.821145
PHE_7 -6.41057 0.650649 1.82884 0.0246274 0 0 0 0 0 0 0 0 0 0 -0.0979637 0.00914765 0.576848 -0.0609913 0.63 -2.84941
ALA_8 -1.54388 0.224587 0.631929 0.000718733 0 0 0 0 0 0 0 0 0 0 -0.114459 0.00281084 0 0.0162227 0.16 -0.622068
PHE_9 -6.28993 1.10838 1.50023 0.0233728 0.125861 0 0 0 0 0 0 0 0 0 -0.116689 0.000266304 0.701832 -0.231081 0.63 -2.54776
PRO_10 -1.37704 0.234108 0.517607 0.00228418 0.132264 0 0 0 0 0 0 0 0 0 -0.0785306 0.00287839 0.836001 -0.116846 0.02 0.172728
ASN_11 -4.75541 0.433839 3.0781 0.0120681 0 -0.049164 0 0 -0.38301 0 0 0 0 0 0.509246 0.000371958 0.348139 -0.127682 -0.89 -1.8235
HIS_12 -5.73354 0.509517 2.97132 0.00721915 0 -0.0303119 0 0 0 -0.558808 0 0 0 0 0.0663022 0.00431006 2.47687 -0.0464961 0.56 0.226378
ARG_13 -4.61186 0.377007 3.43862 0.0102801 0 -0.259892 0 0 0 -0.540116 0 0 0 0 0.0770201 0.000488 1.9282 -0.0835129 -0.98 -0.643773
GLU_14 -4.91519 0.225122 3.1363 0.00590684 0 -0.116983 0 0 -0.38301 -0.540116 0 0 0 0 -0.267281 0.0070026 1.27616 -0.141008 -0.81 -2.52309
ALA_15 -4.65543 0.683721 1.69033 0.000682535 0 0 0 0 0 0 0 0 0 0 -0.0919638 0.00246755 0 -0.126004 0.16 -2.3362
GLY_16 -3.42453 0.272423 1.93798 2.55126e-05 0 0 0 0 0 0 0 0 0 0 0.103756 0.00397734 0 0.276061 -0.17 -1.00031
ASP_17 -4.45216 0.271875 3.19628 0.00302504 0 -0.0228089 0 0 0 0 0 0 0 0 -0.0460701 0.000588898 0.29375 0.0534292 -0.67 -1.37209
PHE_18 -6.55934 0.908272 1.48087 0.0238259 0 0 0 0 0 0 0 0 0 0 -0.0620143 0.00134158 0.508165 0.0462762 0.63 -3.0226
MET_19 -4.76588 0.437981 2.24078 0.00977438 0 0 0 0 0 0 0 0 0 0 -0.066031 0.0010864 2.15114 -0.0659643 -0.34 -0.397112
ASN_20 -4.13346 0.261567 3.1078 0.00423066 0 -0.282972 0 0 0 0 0 0 0 0 -0.0390564 0.015176 0.320941 0.0808659 -0.89 -1.55491
ARG_21 -5.076 0.621371 3.17843 0.0101063 0 -0.029839 0 0 -0.366061 0 0 0 0 0 -0.183053 0.0114956 1.68859 -0.0866025 -0.98 -1.21155
VAL_22 -4.49901 0.294515 1.41608 0.0105404 0 0 0 0 0 0 0 0 0 0 -0.0799129 0.00852887 0.377587 0.0618668 0.29 -2.11981
GLY_23 -2.99032 0.3677 1.61336 3.46626e-05 0 0 0 0 0 0 0 0 0 0 0.116666 0.0016501 0 0.27405 -0.17 -0.786857
ALA_24 -3.60176 0.434947 2.09875 0.000708809 0 0 0 0 0 0 0 0 0 0 -0.181696 0.00845615 0 -0.15362 0.16 -1.23421
LEU_25 -6.02696 0.686957 2.54307 0.00845778 0 0 0 0 0 0 0 0 0 0 -0.0558926 2.42934e-05 1.18637 -0.101682 -0.1 -1.85965
ALA_26 -4.87821 0.352831 2.06595 0.000763826 0 0 0 0 0 0 0 0 0 0 -0.133685 0.000106389 0 -0.15519 0.16 -2.58743
GLU_27 -4.3024 0.230823 2.8433 0.00534977 0 -0.0731364 0 0 0 0 0 0 0 0 -0.225402 0.000895634 0.892587 -0.121431 -0.81 -1.55941
ARG_28 -3.9346 0.496012 2.77678 0.0110303 0 -0.0819521 0 0 0 0 0 0 0 0 -0.187082 0.0158029 1.89022 -0.0839971 -0.98 -0.0777883
GLU_29 -4.04567 0.459011 2.79504 0.00962902 0 -0.28329 0 0 -0.0395053 -0.0425801 0 0 0 0 -0.170505 5.0016e-06 1.35613 -0.00778488 -0.81 -0.779531
ASN_30 -2.96475 0.312743 2.14032 0.00532351 0 -0.0454552 0 0 0 -0.0867174 0 0 0 0 -0.298796 0.0105904 1.04865 -0.509018 -0.89 -1.27712
HIS_31 -5.57275 0.520644 2.72328 0.00605794 0 -0.143057 0 0 -0.00913989 -0.127641 0 0 0 0 0.111608 0.0810853 1.10843 -0.25427 0.56 -0.995751
HIS_32 -5.61549 0.585336 2.30219 0.00375382 0.0441285 -0.0190338 0 0 0 -0.616354 0 0 0 0 -0.089713 0.000184898 0.776572 0.0145295 0.56 -2.0539
PRO_33 -3.37606 0.809353 0.792182 0.0061376 0.0557663 0 0 0 0 0 0 0 0 0 0.454203 0.378788 0.63233 0.0577895 0.02 -0.169508
ARG_34 -4.7573 0.292371 3.19071 0.00740877 0 -0.488279 0 0 0 -0.542116 0 0 0 0 -0.00281577 0.00323777 1.66249 0.0682675 -0.98 -1.54603
ALA_35 -2.08304 0.138027 1.04883 0.000758507 0 0 0 0 0 0 0 0 0 0 0.120174 0.041855 0 0.175852 0.16 -0.397545
THR_36 -2.87354 0.340263 1.85023 0.00589222 0 -0.0569523 0 0 0 0 0 0 0 0 0.0604575 0.0107714 0.0314279 -0.0137254 -0.27 -0.91518
VAL_37 -3.33451 0.326928 0.931266 0.0111347 0 0 0 0 0 0 0 0 0 0 -0.20513 0.0131465 0.311946 -0.337729 0.29 -1.99295
GLU_38 -3.50721 0.247853 2.2717 0.00677922 0 -0.56275 0 0 0 -0.583568 0 0 0 0 0.269086 0.000709787 0.90574 0.260943 -0.81 -1.50071
PHE_39 -2.81009 0.344595 0.871184 0.0251911 0 0 0 0 0 0 0 0 0 0 -0.123379 0.022243 0.101434 0.0541003 0.63 -0.884719
GLY_40 -2.69979 0.220067 1.34117 2.47876e-05 0 0 0 0 0 0 0 0 0 0 -0.259269 7.96809e-05 0 -0.664486 -0.17 -2.23221
ARG_41 -4.64301 0.551549 2.81314 0.0118986 0 -0.248705 0 0 0 -0.583568 0 0 0 0 0.050324 0.115549 1.51636 -0.111813 -0.98 -1.50828
VAL_42 -4.73508 0.635725 1.48037 0.0133345 0 0 0 0 0 0 0 0 0 0 -0.180181 0.0574413 0.105909 -0.386208 0.29 -2.71869
THR_43 -3.4512 0.283147 1.99655 0.00552375 0 -0.0495863 0 0 0 0 0 0 0 0 -0.0219789 0.000123215 0.0810338 -0.0657435 -0.27 -1.49213
VAL_44 -3.82877 0.201329 1.31245 0.00980029 0 0 0 0 0 0 0 0 0 0 -0.213183 0.00202713 0.225288 -0.377569 0.29 -2.37863
GLU_45 -5.62532 1.82529 3.39859 0.00362369 0 -0.635305 0 0 0 -0.666407 0 0 0 0 0.0352813 0.005241 2.20638 0.12185 -0.81 -0.140766
TRP_46 -9.28909 1.07079 2.93609 0.0204857 0 0 0 0 0 -0.1176 0 0 0 0 -0.0184281 0.177361 1.22264 -0.0202973 0.91 -3.10806
TRP_47 -6.41221 0.250881 2.97191 0.0242494 0 0 0 0 -0.00913989 0 0 0 0 0 -0.0392796 0.000185128 1.38673 -0.241487 0.91 -1.15816
THR_48 -4.29593 0.203697 2.97639 0.00546352 0 -0.178734 0 0 0 -0.655413 0 0 0 0 0.0827297 0.0108608 0.0499528 0.101649 -0.27 -1.96934
HIS_D_49 -3.43109 0.352116 1.88874 0.00269071 0 -0.190201 0 0 0 0 0 0 0 0 0.141528 0.0180268 1.87076 0.0787586 0.56 1.29133
SER_50 -1.19212 0.134487 0.745867 0.00142461 0 -0.026959 0 0 0 0 0 0 0 0 -0.117896 0.00305539 0.575995 0.0362808 -0.37 -0.209869
ALA_51 -1.93214 0.327379 0.836707 0.000965926 0 0 0 0 0 0 0 0 0 0 -0.196083 0.00128677 0 -0.0255385 0.16 -0.827421
GLY_52 -1.22845 0.127857 0.755871 2.41479e-05 0 0 0 0 0 0 0 0 0 0 -0.277275 0.00128756 0 -0.48934 -0.17 -1.28002
GLY_53 -2.42142 0.41474 1.3417 0.000134037 0 0 0 0 0 0 0 0 0 0 0.261636 0.0178472 0 -0.789496 -0.17 -1.34486
VAL_54 -3.16084 0.118969 1.60579 0.0130786 0 0 0 0 0 0 0 0 0 0 -0.214631 0.000380897 0.0821783 -0.194524 0.29 -1.4596
THR_55 -4.08683 0.272608 2.93067 0.00524788 0 -0.0735001 0 0 -0.698729 -0.440199 0 0 0 0 -0.087345 1.03139e-05 0.0435806 -0.412435 -0.27 -2.81692
GLU_56 -3.1043 0.215975 2.39471 0.00906283 0 -0.361307 0 0 0 -0.342929 0 0 0 0 -0.208264 0.00042861 2.79094 -0.110247 -0.81 0.474079
LYS_57 -4.5853 0.696779 3.24738 0.0083456 0 -0.613757 0 0 -0.126244 -0.0662241 0 0 0 0 -0.198783 0.000845571 1.75012 -0.0408264 -0.65 -0.577672
ASP_58 -7.29362 0.618401 4.96424 0.00301194 0 -0.316528 0 0 -0.61199 -1.0392 0 0 0 0 -0.111138 0.00620825 1.1889 0.0418407 -0.67 -3.21988
ARG_59 -6.03242 0.293976 4.03264 0.0108776 0 -0.265515 0 0 0 -0.341749 0 0 0 0 -0.222647 0.0219983 1.9929 -0.0915119 -0.98 -1.58145
GLU_60 -4.78292 0.339622 3.09335 0.00820215 0 -0.284276 0 0 0 -0.0236439 0 0 0 0 -0.186462 0.0001843 1.2905 -0.111435 -0.81 -1.46688
MET_61 -7.00707 1.09674 2.53714 0.00375536 0 0 0 0 0 0 0 0 0 0 -0.119701 0.00711289 1.32513 -0.10545 -0.34 -2.60235
ALA_62 -3.77343 0.324162 1.89878 0.000742023 0 0 0 0 0 0 0 0 0 0 -0.106028 7.19912e-08 0 -0.141948 0.16 -1.63772
ARG_63 -4.34764 0.255839 2.82891 0.0114749 0 -0.261458 0 0 0 -0.00117995 0 0 0 0 -0.196169 0.00134957 1.53548 -0.0807796 -0.98 -1.23417
LEU_64 -4.40431 0.382399 1.7908 0.00795172 0 0 0 0 0 0 0 0 0 0 -0.141151 0.0103732 0.166252 -0.095373 -0.1 -2.38306
THR_65 -4.8097 0.501464 2.56774 0.00907883 0 0.0247583 0 0 0 -0.1176 0 0 0 0 0.0136532 0.00428901 0.180942 0.071655 -0.27 -1.82372
ASP_66 -4.28601 0.463851 3.29653 0.0042482 0 -0.32689 0 0 0 -0.349667 0 0 0 0 -0.136514 0.00164799 1.03034 0.0185075 -0.67 -0.953958
ALA_67 -2.90294 0.651037 1.67115 0.000843289 0 0 0 0 0 0 0 0 0 0 -0.209615 0.000288666 0 -0.136984 0.16 -0.766222
LEU_68 -5.36272 1.30321 2.9775 0.00538101 0 0 0 0 -0.468447 0 0 0 0 0 -0.0793311 0.0025711 0.384261 0.00312174 -0.1 -1.33445
LEU_69 -3.76932 0.982982 1.72697 0.00567854 0 0 0 0 0 0 0 0 0 0 -0.167946 0.012263 0.379402 -0.0810795 -0.1 -1.01106
GLN_70 -2.97637 1.58223 2.67383 0.0440349 0 -0.029839 0 0 -0.102386 0 0 0 0 0 0.128931 5.93416e-06 5.44549 -0.21813 -0.97 5.57779
ARG_p:CtermProteinFull_71 -1.80549 0.106893 1.41776 0.0110796 0 -0.0634895 0 0 0 0 0 0 0 0 0 0 2.0536 0 -0.98 0.740345
LYS_p:NtermProteinFull_72 -1.92282 0.292021 1.42878 0.0116411 0 -0.00115486 0 0 0 0 0 0 0 0 0 0.0161871 3.41273 0 -0.65 2.58739
ARG_73 -3.37135 2.38982 1.75908 0.0235216 0 -0.425768 0 0 0 -0.124027 0 0 0 0 -0.12122 0.00210265 3.87401 -0.0904255 -0.98 2.93575
LEU_74 -3.5262 0.250774 1.12914 0.0070753 0 0 0 0 0 0 0 0 0 0 -0.0539778 0.177089 1.83986 -0.114204 -0.1 -0.390439
VAL_75 -2.61763 1.76125 0.928236 0.0139119 0 0 0 0 0 0 0 0 0 0 -0.14827 0.0439999 1.06912 -0.220364 0.29 1.12026
LYS_76 -3.78315 0.483806 2.35045 0.00606947 0 -0.166786 0 0 0 -0.350302 0 0 0 0 0.135307 0.019821 1.32244 0.00443541 -0.65 -0.627909
THR_77 -2.47462 0.332373 1.14653 0.00349817 0 -0.0140883 0 0 0 0 0 0 0 0 -0.0309949 9.49398e-05 0.50229 -0.0162083 -0.27 -0.82112
PHE_78 -6.41051 0.649909 1.82893 0.0246233 0 0 0 0 0 0 0 0 0 0 -0.0979746 0.00880772 0.578395 -0.0609982 0.63 -2.84882
ALA_79 -1.54394 0.224112 0.632016 0.000720129 0 0 0 0 0 0 0 0 0 0 -0.114171 0.00261085 0 0.0164356 0.16 -0.622215
PHE_80 -6.41631 1.10788 1.6491 0.0233933 0.12711 0 0 0 0 0 0 0 0 0 -0.116698 0.000212092 0.698359 -0.230838 0.63 -2.52779
PRO_81 -1.92729 0.375809 1.04658 0.00228395 0.13394 0 0 0 0 0 0 0 0 0 -0.0785179 0.00286373 0.834559 -0.116785 0.02 0.293449
ASN_82 -4.83231 0.454776 3.22219 0.00883631 0 -0.128112 0 0 -0.320048 0 0 0 0 0 0.510405 0.000467158 1.2708 -0.127763 -0.89 -0.83076
HIS_83 -5.93145 0.712086 3.09984 0.00723123 0 -0.0292678 0 0 0 -0.703071 0 0 0 0 0.0665822 0.00401672 2.47935 -0.0464092 0.56 0.2189
ARG_84 -4.28482 0.352148 3.0411 0.0126878 0 -0.641739 0 0 0 -0.0169507 0 0 0 0 0.0772081 0.00047794 1.35893 -0.0834626 -0.98 -1.16443
GLU_85 -4.92496 0.399541 3.13414 0.00462799 0 -0.277003 0 0 -0.320048 0 0 0 0 0 -0.267155 0.00712736 1.77027 -0.141078 -0.81 -1.42454
ALA_86 -4.65077 0.683529 1.68506 0.000680923 0 0 0 0 0 0 0 0 0 0 -0.0920578 0.0026888 0 -0.125806 0.16 -2.33667
GLY_87 -3.45267 0.272639 1.94971 2.55629e-05 0 0 0 0 0 0 0 0 0 0 0.104573 0.00406874 0 0.275948 -0.17 -1.01571
ASP_88 -4.39192 0.27165 3.12913 0.00302459 0 -0.324517 0 0 0 -0.0169507 0 0 0 0 -0.0458128 0.000626931 0.293779 0.0533628 -0.67 -1.69763
PHE_89 -6.55954 0.908759 1.48081 0.023843 0 0 0 0 0 0 0 0 0 0 -0.062206 0.00141485 0.507795 0.0465584 0.63 -3.02257
MET_90 -4.76248 0.434638 2.23678 0.00979131 0 0 0 0 0 0 0 0 0 0 -0.0659881 0.00104846 2.14961 -0.0660066 -0.34 -0.402611
ASN_91 -4.15653 0.261413 3.13485 0.00422945 0 -0.282941 0 0 0 0 0 0 0 0 -0.0390107 0.015427 0.321024 0.080973 -0.89 -1.55056
ARG_92 -5.07663 0.621333 3.17887 0.0101044 0 -0.0297977 0 0 -0.365783 0 0 0 0 0 -0.18343 0.0117055 1.68753 -0.086721 -0.98 -1.21282
VAL_93 -4.49926 0.295037 1.41609 0.0105189 0 0 0 0 0 0 0 0 0 0 -0.0795126 0.00834146 0.377246 0.0607883 0.29 -2.12075
GLY_94 -2.98238 0.368996 1.60199 3.43088e-05 0 0 0 0 0 0 0 0 0 0 0.117182 0.00156812 0 0.273949 -0.17 -0.788665
ALA_95 -3.59923 0.435312 2.09609 0.00071151 0 0 0 0 0 0 0 0 0 0 -0.182434 0.00861782 0 -0.153779 0.16 -1.23471
LEU_96 -6.00835 0.687009 2.5279 0.00843237 0 0 0 0 0 0 0 0 0 0 -0.0555477 1.04867e-05 1.18824 -0.101735 -0.1 -1.85404
ALA_97 -4.86354 0.352992 2.05948 0.000761857 0 0 0 0 0 0 0 0 0 0 -0.13372 4.47846e-05 0 -0.15522 0.16 -2.5792
GLU_98 -4.21479 0.228315 2.78177 0.00534702 0 -0.0823391 0 0 0 0 0 0 0 0 -0.22469 0.000867606 0.893093 -0.12113 -0.81 -1.54355
ARG_99 -3.96958 0.496991 2.82534 0.0110285 0 -0.0777156 0 0 0 0 0 0 0 0 -0.187043 0.0161906 1.89137 -0.0839387 -0.98 -0.0573634
GLU_100 -4.11967 0.4724 2.88031 0.0061203 0 -0.284605 0 0 -0.0380023 -0.0561381 0 0 0 0 -0.170861 1.43377e-06 1.02462 -0.00817346 -0.81 -1.104
ASN_101 -2.80178 0.194625 2.02469 0.00532063 0 -0.0477359 0 0 0 -0.0369185 0 0 0 0 -0.298697 0.0110614 1.04869 -0.509434 -0.89 -1.30018
HIS_102 -5.56546 0.520542 2.7187 0.00605112 0 -0.143075 0 0 -0.00942304 -0.127913 0 0 0 0 0.112451 0.0814593 1.10734 -0.25378 0.56 -0.993101
HIS_103 -5.42515 0.439185 2.21467 0.00375044 0.045364 -0.0190407 0 0 0 -0.521889 0 0 0 0 -0.0897645 0.000160556 0.777953 0.0144579 0.56 -2.00031
PRO_104 -3.33377 0.806035 0.770091 0.00614307 0.0556468 0 0 0 0 0 0 0 0 0 0.450014 0.377499 0.638858 0.0548535 0.02 -0.154635
ARG_105 -4.69545 0.243518 3.15449 0.00740538 0 -0.489098 0 0 0 -0.542608 0 0 0 0 -0.00294358 0.00353149 1.66239 0.0683794 -0.98 -1.57039
ALA_106 -2.1041 0.138206 1.05742 0.000758056 0 0 0 0 0 0 0 0 0 0 0.120239 0.0427837 0 0.176214 0.16 -0.408478
THR_107 -2.91591 0.388879 1.87109 0.00588532 0 -0.0545624 0 0 0 0 0 0 0 0 0.0601148 0.0105073 0.03142 -0.0139418 -0.27 -0.886523
VAL_108 -3.41005 0.386091 0.961266 0.0111445 0 0 0 0 0 0 0 0 0 0 -0.205121 0.0134367 0.315192 -0.337765 0.29 -1.97581
GLU_109 -3.61915 0.247506 2.33252 0.00678936 0 -0.55296 0 0 0 -0.583508 0 0 0 0 0.26679 0.000678427 0.905166 0.260248 -0.81 -1.54592
PHE_110 -2.80189 0.343085 0.872341 0.0251853 0 0 0 0 0 0 0 0 0 0 -0.122712 0.0226965 0.101067 0.0538249 0.63 -0.876403
GLY_111 -2.69925 0.220018 1.34073 2.46963e-05 0 0 0 0 0 0 0 0 0 0 -0.259685 9.71022e-05 0 -0.665402 -0.17 -2.23346
ARG_112 -4.64373 0.550963 2.81354 0.0118859 0 -0.248854 0 0 0 -0.583508 0 0 0 0 0.0499118 0.116551 1.51696 -0.11172 -0.98 -1.50801
VAL_113 -4.73514 0.635917 1.48052 0.0132929 0 0 0 0 0 0 0 0 0 0 -0.180052 0.0588308 0.104814 -0.38606 0.29 -2.71788
THR_114 -3.45145 0.283637 1.99656 0.0055217 0 -0.0496267 0 0 0 0 0 0 0 0 -0.0219879 0.000139275 0.0809671 -0.0657183 -0.27 -1.49196
VAL_115 -3.82855 0.200937 1.3123 0.0098069 0 0 0 0 0 0 0 0 0 0 -0.213306 0.00216704 0.227709 -0.377448 0.29 -2.37638
GLU_116 -5.62553 1.82656 3.39885 0.00362807 0 -0.636898 0 0 0 -0.666635 0 0 0 0 0.0352815 0.00504095 2.20428 0.121833 -0.81 -0.143598
TRP_117 -9.28857 1.07164 2.93588 0.0205146 0 0 0 0 0 -0.117584 0 0 0 0 -0.0187126 0.177477 1.22391 -0.02084 0.91 -3.10628
TRP_118 -6.40648 0.250581 2.9729 0.0242957 0 0 0 0 -0.00942304 0 0 0 0 0 -0.0387819 0.000142948 1.38547 -0.240932 0.91 -1.15222
THR_119 -4.3066 0.203621 2.99246 0.00546167 0 -0.183031 0 0 0 -0.655276 0 0 0 0 0.0825557 0.0113153 0.0492605 0.10139 -0.27 -1.96884
HIS_D_120 -3.33884 0.351422 1.84128 0.00268897 0 -0.198431 0 0 0 0 0 0 0 0 0.140111 0.0179513 1.86857 0.0785032 0.56 1.32325
SER_121 -1.20586 0.134255 0.764296 0.00127576 0 -0.0295497 0 0 0 0 0 0 0 0 -0.11785 0.00306842 0.436984 0.0363605 -0.37 -0.347022
ALA_122 -1.92792 0.327179 0.830402 0.000967528 0 0 0 0 0 0 0 0 0 0 -0.195593 0.00115502 0 -0.0248393 0.16 -0.828651
GLY_123 -1.22865 0.127611 0.755849 2.41793e-05 0 0 0 0 0 0 0 0 0 0 -0.277414 0.0014121 0 -0.490317 -0.17 -1.28148
GLY_124 -2.42148 0.414737 1.34184 0.000133897 0 0 0 0 0 0 0 0 0 0 0.259908 0.0186077 0 -0.789662 -0.17 -1.34591
VAL_125 -3.16077 0.118828 1.60557 0.0130981 0 0 0 0 0 0 0 0 0 0 -0.214837 0.000402826 0.0823948 -0.194194 0.29 -1.45951
THR_126 -4.087 0.272525 2.93091 0.00524145 0 -0.0734434 0 0 -0.698777 -0.440257 0 0 0 0 -0.0877941 2.92634e-05 0.0436042 -0.412627 -0.27 -2.81759
GLU_127 -3.10399 0.215648 2.39436 0.00903376 0 -0.361267 0 0 0 -0.343471 0 0 0 0 -0.208109 0.000395201 2.78921 -0.110186 -0.81 0.47162
LYS_128 -4.61896 0.6929 3.29206 0.00834335 0 -0.620276 0 0 -0.124768 -0.0798294 0 0 0 0 -0.199169 0.00080836 1.75111 -0.0408045 -0.65 -0.588585
ASP_129 -7.29375 0.618471 4.96434 0.00301508 0 -0.316562 0 0 -0.612011 -1.03891 0 0 0 0 -0.111402 0.00630921 1.18623 0.0418046 -0.67 -3.22246
ARG_130 -6.03206 0.293807 4.03231 0.0108787 0 -0.265507 0 0 0 -0.34232 0 0 0 0 -0.222784 0.021609 1.99324 -0.0915215 -0.98 -1.58236
GLU_131 -4.83925 0.339811 3.14105 0.00820144 0 -0.283142 0 0 0 -0.0236913 0 0 0 0 -0.18729 0.000264594 1.29317 -0.111681 -0.81 -1.47255
MET_132 -7.01568 1.11776 2.54679 0.00374738 0 0 0 0 0 0 0 0 0 0 -0.119214 0.00708684 1.32823 -0.105003 -0.34 -2.57628
ALA_133 -3.77395 0.324094 1.89914 0.000742663 0 0 0 0 0 0 0 0 0 0 -0.106547 9.3003e-06 0 -0.142035 0.16 -1.63854
ARG_134 -4.34798 0.255771 2.82921 0.0114829 0 -0.261395 0 0 0 -0.0011511 0 0 0 0 -0.196258 0.00118064 1.53284 -0.0807127 -0.98 -1.237
LEU_135 -4.37047 0.382236 1.74707 0.00794295 0 0 0 0 0 0 0 0 0 0 -0.141037 0.0101724 0.166664 -0.095579 -0.1 -2.393
THR_136 -4.81001 0.501719 2.56814 0.00908293 0 0.0247578 0 0 0 -0.117584 0 0 0 0 0.0135087 0.00438771 0.179334 0.07175 -0.27 -1.82491
ASP_137 -4.28611 0.463425 3.29663 0.00424922 0 -0.326869 0 0 0 -0.350302 0 0 0 0 -0.13645 0.00154696 1.03037 0.0185622 -0.67 -0.954939
ALA_138 -2.90299 0.651502 1.67118 0.000842839 0 0 0 0 0 0 0 0 0 0 -0.209513 0.000167874 0 -0.137042 0.16 -0.765855
LEU_139 -5.36277 1.30417 2.9776 0.00538854 0 0 0 0 -0.468121 0 0 0 0 0 -0.0801281 0.00249891 0.382644 0.00280201 -0.1 -1.33592
LEU_140 -3.76961 0.984742 1.72722 0.00567187 0 0 0 0 0 0 0 0 0 0 -0.168057 0.0124189 0.378563 -0.0808334 -0.1 -1.00988
GLN_141 -2.97682 1.58377 2.67448 0.0441348 0 -0.0297977 0 0 -0.102338 0 0 0 0 0 0.129574 2.54241e-05 5.4426 -0.217763 -0.97 5.57787
ARG_p:CtermProteinFull_142 -1.80535 0.106875 1.4175 0.0110792 0 -0.0635005 0 0 0 0 0 0 0 0 0 0 2.04977 0 -0.98 0.736381
#END_POSE_ENERGIES_TABLE v1b_redes8_4_take2_10_4dG_1.0Ent_AA_rpm_0033_0001.pdb
