# Supplementary material for: A Generic Program for Multistate Protein Design
Source: PLoS One. 2011 Jul 6;6(7):e20937. doi: 10.1371/journal.pone.0020937 (PMC3130737; doi:10.1371/journal.pone.0020937)
Supplement: File S2 — Design models generated by this study for both the heterodimerization task and the orthogonal interface redesign task. (BZ2) [file pone.0020937.s002.bz2 › SupplementaryMaterials/select_heterodimer_designs/design2/repacked_v1b_redes8_4_take2_10_AB.pdb]

ATOM      1  N   LYS A  10       0.838  40.160 -67.579  1.00  0.00              
ATOM      2  CA  LYS A  10      -0.121  41.140 -68.077  1.00  0.00              
ATOM      3  C   LYS A  10      -0.185  41.060 -69.603  1.00  0.00              
ATOM      4  O   LYS A  10       0.710  41.544 -70.294  1.00  0.00              
ATOM      5  CB  LYS A  10       0.307  42.540 -67.641  1.00  0.00              
ATOM      6  CG  LYS A  10      -0.743  43.611 -67.857  1.00  0.00              
ATOM      7  CD  LYS A  10      -1.989  43.333 -67.034  1.00  0.00              
ATOM      8  CE  LYS A  10      -2.969  44.485 -67.134  1.00  0.00              
ATOM      9  NZ  LYS A  10      -3.291  44.798 -68.551  1.00  0.00              
ATOM     10 1H   LYS A  10       1.633  40.461 -67.052  1.00  0.00              
ATOM     11 2H   LYS A  10       0.538  39.441 -66.953  1.00  0.00              
ATOM     12 3H   LYS A  10       1.329  39.571 -68.220  1.00  0.00              
ATOM     13  HA  LYS A  10      -1.116  40.911 -67.693  1.00  0.00              
ATOM     14 1HB  LYS A  10       0.554  42.483 -66.581  1.00  0.00              
ATOM     15 2HB  LYS A  10       1.203  42.792 -68.208  1.00  0.00              
ATOM     16 1HG  LYS A  10      -0.321  44.574 -67.566  1.00  0.00              
ATOM     17 2HG  LYS A  10      -1.002  43.634 -68.915  1.00  0.00              
ATOM     18 1HD  LYS A  10      -2.454  42.419 -67.406  1.00  0.00              
ATOM     19 2HD  LYS A  10      -1.694  43.191 -65.994  1.00  0.00              
ATOM     20 1HE  LYS A  10      -3.878  44.208 -66.602  1.00  0.00              
ATOM     21 2HE  LYS A  10      -2.521  45.357 -66.657  1.00  0.00              
ATOM     22 1HZ  LYS A  10      -3.944  45.568 -68.586  1.00  0.00              
ATOM     23 2HZ  LYS A  10      -2.445  45.052 -69.041  1.00  0.00              
ATOM     24 3HZ  LYS A  10      -3.703  43.987 -68.989  1.00  0.00              
ATOM     25  N   ARG A  11      -1.250  40.455 -70.122  1.00  0.00              
ATOM     26  CA  ARG A  11      -1.403  40.283 -71.562  1.00  0.00              
ATOM     27  C   ARG A  11      -2.846  40.464 -71.999  1.00  0.00              
ATOM     28  O   ARG A  11      -3.772  40.302 -71.205  1.00  0.00              
ATOM     29  CB  ARG A  11      -0.930  38.887 -71.945  1.00  0.00              
ATOM     30  CG  ARG A  11      -1.656  37.807 -71.164  1.00  0.00              
ATOM     31  CD  ARG A  11      -0.945  36.478 -71.244  1.00  0.00              
ATOM     32  NE  ARG A  11      -1.725  35.402 -70.636  1.00  0.00              
ATOM     33  CZ  ARG A  11      -2.033  35.330 -69.346  1.00  0.00              
ATOM     34  NH1 ARG A  11      -1.629  36.274 -68.507  1.00  0.00              
ATOM     35  NH2 ARG A  11      -2.745  34.307 -68.891  1.00  0.00              
ATOM     36  H   ARG A  11      -1.970  40.106 -69.506  1.00  0.00              
ATOM     37  HA  ARG A  11      -0.827  41.045 -72.088  1.00  0.00              
ATOM     38 1HB  ARG A  11      -1.106  38.773 -73.014  1.00  0.00              
ATOM     39 2HB  ARG A  11       0.141  38.849 -71.747  1.00  0.00              
ATOM     40 1HG  ARG A  11      -1.719  38.116 -70.120  1.00  0.00              
ATOM     41 2HG  ARG A  11      -2.661  37.701 -71.573  1.00  0.00              
ATOM     42 1HD  ARG A  11      -0.769  36.233 -72.291  1.00  0.00              
ATOM     43 2HD  ARG A  11       0.009  36.555 -70.724  1.00  0.00              
ATOM     44  HE  ARG A  11      -2.137  34.583 -71.064  1.00  0.00              
ATOM     45 1HH1 ARG A  11      -1.085  37.052 -68.851  1.00  0.00              
ATOM     46 2HH1 ARG A  11      -1.868  36.211 -67.528  1.00  0.00              
ATOM     47 1HH2 ARG A  11      -3.051  33.585 -69.529  1.00  0.00              
ATOM     48 2HH2 ARG A  11      -2.977  34.254 -67.910  1.00  0.00              
ATOM     49  N   LEU A  12      -3.018  40.797 -73.274  1.00  0.00              
ATOM     50  CA  LEU A  12      -4.329  41.001 -73.881  1.00  0.00              
ATOM     51  C   LEU A  12      -4.649  39.675 -74.559  1.00  0.00              
ATOM     52  O   LEU A  12      -3.973  39.285 -75.516  1.00  0.00              
ATOM     53  CB  LEU A  12      -4.227  42.132 -74.896  1.00  0.00              
ATOM     54  CG  LEU A  12      -5.493  42.738 -75.487  1.00  0.00              
ATOM     55  CD1 LEU A  12      -6.456  43.161 -74.388  1.00  0.00              
ATOM     56  CD2 LEU A  12      -5.086  43.928 -76.337  1.00  0.00              
ATOM     57  H   LEU A  12      -2.190  40.912 -73.841  1.00  0.00              
ATOM     58  HA  LEU A  12      -5.061  41.221 -73.104  1.00  0.00              
ATOM     59 1HB  LEU A  12      -3.745  42.885 -74.274  1.00  0.00              
ATOM     60 2HB  LEU A  12      -3.570  41.872 -75.726  1.00  0.00              
ATOM     61  HG  LEU A  12      -5.940  41.985 -76.136  1.00  0.00              
ATOM     62 1HD1 LEU A  12      -7.353  43.591 -74.835  1.00  0.00              
ATOM     63 2HD1 LEU A  12      -6.731  42.292 -73.790  1.00  0.00              
ATOM     64 3HD1 LEU A  12      -5.977  43.904 -73.751  1.00  0.00              
ATOM     65 1HD2 LEU A  12      -5.975  44.383 -76.775  1.00  0.00              
ATOM     66 2HD2 LEU A  12      -4.571  44.661 -75.715  1.00  0.00              
ATOM     67 3HD2 LEU A  12      -4.419  43.596 -77.133  1.00  0.00              
ATOM     68  N   VAL A  13      -5.697  39.007 -74.088  1.00  0.00              
ATOM     69  CA  VAL A  13      -6.037  37.673 -74.557  1.00  0.00              
ATOM     70  C   VAL A  13      -7.471  37.486 -75.027  1.00  0.00              
ATOM     71  O   VAL A  13      -8.405  38.076 -74.479  1.00  0.00              
ATOM     72  CB  VAL A  13      -5.782  36.647 -73.425  1.00  0.00              
ATOM     73  CG1 VAL A  13      -5.917  35.227 -73.950  1.00  0.00              
ATOM     74  CG2 VAL A  13      -4.411  36.875 -72.814  1.00  0.00              
ATOM     75  H   VAL A  13      -6.274  39.442 -73.382  1.00  0.00              
ATOM     76  HA  VAL A  13      -5.470  37.410 -75.451  1.00  0.00              
ATOM     77  HB  VAL A  13      -6.515  36.803 -72.634  1.00  0.00              
ATOM     78 1HG1 VAL A  13      -5.735  34.521 -73.140  1.00  0.00              
ATOM     79 2HG1 VAL A  13      -6.923  35.078 -74.341  1.00  0.00              
ATOM     80 3HG1 VAL A  13      -5.190  35.062 -74.745  1.00  0.00              
ATOM     81 1HG2 VAL A  13      -4.241  36.150 -72.019  1.00  0.00              
ATOM     82 2HG2 VAL A  13      -3.647  36.757 -73.583  1.00  0.00              
ATOM     83 3HG2 VAL A  13      -4.359  37.883 -72.402  1.00  0.00              
ATOM     84  N   LYS A  14      -7.632  36.632 -76.033  1.00  0.00              
ATOM     85  CA  LYS A  14      -8.942  36.289 -76.562  1.00  0.00              
ATOM     86  C   LYS A  14      -8.859  34.932 -77.241  1.00  0.00              
ATOM     87  O   LYS A  14      -7.859  34.605 -77.887  1.00  0.00              
ATOM     88  CB  LYS A  14      -9.433  37.332 -77.571  1.00  0.00              
ATOM     89  CG  LYS A  14     -10.800  36.995 -78.169  1.00  0.00              
ATOM     90  CD  LYS A  14     -11.326  38.111 -79.054  1.00  0.00              
ATOM     91  CE  LYS A  14     -12.598  37.688 -79.772  1.00  0.00              
ATOM     92  NZ  LYS A  14     -13.170  38.803 -80.573  1.00  0.00              
ATOM     93  H   LYS A  14      -6.811  36.209 -76.441  1.00  0.00              
ATOM     94  HA  LYS A  14      -9.661  36.214 -75.746  1.00  0.00              
ATOM     95 1HB  LYS A  14      -9.480  38.287 -77.046  1.00  0.00              
ATOM     96 2HB  LYS A  14      -8.684  37.390 -78.361  1.00  0.00              
ATOM     97 1HG  LYS A  14     -10.704  36.084 -78.761  1.00  0.00              
ATOM     98 2HG  LYS A  14     -11.502  36.825 -77.354  1.00  0.00              
ATOM     99 1HD  LYS A  14     -11.530  38.982 -78.430  1.00  0.00              
ATOM    100 2HD  LYS A  14     -10.560  38.363 -79.788  1.00  0.00              
ATOM    101 1HE  LYS A  14     -12.359  36.852 -80.427  1.00  0.00              
ATOM    102 2HE  LYS A  14     -13.322  37.366 -79.023  1.00  0.00              
ATOM    103 1HZ  LYS A  14     -14.012  38.488 -81.035  1.00  0.00              
ATOM    104 2HZ  LYS A  14     -13.390  39.578 -79.963  1.00  0.00              
ATOM    105 3HZ  LYS A  14     -12.497  39.100 -81.265  1.00  0.00              
ATOM    106  N   THR A  15      -9.904  34.132 -77.074  1.00  0.00              
ATOM    107  CA  THR A  15      -9.960  32.827 -77.709  1.00  0.00              
ATOM    108  C   THR A  15     -10.979  32.896 -78.835  1.00  0.00              
ATOM    109  O   THR A  15     -12.004  33.580 -78.728  1.00  0.00              
ATOM    110  CB  THR A  15     -10.370  31.723 -76.721  1.00  0.00              
ATOM    111  OG1 THR A  15     -11.655  32.027 -76.164  1.00  0.00              
ATOM    112  CG2 THR A  15      -9.343  31.603 -75.608  1.00  0.00              
ATOM    113  H   THR A  15     -10.676  34.431 -76.496  1.00  0.00              
ATOM    114  HA  THR A  15      -8.988  32.583 -78.138  1.00  0.00              
ATOM    115  HB  THR A  15     -10.440  30.776 -77.256  1.00  0.00              
ATOM    116  HG1 THR A  15     -12.046  31.226 -75.808  1.00  0.00              
ATOM    117 1HG2 THR A  15      -9.647  30.817 -74.917  1.00  0.00              
ATOM    118 2HG2 THR A  15      -8.371  31.356 -76.035  1.00  0.00              
ATOM    119 3HG2 THR A  15      -9.275  32.550 -75.074  1.00  0.00              
ATOM    120  N   PHE A  16     -10.674  32.205 -79.924  1.00  0.00              
ATOM    121  CA  PHE A  16     -11.533  32.155 -81.095  1.00  0.00              
ATOM    122  C   PHE A  16     -11.910  30.701 -81.328  1.00  0.00              
ATOM    123  O   PHE A  16     -11.043  29.825 -81.345  1.00  0.00              
ATOM    124  CB  PHE A  16     -10.791  32.713 -82.309  1.00  0.00              
ATOM    125  CG  PHE A  16     -10.400  34.158 -82.168  1.00  0.00              
ATOM    126  CD1 PHE A  16      -9.299  34.530 -81.395  1.00  0.00              
ATOM    127  CD2 PHE A  16     -11.142  35.151 -82.799  1.00  0.00              
ATOM    128  CE1 PHE A  16      -8.947  35.875 -81.256  1.00  0.00              
ATOM    129  CE2 PHE A  16     -10.796  36.496 -82.665  1.00  0.00              
ATOM    130  CZ  PHE A  16      -9.697  36.857 -81.892  1.00  0.00              
ATOM    131  H   PHE A  16      -9.803  31.693 -79.930  1.00  0.00              
ATOM    132  HA  PHE A  16     -12.443  32.728 -80.911  1.00  0.00              
ATOM    133 1HB  PHE A  16      -9.870  32.155 -82.475  1.00  0.00              
ATOM    134 2HB  PHE A  16     -11.420  32.646 -83.196  1.00  0.00              
ATOM    135  HD1 PHE A  16      -8.712  33.757 -80.898  1.00  0.00              
ATOM    136  HD2 PHE A  16     -12.004  34.868 -83.405  1.00  0.00              
ATOM    137  HE1 PHE A  16      -8.085  36.152 -80.650  1.00  0.00              
ATOM    138  HE2 PHE A  16     -11.386  37.264 -83.164  1.00  0.00              
ATOM    139  HZ  PHE A  16      -9.426  37.906 -81.784  1.00  0.00              
ATOM    140  N   ALA A  17     -13.204  30.447 -81.495  1.00  0.00              
ATOM    141  CA  ALA A  17     -13.708  29.094 -81.698  1.00  0.00              
ATOM    142  C   ALA A  17     -13.840  28.712 -83.165  1.00  0.00              
ATOM    143  O   ALA A  17     -14.171  29.541 -84.011  1.00  0.00              
ATOM    144  CB  ALA A  17     -15.056  28.938 -81.000  1.00  0.00              
ATOM    145  H   ALA A  17     -13.856  31.218 -81.480  1.00  0.00              
ATOM    146  HA  ALA A  17     -12.998  28.388 -81.267  1.00  0.00              
ATOM    147 1HB  ALA A  17     -15.429  27.925 -81.154  1.00  0.00              
ATOM    148 2HB  ALA A  17     -14.937  29.122 -79.932  1.00  0.00              
ATOM    149 3HB  ALA A  17     -15.765  29.652 -81.415  1.00  0.00              
ATOM    150  N   PHE A  18     -13.578  27.439 -83.451  1.00  0.00              
ATOM    151  CA  PHE A  18     -13.670  26.896 -84.800  1.00  0.00              
ATOM    152  C   PHE A  18     -14.265  25.494 -84.724  1.00  0.00              
ATOM    153  O   PHE A  18     -14.290  24.885 -83.660  1.00  0.00              
ATOM    154  CB  PHE A  18     -12.287  26.848 -85.454  1.00  0.00              
ATOM    155  CG  PHE A  18     -11.634  28.191 -85.562  1.00  0.00              
ATOM    156  CD1 PHE A  18     -10.865  28.693 -84.515  1.00  0.00              
ATOM    157  CD2 PHE A  18     -11.842  28.988 -86.682  1.00  0.00              
ATOM    158  CE1 PHE A  18     -10.318  29.972 -84.582  1.00  0.00              
ATOM    159  CE2 PHE A  18     -11.300  30.268 -86.756  1.00  0.00              
ATOM    160  CZ  PHE A  18     -10.537  30.759 -85.701  1.00  0.00              
ATOM    161  H   PHE A  18     -13.304  26.830 -82.693  1.00  0.00              
ATOM    162  HA  PHE A  18     -14.337  27.514 -85.403  1.00  0.00              
ATOM    163 1HB  PHE A  18     -11.617  26.218 -84.870  1.00  0.00              
ATOM    164 2HB  PHE A  18     -12.365  26.453 -86.466  1.00  0.00              
ATOM    165  HD1 PHE A  18     -10.692  28.072 -83.636  1.00  0.00              
ATOM    166  HD2 PHE A  18     -12.441  28.601 -87.507  1.00  0.00              
ATOM    167  HE1 PHE A  18      -9.719  30.352 -83.755  1.00  0.00              
ATOM    168  HE2 PHE A  18     -11.472  30.886 -87.637  1.00  0.00              
ATOM    169  HZ  PHE A  18     -10.114  31.761 -85.755  1.00  0.00              
ATOM    170  N   PRO A  19     -14.763  24.968 -85.854  1.00  0.00              
ATOM    171  CA  PRO A  19     -15.360  23.628 -85.877  1.00  0.00              
ATOM    172  C   PRO A  19     -14.357  22.476 -85.855  1.00  0.00              
ATOM    173  O   PRO A  19     -14.726  21.333 -85.587  1.00  0.00              
ATOM    174  CB  PRO A  19     -16.182  23.649 -87.160  1.00  0.00              
ATOM    175  CG  PRO A  19     -15.335  24.482 -88.062  1.00  0.00              
ATOM    176  CD  PRO A  19     -14.923  25.632 -87.161  1.00  0.00              
ATOM    177  HA  PRO A  19     -15.981  23.424 -84.992  1.00  0.00              
ATOM    178 1HB  PRO A  19     -16.340  22.634 -87.554  1.00  0.00              
ATOM    179 2HB  PRO A  19     -17.176  24.090 -86.995  1.00  0.00              
ATOM    180 1HG  PRO A  19     -14.472  23.912 -88.436  1.00  0.00              
ATOM    181 2HG  PRO A  19     -15.903  24.820 -88.941  1.00  0.00              
ATOM    182 1HD  PRO A  19     -13.987  26.105 -87.492  1.00  0.00              
ATOM    183 2HD  PRO A  19     -15.686  26.424 -87.122  1.00  0.00              
ATOM    184  N   ASN A  20     -13.092  22.775 -86.133  1.00  0.00              
ATOM    185  CA  ASN A  20     -12.059  21.747 -86.155  1.00  0.00              
ATOM    186  C   ASN A  20     -10.673  22.335 -85.908  1.00  0.00              
ATOM    187  O   ASN A  20     -10.542  23.464 -85.434  1.00  0.00              
ATOM    188  CB  ASN A  20     -12.075  20.979 -87.464  1.00  0.00              
ATOM    189  CG  ASN A  20     -11.746  21.821 -88.664  1.00  0.00              
ATOM    190  OD1 ASN A  20     -11.289  22.963 -88.540  1.00  0.00              
ATOM    191  ND2 ASN A  20     -12.052  21.297 -89.824  1.00  0.00              
ATOM    192  H   ASN A  20     -12.838  23.732 -86.333  1.00  0.00              
ATOM    193  HA  ASN A  20     -12.232  21.031 -85.350  1.00  0.00              
ATOM    194 1HB  ASN A  20     -11.569  20.016 -87.552  1.00  0.00              
ATOM    195 2HB  ASN A  20     -13.153  20.820 -87.431  1.00  0.00              
ATOM    196 1HD2 ASN A  20     -11.861  21.801 -90.666  1.00  0.00              
ATOM    197 2HD2 ASN A  20     -12.476  20.392 -89.867  1.00  0.00              
ATOM    198  N   HIS A  21      -9.641  21.560 -86.227  1.00  0.00              
ATOM    199  CA  HIS A  21      -8.260  21.997 -86.049  1.00  0.00              
ATOM    200  C   HIS A  21      -7.795  22.791 -87.266  1.00  0.00              
ATOM    201  O   HIS A  21      -7.145  23.826 -87.135  1.00  0.00              
ATOM    202  CB  HIS A  21      -7.333  20.800 -85.812  1.00  0.00              
ATOM    203  CG  HIS A  21      -5.936  21.186 -85.438  1.00  0.00              
ATOM    204  ND1 HIS A  21      -4.904  20.273 -85.375  1.00  0.00              
ATOM    205  CD2 HIS A  21      -5.400  22.384 -85.107  1.00  0.00              
ATOM    206  CE1 HIS A  21      -3.792  20.895 -85.022  1.00  0.00              
ATOM    207  NE2 HIS A  21      -4.067  22.175 -84.853  1.00  0.00              
ATOM    208  H   HIS A  21      -9.821  20.641 -86.604  1.00  0.00              
ATOM    209  HA  HIS A  21      -8.194  22.662 -85.189  1.00  0.00              
ATOM    210 1HB  HIS A  21      -7.715  20.184 -84.997  1.00  0.00              
ATOM    211 2HB  HIS A  21      -7.259  20.198 -86.717  1.00  0.00              
ATOM    212  HD1 HIS A  21      -4.951  19.308 -85.635  1.00  0.00              
ATOM    213  HD2 HIS A  21      -5.822  23.386 -85.020  1.00  0.00              
ATOM    214  HE1 HIS A  21      -2.858  20.344 -84.917  1.00  0.00              
ATOM    215  N   ARG A  22      -8.135  22.289 -88.450  1.00  0.00              
ATOM    216  CA  ARG A  22      -7.754  22.912 -89.712  1.00  0.00              
ATOM    217  C   ARG A  22      -8.088  24.402 -89.788  1.00  0.00              
ATOM    218  O   ARG A  22      -7.232  25.221 -90.130  1.00  0.00              
ATOM    219  CB  ARG A  22      -8.344  22.163 -90.898  1.00  0.00              
ATOM    220  CG  ARG A  22      -7.913  22.682 -92.261  1.00  0.00              
ATOM    221  CD  ARG A  22      -8.589  22.024 -93.408  1.00  0.00              
ATOM    222  NE  ARG A  22     -10.015  22.289 -93.501  1.00  0.00              
ATOM    223  CZ  ARG A  22     -10.552  23.428 -93.981  1.00  0.00              
ATOM    224  NH1 ARG A  22      -9.789  24.422 -94.377  1.00  0.00              
ATOM    225  NH2 ARG A  22     -11.869  23.528 -94.021  1.00  0.00              
ATOM    226  H   ARG A  22      -8.681  21.439 -88.466  1.00  0.00              
ATOM    227  HA  ARG A  22      -6.672  22.861 -89.837  1.00  0.00              
ATOM    228 1HB  ARG A  22      -8.042  21.121 -90.798  1.00  0.00              
ATOM    229 2HB  ARG A  22      -9.428  22.237 -90.813  1.00  0.00              
ATOM    230 1HG  ARG A  22      -8.131  23.749 -92.310  1.00  0.00              
ATOM    231 2HG  ARG A  22      -6.839  22.525 -92.367  1.00  0.00              
ATOM    232 1HD  ARG A  22      -8.132  22.370 -94.334  1.00  0.00              
ATOM    233 2HD  ARG A  22      -8.462  20.945 -93.322  1.00  0.00              
ATOM    234  HE  ARG A  22     -10.798  21.704 -93.239  1.00  0.00              
ATOM    235 1HH1 ARG A  22      -8.784  24.336 -94.323  1.00  0.00              
ATOM    236 2HH1 ARG A  22     -10.211  25.267 -94.734  1.00  0.00              
ATOM    237 1HH2 ARG A  22     -12.442  22.761 -93.695  1.00  0.00              
ATOM    238 2HH2 ARG A  22     -12.298  24.371 -94.375  1.00  0.00              
ATOM    239  N   GLU A  23      -9.331  24.746 -89.476  1.00  0.00              
ATOM    240  CA  GLU A  23      -9.754  26.140 -89.523  1.00  0.00              
ATOM    241  C   GLU A  23      -9.057  26.985 -88.461  1.00  0.00              
ATOM    242  O   GLU A  23      -8.803  28.173 -88.675  1.00  0.00              
ATOM    243  CB  GLU A  23     -11.274  26.249 -89.364  1.00  0.00              
ATOM    244  CG  GLU A  23     -12.062  25.648 -90.520  1.00  0.00              
ATOM    245  CD  GLU A  23     -13.503  26.122 -90.558  1.00  0.00              
ATOM    246  OE1 GLU A  23     -14.263  25.648 -91.428  1.00  0.00              
ATOM    247  OE2 GLU A  23     -13.876  26.972 -89.723  1.00  0.00              
ATOM    248  H   GLU A  23      -9.998  24.039 -89.202  1.00  0.00              
ATOM    249  HA  GLU A  23      -9.479  26.578 -90.483  1.00  0.00              
ATOM    250 1HB  GLU A  23     -11.535  25.737 -88.438  1.00  0.00              
ATOM    251 2HB  GLU A  23     -11.510  27.309 -89.272  1.00  0.00              
ATOM    252 1HG  GLU A  23     -11.611  25.832 -91.495  1.00  0.00              
ATOM    253 2HG  GLU A  23     -12.048  24.579 -90.311  1.00  0.00              
ATOM    254  N   ALA A  24      -8.753  26.372 -87.319  1.00  0.00              
ATOM    255  CA  ALA A  24      -8.062  27.073 -86.240  1.00  0.00              
ATOM    256  C   ALA A  24      -6.661  27.427 -86.731  1.00  0.00              
ATOM    257  O   ALA A  24      -6.193  28.552 -86.565  1.00  0.00              
ATOM    258  CB  ALA A  24      -7.984  26.186 -85.001  1.00  0.00              
ATOM    259  H   ALA A  24      -9.004  25.402 -87.194  1.00  0.00              
ATOM    260  HA  ALA A  24      -8.607  27.989 -86.013  1.00  0.00              
ATOM    261 1HB  ALA A  24      -7.467  26.721 -84.204  1.00  0.00              
ATOM    262 2HB  ALA A  24      -8.991  25.931 -84.672  1.00  0.00              
ATOM    263 3HB  ALA A  24      -7.438  25.275 -85.240  1.00  0.00              
ATOM    264  N   GLY A  25      -6.001  26.461 -87.359  1.00  0.00              
ATOM    265  CA  GLY A  25      -4.664  26.679 -87.887  1.00  0.00              
ATOM    266  C   GLY A  25      -4.692  27.733 -88.999  1.00  0.00              
ATOM    267  O   GLY A  25      -3.794  28.573 -89.084  1.00  0.00              
ATOM    268  H   GLY A  25      -6.434  25.556 -87.474  1.00  0.00              
ATOM    269 1HA  GLY A  25      -4.014  27.021 -87.081  1.00  0.00              
ATOM    270 2HA  GLY A  25      -4.282  25.741 -88.287  1.00  0.00              
ATOM    271  N   ASP A  26      -5.722  27.695 -89.846  1.00  0.00              
ATOM    272  CA  ASP A  26      -5.842  28.674 -90.927  1.00  0.00              
ATOM    273  C   ASP A  26      -5.885  30.088 -90.343  1.00  0.00              
ATOM    274  O   ASP A  26      -5.221  30.998 -90.836  1.00  0.00              
ATOM    275  CB  ASP A  26      -7.120  28.451 -91.751  1.00  0.00              
ATOM    276  CG  ASP A  26      -7.088  27.171 -92.575  1.00  0.00              
ATOM    277  OD1 ASP A  26      -5.984  26.691 -92.916  1.00  0.00              
ATOM    278  OD2 ASP A  26      -8.182  26.660 -92.895  1.00  0.00              
ATOM    279  H   ASP A  26      -6.432  26.984 -89.745  1.00  0.00              
ATOM    280  HA  ASP A  26      -4.968  28.616 -91.576  1.00  0.00              
ATOM    281 1HB  ASP A  26      -8.033  28.492 -91.156  1.00  0.00              
ATOM    282 2HB  ASP A  26      -7.076  29.318 -92.411  1.00  0.00              
ATOM    283  N   PHE A  27      -6.673  30.264 -89.288  1.00  0.00              
ATOM    284  CA  PHE A  27      -6.799  31.569 -88.653  1.00  0.00              
ATOM    285  C   PHE A  27      -5.475  31.992 -88.026  1.00  0.00              
ATOM    286  O   PHE A  27      -5.069  33.146 -88.135  1.00  0.00              
ATOM    287  CB  PHE A  27      -7.893  31.528 -87.589  1.00  0.00              
ATOM    288  CG  PHE A  27      -8.083  32.830 -86.867  1.00  0.00              
ATOM    289  CD1 PHE A  27      -8.580  33.945 -87.534  1.00  0.00              
ATOM    290  CD2 PHE A  27      -7.755  32.945 -85.521  1.00  0.00              
ATOM    291  CE1 PHE A  27      -8.748  35.159 -86.868  1.00  0.00              
ATOM    292  CE2 PHE A  27      -7.920  34.156 -84.847  1.00  0.00              
ATOM    293  CZ  PHE A  27      -8.417  35.261 -85.524  1.00  0.00              
ATOM    294  H   PHE A  27      -7.195  29.484 -88.916  1.00  0.00              
ATOM    295  HA  PHE A  27      -7.049  32.322 -89.401  1.00  0.00              
ATOM    296 1HB  PHE A  27      -8.851  31.281 -88.045  1.00  0.00              
ATOM    297 2HB  PHE A  27      -7.650  30.784 -86.831  1.00  0.00              
ATOM    298  HD1 PHE A  27      -8.840  33.862 -88.590  1.00  0.00              
ATOM    299  HD2 PHE A  27      -7.364  32.075 -84.991  1.00  0.00              
ATOM    300  HE1 PHE A  27      -9.139  36.024 -87.403  1.00  0.00              
ATOM    301  HE2 PHE A  27      -7.659  34.236 -83.792  1.00  0.00              
ATOM    302  HZ  PHE A  27      -8.545  36.207 -85.000  1.00  0.00              
ATOM    303  N   MET A  28      -4.798  31.050 -87.380  1.00  0.00              
ATOM    304  CA  MET A  28      -3.519  31.346 -86.756  1.00  0.00              
ATOM    305  C   MET A  28      -2.531  31.873 -87.792  1.00  0.00              
ATOM    306  O   MET A  28      -1.750  32.774 -87.512  1.00  0.00              
ATOM    307  CB  MET A  28      -2.962  30.100 -86.070  1.00  0.00              
ATOM    308  CG  MET A  28      -1.605  30.298 -85.409  1.00  0.00              
ATOM    309  SD  MET A  28      -0.236  30.134 -86.572  1.00  0.00              
ATOM    310  CE  MET A  28      -0.248  28.368 -86.863  1.00  0.00              
ATOM    311  H   MET A  28      -5.171  30.113 -87.318  1.00  0.00              
ATOM    312  HA  MET A  28      -3.643  32.129 -86.008  1.00  0.00              
ATOM    313 1HB  MET A  28      -3.691  29.800 -85.319  1.00  0.00              
ATOM    314 2HB  MET A  28      -2.885  29.325 -86.833  1.00  0.00              
ATOM    315 1HG  MET A  28      -1.584  31.295 -84.969  1.00  0.00              
ATOM    316 2HG  MET A  28      -1.498  29.551 -84.623  1.00  0.00              
ATOM    317 1HE  MET A  28       0.545  28.108 -87.564  1.00  0.00              
ATOM    318 2HE  MET A  28      -0.086  27.843 -85.920  1.00  0.00              
ATOM    319 3HE  MET A  28      -1.212  28.075 -87.280  1.00  0.00              
ATOM    320  N   ASN A  29      -2.561  31.308 -88.994  1.00  0.00              
ATOM    321  CA  ASN A  29      -1.659  31.757 -90.046  1.00  0.00              
ATOM    322  C   ASN A  29      -1.962  33.186 -90.485  1.00  0.00              
ATOM    323  O   ASN A  29      -1.050  33.935 -90.825  1.00  0.00              
ATOM    324  CB  ASN A  29      -1.704  30.824 -91.242  1.00  0.00              
ATOM    325  CG  ASN A  29      -1.184  29.443 -90.952  1.00  0.00              
ATOM    326  OD1 ASN A  29      -0.439  29.228 -89.990  1.00  0.00              
ATOM    327  ND2 ASN A  29      -1.508  28.523 -91.825  1.00  0.00              
ATOM    328  H   ASN A  29      -3.211  30.560 -89.189  1.00  0.00              
ATOM    329  HA  ASN A  29      -0.633  31.769 -89.674  1.00  0.00              
ATOM    330 1HB  ASN A  29      -2.602  30.746 -91.856  1.00  0.00              
ATOM    331 2HB  ASN A  29      -0.939  31.380 -91.785  1.00  0.00              
ATOM    332 1HD2 ASN A  29      -1.197  27.581 -91.696  1.00  0.00              
ATOM    333 2HD2 ASN A  29      -2.065  28.762 -92.620  1.00  0.00              
ATOM    334  N   ARG A  30      -3.236  33.565 -90.473  1.00  0.00              
ATOM    335  CA  ARG A  30      -3.601  34.928 -90.843  1.00  0.00              
ATOM    336  C   ARG A  30      -3.110  35.889 -89.755  1.00  0.00              
ATOM    337  O   ARG A  30      -2.657  36.988 -90.057  1.00  0.00              
ATOM    338  CB  ARG A  30      -5.112  35.045 -91.019  1.00  0.00              
ATOM    339  CG  ARG A  30      -5.639  34.246 -92.205  1.00  0.00              
ATOM    340  CD  ARG A  30      -7.137  34.413 -92.361  1.00  0.00              
ATOM    341  NE  ARG A  30      -7.496  35.792 -92.670  1.00  0.00              
ATOM    342  CZ  ARG A  30      -8.719  36.294 -92.538  1.00  0.00              
ATOM    343  NH1 ARG A  30      -9.709  35.528 -92.097  1.00  0.00              
ATOM    344  NH2 ARG A  30      -8.951  37.563 -92.842  1.00  0.00              
ATOM    345  H   ARG A  30      -3.963  32.916 -90.208  1.00  0.00              
ATOM    346  HA  ARG A  30      -3.109  35.201 -91.777  1.00  0.00              
ATOM    347 1HB  ARG A  30      -5.568  34.691 -90.096  1.00  0.00              
ATOM    348 2HB  ARG A  30      -5.335  36.104 -91.152  1.00  0.00              
ATOM    349 1HG  ARG A  30      -5.139  34.595 -93.109  1.00  0.00              
ATOM    350 2HG  ARG A  30      -5.405  33.193 -92.044  1.00  0.00              
ATOM    351 1HD  ARG A  30      -7.483  33.770 -93.170  1.00  0.00              
ATOM    352 2HD  ARG A  30      -7.624  34.122 -91.431  1.00  0.00              
ATOM    353  HE  ARG A  30      -6.917  36.547 -93.013  1.00  0.00              
ATOM    354 1HH1 ARG A  30      -9.530  34.562 -91.861  1.00  0.00              
ATOM    355 2HH1 ARG A  30     -10.637  35.914 -91.999  1.00  0.00              
ATOM    356 1HH2 ARG A  30      -8.195  38.146 -93.174  1.00  0.00              
ATOM    357 2HH2 ARG A  30      -9.881  37.941 -92.741  1.00  0.00              
ATOM    358  N   VAL A  31      -3.202  35.475 -88.491  1.00  0.00              
ATOM    359  CA  VAL A  31      -2.727  36.314 -87.395  1.00  0.00              
ATOM    360  C   VAL A  31      -1.205  36.436 -87.531  1.00  0.00              
ATOM    361  O   VAL A  31      -0.633  37.489 -87.267  1.00  0.00              
ATOM    362  CB  VAL A  31      -3.093  35.717 -86.011  1.00  0.00              
ATOM    363  CG1 VAL A  31      -2.531  36.594 -84.894  1.00  0.00              
ATOM    364  CG2 VAL A  31      -4.605  35.614 -85.871  1.00  0.00              
ATOM    365  H   VAL A  31      -3.603  34.572 -88.281  1.00  0.00              
ATOM    366  HA  VAL A  31      -3.138  37.322 -87.461  1.00  0.00              
ATOM    367  HB  VAL A  31      -2.695  34.704 -85.946  1.00  0.00              
ATOM    368 1HG1 VAL A  31      -2.794  36.165 -83.927  1.00  0.00              
ATOM    369 2HG1 VAL A  31      -1.446  36.647 -84.984  1.00  0.00              
ATOM    370 3HG1 VAL A  31      -2.952  37.596 -84.972  1.00  0.00              
ATOM    371 1HG2 VAL A  31      -4.853  35.193 -84.897  1.00  0.00              
ATOM    372 2HG2 VAL A  31      -5.046  36.607 -85.961  1.00  0.00              
ATOM    373 3HG2 VAL A  31      -5.000  34.968 -86.656  1.00  0.00              
ATOM    374  N   GLY A  32      -0.557  35.356 -87.962  1.00  0.00              
ATOM    375  CA  GLY A  32       0.885  35.387 -88.149  1.00  0.00              
ATOM    376  C   GLY A  32       1.304  36.376 -89.229  1.00  0.00              
ATOM    377  O   GLY A  32       2.297  37.087 -89.075  1.00  0.00              
ATOM    378  H   GLY A  32      -1.061  34.504 -88.163  1.00  0.00              
ATOM    379 1HA  GLY A  32       1.360  35.677 -87.211  1.00  0.00              
ATOM    380 2HA  GLY A  32       1.228  34.394 -88.437  1.00  0.00              
ATOM    381  N   ALA A  33       0.549  36.429 -90.325  1.00  0.00              
ATOM    382  CA  ALA A  33       0.857  37.353 -91.416  1.00  0.00              
ATOM    383  C   ALA A  33       0.698  38.787 -90.925  1.00  0.00              
ATOM    384  O   ALA A  33       1.491  39.668 -91.260  1.00  0.00              
ATOM    385  CB  ALA A  33      -0.066  37.097 -92.603  1.00  0.00              
ATOM    386  H   ALA A  33      -0.253  35.820 -90.407  1.00  0.00              
ATOM    387  HA  ALA A  33       1.894  37.204 -91.718  1.00  0.00              
ATOM    388 1HB  ALA A  33       0.176  37.792 -93.407  1.00  0.00              
ATOM    389 2HB  ALA A  33       0.069  36.074 -92.955  1.00  0.00              
ATOM    390 3HB  ALA A  33      -1.101  37.243 -92.297  1.00  0.00              
ATOM    391  N   LEU A  34      -0.338  39.012 -90.125  1.00  0.00              
ATOM    392  CA  LEU A  34      -0.605  40.323 -89.554  1.00  0.00              
ATOM    393  C   LEU A  34       0.577  40.736 -88.673  1.00  0.00              
ATOM    394  O   LEU A  34       1.063  41.867 -88.747  1.00  0.00              
ATOM    395  CB  LEU A  34      -1.892  40.262 -88.728  1.00  0.00              
ATOM    396  CG  LEU A  34      -2.190  41.414 -87.770  1.00  0.00              
ATOM    397  CD1 LEU A  34      -2.336  42.711 -88.547  1.00  0.00              
ATOM    398  CD2 LEU A  34      -3.459  41.107 -86.985  1.00  0.00              
ATOM    399  H   LEU A  34      -0.959  38.245 -89.908  1.00  0.00              
ATOM    400  HA  LEU A  34      -0.695  41.058 -90.353  1.00  0.00              
ATOM    401 1HB  LEU A  34      -2.622  40.276 -89.536  1.00  0.00              
ATOM    402 2HB  LEU A  34      -1.976  39.324 -88.179  1.00  0.00              
ATOM    403  HG  LEU A  34      -1.364  41.468 -87.061  1.00  0.00              
ATOM    404 1HD1 LEU A  34      -2.548  43.527 -87.857  1.00  0.00              
ATOM    405 2HD1 LEU A  34      -1.410  42.921 -89.082  1.00  0.00              
ATOM    406 3HD1 LEU A  34      -3.154  42.618 -89.260  1.00  0.00              
ATOM    407 1HD2 LEU A  34      -3.671  41.929 -86.301  1.00  0.00              
ATOM    408 2HD2 LEU A  34      -4.294  40.984 -87.675  1.00  0.00              
ATOM    409 3HD2 LEU A  34      -3.322  40.188 -86.415  1.00  0.00              
ATOM    410  N   ALA A  35       1.038  39.804 -87.844  1.00  0.00              
ATOM    411  CA  ALA A  35       2.160  40.050 -86.945  1.00  0.00              
ATOM    412  C   ALA A  35       3.413  40.451 -87.720  1.00  0.00              
ATOM    413  O   ALA A  35       4.149  41.348 -87.310  1.00  0.00              
ATOM    414  CB  ALA A  35       2.437  38.803 -86.110  1.00  0.00              
ATOM    415  H   ALA A  35       0.594  38.897 -87.840  1.00  0.00              
ATOM    416  HA  ALA A  35       1.906  40.882 -86.288  1.00  0.00              
ATOM    417 1HB  ALA A  35       3.276  38.994 -85.441  1.00  0.00              
ATOM    418 2HB  ALA A  35       1.553  38.555 -85.522  1.00  0.00              
ATOM    419 3HB  ALA A  35       2.681  37.971 -86.769  1.00  0.00              
ATOM    420  N   GLU A  36       3.653  39.776 -88.840  1.00  0.00              
ATOM    421  CA  GLU A  36       4.819  40.061 -89.669  1.00  0.00              
ATOM    422  C   GLU A  36       4.750  41.476 -90.240  1.00  0.00              
ATOM    423  O   GLU A  36       5.762  42.176 -90.304  1.00  0.00              
ATOM    424  CB  GLU A  36       4.934  39.039 -90.802  1.00  0.00              
ATOM    425  CG  GLU A  36       5.328  37.640 -90.349  1.00  0.00              
ATOM    426  CD  GLU A  36       5.020  36.617 -91.407  1.00  0.00              
ATOM    427  OE1 GLU A  36       4.460  36.980 -92.413  1.00  0.00              
ATOM    428  OE2 GLU A  36       5.445  35.495 -91.261  1.00  0.00              
ATOM    429  H   GLU A  36       3.013  39.048 -89.124  1.00  0.00              
ATOM    430  HA  GLU A  36       5.724  40.013 -89.063  1.00  0.00              
ATOM    431 1HB  GLU A  36       3.963  39.000 -91.296  1.00  0.00              
ATOM    432 2HB  GLU A  36       5.682  39.418 -91.499  1.00  0.00              
ATOM    433 1HG  GLU A  36       6.374  37.557 -90.057  1.00  0.00              
ATOM    434 2HG  GLU A  36       4.695  37.465 -89.480  1.00  0.00              
ATOM    435  N   ARG A  37       3.556  41.894 -90.651  1.00  0.00              
ATOM    436  CA  ARG A  37       3.364  43.224 -91.224  1.00  0.00              
ATOM    437  C   ARG A  37       3.553  44.347 -90.206  1.00  0.00              
ATOM    438  O   ARG A  37       4.112  45.398 -90.525  1.00  0.00              
ATOM    439  CB  ARG A  37       1.961  43.353 -91.830  1.00  0.00              
ATOM    440  CG  ARG A  37       1.656  42.408 -92.978  1.00  0.00              
ATOM    441  CD  ARG A  37       0.438  42.890 -93.762  1.00  0.00              
ATOM    442  NE  ARG A  37      -0.792  42.890 -92.972  1.00  0.00              
ATOM    443  CZ  ARG A  37      -1.512  41.804 -92.703  1.00  0.00              
ATOM    444  NH1 ARG A  37      -1.131  40.620 -93.162  1.00  0.00              
ATOM    445  NH2 ARG A  37      -2.619  41.903 -91.979  1.00  0.00              
ATOM    446  H   ARG A  37       2.762  41.276 -90.565  1.00  0.00              
ATOM    447  HA  ARG A  37       4.113  43.405 -91.996  1.00  0.00              
ATOM    448 1HB  ARG A  37       1.249  43.174 -91.026  1.00  0.00              
ATOM    449 2HB  ARG A  37       1.860  44.380 -92.182  1.00  0.00              
ATOM    450 1HG  ARG A  37       2.526  42.367 -93.634  1.00  0.00              
ATOM    451 2HG  ARG A  37       1.464  41.416 -92.568  1.00  0.00              
ATOM    452 1HD  ARG A  37       0.619  43.908 -94.106  1.00  0.00              
ATOM    453 2HD  ARG A  37       0.289  42.237 -94.621  1.00  0.00              
ATOM    454  HE  ARG A  37      -1.272  43.661 -92.526  1.00  0.00              
ATOM    455 1HH1 ARG A  37      -0.291  40.543 -93.717  1.00  0.00              
ATOM    456 2HH1 ARG A  37      -1.682  39.800 -92.954  1.00  0.00              
ATOM    457 1HH2 ARG A  37      -2.913  42.806 -91.633  1.00  0.00              
ATOM    458 2HH2 ARG A  37      -3.163  41.077 -91.778  1.00  0.00              
ATOM    459  N   GLU A  38       3.084  44.120 -88.983  1.00  0.00              
ATOM    460  CA  GLU A  38       3.165  45.123 -87.927  1.00  0.00              
ATOM    461  C   GLU A  38       4.398  45.024 -87.036  1.00  0.00              
ATOM    462  O   GLU A  38       4.564  45.822 -86.108  1.00  0.00              
ATOM    463  CB  GLU A  38       1.907  45.048 -87.062  1.00  0.00              
ATOM    464  CG  GLU A  38       0.622  45.238 -87.851  1.00  0.00              
ATOM    465  CD  GLU A  38       0.540  46.605 -88.500  1.00  0.00              
ATOM    466  OE1 GLU A  38      -0.338  46.804 -89.366  1.00  0.00              
ATOM    467  OE2 GLU A  38       1.351  47.483 -88.138  1.00  0.00              
ATOM    468  H   GLU A  38       2.659  43.226 -88.781  1.00  0.00              
ATOM    469  HA  GLU A  38       3.235  46.118 -88.367  1.00  0.00              
ATOM    470 1HB  GLU A  38       1.908  44.069 -86.583  1.00  0.00              
ATOM    471 2HB  GLU A  38       1.996  45.825 -86.302  1.00  0.00              
ATOM    472 1HG  GLU A  38       0.466  44.477 -88.615  1.00  0.00              
ATOM    473 2HG  GLU A  38      -0.157  45.157 -87.095  1.00  0.00              
ATOM    474  N   ASN A  39       5.254  44.047 -87.306  1.00  0.00              
ATOM    475  CA  ASN A  39       6.466  43.859 -86.520  1.00  0.00              
ATOM    476  C   ASN A  39       6.199  43.657 -85.028  1.00  0.00              
ATOM    477  O   ASN A  39       6.970  44.111 -84.180  1.00  0.00              
ATOM    478  CB  ASN A  39       7.412  45.048 -86.715  1.00  0.00              
ATOM    479  CG  ASN A  39       7.893  45.175 -88.145  1.00  0.00              
ATOM    480  OD1 ASN A  39       8.417  44.221 -88.720  1.00  0.00              
ATOM    481  ND2 ASN A  39       7.720  46.355 -88.727  1.00  0.00              
ATOM    482  H   ASN A  39       5.063  43.419 -88.073  1.00  0.00              
ATOM    483  HA  ASN A  39       6.977  42.950 -86.840  1.00  0.00              
ATOM    484 1HB  ASN A  39       7.163  46.031 -86.314  1.00  0.00              
ATOM    485 2HB  ASN A  39       8.202  44.600 -86.112  1.00  0.00              
ATOM    486 1HD2 ASN A  39       8.019  46.495 -89.672  1.00  0.00              
ATOM    487 2HD2 ASN A  39       7.291  47.103 -88.222  1.00  0.00              
ATOM    488  N   HIS A  40       5.101  42.977 -84.710  1.00  0.00              
ATOM    489  CA  HIS A  40       4.756  42.693 -83.323  1.00  0.00              
ATOM    490  C   HIS A  40       4.101  41.323 -83.337  1.00  0.00              
ATOM    491  O   HIS A  40       3.101  41.107 -84.024  1.00  0.00              
ATOM    492  CB  HIS A  40       3.804  43.753 -82.769  1.00  0.00              
ATOM    493  CG  HIS A  40       3.675  43.721 -81.278  1.00  0.00              
ATOM    494  ND1 HIS A  40       4.761  43.814 -80.435  1.00  0.00              
ATOM    495  CD2 HIS A  40       2.588  43.602 -80.479  1.00  0.00              
ATOM    496  CE1 HIS A  40       4.350  43.755 -79.181  1.00  0.00              
ATOM    497  NE2 HIS A  40       3.035  43.627 -79.180  1.00  0.00              
ATOM    498  H   HIS A  40       4.491  42.649 -85.446  1.00  0.00              
ATOM    499  HA  HIS A  40       5.662  42.668 -82.718  1.00  0.00              
ATOM    500 1HB  HIS A  40       4.158  44.751 -83.031  1.00  0.00              
ATOM    501 2HB  HIS A  40       2.803  43.606 -83.173  1.00  0.00              
ATOM    502  HD2 HIS A  40       1.523  43.501 -80.688  1.00  0.00              
ATOM    503  HE1 HIS A  40       5.064  43.812 -78.360  1.00  0.00              
ATOM    504  HE2 HIS A  40       2.446  43.558 -78.362  1.00  0.00              
ATOM    505  N   HIS A  41       4.668  40.401 -82.570  1.00  0.00              
ATOM    506  CA  HIS A  41       4.186  39.033 -82.566  1.00  0.00              
ATOM    507  C   HIS A  41       3.490  38.571 -81.307  1.00  0.00              
ATOM    508  O   HIS A  41       3.889  38.903 -80.194  1.00  0.00              
ATOM    509  CB  HIS A  41       5.354  38.085 -82.854  1.00  0.00              
ATOM    510  CG  HIS A  41       5.952  38.263 -84.216  1.00  0.00              
ATOM    511  ND1 HIS A  41       5.422  37.672 -85.343  1.00  0.00              
ATOM    512  CD2 HIS A  41       7.033  38.965 -84.630  1.00  0.00              
ATOM    513  CE1 HIS A  41       6.153  38.003 -86.394  1.00  0.00              
ATOM    514  NE2 HIS A  41       7.135  38.786 -85.988  1.00  0.00              
ATOM    515  H   HIS A  41       5.447  40.650 -81.978  1.00  0.00              
ATOM    516  HA  HIS A  41       3.423  38.911 -83.334  1.00  0.00              
ATOM    517 1HB  HIS A  41       6.159  38.250 -82.137  1.00  0.00              
ATOM    518 2HB  HIS A  41       5.021  37.049 -82.793  1.00  0.00              
ATOM    519  HD2 HIS A  41       7.759  39.585 -84.104  1.00  0.00              
ATOM    520  HE1 HIS A  41       5.896  37.635 -87.387  1.00  0.00              
ATOM    521  HE2 HIS A  41       7.851  39.193 -86.573  1.00  0.00              
ATOM    522  N   PRO A  42       2.444  37.758 -81.473  1.00  0.00              
ATOM    523  CA  PRO A  42       1.672  37.235 -80.350  1.00  0.00              
ATOM    524  C   PRO A  42       2.186  35.878 -79.918  1.00  0.00              
ATOM    525  O   PRO A  42       3.156  35.350 -80.471  1.00  0.00              
ATOM    526  CB  PRO A  42       0.293  37.082 -80.960  1.00  0.00              
ATOM    527  CG  PRO A  42       0.643  36.490 -82.317  1.00  0.00              
ATOM    528  CD  PRO A  42       1.852  37.323 -82.757  1.00  0.00              
ATOM    529  HA  PRO A  42       1.745  37.866 -79.452  1.00  0.00              
ATOM    530 1HB  PRO A  42      -0.344  36.421 -80.354  1.00  0.00              
ATOM    531 2HB  PRO A  42      -0.225  38.050 -81.034  1.00  0.00              
ATOM    532 1HG  PRO A  42       0.883  35.420 -82.234  1.00  0.00              
ATOM    533 2HG  PRO A  42      -0.200  36.577 -83.018  1.00  0.00              
ATOM    534 1HD  PRO A  42       2.570  36.735 -83.347  1.00  0.00              
ATOM    535 2HD  PRO A  42       1.560  38.186 -83.374  1.00  0.00              
ATOM    536  N   ARG A  43       1.540  35.338 -78.892  1.00  0.00              
ATOM    537  CA  ARG A  43       1.792  33.970 -78.486  1.00  0.00              
ATOM    538  C   ARG A  43       0.466  33.341 -78.920  1.00  0.00              
ATOM    539  O   ARG A  43      -0.614  33.770 -78.488  1.00  0.00              
ATOM    540  CB  ARG A  43       2.145  33.774 -77.019  1.00  0.00              
ATOM    541  CG  ARG A  43       2.556  32.359 -76.643  1.00  0.00              
ATOM    542  CD  ARG A  43       2.990  32.202 -75.232  1.00  0.00              
ATOM    543  NE  ARG A  43       1.916  32.298 -74.256  1.00  0.00              
ATOM    544  CZ  ARG A  43       2.090  32.263 -72.921  1.00  0.00              
ATOM    545  NH1 ARG A  43       3.284  32.095 -72.397  1.00  0.00              
ATOM    546  NH2 ARG A  43       1.023  32.376 -72.149  1.00  0.00              
ATOM    547  H   ARG A  43       0.861  35.885 -78.383  1.00  0.00              
ATOM    548  HA  ARG A  43       2.664  33.583 -79.015  1.00  0.00              
ATOM    549 1HB  ARG A  43       2.963  34.457 -76.795  1.00  0.00              
ATOM    550 2HB  ARG A  43       1.266  34.058 -76.440  1.00  0.00              
ATOM    551 1HG  ARG A  43       1.707  31.696 -76.809  1.00  0.00              
ATOM    552 2HG  ARG A  43       3.384  32.057 -77.286  1.00  0.00              
ATOM    553 1HD  ARG A  43       3.454  31.224 -75.111  1.00  0.00              
ATOM    554 2HD  ARG A  43       3.716  32.979 -74.996  1.00  0.00              
ATOM    555  HE  ARG A  43       0.921  32.402 -74.402  1.00  0.00              
ATOM    556 1HH1 ARG A  43       4.088  31.992 -73.001  1.00  0.00              
ATOM    557 2HH1 ARG A  43       3.393  32.071 -71.394  1.00  0.00              
ATOM    558 1HH2 ARG A  43       0.110  32.486 -72.568  1.00  0.00              
ATOM    559 2HH2 ARG A  43       1.125  32.351 -71.145  1.00  0.00              
ATOM    560  N   ALA A  44       0.550  32.360 -79.811  1.00  0.00              
ATOM    561  CA  ALA A  44      -0.631  31.683 -80.326  1.00  0.00              
ATOM    562  C   ALA A  44      -0.720  30.268 -79.805  1.00  0.00              
ATOM    563  O   ALA A  44       0.270  29.537 -79.815  1.00  0.00              
ATOM    564  CB  ALA A  44      -0.628  31.688 -81.848  1.00  0.00              
ATOM    565  H   ALA A  44       1.462  32.077 -80.140  1.00  0.00              
ATOM    566  HA  ALA A  44      -1.517  32.215 -79.980  1.00  0.00              
ATOM    567 1HB  ALA A  44      -1.516  31.173 -82.214  1.00  0.00              
ATOM    568 2HB  ALA A  44      -0.630  32.716 -82.209  1.00  0.00              
ATOM    569 3HB  ALA A  44       0.262  31.177 -82.211  1.00  0.00              
ATOM    570  N   THR A  45      -1.903  29.872 -79.359  1.00  0.00              
ATOM    571  CA  THR A  45      -2.100  28.505 -78.896  1.00  0.00              
ATOM    572  C   THR A  45      -3.180  27.919 -79.794  1.00  0.00              
ATOM    573  O   THR A  45      -4.316  28.397 -79.812  1.00  0.00              
ATOM    574  CB  THR A  45      -2.525  28.424 -77.418  1.00  0.00              
ATOM    575  OG1 THR A  45      -1.514  29.017 -76.594  1.00  0.00              
ATOM    576  CG2 THR A  45      -2.730  26.975 -77.001  1.00  0.00              
ATOM    577  H   THR A  45      -2.681  30.516 -79.336  1.00  0.00              
ATOM    578  HA  THR A  45      -1.174  27.940 -79.009  1.00  0.00              
ATOM    579  HB  THR A  45      -3.457  28.974 -77.287  1.00  0.00              
ATOM    580  HG1 THR A  45      -1.892  29.251 -75.743  1.00  0.00              
ATOM    581 1HG2 THR A  45      -3.030  26.939 -75.954  1.00  0.00              
ATOM    582 2HG2 THR A  45      -3.506  26.525 -77.619  1.00  0.00              
ATOM    583 3HG2 THR A  45      -1.798  26.426 -77.131  1.00  0.00              
ATOM    584  N   VAL A  46      -2.804  26.901 -80.560  1.00  0.00              
ATOM    585  CA  VAL A  46      -3.706  26.251 -81.495  1.00  0.00              
ATOM    586  C   VAL A  46      -4.027  24.836 -81.048  1.00  0.00              
ATOM    587  O   VAL A  46      -3.132  24.048 -80.734  1.00  0.00              
ATOM    588  CB  VAL A  46      -3.115  26.210 -82.917  1.00  0.00              
ATOM    589  CG1 VAL A  46      -4.057  25.483 -83.864  1.00  0.00              
ATOM    590  CG2 VAL A  46      -2.837  27.618 -83.420  1.00  0.00              
ATOM    591  H   VAL A  46      -1.852  26.571 -80.484  1.00  0.00              
ATOM    592  HA  VAL A  46      -4.670  26.759 -81.535  1.00  0.00              
ATOM    593  HB  VAL A  46      -2.157  25.690 -82.887  1.00  0.00              
ATOM    594 1HG1 VAL A  46      -3.623  25.462 -84.865  1.00  0.00              
ATOM    595 2HG1 VAL A  46      -4.209  24.462 -83.515  1.00  0.00              
ATOM    596 3HG1 VAL A  46      -5.014  26.003 -83.896  1.00  0.00              
ATOM    597 1HG2 VAL A  46      -2.419  27.570 -84.425  1.00  0.00              
ATOM    598 2HG2 VAL A  46      -3.767  28.186 -83.440  1.00  0.00              
ATOM    599 3HG2 VAL A  46      -2.126  28.109 -82.755  1.00  0.00              
ATOM    600  N   GLU A  47      -5.311  24.523 -81.005  1.00  0.00              
ATOM    601  CA  GLU A  47      -5.755  23.192 -80.628  1.00  0.00              
ATOM    602  C   GLU A  47      -7.052  22.925 -81.360  1.00  0.00              
ATOM    603  O   GLU A  47      -7.576  23.807 -82.035  1.00  0.00              
ATOM    604  CB  GLU A  47      -5.944  23.067 -79.115  1.00  0.00              
ATOM    605  CG  GLU A  47      -7.052  23.941 -78.545  1.00  0.00              
ATOM    606  CD  GLU A  47      -7.125  23.825 -77.048  1.00  0.00              
ATOM    607  OE1 GLU A  47      -7.369  22.744 -76.567  1.00  0.00              
ATOM    608  OE2 GLU A  47      -6.827  24.788 -76.382  1.00  0.00              
ATOM    609  H   GLU A  47      -6.000  25.224 -81.239  1.00  0.00              
ATOM    610  HA  GLU A  47      -5.015  22.454 -80.938  1.00  0.00              
ATOM    611 1HB  GLU A  47      -6.165  22.020 -78.907  1.00  0.00              
ATOM    612 2HB  GLU A  47      -4.995  23.337 -78.651  1.00  0.00              
ATOM    613 1HG  GLU A  47      -6.962  24.991 -78.822  1.00  0.00              
ATOM    614 2HG  GLU A  47      -7.958  23.527 -78.986  1.00  0.00              
ATOM    615  N   PHE A  48      -7.560  21.706 -81.255  1.00  0.00              
ATOM    616  CA  PHE A  48      -8.806  21.387 -81.926  1.00  0.00              
ATOM    617  C   PHE A  48      -9.896  22.375 -81.536  1.00  0.00              
ATOM    618  O   PHE A  48     -10.195  22.543 -80.356  1.00  0.00              
ATOM    619  CB  PHE A  48      -9.241  19.958 -81.596  1.00  0.00              
ATOM    620  CG  PHE A  48     -10.357  19.449 -82.463  1.00  0.00              
ATOM    621  CD1 PHE A  48     -10.111  19.034 -83.763  1.00  0.00              
ATOM    622  CD2 PHE A  48     -11.656  19.385 -81.981  1.00  0.00              
ATOM    623  CE1 PHE A  48     -11.137  18.565 -84.562  1.00  0.00              
ATOM    624  CE2 PHE A  48     -12.683  18.917 -82.777  1.00  0.00              
ATOM    625  CZ  PHE A  48     -12.423  18.507 -84.069  1.00  0.00              
ATOM    626  H   PHE A  48      -7.095  20.991 -80.715  1.00  0.00              
ATOM    627  HA  PHE A  48      -8.677  21.471 -83.006  1.00  0.00              
ATOM    628 1HB  PHE A  48      -8.406  19.271 -81.728  1.00  0.00              
ATOM    629 2HB  PHE A  48      -9.596  19.903 -80.568  1.00  0.00              
ATOM    630  HD1 PHE A  48      -9.093  19.079 -84.153  1.00  0.00              
ATOM    631  HD2 PHE A  48     -11.862  19.710 -80.961  1.00  0.00              
ATOM    632  HE1 PHE A  48     -10.929  18.242 -85.582  1.00  0.00              
ATOM    633  HE2 PHE A  48     -13.700  18.871 -82.386  1.00  0.00              
ATOM    634  HZ  PHE A  48     -13.232  18.139 -84.698  1.00  0.00              
ATOM    635  N   GLY A  49     -10.465  23.038 -82.539  1.00  0.00              
ATOM    636  CA  GLY A  49     -11.549  23.977 -82.311  1.00  0.00              
ATOM    637  C   GLY A  49     -11.263  25.310 -81.641  1.00  0.00              
ATOM    638  O   GLY A  49     -12.203  26.037 -81.316  1.00  0.00              
ATOM    639  H   GLY A  49     -10.136  22.886 -83.482  1.00  0.00              
ATOM    640 1HA  GLY A  49     -11.998  24.242 -83.268  1.00  0.00              
ATOM    641 2HA  GLY A  49     -12.300  23.507 -81.677  1.00  0.00              
ATOM    642  N   ARG A  50      -9.999  25.661 -81.433  1.00  0.00              
ATOM    643  CA  ARG A  50      -9.725  26.934 -80.790  1.00  0.00              
ATOM    644  C   ARG A  50      -8.340  27.493 -80.999  1.00  0.00              
ATOM    645  O   ARG A  50      -7.352  26.761 -81.069  1.00  0.00              
ATOM    646  CB  ARG A  50      -9.957  26.819 -79.287  1.00  0.00              
ATOM    647  CG  ARG A  50      -9.809  28.136 -78.512  1.00  0.00              
ATOM    648  CD  ARG A  50     -10.205  27.982 -77.046  1.00  0.00              
ATOM    649  NE  ARG A  50      -9.323  27.072 -76.320  1.00  0.00              
ATOM    650  CZ  ARG A  50      -9.424  26.816 -75.019  1.00  0.00              
ATOM    651  NH1 ARG A  50     -10.372  27.401 -74.299  1.00  0.00              
ATOM    652  NH2 ARG A  50      -8.576  25.980 -74.435  1.00  0.00              
ATOM    653  H   ARG A  50      -9.226  25.072 -81.707  1.00  0.00              
ATOM    654  HA  ARG A  50     -10.378  27.704 -81.203  1.00  0.00              
ATOM    655 1HB  ARG A  50     -10.965  26.431 -79.149  1.00  0.00              
ATOM    656 2HB  ARG A  50      -9.235  26.096 -78.908  1.00  0.00              
ATOM    657 1HG  ARG A  50      -8.769  28.458 -78.570  1.00  0.00              
ATOM    658 2HG  ARG A  50     -10.448  28.886 -78.979  1.00  0.00              
ATOM    659 1HD  ARG A  50     -10.164  28.958 -76.564  1.00  0.00              
ATOM    660 2HD  ARG A  50     -11.221  27.593 -76.993  1.00  0.00              
ATOM    661  HE  ARG A  50      -8.544  26.523 -76.658  1.00  0.00              
ATOM    662 1HH1 ARG A  50     -11.017  28.040 -74.742  1.00  0.00              
ATOM    663 2HH1 ARG A  50     -10.445  27.204 -73.311  1.00  0.00              
ATOM    664 1HH2 ARG A  50      -7.851  25.537 -74.982  1.00  0.00              
ATOM    665 2HH2 ARG A  50      -8.658  25.791 -73.447  1.00  0.00              
ATOM    666  N   VAL A  51      -8.286  28.813 -81.105  1.00  0.00              
ATOM    667  CA  VAL A  51      -7.026  29.521 -81.206  1.00  0.00              
ATOM    668  C   VAL A  51      -7.065  30.581 -80.121  1.00  0.00              
ATOM    669  O   VAL A  51      -8.021  31.356 -80.037  1.00  0.00              
ATOM    670  CB  VAL A  51      -6.837  30.259 -82.542  1.00  0.00              
ATOM    671  CG1 VAL A  51      -5.531  31.054 -82.501  1.00  0.00              
ATOM    672  CG2 VAL A  51      -6.816  29.274 -83.694  1.00  0.00              
ATOM    673  H   VAL A  51      -9.148  29.339 -81.116  1.00  0.00              
ATOM    674  HA  VAL A  51      -6.182  28.858 -81.011  1.00  0.00              
ATOM    675  HB  VAL A  51      -7.689  30.919 -82.705  1.00  0.00              
ATOM    676 1HG1 VAL A  51      -5.394  31.579 -83.447  1.00  0.00              
ATOM    677 2HG1 VAL A  51      -5.571  31.778 -81.688  1.00  0.00              
ATOM    678 3HG1 VAL A  51      -4.695  30.373 -82.341  1.00  0.00              
ATOM    679 1HG2 VAL A  51      -6.682  29.813 -84.632  1.00  0.00              
ATOM    680 2HG2 VAL A  51      -5.993  28.573 -83.557  1.00  0.00              
ATOM    681 3HG2 VAL A  51      -7.758  28.726 -83.722  1.00  0.00              
ATOM    682  N   THR A  52      -6.049  30.593 -79.270  1.00  0.00              
ATOM    683  CA  THR A  52      -5.946  31.609 -78.237  1.00  0.00              
ATOM    684  C   THR A  52      -4.855  32.555 -78.722  1.00  0.00              
ATOM    685  O   THR A  52      -3.770  32.120 -79.133  1.00  0.00              
ATOM    686  CB  THR A  52      -5.530  31.019 -76.880  1.00  0.00              
ATOM    687  OG1 THR A  52      -6.496  30.049 -76.464  1.00  0.00              
ATOM    688  CG2 THR A  52      -5.455  32.114 -75.821  1.00  0.00              
ATOM    689  H   THR A  52      -5.332  29.885 -79.337  1.00  0.00              
ATOM    690  HA  THR A  52      -6.894  32.139 -78.145  1.00  0.00              
ATOM    691  HB  THR A  52      -4.553  30.547 -76.983  1.00  0.00              
ATOM    692  HG1 THR A  52      -6.334  29.220 -76.921  1.00  0.00              
ATOM    693 1HG2 THR A  52      -5.159  31.677 -74.868  1.00  0.00              
ATOM    694 2HG2 THR A  52      -4.721  32.861 -76.122  1.00  0.00              
ATOM    695 3HG2 THR A  52      -6.431  32.585 -75.717  1.00  0.00              
ATOM    696  N   VAL A  53      -5.157  33.845 -78.704  1.00  0.00              
ATOM    697  CA  VAL A  53      -4.216  34.862 -79.141  1.00  0.00              
ATOM    698  C   VAL A  53      -3.886  35.746 -77.949  1.00  0.00              
ATOM    699  O   VAL A  53      -4.787  36.270 -77.291  1.00  0.00              
ATOM    700  CB  VAL A  53      -4.822  35.738 -80.272  1.00  0.00              
ATOM    701  CG1 VAL A  53      -3.787  36.741 -80.763  1.00  0.00              
ATOM    702  CG2 VAL A  53      -5.312  34.861 -81.421  1.00  0.00              
ATOM    703  H   VAL A  53      -6.070  34.127 -78.376  1.00  0.00              
ATOM    704  HA  VAL A  53      -3.277  34.417 -79.473  1.00  0.00              
ATOM    705  HB  VAL A  53      -5.692  36.266 -79.883  1.00  0.00              
ATOM    706 1HG1 VAL A  53      -4.220  37.352 -81.556  1.00  0.00              
ATOM    707 2HG1 VAL A  53      -3.482  37.383 -79.937  1.00  0.00              
ATOM    708 3HG1 VAL A  53      -2.919  36.208 -81.150  1.00  0.00              
ATOM    709 1HG2 VAL A  53      -5.734  35.489 -82.205  1.00  0.00              
ATOM    710 2HG2 VAL A  53      -4.475  34.290 -81.824  1.00  0.00              
ATOM    711 3HG2 VAL A  53      -6.077  34.175 -81.055  1.00  0.00              
ATOM    712  N   GLU A  54      -2.596  35.899 -77.676  1.00  0.00              
ATOM    713  CA  GLU A  54      -2.137  36.731 -76.569  1.00  0.00              
ATOM    714  C   GLU A  54      -1.176  37.783 -77.092  1.00  0.00              
ATOM    715  O   GLU A  54      -0.222  37.464 -77.809  1.00  0.00              
ATOM    716  CB  GLU A  54      -1.411  35.891 -75.519  1.00  0.00              
ATOM    717  CG  GLU A  54      -2.232  34.786 -74.899  1.00  0.00              
ATOM    718  CD  GLU A  54      -1.391  33.912 -73.999  1.00  0.00              
ATOM    719  OE1 GLU A  54      -1.139  34.299 -72.839  1.00  0.00              
ATOM    720  OE2 GLU A  54      -0.956  32.842 -74.460  1.00  0.00              
ATOM    721  H   GLU A  54      -1.914  35.426 -78.251  1.00  0.00              
ATOM    722  HA  GLU A  54      -2.985  37.251 -76.121  1.00  0.00              
ATOM    723 1HB  GLU A  54      -0.540  35.454 -76.008  1.00  0.00              
ATOM    724 2HB  GLU A  54      -1.084  36.574 -74.735  1.00  0.00              
ATOM    725 1HG  GLU A  54      -3.098  35.148 -74.345  1.00  0.00              
ATOM    726 2HG  GLU A  54      -2.568  34.205 -75.756  1.00  0.00              
ATOM    727  N   TRP A  55      -1.438  39.035 -76.731  1.00  0.00              
ATOM    728  CA  TRP A  55      -0.602  40.155 -77.130  1.00  0.00              
ATOM    729  C   TRP A  55      -0.061  40.884 -75.913  1.00  0.00              
ATOM    730  O   TRP A  55      -0.812  41.223 -75.000  1.00  0.00              
ATOM    731  CB  TRP A  55      -1.389  41.198 -77.933  1.00  0.00              
ATOM    732  CG  TRP A  55      -1.985  40.739 -79.215  1.00  0.00              
ATOM    733  CD1 TRP A  55      -3.303  40.467 -79.457  1.00  0.00              
ATOM    734  CD2 TRP A  55      -1.298  40.523 -80.451  1.00  0.00              
ATOM    735  NE1 TRP A  55      -3.479  40.099 -80.768  1.00  0.00              
ATOM    736  CE2 TRP A  55      -2.264  40.121 -81.400  1.00  0.00              
ATOM    737  CE3 TRP A  55       0.041  40.631 -80.850  1.00  0.00              
ATOM    738  CZ2 TRP A  55      -1.933  39.825 -82.725  1.00  0.00              
ATOM    739  CZ3 TRP A  55       0.368  40.339 -82.171  1.00  0.00              
ATOM    740  CH2 TRP A  55      -0.617  39.938 -83.090  1.00  0.00              
ATOM    741  H   TRP A  55      -2.251  39.208 -76.157  1.00  0.00              
ATOM    742  HA  TRP A  55       0.259  39.792 -77.691  1.00  0.00              
ATOM    743 1HB  TRP A  55      -2.230  41.569 -77.347  1.00  0.00              
ATOM    744 2HB  TRP A  55      -0.740  42.031 -78.205  1.00  0.00              
ATOM    745  HD1 TRP A  55      -3.990  40.575 -78.620  1.00  0.00              
ATOM    746  HE1 TRP A  55      -4.359  39.852 -81.197  1.00  0.00              
ATOM    747  HE3 TRP A  55       0.841  40.936 -80.176  1.00  0.00              
ATOM    748  HZ2 TRP A  55      -2.725  39.521 -83.410  1.00  0.00              
ATOM    749  HZ3 TRP A  55       1.411  40.429 -82.476  1.00  0.00              
ATOM    750  HH2 TRP A  55      -0.325  39.712 -84.116  1.00  0.00              
ATOM    751  N   TRP A  56       1.244  41.116 -75.894  1.00  0.00              
ATOM    752  CA  TRP A  56       1.845  41.919 -74.838  1.00  0.00              
ATOM    753  C   TRP A  56       3.194  42.403 -75.323  1.00  0.00              
ATOM    754  O   TRP A  56       3.718  41.926 -76.333  1.00  0.00              
ATOM    755  CB  TRP A  56       1.961  41.160 -73.502  1.00  0.00              
ATOM    756  CG  TRP A  56       3.083  40.186 -73.382  1.00  0.00              
ATOM    757  CD1 TRP A  56       4.343  40.430 -72.912  1.00  0.00              
ATOM    758  CD2 TRP A  56       3.032  38.791 -73.692  1.00  0.00              
ATOM    759  NE1 TRP A  56       5.079  39.268 -72.906  1.00  0.00              
ATOM    760  CE2 TRP A  56       4.298  38.247 -73.382  1.00  0.00              
ATOM    761  CE3 TRP A  56       2.037  37.946 -74.202  1.00  0.00              
ATOM    762  CZ2 TRP A  56       4.595  36.888 -73.564  1.00  0.00              
ATOM    763  CZ3 TRP A  56       2.331  36.597 -74.383  1.00  0.00              
ATOM    764  CH2 TRP A  56       3.600  36.082 -74.065  1.00  0.00              
ATOM    765  H   TRP A  56       1.835  40.734 -76.618  1.00  0.00              
ATOM    766  HA  TRP A  56       1.218  42.786 -74.631  1.00  0.00              
ATOM    767 1HB  TRP A  56       2.108  41.862 -72.681  1.00  0.00              
ATOM    768 2HB  TRP A  56       1.059  40.575 -73.323  1.00  0.00              
ATOM    769  HD1 TRP A  56       4.572  41.455 -72.625  1.00  0.00              
ATOM    770  HE1 TRP A  56       6.038  39.180 -72.602  1.00  0.00              
ATOM    771  HE3 TRP A  56       1.039  38.296 -74.463  1.00  0.00              
ATOM    772  HZ2 TRP A  56       5.590  36.527 -73.303  1.00  0.00              
ATOM    773  HZ3 TRP A  56       1.550  35.948 -74.779  1.00  0.00              
ATOM    774  HH2 TRP A  56       3.798  35.021 -74.220  1.00  0.00              
ATOM    775  N   THR A  57       3.728  43.393 -74.625  1.00  0.00              
ATOM    776  CA  THR A  57       5.016  43.962 -74.962  1.00  0.00              
ATOM    777  C   THR A  57       5.970  43.615 -73.829  1.00  0.00              
ATOM    778  O   THR A  57       5.836  44.111 -72.711  1.00  0.00              
ATOM    779  CB  THR A  57       4.901  45.484 -75.129  1.00  0.00              
ATOM    780  OG1 THR A  57       3.946  45.768 -76.162  1.00  0.00              
ATOM    781  CG2 THR A  57       6.242  46.085 -75.514  1.00  0.00              
ATOM    782  H   THR A  57       3.219  43.761 -73.834  1.00  0.00              
ATOM    783  HA  THR A  57       5.386  43.516 -75.886  1.00  0.00              
ATOM    784  HB  THR A  57       4.567  45.920 -74.187  1.00  0.00              
ATOM    785  HG1 THR A  57       3.058  45.694 -75.805  1.00  0.00              
ATOM    786 1HG2 THR A  57       6.137  47.164 -75.627  1.00  0.00              
ATOM    787 2HG2 THR A  57       6.974  45.870 -74.735  1.00  0.00              
ATOM    788 3HG2 THR A  57       6.576  45.652 -76.456  1.00  0.00              
ATOM    789  N   HIS A  58       6.920  42.737 -74.132  1.00  0.00              
ATOM    790  CA  HIS A  58       7.898  42.270 -73.156  1.00  0.00              
ATOM    791  C   HIS A  58       8.617  43.368 -72.385  1.00  0.00              
ATOM    792  O   HIS A  58       8.640  43.354 -71.154  1.00  0.00              
ATOM    793  CB  HIS A  58       8.949  41.391 -73.838  1.00  0.00              
ATOM    794  CG  HIS A  58      10.052  40.954 -72.924  1.00  0.00              
ATOM    795  ND1 HIS A  58       9.852  40.067 -71.887  1.00  0.00              
ATOM    796  CD2 HIS A  58      11.359  41.303 -72.871  1.00  0.00              
ATOM    797  CE1 HIS A  58      10.988  39.889 -71.237  1.00  0.00              
ATOM    798  NE2 HIS A  58      11.918  40.628 -71.814  1.00  0.00              
ATOM    799  H   HIS A  58       6.961  42.383 -75.077  1.00  0.00              
ATOM    800  HA  HIS A  58       7.395  41.689 -72.383  1.00  0.00              
ATOM    801 1HB  HIS A  58       8.486  40.482 -74.224  1.00  0.00              
ATOM    802 2HB  HIS A  58       9.419  41.935 -74.657  1.00  0.00              
ATOM    803  HD1 HIS A  58       9.010  39.563 -71.694  1.00  0.00              
ATOM    804  HD2 HIS A  58      11.971  41.971 -73.478  1.00  0.00              
ATOM    805  HE1 HIS A  58      11.037  39.219 -70.379  1.00  0.00              
ATOM    806  N   SER A  59       9.205  44.315 -73.106  1.00  0.00              
ATOM    807  CA  SER A  59       9.954  45.388 -72.468  1.00  0.00              
ATOM    808  C   SER A  59       9.129  46.171 -71.460  1.00  0.00              
ATOM    809  O   SER A  59       9.653  46.613 -70.434  1.00  0.00              
ATOM    810  CB  SER A  59      10.523  46.344 -73.523  1.00  0.00              
ATOM    811  OG  SER A  59       9.506  47.134 -74.113  1.00  0.00              
ATOM    812  H   SER A  59       9.135  44.296 -74.113  1.00  0.00              
ATOM    813  HA  SER A  59      10.868  45.047 -71.979  1.00  0.00              
ATOM    814 1HB  SER A  59      11.252  46.997 -73.044  1.00  0.00              
ATOM    815 2HB  SER A  59      11.016  45.757 -74.297  1.00  0.00              
ATOM    816  HG  SER A  59       9.899  47.911 -74.517  1.00  0.00              
ATOM    817  N   ALA A  60       7.842  46.336 -71.745  1.00  0.00              
ATOM    818  CA  ALA A  60       6.947  47.081 -70.870  1.00  0.00              
ATOM    819  C   ALA A  60       6.348  46.221 -69.764  1.00  0.00              
ATOM    820  O   ALA A  60       5.770  46.745 -68.810  1.00  0.00              
ATOM    821  CB  ALA A  60       5.832  47.710 -71.695  1.00  0.00              
ATOM    822  H   ALA A  60       7.475  45.932 -72.595  1.00  0.00              
ATOM    823  HA  ALA A  60       7.517  47.865 -70.372  1.00  0.00              
ATOM    824 1HB  ALA A  60       5.164  48.267 -71.038  1.00  0.00              
ATOM    825 2HB  ALA A  60       6.262  48.387 -72.433  1.00  0.00              
ATOM    826 3HB  ALA A  60       5.271  46.928 -72.204  1.00  0.00              
ATOM    827  N   GLY A  61       6.480  44.907 -69.897  1.00  0.00              
ATOM    828  CA  GLY A  61       5.932  44.006 -68.899  1.00  0.00              
ATOM    829  C   GLY A  61       4.417  44.073 -68.856  1.00  0.00              
ATOM    830  O   GLY A  61       3.808  43.890 -67.800  1.00  0.00              
ATOM    831  H   GLY A  61       6.964  44.521 -70.695  1.00  0.00              
ATOM    832 1HA  GLY A  61       6.232  42.985 -69.138  1.00  0.00              
ATOM    833 2HA  GLY A  61       6.323  44.279 -67.920  1.00  0.00              
ATOM    834  N   GLY A  62       3.798  44.335 -70.002  1.00  0.00              
ATOM    835  CA  GLY A  62       2.353  44.425 -70.034  1.00  0.00              
ATOM    836  C   GLY A  62       1.766  44.823 -71.370  1.00  0.00              
ATOM    837  O   GLY A  62       2.409  44.708 -72.418  1.00  0.00              
ATOM    838  H   GLY A  62       4.319  44.473 -70.856  1.00  0.00              
ATOM    839 1HA  GLY A  62       1.930  43.454 -69.775  1.00  0.00              
ATOM    840 2HA  GLY A  62       2.026  45.168 -69.307  1.00  0.00              
ATOM    841  N   VAL A  63       0.533  45.310 -71.314  1.00  0.00              
ATOM    842  CA  VAL A  63      -0.215  45.710 -72.495  1.00  0.00              
ATOM    843  C   VAL A  63      -0.002  47.174 -72.860  1.00  0.00              
ATOM    844  O   VAL A  63      -0.119  48.062 -72.011  1.00  0.00              
ATOM    845  CB  VAL A  63      -1.721  45.448 -72.274  1.00  0.00              
ATOM    846  CG1 VAL A  63      -2.517  45.864 -73.494  1.00  0.00              
ATOM    847  CG2 VAL A  63      -1.946  43.973 -71.974  1.00  0.00              
ATOM    848  H   VAL A  63       0.103  45.403 -70.405  1.00  0.00              
ATOM    849  HA  VAL A  63       0.122  45.169 -73.380  1.00  0.00              
ATOM    850  HB  VAL A  63      -2.054  46.010 -71.402  1.00  0.00              
ATOM    851 1HG1 VAL A  63      -3.576  45.672 -73.320  1.00  0.00              
ATOM    852 2HG1 VAL A  63      -2.367  46.927 -73.681  1.00  0.00              
ATOM    853 3HG1 VAL A  63      -2.183  45.292 -74.359  1.00  0.00              
ATOM    854 1HG2 VAL A  63      -3.009  43.791 -71.818  1.00  0.00              
ATOM    855 2HG2 VAL A  63      -1.594  43.374 -72.814  1.00  0.00              
ATOM    856 3HG2 VAL A  63      -1.395  43.696 -71.075  1.00  0.00              
ATOM    857  N   THR A  64       0.315  47.416 -74.127  1.00  0.00              
ATOM    858  CA  THR A  64       0.543  48.769 -74.624  1.00  0.00              
ATOM    859  C   THR A  64      -0.424  49.070 -75.763  1.00  0.00              
ATOM    860  O   THR A  64      -1.202  48.209 -76.175  1.00  0.00              
ATOM    861  CB  THR A  64       1.971  48.942 -75.164  1.00  0.00              
ATOM    862  OG1 THR A  64       2.137  48.125 -76.330  1.00  0.00              
ATOM    863  CG2 THR A  64       2.994  48.547 -74.106  1.00  0.00              
ATOM    864  H   THR A  64       0.400  46.637 -74.764  1.00  0.00              
ATOM    865  HA  THR A  64       0.346  49.491 -73.831  1.00  0.00              
ATOM    866  HB  THR A  64       2.121  49.985 -75.442  1.00  0.00              
ATOM    867  HG1 THR A  64       1.989  47.205 -76.099  1.00  0.00              
ATOM    868 1HG2 THR A  64       3.999  48.677 -74.507  1.00  0.00              
ATOM    869 2HG2 THR A  64       2.869  49.178 -73.226  1.00  0.00              
ATOM    870 3HG2 THR A  64       2.845  47.504 -73.829  1.00  0.00              
ATOM    871  N   GLU A  65      -0.362  50.292 -76.278  1.00  0.00              
ATOM    872  CA  GLU A  65      -1.236  50.695 -77.368  1.00  0.00              
ATOM    873  C   GLU A  65      -1.046  49.793 -78.589  1.00  0.00              
ATOM    874  O   GLU A  65      -2.008  49.479 -79.291  1.00  0.00              
ATOM    875  CB  GLU A  65      -0.964  52.156 -77.737  1.00  0.00              
ATOM    876  CG  GLU A  65      -2.119  52.851 -78.438  1.00  0.00              
ATOM    877  CD  GLU A  65      -3.419  52.757 -77.653  1.00  0.00              
ATOM    878  OE1 GLU A  65      -3.367  52.723 -76.406  1.00  0.00              
ATOM    879  OE2 GLU A  65      -4.497  52.732 -78.281  1.00  0.00              
ATOM    880  H   GLU A  65       0.303  50.957 -75.909  1.00  0.00              
ATOM    881  HA  GLU A  65      -2.278  50.590 -77.065  1.00  0.00              
ATOM    882 1HB  GLU A  65      -0.734  52.681 -76.810  1.00  0.00              
ATOM    883 2HB  GLU A  65      -0.088  52.163 -78.386  1.00  0.00              
ATOM    884 1HG  GLU A  65      -1.922  53.899 -78.663  1.00  0.00              
ATOM    885 2HG  GLU A  65      -2.226  52.295 -79.368  1.00  0.00              
ATOM    886  N   LYS A  66       0.189  49.371 -78.844  1.00  0.00              
ATOM    887  CA  LYS A  66       0.452  48.502 -79.987  1.00  0.00              
ATOM    888  C   LYS A  66      -0.304  47.185 -79.837  1.00  0.00              
ATOM    889  O   LYS A  66      -0.820  46.642 -80.813  1.00  0.00              
ATOM    890  CB  LYS A  66       1.949  48.218 -80.114  1.00  0.00              
ATOM    891  CG  LYS A  66       2.323  47.400 -81.340  1.00  0.00              
ATOM    892  CD  LYS A  66       1.998  48.147 -82.623  1.00  0.00              
ATOM    893  CE  LYS A  66       2.525  47.401 -83.839  1.00  0.00              
ATOM    894  NZ  LYS A  66       2.244  48.141 -85.100  1.00  0.00              
ATOM    895  H   LYS A  66       0.957  49.648 -78.249  1.00  0.00              
ATOM    896  HA  LYS A  66       0.092  48.976 -80.901  1.00  0.00              
ATOM    897 1HB  LYS A  66       2.455  49.183 -80.150  1.00  0.00              
ATOM    898 2HB  LYS A  66       2.251  47.684 -79.213  1.00  0.00              
ATOM    899 1HG  LYS A  66       3.392  47.189 -81.302  1.00  0.00              
ATOM    900 2HG  LYS A  66       1.768  46.463 -81.314  1.00  0.00              
ATOM    901 1HD  LYS A  66       0.915  48.253 -82.699  1.00  0.00              
ATOM    902 2HD  LYS A  66       2.455  49.135 -82.575  1.00  0.00              
ATOM    903 1HE  LYS A  66       3.600  47.272 -83.722  1.00  0.00              
ATOM    904 2HE  LYS A  66       2.045  46.423 -83.874  1.00  0.00              
ATOM    905 1HZ  LYS A  66       2.606  47.618 -85.885  1.00  0.00              
ATOM    906 2HZ  LYS A  66       1.246  48.260 -85.206  1.00  0.00              
ATOM    907 3HZ  LYS A  66       2.689  49.047 -85.065  1.00  0.00              
ATOM    908  N   ASP A  67      -0.358  46.666 -78.616  1.00  0.00              
ATOM    909  CA  ASP A  67      -1.063  45.418 -78.369  1.00  0.00              
ATOM    910  C   ASP A  67      -2.549  45.575 -78.656  1.00  0.00              
ATOM    911  O   ASP A  67      -3.173  44.689 -79.239  1.00  0.00              
ATOM    912  CB  ASP A  67      -0.827  44.979 -76.932  1.00  0.00              
ATOM    913  CG  ASP A  67       0.624  44.662 -76.676  1.00  0.00              
ATOM    914  OD1 ASP A  67       1.154  43.772 -77.371  1.00  0.00              
ATOM    915  OD2 ASP A  67       1.238  45.307 -75.799  1.00  0.00              
ATOM    916  H   ASP A  67       0.093  47.137 -77.845  1.00  0.00              
ATOM    917  HA  ASP A  67      -0.691  44.645 -79.042  1.00  0.00              
ATOM    918 1HB  ASP A  67      -1.210  45.684 -76.194  1.00  0.00              
ATOM    919 2HB  ASP A  67      -1.425  44.067 -76.910  1.00  0.00              
ATOM    920  N   ARG A  68      -3.120  46.706 -78.254  1.00  0.00              
ATOM    921  CA  ARG A  68      -4.532  46.946 -78.511  1.00  0.00              
ATOM    922  C   ARG A  68      -4.795  47.085 -80.003  1.00  0.00              
ATOM    923  O   ARG A  68      -5.838  46.652 -80.495  1.00  0.00              
ATOM    924  CB  ARG A  68      -5.004  48.175 -77.737  1.00  0.00              
ATOM    925  CG  ARG A  68      -5.103  47.938 -76.239  1.00  0.00              
ATOM    926  CD  ARG A  68      -5.734  49.119 -75.515  1.00  0.00              
ATOM    927  NE  ARG A  68      -4.771  50.176 -75.224  1.00  0.00              
ATOM    928  CZ  ARG A  68      -3.941  50.166 -74.185  1.00  0.00              
ATOM    929  NH1 ARG A  68      -3.957  49.151 -73.331  1.00  0.00              
ATOM    930  NH2 ARG A  68      -3.096  51.171 -74.000  1.00  0.00              
ATOM    931  H   ARG A  68      -2.582  47.409 -77.767  1.00  0.00              
ATOM    932  HA  ARG A  68      -5.120  46.095 -78.166  1.00  0.00              
ATOM    933 1HB  ARG A  68      -4.293  48.974 -77.943  1.00  0.00              
ATOM    934 2HB  ARG A  68      -5.981  48.447 -78.137  1.00  0.00              
ATOM    935 1HG  ARG A  68      -5.710  47.049 -76.068  1.00  0.00              
ATOM    936 2HG  ARG A  68      -4.098  47.773 -75.847  1.00  0.00              
ATOM    937 1HD  ARG A  68      -6.524  49.535 -76.139  1.00  0.00              
ATOM    938 2HD  ARG A  68      -6.159  48.771 -74.574  1.00  0.00              
ATOM    939  HE  ARG A  68      -4.584  51.034 -75.726  1.00  0.00              
ATOM    940 1HH1 ARG A  68      -4.601  48.385 -73.472  1.00  0.00              
ATOM    941 2HH1 ARG A  68      -3.325  49.148 -72.543  1.00  0.00              
ATOM    942 1HH2 ARG A  68      -3.085  51.944 -74.651  1.00  0.00              
ATOM    943 2HH2 ARG A  68      -2.468  51.160 -73.210  1.00  0.00              
ATOM    944  N   GLU A  69      -3.851  47.682 -80.723  1.00  0.00              
ATOM    945  CA  GLU A  69      -3.989  47.822 -82.164  1.00  0.00              
ATOM    946  C   GLU A  69      -3.985  46.428 -82.790  1.00  0.00              
ATOM    947  O   GLU A  69      -4.800  46.126 -83.658  1.00  0.00              
ATOM    948  CB  GLU A  69      -2.832  48.637 -82.742  1.00  0.00              
ATOM    949  CG  GLU A  69      -2.864  48.731 -84.256  1.00  0.00              
ATOM    950  CD  GLU A  69      -1.643  49.413 -84.835  1.00  0.00              
ATOM    951  OE1 GLU A  69      -1.610  49.608 -86.067  1.00  0.00              
ATOM    952  OE2 GLU A  69      -0.719  49.754 -84.068  1.00  0.00              
ATOM    953  H   GLU A  69      -3.025  48.045 -80.270  1.00  0.00              
ATOM    954  HA  GLU A  69      -4.942  48.297 -82.400  1.00  0.00              
ATOM    955 1HB  GLU A  69      -2.895  49.634 -82.305  1.00  0.00              
ATOM    956 2HB  GLU A  69      -1.909  48.156 -82.417  1.00  0.00              
ATOM    957 1HG  GLU A  69      -2.983  47.766 -84.748  1.00  0.00              
ATOM    958 2HG  GLU A  69      -3.738  49.350 -84.456  1.00  0.00              
ATOM    959  N   MET A  70      -3.062  45.576 -82.349  1.00  0.00              
ATOM    960  CA  MET A  70      -2.987  44.223 -82.887  1.00  0.00              
ATOM    961  C   MET A  70      -4.262  43.438 -82.592  1.00  0.00              
ATOM    962  O   MET A  70      -4.709  42.648 -83.417  1.00  0.00              
ATOM    963  CB  MET A  70      -1.766  43.481 -82.332  1.00  0.00              
ATOM    964  CG  MET A  70      -0.434  44.125 -82.701  1.00  0.00              
ATOM    965  SD  MET A  70      -0.221  44.453 -84.477  1.00  0.00              
ATOM    966  CE  MET A  70      -0.083  42.779 -85.114  1.00  0.00              
ATOM    967  H   MET A  70      -2.404  45.859 -81.637  1.00  0.00              
ATOM    968  HA  MET A  70      -2.891  44.259 -83.972  1.00  0.00              
ATOM    969 1HB  MET A  70      -1.876  43.455 -81.249  1.00  0.00              
ATOM    970 2HB  MET A  70      -1.806  42.465 -82.726  1.00  0.00              
ATOM    971 1HG  MET A  70      -0.355  45.072 -82.167  1.00  0.00              
ATOM    972 2HG  MET A  70       0.366  43.458 -82.379  1.00  0.00              
ATOM    973 1HE  MET A  70       0.052  42.810 -86.195  1.00  0.00              
ATOM    974 2HE  MET A  70       0.774  42.284 -84.655  1.00  0.00              
ATOM    975 3HE  MET A  70      -0.992  42.224 -84.878  1.00  0.00              
ATOM    976  N   ALA A  71      -4.846  43.656 -81.419  1.00  0.00              
ATOM    977  CA  ALA A  71      -6.081  42.973 -81.058  1.00  0.00              
ATOM    978  C   ALA A  71      -7.203  43.381 -82.019  1.00  0.00              
ATOM    979  O   ALA A  71      -7.959  42.541 -82.503  1.00  0.00              
ATOM    980  CB  ALA A  71      -6.464  43.316 -79.627  1.00  0.00              
ATOM    981  H   ALA A  71      -4.432  44.304 -80.764  1.00  0.00              
ATOM    982  HA  ALA A  71      -5.927  41.898 -81.155  1.00  0.00              
ATOM    983 1HB  ALA A  71      -7.388  42.801 -79.366  1.00  0.00              
ATOM    984 2HB  ALA A  71      -5.669  43.000 -78.951  1.00  0.00              
ATOM    985 3HB  ALA A  71      -6.611  44.391 -79.538  1.00  0.00              
ATOM    986  N   ARG A  72      -7.305  44.674 -82.302  1.00  0.00              
ATOM    987  CA  ARG A  72      -8.344  45.148 -83.207  1.00  0.00              
ATOM    988  C   ARG A  72      -8.124  44.626 -84.625  1.00  0.00              
ATOM    989  O   ARG A  72      -9.082  44.251 -85.311  1.00  0.00              
ATOM    990  CB  ARG A  72      -8.390  46.676 -83.210  1.00  0.00              
ATOM    991  CG  ARG A  72      -8.939  47.281 -81.933  1.00  0.00              
ATOM    992  CD  ARG A  72      -9.174  48.772 -82.103  1.00  0.00              
ATOM    993  NE  ARG A  72      -7.929  49.530 -82.107  1.00  0.00              
ATOM    994  CZ  ARG A  72      -7.273  49.881 -81.006  1.00  0.00              
ATOM    995  NH1 ARG A  72      -7.747  49.546 -79.809  1.00  0.00              
ATOM    996  NH2 ARG A  72      -6.148  50.567 -81.107  1.00  0.00              
ATOM    997  H   ARG A  72      -6.666  45.341 -81.894  1.00  0.00              
ATOM    998  HA  ARG A  72      -9.315  44.769 -82.885  1.00  0.00              
ATOM    999 1HB  ARG A  72      -7.371  47.025 -83.372  1.00  0.00              
ATOM   1000 2HB  ARG A  72      -9.014  46.973 -84.053  1.00  0.00              
ATOM   1001 1HG  ARG A  72      -9.879  46.785 -81.690  1.00  0.00              
ATOM   1002 2HG  ARG A  72      -8.220  47.109 -81.131  1.00  0.00              
ATOM   1003 1HD  ARG A  72      -9.688  48.944 -83.048  1.00  0.00              
ATOM   1004 2HD  ARG A  72      -9.795  49.128 -81.282  1.00  0.00              
ATOM   1005  HE  ARG A  72      -7.395  49.889 -82.888  1.00  0.00              
ATOM   1006 1HH1 ARG A  72      -8.608  49.023 -79.738  1.00  0.00              
ATOM   1007 2HH1 ARG A  72      -7.244  49.816 -78.976  1.00  0.00              
ATOM   1008 1HH2 ARG A  72      -5.794  50.820 -82.020  1.00  0.00              
ATOM   1009 2HH2 ARG A  72      -5.648  50.836 -80.273  1.00  0.00              
ATOM   1010  N   LEU A  73      -6.869  44.583 -85.063  1.00  0.00              
ATOM   1011  CA  LEU A  73      -6.567  44.088 -86.400  1.00  0.00              
ATOM   1012  C   LEU A  73      -6.839  42.586 -86.475  1.00  0.00              
ATOM   1013  O   LEU A  73      -7.209  42.071 -87.532  1.00  0.00              
ATOM   1014  CB  LEU A  73      -5.115  44.405 -86.765  1.00  0.00              
ATOM   1015  CG  LEU A  73      -4.829  45.902 -86.951  1.00  0.00              
ATOM   1016  CD1 LEU A  73      -3.344  46.127 -87.151  1.00  0.00              
ATOM   1017  CD2 LEU A  73      -5.621  46.435 -88.142  1.00  0.00              
ATOM   1018  H   LEU A  73      -6.112  44.894 -84.471  1.00  0.00              
ATOM   1019  HA  LEU A  73      -7.222  44.570 -87.124  1.00  0.00              
ATOM   1020 1HB  LEU A  73      -4.622  44.031 -85.869  1.00  0.00              
ATOM   1021 2HB  LEU A  73      -4.782  43.831 -87.629  1.00  0.00              
ATOM   1022  HG  LEU A  73      -5.189  46.414 -86.058  1.00  0.00              
ATOM   1023 1HD1 LEU A  73      -3.151  47.192 -87.282  1.00  0.00              
ATOM   1024 2HD1 LEU A  73      -2.800  45.766 -86.278  1.00  0.00              
ATOM   1025 3HD1 LEU A  73      -3.010  45.587 -88.036  1.00  0.00              
ATOM   1026 1HD2 LEU A  73      -5.415  47.498 -88.269  1.00  0.00              
ATOM   1027 2HD2 LEU A  73      -5.328  45.898 -89.044  1.00  0.00              
ATOM   1028 3HD2 LEU A  73      -6.687  46.292 -87.964  1.00  0.00              
ATOM   1029  N   THR A  74      -6.672  41.888 -85.353  1.00  0.00              
ATOM   1030  CA  THR A  74      -6.934  40.453 -85.304  1.00  0.00              
ATOM   1031  C   THR A  74      -8.434  40.215 -85.500  1.00  0.00              
ATOM   1032  O   THR A  74      -8.842  39.360 -86.289  1.00  0.00              
ATOM   1033  CB  THR A  74      -6.480  39.846 -83.954  1.00  0.00              
ATOM   1034  OG1 THR A  74      -5.051  39.932 -83.845  1.00  0.00              
ATOM   1035  CG2 THR A  74      -6.886  38.388 -83.858  1.00  0.00              
ATOM   1036  H   THR A  74      -6.357  42.360 -84.517  1.00  0.00              
ATOM   1037  HA  THR A  74      -6.408  39.954 -86.118  1.00  0.00              
ATOM   1038  HB  THR A  74      -6.944  40.404 -83.141  1.00  0.00              
ATOM   1039  HG1 THR A  74      -4.646  39.446 -84.567  1.00  0.00              
ATOM   1040 1HG2 THR A  74      -6.557  37.982 -82.901  1.00  0.00              
ATOM   1041 2HG2 THR A  74      -7.970  38.307 -83.935  1.00  0.00              
ATOM   1042 3HG2 THR A  74      -6.422  37.828 -84.669  1.00  0.00              
ATOM   1043  N   ASP A  75      -9.260  40.971 -84.784  1.00  0.00              
ATOM   1044  CA  ASP A  75     -10.706  40.821 -84.927  1.00  0.00              
ATOM   1045  C   ASP A  75     -11.162  41.159 -86.335  1.00  0.00              
ATOM   1046  O   ASP A  75     -12.089  40.540 -86.859  1.00  0.00              
ATOM   1047  CB  ASP A  75     -11.456  41.727 -83.952  1.00  0.00              
ATOM   1048  CG  ASP A  75     -11.512  41.162 -82.556  1.00  0.00              
ATOM   1049  OD1 ASP A  75     -11.440  39.926 -82.404  1.00  0.00              
ATOM   1050  OD2 ASP A  75     -11.651  41.958 -81.607  1.00  0.00              
ATOM   1051  H   ASP A  75      -8.898  41.655 -84.135  1.00  0.00              
ATOM   1052  HA  ASP A  75     -10.989  39.782 -84.752  1.00  0.00              
ATOM   1053 1HB  ASP A  75     -11.081  42.750 -83.934  1.00  0.00              
ATOM   1054 2HB  ASP A  75     -12.449  41.711 -84.401  1.00  0.00              
ATOM   1055  N   ALA A  76     -10.518  42.151 -86.936  1.00  0.00              
ATOM   1056  CA  ALA A  76     -10.876  42.572 -88.282  1.00  0.00              
ATOM   1057  C   ALA A  76     -10.738  41.429 -89.286  1.00  0.00              
ATOM   1058  O   ALA A  76     -11.451  41.390 -90.291  1.00  0.00              
ATOM   1059  CB  ALA A  76     -10.012  43.750 -88.700  1.00  0.00              
ATOM   1060  H   ALA A  76      -9.766  42.625 -86.456  1.00  0.00              
ATOM   1061  HA  ALA A  76     -11.923  42.875 -88.287  1.00  0.00              
ATOM   1062 1HB  ALA A  76     -10.285  44.060 -89.709  1.00  0.00              
ATOM   1063 2HB  ALA A  76     -10.169  44.580 -88.010  1.00  0.00              
ATOM   1064 3HB  ALA A  76      -8.964  43.456 -88.683  1.00  0.00              
ATOM   1065  N   LEU A  77      -9.828  40.499 -89.013  1.00  0.00              
ATOM   1066  CA  LEU A  77      -9.606  39.353 -89.895  1.00  0.00              
ATOM   1067  C   LEU A  77     -10.869  38.516 -90.056  1.00  0.00              
ATOM   1068  O   LEU A  77     -11.042  37.825 -91.060  1.00  0.00              
ATOM   1069  CB  LEU A  77      -8.496  38.459 -89.338  1.00  0.00              
ATOM   1070  CG  LEU A  77      -7.094  39.049 -89.180  1.00  0.00              
ATOM   1071  CD1 LEU A  77      -6.203  38.051 -88.447  1.00  0.00              
ATOM   1072  CD2 LEU A  77      -6.517  39.378 -90.548  1.00  0.00              
ATOM   1073  H   LEU A  77      -9.275  40.587 -88.173  1.00  0.00              
ATOM   1074  HA  LEU A  77      -9.344  39.705 -90.892  1.00  0.00              
ATOM   1075 1HB  LEU A  77      -8.907  38.261 -88.350  1.00  0.00              
ATOM   1076 2HB  LEU A  77      -8.415  37.524 -89.892  1.00  0.00              
ATOM   1077  HG  LEU A  77      -7.197  39.985 -88.630  1.00  0.00              
ATOM   1078 1HD1 LEU A  77      -5.203  38.470 -88.333  1.00  0.00              
ATOM   1079 2HD1 LEU A  77      -6.622  37.844 -87.462  1.00  0.00              
ATOM   1080 3HD1 LEU A  77      -6.145  37.126 -89.020  1.00  0.00              
ATOM   1081 1HD2 LEU A  77      -5.518  39.799 -90.429  1.00  0.00              
ATOM   1082 2HD2 LEU A  77      -6.460  38.469 -91.147  1.00  0.00              
ATOM   1083 3HD2 LEU A  77      -7.158  40.103 -91.049  1.00  0.00              
ATOM   1084  N   LEU A  78     -11.746  38.572 -89.061  1.00  0.00              
ATOM   1085  CA  LEU A  78     -12.986  37.805 -89.089  1.00  0.00              
ATOM   1086  C   LEU A  78     -14.031  38.430 -90.005  1.00  0.00              
ATOM   1087  O   LEU A  78     -14.934  37.741 -90.481  1.00  0.00              
ATOM   1088  CB  LEU A  78     -13.568  37.693 -87.676  1.00  0.00              
ATOM   1089  CG  LEU A  78     -12.691  37.067 -86.588  1.00  0.00              
ATOM   1090  CD1 LEU A  78     -13.396  37.180 -85.243  1.00  0.00              
ATOM   1091  CD2 LEU A  78     -12.400  35.613 -86.923  1.00  0.00              
ATOM   1092  H   LEU A  78     -11.550  39.161 -88.264  1.00  0.00              
ATOM   1093  HA  LEU A  78     -12.792  36.812 -89.494  1.00  0.00              
ATOM   1094 1HB  LEU A  78     -13.706  38.751 -87.457  1.00  0.00              
ATOM   1095 2HB  LEU A  78     -14.536  37.193 -87.677  1.00  0.00              
ATOM   1096  HG  LEU A  78     -11.741  37.601 -86.591  1.00  0.00              
ATOM   1097 1HD1 LEU A  78     -12.773  36.735 -84.467  1.00  0.00              
ATOM   1098 2HD1 LEU A  78     -13.569  38.231 -85.010  1.00  0.00              
ATOM   1099 3HD1 LEU A  78     -14.350  36.656 -85.287  1.00  0.00              
ATOM   1100 1HD2 LEU A  78     -11.775  35.179 -86.142  1.00  0.00              
ATOM   1101 2HD2 LEU A  78     -13.337  35.060 -86.988  1.00  0.00              
ATOM   1102 3HD2 LEU A  78     -11.878  35.557 -87.878  1.00  0.00              
ATOM   1103  N   GLN A  79     -13.898  39.730 -90.255  1.00  0.00              
ATOM   1104  CA  GLN A  79     -14.850  40.458 -91.089  1.00  0.00              
ATOM   1105  C   GLN A  79     -16.276  40.035 -90.758  1.00  0.00              
ATOM   1106  O   GLN A  79     -16.997  39.497 -91.600  1.00  0.00              
ATOM   1107  CB  GLN A  79     -14.566  40.238 -92.578  1.00  0.00              
ATOM   1108  CG  GLN A  79     -13.402  41.067 -93.105  1.00  0.00              
ATOM   1109  CD  GLN A  79     -12.069  40.360 -92.979  1.00  0.00              
ATOM   1110  OE1 GLN A  79     -11.010  40.981 -93.076  1.00  0.00              
ATOM   1111  NE2 GLN A  79     -12.114  39.051 -92.782  1.00  0.00              
ATOM   1112  H   GLN A  79     -13.114  40.226 -89.855  1.00  0.00              
ATOM   1113  HA  GLN A  79     -14.776  41.525 -90.881  1.00  0.00              
ATOM   1114 1HB  GLN A  79     -14.357  39.176 -92.705  1.00  0.00              
ATOM   1115 2HB  GLN A  79     -15.480  40.494 -93.114  1.00  0.00              
ATOM   1116 1HG  GLN A  79     -13.421  41.560 -94.077  1.00  0.00              
ATOM   1117 2HG  GLN A  79     -13.467  41.818 -92.317  1.00  0.00              
ATOM   1118 1HE2 GLN A  79     -11.265  38.529 -92.691  1.00  0.00              
ATOM   1119 2HE2 GLN A  79     -12.996  38.584 -92.723  1.00  0.00              
ATOM   1120  N   ARG A  80     -16.663  40.282 -89.512  1.00  0.00              
ATOM   1121  CA  ARG A  80     -17.990  39.947 -89.014  1.00  0.00              
ATOM   1122  C   ARG A  80     -19.035  40.907 -89.569  1.00  0.00              
ATOM   1123  O   ARG A  80     -20.089  40.424 -90.033  1.00  0.00              
ATOM   1124  OXT ARG A  80     -18.833  42.090 -89.552  1.00  0.00              
ATOM   1125  CB  ARG A  80     -17.993  40.002 -87.487  1.00  0.00              
ATOM   1126  CG  ARG A  80     -17.056  38.999 -86.834  1.00  0.00              
ATOM   1127  CD  ARG A  80     -16.795  39.358 -85.383  1.00  0.00              
ATOM   1128  NE  ARG A  80     -16.051  40.609 -85.268  1.00  0.00              
ATOM   1129  CZ  ARG A  80     -15.731  41.188 -84.115  1.00  0.00              
ATOM   1130  NH1 ARG A  80     -16.089  40.629 -82.968  1.00  0.00              
ATOM   1131  NH2 ARG A  80     -15.052  42.326 -84.111  1.00  0.00              
ATOM   1132  H   ARG A  80     -16.001  40.722 -88.889  1.00  0.00              
ATOM   1133  HA  ARG A  80     -18.270  38.948 -89.351  1.00  0.00              
ATOM   1134 1HB  ARG A  80     -17.705  41.014 -87.204  1.00  0.00              
ATOM   1135 2HB  ARG A  80     -19.017  39.812 -87.164  1.00  0.00              
ATOM   1136 1HG  ARG A  80     -17.513  38.011 -86.889  1.00  0.00              
ATOM   1137 2HG  ARG A  80     -16.115  38.995 -87.385  1.00  0.00              
ATOM   1138 1HD  ARG A  80     -17.749  39.465 -84.868  1.00  0.00              
ATOM   1139 2HD  ARG A  80     -16.219  38.559 -84.919  1.00  0.00              
ATOM   1140  HE  ARG A  80     -15.678  41.206 -85.994  1.00  0.00              
ATOM   1141 1HH1 ARG A  80     -16.606  39.761 -82.972  1.00  0.00              
ATOM   1142 2HH1 ARG A  80     -15.844  41.073 -82.095  1.00  0.00              
ATOM   1143 1HH2 ARG A  80     -14.779  42.751 -84.987  1.00  0.00              
ATOM   1144 2HH2 ARG A  80     -14.811  42.764 -83.234  1.00  0.00              
ATOM   1145  N   LYS B  10      -1.001  15.312 -67.673  1.00  0.00              
ATOM   1146  CA  LYS B  10      -0.049  14.327 -68.176  1.00  0.00              
ATOM   1147  C   LYS B  10       0.027  14.424 -69.700  1.00  0.00              
ATOM   1148  O   LYS B  10      -0.868  13.959 -70.404  1.00  0.00              
ATOM   1149  CB  LYS B  10      -0.497  12.927 -67.760  1.00  0.00              
ATOM   1150  CG  LYS B  10       0.543  11.847 -67.981  1.00  0.00              
ATOM   1151  CD  LYS B  10       1.785  12.101 -67.145  1.00  0.00              
ATOM   1152  CE  LYS B  10       2.753  10.939 -67.251  1.00  0.00              
ATOM   1153  NZ  LYS B  10       3.082  10.639 -68.669  1.00  0.00              
ATOM   1154 1H   LYS B  10      -1.803  15.014 -67.156  1.00  0.00              
ATOM   1155 2H   LYS B  10      -0.697  16.021 -67.036  1.00  0.00              
ATOM   1156 3H   LYS B  10      -1.480  15.915 -68.311  1.00  0.00              
ATOM   1157  HA  LYS B  10       0.945  14.540 -67.781  1.00  0.00              
ATOM   1158 1HB  LYS B  10      -0.751  12.974 -66.701  1.00  0.00              
ATOM   1159 2HB  LYS B  10      -1.391  12.692 -68.336  1.00  0.00              
ATOM   1160 1HG  LYS B  10       0.108  10.885 -67.704  1.00  0.00              
ATOM   1161 2HG  LYS B  10       0.810  11.833 -69.037  1.00  0.00              
ATOM   1162 1HD  LYS B  10       2.264  13.013 -67.502  1.00  0.00              
ATOM   1163 2HD  LYS B  10       1.484  12.234 -66.106  1.00  0.00              
ATOM   1164 1HE  LYS B  10       3.661  11.199 -66.709  1.00  0.00              
ATOM   1165 2HE  LYS B  10       2.291  10.066 -66.788  1.00  0.00              
ATOM   1166 1HZ  LYS B  10       3.727   9.862 -68.709  1.00  0.00              
ATOM   1167 2HZ  LYS B  10       2.237  10.400 -69.169  1.00  0.00              
ATOM   1168 3HZ  LYS B  10       3.507  11.450 -69.095  1.00  0.00              
ATOM   1169  N   ARG B  11       1.103  15.023 -70.204  1.00  0.00              
ATOM   1170  CA  ARG B  11       1.269  15.211 -71.641  1.00  0.00              
ATOM   1171  C   ARG B  11       2.713  15.018 -72.069  1.00  0.00              
ATOM   1172  O   ARG B  11       3.635  15.160 -71.266  1.00  0.00              
ATOM   1173  CB  ARG B  11       0.815  16.616 -72.010  1.00  0.00              
ATOM   1174  CG  ARG B  11       1.547  17.679 -71.211  1.00  0.00              
ATOM   1175  CD  ARG B  11       0.852  19.017 -71.281  1.00  0.00              
ATOM   1176  NE  ARG B  11       1.640  20.076 -70.654  1.00  0.00              
ATOM   1177  CZ  ARG B  11       1.939  20.129 -69.361  1.00  0.00              
ATOM   1178  NH1 ARG B  11       1.518  19.180 -68.536  1.00  0.00              
ATOM   1179  NH2 ARG B  11       2.659  21.139 -68.888  1.00  0.00              
ATOM   1180  H   ARG B  11       1.822  15.357 -69.578  1.00  0.00              
ATOM   1181  HA  ARG B  11       0.689  14.462 -72.180  1.00  0.00              
ATOM   1182 1HB  ARG B  11       1.001  16.741 -73.077  1.00  0.00              
ATOM   1183 2HB  ARG B  11      -0.257  16.664 -71.820  1.00  0.00              
ATOM   1184 1HG  ARG B  11       1.599  17.357 -70.170  1.00  0.00              
ATOM   1185 2HG  ARG B  11       2.557  17.778 -71.611  1.00  0.00              
ATOM   1186 1HD  ARG B  11       0.687  19.276 -72.326  1.00  0.00              
ATOM   1187 2HD  ARG B  11      -0.106  18.944 -70.769  1.00  0.00              
ATOM   1188  HE  ARG B  11       2.065  20.895 -71.069  1.00  0.00              
ATOM   1189 1HH1 ARG B  11       0.967  18.413 -68.894  1.00  0.00              
ATOM   1190 2HH1 ARG B  11       1.750  19.229 -67.555  1.00  0.00              
ATOM   1191 1HH2 ARG B  11       2.978  21.865 -69.515  1.00  0.00              
ATOM   1192 2HH2 ARG B  11       2.884  21.177 -67.905  1.00  0.00              
ATOM   1193  N   LEU B  12       2.891  14.698 -73.346  1.00  0.00              
ATOM   1194  CA  LEU B  12       4.205  14.486 -73.946  1.00  0.00              
ATOM   1195  C   LEU B  12       4.545  15.817 -74.605  1.00  0.00              
ATOM   1196  O   LEU B  12       3.881  16.226 -75.563  1.00  0.00              
ATOM   1197  CB  LEU B  12       4.097  13.369 -74.975  1.00  0.00              
ATOM   1198  CG  LEU B  12       5.361  12.755 -75.564  1.00  0.00              
ATOM   1199  CD1 LEU B  12       6.311  12.308 -74.462  1.00  0.00              
ATOM   1200  CD2 LEU B  12       4.947  11.580 -76.431  1.00  0.00              
ATOM   1201  H   LEU B  12       2.067  14.600 -73.921  1.00  0.00              
ATOM   1202  HA  LEU B  12       4.928  14.249 -73.166  1.00  0.00              
ATOM   1203 1HB  LEU B  12       3.602  12.614 -74.366  1.00  0.00              
ATOM   1204 2HB  LEU B  12       3.450  13.646 -75.807  1.00  0.00              
ATOM   1205  HG  LEU B  12       5.822  13.511 -76.200  1.00  0.00              
ATOM   1206 1HD1 LEU B  12       7.206  11.873 -74.908  1.00  0.00              
ATOM   1207 2HD1 LEU B  12       6.591  13.167 -73.852  1.00  0.00              
ATOM   1208 3HD1 LEU B  12       5.818  11.563 -73.838  1.00  0.00              
ATOM   1209 1HD2 LEU B  12       5.834  11.120 -76.867  1.00  0.00              
ATOM   1210 2HD2 LEU B  12       4.419  10.846 -75.821  1.00  0.00              
ATOM   1211 3HD2 LEU B  12       4.290  11.929 -77.228  1.00  0.00              
ATOM   1212  N   VAL B  13       5.597  16.467 -74.119  1.00  0.00              
ATOM   1213  CA  VAL B  13       5.956  17.802 -74.569  1.00  0.00              
ATOM   1214  C   VAL B  13       7.395  17.978 -75.026  1.00  0.00              
ATOM   1215  O   VAL B  13       8.318  17.371 -74.478  1.00  0.00              
ATOM   1216  CB  VAL B  13       5.704  18.818 -73.427  1.00  0.00              
ATOM   1217  CG1 VAL B  13       5.859  20.242 -73.934  1.00  0.00              
ATOM   1218  CG2 VAL B  13       4.326  18.598 -72.829  1.00  0.00              
ATOM   1219  H   VAL B  13       6.163  16.017 -73.413  1.00  0.00              
ATOM   1220  HA  VAL B  13       5.399  18.082 -75.464  1.00  0.00              
ATOM   1221  HB  VAL B  13       6.429  18.644 -72.632  1.00  0.00              
ATOM   1222 1HG1 VAL B  13       5.679  20.941 -73.117  1.00  0.00              
ATOM   1223 2HG1 VAL B  13       6.870  20.384 -74.315  1.00  0.00              
ATOM   1224 3HG1 VAL B  13       5.140  20.425 -74.732  1.00  0.00              
ATOM   1225 1HG2 VAL B  13       4.158  19.316 -72.027  1.00  0.00              
ATOM   1226 2HG2 VAL B  13       3.569  18.734 -73.602  1.00  0.00              
ATOM   1227 3HG2 VAL B  13       4.259  17.586 -72.429  1.00  0.00              
ATOM   1228  N   LYS B  14       7.574  18.842 -76.020  1.00  0.00              
ATOM   1229  CA  LYS B  14       8.892  19.176 -76.535  1.00  0.00              
ATOM   1230  C   LYS B  14       8.829  20.542 -77.199  1.00  0.00              
ATOM   1231  O   LYS B  14       7.838  20.888 -77.848  1.00  0.00              
ATOM   1232  CB  LYS B  14       9.378  18.140 -77.553  1.00  0.00              
ATOM   1233  CG  LYS B  14      10.754  18.468 -78.137  1.00  0.00              
ATOM   1234  CD  LYS B  14      11.274  17.357 -79.031  1.00  0.00              
ATOM   1235  CE  LYS B  14      12.556  17.773 -79.734  1.00  0.00              
ATOM   1236  NZ  LYS B  14      13.121  16.661 -80.544  1.00  0.00              
ATOM   1237  H   LYS B  14       6.761  19.279 -76.430  1.00  0.00              
ATOM   1238  HA  LYS B  14       9.606  19.234 -75.713  1.00  0.00              
ATOM   1239 1HB  LYS B  14       9.411  17.178 -77.039  1.00  0.00              
ATOM   1240 2HB  LYS B  14       8.635  18.100 -78.349  1.00  0.00              
ATOM   1241 1HG  LYS B  14      10.673  19.387 -78.718  1.00  0.00              
ATOM   1242 2HG  LYS B  14      11.451  18.620 -77.314  1.00  0.00              
ATOM   1243 1HD  LYS B  14      11.463  16.476 -78.416  1.00  0.00              
ATOM   1244 2HD  LYS B  14      10.511  17.122 -79.774  1.00  0.00              
ATOM   1245 1HE  LYS B  14      12.332  18.620 -80.381  1.00  0.00              
ATOM   1246 2HE  LYS B  14      13.278  18.078 -78.976  1.00  0.00              
ATOM   1247 1HZ  LYS B  14      13.970  16.972 -80.996  1.00  0.00              
ATOM   1248 2HZ  LYS B  14      13.328  15.877 -79.942  1.00  0.00              
ATOM   1249 3HZ  LYS B  14      12.450  16.380 -81.245  1.00  0.00              
ATOM   1250  N   THR B  15       9.882  21.328 -77.014  1.00  0.00              
ATOM   1251  CA  THR B  15       9.958  22.640 -77.633  1.00  0.00              
ATOM   1252  C   THR B  15      10.985  22.572 -78.752  1.00  0.00              
ATOM   1253  O   THR B  15      12.001  21.875 -78.646  1.00  0.00              
ATOM   1254  CB  THR B  15      10.373  23.727 -76.629  1.00  0.00              
ATOM   1255  OG1 THR B  15      11.650  23.402 -76.066  1.00  0.00              
ATOM   1256  CG2 THR B  15       9.339  23.846 -75.522  1.00  0.00              
ATOM   1257  H   THR B  15      10.646  21.013 -76.434  1.00  0.00              
ATOM   1258  HA  THR B  15       8.992  22.900 -78.067  1.00  0.00              
ATOM   1259  HB  THR B  15      10.458  24.680 -77.152  1.00  0.00              
ATOM   1260  HG1 THR B  15      12.048  24.194 -75.697  1.00  0.00              
ATOM   1261 1HG2 THR B  15       9.647  24.620 -74.820  1.00  0.00              
ATOM   1262 2HG2 THR B  15       8.373  24.109 -75.954  1.00  0.00              
ATOM   1263 3HG2 THR B  15       9.256  22.893 -75.000  1.00  0.00              
ATOM   1264  N   PHE B  16      10.696  23.280 -79.835  1.00  0.00              
ATOM   1265  CA  PHE B  16      11.565  23.334 -80.999  1.00  0.00              
ATOM   1266  C   PHE B  16      11.960  24.786 -81.212  1.00  0.00              
ATOM   1267  O   PHE B  16      11.103  25.672 -81.225  1.00  0.00              
ATOM   1268  CB  PHE B  16      10.826  22.799 -82.225  1.00  0.00              
ATOM   1269  CG  PHE B  16      10.417  21.357 -82.104  1.00  0.00              
ATOM   1270  CD1 PHE B  16       9.306  20.988 -81.344  1.00  0.00              
ATOM   1271  CD2 PHE B  16      11.152  20.363 -82.742  1.00  0.00              
ATOM   1272  CE1 PHE B  16       8.938  19.646 -81.224  1.00  0.00              
ATOM   1273  CE2 PHE B  16      10.790  19.020 -82.626  1.00  0.00              
ATOM   1274  CZ  PHE B  16       9.681  18.663 -81.866  1.00  0.00              
ATOM   1275  H   PHE B  16       9.831  23.802 -79.842  1.00  0.00              
ATOM   1276  HA  PHE B  16      12.466  22.748 -80.815  1.00  0.00              
ATOM   1277 1HB  PHE B  16       9.912  23.369 -82.391  1.00  0.00              
ATOM   1278 2HB  PHE B  16      11.462  22.869 -83.106  1.00  0.00              
ATOM   1279  HD1 PHE B  16       8.724  21.762 -80.842  1.00  0.00              
ATOM   1280  HD2 PHE B  16      12.022  20.643 -83.338  1.00  0.00              
ATOM   1281  HE1 PHE B  16       8.068  19.372 -80.628  1.00  0.00              
ATOM   1282  HE2 PHE B  16      11.375  18.252 -83.130  1.00  0.00              
ATOM   1283  HZ  PHE B  16       9.397  17.616 -81.772  1.00  0.00              
ATOM   1284  N   ALA B  17      13.258  25.027 -81.366  1.00  0.00              
ATOM   1285  CA  ALA B  17      13.779  26.376 -81.549  1.00  0.00              
ATOM   1286  C   ALA B  17      13.927  26.774 -83.010  1.00  0.00              
ATOM   1287  O   ALA B  17      14.255  25.951 -83.864  1.00  0.00              
ATOM   1288  CB  ALA B  17      15.123  26.508 -80.839  1.00  0.00              
ATOM   1289  H   ALA B  17      13.901  24.248 -81.355  1.00  0.00              
ATOM   1290  HA  ALA B  17      13.074  27.085 -81.114  1.00  0.00              
ATOM   1291 1HB  ALA B  17      15.509  27.519 -80.978  1.00  0.00              
ATOM   1292 2HB  ALA B  17      14.994  26.313 -79.774  1.00  0.00              
ATOM   1293 3HB  ALA B  17      15.827  25.791 -81.257  1.00  0.00              
ATOM   1294  N   PHE B  18      13.682  28.053 -83.283  1.00  0.00              
ATOM   1295  CA  PHE B  18      13.790  28.611 -84.625  1.00  0.00              
ATOM   1296  C   PHE B  18      14.401  30.005 -84.527  1.00  0.00              
ATOM   1297  O   PHE B  18      14.424  30.601 -83.456  1.00  0.00              
ATOM   1298  CB  PHE B  18      12.413  28.683 -85.288  1.00  0.00              
ATOM   1299  CG  PHE B  18      11.745  27.349 -85.417  1.00  0.00              
ATOM   1300  CD1 PHE B  18      10.963  26.843 -84.382  1.00  0.00              
ATOM   1301  CD2 PHE B  18      11.953  26.563 -86.545  1.00  0.00              
ATOM   1302  CE1 PHE B  18      10.402  25.572 -84.469  1.00  0.00              
ATOM   1303  CE2 PHE B  18      11.397  25.290 -86.639  1.00  0.00              
ATOM   1304  CZ  PHE B  18      10.620  24.796 -85.595  1.00  0.00              
ATOM   1305  H   PHE B  18      13.409  28.656 -82.520  1.00  0.00              
ATOM   1306  HA  PHE B  18      14.454  27.993 -85.230  1.00  0.00              
ATOM   1307 1HB  PHE B  18      11.746  29.314 -84.702  1.00  0.00              
ATOM   1308 2HB  PHE B  18      12.503  29.089 -86.295  1.00  0.00              
ATOM   1309  HD1 PHE B  18      10.790  27.456 -83.497  1.00  0.00              
ATOM   1310  HD2 PHE B  18      12.563  26.953 -87.361  1.00  0.00              
ATOM   1311  HE1 PHE B  18       9.792  25.189 -83.651  1.00  0.00              
ATOM   1312  HE2 PHE B  18      11.568  24.681 -87.526  1.00  0.00              
ATOM   1313  HZ  PHE B  18      10.186  23.799 -85.665  1.00  0.00              
ATOM   1314  N   PRO B  19      14.913  30.539 -85.647  1.00  0.00              
ATOM   1315  CA  PRO B  19      15.526  31.872 -85.650  1.00  0.00              
ATOM   1316  C   PRO B  19      14.536  33.035 -85.622  1.00  0.00              
ATOM   1317  O   PRO B  19      14.916  34.171 -85.337  1.00  0.00              
ATOM   1318  CB  PRO B  19      16.357  31.857 -86.927  1.00  0.00              
ATOM   1319  CG  PRO B  19      15.508  31.044 -87.845  1.00  0.00              
ATOM   1320  CD  PRO B  19      15.076  29.889 -86.961  1.00  0.00              
ATOM   1321  HA  PRO B  19      16.142  32.059 -84.758  1.00  0.00              
ATOM   1322 1HB  PRO B  19      16.530  32.874 -87.307  1.00  0.00              
ATOM   1323 2HB  PRO B  19      17.345  31.402 -86.759  1.00  0.00              
ATOM   1324 1HG  PRO B  19      14.654  31.629 -88.219  1.00  0.00              
ATOM   1325 2HG  PRO B  19      16.079  30.710 -88.724  1.00  0.00              
ATOM   1326 1HD  PRO B  19      14.137  29.430 -87.305  1.00  0.00              
ATOM   1327 2HD  PRO B  19      15.829  29.087 -86.926  1.00  0.00              
ATOM   1328  N   ASN B  20      13.270  32.754 -85.913  1.00  0.00              
ATOM   1329  CA  ASN B  20      12.249  33.794 -85.930  1.00  0.00              
ATOM   1330  C   ASN B  20      10.854  33.219 -85.701  1.00  0.00              
ATOM   1331  O   ASN B  20      10.707  32.086 -85.241  1.00  0.00              
ATOM   1332  CB  ASN B  20      12.284  34.529 -87.273  1.00  0.00              
ATOM   1333  CG  ASN B  20      12.225  33.580 -88.452  1.00  0.00              
ATOM   1334  OD1 ASN B  20      11.479  32.602 -88.437  1.00  0.00              
ATOM   1335  ND2 ASN B  20      13.006  33.869 -89.487  1.00  0.00              
ATOM   1336  H   ASN B  20      13.006  31.802 -86.126  1.00  0.00              
ATOM   1337  HA  ASN B  20      12.424  34.498 -85.115  1.00  0.00              
ATOM   1338 1HB  ASN B  20      11.644  35.392 -87.454  1.00  0.00              
ATOM   1339 2HB  ASN B  20      13.313  34.862 -87.135  1.00  0.00              
ATOM   1340 1HD2 ASN B  20      13.007  33.276 -90.293  1.00  0.00              
ATOM   1341 2HD2 ASN B  20      13.594  34.678 -89.460  1.00  0.00              
ATOM   1342  N   PHE B  21       9.834  34.010 -86.018  1.00  0.00              
ATOM   1343  CA  PHE B  21       8.446  33.587 -85.856  1.00  0.00              
ATOM   1344  C   PHE B  21       7.982  32.813 -87.086  1.00  0.00              
ATOM   1345  O   PHE B  21       7.319  31.784 -86.972  1.00  0.00              
ATOM   1346  CB  PHE B  21       7.538  34.794 -85.613  1.00  0.00              
ATOM   1347  CG  PHE B  21       6.090  34.436 -85.429  1.00  0.00              
ATOM   1348  CD1 PHE B  21       5.633  33.939 -84.217  1.00  0.00              
ATOM   1349  CD2 PHE B  21       5.184  34.594 -86.466  1.00  0.00              
ATOM   1350  CE1 PHE B  21       4.302  33.609 -84.047  1.00  0.00              
ATOM   1351  CE2 PHE B  21       3.853  34.266 -86.298  1.00  0.00              
ATOM   1352  CZ  PHE B  21       3.411  33.772 -85.087  1.00  0.00              
ATOM   1353  H   PHE B  21      10.027  34.931 -86.383  1.00  0.00              
ATOM   1354  HA  PHE B  21       8.362  32.912 -85.002  1.00  0.00              
ATOM   1355 1HB  PHE B  21       7.846  35.320 -84.710  1.00  0.00              
ATOM   1356 2HB  PHE B  21       7.584  35.474 -86.462  1.00  0.00              
ATOM   1357  HD1 PHE B  21       6.337  33.810 -83.394  1.00  0.00              
ATOM   1358  HD2 PHE B  21       5.533  34.983 -87.423  1.00  0.00              
ATOM   1359  HE1 PHE B  21       3.956  33.219 -83.090  1.00  0.00              
ATOM   1360  HE2 PHE B  21       3.150  34.396 -87.121  1.00  0.00              
ATOM   1361  HZ  PHE B  21       2.362  33.512 -84.954  1.00  0.00              
ATOM   1362  N   ARG B  22       8.336  33.325 -88.261  1.00  0.00              
ATOM   1363  CA  ARG B  22       7.958  32.721 -89.533  1.00  0.00              
ATOM   1364  C   ARG B  22       8.276  31.228 -89.625  1.00  0.00              
ATOM   1365  O   ARG B  22       7.413  30.423 -89.983  1.00  0.00              
ATOM   1366  CB  ARG B  22       8.565  33.478 -90.705  1.00  0.00              
ATOM   1367  CG  ARG B  22       8.140  32.980 -92.077  1.00  0.00              
ATOM   1368  CD  ARG B  22       8.831  33.645 -93.211  1.00  0.00              
ATOM   1369  NE  ARG B  22      10.256  33.365 -93.296  1.00  0.00              
ATOM   1370  CZ  ARG B  22      10.784  32.227 -93.786  1.00  0.00              
ATOM   1371  NH1 ARG B  22      10.014  31.245 -94.200  1.00  0.00              
ATOM   1372  NH2 ARG B  22      12.101  32.112 -93.816  1.00  0.00              
ATOM   1373  H   ARG B  22       8.892  34.168 -88.263  1.00  0.00              
ATOM   1374  HA  ARG B  22       6.878  32.786 -89.666  1.00  0.00              
ATOM   1375 1HB  ARG B  22       8.274  34.521 -90.595  1.00  0.00              
ATOM   1376 2HB  ARG B  22       9.648  33.391 -90.612  1.00  0.00              
ATOM   1377 1HG  ARG B  22       8.347  31.911 -92.138  1.00  0.00              
ATOM   1378 2HG  ARG B  22       7.068  33.149 -92.190  1.00  0.00              
ATOM   1379 1HD  ARG B  22       8.378  33.314 -94.145  1.00  0.00              
ATOM   1380 2HD  ARG B  22       8.715  34.723 -93.113  1.00  0.00              
ATOM   1381  HE  ARG B  22      11.042  33.938 -93.021  1.00  0.00              
ATOM   1382 1HH1 ARG B  22       9.009  31.341 -94.153  1.00  0.00              
ATOM   1383 2HH1 ARG B  22      10.430  30.400 -94.563  1.00  0.00              
ATOM   1384 1HH2 ARG B  22      12.679  32.870 -93.477  1.00  0.00              
ATOM   1385 2HH2 ARG B  22      12.523  31.270 -94.177  1.00  0.00              
ATOM   1386  N   GLU B  23       9.512  30.866 -89.307  1.00  0.00              
ATOM   1387  CA  GLU B  23       9.919  29.468 -89.368  1.00  0.00              
ATOM   1388  C   GLU B  23       9.205  28.619 -88.321  1.00  0.00              
ATOM   1389  O   GLU B  23       8.939  27.436 -88.551  1.00  0.00              
ATOM   1390  CB  GLU B  23      11.437  29.340 -89.199  1.00  0.00              
ATOM   1391  CG  GLU B  23      12.241  29.945 -90.341  1.00  0.00              
ATOM   1392  CD  GLU B  23      13.676  29.455 -90.374  1.00  0.00              
ATOM   1393  OE1 GLU B  23      14.448  29.931 -91.233  1.00  0.00              
ATOM   1394  OE2 GLU B  23      14.033  28.591 -89.546  1.00  0.00              
ATOM   1395  H   GLU B  23      10.185  31.562 -89.020  1.00  0.00              
ATOM   1396  HA  GLU B  23       9.647  29.045 -90.335  1.00  0.00              
ATOM   1397 1HB  GLU B  23      11.697  29.838 -88.265  1.00  0.00              
ATOM   1398 2HB  GLU B  23      11.660  28.276 -89.117  1.00  0.00              
ATOM   1399 1HG  GLU B  23      11.795  29.778 -91.322  1.00  0.00              
ATOM   1400 2HG  GLU B  23      12.237  31.012 -90.120  1.00  0.00              
ATOM   1401  N   ALA B  24       8.899  29.222 -87.174  1.00  0.00              
ATOM   1402  CA  ALA B  24       8.192  28.516 -86.109  1.00  0.00              
ATOM   1403  C   ALA B  24       6.791  28.184 -86.615  1.00  0.00              
ATOM   1404  O   ALA B  24       6.308  27.063 -86.466  1.00  0.00              
ATOM   1405  CB  ALA B  24       8.114  29.389 -84.860  1.00  0.00              
ATOM   1406  H   ALA B  24       9.160  30.187 -87.036  1.00  0.00              
ATOM   1407  HA  ALA B  24       8.725  27.591 -85.889  1.00  0.00              
ATOM   1408 1HB  ALA B  24       7.585  28.851 -84.073  1.00  0.00              
ATOM   1409 2HB  ALA B  24       9.122  29.628 -84.520  1.00  0.00              
ATOM   1410 3HB  ALA B  24       7.581  30.309 -85.092  1.00  0.00              
ATOM   1411  N   ARG B  25       6.147  29.165 -87.236  1.00  0.00              
ATOM   1412  CA  ARG B  25       4.811  28.969 -87.777  1.00  0.00              
ATOM   1413  C   ARG B  25       4.836  27.928 -88.901  1.00  0.00              
ATOM   1414  O   ARG B  25       3.929  27.099 -89.003  1.00  0.00              
ATOM   1415  CB  ARG B  25       4.176  30.276 -88.229  1.00  0.00              
ATOM   1416  CG  ARG B  25       2.750  30.151 -88.741  1.00  0.00              
ATOM   1417  CD  ARG B  25       2.237  31.365 -89.426  1.00  0.00              
ATOM   1418  NE  ARG B  25       2.972  31.737 -90.624  1.00  0.00              
ATOM   1419  CZ  ARG B  25       3.843  32.762 -90.700  1.00  0.00              
ATOM   1420  NH1 ARG B  25       4.062  33.543 -89.665  1.00  0.00              
ATOM   1421  NH2 ARG B  25       4.453  32.979 -91.852  1.00  0.00              
ATOM   1422  H   ARG B  25       6.591  30.066 -87.337  1.00  0.00              
ATOM   1423  HA  ARG B  25       4.152  28.581 -87.000  1.00  0.00              
ATOM   1424 1HB  ARG B  25       4.193  30.950 -87.374  1.00  0.00              
ATOM   1425 2HB  ARG B  25       4.808  30.678 -89.021  1.00  0.00              
ATOM   1426 1HG  ARG B  25       2.707  29.323 -89.449  1.00  0.00              
ATOM   1427 2HG  ARG B  25       2.096  29.940 -87.895  1.00  0.00              
ATOM   1428 1HD  ARG B  25       1.201  31.195 -89.719  1.00  0.00              
ATOM   1429 2HD  ARG B  25       2.286  32.207 -88.738  1.00  0.00              
ATOM   1430  HE  ARG B  25       2.959  31.318 -91.545  1.00  0.00              
ATOM   1431 1HH1 ARG B  25       3.574  33.375 -88.797  1.00  0.00              
ATOM   1432 2HH1 ARG B  25       4.718  34.306 -89.742  1.00  0.00              
ATOM   1433 1HH2 ARG B  25       4.260  32.381 -92.643  1.00  0.00              
ATOM   1434 2HH2 ARG B  25       5.110  33.741 -91.936  1.00  0.00              
ATOM   1435  N   ASP B  26       5.873  27.964 -89.740  1.00  0.00              
ATOM   1436  CA  ASP B  26       5.990  26.996 -90.831  1.00  0.00              
ATOM   1437  C   ASP B  26       6.012  25.575 -90.264  1.00  0.00              
ATOM   1438  O   ASP B  26       5.341  24.679 -90.773  1.00  0.00              
ATOM   1439  CB  ASP B  26       7.276  27.214 -91.643  1.00  0.00              
ATOM   1440  CG  ASP B  26       7.265  28.504 -92.452  1.00  0.00              
ATOM   1441  OD1 ASP B  26       6.170  29.001 -92.795  1.00  0.00              
ATOM   1442  OD2 ASP B  26       8.368  29.006 -92.757  1.00  0.00              
ATOM   1443  H   ASP B  26       6.590  28.665 -89.625  1.00  0.00              
ATOM   1444  HA  ASP B  26       5.121  27.072 -91.487  1.00  0.00              
ATOM   1445 1HB  ASP B  26       8.184  27.156 -91.042  1.00  0.00              
ATOM   1446 2HB  ASP B  26       7.228  26.356 -92.314  1.00  0.00              
ATOM   1447  N   PHE B  27       6.790  25.378 -89.205  1.00  0.00              
ATOM   1448  CA  PHE B  27       6.896  24.064 -88.585  1.00  0.00              
ATOM   1449  C   PHE B  27       5.562  23.649 -87.973  1.00  0.00              
ATOM   1450  O   PHE B  27       5.144  22.501 -88.099  1.00  0.00              
ATOM   1451  CB  PHE B  27       7.982  24.079 -87.512  1.00  0.00              
ATOM   1452  CG  PHE B  27       8.152  22.767 -86.805  1.00  0.00              
ATOM   1453  CD1 PHE B  27       8.641  21.654 -87.481  1.00  0.00              
ATOM   1454  CD2 PHE B  27       7.812  22.640 -85.462  1.00  0.00              
ATOM   1455  CE1 PHE B  27       8.790  20.431 -86.828  1.00  0.00              
ATOM   1456  CE2 PHE B  27       7.958  21.419 -84.802  1.00  0.00              
ATOM   1457  CZ  PHE B  27       8.447  20.316 -85.488  1.00  0.00              
ATOM   1458  H   PHE B  27       7.318  26.147 -88.820  1.00  0.00              
ATOM   1459  HA  PHE B  27       7.143  23.317 -89.340  1.00  0.00              
ATOM   1460 1HB  PHE B  27       8.946  24.321 -87.958  1.00  0.00              
ATOM   1461 2HB  PHE B  27       7.742  24.817 -86.747  1.00  0.00              
ATOM   1462  HD1 PHE B  27       8.910  21.747 -88.534  1.00  0.00              
ATOM   1463  HD2 PHE B  27       7.427  23.508 -84.925  1.00  0.00              
ATOM   1464  HE1 PHE B  27       9.175  19.568 -87.371  1.00  0.00              
ATOM   1465  HE2 PHE B  27       7.688  21.330 -83.750  1.00  0.00              
ATOM   1466  HZ  PHE B  27       8.561  19.363 -84.975  1.00  0.00              
ATOM   1467  N   ALA B  28       4.891  24.591 -87.321  1.00  0.00              
ATOM   1468  CA  ALA B  28       3.604  24.302 -86.710  1.00  0.00              
ATOM   1469  C   ALA B  28       2.618  23.799 -87.760  1.00  0.00              
ATOM   1470  O   ALA B  28       1.825  22.904 -87.497  1.00  0.00              
ATOM   1471  CB  ALA B  28       3.055  25.554 -86.022  1.00  0.00              
ATOM   1472  H   ALA B  28       5.274  25.522 -87.245  1.00  0.00              
ATOM   1473  HA  ALA B  28       3.737  23.511 -85.972  1.00  0.00              
ATOM   1474 1HB  ALA B  28       2.091  25.326 -85.568  1.00  0.00              
ATOM   1475 2HB  ALA B  28       3.751  25.880 -85.248  1.00  0.00              
ATOM   1476 3HB  ALA B  28       2.931  26.349 -86.756  1.00  0.00              
ATOM   1477  N   ASN B  29       2.664  24.378 -88.955  1.00  0.00              
ATOM   1478  CA  ASN B  29       1.765  23.952 -90.019  1.00  0.00              
ATOM   1479  C   ASN B  29       2.055  22.524 -90.473  1.00  0.00              
ATOM   1480  O   ASN B  29       1.137  21.790 -90.828  1.00  0.00              
ATOM   1481  CB  ASN B  29       1.830  24.899 -91.203  1.00  0.00              
ATOM   1482  CG  ASN B  29       0.899  26.074 -91.090  1.00  0.00              
ATOM   1483  OD1 ASN B  29      -0.307  25.963 -91.339  1.00  0.00              
ATOM   1484  ND2 ASN B  29       1.465  27.217 -90.795  1.00  0.00              
ATOM   1485  H   ASN B  29       3.324  25.120 -89.136  1.00  0.00              
ATOM   1486  HA  ASN B  29       0.736  23.947 -89.655  1.00  0.00              
ATOM   1487 1HB  ASN B  29       2.790  25.239 -91.594  1.00  0.00              
ATOM   1488 2HB  ASN B  29       1.396  24.172 -91.890  1.00  0.00              
ATOM   1489 1HD2 ASN B  29       0.907  28.042 -90.703  1.00  0.00              
ATOM   1490 2HD2 ASN B  29       2.454  27.265 -90.662  1.00  0.00              
ATOM   1491  N   ARG B  30       3.324  22.131 -90.456  1.00  0.00              
ATOM   1492  CA  ARG B  30       3.677  20.768 -90.839  1.00  0.00              
ATOM   1493  C   ARG B  30       3.166  19.800 -89.766  1.00  0.00              
ATOM   1494  O   ARG B  30       2.703  18.710 -90.085  1.00  0.00              
ATOM   1495  CB  ARG B  30       5.187  20.636 -91.005  1.00  0.00              
ATOM   1496  CG  ARG B  30       5.733  21.443 -92.177  1.00  0.00              
ATOM   1497  CD  ARG B  30       7.230  21.260 -92.324  1.00  0.00              
ATOM   1498  NE  ARG B  30       7.575  19.881 -92.647  1.00  0.00              
ATOM   1499  CZ  ARG B  30       8.792  19.363 -92.511  1.00  0.00              
ATOM   1500  NH1 ARG B  30       9.787  20.113 -92.054  1.00  0.00              
ATOM   1501  NH2 ARG B  30       9.011  18.095 -92.829  1.00  0.00              
ATOM   1502  H   ARG B  30       4.057  22.768 -90.177  1.00  0.00              
ATOM   1503  HA  ARG B  30       3.189  20.512 -91.780  1.00  0.00              
ATOM   1504 1HB  ARG B  30       5.640  20.973 -90.074  1.00  0.00              
ATOM   1505 2HB  ARG B  30       5.399  19.576 -91.149  1.00  0.00              
ATOM   1506 1HG  ARG B  30       5.236  21.110 -93.089  1.00  0.00              
ATOM   1507 2HG  ARG B  30       5.510  22.496 -92.006  1.00  0.00              
ATOM   1508 1HD  ARG B  30       7.589  21.909 -93.123  1.00  0.00              
ATOM   1509 2HD  ARG B  30       7.713  21.534 -91.387  1.00  0.00              
ATOM   1510  HE  ARG B  30       6.990  19.137 -93.003  1.00  0.00              
ATOM   1511 1HH1 ARG B  30       9.617  21.078 -91.808  1.00  0.00              
ATOM   1512 2HH1 ARG B  30      10.710  19.715 -91.954  1.00  0.00              
ATOM   1513 1HH2 ARG B  30       8.251  17.525 -93.174  1.00  0.00              
ATOM   1514 2HH2 ARG B  30       9.936  17.706 -92.725  1.00  0.00              
ATOM   1515  N   VAL B  31       3.253  20.198 -88.497  1.00  0.00              
ATOM   1516  CA  VAL B  31       2.760  19.351 -87.415  1.00  0.00              
ATOM   1517  C   VAL B  31       1.238  19.249 -87.563  1.00  0.00              
ATOM   1518  O   VAL B  31       0.652  18.199 -87.316  1.00  0.00              
ATOM   1519  CB  VAL B  31       3.122  19.928 -86.021  1.00  0.00              
ATOM   1520  CG1 VAL B  31       2.542  19.044 -84.919  1.00  0.00              
ATOM   1521  CG2 VAL B  31       4.634  20.012 -85.868  1.00  0.00              
ATOM   1522  H   VAL B  31       3.663  21.094 -88.273  1.00  0.00              
ATOM   1523  HA  VAL B  31       3.160  18.339 -87.489  1.00  0.00              
ATOM   1524  HB  VAL B  31       2.736  20.944 -85.947  1.00  0.00              
ATOM   1525 1HG1 VAL B  31       2.802  19.459 -83.945  1.00  0.00              
ATOM   1526 2HG1 VAL B  31       1.457  19.005 -85.017  1.00  0.00              
ATOM   1527 3HG1 VAL B  31       2.952  18.038 -85.005  1.00  0.00              
ATOM   1528 1HG2 VAL B  31       4.880  20.418 -84.887  1.00  0.00              
ATOM   1529 2HG2 VAL B  31       5.065  19.015 -85.967  1.00  0.00              
ATOM   1530 3HG2 VAL B  31       5.043  20.662 -86.642  1.00  0.00              
ATOM   1531  N   ARG B  32       0.606  20.341 -87.986  1.00  0.00              
ATOM   1532  CA  ARG B  32      -0.835  20.329 -88.185  1.00  0.00              
ATOM   1533  C   ARG B  32      -1.257  19.358 -89.280  1.00  0.00              
ATOM   1534  O   ARG B  32      -2.259  18.656 -89.142  1.00  0.00              
ATOM   1535  CB  ARG B  32      -1.381  21.725 -88.446  1.00  0.00              
ATOM   1536  CG  ARG B  32      -2.856  21.777 -88.812  1.00  0.00              
ATOM   1537  CD  ARG B  32      -3.371  23.143 -89.086  1.00  0.00              
ATOM   1538  NE  ARG B  32      -2.791  23.783 -90.255  1.00  0.00              
ATOM   1539  CZ  ARG B  32      -3.143  23.515 -91.528  1.00  0.00              
ATOM   1540  NH1 ARG B  32      -4.042  22.596 -91.802  1.00  0.00              
ATOM   1541  NH2 ARG B  32      -2.542  24.184 -92.496  1.00  0.00              
ATOM   1542  H   ARG B  32       1.121  21.190 -88.173  1.00  0.00              
ATOM   1543  HA  ARG B  32      -1.330  19.987 -87.275  1.00  0.00              
ATOM   1544 1HB  ARG B  32      -1.215  22.306 -87.539  1.00  0.00              
ATOM   1545 2HB  ARG B  32      -0.794  22.149 -89.261  1.00  0.00              
ATOM   1546 1HG  ARG B  32      -3.012  21.174 -89.707  1.00  0.00              
ATOM   1547 2HG  ARG B  32      -3.432  21.359 -87.987  1.00  0.00              
ATOM   1548 1HD  ARG B  32      -4.448  23.090 -89.243  1.00  0.00              
ATOM   1549 2HD  ARG B  32      -3.160  23.779 -88.227  1.00  0.00              
ATOM   1550  HE  ARG B  32      -2.072  24.493 -90.312  1.00  0.00              
ATOM   1551 1HH1 ARG B  32      -4.479  22.080 -91.052  1.00  0.00              
ATOM   1552 2HH1 ARG B  32      -4.291  22.409 -92.763  1.00  0.00              
ATOM   1553 1HH2 ARG B  32      -1.840  24.875 -92.268  1.00  0.00              
ATOM   1554 2HH2 ARG B  32      -2.786  24.002 -93.458  1.00  0.00              
ATOM   1555  N   ALA B  33      -0.494  19.309 -90.370  1.00  0.00              
ATOM   1556  CA  ALA B  33      -0.804  18.402 -91.475  1.00  0.00              
ATOM   1557  C   ALA B  33      -0.665  16.960 -91.000  1.00  0.00              
ATOM   1558  O   ALA B  33      -1.466  16.092 -91.351  1.00  0.00              
ATOM   1559  CB  ALA B  33       0.131  18.661 -92.651  1.00  0.00              
ATOM   1560  H   ALA B  33       0.315  19.910 -90.439  1.00  0.00              
ATOM   1561  HA  ALA B  33      -1.837  18.566 -91.783  1.00  0.00              
ATOM   1562 1HB  ALA B  33      -0.113  17.978 -93.466  1.00  0.00              
ATOM   1563 2HB  ALA B  33       0.010  19.690 -92.992  1.00  0.00              
ATOM   1564 3HB  ALA B  33       1.162  18.499 -92.339  1.00  0.00              
ATOM   1565  N   LEU B  34       0.362  16.714 -90.195  1.00  0.00              
ATOM   1566  CA  LEU B  34       0.609  15.393 -89.637  1.00  0.00              
ATOM   1567  C   LEU B  34      -0.584  14.983 -88.770  1.00  0.00              
ATOM   1568  O   LEU B  34      -1.082  13.859 -88.861  1.00  0.00              
ATOM   1569  CB  LEU B  34       1.890  15.429 -88.801  1.00  0.00              
ATOM   1570  CG  LEU B  34       2.168  14.263 -87.854  1.00  0.00              
ATOM   1571  CD1 LEU B  34       2.305  12.973 -88.646  1.00  0.00              
ATOM   1572  CD2 LEU B  34       3.434  14.546 -87.056  1.00  0.00              
ATOM   1573  H   LEU B  34       0.990  17.471 -89.964  1.00  0.00              
ATOM   1574  HA  LEU B  34       0.697  14.667 -90.445  1.00  0.00              
ATOM   1575 1HB  LEU B  34       2.626  15.417 -89.603  1.00  0.00              
ATOM   1576 2HB  LEU B  34       1.981  16.360 -88.240  1.00  0.00              
ATOM   1577  HG  LEU B  34       1.336  14.210 -87.152  1.00  0.00              
ATOM   1578 1HD1 LEU B  34       2.502  12.147 -87.964  1.00  0.00              
ATOM   1579 2HD1 LEU B  34       1.381  12.781 -89.190  1.00  0.00              
ATOM   1580 3HD1 LEU B  34       3.129  13.065 -89.351  1.00  0.00              
ATOM   1581 1HD2 LEU B  34       3.632  13.713 -86.381  1.00  0.00              
ATOM   1582 2HD2 LEU B  34       4.276  14.667 -87.738  1.00  0.00              
ATOM   1583 3HD2 LEU B  34       3.303  15.459 -86.476  1.00  0.00              
ATOM   1584  N   ALA B  35      -1.041  15.911 -87.934  1.00  0.00              
ATOM   1585  CA  ALA B  35      -2.172  15.667 -87.046  1.00  0.00              
ATOM   1586  C   ALA B  35      -3.424  15.290 -87.835  1.00  0.00              
ATOM   1587  O   ALA B  35      -4.173  14.396 -87.442  1.00  0.00              
ATOM   1588  CB  ALA B  35      -2.442  16.907 -86.198  1.00  0.00              
ATOM   1589  H   ALA B  35      -0.586  16.812 -87.915  1.00  0.00              
ATOM   1590  HA  ALA B  35      -1.933  14.825 -86.397  1.00  0.00              
ATOM   1591 1HB  ALA B  35      -3.288  16.718 -85.538  1.00  0.00              
ATOM   1592 2HB  ALA B  35      -1.559  17.138 -85.601  1.00  0.00              
ATOM   1593 3HB  ALA B  35      -2.671  17.750 -86.849  1.00  0.00              
ATOM   1594  N   GLU B  36      -3.648  15.981 -88.949  1.00  0.00              
ATOM   1595  CA  GLU B  36      -4.810  15.719 -89.790  1.00  0.00              
ATOM   1596  C   GLU B  36      -4.753  14.310 -90.377  1.00  0.00              
ATOM   1597  O   GLU B  36      -5.773  13.623 -90.457  1.00  0.00              
ATOM   1598  CB  GLU B  36      -4.905  16.756 -90.912  1.00  0.00              
ATOM   1599  CG  GLU B  36      -5.285  18.154 -90.445  1.00  0.00              
ATOM   1600  CD  GLU B  36      -5.238  19.140 -91.579  1.00  0.00              
ATOM   1601  OE1 GLU B  36      -4.854  18.757 -92.658  1.00  0.00              
ATOM   1602  OE2 GLU B  36      -5.691  20.245 -91.398  1.00  0.00              
ATOM   1603  H   GLU B  36      -2.997  16.705 -89.219  1.00  0.00              
ATOM   1604  HA  GLU B  36      -5.720  15.771 -89.190  1.00  0.00              
ATOM   1605 1HB  GLU B  36      -3.929  16.789 -91.397  1.00  0.00              
ATOM   1606 2HB  GLU B  36      -5.651  16.393 -91.619  1.00  0.00              
ATOM   1607 1HG  GLU B  36      -6.263  18.200 -89.966  1.00  0.00              
ATOM   1608 2HG  GLU B  36      -4.513  18.400 -89.718  1.00  0.00              
ATOM   1609  N   ARG B  37      -3.561  13.883 -90.784  1.00  0.00              
ATOM   1610  CA  ARG B  37      -3.380  12.558 -91.372  1.00  0.00              
ATOM   1611  C   ARG B  37      -3.589  11.425 -90.369  1.00  0.00              
ATOM   1612  O   ARG B  37      -4.158  10.385 -90.704  1.00  0.00              
ATOM   1613  CB  ARG B  37      -1.974  12.420 -91.969  1.00  0.00              
ATOM   1614  CG  ARG B  37      -1.649  13.375 -93.103  1.00  0.00              
ATOM   1615  CD  ARG B  37      -0.431  12.888 -93.883  1.00  0.00              
ATOM   1616  NE  ARG B  37       0.793  12.865 -93.084  1.00  0.00              
ATOM   1617  CZ  ARG B  37       1.523  13.939 -92.797  1.00  0.00              
ATOM   1618  NH1 ARG B  37       1.160  15.133 -93.244  1.00  0.00              
ATOM   1619  NH2 ARG B  37       2.624  13.819 -92.066  1.00  0.00              
ATOM   1620  H   ARG B  37      -2.761  14.491 -90.685  1.00  0.00              
ATOM   1621  HA  ARG B  37      -4.125  12.395 -92.151  1.00  0.00              
ATOM   1622 1HB  ARG B  37      -1.266  12.581 -91.157  1.00  0.00              
ATOM   1623 2HB  ARG B  37      -1.882  11.396 -92.332  1.00  0.00              
ATOM   1624 1HG  ARG B  37      -2.513  13.434 -93.765  1.00  0.00              
ATOM   1625 2HG  ARG B  37      -1.449  14.360 -92.680  1.00  0.00              
ATOM   1626 1HD  ARG B  37      -0.621  11.877 -94.241  1.00  0.00              
ATOM   1627 2HD  ARG B  37      -0.268  13.550 -94.733  1.00  0.00              
ATOM   1628  HE  ARG B  37       1.261  12.083 -92.644  1.00  0.00              
ATOM   1629 1HH1 ARG B  37       0.325  15.226 -93.805  1.00  0.00              
ATOM   1630 2HH1 ARG B  37       1.718  15.944 -93.022  1.00  0.00              
ATOM   1631 1HH2 ARG B  37       2.905  12.908 -91.728  1.00  0.00              
ATOM   1632 2HH2 ARG B  37       3.175  14.636 -91.851  1.00  0.00              
ATOM   1633  N   GLU B  38      -3.127  11.632 -89.139  1.00  0.00              
ATOM   1634  CA  GLU B  38      -3.228  10.618 -88.096  1.00  0.00              
ATOM   1635  C   GLU B  38      -4.466  10.721 -87.213  1.00  0.00              
ATOM   1636  O   GLU B  38      -4.649   9.914 -86.296  1.00  0.00              
ATOM   1637  CB  GLU B  38      -1.976  10.668 -87.221  1.00  0.00              
ATOM   1638  CG  GLU B  38      -0.687  10.473 -88.002  1.00  0.00              
ATOM   1639  CD  GLU B  38      -0.616   9.113 -88.667  1.00  0.00              
ATOM   1640  OE1 GLU B  38       0.267   8.914 -89.529  1.00  0.00              
ATOM   1641  OE2 GLU B  38      -1.439   8.240 -88.322  1.00  0.00              
ATOM   1642  H   GLU B  38      -2.694  12.519 -88.924  1.00  0.00              
ATOM   1643  HA  GLU B  38      -3.306   9.629 -88.549  1.00  0.00              
ATOM   1644 1HB  GLU B  38      -1.969  11.641 -86.730  1.00  0.00              
ATOM   1645 2HB  GLU B  38      -2.079   9.883 -86.471  1.00  0.00              
ATOM   1646 1HG  GLU B  38      -0.516  11.241 -88.756  1.00  0.00              
ATOM   1647 2HG  GLU B  38       0.087  10.536 -87.240  1.00  0.00              
ATOM   1648  N   ASN B  39      -5.309  11.711 -87.478  1.00  0.00              
ATOM   1649  CA  ASN B  39      -6.525  11.903 -86.699  1.00  0.00              
ATOM   1650  C   ASN B  39      -6.267  12.084 -85.203  1.00  0.00              
ATOM   1651  O   ASN B  39      -7.050  11.629 -84.366  1.00  0.00              
ATOM   1652  CB  ASN B  39      -7.483  10.728 -86.915  1.00  0.00              
ATOM   1653  CG  ASN B  39      -7.954  10.623 -88.350  1.00  0.00              
ATOM   1654  OD1 ASN B  39      -8.463  11.590 -88.918  1.00  0.00              
ATOM   1655  ND2 ASN B  39      -7.790   9.448 -88.945  1.00  0.00              
ATOM   1656  H   ASN B  39      -5.105  12.345 -88.236  1.00  0.00              
ATOM   1657  HA  ASN B  39      -7.023  12.822 -87.012  1.00  0.00              
ATOM   1658 1HB  ASN B  39      -7.248   9.737 -86.524  1.00  0.00              
ATOM   1659 2HB  ASN B  39      -8.272  11.177 -86.313  1.00  0.00              
ATOM   1660 1HD2 ASN B  39      -8.084   9.323 -89.894  1.00  0.00              
ATOM   1661 2HD2 ASN B  39      -7.374   8.689 -88.446  1.00  0.00              
ATOM   1662  N   HIS B  40      -5.164  12.748 -84.868  1.00  0.00              
ATOM   1663  CA  HIS B  40      -4.826  13.011 -83.476  1.00  0.00              
ATOM   1664  C   HIS B  40      -4.156  14.374 -83.468  1.00  0.00              
ATOM   1665  O   HIS B  40      -3.148  14.586 -84.145  1.00  0.00              
ATOM   1666  CB  HIS B  40      -3.891  11.934 -82.927  1.00  0.00              
ATOM   1667  CG  HIS B  40      -3.773  11.947 -81.435  1.00  0.00              
ATOM   1668  ND1 HIS B  40      -4.866  11.856 -80.601  1.00  0.00              
ATOM   1669  CD2 HIS B  40      -2.691  12.044 -80.626  1.00  0.00              
ATOM   1670  CE1 HIS B  40      -4.464  11.896 -79.344  1.00  0.00              
ATOM   1671  NE2 HIS B  40      -3.148  12.009 -79.331  1.00  0.00              
ATOM   1672  H   HIS B  40      -4.544  13.077 -85.596  1.00  0.00              
ATOM   1673  HA  HIS B  40      -5.736  13.039 -82.877  1.00  0.00              
ATOM   1674 1HB  HIS B  40      -4.254  10.943 -83.204  1.00  0.00              
ATOM   1675 2HB  HIS B  40      -2.885  12.074 -83.322  1.00  0.00              
ATOM   1676  HD2 HIS B  40      -1.623  12.135 -80.826  1.00  0.00              
ATOM   1677  HE1 HIS B  40      -5.185  11.837 -78.529  1.00  0.00              
ATOM   1678  HE2 HIS B  40      -2.565  12.061 -78.508  1.00  0.00              
ATOM   1679  N   HIS B  41      -4.718  15.293 -82.695  1.00  0.00              
ATOM   1680  CA  HIS B  41      -4.220  16.655 -82.671  1.00  0.00              
ATOM   1681  C   HIS B  41      -3.529  17.094 -81.401  1.00  0.00              
ATOM   1682  O   HIS B  41      -3.940  16.754 -80.295  1.00  0.00              
ATOM   1683  CB  HIS B  41      -5.375  17.620 -82.958  1.00  0.00              
ATOM   1684  CG  HIS B  41      -6.151  17.280 -84.192  1.00  0.00              
ATOM   1685  ND1 HIS B  41      -5.747  17.665 -85.454  1.00  0.00              
ATOM   1686  CD2 HIS B  41      -7.305  16.593 -84.359  1.00  0.00              
ATOM   1687  CE1 HIS B  41      -6.621  17.228 -86.344  1.00  0.00              
ATOM   1688  NE2 HIS B  41      -7.575  16.575 -85.705  1.00  0.00              
ATOM   1689  H   HIS B  41      -5.504  15.046 -82.112  1.00  0.00              
ATOM   1690  HA  HIS B  41      -3.450  16.777 -83.431  1.00  0.00              
ATOM   1691 1HB  HIS B  41      -6.086  17.613 -82.131  1.00  0.00              
ATOM   1692 2HB  HIS B  41      -4.993  18.631 -83.098  1.00  0.00              
ATOM   1693  HD2 HIS B  41      -7.983  16.103 -83.660  1.00  0.00              
ATOM   1694  HE1 HIS B  41      -6.480  17.429 -87.406  1.00  0.00              
ATOM   1695  HE2 HIS B  41      -8.377  16.131 -86.130  1.00  0.00              
ATOM   1696  N   PRO B  42      -2.472  17.897 -81.549  1.00  0.00              
ATOM   1697  CA  PRO B  42      -1.703  18.398 -80.414  1.00  0.00              
ATOM   1698  C   PRO B  42      -2.205  19.755 -79.970  1.00  0.00              
ATOM   1699  O   PRO B  42      -3.164  20.301 -80.524  1.00  0.00              
ATOM   1700  CB  PRO B  42      -0.318  18.542 -81.012  1.00  0.00              
ATOM   1701  CG  PRO B  42      -0.650  19.154 -82.365  1.00  0.00              
ATOM   1702  CD  PRO B  42      -1.865  18.340 -82.824  1.00  0.00              
ATOM   1703  HA  PRO B  42      -1.790  17.757 -79.525  1.00  0.00              
ATOM   1704 1HB  PRO B  42       0.322  19.188 -80.394  1.00  0.00              
ATOM   1705 2HB  PRO B  42       0.190  17.569 -81.094  1.00  0.00              
ATOM   1706 1HG  PRO B  42      -0.879  20.226 -82.271  1.00  0.00              
ATOM   1707 2HG  PRO B  42       0.197  19.066 -83.060  1.00  0.00              
ATOM   1708 1HD  PRO B  42      -2.572  18.944 -83.412  1.00  0.00              
ATOM   1709 2HD  PRO B  42      -1.579  17.481 -83.449  1.00  0.00              
ATOM   1710  N   ARG B  43      -1.561  20.276 -78.933  1.00  0.00              
ATOM   1711  CA  ARG B  43      -1.800  21.642 -78.513  1.00  0.00              
ATOM   1712  C   ARG B  43      -0.464  22.260 -78.929  1.00  0.00              
ATOM   1713  O   ARG B  43       0.608  21.814 -78.494  1.00  0.00              
ATOM   1714  CB  ARG B  43      -2.162  21.825 -77.047  1.00  0.00              
ATOM   1715  CG  ARG B  43      -2.559  23.240 -76.658  1.00  0.00              
ATOM   1716  CD  ARG B  43      -3.003  23.386 -75.248  1.00  0.00              
ATOM   1717  NE  ARG B  43      -1.938  23.266 -74.265  1.00  0.00              
ATOM   1718  CZ  ARG B  43      -2.122  23.289 -72.931  1.00  0.00              
ATOM   1719  NH1 ARG B  43      -3.318  23.464 -72.415  1.00  0.00              
ATOM   1720  NH2 ARG B  43      -1.062  23.154 -72.152  1.00  0.00              
ATOM   1721  H   ARG B  43      -0.892  19.715 -78.425  1.00  0.00              
ATOM   1722  HA  ARG B  43      -2.663  22.045 -79.043  1.00  0.00              
ATOM   1723 1HB  ARG B  43      -2.990  21.149 -76.837  1.00  0.00              
ATOM   1724 2HB  ARG B  43      -1.292  21.524 -76.464  1.00  0.00              
ATOM   1725 1HG  ARG B  43      -1.701  23.895 -76.809  1.00  0.00              
ATOM   1726 2HG  ARG B  43      -3.378  23.560 -77.303  1.00  0.00              
ATOM   1727 1HD  ARG B  43      -3.456  24.369 -75.119  1.00  0.00              
ATOM   1728 2HD  ARG B  43      -3.740  22.615 -75.027  1.00  0.00              
ATOM   1729  HE  ARG B  43      -0.942  23.152 -74.404  1.00  0.00              
ATOM   1730 1HH1 ARG B  43      -4.115  23.584 -73.024  1.00  0.00              
ATOM   1731 2HH1 ARG B  43      -3.435  23.479 -71.412  1.00  0.00              
ATOM   1732 1HH2 ARG B  43      -0.147  23.038 -72.565  1.00  0.00              
ATOM   1733 2HH2 ARG B  43      -1.172  23.168 -71.149  1.00  0.00              
ATOM   1734  N   LEU B  44      -0.529  23.253 -79.809  1.00  0.00              
ATOM   1735  CA  LEU B  44       0.663  23.922 -80.307  1.00  0.00              
ATOM   1736  C   LEU B  44       0.764  25.330 -79.768  1.00  0.00              
ATOM   1737  O   LEU B  44      -0.217  26.072 -79.777  1.00  0.00              
ATOM   1738  CB  LEU B  44       0.663  23.940 -81.841  1.00  0.00              
ATOM   1739  CG  LEU B  44       0.644  22.559 -82.510  1.00  0.00              
ATOM   1740  CD1 LEU B  44       0.558  22.713 -84.022  1.00  0.00              
ATOM   1741  CD2 LEU B  44       1.894  21.786 -82.116  1.00  0.00              
ATOM   1742  H   LEU B  44      -1.436  23.550 -80.141  1.00  0.00              
ATOM   1743  HA  LEU B  44       1.550  23.393 -79.961  1.00  0.00              
ATOM   1744 1HB  LEU B  44      -0.282  24.451 -82.012  1.00  0.00              
ATOM   1745 2HB  LEU B  44       1.480  24.543 -82.237  1.00  0.00              
ATOM   1746  HG  LEU B  44      -0.219  22.021 -82.117  1.00  0.00              
ATOM   1747 1HD1 LEU B  44       0.545  21.728 -84.488  1.00  0.00              
ATOM   1748 2HD1 LEU B  44      -0.355  23.249 -84.282  1.00  0.00              
ATOM   1749 3HD1 LEU B  44       1.422  23.272 -84.380  1.00  0.00              
ATOM   1750 1HD2 LEU B  44       1.878  20.805 -82.592  1.00  0.00              
ATOM   1751 2HD2 LEU B  44       2.779  22.334 -82.441  1.00  0.00              
ATOM   1752 3HD2 LEU B  44       1.921  21.663 -81.033  1.00  0.00              
ATOM   1753  N   THR B  45       1.948  25.707 -79.309  1.00  0.00              
ATOM   1754  CA  THR B  45       2.157  27.066 -78.828  1.00  0.00              
ATOM   1755  C   THR B  45       3.251  27.650 -79.711  1.00  0.00              
ATOM   1756  O   THR B  45       4.381  27.159 -79.726  1.00  0.00              
ATOM   1757  CB  THR B  45       2.572  27.125 -77.346  1.00  0.00              
ATOM   1758  OG1 THR B  45       1.547  26.533 -76.537  1.00  0.00              
ATOM   1759  CG2 THR B  45       2.789  28.565 -76.910  1.00  0.00              
ATOM   1760  H   THR B  45       2.719  25.054 -79.287  1.00  0.00              
ATOM   1761  HA  THR B  45       1.239  27.643 -78.941  1.00  0.00              
ATOM   1762  HB  THR B  45       3.496  26.562 -77.214  1.00  0.00              
ATOM   1763  HG1 THR B  45       0.837  27.167 -76.406  1.00  0.00              
ATOM   1764 1HG2 THR B  45       3.082  28.586 -75.860  1.00  0.00              
ATOM   1765 2HG2 THR B  45       3.576  29.014 -77.516  1.00  0.00              
ATOM   1766 3HG2 THR B  45       1.865  29.127 -77.040  1.00  0.00              
ATOM   1767  N   ILE B  46       2.892  28.681 -80.467  1.00  0.00              
ATOM   1768  CA  ILE B  46       3.809  29.332 -81.388  1.00  0.00              
ATOM   1769  C   ILE B  46       4.143  30.738 -80.921  1.00  0.00              
ATOM   1770  O   ILE B  46       3.254  31.532 -80.605  1.00  0.00              
ATOM   1771  CB  ILE B  46       3.229  29.397 -82.813  1.00  0.00              
ATOM   1772  CG1 ILE B  46       2.823  28.000 -83.288  1.00  0.00              
ATOM   1773  CG2 ILE B  46       4.237  30.016 -83.769  1.00  0.00              
ATOM   1774  CD1 ILE B  46       1.382  27.649 -82.992  1.00  0.00              
ATOM   1775  H   ILE B  46       1.944  29.021 -80.394  1.00  0.00              
ATOM   1776  HA  ILE B  46       4.766  28.811 -81.409  1.00  0.00              
ATOM   1777  HB  ILE B  46       2.322  30.001 -82.800  1.00  0.00              
ATOM   1778 1HG1 ILE B  46       2.993  27.961 -84.364  1.00  0.00              
ATOM   1779 2HG1 ILE B  46       3.480  27.285 -82.792  1.00  0.00              
ATOM   1780 1HG2 ILE B  46       3.812  30.054 -84.772  1.00  0.00              
ATOM   1781 2HG2 ILE B  46       4.479  31.025 -83.440  1.00  0.00              
ATOM   1782 3HG2 ILE B  46       5.145  29.412 -83.783  1.00  0.00              
ATOM   1783 1HD1 ILE B  46       1.169  26.645 -83.358  1.00  0.00              
ATOM   1784 2HD1 ILE B  46       1.212  27.687 -81.916  1.00  0.00              
ATOM   1785 3HD1 ILE B  46       0.725  28.361 -83.488  1.00  0.00              
ATOM   1786  N   GLU B  47       5.430  31.035 -80.865  1.00  0.00              
ATOM   1787  CA  GLU B  47       5.886  32.356 -80.469  1.00  0.00              
ATOM   1788  C   GLU B  47       7.192  32.617 -81.188  1.00  0.00              
ATOM   1789  O   GLU B  47       7.711  31.737 -81.869  1.00  0.00              
ATOM   1790  CB  GLU B  47       6.064  32.461 -78.953  1.00  0.00              
ATOM   1791  CG  GLU B  47       7.158  31.567 -78.385  1.00  0.00              
ATOM   1792  CD  GLU B  47       7.220  31.665 -76.886  1.00  0.00              
ATOM   1793  OE1 GLU B  47       7.473  32.737 -76.390  1.00  0.00              
ATOM   1794  OE2 GLU B  47       6.906  30.698 -76.234  1.00  0.00              
ATOM   1795  H   GLU B  47       6.113  30.329 -81.102  1.00  0.00              
ATOM   1796  HA  GLU B  47       5.157  33.107 -80.775  1.00  0.00              
ATOM   1797 1HB  GLU B  47       6.296  33.502 -78.731  1.00  0.00              
ATOM   1798 2HB  GLU B  47       5.108  32.196 -78.500  1.00  0.00              
ATOM   1799 1HG  GLU B  47       7.058  30.521 -78.676  1.00  0.00              
ATOM   1800 2HG  GLU B  47       8.071  31.976 -78.814  1.00  0.00              
ATOM   1801  N   PHE B  48       7.713  33.829 -81.064  1.00  0.00              
ATOM   1802  CA  PHE B  48       8.968  34.141 -81.722  1.00  0.00              
ATOM   1803  C   PHE B  48      10.043  33.136 -81.335  1.00  0.00              
ATOM   1804  O   PHE B  48      10.331  32.951 -80.155  1.00  0.00              
ATOM   1805  CB  PHE B  48       9.418  35.561 -81.373  1.00  0.00              
ATOM   1806  CG  PHE B  48      10.546  36.066 -82.225  1.00  0.00              
ATOM   1807  CD1 PHE B  48      10.314  36.499 -83.522  1.00  0.00              
ATOM   1808  CD2 PHE B  48      11.842  36.109 -81.733  1.00  0.00              
ATOM   1809  CE1 PHE B  48      11.352  36.964 -84.308  1.00  0.00              
ATOM   1810  CE2 PHE B  48      12.881  36.574 -82.516  1.00  0.00              
ATOM   1811  CZ  PHE B  48      12.635  37.002 -83.805  1.00  0.00              
ATOM   1812  H   PHE B  48       7.252  34.543 -80.519  1.00  0.00              
ATOM   1813  HA  PHE B  48       8.846  34.072 -82.804  1.00  0.00              
ATOM   1814 1HB  PHE B  48       8.592  36.259 -81.503  1.00  0.00              
ATOM   1815 2HB  PHE B  48       9.765  35.600 -80.341  1.00  0.00              
ATOM   1816  HD1 PHE B  48       9.300  36.471 -83.920  1.00  0.00              
ATOM   1817  HD2 PHE B  48      12.036  35.770 -80.715  1.00  0.00              
ATOM   1818  HE1 PHE B  48      11.156  37.302 -85.326  1.00  0.00              
ATOM   1819  HE2 PHE B  48      13.895  36.603 -82.116  1.00  0.00              
ATOM   1820  HZ  PHE B  48      13.454  37.367 -84.423  1.00  0.00              
ATOM   1821  N   GLY B  49      10.612  32.479 -82.342  1.00  0.00              
ATOM   1822  CA  GLY B  49      11.684  31.525 -82.117  1.00  0.00              
ATOM   1823  C   GLY B  49      11.377  30.187 -81.465  1.00  0.00              
ATOM   1824  O   GLY B  49      12.306  29.446 -81.142  1.00  0.00              
ATOM   1825  H   GLY B  49      10.292  32.646 -83.286  1.00  0.00              
ATOM   1826 1HA  GLY B  49      12.137  31.266 -83.074  1.00  0.00              
ATOM   1827 2HA  GLY B  49      12.435  31.978 -81.472  1.00  0.00              
ATOM   1828  N   ARG B  50      10.108  29.848 -81.271  1.00  0.00              
ATOM   1829  CA  ARG B  50       9.814  28.571 -80.645  1.00  0.00              
ATOM   1830  C   ARG B  50       8.425  28.031 -80.871  1.00  0.00              
ATOM   1831  O   ARG B  50       7.446  28.775 -80.940  1.00  0.00              
ATOM   1832  CB  ARG B  50      10.036  28.666 -79.139  1.00  0.00              
ATOM   1833  CG  ARG B  50       9.867  27.341 -78.381  1.00  0.00              
ATOM   1834  CD  ARG B  50      10.253  27.473 -76.911  1.00  0.00              
ATOM   1835  NE  ARG B  50       9.376  28.385 -76.180  1.00  0.00              
ATOM   1836  CZ  ARG B  50       9.470  28.624 -74.876  1.00  0.00              
ATOM   1837  NH1 ARG B  50      10.406  28.020 -74.156  1.00  0.00              
ATOM   1838  NH2 ARG B  50       8.627  29.463 -74.288  1.00  0.00              
ATOM   1839  H   ARG B  50       9.344  30.450 -81.544  1.00  0.00              
ATOM   1840  HA  ARG B  50      10.461  27.799 -81.062  1.00  0.00              
ATOM   1841 1HB  ARG B  50      11.047  29.040 -78.989  1.00  0.00              
ATOM   1842 2HB  ARG B  50       9.319  29.392 -78.757  1.00  0.00              
ATOM   1843 1HG  ARG B  50       8.824  27.032 -78.451  1.00  0.00              
ATOM   1844 2HG  ARG B  50      10.501  26.590 -78.852  1.00  0.00              
ATOM   1845 1HD  ARG B  50      10.197  26.492 -76.441  1.00  0.00              
ATOM   1846 2HD  ARG B  50      11.273  27.850 -76.845  1.00  0.00              
ATOM   1847  HE  ARG B  50       8.606  28.947 -76.518  1.00  0.00              
ATOM   1848 1HH1 ARG B  50      11.047  27.379 -74.601  1.00  0.00              
ATOM   1849 2HH1 ARG B  50      10.474  28.204 -73.165  1.00  0.00              
ATOM   1850 1HH2 ARG B  50       7.912  29.921 -74.835  1.00  0.00              
ATOM   1851 2HH2 ARG B  50       8.704  29.639 -73.297  1.00  0.00              
ATOM   1852  N   VAL B  51       8.356  26.713 -80.994  1.00  0.00              
ATOM   1853  CA  VAL B  51       7.089  26.021 -81.113  1.00  0.00              
ATOM   1854  C   VAL B  51       7.108  24.947 -80.040  1.00  0.00              
ATOM   1855  O   VAL B  51       8.054  24.160 -79.958  1.00  0.00              
ATOM   1856  CB  VAL B  51       6.902  25.301 -82.459  1.00  0.00              
ATOM   1857  CG1 VAL B  51       5.587  24.520 -82.437  1.00  0.00              
ATOM   1858  CG2 VAL B  51       6.901  26.299 -83.599  1.00  0.00              
ATOM   1859  H   VAL B  51       9.212  26.177 -81.004  1.00  0.00              
ATOM   1860  HA  VAL B  51       6.251  26.691 -80.916  1.00  0.00              
ATOM   1861  HB  VAL B  51       7.748  24.633 -82.623  1.00  0.00              
ATOM   1862 1HG1 VAL B  51       5.451  24.008 -83.390  1.00  0.00              
ATOM   1863 2HG1 VAL B  51       5.612  23.786 -81.632  1.00  0.00              
ATOM   1864 3HG1 VAL B  51       4.757  25.209 -82.275  1.00  0.00              
ATOM   1865 1HG2 VAL B  51       6.768  25.773 -84.544  1.00  0.00              
ATOM   1866 2HG2 VAL B  51       6.085  27.008 -83.460  1.00  0.00              
ATOM   1867 3HG2 VAL B  51       7.849  26.837 -83.613  1.00  0.00              
ATOM   1868  N   THR B  52       6.085  24.937 -79.197  1.00  0.00              
ATOM   1869  CA  THR B  52       5.962  23.910 -78.177  1.00  0.00              
ATOM   1870  C   THR B  52       4.864  22.983 -78.681  1.00  0.00              
ATOM   1871  O   THR B  52       3.788  23.435 -79.095  1.00  0.00              
ATOM   1872  CB  THR B  52       5.543  24.489 -76.816  1.00  0.00              
ATOM   1873  OG1 THR B  52       6.517  25.443 -76.381  1.00  0.00              
ATOM   1874  CG2 THR B  52       5.447  23.382 -75.771  1.00  0.00              
ATOM   1875  H   THR B  52       5.377  25.654 -79.261  1.00  0.00              
ATOM   1876  HA  THR B  52       6.904  23.368 -78.084  1.00  0.00              
ATOM   1877  HB  THR B  52       4.572  24.973 -76.921  1.00  0.00              
ATOM   1878  HG1 THR B  52       6.367  26.279 -76.830  1.00  0.00              
ATOM   1879 1HG2 THR B  52       5.149  23.811 -74.815  1.00  0.00              
ATOM   1880 2HG2 THR B  52       4.707  22.647 -76.086  1.00  0.00              
ATOM   1881 3HG2 THR B  52       6.417  22.899 -75.665  1.00  0.00              
ATOM   1882  N   VAL B  53       5.152  21.689 -78.677  1.00  0.00              
ATOM   1883  CA  VAL B  53       4.202  20.688 -79.133  1.00  0.00              
ATOM   1884  C   VAL B  53       3.853  19.794 -77.954  1.00  0.00              
ATOM   1885  O   VAL B  53       4.743  19.252 -77.295  1.00  0.00              
ATOM   1886  CB  VAL B  53       4.807  19.819 -80.270  1.00  0.00              
ATOM   1887  CG1 VAL B  53       3.764  18.834 -80.780  1.00  0.00              
ATOM   1888  CG2 VAL B  53       5.316  20.704 -81.404  1.00  0.00              
ATOM   1889  H   VAL B  53       6.059  21.393 -78.345  1.00  0.00              
ATOM   1890  HA  VAL B  53       3.271  21.148 -79.467  1.00  0.00              
ATOM   1891  HB  VAL B  53       5.668  19.276 -79.880  1.00  0.00              
ATOM   1892 1HG1 VAL B  53       4.196  18.227 -81.577  1.00  0.00              
ATOM   1893 2HG1 VAL B  53       3.446  18.185 -79.964  1.00  0.00              
ATOM   1894 3HG1 VAL B  53       2.905  19.381 -81.167  1.00  0.00              
ATOM   1895 1HG2 VAL B  53       5.737  20.080 -82.192  1.00  0.00              
ATOM   1896 2HG2 VAL B  53       4.488  21.289 -81.807  1.00  0.00              
ATOM   1897 3HG2 VAL B  53       6.086  21.376 -81.024  1.00  0.00              
ATOM   1898  N   GLU B  54       2.559  19.653 -77.693  1.00  0.00              
ATOM   1899  CA  GLU B  54       2.082  18.813 -76.599  1.00  0.00              
ATOM   1900  C   GLU B  54       1.113  17.778 -77.142  1.00  0.00              
ATOM   1901  O   GLU B  54       0.169  18.117 -77.862  1.00  0.00              
ATOM   1902  CB  GLU B  54       1.412  19.654 -75.511  1.00  0.00              
ATOM   1903  CG  GLU B  54       2.266  20.799 -74.985  1.00  0.00              
ATOM   1904  CD  GLU B  54       1.538  21.585 -73.930  1.00  0.00              
ATOM   1905  OE1 GLU B  54       0.456  22.047 -74.202  1.00  0.00              
ATOM   1906  OE2 GLU B  54       2.010  21.627 -72.818  1.00  0.00              
ATOM   1907  H   GLU B  54       1.887  20.140 -78.267  1.00  0.00              
ATOM   1908  HA  GLU B  54       2.920  18.278 -76.151  1.00  0.00              
ATOM   1909 1HB  GLU B  54       0.493  20.055 -75.940  1.00  0.00              
ATOM   1910 2HB  GLU B  54       1.166  18.979 -74.691  1.00  0.00              
ATOM   1911 1HG  GLU B  54       3.231  20.477 -74.595  1.00  0.00              
ATOM   1912 2HG  GLU B  54       2.421  21.427 -75.862  1.00  0.00              
ATOM   1913  N   TRP B  55       1.358  16.519 -76.794  1.00  0.00              
ATOM   1914  CA  TRP B  55       0.513  15.414 -77.212  1.00  0.00              
ATOM   1915  C   TRP B  55      -0.046  14.677 -76.008  1.00  0.00              
ATOM   1916  O   TRP B  55       0.694  14.318 -75.094  1.00  0.00              
ATOM   1917  CB  TRP B  55       1.294  14.371 -78.022  1.00  0.00              
ATOM   1918  CG  TRP B  55       1.905  14.839 -79.294  1.00  0.00              
ATOM   1919  CD1 TRP B  55       3.228  15.098 -79.523  1.00  0.00              
ATOM   1920  CD2 TRP B  55       1.230  15.077 -80.532  1.00  0.00              
ATOM   1921  NE1 TRP B  55       3.418  15.480 -80.828  1.00  0.00              
ATOM   1922  CE2 TRP B  55       2.208  15.479 -81.469  1.00  0.00              
ATOM   1923  CE3 TRP B  55      -0.107  14.989 -80.943  1.00  0.00              
ATOM   1924  CZ2 TRP B  55       1.890  15.795 -82.793  1.00  0.00              
ATOM   1925  CZ3 TRP B  55      -0.421  15.301 -82.262  1.00  0.00              
ATOM   1926  CH2 TRP B  55       0.576  15.701 -83.169  1.00  0.00              
ATOM   1927  H   TRP B  55       2.165  16.330 -76.216  1.00  0.00              
ATOM   1928  HA  TRP B  55      -0.340  15.793 -77.775  1.00  0.00              
ATOM   1929 1HB  TRP B  55       2.126  13.984 -77.434  1.00  0.00              
ATOM   1930 2HB  TRP B  55       0.637  13.549 -78.309  1.00  0.00              
ATOM   1931  HD1 TRP B  55       3.907  14.972 -78.682  1.00  0.00              
ATOM   1932  HE1 TRP B  55       4.304  15.722 -81.247  1.00  0.00              
ATOM   1933  HE3 TRP B  55      -0.916  14.686 -80.278  1.00  0.00              
ATOM   1934  HZ2 TRP B  55       2.691  16.098 -83.468  1.00  0.00              
ATOM   1935  HZ3 TRP B  55      -1.462  15.226 -82.576  1.00  0.00              
ATOM   1936  HH2 TRP B  55       0.294  15.943 -84.195  1.00  0.00              
ATOM   1937  N   TRP B  56      -1.354  14.460 -76.002  1.00  0.00              
ATOM   1938  CA  TRP B  56      -1.972  13.651 -74.960  1.00  0.00              
ATOM   1939  C   TRP B  56      -3.323  13.188 -75.461  1.00  0.00              
ATOM   1940  O   TRP B  56      -3.833  13.683 -76.469  1.00  0.00              
ATOM   1941  CB  TRP B  56      -2.090  14.395 -73.616  1.00  0.00              
ATOM   1942  CG  TRP B  56      -3.201  15.381 -73.493  1.00  0.00              
ATOM   1943  CD1 TRP B  56      -4.468  15.146 -73.036  1.00  0.00              
ATOM   1944  CD2 TRP B  56      -3.132  16.779 -73.786  1.00  0.00              
ATOM   1945  NE1 TRP B  56      -5.190  16.316 -73.021  1.00  0.00              
ATOM   1946  CE2 TRP B  56      -4.394  17.334 -73.479  1.00  0.00              
ATOM   1947  CE3 TRP B  56      -2.123  17.618 -74.278  1.00  0.00              
ATOM   1948  CZ2 TRP B  56      -4.674  18.698 -73.647  1.00  0.00              
ATOM   1949  CZ3 TRP B  56      -2.401  18.973 -74.445  1.00  0.00              
ATOM   1950  CH2 TRP B  56      -3.666  19.498 -74.131  1.00  0.00              
ATOM   1951  H   TRP B  56      -1.935  14.857 -76.726  1.00  0.00              
ATOM   1952  HA  TRP B  56      -1.357  12.774 -74.759  1.00  0.00              
ATOM   1953 1HB  TRP B  56      -2.251  13.686 -72.805  1.00  0.00              
ATOM   1954 2HB  TRP B  56      -1.182  14.968 -73.423  1.00  0.00              
ATOM   1955  HD1 TRP B  56      -4.710  14.120 -72.763  1.00  0.00              
ATOM   1956  HE1 TRP B  56      -6.150  16.412 -72.723  1.00  0.00              
ATOM   1957  HE3 TRP B  56      -1.127  17.260 -74.536  1.00  0.00              
ATOM   1958  HZ2 TRP B  56      -5.667  19.067 -73.389  1.00  0.00              
ATOM   1959  HZ3 TRP B  56      -1.609  19.617 -74.828  1.00  0.00              
ATOM   1960  HH2 TRP B  56      -3.851  20.563 -74.275  1.00  0.00              
ATOM   1961  N   THR B  57      -3.873  12.196 -74.779  1.00  0.00              
ATOM   1962  CA  THR B  57      -5.165  11.646 -75.133  1.00  0.00              
ATOM   1963  C   THR B  57      -6.124  11.991 -74.003  1.00  0.00              
ATOM   1964  O   THR B  57      -6.004  11.480 -72.890  1.00  0.00              
ATOM   1965  CB  THR B  57      -5.066  10.125 -75.317  1.00  0.00              
ATOM   1966  OG1 THR B  57      -4.107   9.843 -76.346  1.00  0.00              
ATOM   1967  CG2 THR B  57      -6.411   9.544 -75.719  1.00  0.00              
ATOM   1968  H   THR B  57      -3.375  11.813 -73.989  1.00  0.00              
ATOM   1969  HA  THR B  57      -5.523  12.107 -76.053  1.00  0.00              
ATOM   1970  HB  THR B  57      -4.745   9.674 -74.378  1.00  0.00              
ATOM   1971  HG1 THR B  57      -3.221   9.902 -75.981  1.00  0.00              
ATOM   1972 1HG2 THR B  57      -6.318   8.466 -75.844  1.00  0.00              
ATOM   1973 2HG2 THR B  57      -7.146   9.759 -74.943  1.00  0.00              
ATOM   1974 3HG2 THR B  57      -6.733   9.992 -76.658  1.00  0.00              
ATOM   1975  N   HIS B  58      -7.061  12.883 -74.302  1.00  0.00              
ATOM   1976  CA  HIS B  58      -8.041  13.350 -73.328  1.00  0.00              
ATOM   1977  C   HIS B  58      -8.779  12.251 -72.576  1.00  0.00              
ATOM   1978  O   HIS B  58      -8.811  12.251 -71.345  1.00  0.00              
ATOM   1979  CB  HIS B  58      -9.067  14.252 -74.024  1.00  0.00              
ATOM   1980  CG  HIS B  58     -10.165  14.721 -73.121  1.00  0.00              
ATOM   1981  ND1 HIS B  58      -9.985  15.724 -72.191  1.00  0.00              
ATOM   1982  CD2 HIS B  58     -11.454  14.326 -73.004  1.00  0.00              
ATOM   1983  CE1 HIS B  58     -11.119  15.925 -71.541  1.00  0.00              
ATOM   1984  NE2 HIS B  58     -12.025  15.090 -72.016  1.00  0.00              
ATOM   1985  H   HIS B  58      -7.091  13.249 -75.244  1.00  0.00              
ATOM   1986  HA  HIS B  58      -7.538  13.916 -72.545  1.00  0.00              
ATOM   1987 1HB  HIS B  58      -8.579  15.146 -74.412  1.00  0.00              
ATOM   1988 2HB  HIS B  58      -9.544  13.714 -74.843  1.00  0.00              
ATOM   1989  HD1 HIS B  58      -9.162  16.279 -72.071  1.00  0.00              
ATOM   1990  HD2 HIS B  58     -12.047  13.571 -73.522  1.00  0.00              
ATOM   1991  HE1 HIS B  58     -11.184  16.683 -70.761  1.00  0.00              
ATOM   1992  N   SER B  59      -9.372  11.320 -73.313  1.00  0.00              
ATOM   1993  CA  SER B  59     -10.138  10.248 -72.693  1.00  0.00              
ATOM   1994  C   SER B  59      -9.330   9.444 -71.688  1.00  0.00              
ATOM   1995  O   SER B  59      -9.867   8.996 -70.672  1.00  0.00              
ATOM   1996  CB  SER B  59     -10.710   9.311 -73.764  1.00  0.00              
ATOM   1997  OG  SER B  59      -9.698   8.517 -74.355  1.00  0.00              
ATOM   1998  H   SER B  59      -9.294  11.350 -74.319  1.00  0.00              
ATOM   1999  HA  SER B  59     -11.052  10.594 -72.208  1.00  0.00              
ATOM   2000 1HB  SER B  59     -11.450   8.661 -73.298  1.00  0.00              
ATOM   2001 2HB  SER B  59     -11.190   9.913 -74.534  1.00  0.00              
ATOM   2002  HG  SER B  59     -10.006   8.185 -75.202  1.00  0.00              
ATOM   2003  N   ALA B  60      -8.043   9.267 -71.966  1.00  0.00              
ATOM   2004  CA  ALA B  60      -7.163   8.502 -71.093  1.00  0.00              
ATOM   2005  C   ALA B  60      -6.563   9.341 -69.972  1.00  0.00              
ATOM   2006  O   ALA B  60      -5.998   8.800 -69.020  1.00  0.00              
ATOM   2007  CB  ALA B  60      -6.049   7.870 -71.917  1.00  0.00              
ATOM   2008  H   ALA B  60      -7.665   9.677 -72.808  1.00  0.00              
ATOM   2009  HA  ALA B  60      -7.746   7.718 -70.609  1.00  0.00              
ATOM   2010 1HB  ALA B  60      -5.393   7.297 -71.262  1.00  0.00              
ATOM   2011 2HB  ALA B  60      -6.481   7.206 -72.666  1.00  0.00              
ATOM   2012 3HB  ALA B  60      -5.475   8.651 -72.412  1.00  0.00              
ATOM   2013  N   GLY B  61      -6.679  10.658 -70.090  1.00  0.00              
ATOM   2014  CA  GLY B  61      -6.128  11.541 -69.078  1.00  0.00              
ATOM   2015  C   GLY B  61      -4.614  11.456 -69.024  1.00  0.00              
ATOM   2016  O   GLY B  61      -4.011  11.620 -67.961  1.00  0.00              
ATOM   2017  H   GLY B  61      -7.152  11.059 -70.887  1.00  0.00              
ATOM   2018 1HA  GLY B  61      -6.414  12.568 -69.306  1.00  0.00              
ATOM   2019 2HA  GLY B  61      -6.530  11.261 -68.105  1.00  0.00              
ATOM   2020  N   GLY B  62      -3.990  11.201 -70.168  1.00  0.00              
ATOM   2021  CA  GLY B  62      -2.546  11.094 -70.190  1.00  0.00              
ATOM   2022  C   GLY B  62      -1.953  10.705 -71.527  1.00  0.00              
ATOM   2023  O   GLY B  62      -2.586  10.840 -72.578  1.00  0.00              
ATOM   2024  H   GLY B  62      -4.506  11.079 -71.028  1.00  0.00              
ATOM   2025 1HA  GLY B  62      -2.113  12.057 -69.917  1.00  0.00              
ATOM   2026 2HA  GLY B  62      -2.233  10.339 -69.470  1.00  0.00              
ATOM   2027  N   VAL B  63      -0.726  10.204 -71.467  1.00  0.00              
ATOM   2028  CA  VAL B  63       0.026   9.809 -72.647  1.00  0.00              
ATOM   2029  C   VAL B  63      -0.201   8.352 -73.031  1.00  0.00              
ATOM   2030  O   VAL B  63      -0.100   7.453 -72.192  1.00  0.00              
ATOM   2031  CB  VAL B  63       1.534  10.051 -72.412  1.00  0.00              
ATOM   2032  CG1 VAL B  63       2.334   9.640 -73.631  1.00  0.00              
ATOM   2033  CG2 VAL B  63       1.773  11.520 -72.092  1.00  0.00              
ATOM   2034  H   VAL B  63      -0.304  10.095 -70.556  1.00  0.00              
ATOM   2035  HA  VAL B  63      -0.298  10.364 -73.528  1.00  0.00              
ATOM   2036  HB  VAL B  63       1.853   9.475 -71.544  1.00  0.00              
ATOM   2037 1HG1 VAL B  63       3.394   9.818 -73.446  1.00  0.00              
ATOM   2038 2HG1 VAL B  63       2.173   8.581 -73.831  1.00  0.00              
ATOM   2039 3HG1 VAL B  63       2.013  10.226 -74.491  1.00  0.00              
ATOM   2040 1HG2 VAL B  63       2.837  11.688 -71.926  1.00  0.00              
ATOM   2041 2HG2 VAL B  63       1.434  12.133 -72.928  1.00  0.00              
ATOM   2042 3HG2 VAL B  63       1.218  11.792 -71.194  1.00  0.00              
ATOM   2043  N   THR B  64      -0.510   8.129 -74.303  1.00  0.00              
ATOM   2044  CA  THR B  64      -0.750   6.784 -74.818  1.00  0.00              
ATOM   2045  C   THR B  64       0.222   6.486 -75.953  1.00  0.00              
ATOM   2046  O   THR B  64       1.013   7.343 -76.349  1.00  0.00              
ATOM   2047  CB  THR B  64      -2.176   6.634 -75.371  1.00  0.00              
ATOM   2048  OG1 THR B  64      -2.323   7.467 -76.528  1.00  0.00              
ATOM   2049  CG2 THR B  64      -3.202   7.029 -74.316  1.00  0.00              
ATOM   2050  H   THR B  64      -0.582   8.916 -74.932  1.00  0.00              
ATOM   2051  HA  THR B  64      -0.568   6.051 -74.033  1.00  0.00              
ATOM   2052  HB  THR B  64      -2.336   5.597 -75.663  1.00  0.00              
ATOM   2053  HG1 THR B  64      -2.167   8.383 -76.285  1.00  0.00              
ATOM   2054 1HG2 THR B  64      -4.206   6.915 -74.726  1.00  0.00              
ATOM   2055 2HG2 THR B  64      -3.091   6.386 -73.443  1.00  0.00              
ATOM   2056 3HG2 THR B  64      -3.044   8.066 -74.026  1.00  0.00              
ATOM   2057  N   GLU B  65       0.150   5.271 -76.483  1.00  0.00              
ATOM   2058  CA  GLU B  65       1.028   4.871 -77.572  1.00  0.00              
ATOM   2059  C   GLU B  65       0.857   5.789 -78.783  1.00  0.00              
ATOM   2060  O   GLU B  65       1.828   6.100 -79.474  1.00  0.00              
ATOM   2061  CB  GLU B  65       0.742   3.417 -77.960  1.00  0.00              
ATOM   2062  CG  GLU B  65       1.894   2.718 -78.660  1.00  0.00              
ATOM   2063  CD  GLU B  65       3.189   2.787 -77.865  1.00  0.00              
ATOM   2064  OE1 GLU B  65       3.128   2.807 -76.618  1.00  0.00              
ATOM   2065  OE2 GLU B  65       4.272   2.807 -78.484  1.00  0.00              
ATOM   2066  H   GLU B  65      -0.525   4.609 -76.127  1.00  0.00              
ATOM   2067  HA  GLU B  65       2.069   4.961 -77.259  1.00  0.00              
ATOM   2068 1HB  GLU B  65       0.499   2.884 -77.041  1.00  0.00              
ATOM   2069 2HB  GLU B  65      -0.129   3.428 -78.616  1.00  0.00              
ATOM   2070 1HG  GLU B  65       1.687   1.675 -78.899  1.00  0.00              
ATOM   2071 2HG  GLU B  65       2.015   3.283 -79.583  1.00  0.00              
ATOM   2072  N   LYS B  66      -0.371   6.228 -79.042  1.00  0.00              
ATOM   2073  CA  LYS B  66      -0.615   7.114 -80.177  1.00  0.00              
ATOM   2074  C   LYS B  66       0.155   8.420 -80.005  1.00  0.00              
ATOM   2075  O   LYS B  66       0.685   8.969 -80.971  1.00  0.00              
ATOM   2076  CB  LYS B  66      -2.107   7.417 -80.312  1.00  0.00              
ATOM   2077  CG  LYS B  66      -2.463   8.253 -81.531  1.00  0.00              
ATOM   2078  CD  LYS B  66      -2.136   7.518 -82.820  1.00  0.00              
ATOM   2079  CE  LYS B  66      -2.645   8.284 -84.031  1.00  0.00              
ATOM   2080  NZ  LYS B  66      -2.363   7.556 -85.299  1.00  0.00              
ATOM   2081  H   LYS B  66      -1.146   5.953 -78.457  1.00  0.00              
ATOM   2082  HA  LYS B  66      -0.253   6.647 -81.094  1.00  0.00              
ATOM   2083 1HB  LYS B  66      -2.624   6.458 -80.363  1.00  0.00              
ATOM   2084 2HB  LYS B  66      -2.410   7.943 -79.407  1.00  0.00              
ATOM   2085 1HG  LYS B  66      -3.529   8.476 -81.498  1.00  0.00              
ATOM   2086 2HG  LYS B  66      -1.897   9.184 -81.489  1.00  0.00              
ATOM   2087 1HD  LYS B  66      -1.054   7.400 -82.889  1.00  0.00              
ATOM   2088 2HD  LYS B  66      -2.605   6.535 -82.787  1.00  0.00              
ATOM   2089 1HE  LYS B  66      -3.720   8.424 -83.921  1.00  0.00              
ATOM   2090 2HE  LYS B  66      -2.154   9.257 -84.051  1.00  0.00              
ATOM   2091 1HZ  LYS B  66      -2.713   8.093 -86.080  1.00  0.00              
ATOM   2092 2HZ  LYS B  66      -1.366   7.427 -85.398  1.00  0.00              
ATOM   2093 3HZ  LYS B  66      -2.819   6.655 -85.278  1.00  0.00              
ATOM   2094  N   ASP B  67       0.206   8.924 -78.778  1.00  0.00              
ATOM   2095  CA  ASP B  67       0.923  10.161 -78.511  1.00  0.00              
ATOM   2096  C   ASP B  67       2.409   9.990 -78.788  1.00  0.00              
ATOM   2097  O   ASP B  67       3.048  10.876 -79.356  1.00  0.00              
ATOM   2098  CB  ASP B  67       0.681  10.586 -77.070  1.00  0.00              
ATOM   2099  CG  ASP B  67      -0.768  10.916 -76.822  1.00  0.00              
ATOM   2100  OD1 ASP B  67      -1.283  11.820 -77.510  1.00  0.00              
ATOM   2101  OD2 ASP B  67      -1.396  10.268 -75.957  1.00  0.00              
ATOM   2102  H   ASP B  67      -0.257   8.449 -78.016  1.00  0.00              
ATOM   2103  HA  ASP B  67       0.565  10.946 -79.177  1.00  0.00              
ATOM   2104 1HB  ASP B  67       1.050   9.867 -76.338  1.00  0.00              
ATOM   2105 2HB  ASP B  67       1.289  11.490 -77.033  1.00  0.00              
ATOM   2106  N   ARG B  68       2.964   8.848 -78.396  1.00  0.00              
ATOM   2107  CA  ARG B  68       4.375   8.595 -78.645  1.00  0.00              
ATOM   2108  C   ARG B  68       4.648   8.470 -80.136  1.00  0.00              
ATOM   2109  O   ARG B  68       5.700   8.897 -80.615  1.00  0.00              
ATOM   2110  CB  ARG B  68       4.827   7.351 -77.882  1.00  0.00              
ATOM   2111  CG  ARG B  68       4.917   7.569 -76.380  1.00  0.00              
ATOM   2112  CD  ARG B  68       5.529   6.373 -75.666  1.00  0.00              
ATOM   2113  NE  ARG B  68       4.552   5.323 -75.395  1.00  0.00              
ATOM   2114  CZ  ARG B  68       3.714   5.331 -74.362  1.00  0.00              
ATOM   2115  NH1 ARG B  68       3.735   6.335 -73.496  1.00  0.00              
ATOM   2116  NH2 ARG B  68       2.856   4.333 -74.195  1.00  0.00              
ATOM   2117  H   ARG B  68       2.414   8.145 -77.921  1.00  0.00              
ATOM   2118  HA  ARG B  68       4.970   9.435 -78.286  1.00  0.00              
ATOM   2119 1HB  ARG B  68       4.109   6.563 -78.103  1.00  0.00              
ATOM   2120 2HB  ARG B  68       5.804   7.073 -78.278  1.00  0.00              
ATOM   2121 1HG  ARG B  68       5.533   8.449 -76.194  1.00  0.00              
ATOM   2122 2HG  ARG B  68       3.911   7.741 -75.994  1.00  0.00              
ATOM   2123 1HD  ARG B  68       6.319   5.955 -76.289  1.00  0.00              
ATOM   2124 2HD  ARG B  68       5.951   6.705 -74.718  1.00  0.00              
ATOM   2125  HE  ARG B  68       4.359   4.474 -75.908  1.00  0.00              
ATOM   2126 1HH1 ARG B  68       4.389   7.095 -73.623  1.00  0.00              
ATOM   2127 2HH1 ARG B  68       3.097   6.336 -72.713  1.00  0.00              
ATOM   2128 1HH2 ARG B  68       2.841   3.568 -74.856  1.00  0.00              
ATOM   2129 2HH2 ARG B  68       2.222   4.342 -73.410  1.00  0.00              
ATOM   2130  N   GLU B  69       3.703   7.893 -80.870  1.00  0.00              
ATOM   2131  CA  GLU B  69       3.850   7.768 -82.312  1.00  0.00              
ATOM   2132  C   GLU B  69       3.867   9.170 -82.921  1.00  0.00              
ATOM   2133  O   GLU B  69       4.692   9.473 -83.779  1.00  0.00              
ATOM   2134  CB  GLU B  69       2.688   6.974 -82.908  1.00  0.00              
ATOM   2135  CG  GLU B  69       2.731   6.897 -84.423  1.00  0.00              
ATOM   2136  CD  GLU B  69       1.507   6.236 -85.019  1.00  0.00              
ATOM   2137  OE1 GLU B  69       1.481   6.056 -86.254  1.00  0.00              
ATOM   2138  OE2 GLU B  69       0.573   5.897 -84.264  1.00  0.00              
ATOM   2139  H   GLU B  69       2.869   7.534 -80.428  1.00  0.00              
ATOM   2140  HA  GLU B  69       4.799   7.285 -82.546  1.00  0.00              
ATOM   2141 1HB  GLU B  69       2.737   5.971 -82.483  1.00  0.00              
ATOM   2142 2HB  GLU B  69       1.769   7.461 -82.585  1.00  0.00              
ATOM   2143 1HG  GLU B  69       2.865   7.867 -84.903  1.00  0.00              
ATOM   2144 2HG  GLU B  69       3.599   6.271 -84.624  1.00  0.00              
ATOM   2145  N   MET B  70       2.950  10.027 -82.477  1.00  0.00              
ATOM   2146  CA  MET B  70       2.895  11.387 -82.999  1.00  0.00              
ATOM   2147  C   MET B  70       4.177  12.154 -82.685  1.00  0.00              
ATOM   2148  O   MET B  70       4.639  12.948 -83.498  1.00  0.00              
ATOM   2149  CB  MET B  70       1.678  12.136 -82.445  1.00  0.00              
ATOM   2150  CG  MET B  70       0.342  11.512 -82.832  1.00  0.00              
ATOM   2151  SD  MET B  70       0.139  11.208 -84.613  1.00  0.00              
ATOM   2152  CE  MET B  70       0.025  12.891 -85.231  1.00  0.00              
ATOM   2153  H   MET B  70       2.284   9.743 -81.774  1.00  0.00              
ATOM   2154  HA  MET B  70       2.807  11.365 -84.086  1.00  0.00              
ATOM   2155 1HB  MET B  70       1.780  12.148 -81.361  1.00  0.00              
ATOM   2156 2HB  MET B  70       1.733  13.157 -82.826  1.00  0.00              
ATOM   2157 1HG  MET B  70       0.248  10.560 -82.310  1.00  0.00              
ATOM   2158 2HG  MET B  70      -0.453  12.185 -82.508  1.00  0.00              
ATOM   2159 1HE  MET B  70      -0.102  12.874 -86.313  1.00  0.00              
ATOM   2160 2HE  MET B  70      -0.830  13.390 -84.773  1.00  0.00              
ATOM   2161 3HE  MET B  70       0.938  13.432 -84.981  1.00  0.00              
ATOM   2162  N   ALA B  71       4.749  11.915 -81.511  1.00  0.00              
ATOM   2163  CA  ALA B  71       5.989  12.580 -81.132  1.00  0.00              
ATOM   2164  C   ALA B  71       7.114  12.170 -82.090  1.00  0.00              
ATOM   2165  O   ALA B  71       7.883  13.007 -82.558  1.00  0.00              
ATOM   2166  CB  ALA B  71       6.357  12.215 -79.703  1.00  0.00              
ATOM   2167  H   ALA B  71       4.323  11.264 -80.867  1.00  0.00              
ATOM   2168  HA  ALA B  71       5.848  13.657 -81.217  1.00  0.00              
ATOM   2169 1HB  ALA B  71       7.285  12.716 -79.429  1.00  0.00              
ATOM   2170 2HB  ALA B  71       5.561  12.532 -79.029  1.00  0.00              
ATOM   2171 3HB  ALA B  71       6.491  11.138 -79.625  1.00  0.00              
ATOM   2172  N   ARG B  72       7.203  10.879 -82.387  1.00  0.00              
ATOM   2173  CA  ARG B  72       8.243  10.404 -83.290  1.00  0.00              
ATOM   2174  C   ARG B  72       8.040  10.945 -84.703  1.00  0.00              
ATOM   2175  O   ARG B  72       9.008  11.318 -85.378  1.00  0.00              
ATOM   2176  CB  ARG B  72       8.272   8.876 -83.311  1.00  0.00              
ATOM   2177  CG  ARG B  72       8.804   8.250 -82.037  1.00  0.00              
ATOM   2178  CD  ARG B  72       9.023   6.758 -82.223  1.00  0.00              
ATOM   2179  NE  ARG B  72       7.770   6.015 -82.246  1.00  0.00              
ATOM   2180  CZ  ARG B  72       7.101   5.658 -81.154  1.00  0.00              
ATOM   2181  NH1 ARG B  72       7.570   5.973 -79.949  1.00  0.00              
ATOM   2182  NH2 ARG B  72       5.970   4.986 -81.272  1.00  0.00              
ATOM   2183  H   ARG B  72       6.553  10.215 -81.992  1.00  0.00              
ATOM   2184  HA  ARG B  72       9.216  10.768 -82.957  1.00  0.00              
ATOM   2185 1HB  ARG B  72       7.250   8.541 -83.485  1.00  0.00              
ATOM   2186 2HB  ARG B  72       8.899   8.582 -84.153  1.00  0.00              
ATOM   2187 1HG  ARG B  72       9.748   8.732 -81.781  1.00  0.00              
ATOM   2188 2HG  ARG B  72       8.081   8.420 -81.239  1.00  0.00              
ATOM   2189 1HD  ARG B  72       9.543   6.591 -83.166  1.00  0.00              
ATOM   2190 2HD  ARG B  72       9.634   6.385 -81.402  1.00  0.00              
ATOM   2191  HE  ARG B  72       7.238   5.671 -83.035  1.00  0.00              
ATOM   2192 1HH1 ARG B  72       8.436   6.486 -79.866  1.00  0.00              
ATOM   2193 2HH1 ARG B  72       7.058   5.699 -79.123  1.00  0.00              
ATOM   2194 1HH2 ARG B  72       5.620   4.748 -82.190  1.00  0.00              
ATOM   2195 2HH2 ARG B  72       5.460   4.713 -80.445  1.00  0.00              
ATOM   2196  N   LEU B  73       6.789  11.008 -85.150  1.00  0.00              
ATOM   2197  CA  LEU B  73       6.503  11.522 -86.483  1.00  0.00              
ATOM   2198  C   LEU B  73       6.793  13.022 -86.538  1.00  0.00              
ATOM   2199  O   LEU B  73       7.177  13.545 -87.586  1.00  0.00              
ATOM   2200  CB  LEU B  73       5.051  11.227 -86.863  1.00  0.00              
ATOM   2201  CG  LEU B  73       4.749   9.735 -87.069  1.00  0.00              
ATOM   2202  CD1 LEU B  73       3.263   9.530 -87.283  1.00  0.00              
ATOM   2203  CD2 LEU B  73       5.544   9.207 -88.260  1.00  0.00              
ATOM   2204  H   LEU B  73       6.024  10.699 -84.568  1.00  0.00              
ATOM   2205  HA  LEU B  73       7.159  11.041 -87.209  1.00  0.00              
ATOM   2206 1HB  LEU B  73       4.555  11.596 -85.967  1.00  0.00              
ATOM   2207 2HB  LEU B  73       4.731  11.815 -87.723  1.00  0.00              
ATOM   2208  HG  LEU B  73       5.096   9.209 -86.180  1.00  0.00              
ATOM   2209 1HD1 LEU B  73       3.059   8.469 -87.428  1.00  0.00              
ATOM   2210 2HD1 LEU B  73       2.717   9.887 -86.410  1.00  0.00              
ATOM   2211 3HD1 LEU B  73       2.942  10.084 -88.164  1.00  0.00              
ATOM   2212 1HD2 LEU B  73       5.327   8.148 -88.402  1.00  0.00              
ATOM   2213 2HD2 LEU B  73       5.264   9.758 -89.158  1.00  0.00              
ATOM   2214 3HD2 LEU B  73       6.610   9.336 -88.073  1.00  0.00              
ATOM   2215  N   THR B  74       6.625  13.708 -85.409  1.00  0.00              
ATOM   2216  CA  THR B  74       6.903  15.140 -85.341  1.00  0.00              
ATOM   2217  C   THR B  74       8.408  15.363 -85.523  1.00  0.00              
ATOM   2218  O   THR B  74       8.831  16.222 -86.299  1.00  0.00              
ATOM   2219  CB  THR B  74       6.446  15.736 -83.988  1.00  0.00              
ATOM   2220  OG1 THR B  74       5.015  15.665 -83.891  1.00  0.00              
ATOM   2221  CG2 THR B  74       6.868  17.188 -83.871  1.00  0.00              
ATOM   2222  H   THR B  74       6.299  13.230 -84.582  1.00  0.00              
ATOM   2223  HA  THR B  74       6.389  15.654 -86.153  1.00  0.00              
ATOM   2224  HB  THR B  74       6.897  15.163 -83.178  1.00  0.00              
ATOM   2225  HG1 THR B  74       4.621  16.165 -84.609  1.00  0.00              
ATOM   2226 1HG2 THR B  74       6.536  17.586 -82.912  1.00  0.00              
ATOM   2227 2HG2 THR B  74       7.953  17.257 -83.939  1.00  0.00              
ATOM   2228 3HG2 THR B  74       6.417  17.763 -84.679  1.00  0.00              
ATOM   2229  N   ASP B  75       9.219  14.589 -84.810  1.00  0.00              
ATOM   2230  CA  ASP B  75      10.668  14.724 -84.940  1.00  0.00              
ATOM   2231  C   ASP B  75      11.131  14.397 -86.349  1.00  0.00              
ATOM   2232  O   ASP B  75      12.069  15.012 -86.858  1.00  0.00              
ATOM   2233  CB  ASP B  75      11.400  13.798 -83.971  1.00  0.00              
ATOM   2234  CG  ASP B  75      11.452  14.345 -82.568  1.00  0.00              
ATOM   2235  OD1 ASP B  75      11.393  15.580 -82.401  1.00  0.00              
ATOM   2236  OD2 ASP B  75      11.574  13.537 -81.627  1.00  0.00              
ATOM   2237  H   ASP B  75       8.845  13.901 -84.172  1.00  0.00              
ATOM   2238  HA  ASP B  75      10.961  15.757 -84.751  1.00  0.00              
ATOM   2239 1HB  ASP B  75      11.013  12.779 -83.968  1.00  0.00              
ATOM   2240 2HB  ASP B  75      12.397  13.808 -84.412  1.00  0.00              
ATOM   2241  N   ALA B  76      10.480  13.420 -86.966  1.00  0.00              
ATOM   2242  CA  ALA B  76      10.844  13.011 -88.315  1.00  0.00              
ATOM   2243  C   ALA B  76      10.727  14.167 -89.306  1.00  0.00              
ATOM   2244  O   ALA B  76      11.448  14.210 -90.305  1.00  0.00              
ATOM   2245  CB  ALA B  76       9.970  11.848 -88.753  1.00  0.00              
ATOM   2246  H   ALA B  76       9.719  12.949 -86.498  1.00  0.00              
ATOM   2247  HA  ALA B  76      11.887  12.695 -88.315  1.00  0.00              
ATOM   2248 1HB  ALA B  76      10.247  11.547 -89.764  1.00  0.00              
ATOM   2249 2HB  ALA B  76      10.112  11.008 -88.072  1.00  0.00              
ATOM   2250 3HB  ALA B  76       8.925  12.154 -88.741  1.00  0.00              
ATOM   2251  N   LEU B  77       9.825  15.104 -89.029  1.00  0.00              
ATOM   2252  CA  LEU B  77       9.623  16.263 -89.899  1.00  0.00              
ATOM   2253  C   LEU B  77      10.897  17.087 -90.040  1.00  0.00              
ATOM   2254  O   LEU B  77      11.085  17.788 -91.034  1.00  0.00              
ATOM   2255  CB  LEU B  77       8.519  17.163 -89.339  1.00  0.00              
ATOM   2256  CG  LEU B  77       7.109  16.588 -89.199  1.00  0.00              
ATOM   2257  CD1 LEU B  77       6.224  17.587 -88.461  1.00  0.00              
ATOM   2258  CD2 LEU B  77       6.539  16.282 -90.575  1.00  0.00              
ATOM   2259  H   LEU B  77       9.265  15.013 -88.194  1.00  0.00              
ATOM   2260  HA  LEU B  77       9.365  15.926 -90.902  1.00  0.00              
ATOM   2261 1HB  LEU B  77       8.925  17.345 -88.346  1.00  0.00              
ATOM   2262 2HB  LEU B  77       8.453  18.106 -89.883  1.00  0.00              
ATOM   2263  HG  LEU B  77       7.197  15.644 -88.659  1.00  0.00              
ATOM   2264 1HD1 LEU B  77       5.219  17.178 -88.359  1.00  0.00              
ATOM   2265 2HD1 LEU B  77       6.638  17.778 -87.470  1.00  0.00              
ATOM   2266 3HD1 LEU B  77       6.181  18.519 -89.023  1.00  0.00              
ATOM   2267 1HD2 LEU B  77       5.535  15.871 -90.469  1.00  0.00              
ATOM   2268 2HD2 LEU B  77       6.497  17.198 -91.164  1.00  0.00              
ATOM   2269 3HD2 LEU B  77       7.176  15.555 -91.080  1.00  0.00              
ATOM   2270  N   LEU B  78      11.765  17.009 -89.039  1.00  0.00              
ATOM   2271  CA  LEU B  78      13.014  17.762 -89.049  1.00  0.00              
ATOM   2272  C   LEU B  78      14.059  17.136 -89.964  1.00  0.00              
ATOM   2273  O   LEU B  78      14.974  17.820 -90.425  1.00  0.00              
ATOM   2274  CB  LEU B  78      13.587  17.851 -87.630  1.00  0.00              
ATOM   2275  CG  LEU B  78      12.709  18.474 -86.541  1.00  0.00              
ATOM   2276  CD1 LEU B  78      13.402  18.337 -85.192  1.00  0.00              
ATOM   2277  CD2 LEU B  78      12.437  19.935 -86.861  1.00  0.00              
ATOM   2278  H   LEU B  78      11.557  16.413 -88.251  1.00  0.00              
ATOM   2279  HA  LEU B  78      12.835  18.762 -89.443  1.00  0.00              
ATOM   2280 1HB  LEU B  78      13.711  16.789 -87.423  1.00  0.00              
ATOM   2281 2HB  LEU B  78      14.560  18.340 -87.618  1.00  0.00              
ATOM   2282  HG  LEU B  78      11.753  17.951 -86.558  1.00  0.00              
ATOM   2283 1HD1 LEU B  78      12.778  18.780 -84.416  1.00  0.00              
ATOM   2284 2HD1 LEU B  78      13.561  17.281 -84.971  1.00  0.00              
ATOM   2285 3HD1 LEU B  78      14.362  18.850 -85.223  1.00  0.00              
ATOM   2286 1HD2 LEU B  78      11.811  20.367 -86.080  1.00  0.00              
ATOM   2287 2HD2 LEU B  78      13.381  20.478 -86.912  1.00  0.00              
ATOM   2288 3HD2 LEU B  78      11.923  20.009 -87.819  1.00  0.00              
ATOM   2289  N   GLN B  79      13.913  15.841 -90.231  1.00  0.00              
ATOM   2290  CA  GLN B  79      14.863  15.112 -91.066  1.00  0.00              
ATOM   2291  C   GLN B  79      16.291  15.515 -90.719  1.00  0.00              
ATOM   2292  O   GLN B  79      17.025  16.054 -91.549  1.00  0.00              
ATOM   2293  CB  GLN B  79      14.593  15.353 -92.554  1.00  0.00              
ATOM   2294  CG  GLN B  79      13.424  14.544 -93.100  1.00  0.00              
ATOM   2295  CD  GLN B  79      12.098  15.264 -92.976  1.00  0.00              
ATOM   2296  OE1 GLN B  79      11.033  14.657 -93.088  1.00  0.00              
ATOM   2297  NE2 GLN B  79      12.157  16.570 -92.763  1.00  0.00              
ATOM   2298  H   GLN B  79      13.120  15.349 -89.843  1.00  0.00              
ATOM   2299  HA  GLN B  79      14.776  14.043 -90.871  1.00  0.00              
ATOM   2300 1HB  GLN B  79      14.397  16.419 -92.670  1.00  0.00              
ATOM   2301 2HB  GLN B  79      15.508  15.093 -93.087  1.00  0.00              
ATOM   2302 1HG  GLN B  79      13.445  14.062 -94.078  1.00  0.00              
ATOM   2303 2HG  GLN B  79      13.474  13.783 -92.321  1.00  0.00              
ATOM   2304 1HE2 GLN B  79      11.313  17.101 -92.672  1.00  0.00              
ATOM   2305 2HE2 GLN B  79      13.043  17.026 -92.692  1.00  0.00              
ATOM   2306  N   ARG B  80      16.666  15.248 -89.473  1.00  0.00              
ATOM   2307  CA  ARG B  80      17.993  15.562 -88.961  1.00  0.00              
ATOM   2308  C   ARG B  80      19.031  14.597 -89.520  1.00  0.00              
ATOM   2309  O   ARG B  80      20.094  15.073 -89.970  1.00  0.00              
ATOM   2310  OXT ARG B  80      18.815  13.416 -89.518  1.00  0.00              
ATOM   2311  CB  ARG B  80      17.983  15.489 -87.435  1.00  0.00              
ATOM   2312  CG  ARG B  80      17.053  16.495 -86.777  1.00  0.00              
ATOM   2313  CD  ARG B  80      16.777  16.122 -85.333  1.00  0.00              
ATOM   2314  NE  ARG B  80      16.018  14.878 -85.238  1.00  0.00              
ATOM   2315  CZ  ARG B  80      15.682  14.289 -84.095  1.00  0.00              
ATOM   2316  NH1 ARG B  80      16.038  14.830 -82.939  1.00  0.00              
ATOM   2317  NH2 ARG B  80      14.990  13.159 -84.110  1.00  0.00              
ATOM   2318  H   ARG B  80      15.994  14.809 -88.861  1.00  0.00              
ATOM   2319  HA  ARG B  80      18.286  16.561 -89.285  1.00  0.00              
ATOM   2320 1HB  ARG B  80      17.682  14.477 -87.167  1.00  0.00              
ATOM   2321 2HB  ARG B  80      19.007  15.663 -87.102  1.00  0.00              
ATOM   2322 1HG  ARG B  80      17.522  17.478 -86.817  1.00  0.00              
ATOM   2323 2HG  ARG B  80      16.116  16.516 -87.335  1.00  0.00              
ATOM   2324 1HD  ARG B  80      17.725  15.998 -84.812  1.00  0.00              
ATOM   2325 2HD  ARG B  80      16.206  16.922 -84.864  1.00  0.00              
ATOM   2326  HE  ARG B  80      15.643  14.294 -85.974  1.00  0.00              
ATOM   2327 1HH1 ARG B  80      16.565  15.692 -82.928  1.00  0.00              
ATOM   2328 2HH1 ARG B  80      15.781  14.379 -82.073  1.00  0.00              
ATOM   2329 1HH2 ARG B  80      14.719  12.748 -84.993  1.00  0.00              
ATOM   2330 2HH2 ARG B  80      14.737  12.714 -83.240  1.00  0.00              
TER                                                                             
# All scores below are weighted scores, not raw scores.
#BEGIN_POSE_ENERGIES_TABLE v1b_redes8_4_take2_10_4dG_1.0Ent_AB_rpm_0010_0001.pdb
label fa_atr fa_rep fa_sol fa_intra_rep pro_close fa_pair hbond_sr_bb hbond_lr_bb hbond_bb_sc hbond_sc dslf_ss_dst dslf_cs_ang dslf_ss_dih dslf_ca_dih rama omega fa_dun p_aa_pp ref total
weights 0.8 0.44 0.65 0.004 1 0.49 0.585 1.17 1.17 1.1 0.5 2 5 5 0.2 0.5 0.56 0.32 1 NA
pose -590.958 71.8849 309.072 1.2373 0.71048 -18.0668 -43.6937 -43.9393 -6.22695 -19.8774 0 0 0 0 -9.38877 2.80455 141.639 -13.7472 -34.3 -252.851
LYS_p:NtermProteinFull_1 -1.9229 0.292392 1.42897 0.0116452 0 -0.0011549 0 0 0 0 0 0 0 0 0 0.0166169 3.4109 0 -0.65 2.58647
ARG_2 -3.37118 2.39049 1.75912 0.0235367 0 -0.425712 0 0 0 -0.128982 0 0 0 0 -0.121155 0.00200723 3.87198 -0.0904795 -0.98 2.92962
LEU_3 -3.5262 0.250736 1.12903 0.00708569 0 0 0 0 0 0 0 0 0 0 -0.0536669 0.176345 1.84174 -0.114017 -0.1 -0.388934
VAL_4 -2.61764 1.76456 0.928457 0.013922 0 0 0 0 0 0 0 0 0 0 -0.148625 0.0441727 1.0746 -0.21988 0.29 1.12956
LYS_5 -3.78342 0.483723 2.35077 0.0060827 0 -0.166755 0 0 0 -0.349667 0 0 0 0 0.135504 0.0196419 1.32168 0.0042048 -0.65 -0.628243
THR_6 -2.47461 0.332042 1.14655 0.00349447 0 -0.0140883 0 0 0 0 0 0 0 0 -0.0309968 0.000107349 0.502633 -0.0162786 -0.27 -0.821145
PHE_7 -6.41057 0.650649 1.82884 0.0246274 0 0 0 0 0 0 0 0 0 0 -0.0979637 0.00914765 0.576848 -0.0609913 0.63 -2.84941
ALA_8 -1.54388 0.224587 0.631929 0.000718733 0 0 0 0 0 0 0 0 0 0 -0.114459 0.00281084 0 0.0162227 0.16 -0.622068
PHE_9 -6.4155 1.10811 1.65248 0.0233728 0.125861 0 0 0 0 0 0 0 0 0 -0.116689 0.000266304 0.701832 -0.231081 0.63 -2.52135
PRO_10 -1.74131 0.389353 0.907264 0.00228418 0.132264 0 0 0 0 0 0 0 0 0 -0.0785306 0.00287839 0.836001 -0.116846 0.02 0.353358
ASN_11 -4.76922 0.337231 3.14751 0.0120681 0 -0.143603 0 0 -0.400824 0 0 0 0 0 0.509246 0.000371958 0.348139 -0.127682 -0.89 -1.97676
HIS_D_12 -6.29599 0.53327 2.84315 0.00872014 0 -0.0164611 0 0 0 -0.526674 0 0 0 0 0.0663022 0.00431006 1.68455 -0.0464961 0.56 -1.18531
ARG_13 -4.54262 0.252483 3.64449 0.0126613 0 -0.790717 0 0 0 -0.0149691 0 0 0 0 0.0770201 0.000488 1.35849 -0.0835129 -0.98 -1.0662
GLU_14 -4.90192 0.367487 3.07154 0.00462705 0 -0.293925 0 0 -0.400824 0 0 0 0 0 -0.267281 0.0070026 1.77151 -0.141008 -0.81 -1.5928
ALA_15 -4.71305 0.683647 1.68396 0.000682535 0 0 0 0 0 0 0 0 0 0 -0.0919638 0.00246755 0 -0.126004 0.16 -2.40025
GLY_16 -3.3893 0.295737 1.93996 2.55126e-05 0 0 0 0 0 0 0 0 0 0 0.103756 0.00397734 0 0.276061 -0.17 -0.93979
ASP_17 -4.24859 0.291538 3.00791 0.00274939 0 -0.609072 0 0 0 -0.0149691 0 0 0 0 -0.0460701 0.000588898 0.791105 0.0534292 -0.67 -1.44138
PHE_18 -6.56419 0.908304 1.48122 0.0238259 0 0 0 0 0 0 0 0 0 0 -0.0620143 0.00134158 0.508165 0.0462762 0.63 -3.02707
MET_19 -5.15205 0.462716 2.26248 0.00977438 0 0 0 0 0 0 0 0 0 0 -0.066031 0.0010864 2.15114 -0.0659643 -0.34 -0.736845
ASN_20 -5.01513 0.496122 4.08477 0.0037944 0 -0.288292 0 0 0 -1.06677 0 0 0 0 -0.0390564 0.015176 0.60094 0.0808659 -0.89 -2.01758
ARG_21 -5.07707 0.621371 3.17932 0.0101063 0 -0.029839 0 0 -0.366061 0 0 0 0 0 -0.183053 0.0114956 1.68859 -0.0866025 -0.98 -1.21173
VAL_22 -4.50486 0.294515 1.41751 0.0105404 0 0 0 0 0 0 0 0 0 0 -0.0799129 0.00852887 0.377587 0.0618668 0.29 -2.12423
GLY_23 -3.4569 0.386381 1.84627 3.46626e-05 0 0 0 0 0 0 0 0 0 0 0.116666 0.0016501 0 0.27405 -0.17 -1.00185
ALA_24 -3.77491 0.435828 2.23268 0.000708809 0 0 0 0 0 0 0 0 0 0 -0.181696 0.00845615 0 -0.15362 0.16 -1.27255
LEU_25 -6.02761 0.686957 2.5445 0.00845778 0 0 0 0 0 0 0 0 0 0 -0.0558926 2.42934e-05 1.18637 -0.101682 -0.1 -1.85887
ALA_26 -4.92418 0.481182 2.04494 0.000763826 0 0 0 0 0 0 0 0 0 0 -0.133685 0.000106389 0 -0.15519 0.16 -2.52606
GLU_27 -4.24011 0.247102 2.95335 0.00646705 0 -0.437026 0 0 0 -0.788851 0 0 0 0 -0.225402 0.000895634 1.17257 -0.121431 -0.81 -2.24244
ARG_28 -3.90189 0.496012 2.74229 0.0110303 0 -0.0819521 0 0 0 0 0 0 0 0 -0.187082 0.0158029 1.89022 -0.0839971 -0.98 -0.079573
GLU_29 -3.98983 0.455812 2.72613 0.00962902 0 -0.282726 0 0 -0.037956 -0.0409103 0 0 0 0 -0.170505 5.0016e-06 1.35613 -0.00778488 -0.81 -0.792012
ASN_30 -1.8142 0.126454 1.28169 0.005488 0 -0.0320691 0 0 0 0 0 0 0 0 -0.298796 0.0105904 0.821007 -0.509018 -0.89 -1.29886
HIS_31 -5.22958 0.476985 2.62323 0.00300369 0 -0.160392 0 0 -0.00911979 -0.192943 0 0 0 0 0.111608 0.0810853 2.75473 -0.25427 0.56 0.764335
HIS_32 -4.58163 0.548468 1.58998 0.00271944 0.0441285 0.0076294 0 0 0 0 0 0 0 0 -0.089713 0.000184898 0.497991 0.0145295 0.56 -1.40571
PRO_33 -3.43308 0.804885 0.683943 0.0061376 0.0557663 0 0 0 0 0 0 0 0 0 0.454203 0.378788 0.63233 0.0577895 0.02 -0.339242
ARG_34 -4.4363 0.144406 2.78407 0.00740877 0 -0.469455 0 0 0 -0.560492 0 0 0 0 -0.00281577 0.00323777 1.66249 0.0682675 -0.98 -1.77919
ALA_35 -2.72978 0.153162 1.32083 0.000758507 0 0 0 0 0 0 0 0 0 0 0.120174 0.041855 0 0.175852 0.16 -0.757157
THR_36 -3.12972 0.361669 2.08384 0.0059148 0 -0.0857739 0 0 0 -0.00113938 0 0 0 0 0.0604575 0.0107714 0.0314251 -0.0137254 -0.27 -0.946279
VAL_37 -3.85414 0.305229 1.21796 0.012629 0 0 0 0 0 0 0 0 0 0 -0.20513 0.0131465 0.0348142 -0.337729 0.29 -2.52322
GLU_38 -3.94879 0.266444 2.40448 0.00677922 0 -0.468359 0 0 0 -0.604789 0 0 0 0 0.269086 0.000709787 0.90574 0.260943 -0.81 -1.71776
PHE_39 -3.54887 0.316376 1.0823 0.0241649 0 0 0 0 0 0 0 0 0 0 -0.123379 0.022243 0.381434 0.0541003 0.63 -1.16163
GLY_40 -2.66468 0.219109 1.33461 2.47876e-05 0 0 0 0 0 0 0 0 0 0 -0.259269 7.96809e-05 0 -0.664486 -0.17 -2.20462
ARG_41 -4.6406 0.551549 2.81413 0.0118986 0 -0.248705 0 0 0 -0.604789 0 0 0 0 0.050324 0.115549 1.51636 -0.111813 -0.98 -1.5261
VAL_42 -4.73891 0.637724 1.47865 0.0133345 0 0 0 0 0 0 0 0 0 0 -0.180181 0.0574413 0.105909 -0.386208 0.29 -2.72223
THR_43 -3.45118 0.283007 1.9965 0.00552375 0 -0.0495931 0 0 0 0 0 0 0 0 -0.0219789 0.000123215 0.0810338 -0.0657435 -0.27 -1.49231
VAL_44 -3.82877 0.201329 1.31245 0.00980029 0 0 0 0 0 0 0 0 0 0 -0.213183 0.00202713 0.225288 -0.377569 0.29 -2.37863
GLU_45 -5.6244 1.82529 3.39637 0.00362369 0 -0.592623 0 0 0 -0.689475 0 0 0 0 0.0352813 0.005241 2.20638 0.12185 -0.81 -0.122458
TRP_46 -9.09169 1.03609 2.90584 0.0204857 0 0 0 0 0 -0.1176 0 0 0 0 -0.0184281 0.177361 1.22264 -0.0202973 0.91 -2.97559
TRP_47 -5.11605 0.191247 2.3601 0.0242494 0 0 0 0 -0.00911979 0 0 0 0 0 -0.0392796 0.000185128 1.38673 -0.241487 0.91 -0.533427
THR_48 -4.23896 0.203697 2.87696 0.00546352 0 -0.184941 0 0 0 -0.563386 0 0 0 0 0.0827297 0.0108608 0.0499528 0.101649 -0.27 -1.92598
HIS_D_49 -1.89196 0.314691 0.99904 0.00669138 0 0.0157597 0 0 0 0 0 0 0 0 0.141528 0.0180268 0.588073 0.0787586 0.56 0.830607
SER_50 -1.41313 0.13751 0.819447 0.00142461 0 -0.0145594 0 0 0 0 0 0 0 0 -0.117896 0.00305539 0.575995 0.0362808 -0.37 -0.34187
ALA_51 -1.93235 0.327379 0.836853 0.000965926 0 0 0 0 0 0 0 0 0 0 -0.196083 0.00128677 0 -0.0255385 0.16 -0.827488
GLY_52 -1.2285 0.127857 0.755914 2.41479e-05 0 0 0 0 0 0 0 0 0 0 -0.277275 0.00128756 0 -0.48934 -0.17 -1.28004
GLY_53 -2.42142 0.41474 1.3417 0.000134037 0 0 0 0 0 0 0 0 0 0 0.261636 0.0178472 0 -0.789496 -0.17 -1.34486
VAL_54 -3.16084 0.118969 1.60579 0.0130786 0 0 0 0 0 0 0 0 0 0 -0.214631 0.000380897 0.0821783 -0.194524 0.29 -1.4596
THR_55 -4.08588 0.272608 2.92841 0.00524788 0 -0.0733258 0 0 -0.698729 -0.440199 0 0 0 0 -0.087345 1.03139e-05 0.0435806 -0.412435 -0.27 -2.81806
GLU_56 -3.1043 0.215975 2.39471 0.00906283 0 -0.361307 0 0 0 -0.342929 0 0 0 0 -0.208264 0.00042861 2.79094 -0.110247 -0.81 0.474079
LYS_57 -4.67157 0.667532 3.29097 0.0083456 0 -0.611652 0 0 -0.124695 -0.0645543 0 0 0 0 -0.198783 0.000845571 1.75012 -0.0408264 -0.65 -0.644263
ASP_58 -7.31188 0.615185 5.00771 0.00301194 0 -0.3192 0 0 -0.61199 -1.19653 0 0 0 0 -0.111138 0.00620825 1.1889 0.0418407 -0.67 -3.35789
ARG_59 -6.03242 0.293976 4.03264 0.0108776 0 -0.265515 0 0 0 -0.341749 0 0 0 0 -0.222647 0.0219983 1.9929 -0.0915119 -0.98 -1.58145
GLU_60 -4.78292 0.339622 3.09335 0.00820215 0 -0.284276 0 0 0 -0.0236439 0 0 0 0 -0.186462 0.0001843 1.2905 -0.111435 -0.81 -1.46688
MET_61 -7.01001 1.14998 2.5205 0.00375536 0 0 0 0 0 0 0 0 0 0 -0.119701 0.00711289 1.32513 -0.10545 -0.34 -2.56868
ALA_62 -3.77343 0.324162 1.89878 0.000742023 0 0 0 0 0 0 0 0 0 0 -0.106028 7.19912e-08 0 -0.141948 0.16 -1.63772
ARG_63 -4.34764 0.255839 2.82891 0.0114749 0 -0.261458 0 0 0 -0.00117995 0 0 0 0 -0.196169 0.00134957 1.53548 -0.0807796 -0.98 -1.23417
LEU_64 -4.40431 0.382399 1.7908 0.00795172 0 0 0 0 0 0 0 0 0 0 -0.141151 0.0103732 0.166252 -0.095373 -0.1 -2.38306
THR_65 -4.8097 0.501464 2.56774 0.00907883 0 0.0247583 0 0 0 -0.1176 0 0 0 0 0.0136532 0.00428901 0.180942 0.071655 -0.27 -1.82372
ASP_66 -4.28601 0.463851 3.29653 0.0042482 0 -0.32689 0 0 0 -0.349667 0 0 0 0 -0.136514 0.00164799 1.03034 0.0185075 -0.67 -0.953958
ALA_67 -2.90294 0.651037 1.67115 0.000843289 0 0 0 0 0 0 0 0 0 0 -0.209615 0.000288666 0 -0.136984 0.16 -0.766222
LEU_68 -5.36272 1.30321 2.9775 0.00538101 0 0 0 0 -0.468447 0 0 0 0 0 -0.0793311 0.0025711 0.384261 0.00312174 -0.1 -1.33445
LEU_69 -3.76932 0.982982 1.72697 0.00567854 0 0 0 0 0 0 0 0 0 0 -0.167946 0.012263 0.379402 -0.0810795 -0.1 -1.01106
GLN_70 -2.97637 1.58223 2.67383 0.0440349 0 -0.029839 0 0 -0.102386 0 0 0 0 0 0.128931 5.93416e-06 5.44549 -0.21813 -0.97 5.57779
ARG_p:CtermProteinFull_71 -1.80549 0.106893 1.41776 0.0110796 0 -0.0634895 0 0 0 0 0 0 0 0 0 0 2.0536 0 -0.98 0.740345
LYS_p:NtermProteinFull_72 -1.92327 0.291922 1.42893 0.011665 0 -0.00115412 0 0 0 0 0 0 0 0 0 0.0171267 3.41182 0 -0.65 2.58704
ARG_73 -3.38241 1.18578 1.77384 0.0235203 0 -0.44259 0 0 0 -0.282809 0 0 0 0 -0.121422 0.00220634 3.87083 -0.0904366 -0.98 1.55651
LEU_74 -3.52752 0.250953 1.12956 0.00708036 0 0 0 0 0 0 0 0 0 0 -0.0539177 0.174168 1.8477 -0.11416 -0.1 -0.386133
VAL_75 -2.70132 1.70714 1.00169 0.0139188 0 0 0 0 0 0 0 0 0 0 -0.148548 0.0441504 1.07752 -0.219958 0.29 1.06459
LYS_76 -3.78408 0.484131 2.35128 0.00607812 0 -0.166785 0 0 0 -0.348807 0 0 0 0 0.135954 0.0195813 1.32119 0.00375943 -0.65 -0.62769
THR_77 -2.47463 0.332984 1.14663 0.00349107 0 -0.0141055 0 0 0 0 0 0 0 0 -0.0309706 0.000140688 0.501385 -0.0159098 -0.27 -0.820983
PHE_78 -6.41105 0.650258 1.82889 0.0246323 0 0 0 0 0 0 0 0 0 0 -0.0978104 0.00928824 0.577828 -0.0608901 0.63 -2.84885
ALA_79 -1.54398 0.224525 0.631902 0.000719876 0 0 0 0 0 0 0 0 0 0 -0.114467 0.00247794 0 0.0162169 0.16 -0.622608
PHE_80 -6.41636 1.10765 1.64924 0.0233884 0.124047 0 0 0 0 0 0 0 0 0 -0.116608 0.000252191 0.702702 -0.23105 0.63 -2.52674
PRO_81 -1.89983 0.376363 1.03806 0.00228714 0.128986 0 0 0 0 0 0 0 0 0 -0.0778814 0.00266296 0.828752 -0.115523 0.02 0.303881
ASN_82 -4.77811 0.348937 3.20478 0.00886802 0 -0.113257 0 0 -0.321034 0 0 0 0 0 0.509447 0.000357643 1.27136 -0.128118 -0.89 -0.886774
PHE_83 -6.63404 0.752918 2.35556 0.0254794 0 0 0 0 0 0 0 0 0 0 0.0601447 0.00422335 0.643962 0.00092767 0.63 -2.16083
ARG_84 -4.62241 0.256258 3.6525 0.012671 0 -0.75204 0 0 0 -0.0143402 0 0 0 0 0.0764243 0.000456645 1.35934 -0.0835199 -0.98 -1.09467
GLU_85 -4.99686 0.400901 3.17848 0.00462878 0 -0.277016 0 0 -0.321034 0 0 0 0 0 -0.266911 0.00725714 1.76999 -0.141204 -0.81 -1.45177
ALA_86 -4.72965 0.682631 1.70041 0.000680878 0 0 0 0 0 0 0 0 0 0 -0.0917771 0.00238303 0 -0.125794 0.16 -2.40112
ARG_87 -6.78561 0.545847 4.76666 0.0165839 0 -0.663418 0 0 0 -0.788851 0 0 0 0 -0.19242 0.00411073 2.43429 -0.0786068 -0.98 -1.72141
ASP_88 -4.23033 0.291654 2.94489 0.00274957 0 -0.554866 0 0 0 -0.0143402 0 0 0 0 -0.0458958 0.000616164 0.792461 0.0533639 -0.67 -1.42971
PHE_89 -6.56359 0.90861 1.47924 0.0238048 0 0 0 0 0 0 0 0 0 0 -0.0621003 0.00122883 0.509834 0.0464445 0.63 -3.02653
ALA_90 -3.9702 0.259069 1.50925 0.000731367 0 0 0 0 0 0 0 0 0 0 -0.158803 0.00108204 0 -0.162368 0.16 -2.36124
ASN_91 -4.83866 0.379434 4.04347 0.00481701 0 -0.247317 0 0 0 -1.51497 0 0 0 0 -0.0389451 0.0155413 1.72232 0.0809485 -0.89 -1.28336
ARG_92 -5.11537 0.620375 3.18987 0.0101101 0 -0.029831 0 0 -0.336055 0 0 0 0 0 -0.182939 0.0109306 1.69181 -0.0864063 -0.98 -1.20751
VAL_93 -4.86571 0.313772 1.33747 0.0105494 0 0 0 0 0 0 0 0 0 0 -0.0801307 0.0095393 0.378992 0.062552 0.29 -2.54298
ARG_94 -6.05437 0.40089 4.09657 0.0144608 0 -0.693461 0 0 0 -0.605462 0 0 0 0 -0.179614 0.00155761 1.89229 -0.0768551 -0.98 -2.184
ALA_95 -3.71453 0.435424 2.1368 0.000709619 0 0 0 0 0 0 0 0 0 0 -0.181823 0.00907476 0 -0.153493 0.16 -1.30784
LEU_96 -6.03038 0.686799 2.54566 0.00845443 0 0 0 0 0 0 0 0 0 0 -0.0562373 6.92633e-06 1.18596 -0.101644 -0.1 -1.86138
ALA_97 -4.88848 0.386163 2.07009 0.000762729 0 0 0 0 0 0 0 0 0 0 -0.134487 4.69425e-05 0 -0.155194 0.16 -2.5611
GLU_98 -3.94641 0.247865 2.67466 0.00534937 0 -0.443352 0 0 0 -0.157265 0 0 0 0 -0.22501 0.00109574 0.892853 -0.121271 -0.81 -1.88149
ARG_99 -3.90019 0.496233 2.74082 0.0110129 0 -0.0819745 0 0 0 0 0 0 0 0 -0.187254 0.0149625 1.88987 -0.0841818 -0.98 -0.0806987
GLU_100 -3.9901 0.456059 2.72618 0.00963212 0 -0.282798 0 0 -0.0363692 -0.0391984 0 0 0 0 -0.170219 3.2452e-05 1.35767 -0.00747575 -0.81 -0.786583
ASN_101 -1.87071 0.126522 1.31197 0.00549555 0 -0.0351208 0 0 0 0 0 0 0 0 -0.298791 0.0102792 0.819945 -0.509055 -0.89 -1.32946
HIS_102 -5.3071 0.478928 2.65591 0.00300313 0 -0.160384 0 0 -0.00972681 -0.204815 0 0 0 0 0.111946 0.0803434 2.75986 -0.254306 0.56 0.713654
HIS_103 -4.70223 0.374843 1.86267 0.00391663 0.043946 0.000783231 0 0 0 -0.526674 0 0 0 0 -0.0898016 0.000176779 0.777859 0.0144388 0.56 -1.68007
PRO_104 -3.82043 0.994759 0.717802 0.00611623 0.0554818 0 0 0 0 0 0 0 0 0 0.453272 0.382229 0.635133 0.0565818 0.02 -0.499057
ARG_105 -4.5946 0.206632 2.82695 0.0074144 0 -0.465395 0 0 0 -0.589495 0 0 0 0 -0.00294435 0.00329876 1.66234 0.068351 -0.98 -1.85744
LEU_106 -4.62484 0.561971 1.33325 0.00741815 0 0 0 0 0 0 0 0 0 0 -0.0875741 0.0418933 0.273078 -0.135652 -0.1 -2.73046
THR_107 -3.25959 0.315914 2.08931 0.00629151 0 -0.082319 0 0 0 -0.00113938 0 0 0 0 0.0606297 0.0107687 0.0314584 -0.0141189 -0.27 -1.11279
ILE_108 -4.61468 0.182945 1.07911 0.0174729 0 0 0 0 0 0 0 0 0 0 -0.207335 0.0136584 2.29119 -0.342851 0.24 -1.34049
GLU_109 -3.9359 0.359543 2.33177 0.00677358 0 -0.467082 0 0 0 -0.604924 0 0 0 0 0.270701 0.00070696 0.90549 0.261388 -0.81 -1.68154
PHE_110 -3.3094 0.293552 0.99446 0.0241698 0 0 0 0 0 0 0 0 0 0 -0.124794 0.0229994 0.382263 0.0547023 0.63 -1.03204
GLY_111 -2.66669 0.219213 1.33562 2.50315e-05 0 0 0 0 0 0 0 0 0 0 -0.25929 0.000112502 0 -0.664518 -0.17 -2.20554
ARG_112 -4.64107 0.551684 2.81173 0.0118907 0 -0.248633 0 0 0 -0.604924 0 0 0 0 0.0509809 0.115759 1.51624 -0.111855 -0.98 -1.52819
VAL_113 -4.77665 0.63452 1.46684 0.0133375 0 0 0 0 0 0 0 0 0 0 -0.180356 0.0578391 0.107385 -0.386325 0.29 -2.77341
THR_114 -3.55965 0.285308 2.03412 0.00553199 0 -0.0491609 0 0 0 0 0 0 0 0 -0.0219896 0.000104124 0.0807252 -0.0657473 -0.27 -1.56077
VAL_115 -4.15084 0.390674 1.23851 0.00982045 0 0 0 0 0 0 0 0 0 0 -0.213218 0.00207193 0.224321 -0.377292 0.29 -2.58595
GLU_116 -5.62527 0.625429 3.40135 0.00430512 0 -0.601729 0 0 0 -0.872304 0 0 0 0 0.0352622 0.0054306 1.53487 0.121846 -0.81 -2.18081
TRP_117 -9.09012 1.03683 2.90545 0.0204703 0 0 0 0 0 -0.11462 0 0 0 0 -0.0182845 0.178416 1.22672 -0.020066 0.91 -2.9652
TRP_118 -5.10544 0.189605 2.3617 0.0242646 0 0 0 0 -0.00972681 0 0 0 0 0 -0.0393674 0.000186439 1.37822 -0.241562 0.91 -0.532123
THR_119 -4.23786 0.203344 2.87501 0.0054722 0 -0.184967 0 0 0 -0.563404 0 0 0 0 0.0827063 0.0109202 0.0486816 0.101574 -0.27 -1.92852
HIS_D_120 -1.88139 0.314762 0.991902 0.00639606 0 0.0152097 0 0 0 0 0 0 0 0 0.140922 0.0175419 0.497107 0.0785207 0.56 0.740967
SER_121 -1.40028 0.137805 0.812133 0.00142458 0 -0.0150969 0 0 0 0 0 0 0 0 -0.117528 0.0028907 0.578686 0.0367607 -0.37 -0.333205
ALA_122 -1.93234 0.327298 0.83675 0.000964886 0 0 0 0 0 0 0 0 0 0 -0.196949 0.00157502 0 -0.026697 0.16 -0.829398
GLY_123 -1.22844 0.127836 0.755844 2.38958e-05 0 0 0 0 0 0 0 0 0 0 -0.277007 0.00145384 0 -0.487332 -0.17 -1.27762
GLY_124 -2.42154 0.413936 1.34172 0.000133373 0 0 0 0 0 0 0 0 0 0 0.259277 0.0171569 0 -0.789593 -0.17 -1.34891
VAL_125 -3.16149 0.11937 1.60595 0.0130744 0 0 0 0 0 0 0 0 0 0 -0.214565 0.000344394 0.0830792 -0.193828 0.29 -1.45807
THR_126 -4.08607 0.272538 2.92822 0.00524544 0 -0.0733078 0 0 -0.698744 -0.440427 0 0 0 0 -0.0878213 6.41202e-06 0.0434536 -0.412911 -0.27 -2.81981
GLU_127 -3.10398 0.215667 2.39435 0.00904517 0 -0.361296 0 0 0 -0.342752 0 0 0 0 -0.208472 0.000481547 2.79369 -0.110326 -0.81 0.476412
LYS_128 -4.6714 0.667255 3.29091 0.00834397 0 -0.611639 0 0 -0.122852 -0.0629134 0 0 0 0 -0.198878 0.000701367 1.75164 -0.0408257 -0.65 -0.639659
ASP_129 -7.31205 0.61494 5.00769 0.00301449 0 -0.319209 0 0 -0.612261 -1.20865 0 0 0 0 -0.11198 0.00625612 1.18815 0.0415166 -0.67 -3.37257
ARG_130 -6.03242 0.293826 4.03245 0.0108786 0 -0.265503 0 0 0 -0.341593 0 0 0 0 -0.222664 0.0224542 1.9911 -0.0917013 -0.98 -1.58318
GLU_131 -4.78335 0.339926 3.09352 0.00818552 0 -0.284353 0 0 0 -0.023715 0 0 0 0 -0.185813 0.000180966 1.28726 -0.111382 -0.81 -1.46953
MET_132 -7.01028 1.14973 2.52075 0.00375821 0 0 0 0 0 0 0 0 0 0 -0.119422 0.00675519 1.3254 -0.105203 -0.34 -2.56852
ALA_133 -3.77387 0.324562 1.89903 0.000741516 0 0 0 0 0 0 0 0 0 0 -0.105878 1.6492e-06 0 -0.141864 0.16 -1.63728
ARG_134 -4.34765 0.255975 2.82895 0.0114763 0 -0.261493 0 0 0 -0.00115872 0 0 0 0 -0.196428 0.00134176 1.5351 -0.0807957 -0.98 -1.23468
LEU_135 -4.40434 0.382679 1.79101 0.00795982 0 0 0 0 0 0 0 0 0 0 -0.141092 0.0101479 0.166434 -0.0954914 -0.1 -2.3827
THR_136 -4.80954 0.501814 2.56782 0.00908168 0 0.0247491 0 0 0 -0.11462 0 0 0 0 0.0134831 0.00414181 0.181343 0.0716756 -0.27 -1.82006
ASP_137 -4.28592 0.464044 3.29661 0.00424509 0 -0.326901 0 0 0 -0.348807 0 0 0 0 -0.136826 0.00159572 1.03108 0.0183937 -0.67 -0.952484
ALA_138 -2.90288 0.652315 1.67145 0.000843795 0 0 0 0 0 0 0 0 0 0 -0.209663 0.000293933 0 -0.137076 0.16 -0.764715
LEU_139 -5.36221 1.30003 2.97707 0.00537814 0 0 0 0 -0.432523 0 0 0 0 0 -0.0789152 0.00251352 0.381385 0.00327034 -0.1 -1.304
LEU_140 -3.76932 0.984889 1.7271 0.00567426 0 0 0 0 0 0 0 0 0 0 -0.168196 0.0122482 0.3804 -0.0807185 -0.1 -1.00792
GLN_141 -2.9764 1.57947 2.67376 0.0441292 0 -0.029831 0 0 -0.0964674 0 0 0 0 0 0.130868 4.28216e-06 5.43911 -0.217463 -0.97 5.57718
ARG_p:CtermProteinFull_142 -1.80535 0.106896 1.41751 0.0110711 0 -0.0635159 0 0 0 0 0 0 0 0 0 0 2.05155 0 -0.98 0.738158
#END_POSE_ENERGIES_TABLE v1b_redes8_4_take2_10_4dG_1.0Ent_AB_rpm_0010_0001.pdb
