# Supplementary material for: A Generic Program for Multistate Protein Design
Source: PLoS One. 2011 Jul 6;6(7):e20937. doi: 10.1371/journal.pone.0020937 (PMC3130737; doi:10.1371/journal.pone.0020937)
Supplement: File S2 — Design models generated by this study for both the heterodimerization task and the orthogonal interface redesign task. (BZ2) [file pone.0020937.s002.bz2 › SupplementaryMaterials/select_heterodimer_designs/design2/repacked_v1b_redes8_4_take2_10_BB.pdb]

ATOM      1  N   LYS A  10       0.838  40.160 -67.579  1.00  0.00              
ATOM      2  CA  LYS A  10      -0.121  41.140 -68.077  1.00  0.00              
ATOM      3  C   LYS A  10      -0.185  41.060 -69.603  1.00  0.00              
ATOM      4  O   LYS A  10       0.710  41.544 -70.294  1.00  0.00              
ATOM      5  CB  LYS A  10       0.307  42.540 -67.641  1.00  0.00              
ATOM      6  CG  LYS A  10      -0.743  43.611 -67.857  1.00  0.00              
ATOM      7  CD  LYS A  10      -1.989  43.333 -67.034  1.00  0.00              
ATOM      8  CE  LYS A  10      -2.969  44.485 -67.134  1.00  0.00              
ATOM      9  NZ  LYS A  10      -3.291  44.798 -68.551  1.00  0.00              
ATOM     10 1H   LYS A  10       1.633  40.461 -67.052  1.00  0.00              
ATOM     11 2H   LYS A  10       0.538  39.441 -66.953  1.00  0.00              
ATOM     12 3H   LYS A  10       1.329  39.571 -68.220  1.00  0.00              
ATOM     13  HA  LYS A  10      -1.116  40.911 -67.693  1.00  0.00              
ATOM     14 1HB  LYS A  10       0.554  42.483 -66.581  1.00  0.00              
ATOM     15 2HB  LYS A  10       1.203  42.792 -68.208  1.00  0.00              
ATOM     16 1HG  LYS A  10      -0.321  44.574 -67.566  1.00  0.00              
ATOM     17 2HG  LYS A  10      -1.002  43.634 -68.915  1.00  0.00              
ATOM     18 1HD  LYS A  10      -2.454  42.419 -67.406  1.00  0.00              
ATOM     19 2HD  LYS A  10      -1.694  43.191 -65.994  1.00  0.00              
ATOM     20 1HE  LYS A  10      -3.878  44.208 -66.602  1.00  0.00              
ATOM     21 2HE  LYS A  10      -2.521  45.357 -66.657  1.00  0.00              
ATOM     22 1HZ  LYS A  10      -3.944  45.568 -68.586  1.00  0.00              
ATOM     23 2HZ  LYS A  10      -2.445  45.052 -69.041  1.00  0.00              
ATOM     24 3HZ  LYS A  10      -3.703  43.987 -68.989  1.00  0.00              
ATOM     25  N   ARG A  11      -1.250  40.455 -70.122  1.00  0.00              
ATOM     26  CA  ARG A  11      -1.403  40.283 -71.562  1.00  0.00              
ATOM     27  C   ARG A  11      -2.846  40.464 -71.999  1.00  0.00              
ATOM     28  O   ARG A  11      -3.772  40.302 -71.205  1.00  0.00              
ATOM     29  CB  ARG A  11      -0.930  38.887 -71.945  1.00  0.00              
ATOM     30  CG  ARG A  11      -1.656  37.807 -71.164  1.00  0.00              
ATOM     31  CD  ARG A  11      -0.945  36.478 -71.244  1.00  0.00              
ATOM     32  NE  ARG A  11      -1.725  35.402 -70.636  1.00  0.00              
ATOM     33  CZ  ARG A  11      -2.033  35.330 -69.346  1.00  0.00              
ATOM     34  NH1 ARG A  11      -1.629  36.274 -68.507  1.00  0.00              
ATOM     35  NH2 ARG A  11      -2.745  34.307 -68.891  1.00  0.00              
ATOM     36  H   ARG A  11      -1.970  40.106 -69.506  1.00  0.00              
ATOM     37  HA  ARG A  11      -0.827  41.045 -72.088  1.00  0.00              
ATOM     38 1HB  ARG A  11      -1.106  38.773 -73.014  1.00  0.00              
ATOM     39 2HB  ARG A  11       0.141  38.849 -71.747  1.00  0.00              
ATOM     40 1HG  ARG A  11      -1.719  38.116 -70.120  1.00  0.00              
ATOM     41 2HG  ARG A  11      -2.661  37.701 -71.573  1.00  0.00              
ATOM     42 1HD  ARG A  11      -0.769  36.233 -72.291  1.00  0.00              
ATOM     43 2HD  ARG A  11       0.009  36.555 -70.724  1.00  0.00              
ATOM     44  HE  ARG A  11      -2.137  34.583 -71.064  1.00  0.00              
ATOM     45 1HH1 ARG A  11      -1.085  37.052 -68.851  1.00  0.00              
ATOM     46 2HH1 ARG A  11      -1.868  36.211 -67.528  1.00  0.00              
ATOM     47 1HH2 ARG A  11      -3.051  33.585 -69.529  1.00  0.00              
ATOM     48 2HH2 ARG A  11      -2.977  34.254 -67.910  1.00  0.00              
ATOM     49  N   LEU A  12      -3.018  40.797 -73.274  1.00  0.00              
ATOM     50  CA  LEU A  12      -4.329  41.001 -73.881  1.00  0.00              
ATOM     51  C   LEU A  12      -4.649  39.675 -74.559  1.00  0.00              
ATOM     52  O   LEU A  12      -3.973  39.285 -75.516  1.00  0.00              
ATOM     53  CB  LEU A  12      -4.227  42.132 -74.896  1.00  0.00              
ATOM     54  CG  LEU A  12      -5.493  42.738 -75.487  1.00  0.00              
ATOM     55  CD1 LEU A  12      -6.456  43.161 -74.388  1.00  0.00              
ATOM     56  CD2 LEU A  12      -5.086  43.928 -76.337  1.00  0.00              
ATOM     57  H   LEU A  12      -2.190  40.912 -73.841  1.00  0.00              
ATOM     58  HA  LEU A  12      -5.061  41.221 -73.104  1.00  0.00              
ATOM     59 1HB  LEU A  12      -3.745  42.885 -74.274  1.00  0.00              
ATOM     60 2HB  LEU A  12      -3.570  41.872 -75.726  1.00  0.00              
ATOM     61  HG  LEU A  12      -5.940  41.985 -76.136  1.00  0.00              
ATOM     62 1HD1 LEU A  12      -7.353  43.591 -74.835  1.00  0.00              
ATOM     63 2HD1 LEU A  12      -6.731  42.292 -73.790  1.00  0.00              
ATOM     64 3HD1 LEU A  12      -5.977  43.904 -73.751  1.00  0.00              
ATOM     65 1HD2 LEU A  12      -5.975  44.383 -76.775  1.00  0.00              
ATOM     66 2HD2 LEU A  12      -4.571  44.661 -75.715  1.00  0.00              
ATOM     67 3HD2 LEU A  12      -4.419  43.596 -77.133  1.00  0.00              
ATOM     68  N   VAL A  13      -5.697  39.007 -74.088  1.00  0.00              
ATOM     69  CA  VAL A  13      -6.037  37.673 -74.557  1.00  0.00              
ATOM     70  C   VAL A  13      -7.471  37.486 -75.027  1.00  0.00              
ATOM     71  O   VAL A  13      -8.405  38.076 -74.479  1.00  0.00              
ATOM     72  CB  VAL A  13      -5.782  36.647 -73.425  1.00  0.00              
ATOM     73  CG1 VAL A  13      -5.917  35.227 -73.950  1.00  0.00              
ATOM     74  CG2 VAL A  13      -4.411  36.875 -72.814  1.00  0.00              
ATOM     75  H   VAL A  13      -6.274  39.442 -73.382  1.00  0.00              
ATOM     76  HA  VAL A  13      -5.470  37.410 -75.451  1.00  0.00              
ATOM     77  HB  VAL A  13      -6.515  36.803 -72.634  1.00  0.00              
ATOM     78 1HG1 VAL A  13      -5.735  34.521 -73.140  1.00  0.00              
ATOM     79 2HG1 VAL A  13      -6.923  35.078 -74.341  1.00  0.00              
ATOM     80 3HG1 VAL A  13      -5.190  35.062 -74.745  1.00  0.00              
ATOM     81 1HG2 VAL A  13      -4.241  36.150 -72.019  1.00  0.00              
ATOM     82 2HG2 VAL A  13      -3.647  36.757 -73.583  1.00  0.00              
ATOM     83 3HG2 VAL A  13      -4.359  37.883 -72.402  1.00  0.00              
ATOM     84  N   LYS A  14      -7.632  36.632 -76.033  1.00  0.00              
ATOM     85  CA  LYS A  14      -8.942  36.289 -76.562  1.00  0.00              
ATOM     86  C   LYS A  14      -8.859  34.932 -77.241  1.00  0.00              
ATOM     87  O   LYS A  14      -7.859  34.605 -77.887  1.00  0.00              
ATOM     88  CB  LYS A  14      -9.433  37.332 -77.571  1.00  0.00              
ATOM     89  CG  LYS A  14     -10.800  36.995 -78.169  1.00  0.00              
ATOM     90  CD  LYS A  14     -11.326  38.111 -79.054  1.00  0.00              
ATOM     91  CE  LYS A  14     -12.598  37.688 -79.772  1.00  0.00              
ATOM     92  NZ  LYS A  14     -13.170  38.803 -80.573  1.00  0.00              
ATOM     93  H   LYS A  14      -6.811  36.209 -76.441  1.00  0.00              
ATOM     94  HA  LYS A  14      -9.661  36.214 -75.746  1.00  0.00              
ATOM     95 1HB  LYS A  14      -9.480  38.287 -77.046  1.00  0.00              
ATOM     96 2HB  LYS A  14      -8.684  37.390 -78.361  1.00  0.00              
ATOM     97 1HG  LYS A  14     -10.704  36.084 -78.761  1.00  0.00              
ATOM     98 2HG  LYS A  14     -11.502  36.825 -77.354  1.00  0.00              
ATOM     99 1HD  LYS A  14     -11.530  38.982 -78.430  1.00  0.00              
ATOM    100 2HD  LYS A  14     -10.560  38.363 -79.788  1.00  0.00              
ATOM    101 1HE  LYS A  14     -12.359  36.852 -80.427  1.00  0.00              
ATOM    102 2HE  LYS A  14     -13.322  37.366 -79.023  1.00  0.00              
ATOM    103 1HZ  LYS A  14     -14.012  38.488 -81.035  1.00  0.00              
ATOM    104 2HZ  LYS A  14     -13.390  39.578 -79.963  1.00  0.00              
ATOM    105 3HZ  LYS A  14     -12.497  39.100 -81.265  1.00  0.00              
ATOM    106  N   THR A  15      -9.904  34.132 -77.074  1.00  0.00              
ATOM    107  CA  THR A  15      -9.960  32.827 -77.709  1.00  0.00              
ATOM    108  C   THR A  15     -10.979  32.896 -78.835  1.00  0.00              
ATOM    109  O   THR A  15     -12.004  33.580 -78.728  1.00  0.00              
ATOM    110  CB  THR A  15     -10.370  31.723 -76.721  1.00  0.00              
ATOM    111  OG1 THR A  15     -11.655  32.027 -76.164  1.00  0.00              
ATOM    112  CG2 THR A  15      -9.343  31.603 -75.608  1.00  0.00              
ATOM    113  H   THR A  15     -10.676  34.431 -76.496  1.00  0.00              
ATOM    114  HA  THR A  15      -8.988  32.583 -78.138  1.00  0.00              
ATOM    115  HB  THR A  15     -10.440  30.776 -77.256  1.00  0.00              
ATOM    116  HG1 THR A  15     -12.046  31.226 -75.808  1.00  0.00              
ATOM    117 1HG2 THR A  15      -9.647  30.817 -74.917  1.00  0.00              
ATOM    118 2HG2 THR A  15      -8.371  31.356 -76.035  1.00  0.00              
ATOM    119 3HG2 THR A  15      -9.275  32.550 -75.074  1.00  0.00              
ATOM    120  N   PHE A  16     -10.674  32.205 -79.924  1.00  0.00              
ATOM    121  CA  PHE A  16     -11.533  32.155 -81.095  1.00  0.00              
ATOM    122  C   PHE A  16     -11.910  30.701 -81.328  1.00  0.00              
ATOM    123  O   PHE A  16     -11.043  29.825 -81.345  1.00  0.00              
ATOM    124  CB  PHE A  16     -10.791  32.713 -82.309  1.00  0.00              
ATOM    125  CG  PHE A  16     -10.400  34.158 -82.168  1.00  0.00              
ATOM    126  CD1 PHE A  16      -9.299  34.530 -81.395  1.00  0.00              
ATOM    127  CD2 PHE A  16     -11.142  35.151 -82.799  1.00  0.00              
ATOM    128  CE1 PHE A  16      -8.947  35.875 -81.256  1.00  0.00              
ATOM    129  CE2 PHE A  16     -10.796  36.496 -82.665  1.00  0.00              
ATOM    130  CZ  PHE A  16      -9.697  36.857 -81.892  1.00  0.00              
ATOM    131  H   PHE A  16      -9.803  31.693 -79.930  1.00  0.00              
ATOM    132  HA  PHE A  16     -12.443  32.728 -80.911  1.00  0.00              
ATOM    133 1HB  PHE A  16      -9.870  32.155 -82.475  1.00  0.00              
ATOM    134 2HB  PHE A  16     -11.420  32.646 -83.196  1.00  0.00              
ATOM    135  HD1 PHE A  16      -8.712  33.757 -80.898  1.00  0.00              
ATOM    136  HD2 PHE A  16     -12.004  34.868 -83.405  1.00  0.00              
ATOM    137  HE1 PHE A  16      -8.085  36.152 -80.650  1.00  0.00              
ATOM    138  HE2 PHE A  16     -11.386  37.264 -83.164  1.00  0.00              
ATOM    139  HZ  PHE A  16      -9.426  37.906 -81.784  1.00  0.00              
ATOM    140  N   ALA A  17     -13.204  30.447 -81.495  1.00  0.00              
ATOM    141  CA  ALA A  17     -13.708  29.094 -81.698  1.00  0.00              
ATOM    142  C   ALA A  17     -13.840  28.712 -83.165  1.00  0.00              
ATOM    143  O   ALA A  17     -14.171  29.541 -84.011  1.00  0.00              
ATOM    144  CB  ALA A  17     -15.056  28.938 -81.000  1.00  0.00              
ATOM    145  H   ALA A  17     -13.856  31.218 -81.480  1.00  0.00              
ATOM    146  HA  ALA A  17     -12.998  28.388 -81.267  1.00  0.00              
ATOM    147 1HB  ALA A  17     -15.429  27.925 -81.154  1.00  0.00              
ATOM    148 2HB  ALA A  17     -14.937  29.122 -79.932  1.00  0.00              
ATOM    149 3HB  ALA A  17     -15.765  29.652 -81.415  1.00  0.00              
ATOM    150  N   PHE A  18     -13.578  27.439 -83.451  1.00  0.00              
ATOM    151  CA  PHE A  18     -13.670  26.896 -84.800  1.00  0.00              
ATOM    152  C   PHE A  18     -14.265  25.494 -84.724  1.00  0.00              
ATOM    153  O   PHE A  18     -14.290  24.885 -83.660  1.00  0.00              
ATOM    154  CB  PHE A  18     -12.287  26.848 -85.454  1.00  0.00              
ATOM    155  CG  PHE A  18     -11.634  28.191 -85.562  1.00  0.00              
ATOM    156  CD1 PHE A  18     -10.865  28.693 -84.515  1.00  0.00              
ATOM    157  CD2 PHE A  18     -11.842  28.988 -86.682  1.00  0.00              
ATOM    158  CE1 PHE A  18     -10.318  29.972 -84.582  1.00  0.00              
ATOM    159  CE2 PHE A  18     -11.300  30.268 -86.756  1.00  0.00              
ATOM    160  CZ  PHE A  18     -10.537  30.759 -85.701  1.00  0.00              
ATOM    161  H   PHE A  18     -13.304  26.830 -82.693  1.00  0.00              
ATOM    162  HA  PHE A  18     -14.337  27.514 -85.403  1.00  0.00              
ATOM    163 1HB  PHE A  18     -11.617  26.218 -84.870  1.00  0.00              
ATOM    164 2HB  PHE A  18     -12.365  26.453 -86.466  1.00  0.00              
ATOM    165  HD1 PHE A  18     -10.692  28.072 -83.636  1.00  0.00              
ATOM    166  HD2 PHE A  18     -12.441  28.601 -87.507  1.00  0.00              
ATOM    167  HE1 PHE A  18      -9.719  30.352 -83.755  1.00  0.00              
ATOM    168  HE2 PHE A  18     -11.472  30.886 -87.637  1.00  0.00              
ATOM    169  HZ  PHE A  18     -10.114  31.761 -85.755  1.00  0.00              
ATOM    170  N   PRO A  19     -14.763  24.968 -85.854  1.00  0.00              
ATOM    171  CA  PRO A  19     -15.360  23.628 -85.877  1.00  0.00              
ATOM    172  C   PRO A  19     -14.357  22.476 -85.855  1.00  0.00              
ATOM    173  O   PRO A  19     -14.726  21.333 -85.587  1.00  0.00              
ATOM    174  CB  PRO A  19     -16.182  23.649 -87.160  1.00  0.00              
ATOM    175  CG  PRO A  19     -15.335  24.482 -88.062  1.00  0.00              
ATOM    176  CD  PRO A  19     -14.923  25.632 -87.161  1.00  0.00              
ATOM    177  HA  PRO A  19     -15.981  23.424 -84.992  1.00  0.00              
ATOM    178 1HB  PRO A  19     -16.340  22.634 -87.554  1.00  0.00              
ATOM    179 2HB  PRO A  19     -17.176  24.090 -86.995  1.00  0.00              
ATOM    180 1HG  PRO A  19     -14.472  23.912 -88.436  1.00  0.00              
ATOM    181 2HG  PRO A  19     -15.903  24.820 -88.941  1.00  0.00              
ATOM    182 1HD  PRO A  19     -13.987  26.105 -87.492  1.00  0.00              
ATOM    183 2HD  PRO A  19     -15.686  26.424 -87.122  1.00  0.00              
ATOM    184  N   ASN A  20     -13.092  22.775 -86.133  1.00  0.00              
ATOM    185  CA  ASN A  20     -12.059  21.747 -86.155  1.00  0.00              
ATOM    186  C   ASN A  20     -10.673  22.335 -85.908  1.00  0.00              
ATOM    187  O   ASN A  20     -10.542  23.464 -85.434  1.00  0.00              
ATOM    188  CB  ASN A  20     -12.075  20.979 -87.464  1.00  0.00              
ATOM    189  CG  ASN A  20     -11.746  21.821 -88.664  1.00  0.00              
ATOM    190  OD1 ASN A  20     -11.289  22.963 -88.540  1.00  0.00              
ATOM    191  ND2 ASN A  20     -12.052  21.297 -89.824  1.00  0.00              
ATOM    192  H   ASN A  20     -12.838  23.732 -86.333  1.00  0.00              
ATOM    193  HA  ASN A  20     -12.232  21.031 -85.350  1.00  0.00              
ATOM    194 1HB  ASN A  20     -11.569  20.016 -87.552  1.00  0.00              
ATOM    195 2HB  ASN A  20     -13.153  20.820 -87.431  1.00  0.00              
ATOM    196 1HD2 ASN A  20     -11.861  21.801 -90.666  1.00  0.00              
ATOM    197 2HD2 ASN A  20     -12.476  20.392 -89.867  1.00  0.00              
ATOM    198  N   PHE A  21      -9.641  21.560 -86.227  1.00  0.00              
ATOM    199  CA  PHE A  21      -8.260  21.997 -86.049  1.00  0.00              
ATOM    200  C   PHE A  21      -7.795  22.791 -87.266  1.00  0.00              
ATOM    201  O   PHE A  21      -7.145  23.826 -87.135  1.00  0.00              
ATOM    202  CB  PHE A  21      -7.340  20.798 -85.813  1.00  0.00              
ATOM    203  CG  PHE A  21      -5.898  21.170 -85.613  1.00  0.00              
ATOM    204  CD1 PHE A  21      -5.406  21.439 -84.344  1.00  0.00              
ATOM    205  CD2 PHE A  21      -5.032  21.253 -86.692  1.00  0.00              
ATOM    206  CE1 PHE A  21      -4.080  21.782 -84.159  1.00  0.00              
ATOM    207  CE2 PHE A  21      -3.706  21.595 -86.510  1.00  0.00              
ATOM    208  CZ  PHE A  21      -3.230  21.860 -85.241  1.00  0.00              
ATOM    209  H   PHE A  21      -9.821  20.641 -86.604  1.00  0.00              
ATOM    210  HA  PHE A  21      -8.190  22.662 -85.187  1.00  0.00              
ATOM    211 1HB  PHE A  21      -7.649  20.258 -84.919  1.00  0.00              
ATOM    212 2HB  PHE A  21      -7.372  20.127 -86.670  1.00  0.00              
ATOM    213  HD1 PHE A  21      -6.078  21.377 -83.488  1.00  0.00              
ATOM    214  HD2 PHE A  21      -5.408  21.045 -87.694  1.00  0.00              
ATOM    215  HE1 PHE A  21      -3.707  21.991 -83.157  1.00  0.00              
ATOM    216  HE2 PHE A  21      -3.035  21.656 -87.367  1.00  0.00              
ATOM    217  HZ  PHE A  21      -2.185  22.131 -85.097  1.00  0.00              
ATOM    218  N   ARG A  22      -8.135  22.289 -88.450  1.00  0.00              
ATOM    219  CA  ARG A  22      -7.754  22.912 -89.712  1.00  0.00              
ATOM    220  C   ARG A  22      -8.088  24.402 -89.788  1.00  0.00              
ATOM    221  O   ARG A  22      -7.232  25.221 -90.130  1.00  0.00              
ATOM    222  CB  ARG A  22      -8.344  22.163 -90.898  1.00  0.00              
ATOM    223  CG  ARG A  22      -7.913  22.682 -92.261  1.00  0.00              
ATOM    224  CD  ARG A  22      -8.589  22.024 -93.408  1.00  0.00              
ATOM    225  NE  ARG A  22     -10.015  22.289 -93.501  1.00  0.00              
ATOM    226  CZ  ARG A  22     -10.552  23.428 -93.981  1.00  0.00              
ATOM    227  NH1 ARG A  22      -9.789  24.422 -94.377  1.00  0.00              
ATOM    228  NH2 ARG A  22     -11.869  23.528 -94.021  1.00  0.00              
ATOM    229  H   ARG A  22      -8.681  21.439 -88.466  1.00  0.00              
ATOM    230  HA  ARG A  22      -6.672  22.861 -89.837  1.00  0.00              
ATOM    231 1HB  ARG A  22      -8.042  21.121 -90.798  1.00  0.00              
ATOM    232 2HB  ARG A  22      -9.428  22.237 -90.813  1.00  0.00              
ATOM    233 1HG  ARG A  22      -8.131  23.749 -92.310  1.00  0.00              
ATOM    234 2HG  ARG A  22      -6.839  22.525 -92.367  1.00  0.00              
ATOM    235 1HD  ARG A  22      -8.132  22.370 -94.334  1.00  0.00              
ATOM    236 2HD  ARG A  22      -8.462  20.945 -93.322  1.00  0.00              
ATOM    237  HE  ARG A  22     -10.798  21.704 -93.239  1.00  0.00              
ATOM    238 1HH1 ARG A  22      -8.784  24.336 -94.323  1.00  0.00              
ATOM    239 2HH1 ARG A  22     -10.211  25.267 -94.734  1.00  0.00              
ATOM    240 1HH2 ARG A  22     -12.442  22.761 -93.695  1.00  0.00              
ATOM    241 2HH2 ARG A  22     -12.298  24.371 -94.375  1.00  0.00              
ATOM    242  N   GLU A  23      -9.331  24.746 -89.476  1.00  0.00              
ATOM    243  CA  GLU A  23      -9.754  26.140 -89.523  1.00  0.00              
ATOM    244  C   GLU A  23      -9.057  26.985 -88.461  1.00  0.00              
ATOM    245  O   GLU A  23      -8.803  28.173 -88.675  1.00  0.00              
ATOM    246  CB  GLU A  23     -11.274  26.249 -89.364  1.00  0.00              
ATOM    247  CG  GLU A  23     -12.062  25.648 -90.520  1.00  0.00              
ATOM    248  CD  GLU A  23     -13.503  26.122 -90.558  1.00  0.00              
ATOM    249  OE1 GLU A  23     -14.263  25.648 -91.428  1.00  0.00              
ATOM    250  OE2 GLU A  23     -13.876  26.972 -89.723  1.00  0.00              
ATOM    251  H   GLU A  23      -9.998  24.039 -89.202  1.00  0.00              
ATOM    252  HA  GLU A  23      -9.479  26.578 -90.483  1.00  0.00              
ATOM    253 1HB  GLU A  23     -11.535  25.737 -88.438  1.00  0.00              
ATOM    254 2HB  GLU A  23     -11.510  27.309 -89.272  1.00  0.00              
ATOM    255 1HG  GLU A  23     -11.611  25.832 -91.495  1.00  0.00              
ATOM    256 2HG  GLU A  23     -12.048  24.579 -90.311  1.00  0.00              
ATOM    257  N   ALA A  24      -8.753  26.372 -87.319  1.00  0.00              
ATOM    258  CA  ALA A  24      -8.062  27.073 -86.240  1.00  0.00              
ATOM    259  C   ALA A  24      -6.661  27.427 -86.731  1.00  0.00              
ATOM    260  O   ALA A  24      -6.193  28.552 -86.565  1.00  0.00              
ATOM    261  CB  ALA A  24      -7.984  26.186 -85.001  1.00  0.00              
ATOM    262  H   ALA A  24      -9.004  25.402 -87.194  1.00  0.00              
ATOM    263  HA  ALA A  24      -8.607  27.989 -86.013  1.00  0.00              
ATOM    264 1HB  ALA A  24      -7.467  26.721 -84.204  1.00  0.00              
ATOM    265 2HB  ALA A  24      -8.991  25.931 -84.672  1.00  0.00              
ATOM    266 3HB  ALA A  24      -7.438  25.275 -85.240  1.00  0.00              
ATOM    267  N   ARG A  25      -6.001  26.461 -87.359  1.00  0.00              
ATOM    268  CA  ARG A  25      -4.664  26.679 -87.887  1.00  0.00              
ATOM    269  C   ARG A  25      -4.692  27.733 -88.999  1.00  0.00              
ATOM    270  O   ARG A  25      -3.794  28.573 -89.084  1.00  0.00              
ATOM    271  CB  ARG A  25      -4.011  25.385 -88.349  1.00  0.00              
ATOM    272  CG  ARG A  25      -2.589  25.535 -88.866  1.00  0.00              
ATOM    273  CD  ARG A  25      -1.922  24.252 -89.205  1.00  0.00              
ATOM    274  NE  ARG A  25      -0.571  24.394 -89.724  1.00  0.00              
ATOM    275  CZ  ARG A  25       0.197  23.371 -90.149  1.00  0.00              
ATOM    276  NH1 ARG A  25      -0.232  22.130 -90.085  1.00  0.00              
ATOM    277  NH2 ARG A  25       1.404  23.647 -90.611  1.00  0.00              
ATOM    278  H   ARG A  25      -6.434  25.556 -87.474  1.00  0.00              
ATOM    279  HA  ARG A  25      -4.015  27.065 -87.100  1.00  0.00              
ATOM    280 1HB  ARG A  25      -4.014  24.705 -87.498  1.00  0.00              
ATOM    281 2HB  ARG A  25      -4.639  24.977 -89.141  1.00  0.00              
ATOM    282 1HG  ARG A  25      -2.610  26.151 -89.765  1.00  0.00              
ATOM    283 2HG  ARG A  25      -1.993  26.032 -88.100  1.00  0.00              
ATOM    284 1HD  ARG A  25      -1.864  23.635 -88.309  1.00  0.00              
ATOM    285 2HD  ARG A  25      -2.510  23.737 -89.964  1.00  0.00              
ATOM    286  HE  ARG A  25      -0.012  25.227 -89.846  1.00  0.00              
ATOM    287 1HH1 ARG A  25      -1.151  21.934 -89.713  1.00  0.00              
ATOM    288 2HH1 ARG A  25       0.358  21.378 -90.409  1.00  0.00              
ATOM    289 1HH2 ARG A  25       1.725  24.605 -90.636  1.00  0.00              
ATOM    290 2HH2 ARG A  25       2.000  22.900 -90.935  1.00  0.00              
ATOM    291  N   ASP A  26      -5.722  27.695 -89.846  1.00  0.00              
ATOM    292  CA  ASP A  26      -5.842  28.674 -90.927  1.00  0.00              
ATOM    293  C   ASP A  26      -5.885  30.088 -90.343  1.00  0.00              
ATOM    294  O   ASP A  26      -5.221  30.998 -90.836  1.00  0.00              
ATOM    295  CB  ASP A  26      -7.090  28.405 -91.771  1.00  0.00              
ATOM    296  CG  ASP A  26      -6.990  27.180 -92.670  1.00  0.00              
ATOM    297  OD1 ASP A  26      -5.907  26.670 -92.827  1.00  0.00              
ATOM    298  OD2 ASP A  26      -8.013  26.673 -93.064  1.00  0.00              
ATOM    299  H   ASP A  26      -6.432  26.984 -89.745  1.00  0.00              
ATOM    300  HA  ASP A  26      -4.968  28.616 -91.576  1.00  0.00              
ATOM    301 1HB  ASP A  26      -8.008  28.351 -91.184  1.00  0.00              
ATOM    302 2HB  ASP A  26      -7.104  29.306 -92.385  1.00  0.00              
ATOM    303  N   PHE A  27      -6.673  30.264 -89.288  1.00  0.00              
ATOM    304  CA  PHE A  27      -6.799  31.569 -88.653  1.00  0.00              
ATOM    305  C   PHE A  27      -5.475  31.992 -88.026  1.00  0.00              
ATOM    306  O   PHE A  27      -5.069  33.146 -88.135  1.00  0.00              
ATOM    307  CB  PHE A  27      -7.893  31.528 -87.589  1.00  0.00              
ATOM    308  CG  PHE A  27      -8.083  32.830 -86.867  1.00  0.00              
ATOM    309  CD1 PHE A  27      -8.580  33.945 -87.534  1.00  0.00              
ATOM    310  CD2 PHE A  27      -7.755  32.945 -85.521  1.00  0.00              
ATOM    311  CE1 PHE A  27      -8.748  35.159 -86.868  1.00  0.00              
ATOM    312  CE2 PHE A  27      -7.920  34.156 -84.847  1.00  0.00              
ATOM    313  CZ  PHE A  27      -8.417  35.261 -85.524  1.00  0.00              
ATOM    314  H   PHE A  27      -7.195  29.484 -88.916  1.00  0.00              
ATOM    315  HA  PHE A  27      -7.049  32.322 -89.401  1.00  0.00              
ATOM    316 1HB  PHE A  27      -8.851  31.281 -88.045  1.00  0.00              
ATOM    317 2HB  PHE A  27      -7.650  30.784 -86.831  1.00  0.00              
ATOM    318  HD1 PHE A  27      -8.840  33.862 -88.590  1.00  0.00              
ATOM    319  HD2 PHE A  27      -7.364  32.075 -84.991  1.00  0.00              
ATOM    320  HE1 PHE A  27      -9.139  36.024 -87.403  1.00  0.00              
ATOM    321  HE2 PHE A  27      -7.659  34.236 -83.792  1.00  0.00              
ATOM    322  HZ  PHE A  27      -8.545  36.207 -85.000  1.00  0.00              
ATOM    323  N   ALA A  28      -4.798  31.050 -87.380  1.00  0.00              
ATOM    324  CA  ALA A  28      -3.519  31.346 -86.756  1.00  0.00              
ATOM    325  C   ALA A  28      -2.531  31.873 -87.792  1.00  0.00              
ATOM    326  O   ALA A  28      -1.750  32.774 -87.512  1.00  0.00              
ATOM    327  CB  ALA A  28      -2.961  30.092 -86.078  1.00  0.00              
ATOM    328  H   ALA A  28      -5.171  30.113 -87.318  1.00  0.00              
ATOM    329  HA  ALA A  28      -3.667  32.127 -86.009  1.00  0.00              
ATOM    330 1HB  ALA A  28      -2.003  30.326 -85.614  1.00  0.00              
ATOM    331 2HB  ALA A  28      -3.659  29.749 -85.314  1.00  0.00              
ATOM    332 3HB  ALA A  28      -2.822  29.308 -86.821  1.00  0.00              
ATOM    333  N   ASN A  29      -2.561  31.308 -88.994  1.00  0.00              
ATOM    334  CA  ASN A  29      -1.659  31.757 -90.046  1.00  0.00              
ATOM    335  C   ASN A  29      -1.962  33.186 -90.485  1.00  0.00              
ATOM    336  O   ASN A  29      -1.050  33.935 -90.825  1.00  0.00              
ATOM    337  CB  ASN A  29      -1.704  30.824 -91.242  1.00  0.00              
ATOM    338  CG  ASN A  29      -1.029  29.502 -91.004  1.00  0.00              
ATOM    339  OD1 ASN A  29      -0.193  29.362 -90.104  1.00  0.00              
ATOM    340  ND2 ASN A  29      -1.326  28.554 -91.856  1.00  0.00              
ATOM    341  H   ASN A  29      -3.211  30.560 -89.189  1.00  0.00              
ATOM    342  HA  ASN A  29      -0.633  31.769 -89.674  1.00  0.00              
ATOM    343 1HB  ASN A  29      -2.635  30.657 -91.786  1.00  0.00              
ATOM    344 2HB  ASN A  29      -1.043  31.453 -91.838  1.00  0.00              
ATOM    345 1HD2 ASN A  29      -0.914  27.648 -91.759  1.00  0.00              
ATOM    346 2HD2 ASN A  29      -1.964  28.736 -92.603  1.00  0.00              
ATOM    347  N   ARG A  30      -3.236  33.565 -90.473  1.00  0.00              
ATOM    348  CA  ARG A  30      -3.601  34.928 -90.843  1.00  0.00              
ATOM    349  C   ARG A  30      -3.110  35.889 -89.755  1.00  0.00              
ATOM    350  O   ARG A  30      -2.657  36.988 -90.057  1.00  0.00              
ATOM    351  CB  ARG A  30      -5.112  35.045 -91.019  1.00  0.00              
ATOM    352  CG  ARG A  30      -5.639  34.246 -92.205  1.00  0.00              
ATOM    353  CD  ARG A  30      -7.137  34.413 -92.361  1.00  0.00              
ATOM    354  NE  ARG A  30      -7.496  35.792 -92.670  1.00  0.00              
ATOM    355  CZ  ARG A  30      -8.719  36.294 -92.538  1.00  0.00              
ATOM    356  NH1 ARG A  30      -9.709  35.528 -92.097  1.00  0.00              
ATOM    357  NH2 ARG A  30      -8.951  37.563 -92.842  1.00  0.00              
ATOM    358  H   ARG A  30      -3.963  32.916 -90.208  1.00  0.00              
ATOM    359  HA  ARG A  30      -3.109  35.201 -91.777  1.00  0.00              
ATOM    360 1HB  ARG A  30      -5.568  34.691 -90.096  1.00  0.00              
ATOM    361 2HB  ARG A  30      -5.335  36.104 -91.152  1.00  0.00              
ATOM    362 1HG  ARG A  30      -5.139  34.595 -93.109  1.00  0.00              
ATOM    363 2HG  ARG A  30      -5.405  33.193 -92.044  1.00  0.00              
ATOM    364 1HD  ARG A  30      -7.483  33.770 -93.170  1.00  0.00              
ATOM    365 2HD  ARG A  30      -7.624  34.122 -91.431  1.00  0.00              
ATOM    366  HE  ARG A  30      -6.917  36.547 -93.013  1.00  0.00              
ATOM    367 1HH1 ARG A  30      -9.530  34.562 -91.861  1.00  0.00              
ATOM    368 2HH1 ARG A  30     -10.637  35.914 -91.999  1.00  0.00              
ATOM    369 1HH2 ARG A  30      -8.195  38.146 -93.174  1.00  0.00              
ATOM    370 2HH2 ARG A  30      -9.881  37.941 -92.741  1.00  0.00              
ATOM    371  N   VAL A  31      -3.202  35.475 -88.491  1.00  0.00              
ATOM    372  CA  VAL A  31      -2.727  36.314 -87.395  1.00  0.00              
ATOM    373  C   VAL A  31      -1.205  36.436 -87.531  1.00  0.00              
ATOM    374  O   VAL A  31      -0.633  37.489 -87.267  1.00  0.00              
ATOM    375  CB  VAL A  31      -3.091  35.738 -86.014  1.00  0.00              
ATOM    376  CG1 VAL A  31      -2.416  36.537 -84.909  1.00  0.00              
ATOM    377  CG2 VAL A  31      -4.599  35.732 -85.819  1.00  0.00              
ATOM    378  H   VAL A  31      -3.603  34.572 -88.281  1.00  0.00              
ATOM    379  HA  VAL A  31      -3.138  37.322 -87.461  1.00  0.00              
ATOM    380  HB  VAL A  31      -2.761  34.700 -85.965  1.00  0.00              
ATOM    381 1HG1 VAL A  31      -2.684  36.116 -83.939  1.00  0.00              
ATOM    382 2HG1 VAL A  31      -1.334  36.493 -85.037  1.00  0.00              
ATOM    383 3HG1 VAL A  31      -2.746  37.575 -84.957  1.00  0.00              
ATOM    384 1HG2 VAL A  31      -4.839  35.322 -84.839  1.00  0.00              
ATOM    385 2HG2 VAL A  31      -4.978  36.752 -85.889  1.00  0.00              
ATOM    386 3HG2 VAL A  31      -5.064  35.119 -86.592  1.00  0.00              
ATOM    387  N   ARG A  32      -0.557  35.356 -87.962  1.00  0.00              
ATOM    388  CA  ARG A  32       0.885  35.387 -88.149  1.00  0.00              
ATOM    389  C   ARG A  32       1.304  36.376 -89.229  1.00  0.00              
ATOM    390  O   ARG A  32       2.297  37.087 -89.075  1.00  0.00              
ATOM    391  CB  ARG A  32       1.449  34.000 -88.422  1.00  0.00              
ATOM    392  CG  ARG A  32       1.442  33.060 -87.227  1.00  0.00              
ATOM    393  CD  ARG A  32       1.652  31.631 -87.571  1.00  0.00              
ATOM    394  NE  ARG A  32       1.625  30.727 -86.432  1.00  0.00              
ATOM    395  CZ  ARG A  32       1.719  29.385 -86.518  1.00  0.00              
ATOM    396  NH1 ARG A  32       1.809  28.786 -87.685  1.00  0.00              
ATOM    397  NH2 ARG A  32       1.695  28.685 -85.398  1.00  0.00              
ATOM    398  H   ARG A  32      -1.061  34.504 -88.163  1.00  0.00              
ATOM    399  HA  ARG A  32       1.369  35.724 -87.232  1.00  0.00              
ATOM    400 1HB  ARG A  32       0.854  33.567 -89.224  1.00  0.00              
ATOM    401 2HB  ARG A  32       2.475  34.137 -88.764  1.00  0.00              
ATOM    402 1HG  ARG A  32       2.236  33.361 -86.543  1.00  0.00              
ATOM    403 2HG  ARG A  32       0.477  33.147 -86.724  1.00  0.00              
ATOM    404 1HD  ARG A  32       0.869  31.313 -88.258  1.00  0.00              
ATOM    405 2HD  ARG A  32       2.623  31.522 -88.052  1.00  0.00              
ATOM    406  HE  ARG A  32       1.536  30.934 -85.446  1.00  0.00              
ATOM    407 1HH1 ARG A  32       1.809  29.335 -88.533  1.00  0.00              
ATOM    408 2HH1 ARG A  32       1.879  27.780 -87.728  1.00  0.00              
ATOM    409 1HH2 ARG A  32       1.608  29.161 -84.510  1.00  0.00              
ATOM    410 2HH2 ARG A  32       1.764  27.679 -85.433  1.00  0.00              
ATOM    411  N   ALA A  33       0.549  36.429 -90.325  1.00  0.00              
ATOM    412  CA  ALA A  33       0.857  37.353 -91.416  1.00  0.00              
ATOM    413  C   ALA A  33       0.698  38.787 -90.925  1.00  0.00              
ATOM    414  O   ALA A  33       1.491  39.668 -91.260  1.00  0.00              
ATOM    415  CB  ALA A  33      -0.066  37.097 -92.603  1.00  0.00              
ATOM    416  H   ALA A  33      -0.253  35.820 -90.407  1.00  0.00              
ATOM    417  HA  ALA A  33       1.894  37.204 -91.718  1.00  0.00              
ATOM    418 1HB  ALA A  33       0.176  37.792 -93.407  1.00  0.00              
ATOM    419 2HB  ALA A  33       0.069  36.074 -92.955  1.00  0.00              
ATOM    420 3HB  ALA A  33      -1.101  37.243 -92.297  1.00  0.00              
ATOM    421  N   LEU A  34      -0.338  39.012 -90.125  1.00  0.00              
ATOM    422  CA  LEU A  34      -0.605  40.323 -89.554  1.00  0.00              
ATOM    423  C   LEU A  34       0.577  40.736 -88.673  1.00  0.00              
ATOM    424  O   LEU A  34       1.063  41.867 -88.747  1.00  0.00              
ATOM    425  CB  LEU A  34      -1.892  40.262 -88.728  1.00  0.00              
ATOM    426  CG  LEU A  34      -2.190  41.414 -87.770  1.00  0.00              
ATOM    427  CD1 LEU A  34      -2.336  42.711 -88.547  1.00  0.00              
ATOM    428  CD2 LEU A  34      -3.459  41.107 -86.985  1.00  0.00              
ATOM    429  H   LEU A  34      -0.959  38.245 -89.908  1.00  0.00              
ATOM    430  HA  LEU A  34      -0.695  41.058 -90.353  1.00  0.00              
ATOM    431 1HB  LEU A  34      -2.622  40.276 -89.536  1.00  0.00              
ATOM    432 2HB  LEU A  34      -1.976  39.324 -88.179  1.00  0.00              
ATOM    433  HG  LEU A  34      -1.364  41.468 -87.061  1.00  0.00              
ATOM    434 1HD1 LEU A  34      -2.548  43.527 -87.857  1.00  0.00              
ATOM    435 2HD1 LEU A  34      -1.410  42.921 -89.082  1.00  0.00              
ATOM    436 3HD1 LEU A  34      -3.154  42.618 -89.260  1.00  0.00              
ATOM    437 1HD2 LEU A  34      -3.671  41.929 -86.301  1.00  0.00              
ATOM    438 2HD2 LEU A  34      -4.294  40.984 -87.675  1.00  0.00              
ATOM    439 3HD2 LEU A  34      -3.322  40.188 -86.415  1.00  0.00              
ATOM    440  N   ALA A  35       1.038  39.804 -87.844  1.00  0.00              
ATOM    441  CA  ALA A  35       2.160  40.050 -86.945  1.00  0.00              
ATOM    442  C   ALA A  35       3.413  40.451 -87.720  1.00  0.00              
ATOM    443  O   ALA A  35       4.149  41.348 -87.310  1.00  0.00              
ATOM    444  CB  ALA A  35       2.437  38.803 -86.110  1.00  0.00              
ATOM    445  H   ALA A  35       0.594  38.897 -87.840  1.00  0.00              
ATOM    446  HA  ALA A  35       1.906  40.882 -86.288  1.00  0.00              
ATOM    447 1HB  ALA A  35       3.276  38.994 -85.441  1.00  0.00              
ATOM    448 2HB  ALA A  35       1.553  38.555 -85.522  1.00  0.00              
ATOM    449 3HB  ALA A  35       2.681  37.971 -86.769  1.00  0.00              
ATOM    450  N   GLU A  36       3.653  39.776 -88.840  1.00  0.00              
ATOM    451  CA  GLU A  36       4.819  40.061 -89.669  1.00  0.00              
ATOM    452  C   GLU A  36       4.750  41.476 -90.240  1.00  0.00              
ATOM    453  O   GLU A  36       5.762  42.176 -90.304  1.00  0.00              
ATOM    454  CB  GLU A  36       4.934  39.039 -90.802  1.00  0.00              
ATOM    455  CG  GLU A  36       5.328  37.640 -90.349  1.00  0.00              
ATOM    456  CD  GLU A  36       5.301  36.667 -91.495  1.00  0.00              
ATOM    457  OE1 GLU A  36       4.921  37.058 -92.572  1.00  0.00              
ATOM    458  OE2 GLU A  36       5.765  35.564 -91.323  1.00  0.00              
ATOM    459  H   GLU A  36       3.013  39.048 -89.124  1.00  0.00              
ATOM    460  HA  GLU A  36       5.724  40.013 -89.063  1.00  0.00              
ATOM    461 1HB  GLU A  36       3.963  39.000 -91.296  1.00  0.00              
ATOM    462 2HB  GLU A  36       5.682  39.418 -91.499  1.00  0.00              
ATOM    463 1HG  GLU A  36       6.302  37.599 -89.862  1.00  0.00              
ATOM    464 2HG  GLU A  36       4.553  37.376 -89.631  1.00  0.00              
ATOM    465  N   ARG A  37       3.556  41.894 -90.651  1.00  0.00              
ATOM    466  CA  ARG A  37       3.364  43.224 -91.224  1.00  0.00              
ATOM    467  C   ARG A  37       3.553  44.347 -90.206  1.00  0.00              
ATOM    468  O   ARG A  37       4.112  45.398 -90.525  1.00  0.00              
ATOM    469  CB  ARG A  37       1.961  43.353 -91.830  1.00  0.00              
ATOM    470  CG  ARG A  37       1.656  42.408 -92.978  1.00  0.00              
ATOM    471  CD  ARG A  37       0.438  42.890 -93.762  1.00  0.00              
ATOM    472  NE  ARG A  37      -0.792  42.890 -92.972  1.00  0.00              
ATOM    473  CZ  ARG A  37      -1.512  41.804 -92.703  1.00  0.00              
ATOM    474  NH1 ARG A  37      -1.131  40.620 -93.162  1.00  0.00              
ATOM    475  NH2 ARG A  37      -2.619  41.903 -91.979  1.00  0.00              
ATOM    476  H   ARG A  37       2.762  41.276 -90.565  1.00  0.00              
ATOM    477  HA  ARG A  37       4.113  43.405 -91.996  1.00  0.00              
ATOM    478 1HB  ARG A  37       1.249  43.174 -91.026  1.00  0.00              
ATOM    479 2HB  ARG A  37       1.860  44.380 -92.182  1.00  0.00              
ATOM    480 1HG  ARG A  37       2.526  42.367 -93.634  1.00  0.00              
ATOM    481 2HG  ARG A  37       1.464  41.416 -92.568  1.00  0.00              
ATOM    482 1HD  ARG A  37       0.619  43.908 -94.106  1.00  0.00              
ATOM    483 2HD  ARG A  37       0.289  42.237 -94.621  1.00  0.00              
ATOM    484  HE  ARG A  37      -1.272  43.661 -92.526  1.00  0.00              
ATOM    485 1HH1 ARG A  37      -0.291  40.543 -93.717  1.00  0.00              
ATOM    486 2HH1 ARG A  37      -1.682  39.800 -92.954  1.00  0.00              
ATOM    487 1HH2 ARG A  37      -2.913  42.806 -91.633  1.00  0.00              
ATOM    488 2HH2 ARG A  37      -3.163  41.077 -91.778  1.00  0.00              
ATOM    489  N   GLU A  38       3.084  44.120 -88.983  1.00  0.00              
ATOM    490  CA  GLU A  38       3.165  45.123 -87.927  1.00  0.00              
ATOM    491  C   GLU A  38       4.398  45.024 -87.036  1.00  0.00              
ATOM    492  O   GLU A  38       4.564  45.822 -86.108  1.00  0.00              
ATOM    493  CB  GLU A  38       1.907  45.048 -87.062  1.00  0.00              
ATOM    494  CG  GLU A  38       0.622  45.238 -87.851  1.00  0.00              
ATOM    495  CD  GLU A  38       0.540  46.605 -88.500  1.00  0.00              
ATOM    496  OE1 GLU A  38      -0.338  46.804 -89.366  1.00  0.00              
ATOM    497  OE2 GLU A  38       1.351  47.483 -88.138  1.00  0.00              
ATOM    498  H   GLU A  38       2.659  43.226 -88.781  1.00  0.00              
ATOM    499  HA  GLU A  38       3.235  46.118 -88.367  1.00  0.00              
ATOM    500 1HB  GLU A  38       1.908  44.069 -86.583  1.00  0.00              
ATOM    501 2HB  GLU A  38       1.996  45.825 -86.302  1.00  0.00              
ATOM    502 1HG  GLU A  38       0.466  44.477 -88.615  1.00  0.00              
ATOM    503 2HG  GLU A  38      -0.157  45.157 -87.095  1.00  0.00              
ATOM    504  N   ASN A  39       5.254  44.047 -87.306  1.00  0.00              
ATOM    505  CA  ASN A  39       6.466  43.859 -86.520  1.00  0.00              
ATOM    506  C   ASN A  39       6.199  43.657 -85.028  1.00  0.00              
ATOM    507  O   ASN A  39       6.970  44.111 -84.180  1.00  0.00              
ATOM    508  CB  ASN A  39       7.412  45.048 -86.715  1.00  0.00              
ATOM    509  CG  ASN A  39       7.893  45.175 -88.145  1.00  0.00              
ATOM    510  OD1 ASN A  39       8.417  44.221 -88.720  1.00  0.00              
ATOM    511  ND2 ASN A  39       7.720  46.355 -88.727  1.00  0.00              
ATOM    512  H   ASN A  39       5.063  43.419 -88.073  1.00  0.00              
ATOM    513  HA  ASN A  39       6.977  42.950 -86.840  1.00  0.00              
ATOM    514 1HB  ASN A  39       7.163  46.031 -86.314  1.00  0.00              
ATOM    515 2HB  ASN A  39       8.202  44.600 -86.112  1.00  0.00              
ATOM    516 1HD2 ASN A  39       8.019  46.495 -89.672  1.00  0.00              
ATOM    517 2HD2 ASN A  39       7.291  47.103 -88.222  1.00  0.00              
ATOM    518  N   HIS A  40       5.101  42.977 -84.710  1.00  0.00              
ATOM    519  CA  HIS A  40       4.756  42.693 -83.323  1.00  0.00              
ATOM    520  C   HIS A  40       4.101  41.323 -83.337  1.00  0.00              
ATOM    521  O   HIS A  40       3.101  41.107 -84.024  1.00  0.00              
ATOM    522  CB  HIS A  40       3.804  43.753 -82.769  1.00  0.00              
ATOM    523  CG  HIS A  40       3.675  43.721 -81.278  1.00  0.00              
ATOM    524  ND1 HIS A  40       4.761  43.814 -80.435  1.00  0.00              
ATOM    525  CD2 HIS A  40       2.588  43.602 -80.479  1.00  0.00              
ATOM    526  CE1 HIS A  40       4.350  43.755 -79.181  1.00  0.00              
ATOM    527  NE2 HIS A  40       3.035  43.627 -79.180  1.00  0.00              
ATOM    528  H   HIS A  40       4.491  42.649 -85.446  1.00  0.00              
ATOM    529  HA  HIS A  40       5.662  42.668 -82.718  1.00  0.00              
ATOM    530 1HB  HIS A  40       4.158  44.751 -83.031  1.00  0.00              
ATOM    531 2HB  HIS A  40       2.803  43.606 -83.173  1.00  0.00              
ATOM    532  HD2 HIS A  40       1.523  43.501 -80.688  1.00  0.00              
ATOM    533  HE1 HIS A  40       5.064  43.812 -78.360  1.00  0.00              
ATOM    534  HE2 HIS A  40       2.446  43.558 -78.362  1.00  0.00              
ATOM    535  N   HIS A  41       4.668  40.401 -82.570  1.00  0.00              
ATOM    536  CA  HIS A  41       4.186  39.033 -82.566  1.00  0.00              
ATOM    537  C   HIS A  41       3.490  38.571 -81.307  1.00  0.00              
ATOM    538  O   HIS A  41       3.889  38.903 -80.194  1.00  0.00              
ATOM    539  CB  HIS A  41       5.354  38.085 -82.854  1.00  0.00              
ATOM    540  CG  HIS A  41       5.952  38.263 -84.216  1.00  0.00              
ATOM    541  ND1 HIS A  41       5.687  37.405 -85.262  1.00  0.00              
ATOM    542  CD2 HIS A  41       6.801  39.199 -84.701  1.00  0.00              
ATOM    543  CE1 HIS A  41       6.348  37.806 -86.334  1.00  0.00              
ATOM    544  NE2 HIS A  41       7.031  38.892 -86.020  1.00  0.00              
ATOM    545  H   HIS A  41       5.447  40.650 -81.978  1.00  0.00              
ATOM    546  HA  HIS A  41       3.423  38.911 -83.334  1.00  0.00              
ATOM    547 1HB  HIS A  41       6.159  38.250 -82.137  1.00  0.00              
ATOM    548 2HB  HIS A  41       5.021  37.049 -82.793  1.00  0.00              
ATOM    549  HD2 HIS A  41       7.280  40.069 -84.251  1.00  0.00              
ATOM    550  HE1 HIS A  41       6.270  37.257 -87.272  1.00  0.00              
ATOM    551  HE2 HIS A  41       7.628  39.419 -86.642  1.00  0.00              
ATOM    552  N   PRO A  42       2.444  37.758 -81.473  1.00  0.00              
ATOM    553  CA  PRO A  42       1.672  37.235 -80.350  1.00  0.00              
ATOM    554  C   PRO A  42       2.186  35.878 -79.918  1.00  0.00              
ATOM    555  O   PRO A  42       3.156  35.350 -80.471  1.00  0.00              
ATOM    556  CB  PRO A  42       0.293  37.082 -80.960  1.00  0.00              
ATOM    557  CG  PRO A  42       0.643  36.490 -82.317  1.00  0.00              
ATOM    558  CD  PRO A  42       1.852  37.323 -82.757  1.00  0.00              
ATOM    559  HA  PRO A  42       1.745  37.866 -79.452  1.00  0.00              
ATOM    560 1HB  PRO A  42      -0.344  36.421 -80.354  1.00  0.00              
ATOM    561 2HB  PRO A  42      -0.225  38.050 -81.034  1.00  0.00              
ATOM    562 1HG  PRO A  42       0.883  35.420 -82.234  1.00  0.00              
ATOM    563 2HG  PRO A  42      -0.200  36.577 -83.018  1.00  0.00              
ATOM    564 1HD  PRO A  42       2.570  36.735 -83.347  1.00  0.00              
ATOM    565 2HD  PRO A  42       1.560  38.186 -83.374  1.00  0.00              
ATOM    566  N   ARG A  43       1.540  35.338 -78.892  1.00  0.00              
ATOM    567  CA  ARG A  43       1.792  33.970 -78.486  1.00  0.00              
ATOM    568  C   ARG A  43       0.466  33.341 -78.920  1.00  0.00              
ATOM    569  O   ARG A  43      -0.614  33.770 -78.488  1.00  0.00              
ATOM    570  CB  ARG A  43       2.145  33.774 -77.019  1.00  0.00              
ATOM    571  CG  ARG A  43       2.556  32.359 -76.643  1.00  0.00              
ATOM    572  CD  ARG A  43       2.990  32.202 -75.232  1.00  0.00              
ATOM    573  NE  ARG A  43       1.916  32.298 -74.256  1.00  0.00              
ATOM    574  CZ  ARG A  43       2.090  32.263 -72.921  1.00  0.00              
ATOM    575  NH1 ARG A  43       3.284  32.095 -72.397  1.00  0.00              
ATOM    576  NH2 ARG A  43       1.023  32.376 -72.149  1.00  0.00              
ATOM    577  H   ARG A  43       0.861  35.885 -78.383  1.00  0.00              
ATOM    578  HA  ARG A  43       2.664  33.583 -79.015  1.00  0.00              
ATOM    579 1HB  ARG A  43       2.963  34.457 -76.795  1.00  0.00              
ATOM    580 2HB  ARG A  43       1.266  34.058 -76.440  1.00  0.00              
ATOM    581 1HG  ARG A  43       1.707  31.696 -76.809  1.00  0.00              
ATOM    582 2HG  ARG A  43       3.384  32.057 -77.286  1.00  0.00              
ATOM    583 1HD  ARG A  43       3.454  31.224 -75.111  1.00  0.00              
ATOM    584 2HD  ARG A  43       3.716  32.979 -74.996  1.00  0.00              
ATOM    585  HE  ARG A  43       0.921  32.402 -74.402  1.00  0.00              
ATOM    586 1HH1 ARG A  43       4.088  31.992 -73.001  1.00  0.00              
ATOM    587 2HH1 ARG A  43       3.393  32.071 -71.394  1.00  0.00              
ATOM    588 1HH2 ARG A  43       0.110  32.486 -72.568  1.00  0.00              
ATOM    589 2HH2 ARG A  43       1.125  32.351 -71.145  1.00  0.00              
ATOM    590  N   LEU A  44       0.550  32.360 -79.811  1.00  0.00              
ATOM    591  CA  LEU A  44      -0.631  31.683 -80.326  1.00  0.00              
ATOM    592  C   LEU A  44      -0.720  30.268 -79.805  1.00  0.00              
ATOM    593  O   LEU A  44       0.270  29.537 -79.815  1.00  0.00              
ATOM    594  CB  LEU A  44      -0.620  31.683 -81.860  1.00  0.00              
ATOM    595  CG  LEU A  44      -0.612  33.072 -82.512  1.00  0.00              
ATOM    596  CD1 LEU A  44      -0.514  32.937 -84.026  1.00  0.00              
ATOM    597  CD2 LEU A  44      -1.874  33.826 -82.119  1.00  0.00              
ATOM    598  H   LEU A  44       1.462  32.077 -80.140  1.00  0.00              
ATOM    599  HA  LEU A  44      -1.527  32.198 -79.980  1.00  0.00              
ATOM    600 1HB  LEU A  44       0.333  31.185 -82.030  1.00  0.00              
ATOM    601 2HB  LEU A  44      -1.427  31.075 -82.269  1.00  0.00              
ATOM    602  HG  LEU A  44       0.242  33.615 -82.107  1.00  0.00              
ATOM    603 1HD1 LEU A  44      -0.509  33.927 -84.480  1.00  0.00              
ATOM    604 2HD1 LEU A  44       0.407  32.415 -84.285  1.00  0.00              
ATOM    605 3HD1 LEU A  44      -1.368  32.372 -84.397  1.00  0.00              
ATOM    606 1HD2 LEU A  44      -1.866  34.813 -82.583  1.00  0.00              
ATOM    607 2HD2 LEU A  44      -2.750  33.272 -82.457  1.00  0.00              
ATOM    608 3HD2 LEU A  44      -1.910  33.935 -81.035  1.00  0.00              
ATOM    609  N   THR A  45      -1.903  29.872 -79.359  1.00  0.00              
ATOM    610  CA  THR A  45      -2.100  28.505 -78.896  1.00  0.00              
ATOM    611  C   THR A  45      -3.180  27.919 -79.794  1.00  0.00              
ATOM    612  O   THR A  45      -4.316  28.397 -79.812  1.00  0.00              
ATOM    613  CB  THR A  45      -2.525  28.424 -77.418  1.00  0.00              
ATOM    614  OG1 THR A  45      -1.514  29.017 -76.594  1.00  0.00              
ATOM    615  CG2 THR A  45      -2.730  26.975 -77.001  1.00  0.00              
ATOM    616  H   THR A  45      -2.681  30.516 -79.336  1.00  0.00              
ATOM    617  HA  THR A  45      -1.174  27.940 -79.009  1.00  0.00              
ATOM    618  HB  THR A  45      -3.457  28.974 -77.287  1.00  0.00              
ATOM    619  HG1 THR A  45      -1.607  29.972 -76.611  1.00  0.00              
ATOM    620 1HG2 THR A  45      -3.030  26.939 -75.954  1.00  0.00              
ATOM    621 2HG2 THR A  45      -3.506  26.525 -77.619  1.00  0.00              
ATOM    622 3HG2 THR A  45      -1.798  26.426 -77.131  1.00  0.00              
ATOM    623  N   ILE A  46      -2.804  26.901 -80.560  1.00  0.00              
ATOM    624  CA  ILE A  46      -3.706  26.251 -81.495  1.00  0.00              
ATOM    625  C   ILE A  46      -4.027  24.836 -81.048  1.00  0.00              
ATOM    626  O   ILE A  46      -3.132  24.048 -80.734  1.00  0.00              
ATOM    627  CB  ILE A  46      -3.115  26.210 -82.916  1.00  0.00              
ATOM    628  CG1 ILE A  46      -2.932  27.630 -83.459  1.00  0.00              
ATOM    629  CG2 ILE A  46      -4.007  25.395 -83.840  1.00  0.00              
ATOM    630  CD1 ILE A  46      -1.566  28.217 -83.183  1.00  0.00              
ATOM    631  H   ILE A  46      -1.852  26.571 -80.484  1.00  0.00              
ATOM    632  HA  ILE A  46      -4.668  26.761 -81.518  1.00  0.00              
ATOM    633  HB  ILE A  46      -2.124  25.759 -82.876  1.00  0.00              
ATOM    634 1HG1 ILE A  46      -3.099  27.590 -84.535  1.00  0.00              
ATOM    635 2HG1 ILE A  46      -3.696  28.255 -82.996  1.00  0.00              
ATOM    636 1HG2 ILE A  46      -3.575  25.377 -84.840  1.00  0.00              
ATOM    637 2HG2 ILE A  46      -4.088  24.377 -83.462  1.00  0.00              
ATOM    638 3HG2 ILE A  46      -4.998  25.847 -83.881  1.00  0.00              
ATOM    639 1HD1 ILE A  46      -1.512  29.225 -83.597  1.00  0.00              
ATOM    640 2HD1 ILE A  46      -1.398  28.259 -82.106  1.00  0.00              
ATOM    641 3HD1 ILE A  46      -0.801  27.595 -83.645  1.00  0.00              
ATOM    642  N   GLU A  47      -5.311  24.523 -81.005  1.00  0.00              
ATOM    643  CA  GLU A  47      -5.755  23.192 -80.628  1.00  0.00              
ATOM    644  C   GLU A  47      -7.052  22.925 -81.360  1.00  0.00              
ATOM    645  O   GLU A  47      -7.576  23.807 -82.035  1.00  0.00              
ATOM    646  CB  GLU A  47      -5.944  23.067 -79.115  1.00  0.00              
ATOM    647  CG  GLU A  47      -7.052  23.941 -78.545  1.00  0.00              
ATOM    648  CD  GLU A  47      -7.125  23.825 -77.048  1.00  0.00              
ATOM    649  OE1 GLU A  47      -7.369  22.744 -76.567  1.00  0.00              
ATOM    650  OE2 GLU A  47      -6.827  24.788 -76.382  1.00  0.00              
ATOM    651  H   GLU A  47      -6.000  25.224 -81.239  1.00  0.00              
ATOM    652  HA  GLU A  47      -5.015  22.454 -80.938  1.00  0.00              
ATOM    653 1HB  GLU A  47      -6.165  22.020 -78.907  1.00  0.00              
ATOM    654 2HB  GLU A  47      -4.995  23.337 -78.651  1.00  0.00              
ATOM    655 1HG  GLU A  47      -6.962  24.991 -78.822  1.00  0.00              
ATOM    656 2HG  GLU A  47      -7.958  23.527 -78.986  1.00  0.00              
ATOM    657  N   PHE A  48      -7.560  21.706 -81.255  1.00  0.00              
ATOM    658  CA  PHE A  48      -8.806  21.387 -81.926  1.00  0.00              
ATOM    659  C   PHE A  48      -9.896  22.375 -81.536  1.00  0.00              
ATOM    660  O   PHE A  48     -10.195  22.543 -80.356  1.00  0.00              
ATOM    661  CB  PHE A  48      -9.241  19.958 -81.596  1.00  0.00              
ATOM    662  CG  PHE A  48     -10.494  19.527 -82.305  1.00  0.00              
ATOM    663  CD1 PHE A  48     -10.462  19.168 -83.644  1.00  0.00              
ATOM    664  CD2 PHE A  48     -11.707  19.481 -81.634  1.00  0.00              
ATOM    665  CE1 PHE A  48     -11.614  18.772 -84.297  1.00  0.00              
ATOM    666  CE2 PHE A  48     -12.859  19.084 -82.283  1.00  0.00              
ATOM    667  CZ  PHE A  48     -12.812  18.729 -83.617  1.00  0.00              
ATOM    668  H   PHE A  48      -7.095  20.991 -80.715  1.00  0.00              
ATOM    669  HA  PHE A  48      -8.677  21.471 -83.006  1.00  0.00              
ATOM    670 1HB  PHE A  48      -8.462  19.253 -81.884  1.00  0.00              
ATOM    671 2HB  PHE A  48      -9.439  19.864 -80.529  1.00  0.00              
ATOM    672  HD1 PHE A  48      -9.514  19.201 -84.181  1.00  0.00              
ATOM    673  HD2 PHE A  48     -11.744  19.761 -80.581  1.00  0.00              
ATOM    674  HE1 PHE A  48     -11.575  18.493 -85.349  1.00  0.00              
ATOM    675  HE2 PHE A  48     -13.806  19.051 -81.744  1.00  0.00              
ATOM    676  HZ  PHE A  48     -13.721  18.418 -84.131  1.00  0.00              
ATOM    677  N   GLY A  49     -10.465  23.038 -82.539  1.00  0.00              
ATOM    678  CA  GLY A  49     -11.549  23.977 -82.311  1.00  0.00              
ATOM    679  C   GLY A  49     -11.263  25.310 -81.641  1.00  0.00              
ATOM    680  O   GLY A  49     -12.203  26.037 -81.316  1.00  0.00              
ATOM    681  H   GLY A  49     -10.136  22.886 -83.482  1.00  0.00              
ATOM    682 1HA  GLY A  49     -11.998  24.242 -83.268  1.00  0.00              
ATOM    683 2HA  GLY A  49     -12.300  23.507 -81.677  1.00  0.00              
ATOM    684  N   ARG A  50      -9.999  25.661 -81.433  1.00  0.00              
ATOM    685  CA  ARG A  50      -9.725  26.934 -80.790  1.00  0.00              
ATOM    686  C   ARG A  50      -8.340  27.493 -80.999  1.00  0.00              
ATOM    687  O   ARG A  50      -7.352  26.761 -81.069  1.00  0.00              
ATOM    688  CB  ARG A  50      -9.957  26.819 -79.287  1.00  0.00              
ATOM    689  CG  ARG A  50      -9.809  28.136 -78.512  1.00  0.00              
ATOM    690  CD  ARG A  50     -10.205  27.982 -77.046  1.00  0.00              
ATOM    691  NE  ARG A  50      -9.323  27.072 -76.320  1.00  0.00              
ATOM    692  CZ  ARG A  50      -9.424  26.816 -75.019  1.00  0.00              
ATOM    693  NH1 ARG A  50     -10.372  27.401 -74.299  1.00  0.00              
ATOM    694  NH2 ARG A  50      -8.576  25.980 -74.435  1.00  0.00              
ATOM    695  H   ARG A  50      -9.226  25.072 -81.707  1.00  0.00              
ATOM    696  HA  ARG A  50     -10.378  27.704 -81.203  1.00  0.00              
ATOM    697 1HB  ARG A  50     -10.965  26.431 -79.149  1.00  0.00              
ATOM    698 2HB  ARG A  50      -9.235  26.096 -78.908  1.00  0.00              
ATOM    699 1HG  ARG A  50      -8.769  28.458 -78.570  1.00  0.00              
ATOM    700 2HG  ARG A  50     -10.448  28.886 -78.979  1.00  0.00              
ATOM    701 1HD  ARG A  50     -10.164  28.958 -76.564  1.00  0.00              
ATOM    702 2HD  ARG A  50     -11.221  27.593 -76.993  1.00  0.00              
ATOM    703  HE  ARG A  50      -8.544  26.523 -76.658  1.00  0.00              
ATOM    704 1HH1 ARG A  50     -11.017  28.040 -74.742  1.00  0.00              
ATOM    705 2HH1 ARG A  50     -10.445  27.204 -73.311  1.00  0.00              
ATOM    706 1HH2 ARG A  50      -7.851  25.537 -74.982  1.00  0.00              
ATOM    707 2HH2 ARG A  50      -8.658  25.791 -73.447  1.00  0.00              
ATOM    708  N   VAL A  51      -8.286  28.813 -81.105  1.00  0.00              
ATOM    709  CA  VAL A  51      -7.026  29.521 -81.206  1.00  0.00              
ATOM    710  C   VAL A  51      -7.065  30.581 -80.121  1.00  0.00              
ATOM    711  O   VAL A  51      -8.021  31.356 -80.037  1.00  0.00              
ATOM    712  CB  VAL A  51      -6.837  30.259 -82.542  1.00  0.00              
ATOM    713  CG1 VAL A  51      -5.531  31.054 -82.501  1.00  0.00              
ATOM    714  CG2 VAL A  51      -6.816  29.274 -83.694  1.00  0.00              
ATOM    715  H   VAL A  51      -9.148  29.339 -81.116  1.00  0.00              
ATOM    716  HA  VAL A  51      -6.182  28.858 -81.011  1.00  0.00              
ATOM    717  HB  VAL A  51      -7.689  30.919 -82.705  1.00  0.00              
ATOM    718 1HG1 VAL A  51      -5.394  31.579 -83.447  1.00  0.00              
ATOM    719 2HG1 VAL A  51      -5.571  31.778 -81.688  1.00  0.00              
ATOM    720 3HG1 VAL A  51      -4.695  30.373 -82.341  1.00  0.00              
ATOM    721 1HG2 VAL A  51      -6.682  29.813 -84.632  1.00  0.00              
ATOM    722 2HG2 VAL A  51      -5.993  28.573 -83.557  1.00  0.00              
ATOM    723 3HG2 VAL A  51      -7.758  28.726 -83.722  1.00  0.00              
ATOM    724  N   THR A  52      -6.049  30.593 -79.270  1.00  0.00              
ATOM    725  CA  THR A  52      -5.946  31.609 -78.237  1.00  0.00              
ATOM    726  C   THR A  52      -4.855  32.555 -78.722  1.00  0.00              
ATOM    727  O   THR A  52      -3.770  32.120 -79.133  1.00  0.00              
ATOM    728  CB  THR A  52      -5.530  31.019 -76.880  1.00  0.00              
ATOM    729  OG1 THR A  52      -6.496  30.049 -76.464  1.00  0.00              
ATOM    730  CG2 THR A  52      -5.455  32.114 -75.821  1.00  0.00              
ATOM    731  H   THR A  52      -5.332  29.885 -79.337  1.00  0.00              
ATOM    732  HA  THR A  52      -6.894  32.139 -78.145  1.00  0.00              
ATOM    733  HB  THR A  52      -4.553  30.547 -76.983  1.00  0.00              
ATOM    734  HG1 THR A  52      -6.334  29.220 -76.921  1.00  0.00              
ATOM    735 1HG2 THR A  52      -5.159  31.677 -74.868  1.00  0.00              
ATOM    736 2HG2 THR A  52      -4.721  32.861 -76.122  1.00  0.00              
ATOM    737 3HG2 THR A  52      -6.431  32.585 -75.717  1.00  0.00              
ATOM    738  N   VAL A  53      -5.157  33.845 -78.704  1.00  0.00              
ATOM    739  CA  VAL A  53      -4.216  34.862 -79.141  1.00  0.00              
ATOM    740  C   VAL A  53      -3.886  35.746 -77.949  1.00  0.00              
ATOM    741  O   VAL A  53      -4.787  36.270 -77.291  1.00  0.00              
ATOM    742  CB  VAL A  53      -4.822  35.738 -80.272  1.00  0.00              
ATOM    743  CG1 VAL A  53      -3.787  36.741 -80.763  1.00  0.00              
ATOM    744  CG2 VAL A  53      -5.312  34.861 -81.421  1.00  0.00              
ATOM    745  H   VAL A  53      -6.070  34.127 -78.376  1.00  0.00              
ATOM    746  HA  VAL A  53      -3.277  34.417 -79.473  1.00  0.00              
ATOM    747  HB  VAL A  53      -5.692  36.266 -79.883  1.00  0.00              
ATOM    748 1HG1 VAL A  53      -4.220  37.352 -81.556  1.00  0.00              
ATOM    749 2HG1 VAL A  53      -3.482  37.383 -79.937  1.00  0.00              
ATOM    750 3HG1 VAL A  53      -2.919  36.208 -81.150  1.00  0.00              
ATOM    751 1HG2 VAL A  53      -5.734  35.489 -82.205  1.00  0.00              
ATOM    752 2HG2 VAL A  53      -4.475  34.290 -81.824  1.00  0.00              
ATOM    753 3HG2 VAL A  53      -6.077  34.175 -81.055  1.00  0.00              
ATOM    754  N   GLU A  54      -2.596  35.899 -77.676  1.00  0.00              
ATOM    755  CA  GLU A  54      -2.137  36.731 -76.569  1.00  0.00              
ATOM    756  C   GLU A  54      -1.176  37.783 -77.092  1.00  0.00              
ATOM    757  O   GLU A  54      -0.222  37.464 -77.809  1.00  0.00              
ATOM    758  CB  GLU A  54      -1.465  35.884 -75.486  1.00  0.00              
ATOM    759  CG  GLU A  54      -2.310  34.724 -74.980  1.00  0.00              
ATOM    760  CD  GLU A  54      -1.581  33.934 -73.929  1.00  0.00              
ATOM    761  OE1 GLU A  54      -0.492  33.487 -74.198  1.00  0.00              
ATOM    762  OE2 GLU A  54      -2.061  33.873 -72.822  1.00  0.00              
ATOM    763  H   GLU A  54      -1.914  35.426 -78.251  1.00  0.00              
ATOM    764  HA  GLU A  54      -2.985  37.251 -76.121  1.00  0.00              
ATOM    765 1HB  GLU A  54      -0.538  35.499 -75.912  1.00  0.00              
ATOM    766 2HB  GLU A  54      -1.234  36.553 -74.656  1.00  0.00              
ATOM    767 1HG  GLU A  54      -3.282  35.031 -74.594  1.00  0.00              
ATOM    768 2HG  GLU A  54      -2.451  34.105 -75.866  1.00  0.00              
ATOM    769  N   TRP A  55      -1.438  39.035 -76.731  1.00  0.00              
ATOM    770  CA  TRP A  55      -0.602  40.155 -77.130  1.00  0.00              
ATOM    771  C   TRP A  55      -0.061  40.884 -75.913  1.00  0.00              
ATOM    772  O   TRP A  55      -0.812  41.223 -75.000  1.00  0.00              
ATOM    773  CB  TRP A  55      -1.389  41.198 -77.933  1.00  0.00              
ATOM    774  CG  TRP A  55      -1.985  40.739 -79.215  1.00  0.00              
ATOM    775  CD1 TRP A  55      -3.303  40.467 -79.457  1.00  0.00              
ATOM    776  CD2 TRP A  55      -1.298  40.523 -80.451  1.00  0.00              
ATOM    777  NE1 TRP A  55      -3.479  40.099 -80.768  1.00  0.00              
ATOM    778  CE2 TRP A  55      -2.264  40.121 -81.400  1.00  0.00              
ATOM    779  CE3 TRP A  55       0.041  40.631 -80.850  1.00  0.00              
ATOM    780  CZ2 TRP A  55      -1.933  39.825 -82.725  1.00  0.00              
ATOM    781  CZ3 TRP A  55       0.368  40.339 -82.171  1.00  0.00              
ATOM    782  CH2 TRP A  55      -0.617  39.938 -83.090  1.00  0.00              
ATOM    783  H   TRP A  55      -2.251  39.208 -76.157  1.00  0.00              
ATOM    784  HA  TRP A  55       0.259  39.792 -77.691  1.00  0.00              
ATOM    785 1HB  TRP A  55      -2.230  41.569 -77.347  1.00  0.00              
ATOM    786 2HB  TRP A  55      -0.740  42.031 -78.205  1.00  0.00              
ATOM    787  HD1 TRP A  55      -3.990  40.575 -78.620  1.00  0.00              
ATOM    788  HE1 TRP A  55      -4.359  39.852 -81.197  1.00  0.00              
ATOM    789  HE3 TRP A  55       0.841  40.936 -80.176  1.00  0.00              
ATOM    790  HZ2 TRP A  55      -2.725  39.521 -83.410  1.00  0.00              
ATOM    791  HZ3 TRP A  55       1.411  40.429 -82.476  1.00  0.00              
ATOM    792  HH2 TRP A  55      -0.325  39.712 -84.116  1.00  0.00              
ATOM    793  N   TRP A  56       1.244  41.116 -75.894  1.00  0.00              
ATOM    794  CA  TRP A  56       1.845  41.919 -74.838  1.00  0.00              
ATOM    795  C   TRP A  56       3.194  42.403 -75.323  1.00  0.00              
ATOM    796  O   TRP A  56       3.718  41.926 -76.333  1.00  0.00              
ATOM    797  CB  TRP A  56       1.961  41.160 -73.502  1.00  0.00              
ATOM    798  CG  TRP A  56       3.083  40.186 -73.382  1.00  0.00              
ATOM    799  CD1 TRP A  56       4.343  40.430 -72.912  1.00  0.00              
ATOM    800  CD2 TRP A  56       3.032  38.791 -73.692  1.00  0.00              
ATOM    801  NE1 TRP A  56       5.079  39.268 -72.906  1.00  0.00              
ATOM    802  CE2 TRP A  56       4.298  38.247 -73.382  1.00  0.00              
ATOM    803  CE3 TRP A  56       2.037  37.946 -74.202  1.00  0.00              
ATOM    804  CZ2 TRP A  56       4.595  36.888 -73.564  1.00  0.00              
ATOM    805  CZ3 TRP A  56       2.331  36.597 -74.383  1.00  0.00              
ATOM    806  CH2 TRP A  56       3.600  36.082 -74.065  1.00  0.00              
ATOM    807  H   TRP A  56       1.835  40.734 -76.618  1.00  0.00              
ATOM    808  HA  TRP A  56       1.218  42.786 -74.631  1.00  0.00              
ATOM    809 1HB  TRP A  56       2.108  41.862 -72.681  1.00  0.00              
ATOM    810 2HB  TRP A  56       1.059  40.575 -73.323  1.00  0.00              
ATOM    811  HD1 TRP A  56       4.572  41.455 -72.625  1.00  0.00              
ATOM    812  HE1 TRP A  56       6.038  39.180 -72.602  1.00  0.00              
ATOM    813  HE3 TRP A  56       1.039  38.296 -74.463  1.00  0.00              
ATOM    814  HZ2 TRP A  56       5.590  36.527 -73.303  1.00  0.00              
ATOM    815  HZ3 TRP A  56       1.550  35.948 -74.779  1.00  0.00              
ATOM    816  HH2 TRP A  56       3.798  35.021 -74.220  1.00  0.00              
ATOM    817  N   THR A  57       3.728  43.393 -74.625  1.00  0.00              
ATOM    818  CA  THR A  57       5.016  43.962 -74.962  1.00  0.00              
ATOM    819  C   THR A  57       5.970  43.615 -73.829  1.00  0.00              
ATOM    820  O   THR A  57       5.836  44.111 -72.711  1.00  0.00              
ATOM    821  CB  THR A  57       4.901  45.484 -75.129  1.00  0.00              
ATOM    822  OG1 THR A  57       3.946  45.768 -76.162  1.00  0.00              
ATOM    823  CG2 THR A  57       6.242  46.085 -75.514  1.00  0.00              
ATOM    824  H   THR A  57       3.219  43.761 -73.834  1.00  0.00              
ATOM    825  HA  THR A  57       5.386  43.516 -75.886  1.00  0.00              
ATOM    826  HB  THR A  57       4.567  45.920 -74.187  1.00  0.00              
ATOM    827  HG1 THR A  57       3.058  45.694 -75.805  1.00  0.00              
ATOM    828 1HG2 THR A  57       6.137  47.164 -75.627  1.00  0.00              
ATOM    829 2HG2 THR A  57       6.974  45.870 -74.735  1.00  0.00              
ATOM    830 3HG2 THR A  57       6.576  45.652 -76.456  1.00  0.00              
ATOM    831  N   HIS A  58       6.920  42.737 -74.132  1.00  0.00              
ATOM    832  CA  HIS A  58       7.898  42.270 -73.156  1.00  0.00              
ATOM    833  C   HIS A  58       8.617  43.368 -72.385  1.00  0.00              
ATOM    834  O   HIS A  58       8.640  43.354 -71.154  1.00  0.00              
ATOM    835  CB  HIS A  58       8.939  41.389 -73.854  1.00  0.00              
ATOM    836  CG  HIS A  58      10.035  40.921 -72.948  1.00  0.00              
ATOM    837  ND1 HIS A  58       9.860  39.905 -72.032  1.00  0.00              
ATOM    838  CD2 HIS A  58      11.319  41.329 -72.817  1.00  0.00              
ATOM    839  CE1 HIS A  58      10.992  39.709 -71.376  1.00  0.00              
ATOM    840  NE2 HIS A  58      11.891  40.560 -71.834  1.00  0.00              
ATOM    841  H   HIS A  58       6.961  42.383 -75.077  1.00  0.00              
ATOM    842  HA  HIS A  58       7.395  41.689 -72.383  1.00  0.00              
ATOM    843 1HB  HIS A  58       8.464  40.493 -74.257  1.00  0.00              
ATOM    844 2HB  HIS A  58       9.416  41.941 -74.663  1.00  0.00              
ATOM    845  HD1 HIS A  58       9.043  39.339 -71.925  1.00  0.00              
ATOM    846  HD2 HIS A  58      11.907  42.097 -73.321  1.00  0.00              
ATOM    847  HE1 HIS A  58      11.060  38.943 -70.604  1.00  0.00              
ATOM    848  N   SER A  59       9.205  44.315 -73.106  1.00  0.00              
ATOM    849  CA  SER A  59       9.954  45.388 -72.468  1.00  0.00              
ATOM    850  C   SER A  59       9.129  46.171 -71.460  1.00  0.00              
ATOM    851  O   SER A  59       9.653  46.613 -70.434  1.00  0.00              
ATOM    852  CB  SER A  59      10.523  46.344 -73.523  1.00  0.00              
ATOM    853  OG  SER A  59       9.506  47.134 -74.113  1.00  0.00              
ATOM    854  H   SER A  59       9.135  44.296 -74.113  1.00  0.00              
ATOM    855  HA  SER A  59      10.868  45.047 -71.979  1.00  0.00              
ATOM    856 1HB  SER A  59      11.252  46.997 -73.044  1.00  0.00              
ATOM    857 2HB  SER A  59      11.016  45.757 -74.297  1.00  0.00              
ATOM    858  HG  SER A  59       9.899  47.911 -74.517  1.00  0.00              
ATOM    859  N   ALA A  60       7.842  46.336 -71.745  1.00  0.00              
ATOM    860  CA  ALA A  60       6.947  47.081 -70.870  1.00  0.00              
ATOM    861  C   ALA A  60       6.348  46.221 -69.764  1.00  0.00              
ATOM    862  O   ALA A  60       5.770  46.745 -68.810  1.00  0.00              
ATOM    863  CB  ALA A  60       5.832  47.710 -71.695  1.00  0.00              
ATOM    864  H   ALA A  60       7.475  45.932 -72.595  1.00  0.00              
ATOM    865  HA  ALA A  60       7.517  47.865 -70.372  1.00  0.00              
ATOM    866 1HB  ALA A  60       5.164  48.267 -71.038  1.00  0.00              
ATOM    867 2HB  ALA A  60       6.262  48.387 -72.433  1.00  0.00              
ATOM    868 3HB  ALA A  60       5.271  46.928 -72.204  1.00  0.00              
ATOM    869  N   GLY A  61       6.480  44.907 -69.897  1.00  0.00              
ATOM    870  CA  GLY A  61       5.932  44.006 -68.899  1.00  0.00              
ATOM    871  C   GLY A  61       4.417  44.073 -68.856  1.00  0.00              
ATOM    872  O   GLY A  61       3.808  43.890 -67.800  1.00  0.00              
ATOM    873  H   GLY A  61       6.964  44.521 -70.695  1.00  0.00              
ATOM    874 1HA  GLY A  61       6.232  42.985 -69.138  1.00  0.00              
ATOM    875 2HA  GLY A  61       6.323  44.279 -67.920  1.00  0.00              
ATOM    876  N   GLY A  62       3.798  44.335 -70.002  1.00  0.00              
ATOM    877  CA  GLY A  62       2.353  44.425 -70.034  1.00  0.00              
ATOM    878  C   GLY A  62       1.766  44.823 -71.370  1.00  0.00              
ATOM    879  O   GLY A  62       2.409  44.708 -72.418  1.00  0.00              
ATOM    880  H   GLY A  62       4.319  44.473 -70.856  1.00  0.00              
ATOM    881 1HA  GLY A  62       1.930  43.454 -69.775  1.00  0.00              
ATOM    882 2HA  GLY A  62       2.026  45.168 -69.307  1.00  0.00              
ATOM    883  N   VAL A  63       0.533  45.310 -71.314  1.00  0.00              
ATOM    884  CA  VAL A  63      -0.215  45.710 -72.495  1.00  0.00              
ATOM    885  C   VAL A  63      -0.002  47.174 -72.860  1.00  0.00              
ATOM    886  O   VAL A  63      -0.119  48.062 -72.011  1.00  0.00              
ATOM    887  CB  VAL A  63      -1.721  45.448 -72.274  1.00  0.00              
ATOM    888  CG1 VAL A  63      -2.517  45.864 -73.494  1.00  0.00              
ATOM    889  CG2 VAL A  63      -1.946  43.973 -71.974  1.00  0.00              
ATOM    890  H   VAL A  63       0.103  45.403 -70.405  1.00  0.00              
ATOM    891  HA  VAL A  63       0.122  45.169 -73.380  1.00  0.00              
ATOM    892  HB  VAL A  63      -2.054  46.010 -71.402  1.00  0.00              
ATOM    893 1HG1 VAL A  63      -3.576  45.672 -73.320  1.00  0.00              
ATOM    894 2HG1 VAL A  63      -2.367  46.927 -73.681  1.00  0.00              
ATOM    895 3HG1 VAL A  63      -2.183  45.292 -74.359  1.00  0.00              
ATOM    896 1HG2 VAL A  63      -3.009  43.791 -71.818  1.00  0.00              
ATOM    897 2HG2 VAL A  63      -1.594  43.374 -72.814  1.00  0.00              
ATOM    898 3HG2 VAL A  63      -1.395  43.696 -71.075  1.00  0.00              
ATOM    899  N   THR A  64       0.315  47.416 -74.127  1.00  0.00              
ATOM    900  CA  THR A  64       0.543  48.769 -74.624  1.00  0.00              
ATOM    901  C   THR A  64      -0.424  49.070 -75.763  1.00  0.00              
ATOM    902  O   THR A  64      -1.202  48.209 -76.175  1.00  0.00              
ATOM    903  CB  THR A  64       1.971  48.942 -75.164  1.00  0.00              
ATOM    904  OG1 THR A  64       2.137  48.125 -76.330  1.00  0.00              
ATOM    905  CG2 THR A  64       2.994  48.547 -74.106  1.00  0.00              
ATOM    906  H   THR A  64       0.400  46.637 -74.764  1.00  0.00              
ATOM    907  HA  THR A  64       0.346  49.491 -73.831  1.00  0.00              
ATOM    908  HB  THR A  64       2.121  49.985 -75.442  1.00  0.00              
ATOM    909  HG1 THR A  64       1.989  47.205 -76.099  1.00  0.00              
ATOM    910 1HG2 THR A  64       3.999  48.677 -74.507  1.00  0.00              
ATOM    911 2HG2 THR A  64       2.869  49.178 -73.226  1.00  0.00              
ATOM    912 3HG2 THR A  64       2.845  47.504 -73.829  1.00  0.00              
ATOM    913  N   GLU A  65      -0.362  50.292 -76.278  1.00  0.00              
ATOM    914  CA  GLU A  65      -1.236  50.695 -77.368  1.00  0.00              
ATOM    915  C   GLU A  65      -1.046  49.793 -78.589  1.00  0.00              
ATOM    916  O   GLU A  65      -2.008  49.479 -79.291  1.00  0.00              
ATOM    917  CB  GLU A  65      -0.964  52.156 -77.737  1.00  0.00              
ATOM    918  CG  GLU A  65      -2.119  52.851 -78.438  1.00  0.00              
ATOM    919  CD  GLU A  65      -3.419  52.757 -77.653  1.00  0.00              
ATOM    920  OE1 GLU A  65      -3.367  52.723 -76.406  1.00  0.00              
ATOM    921  OE2 GLU A  65      -4.497  52.732 -78.281  1.00  0.00              
ATOM    922  H   GLU A  65       0.303  50.957 -75.909  1.00  0.00              
ATOM    923  HA  GLU A  65      -2.278  50.590 -77.065  1.00  0.00              
ATOM    924 1HB  GLU A  65      -0.734  52.681 -76.810  1.00  0.00              
ATOM    925 2HB  GLU A  65      -0.088  52.163 -78.386  1.00  0.00              
ATOM    926 1HG  GLU A  65      -1.922  53.899 -78.663  1.00  0.00              
ATOM    927 2HG  GLU A  65      -2.226  52.295 -79.368  1.00  0.00              
ATOM    928  N   LYS A  66       0.189  49.371 -78.844  1.00  0.00              
ATOM    929  CA  LYS A  66       0.452  48.502 -79.987  1.00  0.00              
ATOM    930  C   LYS A  66      -0.304  47.185 -79.837  1.00  0.00              
ATOM    931  O   LYS A  66      -0.820  46.642 -80.813  1.00  0.00              
ATOM    932  CB  LYS A  66       1.949  48.218 -80.114  1.00  0.00              
ATOM    933  CG  LYS A  66       2.323  47.400 -81.340  1.00  0.00              
ATOM    934  CD  LYS A  66       1.998  48.147 -82.623  1.00  0.00              
ATOM    935  CE  LYS A  66       2.525  47.401 -83.839  1.00  0.00              
ATOM    936  NZ  LYS A  66       2.244  48.141 -85.100  1.00  0.00              
ATOM    937  H   LYS A  66       0.957  49.648 -78.249  1.00  0.00              
ATOM    938  HA  LYS A  66       0.092  48.976 -80.901  1.00  0.00              
ATOM    939 1HB  LYS A  66       2.455  49.183 -80.150  1.00  0.00              
ATOM    940 2HB  LYS A  66       2.251  47.684 -79.213  1.00  0.00              
ATOM    941 1HG  LYS A  66       3.392  47.189 -81.302  1.00  0.00              
ATOM    942 2HG  LYS A  66       1.768  46.463 -81.314  1.00  0.00              
ATOM    943 1HD  LYS A  66       0.915  48.253 -82.699  1.00  0.00              
ATOM    944 2HD  LYS A  66       2.455  49.135 -82.575  1.00  0.00              
ATOM    945 1HE  LYS A  66       3.600  47.272 -83.722  1.00  0.00              
ATOM    946 2HE  LYS A  66       2.045  46.423 -83.874  1.00  0.00              
ATOM    947 1HZ  LYS A  66       2.606  47.618 -85.885  1.00  0.00              
ATOM    948 2HZ  LYS A  66       1.246  48.260 -85.206  1.00  0.00              
ATOM    949 3HZ  LYS A  66       2.689  49.047 -85.065  1.00  0.00              
ATOM    950  N   ASP A  67      -0.358  46.666 -78.616  1.00  0.00              
ATOM    951  CA  ASP A  67      -1.063  45.418 -78.369  1.00  0.00              
ATOM    952  C   ASP A  67      -2.549  45.575 -78.656  1.00  0.00              
ATOM    953  O   ASP A  67      -3.173  44.689 -79.239  1.00  0.00              
ATOM    954  CB  ASP A  67      -0.827  44.979 -76.932  1.00  0.00              
ATOM    955  CG  ASP A  67       0.624  44.662 -76.676  1.00  0.00              
ATOM    956  OD1 ASP A  67       1.154  43.772 -77.371  1.00  0.00              
ATOM    957  OD2 ASP A  67       1.238  45.307 -75.799  1.00  0.00              
ATOM    958  H   ASP A  67       0.093  47.137 -77.845  1.00  0.00              
ATOM    959  HA  ASP A  67      -0.691  44.645 -79.042  1.00  0.00              
ATOM    960 1HB  ASP A  67      -1.210  45.684 -76.194  1.00  0.00              
ATOM    961 2HB  ASP A  67      -1.425  44.067 -76.910  1.00  0.00              
ATOM    962  N   ARG A  68      -3.120  46.706 -78.254  1.00  0.00              
ATOM    963  CA  ARG A  68      -4.532  46.946 -78.511  1.00  0.00              
ATOM    964  C   ARG A  68      -4.795  47.085 -80.003  1.00  0.00              
ATOM    965  O   ARG A  68      -5.838  46.652 -80.495  1.00  0.00              
ATOM    966  CB  ARG A  68      -5.004  48.175 -77.737  1.00  0.00              
ATOM    967  CG  ARG A  68      -5.103  47.938 -76.239  1.00  0.00              
ATOM    968  CD  ARG A  68      -5.734  49.119 -75.515  1.00  0.00              
ATOM    969  NE  ARG A  68      -4.771  50.176 -75.224  1.00  0.00              
ATOM    970  CZ  ARG A  68      -3.941  50.166 -74.185  1.00  0.00              
ATOM    971  NH1 ARG A  68      -3.957  49.151 -73.331  1.00  0.00              
ATOM    972  NH2 ARG A  68      -3.096  51.171 -74.000  1.00  0.00              
ATOM    973  H   ARG A  68      -2.582  47.409 -77.767  1.00  0.00              
ATOM    974  HA  ARG A  68      -5.120  46.095 -78.166  1.00  0.00              
ATOM    975 1HB  ARG A  68      -4.293  48.974 -77.943  1.00  0.00              
ATOM    976 2HB  ARG A  68      -5.981  48.447 -78.137  1.00  0.00              
ATOM    977 1HG  ARG A  68      -5.710  47.049 -76.068  1.00  0.00              
ATOM    978 2HG  ARG A  68      -4.098  47.773 -75.847  1.00  0.00              
ATOM    979 1HD  ARG A  68      -6.524  49.535 -76.139  1.00  0.00              
ATOM    980 2HD  ARG A  68      -6.159  48.771 -74.574  1.00  0.00              
ATOM    981  HE  ARG A  68      -4.584  51.034 -75.726  1.00  0.00              
ATOM    982 1HH1 ARG A  68      -4.601  48.385 -73.472  1.00  0.00              
ATOM    983 2HH1 ARG A  68      -3.325  49.148 -72.543  1.00  0.00              
ATOM    984 1HH2 ARG A  68      -3.085  51.944 -74.651  1.00  0.00              
ATOM    985 2HH2 ARG A  68      -2.468  51.160 -73.210  1.00  0.00              
ATOM    986  N   GLU A  69      -3.851  47.682 -80.723  1.00  0.00              
ATOM    987  CA  GLU A  69      -3.989  47.822 -82.164  1.00  0.00              
ATOM    988  C   GLU A  69      -3.985  46.428 -82.790  1.00  0.00              
ATOM    989  O   GLU A  69      -4.800  46.126 -83.658  1.00  0.00              
ATOM    990  CB  GLU A  69      -2.832  48.637 -82.742  1.00  0.00              
ATOM    991  CG  GLU A  69      -2.864  48.731 -84.256  1.00  0.00              
ATOM    992  CD  GLU A  69      -1.643  49.413 -84.835  1.00  0.00              
ATOM    993  OE1 GLU A  69      -1.610  49.608 -86.067  1.00  0.00              
ATOM    994  OE2 GLU A  69      -0.719  49.754 -84.068  1.00  0.00              
ATOM    995  H   GLU A  69      -3.025  48.045 -80.270  1.00  0.00              
ATOM    996  HA  GLU A  69      -4.942  48.297 -82.400  1.00  0.00              
ATOM    997 1HB  GLU A  69      -2.895  49.634 -82.305  1.00  0.00              
ATOM    998 2HB  GLU A  69      -1.909  48.156 -82.417  1.00  0.00              
ATOM    999 1HG  GLU A  69      -2.983  47.766 -84.748  1.00  0.00              
ATOM   1000 2HG  GLU A  69      -3.738  49.350 -84.456  1.00  0.00              
ATOM   1001  N   MET A  70      -3.062  45.576 -82.349  1.00  0.00              
ATOM   1002  CA  MET A  70      -2.987  44.223 -82.887  1.00  0.00              
ATOM   1003  C   MET A  70      -4.262  43.438 -82.592  1.00  0.00              
ATOM   1004  O   MET A  70      -4.709  42.648 -83.417  1.00  0.00              
ATOM   1005  CB  MET A  70      -1.766  43.481 -82.332  1.00  0.00              
ATOM   1006  CG  MET A  70      -0.434  44.125 -82.701  1.00  0.00              
ATOM   1007  SD  MET A  70      -0.221  44.453 -84.477  1.00  0.00              
ATOM   1008  CE  MET A  70      -0.083  42.779 -85.114  1.00  0.00              
ATOM   1009  H   MET A  70      -2.404  45.859 -81.637  1.00  0.00              
ATOM   1010  HA  MET A  70      -2.891  44.259 -83.972  1.00  0.00              
ATOM   1011 1HB  MET A  70      -1.876  43.455 -81.249  1.00  0.00              
ATOM   1012 2HB  MET A  70      -1.806  42.465 -82.726  1.00  0.00              
ATOM   1013 1HG  MET A  70      -0.355  45.072 -82.167  1.00  0.00              
ATOM   1014 2HG  MET A  70       0.366  43.458 -82.379  1.00  0.00              
ATOM   1015 1HE  MET A  70       0.052  42.810 -86.195  1.00  0.00              
ATOM   1016 2HE  MET A  70       0.774  42.284 -84.655  1.00  0.00              
ATOM   1017 3HE  MET A  70      -0.992  42.224 -84.878  1.00  0.00              
ATOM   1018  N   ALA A  71      -4.846  43.656 -81.419  1.00  0.00              
ATOM   1019  CA  ALA A  71      -6.081  42.973 -81.058  1.00  0.00              
ATOM   1020  C   ALA A  71      -7.203  43.381 -82.019  1.00  0.00              
ATOM   1021  O   ALA A  71      -7.959  42.541 -82.503  1.00  0.00              
ATOM   1022  CB  ALA A  71      -6.464  43.316 -79.627  1.00  0.00              
ATOM   1023  H   ALA A  71      -4.432  44.304 -80.764  1.00  0.00              
ATOM   1024  HA  ALA A  71      -5.927  41.898 -81.155  1.00  0.00              
ATOM   1025 1HB  ALA A  71      -7.388  42.801 -79.366  1.00  0.00              
ATOM   1026 2HB  ALA A  71      -5.669  43.000 -78.951  1.00  0.00              
ATOM   1027 3HB  ALA A  71      -6.611  44.391 -79.538  1.00  0.00              
ATOM   1028  N   ARG A  72      -7.305  44.674 -82.302  1.00  0.00              
ATOM   1029  CA  ARG A  72      -8.344  45.148 -83.207  1.00  0.00              
ATOM   1030  C   ARG A  72      -8.124  44.626 -84.625  1.00  0.00              
ATOM   1031  O   ARG A  72      -9.082  44.251 -85.311  1.00  0.00              
ATOM   1032  CB  ARG A  72      -8.390  46.676 -83.210  1.00  0.00              
ATOM   1033  CG  ARG A  72      -8.939  47.281 -81.933  1.00  0.00              
ATOM   1034  CD  ARG A  72      -9.174  48.772 -82.103  1.00  0.00              
ATOM   1035  NE  ARG A  72      -7.929  49.530 -82.107  1.00  0.00              
ATOM   1036  CZ  ARG A  72      -7.273  49.881 -81.006  1.00  0.00              
ATOM   1037  NH1 ARG A  72      -7.747  49.546 -79.809  1.00  0.00              
ATOM   1038  NH2 ARG A  72      -6.148  50.567 -81.107  1.00  0.00              
ATOM   1039  H   ARG A  72      -6.666  45.341 -81.894  1.00  0.00              
ATOM   1040  HA  ARG A  72      -9.315  44.769 -82.885  1.00  0.00              
ATOM   1041 1HB  ARG A  72      -7.371  47.025 -83.372  1.00  0.00              
ATOM   1042 2HB  ARG A  72      -9.014  46.973 -84.053  1.00  0.00              
ATOM   1043 1HG  ARG A  72      -9.879  46.785 -81.690  1.00  0.00              
ATOM   1044 2HG  ARG A  72      -8.220  47.109 -81.131  1.00  0.00              
ATOM   1045 1HD  ARG A  72      -9.688  48.944 -83.048  1.00  0.00              
ATOM   1046 2HD  ARG A  72      -9.795  49.128 -81.282  1.00  0.00              
ATOM   1047  HE  ARG A  72      -7.395  49.889 -82.888  1.00  0.00              
ATOM   1048 1HH1 ARG A  72      -8.608  49.023 -79.738  1.00  0.00              
ATOM   1049 2HH1 ARG A  72      -7.244  49.816 -78.976  1.00  0.00              
ATOM   1050 1HH2 ARG A  72      -5.794  50.820 -82.020  1.00  0.00              
ATOM   1051 2HH2 ARG A  72      -5.648  50.836 -80.273  1.00  0.00              
ATOM   1052  N   LEU A  73      -6.869  44.583 -85.063  1.00  0.00              
ATOM   1053  CA  LEU A  73      -6.567  44.088 -86.400  1.00  0.00              
ATOM   1054  C   LEU A  73      -6.839  42.586 -86.475  1.00  0.00              
ATOM   1055  O   LEU A  73      -7.209  42.071 -87.532  1.00  0.00              
ATOM   1056  CB  LEU A  73      -5.115  44.405 -86.765  1.00  0.00              
ATOM   1057  CG  LEU A  73      -4.829  45.902 -86.951  1.00  0.00              
ATOM   1058  CD1 LEU A  73      -3.344  46.127 -87.151  1.00  0.00              
ATOM   1059  CD2 LEU A  73      -5.621  46.435 -88.142  1.00  0.00              
ATOM   1060  H   LEU A  73      -6.112  44.894 -84.471  1.00  0.00              
ATOM   1061  HA  LEU A  73      -7.222  44.570 -87.124  1.00  0.00              
ATOM   1062 1HB  LEU A  73      -4.622  44.031 -85.869  1.00  0.00              
ATOM   1063 2HB  LEU A  73      -4.782  43.831 -87.629  1.00  0.00              
ATOM   1064  HG  LEU A  73      -5.189  46.414 -86.058  1.00  0.00              
ATOM   1065 1HD1 LEU A  73      -3.151  47.192 -87.282  1.00  0.00              
ATOM   1066 2HD1 LEU A  73      -2.800  45.766 -86.278  1.00  0.00              
ATOM   1067 3HD1 LEU A  73      -3.010  45.587 -88.036  1.00  0.00              
ATOM   1068 1HD2 LEU A  73      -5.415  47.498 -88.269  1.00  0.00              
ATOM   1069 2HD2 LEU A  73      -5.328  45.898 -89.044  1.00  0.00              
ATOM   1070 3HD2 LEU A  73      -6.687  46.292 -87.964  1.00  0.00              
ATOM   1071  N   THR A  74      -6.672  41.888 -85.353  1.00  0.00              
ATOM   1072  CA  THR A  74      -6.934  40.453 -85.304  1.00  0.00              
ATOM   1073  C   THR A  74      -8.434  40.215 -85.500  1.00  0.00              
ATOM   1074  O   THR A  74      -8.842  39.360 -86.289  1.00  0.00              
ATOM   1075  CB  THR A  74      -6.480  39.846 -83.954  1.00  0.00              
ATOM   1076  OG1 THR A  74      -5.051  39.932 -83.845  1.00  0.00              
ATOM   1077  CG2 THR A  74      -6.886  38.388 -83.858  1.00  0.00              
ATOM   1078  H   THR A  74      -6.357  42.360 -84.517  1.00  0.00              
ATOM   1079  HA  THR A  74      -6.408  39.954 -86.118  1.00  0.00              
ATOM   1080  HB  THR A  74      -6.944  40.404 -83.141  1.00  0.00              
ATOM   1081  HG1 THR A  74      -4.646  39.446 -84.567  1.00  0.00              
ATOM   1082 1HG2 THR A  74      -6.557  37.982 -82.901  1.00  0.00              
ATOM   1083 2HG2 THR A  74      -7.970  38.307 -83.935  1.00  0.00              
ATOM   1084 3HG2 THR A  74      -6.422  37.828 -84.669  1.00  0.00              
ATOM   1085  N   ASP A  75      -9.260  40.971 -84.784  1.00  0.00              
ATOM   1086  CA  ASP A  75     -10.706  40.821 -84.927  1.00  0.00              
ATOM   1087  C   ASP A  75     -11.162  41.159 -86.335  1.00  0.00              
ATOM   1088  O   ASP A  75     -12.089  40.540 -86.859  1.00  0.00              
ATOM   1089  CB  ASP A  75     -11.456  41.727 -83.952  1.00  0.00              
ATOM   1090  CG  ASP A  75     -11.512  41.162 -82.556  1.00  0.00              
ATOM   1091  OD1 ASP A  75     -11.440  39.926 -82.404  1.00  0.00              
ATOM   1092  OD2 ASP A  75     -11.651  41.958 -81.607  1.00  0.00              
ATOM   1093  H   ASP A  75      -8.898  41.655 -84.135  1.00  0.00              
ATOM   1094  HA  ASP A  75     -10.989  39.782 -84.752  1.00  0.00              
ATOM   1095 1HB  ASP A  75     -11.081  42.750 -83.934  1.00  0.00              
ATOM   1096 2HB  ASP A  75     -12.449  41.711 -84.401  1.00  0.00              
ATOM   1097  N   ALA A  76     -10.518  42.151 -86.936  1.00  0.00              
ATOM   1098  CA  ALA A  76     -10.876  42.572 -88.282  1.00  0.00              
ATOM   1099  C   ALA A  76     -10.738  41.429 -89.286  1.00  0.00              
ATOM   1100  O   ALA A  76     -11.451  41.390 -90.291  1.00  0.00              
ATOM   1101  CB  ALA A  76     -10.012  43.750 -88.700  1.00  0.00              
ATOM   1102  H   ALA A  76      -9.766  42.625 -86.456  1.00  0.00              
ATOM   1103  HA  ALA A  76     -11.923  42.875 -88.287  1.00  0.00              
ATOM   1104 1HB  ALA A  76     -10.285  44.060 -89.709  1.00  0.00              
ATOM   1105 2HB  ALA A  76     -10.169  44.580 -88.010  1.00  0.00              
ATOM   1106 3HB  ALA A  76      -8.964  43.456 -88.683  1.00  0.00              
ATOM   1107  N   LEU A  77      -9.828  40.499 -89.013  1.00  0.00              
ATOM   1108  CA  LEU A  77      -9.606  39.353 -89.895  1.00  0.00              
ATOM   1109  C   LEU A  77     -10.869  38.516 -90.056  1.00  0.00              
ATOM   1110  O   LEU A  77     -11.042  37.825 -91.060  1.00  0.00              
ATOM   1111  CB  LEU A  77      -8.496  38.459 -89.338  1.00  0.00              
ATOM   1112  CG  LEU A  77      -7.094  39.049 -89.180  1.00  0.00              
ATOM   1113  CD1 LEU A  77      -6.203  38.051 -88.447  1.00  0.00              
ATOM   1114  CD2 LEU A  77      -6.517  39.378 -90.548  1.00  0.00              
ATOM   1115  H   LEU A  77      -9.275  40.587 -88.173  1.00  0.00              
ATOM   1116  HA  LEU A  77      -9.344  39.705 -90.892  1.00  0.00              
ATOM   1117 1HB  LEU A  77      -8.907  38.261 -88.350  1.00  0.00              
ATOM   1118 2HB  LEU A  77      -8.415  37.524 -89.892  1.00  0.00              
ATOM   1119  HG  LEU A  77      -7.197  39.985 -88.630  1.00  0.00              
ATOM   1120 1HD1 LEU A  77      -5.203  38.470 -88.333  1.00  0.00              
ATOM   1121 2HD1 LEU A  77      -6.622  37.844 -87.462  1.00  0.00              
ATOM   1122 3HD1 LEU A  77      -6.145  37.126 -89.020  1.00  0.00              
ATOM   1123 1HD2 LEU A  77      -5.518  39.799 -90.429  1.00  0.00              
ATOM   1124 2HD2 LEU A  77      -6.460  38.469 -91.147  1.00  0.00              
ATOM   1125 3HD2 LEU A  77      -7.158  40.103 -91.049  1.00  0.00              
ATOM   1126  N   LEU A  78     -11.746  38.572 -89.061  1.00  0.00              
ATOM   1127  CA  LEU A  78     -12.986  37.805 -89.089  1.00  0.00              
ATOM   1128  C   LEU A  78     -14.031  38.430 -90.005  1.00  0.00              
ATOM   1129  O   LEU A  78     -14.934  37.741 -90.481  1.00  0.00              
ATOM   1130  CB  LEU A  78     -13.568  37.693 -87.676  1.00  0.00              
ATOM   1131  CG  LEU A  78     -12.691  37.067 -86.588  1.00  0.00              
ATOM   1132  CD1 LEU A  78     -13.396  37.180 -85.243  1.00  0.00              
ATOM   1133  CD2 LEU A  78     -12.400  35.613 -86.923  1.00  0.00              
ATOM   1134  H   LEU A  78     -11.550  39.161 -88.264  1.00  0.00              
ATOM   1135  HA  LEU A  78     -12.792  36.812 -89.494  1.00  0.00              
ATOM   1136 1HB  LEU A  78     -13.706  38.751 -87.457  1.00  0.00              
ATOM   1137 2HB  LEU A  78     -14.536  37.193 -87.677  1.00  0.00              
ATOM   1138  HG  LEU A  78     -11.741  37.601 -86.591  1.00  0.00              
ATOM   1139 1HD1 LEU A  78     -12.773  36.735 -84.467  1.00  0.00              
ATOM   1140 2HD1 LEU A  78     -13.569  38.231 -85.010  1.00  0.00              
ATOM   1141 3HD1 LEU A  78     -14.350  36.656 -85.287  1.00  0.00              
ATOM   1142 1HD2 LEU A  78     -11.775  35.179 -86.142  1.00  0.00              
ATOM   1143 2HD2 LEU A  78     -13.337  35.060 -86.988  1.00  0.00              
ATOM   1144 3HD2 LEU A  78     -11.878  35.557 -87.878  1.00  0.00              
ATOM   1145  N   GLN A  79     -13.898  39.730 -90.255  1.00  0.00              
ATOM   1146  CA  GLN A  79     -14.850  40.458 -91.089  1.00  0.00              
ATOM   1147  C   GLN A  79     -16.276  40.035 -90.758  1.00  0.00              
ATOM   1148  O   GLN A  79     -16.997  39.497 -91.600  1.00  0.00              
ATOM   1149  CB  GLN A  79     -14.566  40.238 -92.578  1.00  0.00              
ATOM   1150  CG  GLN A  79     -13.402  41.067 -93.105  1.00  0.00              
ATOM   1151  CD  GLN A  79     -12.069  40.360 -92.979  1.00  0.00              
ATOM   1152  OE1 GLN A  79     -11.010  40.981 -93.076  1.00  0.00              
ATOM   1153  NE2 GLN A  79     -12.114  39.051 -92.782  1.00  0.00              
ATOM   1154  H   GLN A  79     -13.114  40.226 -89.855  1.00  0.00              
ATOM   1155  HA  GLN A  79     -14.776  41.525 -90.881  1.00  0.00              
ATOM   1156 1HB  GLN A  79     -14.357  39.176 -92.705  1.00  0.00              
ATOM   1157 2HB  GLN A  79     -15.480  40.494 -93.114  1.00  0.00              
ATOM   1158 1HG  GLN A  79     -13.421  41.560 -94.077  1.00  0.00              
ATOM   1159 2HG  GLN A  79     -13.467  41.818 -92.317  1.00  0.00              
ATOM   1160 1HE2 GLN A  79     -11.265  38.529 -92.691  1.00  0.00              
ATOM   1161 2HE2 GLN A  79     -12.996  38.584 -92.723  1.00  0.00              
ATOM   1162  N   ARG A  80     -16.663  40.282 -89.512  1.00  0.00              
ATOM   1163  CA  ARG A  80     -17.990  39.947 -89.014  1.00  0.00              
ATOM   1164  C   ARG A  80     -19.035  40.907 -89.569  1.00  0.00              
ATOM   1165  O   ARG A  80     -20.089  40.424 -90.033  1.00  0.00              
ATOM   1166  OXT ARG A  80     -18.833  42.090 -89.552  1.00  0.00              
ATOM   1167  CB  ARG A  80     -17.993  40.002 -87.487  1.00  0.00              
ATOM   1168  CG  ARG A  80     -17.056  38.999 -86.834  1.00  0.00              
ATOM   1169  CD  ARG A  80     -16.795  39.358 -85.383  1.00  0.00              
ATOM   1170  NE  ARG A  80     -16.051  40.609 -85.268  1.00  0.00              
ATOM   1171  CZ  ARG A  80     -15.731  41.188 -84.115  1.00  0.00              
ATOM   1172  NH1 ARG A  80     -16.089  40.629 -82.968  1.00  0.00              
ATOM   1173  NH2 ARG A  80     -15.052  42.326 -84.111  1.00  0.00              
ATOM   1174  H   ARG A  80     -16.001  40.722 -88.889  1.00  0.00              
ATOM   1175  HA  ARG A  80     -18.270  38.948 -89.351  1.00  0.00              
ATOM   1176 1HB  ARG A  80     -17.705  41.014 -87.204  1.00  0.00              
ATOM   1177 2HB  ARG A  80     -19.017  39.812 -87.164  1.00  0.00              
ATOM   1178 1HG  ARG A  80     -17.513  38.011 -86.889  1.00  0.00              
ATOM   1179 2HG  ARG A  80     -16.115  38.995 -87.385  1.00  0.00              
ATOM   1180 1HD  ARG A  80     -17.749  39.465 -84.868  1.00  0.00              
ATOM   1181 2HD  ARG A  80     -16.219  38.559 -84.919  1.00  0.00              
ATOM   1182  HE  ARG A  80     -15.678  41.206 -85.994  1.00  0.00              
ATOM   1183 1HH1 ARG A  80     -16.606  39.761 -82.972  1.00  0.00              
ATOM   1184 2HH1 ARG A  80     -15.844  41.073 -82.095  1.00  0.00              
ATOM   1185 1HH2 ARG A  80     -14.779  42.751 -84.987  1.00  0.00              
ATOM   1186 2HH2 ARG A  80     -14.811  42.764 -83.234  1.00  0.00              
ATOM   1187  N   LYS B  10      18.357  15.411 -61.700  1.00  0.00              
ATOM   1188  CA  LYS B  10      19.626  15.540 -62.409  1.00  0.00              
ATOM   1189  C   LYS B  10      19.373  15.509 -63.917  1.00  0.00              
ATOM   1190  O   LYS B  10      19.129  14.448 -64.490  1.00  0.00              
ATOM   1191  CB  LYS B  10      20.553  14.395 -62.007  1.00  0.00              
ATOM   1192  CG  LYS B  10      21.990  14.565 -62.458  1.00  0.00              
ATOM   1193  CD  LYS B  10      22.622  15.792 -61.824  1.00  0.00              
ATOM   1194  CE  LYS B  10      24.100  15.869 -62.155  1.00  0.00              
ATOM   1195  NZ  LYS B  10      24.327  15.815 -63.623  1.00  0.00              
ATOM   1196 1H   LYS B  10      18.208  14.644 -61.077  1.00  0.00              
ATOM   1197 2H   LYS B  10      18.054  16.136 -61.082  1.00  0.00              
ATOM   1198 3H   LYS B  10      17.504  15.321 -62.215  1.00  0.00              
ATOM   1199  HA  LYS B  10      20.085  16.500 -62.171  1.00  0.00              
ATOM   1200 1HB  LYS B  10      20.520  14.323 -60.920  1.00  0.00              
ATOM   1201 2HB  LYS B  10      20.143  13.483 -62.442  1.00  0.00              
ATOM   1202 1HG  LYS B  10      22.551  13.676 -62.170  1.00  0.00              
ATOM   1203 2HG  LYS B  10      22.003  14.667 -63.543  1.00  0.00              
ATOM   1204 1HD  LYS B  10      22.113  16.680 -62.202  1.00  0.00              
ATOM   1205 2HD  LYS B  10      22.491  15.732 -60.743  1.00  0.00              
ATOM   1206 1HE  LYS B  10      24.492  16.802 -61.755  1.00  0.00              
ATOM   1207 2HE  LYS B  10      24.601  15.029 -61.674  1.00  0.00              
ATOM   1208 1HZ  LYS B  10      25.318  15.867 -63.813  1.00  0.00              
ATOM   1209 2HZ  LYS B  10      23.960  14.949 -63.990  1.00  0.00              
ATOM   1210 3HZ  LYS B  10      23.859  16.593 -64.064  1.00  0.00              
ATOM   1211  N   ARG B  11      19.439  16.675 -64.554  1.00  0.00              
ATOM   1212  CA  ARG B  11      19.178  16.777 -65.985  1.00  0.00              
ATOM   1213  C   ARG B  11      20.105  17.777 -66.655  1.00  0.00              
ATOM   1214  O   ARG B  11      20.638  18.677 -66.008  1.00  0.00              
ATOM   1215  CB  ARG B  11      17.733  17.209 -66.193  1.00  0.00              
ATOM   1216  CG  ARG B  11      17.416  18.502 -65.465  1.00  0.00              
ATOM   1217  CD  ARG B  11      15.929  18.731 -65.341  1.00  0.00              
ATOM   1218  NE  ARG B  11      15.621  20.049 -64.792  1.00  0.00              
ATOM   1219  CZ  ARG B  11      15.937  20.447 -63.564  1.00  0.00              
ATOM   1220  NH1 ARG B  11      16.575  19.630 -62.738  1.00  0.00              
ATOM   1221  NH2 ARG B  11      15.609  21.667 -63.158  1.00  0.00              
ATOM   1222  H   ARG B  11      19.676  17.509 -64.037  1.00  0.00              
ATOM   1223  HA  ARG B  11      19.368  15.816 -66.465  1.00  0.00              
ATOM   1224 1HB  ARG B  11      17.586  17.326 -67.266  1.00  0.00              
ATOM   1225 2HB  ARG B  11      17.103  16.398 -65.827  1.00  0.00              
ATOM   1226 1HG  ARG B  11      17.854  18.455 -64.467  1.00  0.00              
ATOM   1227 2HG  ARG B  11      17.861  19.329 -66.019  1.00  0.00              
ATOM   1228 1HD  ARG B  11      15.475  18.649 -66.328  1.00  0.00              
ATOM   1229 2HD  ARG B  11      15.507  17.971 -64.684  1.00  0.00              
ATOM   1230  HE  ARG B  11      15.148  20.833 -65.222  1.00  0.00              
ATOM   1231 1HH1 ARG B  11      16.824  18.700 -63.045  1.00  0.00              
ATOM   1232 2HH1 ARG B  11      16.811  19.941 -61.807  1.00  0.00              
ATOM   1233 1HH2 ARG B  11      15.119  22.290 -63.786  1.00  0.00              
ATOM   1234 2HH2 ARG B  11      15.849  21.967 -62.225  1.00  0.00              
ATOM   1235  N   LEU B  12      20.281  17.604 -67.961  1.00  0.00              
ATOM   1236  CA  LEU B  12      21.123  18.470 -68.779  1.00  0.00              
ATOM   1237  C   LEU B  12      20.155  19.465 -69.407  1.00  0.00              
ATOM   1238  O   LEU B  12      19.305  19.081 -70.217  1.00  0.00              
ATOM   1239  CB  LEU B  12      21.812  17.622 -69.840  1.00  0.00              
ATOM   1240  CG  LEU B  12      22.950  18.212 -70.663  1.00  0.00              
ATOM   1241  CD1 LEU B  12      24.015  18.816 -69.760  1.00  0.00              
ATOM   1242  CD2 LEU B  12      23.531  17.100 -71.517  1.00  0.00              
ATOM   1243  H   LEU B  12      19.802  16.829 -68.397  1.00  0.00              
ATOM   1244  HA  LEU B  12      21.843  18.985 -68.144  1.00  0.00              
ATOM   1245 1HB  LEU B  12      22.220  16.839 -69.203  1.00  0.00              
ATOM   1246 2HB  LEU B  12      21.096  17.186 -70.537  1.00  0.00              
ATOM   1247  HG  LEU B  12      22.516  18.965 -71.321  1.00  0.00              
ATOM   1248 1HD1 LEU B  12      24.817  19.231 -70.371  1.00  0.00              
ATOM   1249 2HD1 LEU B  12      23.574  19.608 -69.155  1.00  0.00              
ATOM   1250 3HD1 LEU B  12      24.420  18.043 -69.108  1.00  0.00              
ATOM   1251 1HD2 LEU B  12      24.350  17.495 -72.119  1.00  0.00              
ATOM   1252 2HD2 LEU B  12      23.904  16.303 -70.873  1.00  0.00              
ATOM   1253 3HD2 LEU B  12      22.757  16.703 -72.174  1.00  0.00              
ATOM   1254  N   VAL B  13      20.309  20.739 -69.063  1.00  0.00              
ATOM   1255  CA  VAL B  13      19.377  21.772 -69.488  1.00  0.00              
ATOM   1256  C   VAL B  13      20.001  22.983 -70.163  1.00  0.00              
ATOM   1257  O   VAL B  13      21.100  23.416 -69.811  1.00  0.00              
ATOM   1258  CB  VAL B  13      18.579  22.284 -68.262  1.00  0.00              
ATOM   1259  CG1 VAL B  13      17.451  23.201 -68.704  1.00  0.00              
ATOM   1260  CG2 VAL B  13      18.047  21.110 -67.460  1.00  0.00              
ATOM   1261  H   VAL B  13      21.099  20.996 -68.488  1.00  0.00              
ATOM   1262  HA  VAL B  13      18.702  21.404 -70.261  1.00  0.00              
ATOM   1263  HB  VAL B  13      19.252  22.839 -67.609  1.00  0.00              
ATOM   1264 1HG1 VAL B  13      16.903  23.550 -67.830  1.00  0.00              
ATOM   1265 2HG1 VAL B  13      17.865  24.056 -69.238  1.00  0.00              
ATOM   1266 3HG1 VAL B  13      16.774  22.655 -69.362  1.00  0.00              
ATOM   1267 1HG2 VAL B  13      17.488  21.479 -66.601  1.00  0.00              
ATOM   1268 2HG2 VAL B  13      17.390  20.509 -68.090  1.00  0.00              
ATOM   1269 3HG2 VAL B  13      18.879  20.497 -67.115  1.00  0.00              
ATOM   1270  N   LYS B  14      19.266  23.539 -71.122  1.00  0.00              
ATOM   1271  CA  LYS B  14      19.684  24.741 -71.826  1.00  0.00              
ATOM   1272  C   LYS B  14      18.454  25.434 -72.389  1.00  0.00              
ATOM   1273  O   LYS B  14      17.511  24.782 -72.846  1.00  0.00              
ATOM   1274  CB  LYS B  14      20.652  24.417 -72.968  1.00  0.00              
ATOM   1275  CG  LYS B  14      21.097  25.654 -73.749  1.00  0.00              
ATOM   1276  CD  LYS B  14      22.163  25.325 -74.780  1.00  0.00              
ATOM   1277  CE  LYS B  14      22.466  26.528 -75.659  1.00  0.00              
ATOM   1278  NZ  LYS B  14      23.570  26.243 -76.613  1.00  0.00              
ATOM   1279  H   LYS B  14      18.387  23.107 -71.366  1.00  0.00              
ATOM   1280  HA  LYS B  14      20.168  25.427 -71.130  1.00  0.00              
ATOM   1281 1HB  LYS B  14      21.517  23.924 -72.523  1.00  0.00              
ATOM   1282 2HB  LYS B  14      20.141  23.720 -73.632  1.00  0.00              
ATOM   1283 1HG  LYS B  14      20.228  26.076 -74.255  1.00  0.00              
ATOM   1284 2HG  LYS B  14      21.496  26.383 -73.045  1.00  0.00              
ATOM   1285 1HD  LYS B  14      23.068  25.016 -74.256  1.00  0.00              
ATOM   1286 2HD  LYS B  14      21.804  24.502 -75.400  1.00  0.00              
ATOM   1287 1HE  LYS B  14      21.563  26.786 -76.209  1.00  0.00              
ATOM   1288 2HE  LYS B  14      22.747  27.361 -75.013  1.00  0.00              
ATOM   1289 1HZ  LYS B  14      23.745  27.062 -77.180  1.00  0.00              
ATOM   1290 2HZ  LYS B  14      24.407  26.003 -76.100  1.00  0.00              
ATOM   1291 3HZ  LYS B  14      23.308  25.471 -77.210  1.00  0.00              
ATOM   1292  N   THR B  15      18.456  26.759 -72.335  1.00  0.00              
ATOM   1293  CA  THR B  15      17.356  27.535 -72.880  1.00  0.00              
ATOM   1294  C   THR B  15      17.842  28.207 -74.155  1.00  0.00              
ATOM   1295  O   THR B  15      19.004  28.618 -74.257  1.00  0.00              
ATOM   1296  CB  THR B  15      16.866  28.609 -71.896  1.00  0.00              
ATOM   1297  OG1 THR B  15      17.945  29.494 -71.570  1.00  0.00              
ATOM   1298  CG2 THR B  15      16.333  27.961 -70.630  1.00  0.00              
ATOM   1299  H   THR B  15      19.233  27.242 -71.907  1.00  0.00              
ATOM   1300  HA  THR B  15      16.528  26.873 -73.133  1.00  0.00              
ATOM   1301  HB  THR B  15      16.074  29.189 -72.370  1.00  0.00              
ATOM   1302  HG1 THR B  15      17.590  30.317 -71.226  1.00  0.00              
ATOM   1303 1HG2 THR B  15      15.988  28.734 -69.944  1.00  0.00              
ATOM   1304 2HG2 THR B  15      15.502  27.302 -70.881  1.00  0.00              
ATOM   1305 3HG2 THR B  15      17.126  27.383 -70.158  1.00  0.00              
ATOM   1306  N   PHE B  16      16.951  28.288 -75.133  1.00  0.00              
ATOM   1307  CA  PHE B  16      17.242  28.900 -76.418  1.00  0.00              
ATOM   1308  C   PHE B  16      16.272  30.055 -76.608  1.00  0.00              
ATOM   1309  O   PHE B  16      15.063  29.892 -76.429  1.00  0.00              
ATOM   1310  CB  PHE B  16      17.069  27.872 -77.535  1.00  0.00              
ATOM   1311  CG  PHE B  16      18.011  26.704 -77.433  1.00  0.00              
ATOM   1312  CD1 PHE B  16      17.775  25.671 -76.524  1.00  0.00              
ATOM   1313  CD2 PHE B  16      19.143  26.641 -78.239  1.00  0.00              
ATOM   1314  CE1 PHE B  16      18.659  24.594 -76.423  1.00  0.00              
ATOM   1315  CE2 PHE B  16      20.029  25.568 -78.144  1.00  0.00              
ATOM   1316  CZ  PHE B  16      19.786  24.544 -77.234  1.00  0.00              
ATOM   1317  H   PHE B  16      16.032  27.904 -74.967  1.00  0.00              
ATOM   1318  HA  PHE B  16      18.259  29.293 -76.419  1.00  0.00              
ATOM   1319 1HB  PHE B  16      16.060  27.462 -77.516  1.00  0.00              
ATOM   1320 2HB  PHE B  16      17.254  28.336 -78.503  1.00  0.00              
ATOM   1321  HD1 PHE B  16      16.889  25.713 -75.889  1.00  0.00              
ATOM   1322  HD2 PHE B  16      19.333  27.444 -78.952  1.00  0.00              
ATOM   1323  HE1 PHE B  16      18.464  23.795 -75.709  1.00  0.00              
ATOM   1324  HE2 PHE B  16      20.913  25.532 -78.781  1.00  0.00              
ATOM   1325  HZ  PHE B  16      20.478  23.707 -77.157  1.00  0.00              
ATOM   1326  N   ALA B  17      16.804  31.221 -76.959  1.00  0.00              
ATOM   1327  CA  ALA B  17      15.994  32.418 -77.146  1.00  0.00              
ATOM   1328  C   ALA B  17      15.549  32.628 -78.586  1.00  0.00              
ATOM   1329  O   ALA B  17      16.277  32.320 -79.528  1.00  0.00              
ATOM   1330  CB  ALA B  17      16.765  33.642 -76.660  1.00  0.00              
ATOM   1331  H   ALA B  17      17.803  31.276 -77.099  1.00  0.00              
ATOM   1332  HA  ALA B  17      15.079  32.316 -76.561  1.00  0.00              
ATOM   1333 1HB  ALA B  17      16.155  34.535 -76.801  1.00  0.00              
ATOM   1334 2HB  ALA B  17      17.000  33.528 -75.601  1.00  0.00              
ATOM   1335 3HB  ALA B  17      17.688  33.740 -77.229  1.00  0.00              
ATOM   1336  N   PHE B  18      14.340  33.162 -78.740  1.00  0.00              
ATOM   1337  CA  PHE B  18      13.761  33.447 -80.046  1.00  0.00              
ATOM   1338  C   PHE B  18      13.006  34.769 -79.970  1.00  0.00              
ATOM   1339  O   PHE B  18      12.695  35.247 -78.884  1.00  0.00              
ATOM   1340  CB  PHE B  18      12.814  32.322 -80.470  1.00  0.00              
ATOM   1341  CG  PHE B  18      13.483  30.986 -80.565  1.00  0.00              
ATOM   1342  CD1 PHE B  18      13.586  30.162 -79.447  1.00  0.00              
ATOM   1343  CD2 PHE B  18      14.072  30.576 -81.755  1.00  0.00              
ATOM   1344  CE1 PHE B  18      14.273  28.952 -79.514  1.00  0.00              
ATOM   1345  CE2 PHE B  18      14.762  29.369 -81.830  1.00  0.00              
ATOM   1346  CZ  PHE B  18      14.861  28.557 -80.704  1.00  0.00              
ATOM   1347  H   PHE B  18      13.807  33.375 -77.909  1.00  0.00              
ATOM   1348  HA  PHE B  18      14.555  33.553 -80.788  1.00  0.00              
ATOM   1349 1HB  PHE B  18      12.006  32.219 -79.746  1.00  0.00              
ATOM   1350 2HB  PHE B  18      12.395  32.535 -81.452  1.00  0.00              
ATOM   1351  HD1 PHE B  18      13.121  30.473 -78.511  1.00  0.00              
ATOM   1352  HD2 PHE B  18      13.994  31.214 -82.636  1.00  0.00              
ATOM   1353  HE1 PHE B  18      14.346  28.318 -78.631  1.00  0.00              
ATOM   1354  HE2 PHE B  18      15.223  29.058 -82.767  1.00  0.00              
ATOM   1355  HZ  PHE B  18      15.402  27.614 -80.759  1.00  0.00              
ATOM   1356  N   PRO B  19      12.712  35.385 -81.126  1.00  0.00              
ATOM   1357  CA  PRO B  19      11.993  36.664 -81.151  1.00  0.00              
ATOM   1358  C   PRO B  19      10.491  36.563 -80.893  1.00  0.00              
ATOM   1359  O   PRO B  19       9.838  37.566 -80.609  1.00  0.00              
ATOM   1360  CB  PRO B  19      12.281  37.199 -82.557  1.00  0.00              
ATOM   1361  CG  PRO B  19      12.506  35.977 -83.381  1.00  0.00              
ATOM   1362  CD  PRO B  19      13.188  34.997 -82.463  1.00  0.00              
ATOM   1363  HA  PRO B  19      12.327  37.355 -80.363  1.00  0.00              
ATOM   1364 1HB  PRO B  19      11.438  37.790 -82.944  1.00  0.00              
ATOM   1365 2HB  PRO B  19      13.165  37.854 -82.567  1.00  0.00              
ATOM   1366 1HG  PRO B  19      11.556  35.570 -83.758  1.00  0.00              
ATOM   1367 2HG  PRO B  19      13.132  36.198 -84.258  1.00  0.00              
ATOM   1368 1HD  PRO B  19      12.911  33.957 -82.685  1.00  0.00              
ATOM   1369 2HD  PRO B  19      14.284  35.059 -82.530  1.00  0.00              
ATOM   1370  N   ASN B  20       9.945  35.355 -80.988  1.00  0.00              
ATOM   1371  CA  ASN B  20       8.517  35.151 -80.778  1.00  0.00              
ATOM   1372  C   ASN B  20       8.208  33.718 -80.356  1.00  0.00              
ATOM   1373  O   ASN B  20       9.099  32.975 -79.946  1.00  0.00              
ATOM   1374  CB  ASN B  20       7.720  35.515 -82.017  1.00  0.00              
ATOM   1375  CG  ASN B  20       8.019  34.644 -83.206  1.00  0.00              
ATOM   1376  OD1 ASN B  20       8.678  33.604 -83.089  1.00  0.00              
ATOM   1377  ND2 ASN B  20       7.609  35.104 -84.360  1.00  0.00              
ATOM   1378  H   ASN B  20      10.527  34.560 -81.211  1.00  0.00              
ATOM   1379  HA  ASN B  20       8.169  35.788 -79.963  1.00  0.00              
ATOM   1380 1HB  ASN B  20       6.644  35.685 -81.960  1.00  0.00              
ATOM   1381 2HB  ASN B  20       8.232  36.469 -82.144  1.00  0.00              
ATOM   1382 1HD2 ASN B  20       7.772  34.577 -85.195  1.00  0.00              
ATOM   1383 2HD2 ASN B  20       7.132  35.981 -84.408  1.00  0.00              
ATOM   1384  N   PHE B  21       6.938  33.338 -80.455  1.00  0.00              
ATOM   1385  CA  PHE B  21       6.501  31.993 -80.093  1.00  0.00              
ATOM   1386  C   PHE B  21       6.678  31.043 -81.272  1.00  0.00              
ATOM   1387  O   PHE B  21       7.140  29.915 -81.112  1.00  0.00              
ATOM   1388  CB  PHE B  21       5.042  32.004 -79.634  1.00  0.00              
ATOM   1389  CG  PHE B  21       4.450  30.634 -79.462  1.00  0.00              
ATOM   1390  CD1 PHE B  21       4.725  29.880 -78.331  1.00  0.00              
ATOM   1391  CD2 PHE B  21       3.619  30.095 -80.432  1.00  0.00              
ATOM   1392  CE1 PHE B  21       4.182  28.620 -78.172  1.00  0.00              
ATOM   1393  CE2 PHE B  21       3.073  28.835 -80.276  1.00  0.00              
ATOM   1394  CZ  PHE B  21       3.356  28.097 -79.144  1.00  0.00              
ATOM   1395  H   PHE B  21       6.256  34.002 -80.793  1.00  0.00              
ATOM   1396  HA  PHE B  21       7.117  31.611 -79.278  1.00  0.00              
ATOM   1397 1HB  PHE B  21       4.955  32.503 -78.670  1.00  0.00              
ATOM   1398 2HB  PHE B  21       4.423  32.520 -80.366  1.00  0.00              
ATOM   1399  HD1 PHE B  21       5.378  30.294 -77.561  1.00  0.00              
ATOM   1400  HD2 PHE B  21       3.396  30.678 -81.326  1.00  0.00              
ATOM   1401  HE1 PHE B  21       4.406  28.039 -77.278  1.00  0.00              
ATOM   1402  HE2 PHE B  21       2.420  28.424 -81.045  1.00  0.00              
ATOM   1403  HZ  PHE B  21       2.928  27.103 -79.020  1.00  0.00              
ATOM   1404  N   ARG B  22       6.303  31.514 -82.458  1.00  0.00              
ATOM   1405  CA  ARG B  22       6.387  30.729 -83.684  1.00  0.00              
ATOM   1406  C   ARG B  22       7.757  30.091 -83.913  1.00  0.00              
ATOM   1407  O   ARG B  22       7.855  28.889 -84.171  1.00  0.00              
ATOM   1408  CB  ARG B  22       5.961  31.547 -84.894  1.00  0.00              
ATOM   1409  CG  ARG B  22       5.945  30.784 -86.209  1.00  0.00              
ATOM   1410  CD  ARG B  22       5.557  31.601 -87.387  1.00  0.00              
ATOM   1411  NE  ARG B  22       6.501  32.653 -87.728  1.00  0.00              
ATOM   1412  CZ  ARG B  22       6.220  33.708 -88.517  1.00  0.00              
ATOM   1413  NH1 ARG B  22       5.038  33.837 -89.078  1.00  0.00              
ATOM   1414  NH2 ARG B  22       7.172  34.599 -88.732  1.00  0.00              
ATOM   1415  H   ARG B  22       5.945  32.458 -82.502  1.00  0.00              
ATOM   1416  HA  ARG B  22       5.692  29.890 -83.634  1.00  0.00              
ATOM   1417 1HB  ARG B  22       4.962  31.926 -84.686  1.00  0.00              
ATOM   1418 2HB  ARG B  22       6.657  32.383 -84.974  1.00  0.00              
ATOM   1419 1HG  ARG B  22       6.943  30.385 -86.391  1.00  0.00              
ATOM   1420 2HG  ARG B  22       5.235  29.960 -86.122  1.00  0.00              
ATOM   1421 1HD  ARG B  22       5.467  30.949 -88.255  1.00  0.00              
ATOM   1422 2HD  ARG B  22       4.597  32.076 -87.188  1.00  0.00              
ATOM   1423  HE  ARG B  22       7.467  32.766 -87.451  1.00  0.00              
ATOM   1424 1HH1 ARG B  22       4.326  33.138 -88.918  1.00  0.00              
ATOM   1425 2HH1 ARG B  22       4.846  34.635 -89.667  1.00  0.00              
ATOM   1426 1HH2 ARG B  22       8.081  34.474 -88.307  1.00  0.00              
ATOM   1427 2HH2 ARG B  22       6.988  35.398 -89.320  1.00  0.00              
ATOM   1428  N   GLU B  23       8.807  30.897 -83.824  1.00  0.00              
ATOM   1429  CA  GLU B  23      10.158  30.390 -84.032  1.00  0.00              
ATOM   1430  C   GLU B  23      10.579  29.418 -82.934  1.00  0.00              
ATOM   1431  O   GLU B  23      11.343  28.483 -83.185  1.00  0.00              
ATOM   1432  CB  GLU B  23      11.161  31.545 -84.122  1.00  0.00              
ATOM   1433  CG  GLU B  23      10.973  32.434 -85.344  1.00  0.00              
ATOM   1434  CD  GLU B  23      12.191  33.289 -85.640  1.00  0.00              
ATOM   1435  OE1 GLU B  23      12.131  34.104 -86.585  1.00  0.00              
ATOM   1436  OE2 GLU B  23      13.211  33.145 -84.934  1.00  0.00              
ATOM   1437  H   GLU B  23       8.677  31.876 -83.611  1.00  0.00              
ATOM   1438  HA  GLU B  23      10.202  29.826 -84.964  1.00  0.00              
ATOM   1439 1HB  GLU B  23      11.044  32.139 -83.216  1.00  0.00              
ATOM   1440 2HB  GLU B  23      12.156  31.102 -84.141  1.00  0.00              
ATOM   1441 1HG  GLU B  23      10.710  31.882 -86.246  1.00  0.00              
ATOM   1442 2HG  GLU B  23      10.146  33.084 -85.063  1.00  0.00              
ATOM   1443  N   ALA B  24      10.082  29.643 -81.719  1.00  0.00              
ATOM   1444  CA  ALA B  24      10.395  28.765 -80.595  1.00  0.00              
ATOM   1445  C   ALA B  24       9.781  27.397 -80.882  1.00  0.00              
ATOM   1446  O   ALA B  24      10.426  26.363 -80.722  1.00  0.00              
ATOM   1447  CB  ALA B  24       9.828  29.342 -79.302  1.00  0.00              
ATOM   1448  H   ALA B  24       9.477  30.437 -81.569  1.00  0.00              
ATOM   1449  HA  ALA B  24      11.478  28.666 -80.519  1.00  0.00              
ATOM   1450 1HB  ALA B  24      10.068  28.678 -78.472  1.00  0.00              
ATOM   1451 2HB  ALA B  24      10.265  30.323 -79.119  1.00  0.00              
ATOM   1452 3HB  ALA B  24       8.747  29.437 -79.389  1.00  0.00              
ATOM   1453  N   ARG B  25       8.531  27.401 -81.332  1.00  0.00              
ATOM   1454  CA  ARG B  25       7.841  26.163 -81.656  1.00  0.00              
ATOM   1455  C   ARG B  25       8.531  25.456 -82.828  1.00  0.00              
ATOM   1456  O   ARG B  25       8.659  24.231 -82.828  1.00  0.00              
ATOM   1457  CB  ARG B  25       6.359  26.384 -81.920  1.00  0.00              
ATOM   1458  CG  ARG B  25       5.572  25.124 -82.241  1.00  0.00              
ATOM   1459  CD  ARG B  25       4.113  25.341 -82.417  1.00  0.00              
ATOM   1460  NE  ARG B  25       3.349  24.130 -82.671  1.00  0.00              
ATOM   1461  CZ  ARG B  25       3.195  23.563 -83.884  1.00  0.00              
ATOM   1462  NH1 ARG B  25       3.716  24.112 -84.959  1.00  0.00              
ATOM   1463  NH2 ARG B  25       2.485  22.452 -83.967  1.00  0.00              
ATOM   1464  H   ARG B  25       8.048  28.280 -81.451  1.00  0.00              
ATOM   1465  HA  ARG B  25       7.884  25.483 -80.806  1.00  0.00              
ATOM   1466 1HB  ARG B  25       5.943  26.851 -81.029  1.00  0.00              
ATOM   1467 2HB  ARG B  25       6.286  27.076 -82.760  1.00  0.00              
ATOM   1468 1HG  ARG B  25       5.961  24.697 -83.166  1.00  0.00              
ATOM   1469 2HG  ARG B  25       5.710  24.412 -81.426  1.00  0.00              
ATOM   1470 1HD  ARG B  25       3.711  25.796 -81.512  1.00  0.00              
ATOM   1471 2HD  ARG B  25       3.954  26.011 -83.261  1.00  0.00              
ATOM   1472  HE  ARG B  25       2.837  23.544 -82.026  1.00  0.00              
ATOM   1473 1HH1 ARG B  25       4.241  24.971 -84.880  1.00  0.00              
ATOM   1474 2HH1 ARG B  25       3.589  23.671 -85.858  1.00  0.00              
ATOM   1475 1HH2 ARG B  25       2.076  22.053 -83.133  1.00  0.00              
ATOM   1476 2HH2 ARG B  25       2.353  22.007 -84.863  1.00  0.00              
ATOM   1477  N   ASP B  26       8.980  26.225 -83.822  1.00  0.00              
ATOM   1478  CA  ASP B  26       9.668  25.639 -84.972  1.00  0.00              
ATOM   1479  C   ASP B  26      10.905  24.872 -84.500  1.00  0.00              
ATOM   1480  O   ASP B  26      11.166  23.755 -84.943  1.00  0.00              
ATOM   1481  CB  ASP B  26      10.062  26.720 -85.982  1.00  0.00              
ATOM   1482  CG  ASP B  26       8.895  27.301 -86.768  1.00  0.00              
ATOM   1483  OD1 ASP B  26       7.829  26.735 -86.718  1.00  0.00              
ATOM   1484  OD2 ASP B  26       9.033  28.385 -87.283  1.00  0.00              
ATOM   1485  H   ASP B  26       8.846  27.225 -83.786  1.00  0.00              
ATOM   1486  HA  ASP B  26       9.012  24.925 -85.471  1.00  0.00              
ATOM   1487 1HB  ASP B  26      10.645  27.531 -85.545  1.00  0.00              
ATOM   1488 2HB  ASP B  26      10.695  26.136 -86.651  1.00  0.00              
ATOM   1489  N   PHE B  27      11.665  25.481 -83.597  1.00  0.00              
ATOM   1490  CA  PHE B  27      12.872  24.850 -83.080  1.00  0.00              
ATOM   1491  C   PHE B  27      12.524  23.598 -82.282  1.00  0.00              
ATOM   1492  O   PHE B  27      13.188  22.571 -82.404  1.00  0.00              
ATOM   1493  CB  PHE B  27      13.640  25.834 -82.201  1.00  0.00              
ATOM   1494  CG  PHE B  27      14.895  25.263 -81.608  1.00  0.00              
ATOM   1495  CD1 PHE B  27      15.974  24.929 -82.419  1.00  0.00              
ATOM   1496  CD2 PHE B  27      14.994  25.048 -80.238  1.00  0.00              
ATOM   1497  CE1 PHE B  27      17.138  24.389 -81.872  1.00  0.00              
ATOM   1498  CE2 PHE B  27      16.154  24.507 -79.682  1.00  0.00              
ATOM   1499  CZ  PHE B  27      17.225  24.179 -80.503  1.00  0.00              
ATOM   1500  H   PHE B  27      11.406  26.397 -83.259  1.00  0.00              
ATOM   1501  HA  PHE B  27      13.507  24.532 -83.907  1.00  0.00              
ATOM   1502 1HB  PHE B  27      13.938  26.704 -82.784  1.00  0.00              
ATOM   1503 2HB  PHE B  27      13.018  26.153 -81.365  1.00  0.00              
ATOM   1504  HD1 PHE B  27      15.904  25.096 -83.495  1.00  0.00              
ATOM   1505  HD2 PHE B  27      14.151  25.306 -79.595  1.00  0.00              
ATOM   1506  HE1 PHE B  27      17.976  24.133 -82.519  1.00  0.00              
ATOM   1507  HE2 PHE B  27      16.222  24.342 -78.607  1.00  0.00              
ATOM   1508  HZ  PHE B  27      18.131  23.756 -80.071  1.00  0.00              
ATOM   1509  N   ALA B  28      11.473  23.682 -81.475  1.00  0.00              
ATOM   1510  CA  ALA B  28      11.050  22.542 -80.679  1.00  0.00              
ATOM   1511  C   ALA B  28      10.735  21.352 -81.581  1.00  0.00              
ATOM   1512  O   ALA B  28      11.035  20.213 -81.243  1.00  0.00              
ATOM   1513  CB  ALA B  28       9.826  22.911 -79.838  1.00  0.00              
ATOM   1514  H   ALA B  28      10.956  24.547 -81.409  1.00  0.00              
ATOM   1515  HA  ALA B  28      11.869  22.252 -80.020  1.00  0.00              
ATOM   1516 1HB  ALA B  28       9.518  22.049 -79.246  1.00  0.00              
ATOM   1517 2HB  ALA B  28      10.076  23.737 -79.172  1.00  0.00              
ATOM   1518 3HB  ALA B  28       9.010  23.209 -80.495  1.00  0.00              
ATOM   1519  N   ASN B  29      10.125  21.613 -82.731  1.00  0.00              
ATOM   1520  CA  ASN B  29       9.796  20.537 -83.656  1.00  0.00              
ATOM   1521  C   ASN B  29      11.046  19.880 -84.233  1.00  0.00              
ATOM   1522  O   ASN B  29      11.055  18.676 -84.476  1.00  0.00              
ATOM   1523  CB  ASN B  29       8.902  21.033 -84.778  1.00  0.00              
ATOM   1524  CG  ASN B  29       7.489  21.313 -84.347  1.00  0.00              
ATOM   1525  OD1 ASN B  29       7.021  20.810 -83.320  1.00  0.00              
ATOM   1526  ND2 ASN B  29       6.783  22.047 -85.169  1.00  0.00              
ATOM   1527  H   ASN B  29       9.882  22.563 -82.974  1.00  0.00              
ATOM   1528  HA  ASN B  29       9.258  19.747 -83.129  1.00  0.00              
ATOM   1529 1HB  ASN B  29       9.236  21.825 -85.449  1.00  0.00              
ATOM   1530 2HB  ASN B  29       8.926  20.078 -85.304  1.00  0.00              
ATOM   1531 1HD2 ASN B  29       5.835  22.274 -84.947  1.00  0.00              
ATOM   1532 2HD2 ASN B  29       7.192  22.380 -86.019  1.00  0.00              
ATOM   1533  N   ARG B  30      12.097  20.664 -84.448  1.00  0.00              
ATOM   1534  CA  ARG B  30      13.341  20.102 -84.963  1.00  0.00              
ATOM   1535  C   ARG B  30      13.979  19.227 -83.879  1.00  0.00              
ATOM   1536  O   ARG B  30      14.542  18.180 -84.180  1.00  0.00              
ATOM   1537  CB  ARG B  30      14.295  21.217 -85.382  1.00  0.00              
ATOM   1538  CG  ARG B  30      13.792  22.015 -86.579  1.00  0.00              
ATOM   1539  CD  ARG B  30      14.782  23.091 -86.979  1.00  0.00              
ATOM   1540  NE  ARG B  30      16.044  22.519 -87.434  1.00  0.00              
ATOM   1541  CZ  ARG B  30      17.181  23.199 -87.531  1.00  0.00              
ATOM   1542  NH1 ARG B  30      17.218  24.484 -87.200  1.00  0.00              
ATOM   1543  NH2 ARG B  30      18.282  22.594 -87.953  1.00  0.00              
ATOM   1544  H   ARG B  30      12.047  21.655 -84.257  1.00  0.00              
ATOM   1545  HA  ARG B  30      13.130  19.468 -85.824  1.00  0.00              
ATOM   1546 1HB  ARG B  30      14.418  21.870 -84.520  1.00  0.00              
ATOM   1547 2HB  ARG B  30      15.249  20.745 -85.620  1.00  0.00              
ATOM   1548 1HG  ARG B  30      13.642  21.331 -87.414  1.00  0.00              
ATOM   1549 2HG  ARG B  30      12.841  22.477 -86.312  1.00  0.00              
ATOM   1550 1HD  ARG B  30      14.353  23.683 -87.787  1.00  0.00              
ATOM   1551 2HD  ARG B  30      14.974  23.732 -86.120  1.00  0.00              
ATOM   1552  HE  ARG B  30      16.253  21.576 -87.732  1.00  0.00              
ATOM   1553 1HH1 ARG B  30      16.380  24.944 -86.873  1.00  0.00              
ATOM   1554 2HH1 ARG B  30      18.085  24.997 -87.275  1.00  0.00              
ATOM   1555 1HH2 ARG B  30      18.252  21.614 -88.201  1.00  0.00              
ATOM   1556 2HH2 ARG B  30      19.144  23.113 -88.025  1.00  0.00              
ATOM   1557  N   VAL B  31      13.892  19.657 -82.620  1.00  0.00              
ATOM   1558  CA  VAL B  31      14.443  18.868 -81.522  1.00  0.00              
ATOM   1559  C   VAL B  31      13.626  17.574 -81.425  1.00  0.00              
ATOM   1560  O   VAL B  31      14.168  16.509 -81.147  1.00  0.00              
ATOM   1561  CB  VAL B  31      14.404  19.621 -80.179  1.00  0.00              
ATOM   1562  CG1 VAL B  31      14.808  18.698 -79.039  1.00  0.00              
ATOM   1563  CG2 VAL B  31      15.314  20.839 -80.225  1.00  0.00              
ATOM   1564  H   VAL B  31      13.440  20.537 -82.415  1.00  0.00              
ATOM   1565  HA  VAL B  31      15.477  18.581 -81.720  1.00  0.00              
ATOM   1566  HB  VAL B  31      13.392  19.989 -80.009  1.00  0.00              
ATOM   1567 1HG1 VAL B  31      14.774  19.247 -78.098  1.00  0.00              
ATOM   1568 2HG1 VAL B  31      14.119  17.855 -78.992  1.00  0.00              
ATOM   1569 3HG1 VAL B  31      15.820  18.332 -79.209  1.00  0.00              
ATOM   1570 1HG2 VAL B  31      15.274  21.360 -79.269  1.00  0.00              
ATOM   1571 2HG2 VAL B  31      16.338  20.520 -80.422  1.00  0.00              
ATOM   1572 3HG2 VAL B  31      14.984  21.511 -81.017  1.00  0.00              
ATOM   1573  N   ARG B  32      12.322  17.673 -81.674  1.00  0.00              
ATOM   1574  CA  ARG B  32      11.473  16.494 -81.634  1.00  0.00              
ATOM   1575  C   ARG B  32      11.853  15.474 -82.699  1.00  0.00              
ATOM   1576  O   ARG B  32      11.858  14.270 -82.440  1.00  0.00              
ATOM   1577  CB  ARG B  32       9.998  16.858 -81.720  1.00  0.00              
ATOM   1578  CG  ARG B  32       9.432  17.531 -80.479  1.00  0.00              
ATOM   1579  CD  ARG B  32       8.011  17.944 -80.601  1.00  0.00              
ATOM   1580  NE  ARG B  32       7.473  18.607 -79.424  1.00  0.00              
ATOM   1581  CZ  ARG B  32       6.233  19.129 -79.340  1.00  0.00              
ATOM   1582  NH1 ARG B  32       5.416  19.102 -80.368  1.00  0.00              
ATOM   1583  NH2 ARG B  32       5.869  19.691 -78.200  1.00  0.00              
ATOM   1584  H   ARG B  32      11.911  18.569 -81.894  1.00  0.00              
ATOM   1585  HA  ARG B  32      11.593  15.985 -80.677  1.00  0.00              
ATOM   1586 1HB  ARG B  32       9.883  17.523 -82.574  1.00  0.00              
ATOM   1587 2HB  ARG B  32       9.453  15.932 -81.905  1.00  0.00              
ATOM   1588 1HG  ARG B  32       9.510  16.837 -79.642  1.00  0.00              
ATOM   1589 2HG  ARG B  32      10.025  18.422 -80.268  1.00  0.00              
ATOM   1590 1HD  ARG B  32       7.913  18.635 -81.438  1.00  0.00              
ATOM   1591 2HD  ARG B  32       7.400  17.061 -80.787  1.00  0.00              
ATOM   1592  HE  ARG B  32       7.906  18.778 -78.527  1.00  0.00              
ATOM   1593 1HH1 ARG B  32       5.715  18.685 -81.238  1.00  0.00              
ATOM   1594 2HH1 ARG B  32       4.491  19.499 -80.285  1.00  0.00              
ATOM   1595 1HH2 ARG B  32       6.517  19.719 -77.425  1.00  0.00              
ATOM   1596 2HH2 ARG B  32       4.947  20.091 -78.110  1.00  0.00              
ATOM   1597  N   ALA B  33      12.175  15.948 -83.901  1.00  0.00              
ATOM   1598  CA  ALA B  33      12.567  15.054 -84.991  1.00  0.00              
ATOM   1599  C   ALA B  33      13.875  14.359 -84.630  1.00  0.00              
ATOM   1600  O   ALA B  33      14.060  13.171 -84.895  1.00  0.00              
ATOM   1601  CB  ALA B  33      12.729  15.840 -86.288  1.00  0.00              
ATOM   1602  H   ALA B  33      12.149  16.944 -84.067  1.00  0.00              
ATOM   1603  HA  ALA B  33      11.795  14.295 -85.115  1.00  0.00              
ATOM   1604 1HB  ALA B  33      13.020  15.161 -87.089  1.00  0.00              
ATOM   1605 2HB  ALA B  33      11.784  16.319 -86.544  1.00  0.00              
ATOM   1606 3HB  ALA B  33      13.499  16.600 -86.159  1.00  0.00              
ATOM   1607  N   LEU B  34      14.781  15.114 -84.020  1.00  0.00              
ATOM   1608  CA  LEU B  34      16.066  14.586 -83.588  1.00  0.00              
ATOM   1609  C   LEU B  34      15.831  13.474 -82.563  1.00  0.00              
ATOM   1610  O   LEU B  34      16.435  12.401 -82.636  1.00  0.00              
ATOM   1611  CB  LEU B  34      16.896  15.715 -82.973  1.00  0.00              
ATOM   1612  CG  LEU B  34      18.130  15.340 -82.154  1.00  0.00              
ATOM   1613  CD1 LEU B  34      19.132  14.609 -83.031  1.00  0.00              
ATOM   1614  CD2 LEU B  34      18.748  16.599 -81.560  1.00  0.00              
ATOM   1615  H   LEU B  34      14.568  16.088 -83.851  1.00  0.00              
ATOM   1616  HA  LEU B  34      16.585  14.147 -84.440  1.00  0.00              
ATOM   1617 1HB  LEU B  34      17.216  16.217 -83.885  1.00  0.00              
ATOM   1618 2HB  LEU B  34      16.281  16.393 -82.381  1.00  0.00              
ATOM   1619  HG  LEU B  34      17.793  14.712 -81.330  1.00  0.00              
ATOM   1620 1HD1 LEU B  34      20.008  14.345 -82.440  1.00  0.00              
ATOM   1621 2HD1 LEU B  34      18.676  13.702 -83.427  1.00  0.00              
ATOM   1622 3HD1 LEU B  34      19.432  15.254 -83.856  1.00  0.00              
ATOM   1623 1HD2 LEU B  34      19.628  16.331 -80.975  1.00  0.00              
ATOM   1624 2HD2 LEU B  34      19.037  17.277 -82.362  1.00  0.00              
ATOM   1625 3HD2 LEU B  34      18.021  17.092 -80.914  1.00  0.00              
ATOM   1626  N   ALA B  35      14.942  13.740 -81.610  1.00  0.00              
ATOM   1627  CA  ALA B  35      14.613  12.777 -80.564  1.00  0.00              
ATOM   1628  C   ALA B  35      14.081  11.475 -81.158  1.00  0.00              
ATOM   1629  O   ALA B  35      14.424  10.386 -80.699  1.00  0.00              
ATOM   1630  CB  ALA B  35      13.582  13.379 -79.613  1.00  0.00              
ATOM   1631  H   ALA B  35      14.482  14.638 -81.614  1.00  0.00              
ATOM   1632  HA  ALA B  35      15.522  12.535 -80.014  1.00  0.00              
ATOM   1633 1HB  ALA B  35      13.341  12.655 -78.835  1.00  0.00              
ATOM   1634 2HB  ALA B  35      13.992  14.280 -79.156  1.00  0.00              
ATOM   1635 3HB  ALA B  35      12.679  13.630 -80.168  1.00  0.00              
ATOM   1636  N   GLU B  36      13.237  11.595 -82.178  1.00  0.00              
ATOM   1637  CA  GLU B  36      12.655  10.427 -82.831  1.00  0.00              
ATOM   1638  C   GLU B  36      13.737   9.582 -83.500  1.00  0.00              
ATOM   1639  O   GLU B  36      13.690   8.351 -83.452  1.00  0.00              
ATOM   1640  CB  GLU B  36      11.606  10.854 -83.859  1.00  0.00              
ATOM   1641  CG  GLU B  36      10.329  11.423 -83.256  1.00  0.00              
ATOM   1642  CD  GLU B  36       9.400  11.932 -84.323  1.00  0.00              
ATOM   1643  OE1 GLU B  36       9.774  11.907 -85.471  1.00  0.00              
ATOM   1644  OE2 GLU B  36       8.276  12.242 -84.005  1.00  0.00              
ATOM   1645  H   GLU B  36      12.991  12.517 -82.509  1.00  0.00              
ATOM   1646  HA  GLU B  36      12.175   9.789 -82.088  1.00  0.00              
ATOM   1647 1HB  GLU B  36      12.072  11.606 -84.496  1.00  0.00              
ATOM   1648 2HB  GLU B  36      11.365   9.973 -84.454  1.00  0.00              
ATOM   1649 1HG  GLU B  36       9.797  10.715 -82.620  1.00  0.00              
ATOM   1650 2HG  GLU B  36      10.681  12.258 -82.652  1.00  0.00              
ATOM   1651  N   ARG B  37      14.709  10.243 -84.121  1.00  0.00              
ATOM   1652  CA  ARG B  37      15.795   9.546 -84.807  1.00  0.00              
ATOM   1653  C   ARG B  37      16.729   8.807 -83.850  1.00  0.00              
ATOM   1654  O   ARG B  37      17.190   7.703 -84.148  1.00  0.00              
ATOM   1655  CB  ARG B  37      16.632  10.531 -85.633  1.00  0.00              
ATOM   1656  CG  ARG B  37      15.888  11.244 -86.748  1.00  0.00              
ATOM   1657  CD  ARG B  37      16.870  11.854 -87.745  1.00  0.00              
ATOM   1658  NE  ARG B  37      17.710  12.898 -87.160  1.00  0.00              
ATOM   1659  CZ  ARG B  37      17.309  14.146 -86.934  1.00  0.00              
ATOM   1660  NH1 ARG B  37      16.075  14.517 -87.246  1.00  0.00              
ATOM   1661  NH2 ARG B  37      18.145  15.028 -86.402  1.00  0.00              
ATOM   1662  H   ARG B  37      14.697  11.253 -84.120  1.00  0.00              
ATOM   1663  HA  ARG B  37      15.385   8.777 -85.461  1.00  0.00              
ATOM   1664 1HB  ARG B  37      17.027  11.272 -84.941  1.00  0.00              
ATOM   1665 2HB  ARG B  37      17.456   9.963 -86.066  1.00  0.00              
ATOM   1666 1HG  ARG B  37      15.247  10.522 -87.255  1.00  0.00              
ATOM   1667 2HG  ARG B  37      15.272  12.029 -86.307  1.00  0.00              
ATOM   1668 1HD  ARG B  37      17.523  11.068 -88.124  1.00  0.00              
ATOM   1669 2HD  ARG B  37      16.310  12.292 -88.570  1.00  0.00              
ATOM   1670  HE  ARG B  37      18.672  12.853 -86.848  1.00  0.00              
ATOM   1671 1HH1 ARG B  37      15.437  13.850 -87.655  1.00  0.00              
ATOM   1672 2HH1 ARG B  37      15.777  15.466 -87.072  1.00  0.00              
ATOM   1673 1HH2 ARG B  37      19.088  14.747 -86.169  1.00  0.00              
ATOM   1674 2HH2 ARG B  37      17.837  15.974 -86.233  1.00  0.00              
ATOM   1675  N   GLU B  38      17.006   9.420 -82.704  1.00  0.00              
ATOM   1676  CA  GLU B  38      17.913   8.842 -81.719  1.00  0.00              
ATOM   1677  C   GLU B  38      17.243   7.999 -80.640  1.00  0.00              
ATOM   1678  O   GLU B  38      17.918   7.466 -79.754  1.00  0.00              
ATOM   1679  CB  GLU B  38      18.721   9.960 -81.060  1.00  0.00              
ATOM   1680  CG  GLU B  38      19.509  10.799 -82.052  1.00  0.00              
ATOM   1681  CD  GLU B  38      20.549   9.986 -82.797  1.00  0.00              
ATOM   1682  OE1 GLU B  38      21.094  10.489 -83.802  1.00  0.00              
ATOM   1683  OE2 GLU B  38      20.825   8.844 -82.373  1.00  0.00              
ATOM   1684  H   GLU B  38      16.574  10.313 -82.511  1.00  0.00              
ATOM   1685  HA  GLU B  38      18.599   8.150 -82.209  1.00  0.00              
ATOM   1686 1HB  GLU B  38      18.013  10.589 -80.521  1.00  0.00              
ATOM   1687 2HB  GLU B  38      19.400   9.486 -80.350  1.00  0.00              
ATOM   1688 1HG  GLU B  38      18.882  11.315 -82.777  1.00  0.00              
ATOM   1689 2HG  GLU B  38      20.015  11.530 -81.424  1.00  0.00              
ATOM   1690  N   ASN B  39      15.923   7.884 -80.705  1.00  0.00              
ATOM   1691  CA  ASN B  39      15.178   7.102 -79.728  1.00  0.00              
ATOM   1692  C   ASN B  39      15.396   7.563 -78.286  1.00  0.00              
ATOM   1693  O   ASN B  39      15.431   6.749 -77.360  1.00  0.00              
ATOM   1694  CB  ASN B  39      15.540   5.618 -79.852  1.00  0.00              
ATOM   1695  CG  ASN B  39      15.146   5.038 -81.194  1.00  0.00              
ATOM   1696  OD1 ASN B  39      13.994   5.147 -81.613  1.00  0.00              
ATOM   1697  ND2 ASN B  39      16.100   4.416 -81.874  1.00  0.00              
ATOM   1698  H   ASN B  39      15.421   8.348 -81.448  1.00  0.00              
ATOM   1699  HA  ASN B  39      14.107   7.216 -79.901  1.00  0.00              
ATOM   1700 1HB  ASN B  39      16.528   5.259 -79.563  1.00  0.00              
ATOM   1701 2HB  ASN B  39      14.809   5.312 -79.103  1.00  0.00              
ATOM   1702 1HD2 ASN B  39      15.895   4.014 -82.768  1.00  0.00              
ATOM   1703 2HD2 ASN B  39      17.022   4.349 -81.495  1.00  0.00              
ATOM   1704  N   HIS B  40      15.547   8.871 -78.099  1.00  0.00              
ATOM   1705  CA  HIS B  40      15.730   9.434 -76.767  1.00  0.00              
ATOM   1706  C   HIS B  40      15.023  10.777 -76.791  1.00  0.00              
ATOM   1707  O   HIS B  40      15.336  11.643 -77.611  1.00  0.00              
ATOM   1708  CB  HIS B  40      17.215   9.599 -76.444  1.00  0.00              
ATOM   1709  CG  HIS B  40      17.487   9.848 -74.993  1.00  0.00              
ATOM   1710  ND1 HIS B  40      17.049   9.001 -73.998  1.00  0.00              
ATOM   1711  CD2 HIS B  40      18.149  10.850 -74.368  1.00  0.00              
ATOM   1712  CE1 HIS B  40      17.430   9.470 -72.823  1.00  0.00              
ATOM   1713  NE2 HIS B  40      18.100  10.591 -73.020  1.00  0.00              
ATOM   1714  H   HIS B  40      15.535   9.490 -78.898  1.00  0.00              
ATOM   1715  HA  HIS B  40      15.269   8.781 -76.027  1.00  0.00              
ATOM   1716 1HB  HIS B  40      17.762   8.695 -76.714  1.00  0.00              
ATOM   1717 2HB  HIS B  40      17.626  10.448 -76.989  1.00  0.00              
ATOM   1718  HD2 HIS B  40      18.663  11.739 -74.735  1.00  0.00              
ATOM   1719  HE1 HIS B  40      17.178   8.939 -71.906  1.00  0.00              
ATOM   1720  HE2 HIS B  40      18.513  11.170 -72.302  1.00  0.00              
ATOM   1721  N   HIS B  41      14.070  10.947 -75.884  1.00  0.00              
ATOM   1722  CA  HIS B  41      13.265  12.154 -75.862  1.00  0.00              
ATOM   1723  C   HIS B  41      13.494  13.092 -74.700  1.00  0.00              
ATOM   1724  O   HIS B  41      13.689  12.670 -73.563  1.00  0.00              
ATOM   1725  CB  HIS B  41      11.781  11.773 -75.897  1.00  0.00              
ATOM   1726  CG  HIS B  41      11.369  11.076 -77.156  1.00  0.00              
ATOM   1727  ND1 HIS B  41      11.040  11.757 -78.309  1.00  0.00              
ATOM   1728  CD2 HIS B  41      11.230   9.760 -77.443  1.00  0.00              
ATOM   1729  CE1 HIS B  41      10.718  10.889 -79.252  1.00  0.00              
ATOM   1730  NE2 HIS B  41      10.825   9.671 -78.752  1.00  0.00              
ATOM   1731  H   HIS B  41      13.899  10.229 -75.195  1.00  0.00              
ATOM   1732  HA  HIS B  41      13.503  12.768 -76.731  1.00  0.00              
ATOM   1733 1HB  HIS B  41      11.548  11.095 -75.075  1.00  0.00              
ATOM   1734 2HB  HIS B  41      11.163  12.666 -75.817  1.00  0.00              
ATOM   1735  HD2 HIS B  41      11.375   8.855 -76.853  1.00  0.00              
ATOM   1736  HE1 HIS B  41      10.428  11.230 -80.246  1.00  0.00              
ATOM   1737  HE2 HIS B  41      10.640   8.809 -79.244  1.00  0.00              
ATOM   1738  N   PRO B  42      13.436  14.398 -74.973  1.00  0.00              
ATOM   1739  CA  PRO B  42      13.641  15.421 -73.952  1.00  0.00              
ATOM   1740  C   PRO B  42      12.323  15.867 -73.353  1.00  0.00              
ATOM   1741  O   PRO B  42      11.251  15.367 -73.710  1.00  0.00              
ATOM   1742  CB  PRO B  42      14.238  16.556 -74.760  1.00  0.00              
ATOM   1743  CG  PRO B  42      13.359  16.519 -76.001  1.00  0.00              
ATOM   1744  CD  PRO B  42      13.247  15.020 -76.301  1.00  0.00              
ATOM   1745  HA  PRO B  42      14.233  15.059 -73.099  1.00  0.00              
ATOM   1746 1HB  PRO B  42      14.176  17.511 -74.218  1.00  0.00              
ATOM   1747 2HB  PRO B  42      15.301  16.378 -74.980  1.00  0.00              
ATOM   1748 1HG  PRO B  42      12.380  16.979 -75.809  1.00  0.00              
ATOM   1749 2HG  PRO B  42      13.819  17.076 -76.831  1.00  0.00              
ATOM   1750 1HD  PRO B  42      12.270  14.754 -76.730  1.00  0.00              
ATOM   1751 2HD  PRO B  42      14.013  14.680 -77.014  1.00  0.00              
ATOM   1752  N   ARG B  43      12.426  16.792 -72.408  1.00  0.00              
ATOM   1753  CA  ARG B  43      11.249  17.450 -71.875  1.00  0.00              
ATOM   1754  C   ARG B  43      11.463  18.844 -72.468  1.00  0.00              
ATOM   1755  O   ARG B  43      12.503  19.480 -72.242  1.00  0.00              
ATOM   1756  CB  ARG B  43      11.103  17.413 -70.361  1.00  0.00              
ATOM   1757  CG  ARG B  43       9.792  17.970 -69.831  1.00  0.00              
ATOM   1758  CD  ARG B  43       9.621  17.840 -68.361  1.00  0.00              
ATOM   1759  NE  ARG B  43      10.473  18.719 -67.575  1.00  0.00              
ATOM   1760  CZ  ARG B  43      10.540  18.716 -66.229  1.00  0.00              
ATOM   1761  NH1 ARG B  43       9.783  17.913 -65.515  1.00  0.00              
ATOM   1762  NH2 ARG B  43      11.371  19.561 -65.644  1.00  0.00              
ATOM   1763  H   ARG B  43      13.335  17.045 -72.050  1.00  0.00              
ATOM   1764  HA  ARG B  43      10.351  16.946 -72.232  1.00  0.00              
ATOM   1765 1HB  ARG B  43      11.200  16.371 -70.058  1.00  0.00              
ATOM   1766 2HB  ARG B  43      11.931  17.989 -69.948  1.00  0.00              
ATOM   1767 1HG  ARG B  43       9.738  19.030 -70.082  1.00  0.00              
ATOM   1768 2HG  ARG B  43       8.970  17.440 -70.313  1.00  0.00              
ATOM   1769 1HD  ARG B  43       8.588  18.071 -68.103  1.00  0.00              
ATOM   1770 2HD  ARG B  43       9.849  16.816 -68.067  1.00  0.00              
ATOM   1771  HE  ARG B  43      11.118  19.434 -67.882  1.00  0.00              
ATOM   1772 1HH1 ARG B  43       9.140  17.286 -65.977  1.00  0.00              
ATOM   1773 2HH1 ARG B  43       9.848  17.927 -64.507  1.00  0.00              
ATOM   1774 1HH2 ARG B  43      11.932  20.185 -66.208  1.00  0.00              
ATOM   1775 2HH2 ARG B  43      11.440  19.581 -64.638  1.00  0.00              
ATOM   1776  N   LEU B  44      10.501  19.292 -73.266  1.00  0.00              
ATOM   1777  CA  LEU B  44      10.579  20.594 -73.913  1.00  0.00              
ATOM   1778  C   LEU B  44       9.583  21.560 -73.318  1.00  0.00              
ATOM   1779  O   LEU B  44       8.418  21.213 -73.122  1.00  0.00              
ATOM   1780  CB  LEU B  44      10.345  20.455 -75.423  1.00  0.00              
ATOM   1781  CG  LEU B  44      11.348  19.558 -76.159  1.00  0.00              
ATOM   1782  CD1 LEU B  44      10.958  19.433 -77.625  1.00  0.00              
ATOM   1783  CD2 LEU B  44      12.747  20.140 -76.021  1.00  0.00              
ATOM   1784  H   LEU B  44       9.691  18.710 -73.427  1.00  0.00              
ATOM   1785  HA  LEU B  44      11.566  21.024 -73.749  1.00  0.00              
ATOM   1786 1HB  LEU B  44       9.364  19.984 -75.407  1.00  0.00              
ATOM   1787 2HB  LEU B  44      10.274  21.427 -75.911  1.00  0.00              
ATOM   1788  HG  LEU B  44      11.340  18.588 -75.662  1.00  0.00              
ATOM   1789 1HD1 LEU B  44      11.676  18.794 -78.140  1.00  0.00              
ATOM   1790 2HD1 LEU B  44       9.964  18.994 -77.701  1.00  0.00              
ATOM   1791 3HD1 LEU B  44      10.956  20.420 -78.087  1.00  0.00              
ATOM   1792 1HD2 LEU B  44      13.460  19.501 -76.544  1.00  0.00              
ATOM   1793 2HD2 LEU B  44      12.771  21.140 -76.453  1.00  0.00              
ATOM   1794 3HD2 LEU B  44      13.017  20.194 -74.966  1.00  0.00              
ATOM   1795  N   THR B  45      10.029  22.776 -73.037  1.00  0.00              
ATOM   1796  CA  THR B  45       9.126  23.795 -72.519  1.00  0.00              
ATOM   1797  C   THR B  45       9.160  24.928 -73.534  1.00  0.00              
ATOM   1798  O   THR B  45      10.205  25.541 -73.763  1.00  0.00              
ATOM   1799  CB  THR B  45       9.530  24.307 -71.125  1.00  0.00              
ATOM   1800  OG1 THR B  45       9.531  23.217 -70.194  1.00  0.00              
ATOM   1801  CG2 THR B  45       8.560  25.377 -70.647  1.00  0.00              
ATOM   1802  H   THR B  45      11.001  23.008 -73.181  1.00  0.00              
ATOM   1803  HA  THR B  45       8.116  23.390 -72.447  1.00  0.00              
ATOM   1804  HB  THR B  45      10.535  24.727 -71.179  1.00  0.00              
ATOM   1805  HG1 THR B  45      10.344  22.715 -70.290  1.00  0.00              
ATOM   1806 1HG2 THR B  45       8.863  25.727 -69.660  1.00  0.00              
ATOM   1807 2HG2 THR B  45       8.566  26.212 -71.347  1.00  0.00              
ATOM   1808 3HG2 THR B  45       7.556  24.957 -70.591  1.00  0.00              
ATOM   1809  N   ILE B  46       8.015  25.177 -74.160  1.00  0.00              
ATOM   1810  CA  ILE B  46       7.889  26.205 -75.179  1.00  0.00              
ATOM   1811  C   ILE B  46       7.018  27.350 -74.693  1.00  0.00              
ATOM   1812  O   ILE B  46       5.912  27.140 -74.189  1.00  0.00              
ATOM   1813  CB  ILE B  46       7.299  25.639 -76.484  1.00  0.00              
ATOM   1814  CG1 ILE B  46       8.240  24.593 -77.086  1.00  0.00              
ATOM   1815  CG2 ILE B  46       7.037  26.760 -77.479  1.00  0.00              
ATOM   1816  CD1 ILE B  46       7.946  23.179 -76.639  1.00  0.00              
ATOM   1817  H   ILE B  46       7.205  24.626 -73.913  1.00  0.00              
ATOM   1818  HA  ILE B  46       8.856  26.660 -75.387  1.00  0.00              
ATOM   1819  HB  ILE B  46       6.364  25.128 -76.258  1.00  0.00              
ATOM   1820 1HG1 ILE B  46       8.147  24.658 -78.169  1.00  0.00              
ATOM   1821 2HG1 ILE B  46       9.255  24.863 -76.792  1.00  0.00              
ATOM   1822 1HG2 ILE B  46       6.621  26.343 -78.395  1.00  0.00              
ATOM   1823 2HG2 ILE B  46       6.331  27.469 -77.050  1.00  0.00              
ATOM   1824 3HG2 ILE B  46       7.973  27.271 -77.706  1.00  0.00              
ATOM   1825 1HD1 ILE B  46       8.654  22.494 -77.107  1.00  0.00              
ATOM   1826 2HD1 ILE B  46       8.040  23.112 -75.555  1.00  0.00              
ATOM   1827 3HD1 ILE B  46       6.933  22.907 -76.933  1.00  0.00              
ATOM   1828  N   GLU B  47       7.529  28.561 -74.831  1.00  0.00              
ATOM   1829  CA  GLU B  47       6.787  29.747 -74.439  1.00  0.00              
ATOM   1830  C   GLU B  47       7.227  30.875 -75.346  1.00  0.00              
ATOM   1831  O   GLU B  47       8.136  30.703 -76.154  1.00  0.00              
ATOM   1832  CB  GLU B  47       7.024  30.101 -72.969  1.00  0.00              
ATOM   1833  CG  GLU B  47       8.455  30.503 -72.642  1.00  0.00              
ATOM   1834  CD  GLU B  47       8.628  30.760 -71.171  1.00  0.00              
ATOM   1835  OE1 GLU B  47       7.983  31.644 -70.662  1.00  0.00              
ATOM   1836  OE2 GLU B  47       9.319  30.000 -70.533  1.00  0.00              
ATOM   1837  H   GLU B  47       8.457  28.666 -75.218  1.00  0.00              
ATOM   1838  HA  GLU B  47       5.719  29.577 -74.578  1.00  0.00              
ATOM   1839 1HB  GLU B  47       6.352  30.925 -72.728  1.00  0.00              
ATOM   1840 2HB  GLU B  47       6.750  29.225 -72.382  1.00  0.00              
ATOM   1841 1HG  GLU B  47       9.196  29.776 -72.973  1.00  0.00              
ATOM   1842 2HG  GLU B  47       8.591  31.434 -73.191  1.00  0.00              
ATOM   1843  N   PHE B  48       6.571  32.021 -75.240  1.00  0.00              
ATOM   1844  CA  PHE B  48       6.949  33.145 -76.075  1.00  0.00              
ATOM   1845  C   PHE B  48       8.433  33.449 -75.929  1.00  0.00              
ATOM   1846  O   PHE B  48       8.918  33.686 -74.825  1.00  0.00              
ATOM   1847  CB  PHE B  48       6.116  34.379 -75.721  1.00  0.00              
ATOM   1848  CG  PHE B  48       6.238  35.497 -76.716  1.00  0.00              
ATOM   1849  CD1 PHE B  48       5.570  35.441 -77.930  1.00  0.00              
ATOM   1850  CD2 PHE B  48       7.021  36.608 -76.441  1.00  0.00              
ATOM   1851  CE1 PHE B  48       5.681  36.470 -78.847  1.00  0.00              
ATOM   1852  CE2 PHE B  48       7.134  37.638 -77.354  1.00  0.00              
ATOM   1853  CZ  PHE B  48       6.462  37.568 -78.559  1.00  0.00              
ATOM   1854  H   PHE B  48       5.809  32.128 -74.586  1.00  0.00              
ATOM   1855  HA  PHE B  48       6.779  32.900 -77.124  1.00  0.00              
ATOM   1856 1HB  PHE B  48       5.060  34.117 -75.674  1.00  0.00              
ATOM   1857 2HB  PHE B  48       6.433  34.781 -74.760  1.00  0.00              
ATOM   1858  HD1 PHE B  48       4.950  34.573 -78.157  1.00  0.00              
ATOM   1859  HD2 PHE B  48       7.552  36.663 -75.490  1.00  0.00              
ATOM   1860  HE1 PHE B  48       5.150  36.412 -79.797  1.00  0.00              
ATOM   1861  HE2 PHE B  48       7.752  38.506 -77.126  1.00  0.00              
ATOM   1862  HZ  PHE B  48       6.552  38.379 -79.281  1.00  0.00              
ATOM   1863  N   GLY B  49       9.146  33.417 -77.052  1.00  0.00              
ATOM   1864  CA  GLY B  49      10.563  33.732 -77.062  1.00  0.00              
ATOM   1865  C   GLY B  49      11.556  32.759 -76.448  1.00  0.00              
ATOM   1866  O   GLY B  49      12.734  33.096 -76.325  1.00  0.00              
ATOM   1867  H   GLY B  49       8.691  33.167 -77.919  1.00  0.00              
ATOM   1868 1HA  GLY B  49      10.896  33.847 -78.094  1.00  0.00              
ATOM   1869 2HA  GLY B  49      10.725  34.665 -76.523  1.00  0.00              
ATOM   1870  N   ARG B  50      11.124  31.562 -76.068  1.00  0.00              
ATOM   1871  CA  ARG B  50      12.071  30.633 -75.478  1.00  0.00              
ATOM   1872  C   ARG B  50      11.672  29.179 -75.504  1.00  0.00              
ATOM   1873  O   ARG B  50      10.499  28.829 -75.368  1.00  0.00              
ATOM   1874  CB  ARG B  50      12.340  31.015 -74.026  1.00  0.00              
ATOM   1875  CG  ARG B  50      13.416  30.170 -73.329  1.00  0.00              
ATOM   1876  CD  ARG B  50      13.744  30.703 -71.936  1.00  0.00              
ATOM   1877  NE  ARG B  50      12.610  30.612 -71.020  1.00  0.00              
ATOM   1878  CZ  ARG B  50      12.659  30.957 -69.737  1.00  0.00              
ATOM   1879  NH1 ARG B  50      13.788  31.419 -69.216  1.00  0.00              
ATOM   1880  NH2 ARG B  50      11.583  30.837 -68.971  1.00  0.00              
ATOM   1881  H   ARG B  50      10.160  31.280 -76.176  1.00  0.00              
ATOM   1882  HA  ARG B  50      13.006  30.653 -76.039  1.00  0.00              
ATOM   1883 1HB  ARG B  50      12.643  32.060 -74.022  1.00  0.00              
ATOM   1884 2HB  ARG B  50      11.397  30.909 -73.490  1.00  0.00              
ATOM   1885 1HG  ARG B  50      13.053  29.146 -73.244  1.00  0.00              
ATOM   1886 2HG  ARG B  50      14.318  30.187 -73.940  1.00  0.00              
ATOM   1887 1HD  ARG B  50      14.568  30.124 -71.521  1.00  0.00              
ATOM   1888 2HD  ARG B  50      14.039  31.748 -72.017  1.00  0.00              
ATOM   1889  HE  ARG B  50      11.665  30.295 -71.193  1.00  0.00              
ATOM   1890 1HH1 ARG B  50      14.609  31.509 -69.798  1.00  0.00              
ATOM   1891 2HH1 ARG B  50      13.821  31.680 -68.241  1.00  0.00              
ATOM   1892 1HH2 ARG B  50      10.723  30.481 -69.366  1.00  0.00              
ATOM   1893 2HH2 ARG B  50      11.627  31.100 -67.998  1.00  0.00              
ATOM   1894  N   VAL B  51      12.675  28.333 -75.690  1.00  0.00              
ATOM   1895  CA  VAL B  51      12.483  26.898 -75.639  1.00  0.00              
ATOM   1896  C   VAL B  51      13.511  26.383 -74.648  1.00  0.00              
ATOM   1897  O   VAL B  51      14.701  26.683 -74.769  1.00  0.00              
ATOM   1898  CB  VAL B  51      12.760  26.189 -76.976  1.00  0.00              
ATOM   1899  CG1 VAL B  51      12.632  24.677 -76.784  1.00  0.00              
ATOM   1900  CG2 VAL B  51      11.793  26.667 -78.040  1.00  0.00              
ATOM   1901  H   VAL B  51      13.598  28.700 -75.872  1.00  0.00              
ATOM   1902  HA  VAL B  51      11.489  26.643 -75.270  1.00  0.00              
ATOM   1903  HB  VAL B  51      13.762  26.455 -77.315  1.00  0.00              
ATOM   1904 1HG1 VAL B  51      12.829  24.172 -77.730  1.00  0.00              
ATOM   1905 2HG1 VAL B  51      13.353  24.343 -76.039  1.00  0.00              
ATOM   1906 3HG1 VAL B  51      11.623  24.437 -76.449  1.00  0.00              
ATOM   1907 1HG2 VAL B  51      12.004  26.157 -78.980  1.00  0.00              
ATOM   1908 2HG2 VAL B  51      10.772  26.448 -77.728  1.00  0.00              
ATOM   1909 3HG2 VAL B  51      11.906  27.743 -78.179  1.00  0.00              
ATOM   1910  N   THR B  52      13.050  25.642 -73.651  1.00  0.00              
ATOM   1911  CA  THR B  52      13.952  25.036 -72.686  1.00  0.00              
ATOM   1912  C   THR B  52      13.992  23.559 -73.057  1.00  0.00              
ATOM   1913  O   THR B  52      12.947  22.925 -73.261  1.00  0.00              
ATOM   1914  CB  THR B  52      13.440  25.177 -71.244  1.00  0.00              
ATOM   1915  OG1 THR B  52      13.297  26.563 -70.920  1.00  0.00              
ATOM   1916  CG2 THR B  52      14.424  24.548 -70.263  1.00  0.00              
ATOM   1917  H   THR B  52      12.056  25.493 -73.556  1.00  0.00              
ATOM   1918  HA  THR B  52      14.944  25.478 -72.781  1.00  0.00              
ATOM   1919  HB  THR B  52      12.475  24.676 -71.159  1.00  0.00              
ATOM   1920  HG1 THR B  52      12.474  26.894 -71.288  1.00  0.00              
ATOM   1921 1HG2 THR B  52      14.045  24.658 -69.248  1.00  0.00              
ATOM   1922 2HG2 THR B  52      14.543  23.490 -70.495  1.00  0.00              
ATOM   1923 3HG2 THR B  52      15.388  25.049 -70.346  1.00  0.00              
ATOM   1924  N   VAL B  53      15.198  23.024 -73.174  1.00  0.00              
ATOM   1925  CA  VAL B  53      15.390  21.628 -73.526  1.00  0.00              
ATOM   1926  C   VAL B  53      16.077  20.935 -72.360  1.00  0.00              
ATOM   1927  O   VAL B  53      17.120  21.391 -71.889  1.00  0.00              
ATOM   1928  CB  VAL B  53      16.274  21.485 -74.795  1.00  0.00              
ATOM   1929  CG1 VAL B  53      16.392  20.018 -75.184  1.00  0.00              
ATOM   1930  CG2 VAL B  53      15.693  22.304 -75.945  1.00  0.00              
ATOM   1931  H   VAL B  53      16.007  23.607 -73.014  1.00  0.00              
ATOM   1932  HA  VAL B  53      14.435  21.122 -73.676  1.00  0.00              
ATOM   1933  HB  VAL B  53      17.263  21.891 -74.585  1.00  0.00              
ATOM   1934 1HG1 VAL B  53      17.014  19.926 -76.075  1.00  0.00              
ATOM   1935 2HG1 VAL B  53      16.846  19.460 -74.366  1.00  0.00              
ATOM   1936 3HG1 VAL B  53      15.400  19.616 -75.393  1.00  0.00              
ATOM   1937 1HG2 VAL B  53      16.324  22.194 -76.826  1.00  0.00              
ATOM   1938 2HG2 VAL B  53      14.688  21.949 -76.171  1.00  0.00              
ATOM   1939 3HG2 VAL B  53      15.651  23.356 -75.658  1.00  0.00              
ATOM   1940  N   GLU B  54      15.481  19.842 -71.898  1.00  0.00              
ATOM   1941  CA  GLU B  54      16.038  19.071 -70.792  1.00  0.00              
ATOM   1942  C   GLU B  54      16.233  17.630 -71.228  1.00  0.00              
ATOM   1943  O   GLU B  54      15.313  17.004 -71.762  1.00  0.00              
ATOM   1944  CB  GLU B  54      15.100  19.090 -69.586  1.00  0.00              
ATOM   1945  CG  GLU B  54      14.795  20.459 -69.029  1.00  0.00              
ATOM   1946  CD  GLU B  54      13.740  20.394 -67.951  1.00  0.00              
ATOM   1947  OE1 GLU B  54      14.072  20.060 -66.795  1.00  0.00              
ATOM   1948  OE2 GLU B  54      12.564  20.654 -68.264  1.00  0.00              
ATOM   1949  H   GLU B  54      14.619  19.536 -72.325  1.00  0.00              
ATOM   1950  HA  GLU B  54      17.016  19.469 -70.520  1.00  0.00              
ATOM   1951 1HB  GLU B  54      14.168  18.619 -69.901  1.00  0.00              
ATOM   1952 2HB  GLU B  54      15.568  18.486 -68.809  1.00  0.00              
ATOM   1953 1HG  GLU B  54      15.674  20.976 -68.645  1.00  0.00              
ATOM   1954 2HG  GLU B  54      14.403  21.003 -69.887  1.00  0.00              
ATOM   1955  N   TRP B  55      17.437  17.115 -70.999  1.00  0.00              
ATOM   1956  CA  TRP B  55      17.778  15.744 -71.336  1.00  0.00              
ATOM   1957  C   TRP B  55      18.221  14.979 -70.102  1.00  0.00              
ATOM   1958  O   TRP B  55      19.068  15.449 -69.344  1.00  0.00              
ATOM   1959  CB  TRP B  55      18.951  15.672 -72.322  1.00  0.00              
ATOM   1960  CG  TRP B  55      18.745  16.312 -73.648  1.00  0.00              
ATOM   1961  CD1 TRP B  55      19.266  17.502 -74.075  1.00  0.00              
ATOM   1962  CD2 TRP B  55      17.986  15.792 -74.743  1.00  0.00              
ATOM   1963  NE1 TRP B  55      18.882  17.752 -75.369  1.00  0.00              
ATOM   1964  CE2 TRP B  55      18.092  16.720 -75.802  1.00  0.00              
ATOM   1965  CE3 TRP B  55      17.226  14.629 -74.933  1.00  0.00              
ATOM   1966  CZ2 TRP B  55      17.465  16.522 -77.035  1.00  0.00              
ATOM   1967  CZ3 TRP B  55      16.605  14.433 -76.163  1.00  0.00              
ATOM   1968  CH2 TRP B  55      16.728  15.378 -77.196  1.00  0.00              
ATOM   1969  H   TRP B  55      18.138  17.706 -70.573  1.00  0.00              
ATOM   1970  HA  TRP B  55      16.900  15.230 -71.729  1.00  0.00              
ATOM   1971 1HB  TRP B  55      19.827  16.167 -71.902  1.00  0.00              
ATOM   1972 2HB  TRP B  55      19.192  14.632 -72.545  1.00  0.00              
ATOM   1973  HD1 TRP B  55      19.880  18.054 -73.366  1.00  0.00              
ATOM   1974  HE1 TRP B  55      19.138  18.562 -75.914  1.00  0.00              
ATOM   1975  HE3 TRP B  55      17.099  13.868 -74.163  1.00  0.00              
ATOM   1976  HZ2 TRP B  55      17.586  17.276 -77.814  1.00  0.00              
ATOM   1977  HZ3 TRP B  55      16.019  13.525 -76.305  1.00  0.00              
ATOM   1978  HH2 TRP B  55      16.224  15.195 -78.145  1.00  0.00              
ATOM   1979  N   TRP B  56      17.643  13.805 -69.894  1.00  0.00              
ATOM   1980  CA  TRP B  56      18.086  12.934 -68.813  1.00  0.00              
ATOM   1981  C   TRP B  56      17.606  11.530 -69.112  1.00  0.00              
ATOM   1982  O   TRP B  56      16.769  11.315 -69.992  1.00  0.00              
ATOM   1983  CB  TRP B  56      17.612  13.413 -67.427  1.00  0.00              
ATOM   1984  CG  TRP B  56      16.196  13.118 -67.066  1.00  0.00              
ATOM   1985  CD1 TRP B  56      15.720  12.011 -66.422  1.00  0.00              
ATOM   1986  CD2 TRP B  56      15.070  13.972 -67.285  1.00  0.00              
ATOM   1987  NE1 TRP B  56      14.365  12.127 -66.221  1.00  0.00              
ATOM   1988  CE2 TRP B  56      13.940  13.321 -66.743  1.00  0.00              
ATOM   1989  CE3 TRP B  56      14.906  15.227 -67.886  1.00  0.00              
ATOM   1990  CZ2 TRP B  56      12.657  13.887 -66.783  1.00  0.00              
ATOM   1991  CZ3 TRP B  56      13.633  15.790 -67.927  1.00  0.00              
ATOM   1992  CH2 TRP B  56      12.526  15.120 -67.379  1.00  0.00              
ATOM   1993  H   TRP B  56      16.884  13.504 -70.488  1.00  0.00              
ATOM   1994  HA  TRP B  56      19.174  12.927 -68.767  1.00  0.00              
ATOM   1995 1HB  TRP B  56      18.207  12.943 -66.643  1.00  0.00              
ATOM   1996 2HB  TRP B  56      17.703  14.496 -67.353  1.00  0.00              
ATOM   1997  HD1 TRP B  56      16.444  11.237 -66.173  1.00  0.00              
ATOM   1998  HE1 TRP B  56      13.777  11.444 -65.764  1.00  0.00              
ATOM   1999  HE3 TRP B  56      15.732  15.787 -68.324  1.00  0.00              
ATOM   2000  HZ2 TRP B  56      11.825  13.337 -66.345  1.00  0.00              
ATOM   2001  HZ3 TRP B  56      13.517  16.767 -68.395  1.00  0.00              
ATOM   2002  HH2 TRP B  56      11.542  15.588 -67.428  1.00  0.00              
ATOM   2003  N   THR B  57      18.184  10.570 -68.408  1.00  0.00              
ATOM   2004  CA  THR B  57      17.831   9.176 -68.576  1.00  0.00              
ATOM   2005  C   THR B  57      17.163   8.724 -67.286  1.00  0.00              
ATOM   2006  O   THR B  57      17.802   8.627 -66.239  1.00  0.00              
ATOM   2007  CB  THR B  57      19.084   8.337 -68.862  1.00  0.00              
ATOM   2008  OG1 THR B  57      19.717   8.836 -70.049  1.00  0.00              
ATOM   2009  CG2 THR B  57      18.718   6.878 -69.071  1.00  0.00              
ATOM   2010  H   THR B  57      18.894  10.820 -67.733  1.00  0.00              
ATOM   2011  HA  THR B  57      17.121   9.072 -69.397  1.00  0.00              
ATOM   2012  HB  THR B  57      19.767   8.420 -68.016  1.00  0.00              
ATOM   2013  HG1 THR B  57      20.233   9.616 -69.832  1.00  0.00              
ATOM   2014 1HG2 THR B  57      19.621   6.302 -69.272  1.00  0.00              
ATOM   2015 2HG2 THR B  57      18.233   6.492 -68.174  1.00  0.00              
ATOM   2016 3HG2 THR B  57      18.037   6.793 -69.917  1.00  0.00              
ATOM   2017  N   HIS B  58      15.861   8.472 -67.375  1.00  0.00              
ATOM   2018  CA  HIS B  58      15.061   8.060 -66.228  1.00  0.00              
ATOM   2019  C   HIS B  58      15.627   6.894 -65.430  1.00  0.00              
ATOM   2020  O   HIS B  58      15.785   6.989 -64.213  1.00  0.00              
ATOM   2021  CB  HIS B  58      13.643   7.697 -66.675  1.00  0.00              
ATOM   2022  CG  HIS B  58      12.783   7.162 -65.571  1.00  0.00              
ATOM   2023  ND1 HIS B  58      12.349   7.943 -64.520  1.00  0.00              
ATOM   2024  CD2 HIS B  58      12.301   5.918 -65.337  1.00  0.00              
ATOM   2025  CE1 HIS B  58      11.637   7.203 -63.689  1.00  0.00              
ATOM   2026  NE2 HIS B  58      11.593   5.971 -64.162  1.00  0.00              
ATOM   2027  H   HIS B  58      15.415   8.572 -68.276  1.00  0.00              
ATOM   2028  HA  HIS B  58      15.009   8.875 -65.506  1.00  0.00              
ATOM   2029 1HB  HIS B  58      13.134   8.578 -67.066  1.00  0.00              
ATOM   2030 2HB  HIS B  58      13.678   6.926 -67.445  1.00  0.00              
ATOM   2031  HD1 HIS B  58      12.471   8.931 -64.429  1.00  0.00              
ATOM   2032  HD2 HIS B  58      12.383   4.978 -65.884  1.00  0.00              
ATOM   2033  HE1 HIS B  58      11.203   7.641 -62.791  1.00  0.00              
ATOM   2034  N   SER B  59      15.928   5.796 -66.112  1.00  0.00              
ATOM   2035  CA  SER B  59      16.437   4.609 -65.439  1.00  0.00              
ATOM   2036  C   SER B  59      17.694   4.879 -64.629  1.00  0.00              
ATOM   2037  O   SER B  59      17.890   4.284 -63.566  1.00  0.00              
ATOM   2038  CB  SER B  59      16.706   3.492 -66.454  1.00  0.00              
ATOM   2039  OG  SER B  59      17.844   3.774 -67.249  1.00  0.00              
ATOM   2040  H   SER B  59      15.804   5.777 -67.114  1.00  0.00              
ATOM   2041  HA  SER B  59      15.701   4.131 -64.791  1.00  0.00              
ATOM   2042 1HB  SER B  59      16.869   2.561 -65.912  1.00  0.00              
ATOM   2043 2HB  SER B  59      15.835   3.388 -67.099  1.00  0.00              
ATOM   2044  HG  SER B  59      17.811   3.248 -68.051  1.00  0.00              
ATOM   2045  N   ALA B  60      18.539   5.777 -65.123  1.00  0.00              
ATOM   2046  CA  ALA B  60      19.787   6.114 -64.453  1.00  0.00              
ATOM   2047  C   ALA B  60      19.619   7.202 -63.399  1.00  0.00              
ATOM   2048  O   ALA B  60      20.517   7.427 -62.585  1.00  0.00              
ATOM   2049  CB  ALA B  60      20.819   6.551 -65.484  1.00  0.00              
ATOM   2050  H   ALA B  60      18.306   6.240 -65.991  1.00  0.00              
ATOM   2051  HA  ALA B  60      20.150   5.232 -63.926  1.00  0.00              
ATOM   2052 1HB  ALA B  60      21.753   6.802 -64.979  1.00  0.00              
ATOM   2053 2HB  ALA B  60      20.996   5.739 -66.189  1.00  0.00              
ATOM   2054 3HB  ALA B  60      20.451   7.423 -66.020  1.00  0.00              
ATOM   2055  N   GLY B  61      18.476   7.876 -63.420  1.00  0.00              
ATOM   2056  CA  GLY B  61      18.229   8.939 -62.461  1.00  0.00              
ATOM   2057  C   GLY B  61      19.179  10.105 -62.662  1.00  0.00              
ATOM   2058  O   GLY B  61      19.548  10.789 -61.705  1.00  0.00              
ATOM   2059  H   GLY B  61      17.766   7.656 -64.103  1.00  0.00              
ATOM   2060 1HA  GLY B  61      17.206   9.295 -62.580  1.00  0.00              
ATOM   2061 2HA  GLY B  61      18.362   8.547 -61.453  1.00  0.00              
ATOM   2062  N   GLY B  62      19.580  10.341 -63.906  1.00  0.00              
ATOM   2063  CA  GLY B  62      20.496  11.432 -64.171  1.00  0.00              
ATOM   2064  C   GLY B  62      20.958  11.544 -65.607  1.00  0.00              
ATOM   2065  O   GLY B  62      20.333  11.014 -66.530  1.00  0.00              
ATOM   2066  H   GLY B  62      19.257   9.772 -64.675  1.00  0.00              
ATOM   2067 1HA  GLY B  62      20.010  12.374 -63.917  1.00  0.00              
ATOM   2068 2HA  GLY B  62      21.387  11.306 -63.557  1.00  0.00              
ATOM   2069  N   VAL B  63      22.078  12.235 -65.779  1.00  0.00              
ATOM   2070  CA  VAL B  63      22.660  12.488 -67.087  1.00  0.00              
ATOM   2071  C   VAL B  63      23.645  11.406 -67.513  1.00  0.00              
ATOM   2072  O   VAL B  63      24.547  11.037 -66.755  1.00  0.00              
ATOM   2073  CB  VAL B  63      23.369  13.860 -67.088  1.00  0.00              
ATOM   2074  CG1 VAL B  63      23.986  14.138 -68.444  1.00  0.00              
ATOM   2075  CG2 VAL B  63      22.372  14.952 -66.728  1.00  0.00              
ATOM   2076  H   VAL B  63      22.540  12.598 -64.957  1.00  0.00              
ATOM   2077  HA  VAL B  63      21.900  12.470 -67.869  1.00  0.00              
ATOM   2078  HB  VAL B  63      24.141  13.860 -66.320  1.00  0.00              
ATOM   2079 1HG1 VAL B  63      24.481  15.109 -68.426  1.00  0.00              
ATOM   2080 2HG1 VAL B  63      24.716  13.363 -68.677  1.00  0.00              
ATOM   2081 3HG1 VAL B  63      23.206  14.143 -69.205  1.00  0.00              
ATOM   2082 1HG2 VAL B  63      22.874  15.919 -66.729  1.00  0.00              
ATOM   2083 2HG2 VAL B  63      21.564  14.961 -67.459  1.00  0.00              
ATOM   2084 3HG2 VAL B  63      21.962  14.758 -65.737  1.00  0.00              
ATOM   2085  N   THR B  64      23.463  10.901 -68.728  1.00  0.00              
ATOM   2086  CA  THR B  64      24.332   9.863 -69.273  1.00  0.00              
ATOM   2087  C   THR B  64      24.970  10.353 -70.568  1.00  0.00              
ATOM   2088  O   THR B  64      24.681  11.454 -71.038  1.00  0.00              
ATOM   2089  CB  THR B  64      23.551   8.579 -69.593  1.00  0.00              
ATOM   2090  OG1 THR B  64      22.630   8.840 -70.660  1.00  0.00              
ATOM   2091  CG2 THR B  64      22.793   8.095 -68.362  1.00  0.00              
ATOM   2092  H   THR B  64      22.699  11.248 -69.289  1.00  0.00              
ATOM   2093  HA  THR B  64      25.140   9.652 -68.573  1.00  0.00              
ATOM   2094  HB  THR B  64      24.252   7.809 -69.914  1.00  0.00              
ATOM   2095  HG1 THR B  64      22.019   9.531 -70.393  1.00  0.00              
ATOM   2096 1HG2 THR B  64      22.247   7.184 -68.608  1.00  0.00              
ATOM   2097 2HG2 THR B  64      23.500   7.889 -67.558  1.00  0.00              
ATOM   2098 3HG2 THR B  64      22.092   8.864 -68.042  1.00  0.00              
ATOM   2099  N   GLU B  65      25.829   9.524 -71.149  1.00  0.00              
ATOM   2100  CA  GLU B  65      26.501   9.883 -72.388  1.00  0.00              
ATOM   2101  C   GLU B  65      25.490  10.171 -73.499  1.00  0.00              
ATOM   2102  O   GLU B  65      25.701  11.064 -74.321  1.00  0.00              
ATOM   2103  CB  GLU B  65      27.449   8.756 -72.808  1.00  0.00              
ATOM   2104  CG  GLU B  65      28.576   9.195 -73.727  1.00  0.00              
ATOM   2105  CD  GLU B  65      29.381  10.350 -73.152  1.00  0.00              
ATOM   2106  OE1 GLU B  65      29.509  10.436 -71.913  1.00  0.00              
ATOM   2107  OE2 GLU B  65      29.901  11.168 -73.939  1.00  0.00              
ATOM   2108  H   GLU B  65      26.023   8.627 -70.726  1.00  0.00              
ATOM   2109  HA  GLU B  65      27.074  10.799 -72.246  1.00  0.00              
ATOM   2110 1HB  GLU B  65      27.870   8.336 -71.894  1.00  0.00              
ATOM   2111 2HB  GLU B  65      26.844   8.001 -73.310  1.00  0.00              
ATOM   2112 1HG  GLU B  65      29.261   8.388 -73.989  1.00  0.00              
ATOM   2113 2HG  GLU B  65      28.058   9.535 -74.623  1.00  0.00              
ATOM   2114  N   LYS B  66      24.392   9.422 -73.528  1.00  0.00              
ATOM   2115  CA  LYS B  66      23.376   9.639 -74.553  1.00  0.00              
ATOM   2116  C   LYS B  66      22.794  11.045 -74.435  1.00  0.00              
ATOM   2117  O   LYS B  66      22.520  11.698 -75.440  1.00  0.00              
ATOM   2118  CB  LYS B  66      22.252   8.611 -74.423  1.00  0.00              
ATOM   2119  CG  LYS B  66      21.199   8.701 -75.517  1.00  0.00              
ATOM   2120  CD  LYS B  66      21.793   8.401 -76.883  1.00  0.00              
ATOM   2121  CE  LYS B  66      20.710   8.328 -77.947  1.00  0.00              
ATOM   2122  NZ  LYS B  66      21.276   7.998 -79.284  1.00  0.00              
ATOM   2123  H   LYS B  66      24.249   8.696 -72.839  1.00  0.00              
ATOM   2124  HA  LYS B  66      23.828   9.562 -75.543  1.00  0.00              
ATOM   2125 1HB  LYS B  66      22.717   7.625 -74.445  1.00  0.00              
ATOM   2126 2HB  LYS B  66      21.784   8.769 -73.452  1.00  0.00              
ATOM   2127 1HG  LYS B  66      20.409   7.983 -75.297  1.00  0.00              
ATOM   2128 2HG  LYS B  66      20.783   9.708 -75.515  1.00  0.00              
ATOM   2129 1HD  LYS B  66      22.502   9.190 -77.135  1.00  0.00              
ATOM   2130 2HD  LYS B  66      22.318   7.447 -76.831  1.00  0.00              
ATOM   2131 1HE  LYS B  66      19.993   7.562 -77.654  1.00  0.00              
ATOM   2132 2HE  LYS B  66      20.208   9.294 -77.991  1.00  0.00              
ATOM   2133 1HZ  LYS B  66      20.530   7.958 -79.965  1.00  0.00              
ATOM   2134 2HZ  LYS B  66      21.941   8.710 -79.554  1.00  0.00              
ATOM   2135 3HZ  LYS B  66      21.741   7.102 -79.241  1.00  0.00              
ATOM   2136  N   ASP B  67      22.594  11.504 -73.205  1.00  0.00              
ATOM   2137  CA  ASP B  67      22.052  12.836 -72.988  1.00  0.00              
ATOM   2138  C   ASP B  67      23.007  13.897 -73.515  1.00  0.00              
ATOM   2139  O   ASP B  67      22.582  14.876 -74.127  1.00  0.00              
ATOM   2140  CB  ASP B  67      21.778  13.035 -71.505  1.00  0.00              
ATOM   2141  CG  ASP B  67      20.712  12.096 -71.003  1.00  0.00              
ATOM   2142  OD1 ASP B  67      19.589  12.152 -71.544  1.00  0.00              
ATOM   2143  OD2 ASP B  67      20.995  11.295 -70.086  1.00  0.00              
ATOM   2144  H   ASP B  67      22.819  10.928 -72.406  1.00  0.00              
ATOM   2145  HA  ASP B  67      21.118  12.949 -73.539  1.00  0.00              
ATOM   2146 1HB  ASP B  67      22.673  12.978 -70.886  1.00  0.00              
ATOM   2147 2HB  ASP B  67      21.407  14.061 -71.515  1.00  0.00              
ATOM   2148  N   ARG B  68      24.302  13.704 -73.286  1.00  0.00              
ATOM   2149  CA  ARG B  68      25.284  14.659 -73.777  1.00  0.00              
ATOM   2150  C   ARG B  68      25.327  14.657 -75.298  1.00  0.00              
ATOM   2151  O   ARG B  68      25.522  15.704 -75.917  1.00  0.00              
ATOM   2152  CB  ARG B  68      26.654  14.360 -73.173  1.00  0.00              
ATOM   2153  CG  ARG B  68      26.746  14.709 -71.696  1.00  0.00              
ATOM   2154  CD  ARG B  68      28.164  14.561 -71.162  1.00  0.00              
ATOM   2155  NE  ARG B  68      28.483  13.184 -70.796  1.00  0.00              
ATOM   2156  CZ  ARG B  68      28.142  12.620 -69.641  1.00  0.00              
ATOM   2157  NH1 ARG B  68      27.471  13.316 -68.733  1.00  0.00              
ATOM   2158  NH2 ARG B  68      28.473  11.360 -69.394  1.00  0.00              
ATOM   2159  H   ARG B  68      24.618  12.895 -72.769  1.00  0.00              
ATOM   2160  HA  ARG B  68      25.003  15.667 -73.472  1.00  0.00              
ATOM   2161 1HB  ARG B  68      26.841  13.297 -73.318  1.00  0.00              
ATOM   2162 2HB  ARG B  68      27.384  14.938 -73.739  1.00  0.00              
ATOM   2163 1HG  ARG B  68      26.421  15.740 -71.563  1.00  0.00              
ATOM   2164 2HG  ARG B  68      26.083  14.043 -71.141  1.00  0.00              
ATOM   2165 1HD  ARG B  68      28.866  14.884 -71.930  1.00  0.00              
ATOM   2166 2HD  ARG B  68      28.277  15.188 -70.279  1.00  0.00              
ATOM   2167  HE  ARG B  68      28.981  12.477 -71.320  1.00  0.00              
ATOM   2168 1HH1 ARG B  68      27.219  14.277 -68.922  1.00  0.00              
ATOM   2169 2HH1 ARG B  68      27.215  12.884 -67.857  1.00  0.00              
ATOM   2170 1HH2 ARG B  68      28.985  10.830 -70.087  1.00  0.00              
ATOM   2171 2HH2 ARG B  68      28.213  10.935 -68.517  1.00  0.00              
ATOM   2172  N   GLU B  69      25.140  13.487 -75.899  1.00  0.00              
ATOM   2173  CA  GLU B  69      25.119  13.389 -77.350  1.00  0.00              
ATOM   2174  C   GLU B  69      23.914  14.172 -77.872  1.00  0.00              
ATOM   2175  O   GLU B  69      24.023  14.927 -78.834  1.00  0.00              
ATOM   2176  CB  GLU B  69      25.002  11.931 -77.793  1.00  0.00              
ATOM   2177  CG  GLU B  69      24.870  11.770 -79.296  1.00  0.00              
ATOM   2178  CD  GLU B  69      24.610  10.341 -79.721  1.00  0.00              
ATOM   2179  OE1 GLU B  69      24.562  10.093 -80.943  1.00  0.00              
ATOM   2180  OE2 GLU B  69      24.453   9.468 -78.843  1.00  0.00              
ATOM   2181  H   GLU B  69      25.012  12.651 -75.348  1.00  0.00              
ATOM   2182  HA  GLU B  69      26.021  13.840 -77.765  1.00  0.00              
ATOM   2183 1HB  GLU B  69      25.897  11.418 -77.440  1.00  0.00              
ATOM   2184 2HB  GLU B  69      24.125  11.515 -77.295  1.00  0.00              
ATOM   2185 1HG  GLU B  69      24.099  12.404 -79.734  1.00  0.00              
ATOM   2186 2HG  GLU B  69      25.846  12.075 -79.673  1.00  0.00              
ATOM   2187  N   MET B  70      22.760  13.989 -77.234  1.00  0.00              
ATOM   2188  CA  MET B  70      21.559  14.698 -77.660  1.00  0.00              
ATOM   2189  C   MET B  70      21.727  16.208 -77.517  1.00  0.00              
ATOM   2190  O   MET B  70      21.238  16.968 -78.346  1.00  0.00              
ATOM   2191  CB  MET B  70      20.334  14.223 -76.871  1.00  0.00              
ATOM   2192  CG  MET B  70      20.010  12.746 -77.069  1.00  0.00              
ATOM   2193  SD  MET B  70      19.882  12.228 -78.807  1.00  0.00              
ATOM   2194  CE  MET B  70      18.374  13.072 -79.299  1.00  0.00              
ATOM   2195  H   MET B  70      22.704  13.357 -76.448  1.00  0.00              
ATOM   2196  HA  MET B  70      21.370  14.508 -78.716  1.00  0.00              
ATOM   2197 1HB  MET B  70      20.539  14.418 -75.819  1.00  0.00              
ATOM   2198 2HB  MET B  70      19.491  14.832 -77.196  1.00  0.00              
ATOM   2199 1HG  MET B  70      20.796  12.159 -76.594  1.00  0.00              
ATOM   2200 2HG  MET B  70      19.057  12.540 -76.580  1.00  0.00              
ATOM   2201 1HE  MET B  70      18.158  12.854 -80.345  1.00  0.00              
ATOM   2202 2HE  MET B  70      17.545  12.728 -78.678  1.00  0.00              
ATOM   2203 3HE  MET B  70      18.501  14.148 -79.172  1.00  0.00              
ATOM   2204  N   ALA B  71      22.418  16.641 -76.468  1.00  0.00              
ATOM   2205  CA  ALA B  71      22.653  18.063 -76.260  1.00  0.00              
ATOM   2206  C   ALA B  71      23.494  18.626 -77.411  1.00  0.00              
ATOM   2207  O   ALA B  71      23.197  19.691 -77.950  1.00  0.00              
ATOM   2208  CB  ALA B  71      23.364  18.283 -74.934  1.00  0.00              
ATOM   2209  H   ALA B  71      22.788  15.978 -75.801  1.00  0.00              
ATOM   2210  HA  ALA B  71      21.693  18.580 -76.258  1.00  0.00              
ATOM   2211 1HB  ALA B  71      23.536  19.348 -74.787  1.00  0.00              
ATOM   2212 2HB  ALA B  71      22.746  17.899 -74.121  1.00  0.00              
ATOM   2213 3HB  ALA B  71      24.319  17.760 -74.942  1.00  0.00              
ATOM   2214  N   ARG B  72      24.541  17.905 -77.794  1.00  0.00              
ATOM   2215  CA  ARG B  72      25.393  18.368 -78.881  1.00  0.00              
ATOM   2216  C   ARG B  72      24.638  18.386 -80.208  1.00  0.00              
ATOM   2217  O   ARG B  72      24.800  19.314 -81.009  1.00  0.00              
ATOM   2218  CB  ARG B  72      26.636  17.484 -78.995  1.00  0.00              
ATOM   2219  CG  ARG B  72      27.629  17.665 -77.865  1.00  0.00              
ATOM   2220  CD  ARG B  72      28.928  16.939 -78.171  1.00  0.00              
ATOM   2221  NE  ARG B  72      28.800  15.494 -78.030  1.00  0.00              
ATOM   2222  CZ  ARG B  72      28.857  14.856 -76.866  1.00  0.00              
ATOM   2223  NH1 ARG B  72      29.047  15.536 -75.739  1.00  0.00              
ATOM   2224  NH2 ARG B  72      28.728  13.541 -76.835  1.00  0.00              
ATOM   2225  H   ARG B  72      24.757  17.031 -77.337  1.00  0.00              
ATOM   2226  HA  ARG B  72      25.709  19.394 -78.691  1.00  0.00              
ATOM   2227 1HB  ARG B  72      26.291  16.451 -79.018  1.00  0.00              
ATOM   2228 2HB  ARG B  72      27.113  17.729 -79.944  1.00  0.00              
ATOM   2229 1HG  ARG B  72      27.823  18.730 -77.739  1.00  0.00              
ATOM   2230 2HG  ARG B  72      27.189  17.266 -76.950  1.00  0.00              
ATOM   2231 1HD  ARG B  72      29.226  17.163 -79.194  1.00  0.00              
ATOM   2232 2HD  ARG B  72      29.698  17.288 -77.484  1.00  0.00              
ATOM   2233  HE  ARG B  72      28.656  14.788 -78.740  1.00  0.00              
ATOM   2234 1HH1 ARG B  72      29.147  16.540 -75.769  1.00  0.00              
ATOM   2235 2HH1 ARG B  72      29.091  15.045 -74.857  1.00  0.00              
ATOM   2236 1HH2 ARG B  72      28.585  13.030 -77.696  1.00  0.00              
ATOM   2237 2HH2 ARG B  72      28.772  13.053 -75.953  1.00  0.00              
ATOM   2238  N   LEU B  73      23.801  17.378 -80.439  1.00  0.00              
ATOM   2239  CA  LEU B  73      23.031  17.323 -81.675  1.00  0.00              
ATOM   2240  C   LEU B  73      21.985  18.436 -81.690  1.00  0.00              
ATOM   2241  O   LEU B  73      21.635  18.950 -82.754  1.00  0.00              
ATOM   2242  CB  LEU B  73      22.377  15.948 -81.828  1.00  0.00              
ATOM   2243  CG  LEU B  73      23.372  14.804 -82.068  1.00  0.00              
ATOM   2244  CD1 LEU B  73      22.650  13.472 -82.047  1.00  0.00              
ATOM   2245  CD2 LEU B  73      24.084  15.010 -83.402  1.00  0.00              
ATOM   2246  H   LEU B  73      23.692  16.641 -79.758  1.00  0.00              
ATOM   2247  HA  LEU B  73      23.692  17.491 -82.525  1.00  0.00              
ATOM   2248 1HB  LEU B  73      21.923  15.858 -80.842  1.00  0.00              
ATOM   2249 2HB  LEU B  73      21.596  15.955 -82.588  1.00  0.00              
ATOM   2250  HG  LEU B  73      24.124  14.858 -81.280  1.00  0.00              
ATOM   2251 1HD1 LEU B  73      23.364  12.667 -82.218  1.00  0.00              
ATOM   2252 2HD1 LEU B  73      22.173  13.332 -81.076  1.00  0.00              
ATOM   2253 3HD1 LEU B  73      21.892  13.457 -82.829  1.00  0.00              
ATOM   2254 1HD2 LEU B  73      24.790  14.196 -83.567  1.00  0.00              
ATOM   2255 2HD2 LEU B  73      23.351  15.024 -84.208  1.00  0.00              
ATOM   2256 3HD2 LEU B  73      24.623  15.958 -83.385  1.00  0.00              
ATOM   2257  N   THR B  74      21.498  18.819 -80.510  1.00  0.00              
ATOM   2258  CA  THR B  74      20.518  19.895 -80.406  1.00  0.00              
ATOM   2259  C   THR B  74      21.180  21.213 -80.819  1.00  0.00              
ATOM   2260  O   THR B  74      20.622  21.984 -81.602  1.00  0.00              
ATOM   2261  CB  THR B  74      19.969  20.015 -78.963  1.00  0.00              
ATOM   2262  OG1 THR B  74      19.214  18.838 -78.637  1.00  0.00              
ATOM   2263  CG2 THR B  74      19.062  21.223 -78.833  1.00  0.00              
ATOM   2264  H   THR B  74      21.813  18.356 -79.669  1.00  0.00              
ATOM   2265  HA  THR B  74      19.690  19.708 -81.091  1.00  0.00              
ATOM   2266  HB  THR B  74      20.806  20.117 -78.273  1.00  0.00              
ATOM   2267  HG1 THR B  74      18.482  18.748 -79.251  1.00  0.00              
ATOM   2268 1HG2 THR B  74      18.688  21.288 -77.811  1.00  0.00              
ATOM   2269 2HG2 THR B  74      19.622  22.126 -79.074  1.00  0.00              
ATOM   2270 3HG2 THR B  74      18.223  21.123 -79.521  1.00  0.00              
ATOM   2271  N   ASP B  75      22.373  21.475 -80.295  1.00  0.00              
ATOM   2272  CA  ASP B  75      23.082  22.701 -80.653  1.00  0.00              
ATOM   2273  C   ASP B  75      23.409  22.740 -82.135  1.00  0.00              
ATOM   2274  O   ASP B  75      23.383  23.803 -82.755  1.00  0.00              
ATOM   2275  CB  ASP B  75      24.388  22.834 -79.872  1.00  0.00              
ATOM   2276  CG  ASP B  75      24.179  23.338 -78.467  1.00  0.00              
ATOM   2277  OD1 ASP B  75      23.176  24.037 -78.222  1.00  0.00              
ATOM   2278  OD2 ASP B  75      25.035  23.050 -77.608  1.00  0.00              
ATOM   2279  H   ASP B  75      22.801  20.831 -79.645  1.00  0.00              
ATOM   2280  HA  ASP B  75      22.447  23.565 -80.454  1.00  0.00              
ATOM   2281 1HB  ASP B  75      24.984  21.922 -79.865  1.00  0.00              
ATOM   2282 2HB  ASP B  75      24.891  23.594 -80.469  1.00  0.00              
ATOM   2283  N   ALA B  76      23.731  21.580 -82.693  1.00  0.00              
ATOM   2284  CA  ALA B  76      24.076  21.496 -84.104  1.00  0.00              
ATOM   2285  C   ALA B  76      22.936  21.989 -84.994  1.00  0.00              
ATOM   2286  O   ALA B  76      23.174  22.493 -86.093  1.00  0.00              
ATOM   2287  CB  ALA B  76      24.443  20.065 -84.460  1.00  0.00              
ATOM   2288  H   ALA B  76      23.738  20.738 -82.134  1.00  0.00              
ATOM   2289  HA  ALA B  76      24.931  22.144 -84.294  1.00  0.00              
ATOM   2290 1HB  ALA B  76      24.700  20.010 -85.518  1.00  0.00              
ATOM   2291 2HB  ALA B  76      25.299  19.749 -83.861  1.00  0.00              
ATOM   2292 3HB  ALA B  76      23.597  19.412 -84.258  1.00  0.00              
ATOM   2293  N   LEU B  77      21.702  21.849 -84.518  1.00  0.00              
ATOM   2294  CA  LEU B  77      20.529  22.288 -85.274  1.00  0.00              
ATOM   2295  C   LEU B  77      20.580  23.781 -85.575  1.00  0.00              
ATOM   2296  O   LEU B  77      19.983  24.248 -86.544  1.00  0.00              
ATOM   2297  CB  LEU B  77      19.248  21.992 -84.490  1.00  0.00              
ATOM   2298  CG  LEU B  77      18.918  20.537 -84.154  1.00  0.00              
ATOM   2299  CD1 LEU B  77      17.710  20.493 -83.224  1.00  0.00              
ATOM   2300  CD2 LEU B  77      18.638  19.764 -85.433  1.00  0.00              
ATOM   2301  H   LEU B  77      21.572  21.429 -83.610  1.00  0.00              
ATOM   2302  HA  LEU B  77      20.507  21.783 -86.240  1.00  0.00              
ATOM   2303 1HB  LEU B  77      19.479  22.522 -83.568  1.00  0.00              
ATOM   2304 2HB  LEU B  77      18.375  22.443 -84.960  1.00  0.00              
ATOM   2305  HG  LEU B  77      19.805  20.102 -83.692  1.00  0.00              
ATOM   2306 1HD1 LEU B  77      17.473  19.456 -82.983  1.00  0.00              
ATOM   2307 2HD1 LEU B  77      17.938  21.034 -82.305  1.00  0.00              
ATOM   2308 3HD1 LEU B  77      16.855  20.955 -83.716  1.00  0.00              
ATOM   2309 1HD2 LEU B  77      18.404  18.728 -85.188  1.00  0.00              
ATOM   2310 2HD2 LEU B  77      17.792  20.215 -85.953  1.00  0.00              
ATOM   2311 3HD2 LEU B  77      19.516  19.794 -86.077  1.00  0.00              
ATOM   2312  N   LEU B  78      21.288  24.528 -84.736  1.00  0.00              
ATOM   2313  CA  LEU B  78      21.402  25.972 -84.907  1.00  0.00              
ATOM   2314  C   LEU B  78      22.376  26.347 -86.016  1.00  0.00              
ATOM   2315  O   LEU B  78      22.288  27.439 -86.580  1.00  0.00              
ATOM   2316  CB  LEU B  78      21.864  26.622 -83.598  1.00  0.00              
ATOM   2317  CG  LEU B  78      21.013  26.395 -82.346  1.00  0.00              
ATOM   2318  CD1 LEU B  78      21.717  27.001 -81.140  1.00  0.00              
ATOM   2319  CD2 LEU B  78      19.636  27.011 -82.531  1.00  0.00              
ATOM   2320  H   LEU B  78      21.760  24.086 -83.960  1.00  0.00              
ATOM   2321  HA  LEU B  78      20.438  26.381 -85.207  1.00  0.00              
ATOM   2322 1HB  LEU B  78      22.820  26.113 -83.476  1.00  0.00              
ATOM   2323 2HB  LEU B  78      22.035  27.691 -83.718  1.00  0.00              
ATOM   2324  HG  LEU B  78      20.880  25.319 -82.236  1.00  0.00              
ATOM   2325 1HD1 LEU B  78      21.113  26.841 -80.247  1.00  0.00              
ATOM   2326 2HD1 LEU B  78      22.690  26.526 -81.009  1.00  0.00              
ATOM   2327 3HD1 LEU B  78      21.854  28.071 -81.297  1.00  0.00              
ATOM   2328 1HD2 LEU B  78      19.039  26.842 -81.634  1.00  0.00              
ATOM   2329 2HD2 LEU B  78      19.736  28.082 -82.705  1.00  0.00              
ATOM   2330 3HD2 LEU B  78      19.142  26.548 -83.386  1.00  0.00              
ATOM   2331  N   GLN B  79      23.295  25.438 -86.330  1.00  0.00              
ATOM   2332  CA  GLN B  79      24.310  25.685 -87.351  1.00  0.00              
ATOM   2333  C   GLN B  79      24.860  27.100 -87.220  1.00  0.00              
ATOM   2334  O   GLN B  79      24.730  27.924 -88.127  1.00  0.00              
ATOM   2335  CB  GLN B  79      23.746  25.465 -88.758  1.00  0.00              
ATOM   2336  CG  GLN B  79      23.644  23.997 -89.151  1.00  0.00              
ATOM   2337  CD  GLN B  79      22.318  23.374 -88.769  1.00  0.00              
ATOM   2338  OE1 GLN B  79      22.175  22.152 -88.740  1.00  0.00              
ATOM   2339  NE2 GLN B  79      21.332  24.215 -88.493  1.00  0.00              
ATOM   2340  H   GLN B  79      23.289  24.551 -85.846  1.00  0.00              
ATOM   2341  HA  GLN B  79      25.147  25.002 -87.206  1.00  0.00              
ATOM   2342 1HB  GLN B  79      22.760  25.927 -88.778  1.00  0.00              
ATOM   2343 2HB  GLN B  79      24.407  25.991 -89.447  1.00  0.00              
ATOM   2344 1HG  GLN B  79      23.903  23.632 -90.145  1.00  0.00              
ATOM   2345 2HG  GLN B  79      24.397  23.663 -88.436  1.00  0.00              
ATOM   2346 1HE2 GLN B  79      20.432  23.863 -88.234  1.00  0.00              
ATOM   2347 2HE2 GLN B  79      21.487  25.201 -88.541  1.00  0.00              
ATOM   2348  N   ARG B  80      25.469  27.365 -86.070  1.00  0.00              
ATOM   2349  CA  ARG B  80      26.055  28.662 -85.766  1.00  0.00              
ATOM   2350  C   ARG B  80      27.350  28.867 -86.542  1.00  0.00              
ATOM   2351  O   ARG B  80      27.516  29.955 -87.132  1.00  0.00              
ATOM   2352  OXT ARG B  80      28.175  27.996 -86.574  1.00  0.00              
ATOM   2353  CB  ARG B  80      26.328  28.762 -84.265  1.00  0.00              
ATOM   2354  CG  ARG B  80      25.077  28.677 -83.406  1.00  0.00              
ATOM   2355  CD  ARG B  80      25.425  28.377 -81.960  1.00  0.00              
ATOM   2356  NE  ARG B  80      26.001  27.043 -81.815  1.00  0.00              
ATOM   2357  CZ  ARG B  80      26.445  26.539 -80.668  1.00  0.00              
ATOM   2358  NH1 ARG B  80      26.381  27.258 -79.556  1.00  0.00              
ATOM   2359  NH2 ARG B  80      26.952  25.315 -80.635  1.00  0.00              
ATOM   2360  H   ARG B  80      25.523  26.627 -85.382  1.00  0.00              
ATOM   2361  HA  ARG B  80      25.375  29.456 -86.074  1.00  0.00              
ATOM   2362 1HB  ARG B  80      27.006  27.948 -84.010  1.00  0.00              
ATOM   2363 2HB  ARG B  80      26.826  29.717 -84.095  1.00  0.00              
ATOM   2364 1HG  ARG B  80      24.551  29.630 -83.465  1.00  0.00              
ATOM   2365 2HG  ARG B  80      24.439  27.885 -83.801  1.00  0.00              
ATOM   2366 1HD  ARG B  80      26.147  29.114 -81.610  1.00  0.00              
ATOM   2367 2HD  ARG B  80      24.520  28.440 -81.358  1.00  0.00              
ATOM   2368  HE  ARG B  80      26.149  26.326 -82.512  1.00  0.00              
ATOM   2369 1HH1 ARG B  80      25.993  28.190 -79.583  1.00  0.00              
ATOM   2370 2HH1 ARG B  80      26.720  26.870 -78.688  1.00  0.00              
ATOM   2371 1HH2 ARG B  80      27.000  24.768 -81.484  1.00  0.00              
ATOM   2372 2HH2 ARG B  80      27.290  24.935 -79.763  1.00  0.00              
TER                                                                             
# All scores below are weighted scores, not raw scores.
#BEGIN_POSE_ENERGIES_TABLE v1b_redes8_4_take2_10_4dG_1.0Ent_BB_rpm_0040_0001.pdb
label fa_atr fa_rep fa_sol fa_intra_rep pro_close fa_pair hbond_sr_bb hbond_lr_bb hbond_bb_sc hbond_sc dslf_ss_dst dslf_cs_ang dslf_ss_dih dslf_ca_dih rama omega fa_dun p_aa_pp ref total
weights 0.8 0.44 0.65 0.004 1 0.49 0.585 1.17 1.17 1.1 0.5 2 5 5 0.2 0.5 0.56 0.32 1 NA
pose -579.127 72.1309 294.889 1.27185 1.19713 -14.6991 -43.689 -37.2278 -6.48868 -14.1518 0 0 0 0 -10.2862 2.79797 137.22 -14.8152 -35.66 -246.638
LYS_p:NtermProteinFull_1 -1.9229 0.292392 1.42897 0.0116452 0 -0.0011549 0 0 0 0 0 0 0 0 0 0.0166169 3.4109 0 -0.65 2.58647
ARG_2 -3.38271 1.18593 1.77428 0.0235367 0 -0.442654 0 0 0 -0.293242 0 0 0 0 -0.121155 0.00200723 3.87198 -0.0904795 -0.98 1.5475
LEU_3 -3.52752 0.250736 1.12944 0.00708569 0 0 0 0 0 0 0 0 0 0 -0.0536669 0.176345 1.84174 -0.114017 -0.1 -0.389855
VAL_4 -2.70159 1.70873 1.00183 0.013922 0 0 0 0 0 0 0 0 0 0 -0.148625 0.0441727 1.0746 -0.21988 0.29 1.06315
LYS_5 -3.78405 0.483723 2.35124 0.0060827 0 -0.166755 0 0 0 -0.349667 0 0 0 0 0.135504 0.0196419 1.32168 0.0042048 -0.65 -0.628393
THR_6 -2.47461 0.332042 1.14655 0.00349447 0 -0.0140883 0 0 0 0 0 0 0 0 -0.0309968 0.000107349 0.502633 -0.0162786 -0.27 -0.821145
PHE_7 -6.41057 0.650649 1.82884 0.0246274 0 0 0 0 0 0 0 0 0 0 -0.0979637 0.00914765 0.576848 -0.0609913 0.63 -2.84941
ALA_8 -1.54388 0.224587 0.631929 0.000718733 0 0 0 0 0 0 0 0 0 0 -0.114459 0.00281084 0 0.0162227 0.16 -0.622068
PHE_9 -6.4155 1.10811 1.65248 0.0233728 0.125861 0 0 0 0 0 0 0 0 0 -0.116689 0.000266304 0.701832 -0.231081 0.63 -2.52135
PRO_10 -1.76979 0.389353 0.916179 0.00228418 0.132264 0 0 0 0 0 0 0 0 0 -0.0785306 0.00287839 0.836001 -0.116846 0.02 0.333796
ASN_11 -4.70646 0.444225 3.15186 0.0120681 0 -0.0255419 0 0 -0.365196 0 0 0 0 0 0.509246 0.000371958 0.348139 -0.127682 -0.89 -1.64897
PHE_12 -4.33933 0.353349 1.60627 0.0277093 0 0 0 0 0 0 0 0 0 0 0.0598856 0.00431006 0.925751 0.00151907 0.63 -0.730538
ARG_13 -3.85518 0.215163 2.8522 0.0126647 0 -0.247067 0 0 0 -0.0126727 0 0 0 0 0.0770201 0.000488 1.3585 -0.0835129 -0.98 -0.662404
GLU_14 -4.86679 0.366616 3.03489 0.00462705 0 -0.181136 0 0 -0.365196 0 0 0 0 0 -0.267281 0.0070026 1.77151 -0.141008 -0.81 -1.44677
ALA_15 -4.71254 0.683642 1.70345 0.000682535 0 0 0 0 0 0 0 0 0 0 -0.0919638 0.00246755 0 -0.126004 0.16 -2.38026
ARG_16 -3.90736 0.270456 2.06302 0.00871504 0 -0.159928 0 0 0 0 0 0 0 0 -0.192812 0.00397734 1.5947 -0.0786748 -0.98 -1.37791
ASP_17 -4.06266 0.271875 2.74572 0.00302504 0 -0.13662 0 0 0 -0.0126727 0 0 0 0 -0.0460701 0.000588898 0.29375 0.0534292 -0.67 -1.55964
PHE_18 -6.5394 0.863436 1.47577 0.0238259 0 0 0 0 0 0 0 0 0 0 -0.0620143 0.00134158 0.508165 0.0462762 0.63 -3.0526
ALA_19 -4.37663 0.345949 1.88312 0.000730292 0 0 0 0 0 0 0 0 0 0 -0.158363 0.0010864 0 -0.16232 0.16 -2.30643
ASN_20 -4.03743 0.283074 2.69162 0.00422792 0 -0.130822 0 0 0 -0.0257071 0 0 0 0 -0.0390564 0.015176 0.32094 0.0808659 -0.89 -1.72711
ARG_21 -5.10927 0.621371 3.19163 0.0101063 0 -0.029839 0 0 -0.336179 0 0 0 0 0 -0.183053 0.0114956 1.68859 -0.0866025 -0.98 -1.20175
VAL_22 -4.86388 0.304148 1.3334 0.0129196 0 0 0 0 0 0 0 0 0 0 -0.0799129 0.00852887 0.112279 0.0618668 0.29 -2.82066
ARG_23 -5.8036 0.511241 3.67054 0.00720521 0 -0.351903 0 0 0 -0.0257071 0 0 0 0 -0.179518 0.0016501 1.43228 -0.0768353 -0.98 -1.79465
ALA_24 -3.61701 0.434915 2.08021 0.000708809 0 0 0 0 0 0 0 0 0 0 -0.181696 0.00845615 0 -0.15362 0.16 -1.26803
LEU_25 -6.02954 0.686957 2.54623 0.00845778 0 0 0 0 0 0 0 0 0 0 -0.0558926 2.42934e-05 1.18637 -0.101682 -0.1 -1.85907
ALA_26 -4.85231 0.352802 2.0391 0.000763826 0 0 0 0 0 0 0 0 0 0 -0.133685 0.000106389 0 -0.15519 0.16 -2.5884
GLU_27 -3.72626 0.239144 2.42873 0.00534493 0 -0.319511 0 0 0 -0.346026 0 0 0 0 -0.225402 0.000895634 0.892573 -0.121431 -0.81 -1.98194
ARG_28 -3.9003 0.496012 2.74077 0.0110303 0 -0.0819521 0 0 0 0 0 0 0 0 -0.187082 0.0158029 1.89022 -0.0839971 -0.98 -0.0795015
GLU_29 -3.98983 0.455812 2.72613 0.00962902 0 -0.282726 0 0 -0.0364068 -0.0392405 0 0 0 0 -0.170505 5.0016e-06 1.35613 -0.00778488 -0.81 -0.788792
ASN_30 -1.84271 0.126454 1.29385 0.005488 0 -0.0318923 0 0 0 0 0 0 0 0 -0.298796 0.0105904 0.821007 -0.509018 -0.89 -1.31502
HIS_31 -5.23085 0.487461 2.62658 0.00300369 0 -0.160392 0 0 -0.009681 -0.198702 0 0 0 0 0.111608 0.0810853 2.75473 -0.25427 0.56 0.770568
HIS_32 -4.42166 0.355343 1.93852 0.00375665 0.0441285 -0.0604302 0 0 0 -0.145285 0 0 0 0 -0.089713 0.000184898 0.777991 0.0145295 0.56 -1.02264
PRO_33 -3.94213 1.03249 0.673861 0.0061376 0.0557663 0 0 0 0 0 0 0 0 0 0.454203 0.378788 0.63233 0.0577895 0.02 -0.630766
ARG_34 -5.52838 0.445888 2.77315 0.00738936 0 -0.638556 0 0 0 -0.647159 0 0 0 0 -0.00281577 0.00323777 1.66249 0.0682675 -0.98 -2.83649
LEU_35 -4.12816 0.605761 0.918888 0.00741706 0 0 0 0 0 0 0 0 0 0 -0.0874763 0.041855 0.273529 -0.135738 -0.1 -2.60392
THR_36 -2.44044 0.234509 1.57863 0.0058881 0 -0.294398 0 0 0 0 0 0 0 0 0.0604575 0.0107714 0.0314251 -0.0137254 -0.27 -1.09688
ILE_37 -3.03214 0.206308 0.49997 0.019161 0 0 0 0 0 0 0 0 0 0 -0.207351 0.0131465 2.01115 -0.342953 0.24 -0.592713
GLU_38 -3.42163 0.289799 2.06598 0.00677922 0 -0.207795 0 0 0 -0.456244 0 0 0 0 0.269086 0.000709787 0.90574 0.260943 -0.81 -1.09664
PHE_39 -2.96321 0.35145 0.929096 0.0251911 0 0 0 0 0 0 0 0 0 0 -0.123379 0.022243 0.101434 0.0541003 0.63 -0.973072
GLY_40 -2.70409 0.220067 1.34383 2.47876e-05 0 0 0 0 0 0 0 0 0 0 -0.259269 7.96809e-05 0 -0.664486 -0.17 -2.23384
ARG_41 -4.63677 0.551553 2.81251 0.0118986 0 -0.108756 0 0 0 -0.456244 0 0 0 0 0.050324 0.115549 1.51636 -0.111813 -0.98 -1.2354
VAL_42 -4.80497 0.635739 1.45799 0.0133345 0 0 0 0 0 0 0 0 0 0 -0.180181 0.0574413 0.105909 -0.386208 0.29 -2.81094
THR_43 -3.56006 0.285728 2.03442 0.00552375 0 -0.0350078 0 0 0 0 0 0 0 0 -0.0219789 0.000123215 0.0810338 -0.0657435 -0.27 -1.54597
VAL_44 -4.14933 0.391237 1.23887 0.00980029 0 0 0 0 0 0 0 0 0 0 -0.213183 0.00202713 0.225288 -0.377569 0.29 -2.58286
GLU_45 -5.62619 0.62733 3.40204 0.00431327 0 -0.701755 0 0 0 -0.9404 0 0 0 0 0.0352813 0.005241 1.53302 0.12185 -0.81 -2.34928
TRP_46 -9.08851 1.03581 2.90354 0.0204857 0 0 0 0 0 -0.114766 0 0 0 0 -0.0184281 0.177361 1.22264 -0.0202973 0.91 -2.97216
TRP_47 -5.89587 0.307519 2.38876 0.0242494 0 0 0 0 -0.009681 0 0 0 0 0 -0.0392796 0.000185128 1.38673 -0.241487 0.91 -1.16887
THR_48 -4.23813 0.203697 2.87544 0.00546352 0 -0.184941 0 0 0 -0.563386 0 0 0 0 0.0827297 0.0108608 0.0499528 0.101649 -0.27 -1.92667
HIS_D_49 -1.88958 0.314659 0.991155 0.00640968 0 0.0152017 0 0 0 0 0 0 0 0 0.141528 0.0180268 0.497073 0.0787586 0.56 0.733236
SER_50 -1.40031 0.137478 0.812087 0.00142461 0 -0.0151174 0 0 0 0 0 0 0 0 -0.117896 0.00305539 0.575995 0.0362808 -0.37 -0.337001
ALA_51 -1.93217 0.327379 0.836725 0.000965926 0 0 0 0 0 0 0 0 0 0 -0.196083 0.00128677 0 -0.0255385 0.16 -0.827432
GLY_52 -1.22845 0.127857 0.755871 2.41479e-05 0 0 0 0 0 0 0 0 0 0 -0.277275 0.00128756 0 -0.48934 -0.17 -1.28002
GLY_53 -2.42142 0.41474 1.3417 0.000134037 0 0 0 0 0 0 0 0 0 0 0.261636 0.0178472 0 -0.789496 -0.17 -1.34486
VAL_54 -3.16084 0.118969 1.60579 0.0130786 0 0 0 0 0 0 0 0 0 0 -0.214631 0.000380897 0.0821783 -0.194524 0.29 -1.4596
THR_55 -4.08588 0.272608 2.92841 0.00524788 0 -0.0733258 0 0 -0.698729 -0.440199 0 0 0 0 -0.087345 1.03139e-05 0.0435806 -0.412435 -0.27 -2.81806
GLU_56 -3.1043 0.215975 2.39471 0.00906283 0 -0.361307 0 0 0 -0.342929 0 0 0 0 -0.208264 0.00042861 2.79094 -0.110247 -0.81 0.474079
LYS_57 -4.67157 0.667532 3.29097 0.0083456 0 -0.611652 0 0 -0.123146 -0.0628844 0 0 0 0 -0.198783 0.000845571 1.75012 -0.0408264 -0.65 -0.641044
ASP_58 -7.31188 0.615185 5.00771 0.00301194 0 -0.3192 0 0 -0.61199 -1.20229 0 0 0 0 -0.111138 0.00620825 1.1889 0.0418407 -0.67 -3.36365
ARG_59 -6.03242 0.293976 4.03264 0.0108776 0 -0.265515 0 0 0 -0.341749 0 0 0 0 -0.222647 0.0219983 1.9929 -0.0915119 -0.98 -1.58145
GLU_60 -4.78292 0.339622 3.09335 0.00820215 0 -0.284276 0 0 0 -0.0236439 0 0 0 0 -0.186462 0.0001843 1.2905 -0.111435 -0.81 -1.46688
MET_61 -7.01001 1.14998 2.5205 0.00375536 0 0 0 0 0 0 0 0 0 0 -0.119701 0.00711289 1.32513 -0.10545 -0.34 -2.56868
ALA_62 -3.77343 0.324162 1.89878 0.000742023 0 0 0 0 0 0 0 0 0 0 -0.106028 7.19912e-08 0 -0.141948 0.16 -1.63772
ARG_63 -4.34764 0.255839 2.82891 0.0114749 0 -0.261458 0 0 0 -0.00117995 0 0 0 0 -0.196169 0.00134957 1.53548 -0.0807796 -0.98 -1.23417
LEU_64 -4.40431 0.382399 1.7908 0.00795172 0 0 0 0 0 0 0 0 0 0 -0.141151 0.0103732 0.166252 -0.095373 -0.1 -2.38306
THR_65 -4.80815 0.509565 2.57009 0.00907883 0 0.0247583 0 0 0 -0.114766 0 0 0 0 0.0136532 0.00428901 0.180942 0.071655 -0.27 -1.80888
ASP_66 -4.28601 0.463851 3.29653 0.0042482 0 -0.32689 0 0 0 -0.349667 0 0 0 0 -0.136514 0.00164799 1.03034 0.0185075 -0.67 -0.953958
ALA_67 -2.90294 0.651037 1.67115 0.000843289 0 0 0 0 0 0 0 0 0 0 -0.209615 0.000288666 0 -0.136984 0.16 -0.766222
LEU_68 -5.3606 1.30398 2.97859 0.00538101 0 0 0 0 -0.432359 0 0 0 0 0 -0.0793311 0.0025711 0.384261 0.00312174 -0.1 -1.29439
LEU_69 -3.76932 0.982982 1.72697 0.00567854 0 0 0 0 0 0 0 0 0 0 -0.167946 0.012263 0.379402 -0.0810795 -0.1 -1.01106
GLN_70 -2.97637 1.58223 2.67383 0.0440349 0 -0.029839 0 0 -0.0961803 0 0 0 0 0 0.128931 5.93416e-06 5.44549 -0.21813 -0.97 5.584
ARG_p:CtermProteinFull_71 -1.80549 0.106893 1.41776 0.0110796 0 -0.0634895 0 0 0 0 0 0 0 0 0 0 2.0536 0 -0.98 0.740345
LYS_p:NtermProteinFull_72 -1.92275 0.292109 1.4288 0.0116564 0 -0.00115512 0 0 0 0 0 0 0 0 0 0.0163543 3.41195 0 -0.65 2.58697
ARG_73 -3.36988 2.39403 1.75811 0.0235297 0 -0.266525 0 0 0 -0.119288 0 0 0 0 -0.121125 0.00194877 3.87808 -0.0902634 -0.98 3.10861
LEU_74 -3.5263 0.25046 1.12908 0.00708587 0 0 0 0 0 0 0 0 0 0 -0.0537223 0.176725 1.84559 -0.114053 -0.1 -0.38514
VAL_75 -2.61738 1.76666 0.928327 0.0139083 0 0 0 0 0 0 0 0 0 0 -0.148388 0.0439572 1.07253 -0.220137 0.29 1.12948
LYS_76 -3.78329 0.483763 2.35037 0.00608341 0 -0.166795 0 0 0 -0.349875 0 0 0 0 0.135078 0.0196794 1.32562 0.00469016 -0.65 -0.624674
THR_77 -2.47469 0.331212 1.14645 0.00349607 0 -0.0140851 0 0 0 0 0 0 0 0 -0.0310483 8.19719e-05 0.503836 -0.0167549 -0.27 -0.821499
PHE_78 -6.41043 0.649467 1.82882 0.0246431 0 0 0 0 0 0 0 0 0 0 -0.098137 0.00931678 0.572 -0.0611393 0.63 -2.85546
ALA_79 -1.5462 0.224332 0.632523 0.000717795 0 0 0 0 0 0 0 0 0 0 -0.114332 0.00274566 0 0.0163324 0.16 -0.623884
PHE_80 -6.41636 1.11448 1.65276 0.0233792 0.339193 0 0 0 0 0 0 0 0 0 -0.116797 0.00035086 0.701791 -0.231241 0.63 -2.30245
PRO_81 -1.7275 0.379932 0.912776 0.00154839 0.400384 0 0 0 0 0 0 0 0 0 -0.0787335 0.00319438 0.113728 -0.117457 0.02 -0.0921302
ASN_82 -5.6326 0.42392 3.65295 0.0120414 0 -0.165186 0 0 -0.52468 -0.145285 0 0 0 0 0.506824 0.000600044 0.348911 -0.127803 -0.89 -2.54031
PHE_83 -5.82489 0.669639 1.94473 0.0276016 0 0 0 0 0 0 0 0 0 0 0.0594793 0.00426444 0.926389 0.00180137 0.63 -1.56099
ARG_84 -5.11565 0.271707 3.85059 0.0109595 0 -0.759393 0 0 0 -0.346026 0 0 0 0 0.0756577 0.000508128 1.36965 -0.0836242 -0.98 -1.70562
GLU_85 -4.55603 0.355244 2.75309 0.00462448 0 -0.180277 0 0 -0.52468 0 0 0 0 0 -0.267179 0.00639468 1.77234 -0.14106 -0.81 -1.58754
ALA_86 -4.71884 0.682824 1.70224 0.000683741 0 0 0 0 0 0 0 0 0 0 -0.0923282 0.00237149 0 -0.12611 0.16 -2.38916
ARG_87 -4.26103 0.270394 2.44595 0.0107083 0 -0.388628 0 0 0 0 0 0 0 0 -0.193613 0.00379392 1.76856 -0.0788102 -0.98 -1.40267
ASP_88 -3.8668 0.271539 2.51513 0.00302793 0 -0.385502 0 0 0 0 0 0 0 0 -0.0463394 0.000587239 0.293709 0.0534655 -0.67 -1.83119
PHE_89 -6.53897 0.862841 1.4756 0.0238278 0 0 0 0 0 0 0 0 0 0 -0.0621615 0.00142079 0.510616 0.0465696 0.63 -3.05027
ALA_90 -4.22977 0.400115 1.7744 0.000730788 0 0 0 0 0 0 0 0 0 0 -0.158393 0.000986903 0 -0.162299 0.16 -2.21423
ASN_91 -4.12121 0.268057 2.8279 0.00422421 0 -0.120012 0 0 0 0 0 0 0 0 -0.0387201 0.0146551 0.320924 0.0811193 -0.89 -1.65307
ARG_92 -5.10857 0.619417 3.19118 0.0101165 0 -0.0298344 0 0 -0.336489 0 0 0 0 0 -0.182991 0.0121279 1.68789 -0.0865579 -0.98 -1.20372
VAL_93 -4.86192 0.304414 1.33367 0.0129036 0 0 0 0 0 0 0 0 0 0 -0.079818 0.00876059 0.111456 0.0615338 0.29 -2.81901
ARG_94 -4.42287 0.495641 2.4959 0.00704156 0 -0.0795939 0 0 0 0 0 0 0 0 -0.179113 0.00161288 1.1529 -0.076814 -0.98 -1.58529
ALA_95 -3.60759 0.43503 2.07304 0.000709349 0 0 0 0 0 0 0 0 0 0 -0.182044 0.00888785 0 -0.153696 0.16 -1.26567
LEU_96 -6.02959 0.687156 2.5461 0.00845774 0 0 0 0 0 0 0 0 0 0 -0.0549365 1.89402e-06 1.18505 -0.101632 -0.1 -1.85939
ALA_97 -4.8603 0.480103 2.05425 0.000763881 0 0 0 0 0 0 0 0 0 0 -0.134294 0.000152827 0 -0.155312 0.16 -2.45463
GLU_98 -3.12252 0.231306 1.78031 0.00532678 0 0.0025781 0 0 0 0 0 0 0 0 -0.225219 0.00116861 0.892657 -0.121401 -0.81 -1.36579
ARG_99 -3.90033 0.496467 2.7405 0.0110232 0 -0.0819795 0 0 0 0 0 0 0 0 -0.186811 0.0155168 1.88944 -0.0839554 -0.98 -0.0801357
GLU_100 -3.98992 0.455594 2.72607 0.00962655 0 -0.282743 0 0 -0.0364057 -0.039208 0 0 0 0 -0.170298 2.36176e-05 1.35599 -0.00756918 -0.81 -0.788837
ASN_101 -1.81376 0.126446 1.28139 0.00548102 0 -0.0276231 0 0 0 0 0 0 0 0 -0.298752 0.010536 0.821492 -0.509145 -0.89 -1.29394
HIS_102 -5.22839 0.477048 2.62283 0.00301016 0 -0.16041 0 0 -0.00910936 -0.192614 0 0 0 0 0.112021 0.0796785 2.75121 -0.254149 0.56 0.761131
HIS_103 -2.95341 0.368558 1.16997 0.00271416 0.0442756 0.00335928 0 0 0 0 0 0 0 0 -0.0899377 0.000195349 0.498083 0.0140912 0.56 -0.382108
PRO_104 -3.36043 0.950181 0.442919 0.00613889 0.0552566 0 0 0 0 0 0 0 0 0 0.460794 0.376459 0.632016 0.0624744 0.02 -0.354196
ARG_105 -3.80894 0.122473 2.52884 0.0074122 0 -0.267732 0 0 0 -0.412543 0 0 0 0 -0.00264989 0.00303249 1.66303 0.0683977 -0.98 -1.07868
LEU_106 -3.36679 0.447515 0.584387 0.00743053 0 0 0 0 0 0 0 0 0 0 -0.0873456 0.0419105 0.27399 -0.135732 -0.1 -2.33464
THR_107 -2.42009 0.234611 1.59617 0.00587602 0 -0.0737842 0 0 0 0 0 0 0 0 0.0600323 0.0105189 0.0314151 -0.0133075 -0.27 -0.83856
ILE_108 -2.87247 0.288971 0.450601 0.0191531 0 0 0 0 0 0 0 0 0 0 -0.207262 0.0130514 2.01128 -0.34295 0.24 -0.399629
GLU_109 -3.53375 0.262457 2.19585 0.0067814 0 -0.345915 0 0 0 -0.477657 0 0 0 0 0.267676 0.000781494 0.906362 0.260579 -0.81 -1.26684
PHE_110 -5.49694 0.621631 1.40953 0.0241641 0 0 0 0 0 0 0 0 0 0 -0.123736 0.0224304 0.381683 0.0542487 0.63 -2.47699
GLY_111 -2.66178 0.219098 1.33255 2.50365e-05 0 0 0 0 0 0 0 0 0 0 -0.258893 0.000134774 0 -0.664461 -0.17 -2.20333
ARG_112 -4.63727 0.550289 2.81281 0.0119023 0 -0.108789 0 0 0 -0.477657 0 0 0 0 0.0503748 0.11613 1.51611 -0.111967 -0.98 -1.25806
VAL_113 -4.80589 0.634406 1.45788 0.0133108 0 0 0 0 0 0 0 0 0 0 -0.18027 0.0579076 0.106939 -0.386241 0.29 -2.81196
THR_114 -3.54485 0.285615 2.04438 0.00551862 0 -0.0175143 0 0 0 0 0 0 0 0 -0.0219672 0.000131533 0.0821265 -0.0656484 -0.27 -1.50221
VAL_115 -4.13706 0.390843 1.23259 0.00980858 0 0 0 0 0 0 0 0 0 0 -0.213315 0.00198838 0.223461 -0.377969 0.29 -2.57965
GLU_116 -5.64856 1.82334 3.4134 0.00362989 0 -0.45773 0 0 0 -0.531831 0 0 0 0 0.0352858 0.00557183 2.20753 0.121944 -0.81 0.162593
TRP_117 -9.0894 1.03591 2.90343 0.020475 0 0 0 0 0 -0.114837 0 0 0 0 -0.0184258 0.176036 1.21806 -0.020418 0.91 -2.97917
TRP_118 -5.11171 0.190635 2.35407 0.0242614 0 0 0 0 -0.00910936 0 0 0 0 0 -0.0386692 0.000133834 1.39027 -0.240931 0.91 -0.531057
THR_119 -4.2391 0.203792 2.87666 0.00546582 0 -0.184976 0 0 0 -0.563574 0 0 0 0 0.0829441 0.0108617 0.0501522 0.101929 -0.27 -1.92584
HIS_D_120 -1.89184 0.314667 0.998899 0.00667532 0 0.0157578 0 0 0 0 0 0 0 0 0.140823 0.0180244 0.588244 0.0786191 0.56 0.829871
SER_121 -1.41305 0.137611 0.819448 0.00142338 0 -0.0145855 0 0 0 0 0 0 0 0 -0.11766 0.00315611 0.578041 0.0367397 -0.37 -0.338878
ALA_122 -1.93257 0.327612 0.836743 0.000965709 0 0 0 0 0 0 0 0 0 0 -0.196129 0.00118539 0 -0.0255774 0.16 -0.827766
GLY_123 -1.22863 0.128094 0.756023 2.37905e-05 0 0 0 0 0 0 0 0 0 0 -0.277111 0.00119308 0 -0.488144 -0.17 -1.27855
GLY_124 -2.42153 0.414831 1.34157 0.000134432 0 0 0 0 0 0 0 0 0 0 0.260837 0.0182197 0 -0.78953 -0.17 -1.34547
VAL_125 -3.16095 0.118829 1.60562 0.0130458 0 0 0 0 0 0 0 0 0 0 -0.21481 0.000402605 0.0828274 -0.19432 0.29 -1.45935
THR_126 -4.08639 0.27245 2.9286 0.00524521 0 -0.0733193 0 0 -0.698875 -0.440758 0 0 0 0 -0.0869777 1.56072e-05 0.042986 -0.412813 -0.27 -2.81983
GLU_127 -3.10472 0.216479 2.39497 0.00905469 0 -0.361287 0 0 0 -0.343088 0 0 0 0 -0.208209 0.000454892 2.79265 -0.110267 -0.81 0.476034
LYS_128 -4.67155 0.666224 3.29084 0.00833682 0 -0.611649 0 0 -0.123393 -0.0627989 0 0 0 0 -0.197833 0.000942629 1.75127 -0.0409009 -0.65 -0.640507
ASP_129 -7.31215 0.6156 5.00772 0.00301767 0 -0.319219 0 0 -0.611888 -1.19695 0 0 0 0 -0.111235 0.00595975 1.18843 0.0417078 -0.67 -3.35901
ARG_130 -6.03232 0.293957 4.03256 0.0108716 0 -0.265508 0 0 0 -0.34187 0 0 0 0 -0.222749 0.0209129 1.99066 -0.0916097 -0.98 -1.58509
GLU_131 -4.7837 0.339944 3.09378 0.00819913 0 -0.284284 0 0 0 -0.0235909 0 0 0 0 -0.186693 0.000204227 1.29234 -0.111557 -0.81 -1.46537
MET_132 -7.00972 1.14838 2.52032 0.00376025 0 0 0 0 0 0 0 0 0 0 -0.119337 0.00673839 1.32541 -0.10512 -0.34 -2.56956
ALA_133 -3.77363 0.324022 1.89897 0.000742524 0 0 0 0 0 0 0 0 0 0 -0.106131 2.22618e-07 0 -0.141907 0.16 -1.63793
ARG_134 -4.34748 0.25524 2.82884 0.0114792 0 -0.26147 0 0 0 -0.00121807 0 0 0 0 -0.196653 0.00159505 1.538 -0.0810157 -0.98 -1.23268
LEU_135 -4.40468 0.382209 1.79107 0.00795421 0 0 0 0 0 0 0 0 0 0 -0.141154 0.0107575 0.166207 -0.0953879 -0.1 -2.38302
THR_136 -4.80816 0.509152 2.57041 0.00907518 0 0.0247469 0 0 0 -0.114837 0 0 0 0 0.0133158 0.0044789 0.181565 0.0717392 -0.27 -1.80852
ASP_137 -4.28578 0.463483 3.29626 0.00425092 0 -0.326935 0 0 0 -0.349875 0 0 0 0 -0.135859 0.00169465 1.02753 0.0188108 -0.67 -0.956422
ALA_138 -2.90274 0.650488 1.67092 0.000844805 0 0 0 0 0 0 0 0 0 0 -0.209378 0.000366898 0 -0.137101 0.16 -0.766592
LEU_139 -5.36059 1.30241 2.9786 0.00537729 0 0 0 0 -0.4329 0 0 0 0 0 -0.0787946 0.00233378 0.387478 0.00360352 -0.1 -1.29248
LEU_140 -3.76894 0.981852 1.72657 0.00567606 0 0 0 0 0 0 0 0 0 0 -0.167968 0.0129403 0.383276 -0.081098 -0.1 -1.00769
GLN_141 -2.97591 1.57963 2.67351 0.0440228 0 -0.0298344 0 0 -0.0964117 0 0 0 0 0 0.129231 5.65228e-06 5.44512 -0.217994 -0.97 5.58138
ARG_p:CtermProteinFull_142 -1.8055 0.106542 1.41784 0.0110927 0 -0.0635668 0 0 0 0 0 0 0 0 0 0 2.05695 0 -0.98 0.743356
#END_POSE_ENERGIES_TABLE v1b_redes8_4_take2_10_4dG_1.0Ent_BB_rpm_0040_0001.pdb
