# Supplementary material for: A Generic Program for Multistate Protein Design
Source: PLoS One. 2011 Jul 6;6(7):e20937. doi: 10.1371/journal.pone.0020937 (PMC3130737; doi:10.1371/journal.pone.0020937)
Supplement: File S2 — Design models generated by this study for both the heterodimerization task and the orthogonal interface redesign task. (BZ2) [file pone.0020937.s002.bz2 › SupplementaryMaterials/select_heterodimer_designs/design1/redocked_v1b_redes8_4_take2_09_3dG_1.0Ent_AA.pdb]

ATOM      1  N   LYS A  10       0.838  40.160 -67.579  1.00  0.00              
ATOM      2  CA  LYS A  10      -0.121  41.140 -68.077  1.00  0.00              
ATOM      3  C   LYS A  10      -0.185  41.060 -69.603  1.00  0.00              
ATOM      4  O   LYS A  10       0.710  41.544 -70.294  1.00  0.00              
ATOM      5  CB  LYS A  10       0.307  42.540 -67.641  1.00  0.00              
ATOM      6  CG  LYS A  10      -0.743  43.611 -67.857  1.00  0.00              
ATOM      7  CD  LYS A  10      -1.989  43.333 -67.034  1.00  0.00              
ATOM      8  CE  LYS A  10      -2.969  44.485 -67.134  1.00  0.00              
ATOM      9  NZ  LYS A  10      -3.291  44.798 -68.551  1.00  0.00              
ATOM     10 1H   LYS A  10       1.633  40.461 -67.052  1.00  0.00              
ATOM     11 2H   LYS A  10       0.538  39.441 -66.953  1.00  0.00              
ATOM     12 3H   LYS A  10       1.329  39.571 -68.220  1.00  0.00              
ATOM     13  HA  LYS A  10      -1.116  40.911 -67.693  1.00  0.00              
ATOM     14 1HB  LYS A  10       0.554  42.483 -66.581  1.00  0.00              
ATOM     15 2HB  LYS A  10       1.203  42.792 -68.208  1.00  0.00              
ATOM     16 1HG  LYS A  10      -0.321  44.574 -67.566  1.00  0.00              
ATOM     17 2HG  LYS A  10      -1.002  43.634 -68.915  1.00  0.00              
ATOM     18 1HD  LYS A  10      -2.454  42.419 -67.406  1.00  0.00              
ATOM     19 2HD  LYS A  10      -1.694  43.191 -65.994  1.00  0.00              
ATOM     20 1HE  LYS A  10      -3.878  44.208 -66.602  1.00  0.00              
ATOM     21 2HE  LYS A  10      -2.521  45.357 -66.657  1.00  0.00              
ATOM     22 1HZ  LYS A  10      -3.944  45.568 -68.586  1.00  0.00              
ATOM     23 2HZ  LYS A  10      -2.445  45.052 -69.041  1.00  0.00              
ATOM     24 3HZ  LYS A  10      -3.703  43.987 -68.989  1.00  0.00              
ATOM     25  N   ARG A  11      -1.250  40.455 -70.122  1.00  0.00              
ATOM     26  CA  ARG A  11      -1.403  40.283 -71.562  1.00  0.00              
ATOM     27  C   ARG A  11      -2.846  40.464 -71.999  1.00  0.00              
ATOM     28  O   ARG A  11      -3.772  40.302 -71.205  1.00  0.00              
ATOM     29  CB  ARG A  11      -0.930  38.887 -71.945  1.00  0.00              
ATOM     30  CG  ARG A  11      -1.656  37.807 -71.164  1.00  0.00              
ATOM     31  CD  ARG A  11      -0.945  36.478 -71.244  1.00  0.00              
ATOM     32  NE  ARG A  11      -1.725  35.402 -70.636  1.00  0.00              
ATOM     33  CZ  ARG A  11      -2.033  35.330 -69.346  1.00  0.00              
ATOM     34  NH1 ARG A  11      -1.629  36.274 -68.507  1.00  0.00              
ATOM     35  NH2 ARG A  11      -2.745  34.307 -68.891  1.00  0.00              
ATOM     36  H   ARG A  11      -1.970  40.106 -69.506  1.00  0.00              
ATOM     37  HA  ARG A  11      -0.827  41.045 -72.088  1.00  0.00              
ATOM     38 1HB  ARG A  11      -1.106  38.773 -73.014  1.00  0.00              
ATOM     39 2HB  ARG A  11       0.141  38.849 -71.747  1.00  0.00              
ATOM     40 1HG  ARG A  11      -1.719  38.116 -70.120  1.00  0.00              
ATOM     41 2HG  ARG A  11      -2.661  37.701 -71.573  1.00  0.00              
ATOM     42 1HD  ARG A  11      -0.769  36.233 -72.291  1.00  0.00              
ATOM     43 2HD  ARG A  11       0.009  36.555 -70.724  1.00  0.00              
ATOM     44  HE  ARG A  11      -2.137  34.583 -71.064  1.00  0.00              
ATOM     45 1HH1 ARG A  11      -1.085  37.052 -68.851  1.00  0.00              
ATOM     46 2HH1 ARG A  11      -1.868  36.211 -67.528  1.00  0.00              
ATOM     47 1HH2 ARG A  11      -3.051  33.585 -69.529  1.00  0.00              
ATOM     48 2HH2 ARG A  11      -2.977  34.254 -67.910  1.00  0.00              
ATOM     49  N   LEU A  12      -3.018  40.797 -73.274  1.00  0.00              
ATOM     50  CA  LEU A  12      -4.329  41.001 -73.881  1.00  0.00              
ATOM     51  C   LEU A  12      -4.649  39.675 -74.559  1.00  0.00              
ATOM     52  O   LEU A  12      -3.973  39.285 -75.516  1.00  0.00              
ATOM     53  CB  LEU A  12      -4.227  42.132 -74.896  1.00  0.00              
ATOM     54  CG  LEU A  12      -5.493  42.738 -75.487  1.00  0.00              
ATOM     55  CD1 LEU A  12      -6.456  43.161 -74.388  1.00  0.00              
ATOM     56  CD2 LEU A  12      -5.086  43.928 -76.337  1.00  0.00              
ATOM     57  H   LEU A  12      -2.190  40.912 -73.841  1.00  0.00              
ATOM     58  HA  LEU A  12      -5.061  41.221 -73.104  1.00  0.00              
ATOM     59 1HB  LEU A  12      -3.745  42.885 -74.274  1.00  0.00              
ATOM     60 2HB  LEU A  12      -3.570  41.872 -75.726  1.00  0.00              
ATOM     61  HG  LEU A  12      -5.940  41.985 -76.136  1.00  0.00              
ATOM     62 1HD1 LEU A  12      -7.353  43.591 -74.835  1.00  0.00              
ATOM     63 2HD1 LEU A  12      -6.731  42.292 -73.790  1.00  0.00              
ATOM     64 3HD1 LEU A  12      -5.977  43.904 -73.751  1.00  0.00              
ATOM     65 1HD2 LEU A  12      -5.975  44.383 -76.775  1.00  0.00              
ATOM     66 2HD2 LEU A  12      -4.571  44.661 -75.715  1.00  0.00              
ATOM     67 3HD2 LEU A  12      -4.419  43.596 -77.133  1.00  0.00              
ATOM     68  N   VAL A  13      -5.697  39.007 -74.088  1.00  0.00              
ATOM     69  CA  VAL A  13      -6.037  37.673 -74.557  1.00  0.00              
ATOM     70  C   VAL A  13      -7.471  37.486 -75.027  1.00  0.00              
ATOM     71  O   VAL A  13      -8.405  38.076 -74.479  1.00  0.00              
ATOM     72  CB  VAL A  13      -5.782  36.647 -73.425  1.00  0.00              
ATOM     73  CG1 VAL A  13      -5.917  35.227 -73.950  1.00  0.00              
ATOM     74  CG2 VAL A  13      -4.411  36.875 -72.814  1.00  0.00              
ATOM     75  H   VAL A  13      -6.274  39.442 -73.382  1.00  0.00              
ATOM     76  HA  VAL A  13      -5.470  37.410 -75.451  1.00  0.00              
ATOM     77  HB  VAL A  13      -6.515  36.803 -72.634  1.00  0.00              
ATOM     78 1HG1 VAL A  13      -5.735  34.521 -73.140  1.00  0.00              
ATOM     79 2HG1 VAL A  13      -6.923  35.078 -74.341  1.00  0.00              
ATOM     80 3HG1 VAL A  13      -5.190  35.062 -74.745  1.00  0.00              
ATOM     81 1HG2 VAL A  13      -4.241  36.150 -72.019  1.00  0.00              
ATOM     82 2HG2 VAL A  13      -3.647  36.757 -73.583  1.00  0.00              
ATOM     83 3HG2 VAL A  13      -4.359  37.883 -72.402  1.00  0.00              
ATOM     84  N   LYS A  14      -7.632  36.632 -76.033  1.00  0.00              
ATOM     85  CA  LYS A  14      -8.942  36.289 -76.562  1.00  0.00              
ATOM     86  C   LYS A  14      -8.859  34.932 -77.241  1.00  0.00              
ATOM     87  O   LYS A  14      -7.859  34.605 -77.887  1.00  0.00              
ATOM     88  CB  LYS A  14      -9.433  37.332 -77.571  1.00  0.00              
ATOM     89  CG  LYS A  14     -10.800  36.995 -78.169  1.00  0.00              
ATOM     90  CD  LYS A  14     -11.326  38.111 -79.054  1.00  0.00              
ATOM     91  CE  LYS A  14     -12.598  37.688 -79.772  1.00  0.00              
ATOM     92  NZ  LYS A  14     -13.170  38.803 -80.573  1.00  0.00              
ATOM     93  H   LYS A  14      -6.811  36.209 -76.441  1.00  0.00              
ATOM     94  HA  LYS A  14      -9.661  36.214 -75.746  1.00  0.00              
ATOM     95 1HB  LYS A  14      -9.480  38.287 -77.046  1.00  0.00              
ATOM     96 2HB  LYS A  14      -8.684  37.390 -78.361  1.00  0.00              
ATOM     97 1HG  LYS A  14     -10.704  36.084 -78.761  1.00  0.00              
ATOM     98 2HG  LYS A  14     -11.502  36.825 -77.354  1.00  0.00              
ATOM     99 1HD  LYS A  14     -11.530  38.982 -78.430  1.00  0.00              
ATOM    100 2HD  LYS A  14     -10.560  38.363 -79.788  1.00  0.00              
ATOM    101 1HE  LYS A  14     -12.359  36.852 -80.427  1.00  0.00              
ATOM    102 2HE  LYS A  14     -13.322  37.366 -79.023  1.00  0.00              
ATOM    103 1HZ  LYS A  14     -14.012  38.488 -81.035  1.00  0.00              
ATOM    104 2HZ  LYS A  14     -13.390  39.578 -79.963  1.00  0.00              
ATOM    105 3HZ  LYS A  14     -12.497  39.100 -81.265  1.00  0.00              
ATOM    106  N   THR A  15      -9.904  34.132 -77.074  1.00  0.00              
ATOM    107  CA  THR A  15      -9.960  32.827 -77.709  1.00  0.00              
ATOM    108  C   THR A  15     -10.979  32.896 -78.835  1.00  0.00              
ATOM    109  O   THR A  15     -12.004  33.580 -78.728  1.00  0.00              
ATOM    110  CB  THR A  15     -10.370  31.723 -76.721  1.00  0.00              
ATOM    111  OG1 THR A  15     -11.655  32.027 -76.164  1.00  0.00              
ATOM    112  CG2 THR A  15      -9.343  31.603 -75.608  1.00  0.00              
ATOM    113  H   THR A  15     -10.676  34.431 -76.496  1.00  0.00              
ATOM    114  HA  THR A  15      -8.988  32.583 -78.138  1.00  0.00              
ATOM    115  HB  THR A  15     -10.440  30.776 -77.256  1.00  0.00              
ATOM    116  HG1 THR A  15     -12.046  31.226 -75.808  1.00  0.00              
ATOM    117 1HG2 THR A  15      -9.647  30.817 -74.917  1.00  0.00              
ATOM    118 2HG2 THR A  15      -8.371  31.356 -76.035  1.00  0.00              
ATOM    119 3HG2 THR A  15      -9.275  32.550 -75.074  1.00  0.00              
ATOM    120  N   PHE A  16     -10.674  32.205 -79.924  1.00  0.00              
ATOM    121  CA  PHE A  16     -11.533  32.155 -81.095  1.00  0.00              
ATOM    122  C   PHE A  16     -11.910  30.701 -81.328  1.00  0.00              
ATOM    123  O   PHE A  16     -11.043  29.825 -81.345  1.00  0.00              
ATOM    124  CB  PHE A  16     -10.791  32.713 -82.309  1.00  0.00              
ATOM    125  CG  PHE A  16     -10.400  34.158 -82.168  1.00  0.00              
ATOM    126  CD1 PHE A  16      -9.299  34.530 -81.395  1.00  0.00              
ATOM    127  CD2 PHE A  16     -11.142  35.151 -82.799  1.00  0.00              
ATOM    128  CE1 PHE A  16      -8.947  35.875 -81.256  1.00  0.00              
ATOM    129  CE2 PHE A  16     -10.796  36.496 -82.665  1.00  0.00              
ATOM    130  CZ  PHE A  16      -9.697  36.857 -81.892  1.00  0.00              
ATOM    131  H   PHE A  16      -9.803  31.693 -79.930  1.00  0.00              
ATOM    132  HA  PHE A  16     -12.443  32.728 -80.911  1.00  0.00              
ATOM    133 1HB  PHE A  16      -9.870  32.155 -82.475  1.00  0.00              
ATOM    134 2HB  PHE A  16     -11.420  32.646 -83.196  1.00  0.00              
ATOM    135  HD1 PHE A  16      -8.712  33.757 -80.898  1.00  0.00              
ATOM    136  HD2 PHE A  16     -12.004  34.868 -83.405  1.00  0.00              
ATOM    137  HE1 PHE A  16      -8.085  36.152 -80.650  1.00  0.00              
ATOM    138  HE2 PHE A  16     -11.386  37.264 -83.164  1.00  0.00              
ATOM    139  HZ  PHE A  16      -9.426  37.906 -81.784  1.00  0.00              
ATOM    140  N   ALA A  17     -13.204  30.447 -81.495  1.00  0.00              
ATOM    141  CA  ALA A  17     -13.708  29.094 -81.698  1.00  0.00              
ATOM    142  C   ALA A  17     -13.840  28.712 -83.165  1.00  0.00              
ATOM    143  O   ALA A  17     -14.171  29.541 -84.011  1.00  0.00              
ATOM    144  CB  ALA A  17     -15.056  28.938 -81.000  1.00  0.00              
ATOM    145  H   ALA A  17     -13.856  31.218 -81.480  1.00  0.00              
ATOM    146  HA  ALA A  17     -12.998  28.388 -81.267  1.00  0.00              
ATOM    147 1HB  ALA A  17     -15.429  27.925 -81.154  1.00  0.00              
ATOM    148 2HB  ALA A  17     -14.937  29.122 -79.932  1.00  0.00              
ATOM    149 3HB  ALA A  17     -15.765  29.652 -81.415  1.00  0.00              
ATOM    150  N   PHE A  18     -13.578  27.439 -83.451  1.00  0.00              
ATOM    151  CA  PHE A  18     -13.670  26.896 -84.800  1.00  0.00              
ATOM    152  C   PHE A  18     -14.265  25.494 -84.724  1.00  0.00              
ATOM    153  O   PHE A  18     -14.290  24.885 -83.660  1.00  0.00              
ATOM    154  CB  PHE A  18     -12.287  26.848 -85.454  1.00  0.00              
ATOM    155  CG  PHE A  18     -11.634  28.191 -85.562  1.00  0.00              
ATOM    156  CD1 PHE A  18     -10.865  28.693 -84.515  1.00  0.00              
ATOM    157  CD2 PHE A  18     -11.842  28.988 -86.682  1.00  0.00              
ATOM    158  CE1 PHE A  18     -10.318  29.972 -84.582  1.00  0.00              
ATOM    159  CE2 PHE A  18     -11.300  30.268 -86.756  1.00  0.00              
ATOM    160  CZ  PHE A  18     -10.537  30.759 -85.701  1.00  0.00              
ATOM    161  H   PHE A  18     -13.304  26.830 -82.693  1.00  0.00              
ATOM    162  HA  PHE A  18     -14.337  27.514 -85.403  1.00  0.00              
ATOM    163 1HB  PHE A  18     -11.617  26.218 -84.870  1.00  0.00              
ATOM    164 2HB  PHE A  18     -12.365  26.453 -86.466  1.00  0.00              
ATOM    165  HD1 PHE A  18     -10.692  28.072 -83.636  1.00  0.00              
ATOM    166  HD2 PHE A  18     -12.441  28.601 -87.507  1.00  0.00              
ATOM    167  HE1 PHE A  18      -9.719  30.352 -83.755  1.00  0.00              
ATOM    168  HE2 PHE A  18     -11.472  30.886 -87.637  1.00  0.00              
ATOM    169  HZ  PHE A  18     -10.114  31.761 -85.755  1.00  0.00              
ATOM    170  N   PRO A  19     -14.763  24.968 -85.854  1.00  0.00              
ATOM    171  CA  PRO A  19     -15.360  23.628 -85.877  1.00  0.00              
ATOM    172  C   PRO A  19     -14.357  22.476 -85.855  1.00  0.00              
ATOM    173  O   PRO A  19     -14.726  21.333 -85.587  1.00  0.00              
ATOM    174  CB  PRO A  19     -16.182  23.649 -87.160  1.00  0.00              
ATOM    175  CG  PRO A  19     -15.335  24.482 -88.062  1.00  0.00              
ATOM    176  CD  PRO A  19     -14.923  25.632 -87.161  1.00  0.00              
ATOM    177  HA  PRO A  19     -15.981  23.424 -84.992  1.00  0.00              
ATOM    178 1HB  PRO A  19     -16.340  22.634 -87.554  1.00  0.00              
ATOM    179 2HB  PRO A  19     -17.176  24.090 -86.995  1.00  0.00              
ATOM    180 1HG  PRO A  19     -14.472  23.912 -88.436  1.00  0.00              
ATOM    181 2HG  PRO A  19     -15.903  24.820 -88.941  1.00  0.00              
ATOM    182 1HD  PRO A  19     -13.987  26.105 -87.492  1.00  0.00              
ATOM    183 2HD  PRO A  19     -15.686  26.424 -87.122  1.00  0.00              
ATOM    184  N   ASN A  20     -13.092  22.775 -86.133  1.00  0.00              
ATOM    185  CA  ASN A  20     -12.059  21.747 -86.155  1.00  0.00              
ATOM    186  C   ASN A  20     -10.673  22.335 -85.908  1.00  0.00              
ATOM    187  O   ASN A  20     -10.542  23.464 -85.434  1.00  0.00              
ATOM    188  CB  ASN A  20     -12.076  21.028 -87.507  1.00  0.00              
ATOM    189  CG  ASN A  20     -12.019  21.991 -88.674  1.00  0.00              
ATOM    190  OD1 ASN A  20     -11.284  22.978 -88.642  1.00  0.00              
ATOM    191  ND2 ASN A  20     -12.789  21.706 -89.718  1.00  0.00              
ATOM    192  H   ASN A  20     -12.838  23.732 -86.333  1.00  0.00              
ATOM    193  HA  ASN A  20     -12.232  21.031 -85.350  1.00  0.00              
ATOM    194 1HB  ASN A  20     -11.424  20.174 -87.693  1.00  0.00              
ATOM    195 2HB  ASN A  20     -13.102  20.681 -87.381  1.00  0.00              
ATOM    196 1HD2 ASN A  20     -12.790  22.308 -90.517  1.00  0.00              
ATOM    197 2HD2 ASN A  20     -13.367  20.890 -89.705  1.00  0.00              
ATOM    198  N   HIS A  21      -9.641  21.560 -86.227  1.00  0.00              
ATOM    199  CA  HIS A  21      -8.260  21.997 -86.049  1.00  0.00              
ATOM    200  C   HIS A  21      -7.795  22.791 -87.266  1.00  0.00              
ATOM    201  O   HIS A  21      -7.145  23.826 -87.135  1.00  0.00              
ATOM    202  CB  HIS A  21      -7.333  20.800 -85.812  1.00  0.00              
ATOM    203  CG  HIS A  21      -6.002  21.175 -85.240  1.00  0.00              
ATOM    204  ND1 HIS A  21      -5.162  20.255 -84.646  1.00  0.00              
ATOM    205  CD2 HIS A  21      -5.364  22.367 -85.169  1.00  0.00              
ATOM    206  CE1 HIS A  21      -4.065  20.867 -84.236  1.00  0.00              
ATOM    207  NE2 HIS A  21      -4.163  22.148 -84.541  1.00  0.00              
ATOM    208  H   HIS A  21      -9.821  20.641 -86.604  1.00  0.00              
ATOM    209  HA  HIS A  21      -8.194  22.662 -85.189  1.00  0.00              
ATOM    210 1HB  HIS A  21      -7.790  20.104 -85.108  1.00  0.00              
ATOM    211 2HB  HIS A  21      -7.136  20.287 -86.752  1.00  0.00              
ATOM    212  HD1 HIS A  21      -5.306  19.266 -84.601  1.00  0.00              
ATOM    213  HD2 HIS A  21      -5.632  23.370 -85.501  1.00  0.00              
ATOM    214  HE1 HIS A  21      -3.271  20.310 -83.738  1.00  0.00              
ATOM    215  N   ARG A  22      -8.135  22.289 -88.450  1.00  0.00              
ATOM    216  CA  ARG A  22      -7.754  22.912 -89.712  1.00  0.00              
ATOM    217  C   ARG A  22      -8.088  24.402 -89.788  1.00  0.00              
ATOM    218  O   ARG A  22      -7.232  25.221 -90.130  1.00  0.00              
ATOM    219  CB  ARG A  22      -8.344  22.163 -90.898  1.00  0.00              
ATOM    220  CG  ARG A  22      -7.724  20.801 -91.166  1.00  0.00              
ATOM    221  CD  ARG A  22      -8.342  20.059 -92.295  1.00  0.00              
ATOM    222  NE  ARG A  22      -7.781  18.737 -92.527  1.00  0.00              
ATOM    223  CZ  ARG A  22      -8.257  17.850 -93.422  1.00  0.00              
ATOM    224  NH1 ARG A  22      -9.321  18.122 -94.144  1.00  0.00              
ATOM    225  NH2 ARG A  22      -7.639  16.688 -93.538  1.00  0.00              
ATOM    226  H   ARG A  22      -8.681  21.439 -88.466  1.00  0.00              
ATOM    227  HA  ARG A  22      -6.672  22.861 -89.837  1.00  0.00              
ATOM    228 1HB  ARG A  22      -9.408  22.041 -90.700  1.00  0.00              
ATOM    229 2HB  ARG A  22      -8.208  22.797 -91.774  1.00  0.00              
ATOM    230 1HG  ARG A  22      -6.667  20.939 -91.394  1.00  0.00              
ATOM    231 2HG  ARG A  22      -7.826  20.191 -90.268  1.00  0.00              
ATOM    232 1HD  ARG A  22      -9.405  19.932 -92.096  1.00  0.00              
ATOM    233 2HD  ARG A  22      -8.210  20.634 -93.211  1.00  0.00              
ATOM    234  HE  ARG A  22      -6.991  18.286 -92.085  1.00  0.00              
ATOM    235 1HH1 ARG A  22      -9.793  19.008 -94.031  1.00  0.00              
ATOM    236 2HH1 ARG A  22      -9.662  17.443 -94.810  1.00  0.00              
ATOM    237 1HH2 ARG A  22      -6.833  16.488 -92.962  1.00  0.00              
ATOM    238 2HH2 ARG A  22      -7.975  16.005 -94.201  1.00  0.00              
ATOM    239  N   GLU A  23      -9.331  24.746 -89.476  1.00  0.00              
ATOM    240  CA  GLU A  23      -9.754  26.140 -89.523  1.00  0.00              
ATOM    241  C   GLU A  23      -9.057  26.985 -88.461  1.00  0.00              
ATOM    242  O   GLU A  23      -8.803  28.173 -88.675  1.00  0.00              
ATOM    243  CB  GLU A  23     -11.274  26.249 -89.364  1.00  0.00              
ATOM    244  CG  GLU A  23     -12.062  25.648 -90.520  1.00  0.00              
ATOM    245  CD  GLU A  23     -13.503  26.122 -90.558  1.00  0.00              
ATOM    246  OE1 GLU A  23     -14.263  25.648 -91.428  1.00  0.00              
ATOM    247  OE2 GLU A  23     -13.876  26.972 -89.723  1.00  0.00              
ATOM    248  H   GLU A  23      -9.998  24.039 -89.202  1.00  0.00              
ATOM    249  HA  GLU A  23      -9.479  26.578 -90.483  1.00  0.00              
ATOM    250 1HB  GLU A  23     -11.535  25.737 -88.438  1.00  0.00              
ATOM    251 2HB  GLU A  23     -11.510  27.309 -89.272  1.00  0.00              
ATOM    252 1HG  GLU A  23     -11.611  25.832 -91.495  1.00  0.00              
ATOM    253 2HG  GLU A  23     -12.048  24.579 -90.311  1.00  0.00              
ATOM    254  N   ALA A  24      -8.753  26.372 -87.319  1.00  0.00              
ATOM    255  CA  ALA A  24      -8.062  27.073 -86.240  1.00  0.00              
ATOM    256  C   ALA A  24      -6.661  27.427 -86.731  1.00  0.00              
ATOM    257  O   ALA A  24      -6.193  28.552 -86.565  1.00  0.00              
ATOM    258  CB  ALA A  24      -7.984  26.186 -85.001  1.00  0.00              
ATOM    259  H   ALA A  24      -9.004  25.402 -87.194  1.00  0.00              
ATOM    260  HA  ALA A  24      -8.607  27.989 -86.013  1.00  0.00              
ATOM    261 1HB  ALA A  24      -7.467  26.721 -84.204  1.00  0.00              
ATOM    262 2HB  ALA A  24      -8.991  25.931 -84.672  1.00  0.00              
ATOM    263 3HB  ALA A  24      -7.438  25.275 -85.240  1.00  0.00              
ATOM    264  N   LEU A  25      -6.001  26.461 -87.359  1.00  0.00              
ATOM    265  CA  LEU A  25      -4.664  26.679 -87.887  1.00  0.00              
ATOM    266  C   LEU A  25      -4.692  27.733 -88.999  1.00  0.00              
ATOM    267  O   LEU A  25      -3.794  28.573 -89.084  1.00  0.00              
ATOM    268  CB  LEU A  25      -4.076  25.360 -88.404  1.00  0.00              
ATOM    269  CG  LEU A  25      -2.652  25.455 -88.965  1.00  0.00              
ATOM    270  CD1 LEU A  25      -1.694  25.929 -87.879  1.00  0.00              
ATOM    271  CD2 LEU A  25      -2.226  24.098 -89.505  1.00  0.00              
ATOM    272  H   LEU A  25      -6.434  25.556 -87.474  1.00  0.00              
ATOM    273  HA  LEU A  25      -4.020  27.068 -87.100  1.00  0.00              
ATOM    274 1HB  LEU A  25      -4.075  24.791 -87.475  1.00  0.00              
ATOM    275 2HB  LEU A  25      -4.737  24.878 -89.124  1.00  0.00              
ATOM    276  HG  LEU A  25      -2.679  26.154 -89.801  1.00  0.00              
ATOM    277 1HD1 LEU A  25      -0.685  25.993 -88.287  1.00  0.00              
ATOM    278 2HD1 LEU A  25      -2.004  26.911 -87.524  1.00  0.00              
ATOM    279 3HD1 LEU A  25      -1.705  25.222 -87.051  1.00  0.00              
ATOM    280 1HD2 LEU A  25      -1.213  24.168 -89.904  1.00  0.00              
ATOM    281 2HD2 LEU A  25      -2.250  23.362 -88.701  1.00  0.00              
ATOM    282 3HD2 LEU A  25      -2.908  23.792 -90.299  1.00  0.00              
ATOM    283  N   ASP A  26      -5.722  27.695 -89.846  1.00  0.00              
ATOM    284  CA  ASP A  26      -5.842  28.674 -90.927  1.00  0.00              
ATOM    285  C   ASP A  26      -5.885  30.088 -90.343  1.00  0.00              
ATOM    286  O   ASP A  26      -5.221  30.998 -90.836  1.00  0.00              
ATOM    287  CB  ASP A  26      -7.120  28.451 -91.751  1.00  0.00              
ATOM    288  CG  ASP A  26      -7.088  27.171 -92.575  1.00  0.00              
ATOM    289  OD1 ASP A  26      -5.984  26.691 -92.916  1.00  0.00              
ATOM    290  OD2 ASP A  26      -8.182  26.660 -92.895  1.00  0.00              
ATOM    291  H   ASP A  26      -6.432  26.984 -89.745  1.00  0.00              
ATOM    292  HA  ASP A  26      -4.968  28.616 -91.576  1.00  0.00              
ATOM    293 1HB  ASP A  26      -8.033  28.492 -91.156  1.00  0.00              
ATOM    294 2HB  ASP A  26      -7.076  29.318 -92.411  1.00  0.00              
ATOM    295  N   PHE A  27      -6.673  30.264 -89.288  1.00  0.00              
ATOM    296  CA  PHE A  27      -6.799  31.569 -88.653  1.00  0.00              
ATOM    297  C   PHE A  27      -5.475  31.992 -88.026  1.00  0.00              
ATOM    298  O   PHE A  27      -5.069  33.146 -88.135  1.00  0.00              
ATOM    299  CB  PHE A  27      -7.893  31.528 -87.589  1.00  0.00              
ATOM    300  CG  PHE A  27      -8.083  32.830 -86.867  1.00  0.00              
ATOM    301  CD1 PHE A  27      -8.580  33.945 -87.534  1.00  0.00              
ATOM    302  CD2 PHE A  27      -7.755  32.945 -85.521  1.00  0.00              
ATOM    303  CE1 PHE A  27      -8.748  35.159 -86.868  1.00  0.00              
ATOM    304  CE2 PHE A  27      -7.920  34.156 -84.847  1.00  0.00              
ATOM    305  CZ  PHE A  27      -8.417  35.261 -85.524  1.00  0.00              
ATOM    306  H   PHE A  27      -7.195  29.484 -88.916  1.00  0.00              
ATOM    307  HA  PHE A  27      -7.049  32.322 -89.401  1.00  0.00              
ATOM    308 1HB  PHE A  27      -8.851  31.281 -88.045  1.00  0.00              
ATOM    309 2HB  PHE A  27      -7.650  30.784 -86.831  1.00  0.00              
ATOM    310  HD1 PHE A  27      -8.840  33.862 -88.590  1.00  0.00              
ATOM    311  HD2 PHE A  27      -7.364  32.075 -84.991  1.00  0.00              
ATOM    312  HE1 PHE A  27      -9.139  36.024 -87.403  1.00  0.00              
ATOM    313  HE2 PHE A  27      -7.659  34.236 -83.792  1.00  0.00              
ATOM    314  HZ  PHE A  27      -8.545  36.207 -85.000  1.00  0.00              
ATOM    315  N   ALA A  28      -4.798  31.050 -87.380  1.00  0.00              
ATOM    316  CA  ALA A  28      -3.519  31.346 -86.756  1.00  0.00              
ATOM    317  C   ALA A  28      -2.531  31.873 -87.792  1.00  0.00              
ATOM    318  O   ALA A  28      -1.750  32.774 -87.512  1.00  0.00              
ATOM    319  CB  ALA A  28      -2.961  30.092 -86.078  1.00  0.00              
ATOM    320  H   ALA A  28      -5.171  30.113 -87.318  1.00  0.00              
ATOM    321  HA  ALA A  28      -3.667  32.127 -86.009  1.00  0.00              
ATOM    322 1HB  ALA A  28      -2.003  30.326 -85.614  1.00  0.00              
ATOM    323 2HB  ALA A  28      -3.659  29.749 -85.314  1.00  0.00              
ATOM    324 3HB  ALA A  28      -2.822  29.308 -86.821  1.00  0.00              
ATOM    325  N   ASN A  29      -2.561  31.308 -88.994  1.00  0.00              
ATOM    326  CA  ASN A  29      -1.659  31.757 -90.046  1.00  0.00              
ATOM    327  C   ASN A  29      -1.962  33.186 -90.485  1.00  0.00              
ATOM    328  O   ASN A  29      -1.050  33.935 -90.825  1.00  0.00              
ATOM    329  CB  ASN A  29      -1.704  30.824 -91.242  1.00  0.00              
ATOM    330  CG  ASN A  29      -0.668  31.130 -92.288  1.00  0.00              
ATOM    331  OD1 ASN A  29       0.540  31.045 -92.038  1.00  0.00              
ATOM    332  ND2 ASN A  29      -1.132  31.565 -93.432  1.00  0.00              
ATOM    333  H   ASN A  29      -3.211  30.560 -89.189  1.00  0.00              
ATOM    334  HA  ASN A  29      -0.633  31.769 -89.674  1.00  0.00              
ATOM    335 1HB  ASN A  29      -1.765  29.743 -91.105  1.00  0.00              
ATOM    336 2HB  ASN A  29      -2.668  31.202 -91.581  1.00  0.00              
ATOM    337 1HD2 ASN A  29      -0.501  31.788 -94.175  1.00  0.00              
ATOM    338 2HD2 ASN A  29      -2.117  31.673 -93.563  1.00  0.00              
ATOM    339  N   ARG A  30      -3.236  33.565 -90.473  1.00  0.00              
ATOM    340  CA  ARG A  30      -3.601  34.928 -90.843  1.00  0.00              
ATOM    341  C   ARG A  30      -3.110  35.889 -89.755  1.00  0.00              
ATOM    342  O   ARG A  30      -2.657  36.988 -90.057  1.00  0.00              
ATOM    343  CB  ARG A  30      -5.112  35.045 -91.019  1.00  0.00              
ATOM    344  CG  ARG A  30      -5.639  34.246 -92.205  1.00  0.00              
ATOM    345  CD  ARG A  30      -7.137  34.413 -92.361  1.00  0.00              
ATOM    346  NE  ARG A  30      -7.496  35.792 -92.670  1.00  0.00              
ATOM    347  CZ  ARG A  30      -8.719  36.294 -92.538  1.00  0.00              
ATOM    348  NH1 ARG A  30      -9.709  35.528 -92.097  1.00  0.00              
ATOM    349  NH2 ARG A  30      -8.951  37.563 -92.842  1.00  0.00              
ATOM    350  H   ARG A  30      -3.963  32.916 -90.208  1.00  0.00              
ATOM    351  HA  ARG A  30      -3.109  35.201 -91.777  1.00  0.00              
ATOM    352 1HB  ARG A  30      -5.568  34.691 -90.096  1.00  0.00              
ATOM    353 2HB  ARG A  30      -5.335  36.104 -91.152  1.00  0.00              
ATOM    354 1HG  ARG A  30      -5.139  34.595 -93.109  1.00  0.00              
ATOM    355 2HG  ARG A  30      -5.405  33.193 -92.044  1.00  0.00              
ATOM    356 1HD  ARG A  30      -7.483  33.770 -93.170  1.00  0.00              
ATOM    357 2HD  ARG A  30      -7.624  34.122 -91.431  1.00  0.00              
ATOM    358  HE  ARG A  30      -6.917  36.547 -93.013  1.00  0.00              
ATOM    359 1HH1 ARG A  30      -9.530  34.562 -91.861  1.00  0.00              
ATOM    360 2HH1 ARG A  30     -10.637  35.914 -91.999  1.00  0.00              
ATOM    361 1HH2 ARG A  30      -8.195  38.146 -93.174  1.00  0.00              
ATOM    362 2HH2 ARG A  30      -9.881  37.941 -92.741  1.00  0.00              
ATOM    363  N   VAL A  31      -3.202  35.475 -88.491  1.00  0.00              
ATOM    364  CA  VAL A  31      -2.727  36.314 -87.395  1.00  0.00              
ATOM    365  C   VAL A  31      -1.205  36.436 -87.531  1.00  0.00              
ATOM    366  O   VAL A  31      -0.633  37.489 -87.267  1.00  0.00              
ATOM    367  CB  VAL A  31      -3.093  35.717 -86.011  1.00  0.00              
ATOM    368  CG1 VAL A  31      -2.531  36.594 -84.894  1.00  0.00              
ATOM    369  CG2 VAL A  31      -4.605  35.614 -85.871  1.00  0.00              
ATOM    370  H   VAL A  31      -3.603  34.572 -88.281  1.00  0.00              
ATOM    371  HA  VAL A  31      -3.138  37.322 -87.461  1.00  0.00              
ATOM    372  HB  VAL A  31      -2.695  34.704 -85.946  1.00  0.00              
ATOM    373 1HG1 VAL A  31      -2.794  36.165 -83.927  1.00  0.00              
ATOM    374 2HG1 VAL A  31      -1.446  36.647 -84.984  1.00  0.00              
ATOM    375 3HG1 VAL A  31      -2.952  37.596 -84.972  1.00  0.00              
ATOM    376 1HG2 VAL A  31      -4.853  35.193 -84.897  1.00  0.00              
ATOM    377 2HG2 VAL A  31      -5.046  36.607 -85.961  1.00  0.00              
ATOM    378 3HG2 VAL A  31      -5.000  34.968 -86.656  1.00  0.00              
ATOM    379  N   ARG A  32      -0.557  35.356 -87.962  1.00  0.00              
ATOM    380  CA  ARG A  32       0.885  35.387 -88.149  1.00  0.00              
ATOM    381  C   ARG A  32       1.304  36.376 -89.229  1.00  0.00              
ATOM    382  O   ARG A  32       2.297  37.087 -89.075  1.00  0.00              
ATOM    383  CB  ARG A  32       1.449  34.000 -88.422  1.00  0.00              
ATOM    384  CG  ARG A  32       2.927  33.970 -88.777  1.00  0.00              
ATOM    385  CD  ARG A  32       3.384  32.695 -89.387  1.00  0.00              
ATOM    386  NE  ARG A  32       2.800  32.404 -90.686  1.00  0.00              
ATOM    387  CZ  ARG A  32       3.191  32.971 -91.844  1.00  0.00              
ATOM    388  NH1 ARG A  32       4.137  33.883 -91.867  1.00  0.00              
ATOM    389  NH2 ARG A  32       2.580  32.602 -92.957  1.00  0.00              
ATOM    390  H   ARG A  32      -1.061  34.504 -88.163  1.00  0.00              
ATOM    391  HA  ARG A  32       1.369  35.724 -87.232  1.00  0.00              
ATOM    392 1HB  ARG A  32       1.283  33.407 -87.524  1.00  0.00              
ATOM    393 2HB  ARG A  32       0.874  33.580 -89.246  1.00  0.00              
ATOM    394 1HG  ARG A  32       3.130  34.773 -89.486  1.00  0.00              
ATOM    395 2HG  ARG A  32       3.505  34.134 -87.867  1.00  0.00              
ATOM    396 1HD  ARG A  32       4.465  32.732 -89.516  1.00  0.00              
ATOM    397 2HD  ARG A  32       3.126  31.872 -88.721  1.00  0.00              
ATOM    398  HE  ARG A  32       2.050  31.770 -90.928  1.00  0.00              
ATOM    399 1HH1 ARG A  32       4.582  34.167 -91.005  1.00  0.00              
ATOM    400 2HH1 ARG A  32       4.415  34.296 -92.745  1.00  0.00              
ATOM    401 1HH2 ARG A  32       1.842  31.912 -92.920  1.00  0.00              
ATOM    402 2HH2 ARG A  32       2.853  33.011 -93.838  1.00  0.00              
ATOM    403  N   ALA A  33       0.549  36.429 -90.325  1.00  0.00              
ATOM    404  CA  ALA A  33       0.857  37.353 -91.416  1.00  0.00              
ATOM    405  C   ALA A  33       0.698  38.787 -90.925  1.00  0.00              
ATOM    406  O   ALA A  33       1.491  39.668 -91.260  1.00  0.00              
ATOM    407  CB  ALA A  33      -0.066  37.097 -92.603  1.00  0.00              
ATOM    408  H   ALA A  33      -0.253  35.820 -90.407  1.00  0.00              
ATOM    409  HA  ALA A  33       1.894  37.204 -91.718  1.00  0.00              
ATOM    410 1HB  ALA A  33       0.176  37.792 -93.407  1.00  0.00              
ATOM    411 2HB  ALA A  33       0.069  36.074 -92.955  1.00  0.00              
ATOM    412 3HB  ALA A  33      -1.101  37.243 -92.297  1.00  0.00              
ATOM    413  N   LEU A  34      -0.338  39.012 -90.125  1.00  0.00              
ATOM    414  CA  LEU A  34      -0.605  40.323 -89.554  1.00  0.00              
ATOM    415  C   LEU A  34       0.577  40.736 -88.673  1.00  0.00              
ATOM    416  O   LEU A  34       1.063  41.867 -88.747  1.00  0.00              
ATOM    417  CB  LEU A  34      -1.892  40.262 -88.728  1.00  0.00              
ATOM    418  CG  LEU A  34      -2.190  41.414 -87.770  1.00  0.00              
ATOM    419  CD1 LEU A  34      -2.336  42.711 -88.547  1.00  0.00              
ATOM    420  CD2 LEU A  34      -3.459  41.107 -86.985  1.00  0.00              
ATOM    421  H   LEU A  34      -0.959  38.245 -89.908  1.00  0.00              
ATOM    422  HA  LEU A  34      -0.695  41.058 -90.353  1.00  0.00              
ATOM    423 1HB  LEU A  34      -2.622  40.276 -89.536  1.00  0.00              
ATOM    424 2HB  LEU A  34      -1.976  39.324 -88.179  1.00  0.00              
ATOM    425  HG  LEU A  34      -1.364  41.468 -87.061  1.00  0.00              
ATOM    426 1HD1 LEU A  34      -2.548  43.527 -87.857  1.00  0.00              
ATOM    427 2HD1 LEU A  34      -1.410  42.921 -89.082  1.00  0.00              
ATOM    428 3HD1 LEU A  34      -3.154  42.618 -89.260  1.00  0.00              
ATOM    429 1HD2 LEU A  34      -3.671  41.929 -86.301  1.00  0.00              
ATOM    430 2HD2 LEU A  34      -4.294  40.984 -87.675  1.00  0.00              
ATOM    431 3HD2 LEU A  34      -3.322  40.188 -86.415  1.00  0.00              
ATOM    432  N   ALA A  35       1.038  39.804 -87.844  1.00  0.00              
ATOM    433  CA  ALA A  35       2.160  40.050 -86.945  1.00  0.00              
ATOM    434  C   ALA A  35       3.413  40.451 -87.720  1.00  0.00              
ATOM    435  O   ALA A  35       4.149  41.348 -87.310  1.00  0.00              
ATOM    436  CB  ALA A  35       2.437  38.803 -86.110  1.00  0.00              
ATOM    437  H   ALA A  35       0.594  38.897 -87.840  1.00  0.00              
ATOM    438  HA  ALA A  35       1.906  40.882 -86.288  1.00  0.00              
ATOM    439 1HB  ALA A  35       3.276  38.994 -85.441  1.00  0.00              
ATOM    440 2HB  ALA A  35       1.553  38.555 -85.522  1.00  0.00              
ATOM    441 3HB  ALA A  35       2.681  37.971 -86.769  1.00  0.00              
ATOM    442  N   GLU A  36       3.653  39.776 -88.840  1.00  0.00              
ATOM    443  CA  GLU A  36       4.819  40.061 -89.669  1.00  0.00              
ATOM    444  C   GLU A  36       4.750  41.476 -90.240  1.00  0.00              
ATOM    445  O   GLU A  36       5.762  42.176 -90.304  1.00  0.00              
ATOM    446  CB  GLU A  36       4.934  39.039 -90.802  1.00  0.00              
ATOM    447  CG  GLU A  36       5.328  37.640 -90.349  1.00  0.00              
ATOM    448  CD  GLU A  36       5.589  36.738 -91.523  1.00  0.00              
ATOM    449  OE1 GLU A  36       5.398  37.172 -92.634  1.00  0.00              
ATOM    450  OE2 GLU A  36       6.085  35.656 -91.317  1.00  0.00              
ATOM    451  H   GLU A  36       3.013  39.048 -89.124  1.00  0.00              
ATOM    452  HA  GLU A  36       5.724  40.013 -89.063  1.00  0.00              
ATOM    453 1HB  GLU A  36       3.963  39.000 -91.296  1.00  0.00              
ATOM    454 2HB  GLU A  36       5.682  39.418 -91.499  1.00  0.00              
ATOM    455 1HG  GLU A  36       6.190  37.626 -89.683  1.00  0.00              
ATOM    456 2HG  GLU A  36       4.449  37.289 -89.810  1.00  0.00              
ATOM    457  N   ARG A  37       3.556  41.894 -90.651  1.00  0.00              
ATOM    458  CA  ARG A  37       3.364  43.224 -91.224  1.00  0.00              
ATOM    459  C   ARG A  37       3.553  44.347 -90.206  1.00  0.00              
ATOM    460  O   ARG A  37       4.112  45.398 -90.525  1.00  0.00              
ATOM    461  CB  ARG A  37       1.961  43.353 -91.830  1.00  0.00              
ATOM    462  CG  ARG A  37       1.656  42.408 -92.978  1.00  0.00              
ATOM    463  CD  ARG A  37       0.438  42.890 -93.762  1.00  0.00              
ATOM    464  NE  ARG A  37      -0.792  42.890 -92.972  1.00  0.00              
ATOM    465  CZ  ARG A  37      -1.512  41.804 -92.703  1.00  0.00              
ATOM    466  NH1 ARG A  37      -1.131  40.620 -93.162  1.00  0.00              
ATOM    467  NH2 ARG A  37      -2.619  41.903 -91.979  1.00  0.00              
ATOM    468  H   ARG A  37       2.762  41.276 -90.565  1.00  0.00              
ATOM    469  HA  ARG A  37       4.113  43.405 -91.996  1.00  0.00              
ATOM    470 1HB  ARG A  37       1.249  43.174 -91.026  1.00  0.00              
ATOM    471 2HB  ARG A  37       1.860  44.380 -92.182  1.00  0.00              
ATOM    472 1HG  ARG A  37       2.526  42.367 -93.634  1.00  0.00              
ATOM    473 2HG  ARG A  37       1.464  41.416 -92.568  1.00  0.00              
ATOM    474 1HD  ARG A  37       0.619  43.908 -94.106  1.00  0.00              
ATOM    475 2HD  ARG A  37       0.289  42.237 -94.621  1.00  0.00              
ATOM    476  HE  ARG A  37      -1.272  43.661 -92.526  1.00  0.00              
ATOM    477 1HH1 ARG A  37      -0.291  40.543 -93.717  1.00  0.00              
ATOM    478 2HH1 ARG A  37      -1.682  39.800 -92.954  1.00  0.00              
ATOM    479 1HH2 ARG A  37      -2.913  42.806 -91.633  1.00  0.00              
ATOM    480 2HH2 ARG A  37      -3.163  41.077 -91.778  1.00  0.00              
ATOM    481  N   GLU A  38       3.084  44.120 -88.983  1.00  0.00              
ATOM    482  CA  GLU A  38       3.165  45.123 -87.927  1.00  0.00              
ATOM    483  C   GLU A  38       4.398  45.024 -87.036  1.00  0.00              
ATOM    484  O   GLU A  38       4.564  45.822 -86.108  1.00  0.00              
ATOM    485  CB  GLU A  38       1.907  45.048 -87.062  1.00  0.00              
ATOM    486  CG  GLU A  38       0.622  45.238 -87.851  1.00  0.00              
ATOM    487  CD  GLU A  38       0.540  46.605 -88.500  1.00  0.00              
ATOM    488  OE1 GLU A  38      -0.338  46.804 -89.366  1.00  0.00              
ATOM    489  OE2 GLU A  38       1.351  47.483 -88.138  1.00  0.00              
ATOM    490  H   GLU A  38       2.659  43.226 -88.781  1.00  0.00              
ATOM    491  HA  GLU A  38       3.235  46.118 -88.367  1.00  0.00              
ATOM    492 1HB  GLU A  38       1.908  44.069 -86.583  1.00  0.00              
ATOM    493 2HB  GLU A  38       1.996  45.825 -86.302  1.00  0.00              
ATOM    494 1HG  GLU A  38       0.466  44.477 -88.615  1.00  0.00              
ATOM    495 2HG  GLU A  38      -0.157  45.157 -87.095  1.00  0.00              
ATOM    496  N   ASN A  39       5.254  44.047 -87.306  1.00  0.00              
ATOM    497  CA  ASN A  39       6.466  43.859 -86.520  1.00  0.00              
ATOM    498  C   ASN A  39       6.199  43.657 -85.028  1.00  0.00              
ATOM    499  O   ASN A  39       6.970  44.111 -84.180  1.00  0.00              
ATOM    500  CB  ASN A  39       7.412  45.048 -86.715  1.00  0.00              
ATOM    501  CG  ASN A  39       7.893  45.175 -88.145  1.00  0.00              
ATOM    502  OD1 ASN A  39       8.417  44.221 -88.720  1.00  0.00              
ATOM    503  ND2 ASN A  39       7.720  46.355 -88.727  1.00  0.00              
ATOM    504  H   ASN A  39       5.063  43.419 -88.073  1.00  0.00              
ATOM    505  HA  ASN A  39       6.977  42.950 -86.840  1.00  0.00              
ATOM    506 1HB  ASN A  39       7.163  46.031 -86.314  1.00  0.00              
ATOM    507 2HB  ASN A  39       8.202  44.600 -86.112  1.00  0.00              
ATOM    508 1HD2 ASN A  39       8.019  46.495 -89.672  1.00  0.00              
ATOM    509 2HD2 ASN A  39       7.291  47.103 -88.222  1.00  0.00              
ATOM    510  N   HIS A  40       5.101  42.977 -84.710  1.00  0.00              
ATOM    511  CA  HIS A  40       4.756  42.693 -83.323  1.00  0.00              
ATOM    512  C   HIS A  40       4.101  41.323 -83.337  1.00  0.00              
ATOM    513  O   HIS A  40       3.101  41.107 -84.024  1.00  0.00              
ATOM    514  CB  HIS A  40       3.804  43.753 -82.769  1.00  0.00              
ATOM    515  CG  HIS A  40       3.675  43.721 -81.278  1.00  0.00              
ATOM    516  ND1 HIS A  40       4.761  43.814 -80.435  1.00  0.00              
ATOM    517  CD2 HIS A  40       2.588  43.602 -80.479  1.00  0.00              
ATOM    518  CE1 HIS A  40       4.350  43.755 -79.181  1.00  0.00              
ATOM    519  NE2 HIS A  40       3.035  43.627 -79.180  1.00  0.00              
ATOM    520  H   HIS A  40       4.491  42.649 -85.446  1.00  0.00              
ATOM    521  HA  HIS A  40       5.662  42.668 -82.718  1.00  0.00              
ATOM    522 1HB  HIS A  40       4.158  44.751 -83.031  1.00  0.00              
ATOM    523 2HB  HIS A  40       2.803  43.606 -83.173  1.00  0.00              
ATOM    524  HD2 HIS A  40       1.523  43.501 -80.688  1.00  0.00              
ATOM    525  HE1 HIS A  40       5.064  43.812 -78.360  1.00  0.00              
ATOM    526  HE2 HIS A  40       2.446  43.558 -78.362  1.00  0.00              
ATOM    527  N   HIS A  41       4.668  40.401 -82.570  1.00  0.00              
ATOM    528  CA  HIS A  41       4.186  39.033 -82.566  1.00  0.00              
ATOM    529  C   HIS A  41       3.490  38.571 -81.307  1.00  0.00              
ATOM    530  O   HIS A  41       3.889  38.903 -80.194  1.00  0.00              
ATOM    531  CB  HIS A  41       5.354  38.085 -82.854  1.00  0.00              
ATOM    532  CG  HIS A  41       5.761  38.052 -84.295  1.00  0.00              
ATOM    533  ND1 HIS A  41       5.408  37.025 -85.144  1.00  0.00              
ATOM    534  CD2 HIS A  41       6.491  38.919 -85.035  1.00  0.00              
ATOM    535  CE1 HIS A  41       5.903  37.262 -86.347  1.00  0.00              
ATOM    536  NE2 HIS A  41       6.564  38.405 -86.306  1.00  0.00              
ATOM    537  H   HIS A  41       5.447  40.650 -81.978  1.00  0.00              
ATOM    538  HA  HIS A  41       3.423  38.911 -83.334  1.00  0.00              
ATOM    539 1HB  HIS A  41       6.235  38.390 -82.289  1.00  0.00              
ATOM    540 2HB  HIS A  41       5.085  37.064 -82.583  1.00  0.00              
ATOM    541  HD2 HIS A  41       6.979  39.865 -84.800  1.00  0.00              
ATOM    542  HE1 HIS A  41       5.733  36.563 -87.165  1.00  0.00              
ATOM    543  HE2 HIS A  41       7.048  38.838 -87.080  1.00  0.00              
ATOM    544  N   PRO A  42       2.444  37.758 -81.473  1.00  0.00              
ATOM    545  CA  PRO A  42       1.672  37.235 -80.350  1.00  0.00              
ATOM    546  C   PRO A  42       2.186  35.878 -79.918  1.00  0.00              
ATOM    547  O   PRO A  42       3.156  35.350 -80.471  1.00  0.00              
ATOM    548  CB  PRO A  42       0.293  37.082 -80.960  1.00  0.00              
ATOM    549  CG  PRO A  42       0.643  36.490 -82.317  1.00  0.00              
ATOM    550  CD  PRO A  42       1.852  37.323 -82.757  1.00  0.00              
ATOM    551  HA  PRO A  42       1.745  37.866 -79.452  1.00  0.00              
ATOM    552 1HB  PRO A  42      -0.344  36.421 -80.354  1.00  0.00              
ATOM    553 2HB  PRO A  42      -0.225  38.050 -81.034  1.00  0.00              
ATOM    554 1HG  PRO A  42       0.883  35.420 -82.234  1.00  0.00              
ATOM    555 2HG  PRO A  42      -0.200  36.577 -83.018  1.00  0.00              
ATOM    556 1HD  PRO A  42       2.570  36.735 -83.347  1.00  0.00              
ATOM    557 2HD  PRO A  42       1.560  38.186 -83.374  1.00  0.00              
ATOM    558  N   ARG A  43       1.540  35.338 -78.892  1.00  0.00              
ATOM    559  CA  ARG A  43       1.792  33.970 -78.486  1.00  0.00              
ATOM    560  C   ARG A  43       0.466  33.341 -78.920  1.00  0.00              
ATOM    561  O   ARG A  43      -0.614  33.770 -78.488  1.00  0.00              
ATOM    562  CB  ARG A  43       2.145  33.774 -77.019  1.00  0.00              
ATOM    563  CG  ARG A  43       2.556  32.359 -76.643  1.00  0.00              
ATOM    564  CD  ARG A  43       2.990  32.202 -75.232  1.00  0.00              
ATOM    565  NE  ARG A  43       1.916  32.298 -74.256  1.00  0.00              
ATOM    566  CZ  ARG A  43       2.090  32.263 -72.921  1.00  0.00              
ATOM    567  NH1 ARG A  43       3.284  32.095 -72.397  1.00  0.00              
ATOM    568  NH2 ARG A  43       1.023  32.376 -72.149  1.00  0.00              
ATOM    569  H   ARG A  43       0.861  35.885 -78.383  1.00  0.00              
ATOM    570  HA  ARG A  43       2.664  33.583 -79.015  1.00  0.00              
ATOM    571 1HB  ARG A  43       2.963  34.457 -76.795  1.00  0.00              
ATOM    572 2HB  ARG A  43       1.266  34.058 -76.440  1.00  0.00              
ATOM    573 1HG  ARG A  43       1.707  31.696 -76.809  1.00  0.00              
ATOM    574 2HG  ARG A  43       3.384  32.057 -77.286  1.00  0.00              
ATOM    575 1HD  ARG A  43       3.454  31.224 -75.111  1.00  0.00              
ATOM    576 2HD  ARG A  43       3.716  32.979 -74.996  1.00  0.00              
ATOM    577  HE  ARG A  43       0.921  32.402 -74.402  1.00  0.00              
ATOM    578 1HH1 ARG A  43       4.088  31.992 -73.001  1.00  0.00              
ATOM    579 2HH1 ARG A  43       3.393  32.071 -71.394  1.00  0.00              
ATOM    580 1HH2 ARG A  43       0.110  32.486 -72.568  1.00  0.00              
ATOM    581 2HH2 ARG A  43       1.125  32.351 -71.145  1.00  0.00              
ATOM    582  N   VAL A  44       0.550  32.360 -79.811  1.00  0.00              
ATOM    583  CA  VAL A  44      -0.631  31.683 -80.326  1.00  0.00              
ATOM    584  C   VAL A  44      -0.720  30.268 -79.805  1.00  0.00              
ATOM    585  O   VAL A  44       0.270  29.537 -79.815  1.00  0.00              
ATOM    586  CB  VAL A  44      -0.642  31.650 -81.866  1.00  0.00              
ATOM    587  CG1 VAL A  44      -1.857  30.889 -82.374  1.00  0.00              
ATOM    588  CG2 VAL A  44      -0.626  33.063 -82.429  1.00  0.00              
ATOM    589  H   VAL A  44       1.462  32.077 -80.140  1.00  0.00              
ATOM    590  HA  VAL A  44      -1.546  32.167 -79.983  1.00  0.00              
ATOM    591  HB  VAL A  44       0.267  31.160 -82.216  1.00  0.00              
ATOM    592 1HG1 VAL A  44      -1.849  30.875 -83.464  1.00  0.00              
ATOM    593 2HG1 VAL A  44      -1.829  29.866 -81.999  1.00  0.00              
ATOM    594 3HG1 VAL A  44      -2.766  31.379 -82.025  1.00  0.00              
ATOM    595 1HG2 VAL A  44      -0.634  33.021 -83.518  1.00  0.00              
ATOM    596 2HG2 VAL A  44      -1.507  33.602 -82.080  1.00  0.00              
ATOM    597 3HG2 VAL A  44       0.273  33.579 -82.093  1.00  0.00              
ATOM    598  N   THR A  45      -1.903  29.872 -79.359  1.00  0.00              
ATOM    599  CA  THR A  45      -2.100  28.505 -78.896  1.00  0.00              
ATOM    600  C   THR A  45      -3.180  27.919 -79.794  1.00  0.00              
ATOM    601  O   THR A  45      -4.316  28.397 -79.812  1.00  0.00              
ATOM    602  CB  THR A  45      -2.525  28.424 -77.418  1.00  0.00              
ATOM    603  OG1 THR A  45      -1.514  29.017 -76.594  1.00  0.00              
ATOM    604  CG2 THR A  45      -2.730  26.975 -77.001  1.00  0.00              
ATOM    605  H   THR A  45      -2.681  30.516 -79.336  1.00  0.00              
ATOM    606  HA  THR A  45      -1.174  27.940 -79.009  1.00  0.00              
ATOM    607  HB  THR A  45      -3.457  28.974 -77.287  1.00  0.00              
ATOM    608  HG1 THR A  45      -0.798  28.389 -76.465  1.00  0.00              
ATOM    609 1HG2 THR A  45      -3.030  26.939 -75.954  1.00  0.00              
ATOM    610 2HG2 THR A  45      -3.506  26.525 -77.619  1.00  0.00              
ATOM    611 3HG2 THR A  45      -1.798  26.426 -77.131  1.00  0.00              
ATOM    612  N   ALA A  46      -2.804  26.901 -80.560  1.00  0.00              
ATOM    613  CA  ALA A  46      -3.706  26.251 -81.495  1.00  0.00              
ATOM    614  C   ALA A  46      -4.027  24.836 -81.048  1.00  0.00              
ATOM    615  O   ALA A  46      -3.132  24.048 -80.734  1.00  0.00              
ATOM    616  CB  ALA A  46      -3.108  26.247 -82.894  1.00  0.00              
ATOM    617  H   ALA A  46      -1.852  26.571 -80.484  1.00  0.00              
ATOM    618  HA  ALA A  46      -4.644  26.806 -81.520  1.00  0.00              
ATOM    619 1HB  ALA A  46      -3.796  25.755 -83.582  1.00  0.00              
ATOM    620 2HB  ALA A  46      -2.940  27.273 -83.222  1.00  0.00              
ATOM    621 3HB  ALA A  46      -2.161  25.709 -82.883  1.00  0.00              
ATOM    622  N   GLU A  47      -5.311  24.523 -81.005  1.00  0.00              
ATOM    623  CA  GLU A  47      -5.755  23.192 -80.628  1.00  0.00              
ATOM    624  C   GLU A  47      -7.052  22.925 -81.360  1.00  0.00              
ATOM    625  O   GLU A  47      -7.576  23.807 -82.035  1.00  0.00              
ATOM    626  CB  GLU A  47      -5.944  23.067 -79.115  1.00  0.00              
ATOM    627  CG  GLU A  47      -7.052  23.941 -78.545  1.00  0.00              
ATOM    628  CD  GLU A  47      -7.125  23.825 -77.048  1.00  0.00              
ATOM    629  OE1 GLU A  47      -7.369  22.744 -76.567  1.00  0.00              
ATOM    630  OE2 GLU A  47      -6.827  24.788 -76.382  1.00  0.00              
ATOM    631  H   GLU A  47      -6.000  25.224 -81.239  1.00  0.00              
ATOM    632  HA  GLU A  47      -5.015  22.454 -80.938  1.00  0.00              
ATOM    633 1HB  GLU A  47      -6.165  22.020 -78.907  1.00  0.00              
ATOM    634 2HB  GLU A  47      -4.995  23.337 -78.651  1.00  0.00              
ATOM    635 1HG  GLU A  47      -6.962  24.991 -78.822  1.00  0.00              
ATOM    636 2HG  GLU A  47      -7.958  23.527 -78.986  1.00  0.00              
ATOM    637  N   PHE A  48      -7.560  21.706 -81.255  1.00  0.00              
ATOM    638  CA  PHE A  48      -8.806  21.387 -81.926  1.00  0.00              
ATOM    639  C   PHE A  48      -9.896  22.375 -81.536  1.00  0.00              
ATOM    640  O   PHE A  48     -10.195  22.543 -80.356  1.00  0.00              
ATOM    641  CB  PHE A  48      -9.241  19.958 -81.596  1.00  0.00              
ATOM    642  CG  PHE A  48     -10.357  19.449 -82.463  1.00  0.00              
ATOM    643  CD1 PHE A  48     -10.085  18.751 -83.631  1.00  0.00              
ATOM    644  CD2 PHE A  48     -11.681  19.667 -82.114  1.00  0.00              
ATOM    645  CE1 PHE A  48     -11.111  18.283 -84.429  1.00  0.00              
ATOM    646  CE2 PHE A  48     -12.709  19.199 -82.910  1.00  0.00              
ATOM    647  CZ  PHE A  48     -12.423  18.506 -84.069  1.00  0.00              
ATOM    648  H   PHE A  48      -7.095  20.991 -80.715  1.00  0.00              
ATOM    649  HA  PHE A  48      -8.677  21.471 -83.006  1.00  0.00              
ATOM    650 1HB  PHE A  48      -8.406  19.271 -81.728  1.00  0.00              
ATOM    651 2HB  PHE A  48      -9.596  19.903 -80.568  1.00  0.00              
ATOM    652  HD1 PHE A  48      -9.048  18.574 -83.915  1.00  0.00              
ATOM    653  HD2 PHE A  48     -11.907  20.215 -81.198  1.00  0.00              
ATOM    654  HE1 PHE A  48     -10.883  17.737 -85.344  1.00  0.00              
ATOM    655  HE2 PHE A  48     -13.746  19.377 -82.623  1.00  0.00              
ATOM    656  HZ  PHE A  48     -13.232  18.138 -84.698  1.00  0.00              
ATOM    657  N   GLY A  49     -10.465  23.038 -82.539  1.00  0.00              
ATOM    658  CA  GLY A  49     -11.549  23.977 -82.311  1.00  0.00              
ATOM    659  C   GLY A  49     -11.263  25.310 -81.641  1.00  0.00              
ATOM    660  O   GLY A  49     -12.203  26.037 -81.316  1.00  0.00              
ATOM    661  H   GLY A  49     -10.136  22.886 -83.482  1.00  0.00              
ATOM    662 1HA  GLY A  49     -11.998  24.242 -83.268  1.00  0.00              
ATOM    663 2HA  GLY A  49     -12.300  23.507 -81.677  1.00  0.00              
ATOM    664  N   ARG A  50      -9.999  25.661 -81.433  1.00  0.00              
ATOM    665  CA  ARG A  50      -9.725  26.934 -80.790  1.00  0.00              
ATOM    666  C   ARG A  50      -8.340  27.493 -80.999  1.00  0.00              
ATOM    667  O   ARG A  50      -7.352  26.761 -81.069  1.00  0.00              
ATOM    668  CB  ARG A  50      -9.957  26.819 -79.287  1.00  0.00              
ATOM    669  CG  ARG A  50      -9.809  28.136 -78.512  1.00  0.00              
ATOM    670  CD  ARG A  50     -10.205  27.982 -77.046  1.00  0.00              
ATOM    671  NE  ARG A  50      -9.323  27.072 -76.320  1.00  0.00              
ATOM    672  CZ  ARG A  50      -9.424  26.816 -75.019  1.00  0.00              
ATOM    673  NH1 ARG A  50     -10.372  27.401 -74.299  1.00  0.00              
ATOM    674  NH2 ARG A  50      -8.576  25.980 -74.435  1.00  0.00              
ATOM    675  H   ARG A  50      -9.226  25.072 -81.707  1.00  0.00              
ATOM    676  HA  ARG A  50     -10.378  27.704 -81.203  1.00  0.00              
ATOM    677 1HB  ARG A  50     -10.965  26.431 -79.149  1.00  0.00              
ATOM    678 2HB  ARG A  50      -9.235  26.096 -78.908  1.00  0.00              
ATOM    679 1HG  ARG A  50      -8.769  28.458 -78.570  1.00  0.00              
ATOM    680 2HG  ARG A  50     -10.448  28.886 -78.979  1.00  0.00              
ATOM    681 1HD  ARG A  50     -10.164  28.958 -76.564  1.00  0.00              
ATOM    682 2HD  ARG A  50     -11.221  27.593 -76.993  1.00  0.00              
ATOM    683  HE  ARG A  50      -8.544  26.523 -76.658  1.00  0.00              
ATOM    684 1HH1 ARG A  50     -11.017  28.040 -74.742  1.00  0.00              
ATOM    685 2HH1 ARG A  50     -10.445  27.204 -73.311  1.00  0.00              
ATOM    686 1HH2 ARG A  50      -7.851  25.537 -74.982  1.00  0.00              
ATOM    687 2HH2 ARG A  50      -8.658  25.791 -73.447  1.00  0.00              
ATOM    688  N   VAL A  51      -8.286  28.813 -81.105  1.00  0.00              
ATOM    689  CA  VAL A  51      -7.026  29.521 -81.206  1.00  0.00              
ATOM    690  C   VAL A  51      -7.065  30.581 -80.121  1.00  0.00              
ATOM    691  O   VAL A  51      -8.021  31.356 -80.037  1.00  0.00              
ATOM    692  CB  VAL A  51      -6.837  30.259 -82.542  1.00  0.00              
ATOM    693  CG1 VAL A  51      -5.531  31.054 -82.501  1.00  0.00              
ATOM    694  CG2 VAL A  51      -6.816  29.274 -83.694  1.00  0.00              
ATOM    695  H   VAL A  51      -9.148  29.339 -81.116  1.00  0.00              
ATOM    696  HA  VAL A  51      -6.182  28.858 -81.011  1.00  0.00              
ATOM    697  HB  VAL A  51      -7.689  30.919 -82.705  1.00  0.00              
ATOM    698 1HG1 VAL A  51      -5.394  31.579 -83.447  1.00  0.00              
ATOM    699 2HG1 VAL A  51      -5.571  31.778 -81.688  1.00  0.00              
ATOM    700 3HG1 VAL A  51      -4.695  30.373 -82.341  1.00  0.00              
ATOM    701 1HG2 VAL A  51      -6.682  29.813 -84.632  1.00  0.00              
ATOM    702 2HG2 VAL A  51      -5.993  28.573 -83.557  1.00  0.00              
ATOM    703 3HG2 VAL A  51      -7.758  28.726 -83.722  1.00  0.00              
ATOM    704  N   THR A  52      -6.049  30.593 -79.270  1.00  0.00              
ATOM    705  CA  THR A  52      -5.946  31.609 -78.237  1.00  0.00              
ATOM    706  C   THR A  52      -4.855  32.555 -78.722  1.00  0.00              
ATOM    707  O   THR A  52      -3.770  32.120 -79.133  1.00  0.00              
ATOM    708  CB  THR A  52      -5.530  31.019 -76.880  1.00  0.00              
ATOM    709  OG1 THR A  52      -6.496  30.049 -76.464  1.00  0.00              
ATOM    710  CG2 THR A  52      -5.455  32.114 -75.821  1.00  0.00              
ATOM    711  H   THR A  52      -5.332  29.885 -79.337  1.00  0.00              
ATOM    712  HA  THR A  52      -6.894  32.139 -78.145  1.00  0.00              
ATOM    713  HB  THR A  52      -4.553  30.547 -76.983  1.00  0.00              
ATOM    714  HG1 THR A  52      -6.334  29.220 -76.921  1.00  0.00              
ATOM    715 1HG2 THR A  52      -5.159  31.677 -74.868  1.00  0.00              
ATOM    716 2HG2 THR A  52      -4.721  32.861 -76.122  1.00  0.00              
ATOM    717 3HG2 THR A  52      -6.431  32.585 -75.717  1.00  0.00              
ATOM    718  N   VAL A  53      -5.157  33.845 -78.704  1.00  0.00              
ATOM    719  CA  VAL A  53      -4.216  34.862 -79.141  1.00  0.00              
ATOM    720  C   VAL A  53      -3.886  35.746 -77.949  1.00  0.00              
ATOM    721  O   VAL A  53      -4.787  36.270 -77.291  1.00  0.00              
ATOM    722  CB  VAL A  53      -4.822  35.738 -80.272  1.00  0.00              
ATOM    723  CG1 VAL A  53      -3.787  36.741 -80.763  1.00  0.00              
ATOM    724  CG2 VAL A  53      -5.312  34.861 -81.421  1.00  0.00              
ATOM    725  H   VAL A  53      -6.070  34.127 -78.376  1.00  0.00              
ATOM    726  HA  VAL A  53      -3.277  34.417 -79.473  1.00  0.00              
ATOM    727  HB  VAL A  53      -5.692  36.266 -79.883  1.00  0.00              
ATOM    728 1HG1 VAL A  53      -4.220  37.352 -81.556  1.00  0.00              
ATOM    729 2HG1 VAL A  53      -3.482  37.383 -79.937  1.00  0.00              
ATOM    730 3HG1 VAL A  53      -2.919  36.208 -81.150  1.00  0.00              
ATOM    731 1HG2 VAL A  53      -5.734  35.489 -82.205  1.00  0.00              
ATOM    732 2HG2 VAL A  53      -4.475  34.290 -81.824  1.00  0.00              
ATOM    733 3HG2 VAL A  53      -6.077  34.175 -81.055  1.00  0.00              
ATOM    734  N   GLU A  54      -2.596  35.899 -77.676  1.00  0.00              
ATOM    735  CA  GLU A  54      -2.137  36.731 -76.569  1.00  0.00              
ATOM    736  C   GLU A  54      -1.176  37.783 -77.092  1.00  0.00              
ATOM    737  O   GLU A  54      -0.222  37.464 -77.809  1.00  0.00              
ATOM    738  CB  GLU A  54      -1.411  35.891 -75.519  1.00  0.00              
ATOM    739  CG  GLU A  54      -2.232  34.786 -74.899  1.00  0.00              
ATOM    740  CD  GLU A  54      -1.391  33.912 -73.999  1.00  0.00              
ATOM    741  OE1 GLU A  54      -1.139  34.299 -72.839  1.00  0.00              
ATOM    742  OE2 GLU A  54      -0.956  32.842 -74.460  1.00  0.00              
ATOM    743  H   GLU A  54      -1.914  35.426 -78.251  1.00  0.00              
ATOM    744  HA  GLU A  54      -2.985  37.251 -76.121  1.00  0.00              
ATOM    745 1HB  GLU A  54      -0.540  35.454 -76.008  1.00  0.00              
ATOM    746 2HB  GLU A  54      -1.084  36.574 -74.735  1.00  0.00              
ATOM    747 1HG  GLU A  54      -3.098  35.148 -74.345  1.00  0.00              
ATOM    748 2HG  GLU A  54      -2.568  34.205 -75.756  1.00  0.00              
ATOM    749  N   TRP A  55      -1.438  39.035 -76.731  1.00  0.00              
ATOM    750  CA  TRP A  55      -0.602  40.155 -77.130  1.00  0.00              
ATOM    751  C   TRP A  55      -0.061  40.884 -75.913  1.00  0.00              
ATOM    752  O   TRP A  55      -0.812  41.223 -75.000  1.00  0.00              
ATOM    753  CB  TRP A  55      -1.389  41.198 -77.933  1.00  0.00              
ATOM    754  CG  TRP A  55      -1.985  40.739 -79.215  1.00  0.00              
ATOM    755  CD1 TRP A  55      -3.303  40.467 -79.457  1.00  0.00              
ATOM    756  CD2 TRP A  55      -1.298  40.523 -80.451  1.00  0.00              
ATOM    757  NE1 TRP A  55      -3.479  40.099 -80.768  1.00  0.00              
ATOM    758  CE2 TRP A  55      -2.264  40.121 -81.400  1.00  0.00              
ATOM    759  CE3 TRP A  55       0.041  40.631 -80.850  1.00  0.00              
ATOM    760  CZ2 TRP A  55      -1.933  39.825 -82.725  1.00  0.00              
ATOM    761  CZ3 TRP A  55       0.368  40.339 -82.171  1.00  0.00              
ATOM    762  CH2 TRP A  55      -0.617  39.938 -83.090  1.00  0.00              
ATOM    763  H   TRP A  55      -2.251  39.208 -76.157  1.00  0.00              
ATOM    764  HA  TRP A  55       0.259  39.792 -77.691  1.00  0.00              
ATOM    765 1HB  TRP A  55      -2.230  41.569 -77.347  1.00  0.00              
ATOM    766 2HB  TRP A  55      -0.740  42.031 -78.205  1.00  0.00              
ATOM    767  HD1 TRP A  55      -3.990  40.575 -78.620  1.00  0.00              
ATOM    768  HE1 TRP A  55      -4.359  39.852 -81.197  1.00  0.00              
ATOM    769  HE3 TRP A  55       0.841  40.936 -80.176  1.00  0.00              
ATOM    770  HZ2 TRP A  55      -2.725  39.521 -83.410  1.00  0.00              
ATOM    771  HZ3 TRP A  55       1.411  40.429 -82.476  1.00  0.00              
ATOM    772  HH2 TRP A  55      -0.325  39.712 -84.116  1.00  0.00              
ATOM    773  N   TRP A  56       1.244  41.116 -75.894  1.00  0.00              
ATOM    774  CA  TRP A  56       1.845  41.919 -74.838  1.00  0.00              
ATOM    775  C   TRP A  56       3.194  42.403 -75.323  1.00  0.00              
ATOM    776  O   TRP A  56       3.718  41.926 -76.333  1.00  0.00              
ATOM    777  CB  TRP A  56       1.961  41.160 -73.502  1.00  0.00              
ATOM    778  CG  TRP A  56       3.083  40.186 -73.382  1.00  0.00              
ATOM    779  CD1 TRP A  56       4.343  40.430 -72.912  1.00  0.00              
ATOM    780  CD2 TRP A  56       3.032  38.791 -73.692  1.00  0.00              
ATOM    781  NE1 TRP A  56       5.079  39.268 -72.906  1.00  0.00              
ATOM    782  CE2 TRP A  56       4.298  38.247 -73.382  1.00  0.00              
ATOM    783  CE3 TRP A  56       2.037  37.946 -74.202  1.00  0.00              
ATOM    784  CZ2 TRP A  56       4.595  36.888 -73.564  1.00  0.00              
ATOM    785  CZ3 TRP A  56       2.331  36.597 -74.383  1.00  0.00              
ATOM    786  CH2 TRP A  56       3.600  36.082 -74.065  1.00  0.00              
ATOM    787  H   TRP A  56       1.835  40.734 -76.618  1.00  0.00              
ATOM    788  HA  TRP A  56       1.218  42.786 -74.631  1.00  0.00              
ATOM    789 1HB  TRP A  56       2.108  41.862 -72.681  1.00  0.00              
ATOM    790 2HB  TRP A  56       1.059  40.575 -73.323  1.00  0.00              
ATOM    791  HD1 TRP A  56       4.572  41.455 -72.625  1.00  0.00              
ATOM    792  HE1 TRP A  56       6.038  39.180 -72.602  1.00  0.00              
ATOM    793  HE3 TRP A  56       1.039  38.296 -74.463  1.00  0.00              
ATOM    794  HZ2 TRP A  56       5.590  36.527 -73.303  1.00  0.00              
ATOM    795  HZ3 TRP A  56       1.550  35.948 -74.779  1.00  0.00              
ATOM    796  HH2 TRP A  56       3.798  35.021 -74.220  1.00  0.00              
ATOM    797  N   THR A  57       3.728  43.393 -74.625  1.00  0.00              
ATOM    798  CA  THR A  57       5.016  43.962 -74.962  1.00  0.00              
ATOM    799  C   THR A  57       5.970  43.615 -73.829  1.00  0.00              
ATOM    800  O   THR A  57       5.836  44.111 -72.711  1.00  0.00              
ATOM    801  CB  THR A  57       4.901  45.484 -75.129  1.00  0.00              
ATOM    802  OG1 THR A  57       3.946  45.768 -76.162  1.00  0.00              
ATOM    803  CG2 THR A  57       6.242  46.085 -75.514  1.00  0.00              
ATOM    804  H   THR A  57       3.219  43.761 -73.834  1.00  0.00              
ATOM    805  HA  THR A  57       5.386  43.516 -75.886  1.00  0.00              
ATOM    806  HB  THR A  57       4.567  45.920 -74.187  1.00  0.00              
ATOM    807  HG1 THR A  57       3.058  45.694 -75.805  1.00  0.00              
ATOM    808 1HG2 THR A  57       6.137  47.164 -75.627  1.00  0.00              
ATOM    809 2HG2 THR A  57       6.974  45.870 -74.735  1.00  0.00              
ATOM    810 3HG2 THR A  57       6.576  45.652 -76.456  1.00  0.00              
ATOM    811  N   HIS A  58       6.920  42.737 -74.132  1.00  0.00              
ATOM    812  CA  HIS A  58       7.898  42.270 -73.156  1.00  0.00              
ATOM    813  C   HIS A  58       8.617  43.368 -72.385  1.00  0.00              
ATOM    814  O   HIS A  58       8.640  43.354 -71.154  1.00  0.00              
ATOM    815  CB  HIS A  58       8.949  41.391 -73.838  1.00  0.00              
ATOM    816  CG  HIS A  58      10.052  40.954 -72.924  1.00  0.00              
ATOM    817  ND1 HIS A  58       9.852  40.067 -71.887  1.00  0.00              
ATOM    818  CD2 HIS A  58      11.359  41.303 -72.871  1.00  0.00              
ATOM    819  CE1 HIS A  58      10.988  39.889 -71.237  1.00  0.00              
ATOM    820  NE2 HIS A  58      11.918  40.628 -71.814  1.00  0.00              
ATOM    821  H   HIS A  58       6.961  42.383 -75.077  1.00  0.00              
ATOM    822  HA  HIS A  58       7.395  41.689 -72.383  1.00  0.00              
ATOM    823 1HB  HIS A  58       8.486  40.482 -74.224  1.00  0.00              
ATOM    824 2HB  HIS A  58       9.419  41.935 -74.657  1.00  0.00              
ATOM    825  HD1 HIS A  58       9.010  39.563 -71.694  1.00  0.00              
ATOM    826  HD2 HIS A  58      11.971  41.971 -73.478  1.00  0.00              
ATOM    827  HE1 HIS A  58      11.037  39.219 -70.379  1.00  0.00              
ATOM    828  N   SER A  59       9.205  44.315 -73.106  1.00  0.00              
ATOM    829  CA  SER A  59       9.954  45.388 -72.468  1.00  0.00              
ATOM    830  C   SER A  59       9.129  46.171 -71.460  1.00  0.00              
ATOM    831  O   SER A  59       9.653  46.613 -70.434  1.00  0.00              
ATOM    832  CB  SER A  59      10.523  46.344 -73.523  1.00  0.00              
ATOM    833  OG  SER A  59       9.506  47.134 -74.113  1.00  0.00              
ATOM    834  H   SER A  59       9.135  44.296 -74.113  1.00  0.00              
ATOM    835  HA  SER A  59      10.868  45.047 -71.979  1.00  0.00              
ATOM    836 1HB  SER A  59      11.252  46.997 -73.044  1.00  0.00              
ATOM    837 2HB  SER A  59      11.016  45.757 -74.297  1.00  0.00              
ATOM    838  HG  SER A  59       9.895  47.720 -74.767  1.00  0.00              
ATOM    839  N   ALA A  60       7.842  46.336 -71.745  1.00  0.00              
ATOM    840  CA  ALA A  60       6.947  47.081 -70.870  1.00  0.00              
ATOM    841  C   ALA A  60       6.348  46.221 -69.764  1.00  0.00              
ATOM    842  O   ALA A  60       5.770  46.745 -68.810  1.00  0.00              
ATOM    843  CB  ALA A  60       5.832  47.710 -71.695  1.00  0.00              
ATOM    844  H   ALA A  60       7.475  45.932 -72.595  1.00  0.00              
ATOM    845  HA  ALA A  60       7.517  47.865 -70.372  1.00  0.00              
ATOM    846 1HB  ALA A  60       5.164  48.267 -71.038  1.00  0.00              
ATOM    847 2HB  ALA A  60       6.262  48.387 -72.433  1.00  0.00              
ATOM    848 3HB  ALA A  60       5.271  46.928 -72.204  1.00  0.00              
ATOM    849  N   GLY A  61       6.480  44.907 -69.897  1.00  0.00              
ATOM    850  CA  GLY A  61       5.932  44.006 -68.899  1.00  0.00              
ATOM    851  C   GLY A  61       4.417  44.073 -68.856  1.00  0.00              
ATOM    852  O   GLY A  61       3.808  43.890 -67.800  1.00  0.00              
ATOM    853  H   GLY A  61       6.964  44.521 -70.695  1.00  0.00              
ATOM    854 1HA  GLY A  61       6.232  42.985 -69.138  1.00  0.00              
ATOM    855 2HA  GLY A  61       6.323  44.279 -67.920  1.00  0.00              
ATOM    856  N   GLY A  62       3.798  44.335 -70.002  1.00  0.00              
ATOM    857  CA  GLY A  62       2.353  44.425 -70.034  1.00  0.00              
ATOM    858  C   GLY A  62       1.766  44.823 -71.370  1.00  0.00              
ATOM    859  O   GLY A  62       2.409  44.708 -72.418  1.00  0.00              
ATOM    860  H   GLY A  62       4.319  44.473 -70.856  1.00  0.00              
ATOM    861 1HA  GLY A  62       1.930  43.454 -69.775  1.00  0.00              
ATOM    862 2HA  GLY A  62       2.026  45.168 -69.307  1.00  0.00              
ATOM    863  N   VAL A  63       0.533  45.310 -71.314  1.00  0.00              
ATOM    864  CA  VAL A  63      -0.215  45.710 -72.495  1.00  0.00              
ATOM    865  C   VAL A  63      -0.002  47.174 -72.860  1.00  0.00              
ATOM    866  O   VAL A  63      -0.119  48.062 -72.011  1.00  0.00              
ATOM    867  CB  VAL A  63      -1.721  45.448 -72.274  1.00  0.00              
ATOM    868  CG1 VAL A  63      -2.517  45.864 -73.494  1.00  0.00              
ATOM    869  CG2 VAL A  63      -1.946  43.973 -71.974  1.00  0.00              
ATOM    870  H   VAL A  63       0.103  45.403 -70.405  1.00  0.00              
ATOM    871  HA  VAL A  63       0.122  45.169 -73.380  1.00  0.00              
ATOM    872  HB  VAL A  63      -2.054  46.010 -71.402  1.00  0.00              
ATOM    873 1HG1 VAL A  63      -3.576  45.672 -73.320  1.00  0.00              
ATOM    874 2HG1 VAL A  63      -2.367  46.927 -73.681  1.00  0.00              
ATOM    875 3HG1 VAL A  63      -2.183  45.292 -74.359  1.00  0.00              
ATOM    876 1HG2 VAL A  63      -3.009  43.791 -71.818  1.00  0.00              
ATOM    877 2HG2 VAL A  63      -1.594  43.374 -72.814  1.00  0.00              
ATOM    878 3HG2 VAL A  63      -1.395  43.696 -71.075  1.00  0.00              
ATOM    879  N   THR A  64       0.315  47.416 -74.127  1.00  0.00              
ATOM    880  CA  THR A  64       0.543  48.769 -74.624  1.00  0.00              
ATOM    881  C   THR A  64      -0.424  49.070 -75.763  1.00  0.00              
ATOM    882  O   THR A  64      -1.202  48.209 -76.175  1.00  0.00              
ATOM    883  CB  THR A  64       1.971  48.942 -75.164  1.00  0.00              
ATOM    884  OG1 THR A  64       2.137  48.125 -76.330  1.00  0.00              
ATOM    885  CG2 THR A  64       2.994  48.547 -74.106  1.00  0.00              
ATOM    886  H   THR A  64       0.400  46.637 -74.764  1.00  0.00              
ATOM    887  HA  THR A  64       0.346  49.491 -73.831  1.00  0.00              
ATOM    888  HB  THR A  64       2.121  49.985 -75.442  1.00  0.00              
ATOM    889  HG1 THR A  64       1.989  47.205 -76.099  1.00  0.00              
ATOM    890 1HG2 THR A  64       3.999  48.677 -74.507  1.00  0.00              
ATOM    891 2HG2 THR A  64       2.869  49.178 -73.226  1.00  0.00              
ATOM    892 3HG2 THR A  64       2.845  47.504 -73.829  1.00  0.00              
ATOM    893  N   GLU A  65      -0.362  50.292 -76.278  1.00  0.00              
ATOM    894  CA  GLU A  65      -1.236  50.695 -77.368  1.00  0.00              
ATOM    895  C   GLU A  65      -1.046  49.793 -78.589  1.00  0.00              
ATOM    896  O   GLU A  65      -2.008  49.479 -79.291  1.00  0.00              
ATOM    897  CB  GLU A  65      -0.964  52.156 -77.737  1.00  0.00              
ATOM    898  CG  GLU A  65      -2.119  52.851 -78.438  1.00  0.00              
ATOM    899  CD  GLU A  65      -3.419  52.757 -77.653  1.00  0.00              
ATOM    900  OE1 GLU A  65      -3.367  52.723 -76.406  1.00  0.00              
ATOM    901  OE2 GLU A  65      -4.497  52.732 -78.281  1.00  0.00              
ATOM    902  H   GLU A  65       0.303  50.957 -75.909  1.00  0.00              
ATOM    903  HA  GLU A  65      -2.278  50.590 -77.065  1.00  0.00              
ATOM    904 1HB  GLU A  65      -0.734  52.681 -76.810  1.00  0.00              
ATOM    905 2HB  GLU A  65      -0.088  52.163 -78.386  1.00  0.00              
ATOM    906 1HG  GLU A  65      -1.922  53.899 -78.663  1.00  0.00              
ATOM    907 2HG  GLU A  65      -2.226  52.295 -79.368  1.00  0.00              
ATOM    908  N   LYS A  66       0.189  49.371 -78.844  1.00  0.00              
ATOM    909  CA  LYS A  66       0.452  48.502 -79.987  1.00  0.00              
ATOM    910  C   LYS A  66      -0.304  47.185 -79.837  1.00  0.00              
ATOM    911  O   LYS A  66      -0.820  46.642 -80.813  1.00  0.00              
ATOM    912  CB  LYS A  66       1.949  48.218 -80.114  1.00  0.00              
ATOM    913  CG  LYS A  66       2.323  47.400 -81.340  1.00  0.00              
ATOM    914  CD  LYS A  66       1.998  48.147 -82.623  1.00  0.00              
ATOM    915  CE  LYS A  66       2.525  47.401 -83.839  1.00  0.00              
ATOM    916  NZ  LYS A  66       2.244  48.141 -85.100  1.00  0.00              
ATOM    917  H   LYS A  66       0.957  49.648 -78.249  1.00  0.00              
ATOM    918  HA  LYS A  66       0.092  48.976 -80.901  1.00  0.00              
ATOM    919 1HB  LYS A  66       2.455  49.183 -80.150  1.00  0.00              
ATOM    920 2HB  LYS A  66       2.251  47.684 -79.213  1.00  0.00              
ATOM    921 1HG  LYS A  66       3.392  47.189 -81.302  1.00  0.00              
ATOM    922 2HG  LYS A  66       1.768  46.463 -81.314  1.00  0.00              
ATOM    923 1HD  LYS A  66       0.915  48.253 -82.699  1.00  0.00              
ATOM    924 2HD  LYS A  66       2.455  49.135 -82.575  1.00  0.00              
ATOM    925 1HE  LYS A  66       3.600  47.272 -83.722  1.00  0.00              
ATOM    926 2HE  LYS A  66       2.045  46.423 -83.874  1.00  0.00              
ATOM    927 1HZ  LYS A  66       2.606  47.618 -85.885  1.00  0.00              
ATOM    928 2HZ  LYS A  66       1.246  48.260 -85.206  1.00  0.00              
ATOM    929 3HZ  LYS A  66       2.689  49.047 -85.065  1.00  0.00              
ATOM    930  N   ASP A  67      -0.358  46.666 -78.616  1.00  0.00              
ATOM    931  CA  ASP A  67      -1.063  45.418 -78.369  1.00  0.00              
ATOM    932  C   ASP A  67      -2.549  45.575 -78.656  1.00  0.00              
ATOM    933  O   ASP A  67      -3.173  44.689 -79.239  1.00  0.00              
ATOM    934  CB  ASP A  67      -0.827  44.979 -76.932  1.00  0.00              
ATOM    935  CG  ASP A  67       0.624  44.662 -76.676  1.00  0.00              
ATOM    936  OD1 ASP A  67       1.154  43.772 -77.371  1.00  0.00              
ATOM    937  OD2 ASP A  67       1.238  45.307 -75.799  1.00  0.00              
ATOM    938  H   ASP A  67       0.093  47.137 -77.845  1.00  0.00              
ATOM    939  HA  ASP A  67      -0.691  44.645 -79.042  1.00  0.00              
ATOM    940 1HB  ASP A  67      -1.210  45.684 -76.194  1.00  0.00              
ATOM    941 2HB  ASP A  67      -1.425  44.067 -76.910  1.00  0.00              
ATOM    942  N   ARG A  68      -3.120  46.706 -78.254  1.00  0.00              
ATOM    943  CA  ARG A  68      -4.532  46.946 -78.511  1.00  0.00              
ATOM    944  C   ARG A  68      -4.795  47.085 -80.003  1.00  0.00              
ATOM    945  O   ARG A  68      -5.838  46.652 -80.495  1.00  0.00              
ATOM    946  CB  ARG A  68      -5.004  48.175 -77.737  1.00  0.00              
ATOM    947  CG  ARG A  68      -5.103  47.938 -76.239  1.00  0.00              
ATOM    948  CD  ARG A  68      -5.734  49.119 -75.515  1.00  0.00              
ATOM    949  NE  ARG A  68      -4.771  50.176 -75.224  1.00  0.00              
ATOM    950  CZ  ARG A  68      -3.941  50.166 -74.185  1.00  0.00              
ATOM    951  NH1 ARG A  68      -3.957  49.151 -73.331  1.00  0.00              
ATOM    952  NH2 ARG A  68      -3.096  51.171 -74.000  1.00  0.00              
ATOM    953  H   ARG A  68      -2.582  47.409 -77.767  1.00  0.00              
ATOM    954  HA  ARG A  68      -5.120  46.095 -78.166  1.00  0.00              
ATOM    955 1HB  ARG A  68      -4.293  48.974 -77.943  1.00  0.00              
ATOM    956 2HB  ARG A  68      -5.981  48.447 -78.137  1.00  0.00              
ATOM    957 1HG  ARG A  68      -5.710  47.049 -76.068  1.00  0.00              
ATOM    958 2HG  ARG A  68      -4.098  47.773 -75.847  1.00  0.00              
ATOM    959 1HD  ARG A  68      -6.524  49.535 -76.139  1.00  0.00              
ATOM    960 2HD  ARG A  68      -6.159  48.771 -74.574  1.00  0.00              
ATOM    961  HE  ARG A  68      -4.584  51.034 -75.726  1.00  0.00              
ATOM    962 1HH1 ARG A  68      -4.601  48.385 -73.472  1.00  0.00              
ATOM    963 2HH1 ARG A  68      -3.325  49.148 -72.543  1.00  0.00              
ATOM    964 1HH2 ARG A  68      -3.085  51.944 -74.651  1.00  0.00              
ATOM    965 2HH2 ARG A  68      -2.468  51.160 -73.210  1.00  0.00              
ATOM    966  N   GLU A  69      -3.851  47.682 -80.723  1.00  0.00              
ATOM    967  CA  GLU A  69      -3.989  47.822 -82.164  1.00  0.00              
ATOM    968  C   GLU A  69      -3.985  46.428 -82.790  1.00  0.00              
ATOM    969  O   GLU A  69      -4.800  46.126 -83.658  1.00  0.00              
ATOM    970  CB  GLU A  69      -2.832  48.637 -82.742  1.00  0.00              
ATOM    971  CG  GLU A  69      -2.864  48.731 -84.256  1.00  0.00              
ATOM    972  CD  GLU A  69      -1.643  49.413 -84.835  1.00  0.00              
ATOM    973  OE1 GLU A  69      -1.610  49.608 -86.067  1.00  0.00              
ATOM    974  OE2 GLU A  69      -0.719  49.754 -84.068  1.00  0.00              
ATOM    975  H   GLU A  69      -3.025  48.045 -80.270  1.00  0.00              
ATOM    976  HA  GLU A  69      -4.942  48.297 -82.400  1.00  0.00              
ATOM    977 1HB  GLU A  69      -2.895  49.634 -82.305  1.00  0.00              
ATOM    978 2HB  GLU A  69      -1.909  48.156 -82.417  1.00  0.00              
ATOM    979 1HG  GLU A  69      -2.983  47.766 -84.748  1.00  0.00              
ATOM    980 2HG  GLU A  69      -3.738  49.350 -84.456  1.00  0.00              
ATOM    981  N   MET A  70      -3.062  45.576 -82.349  1.00  0.00              
ATOM    982  CA  MET A  70      -2.987  44.223 -82.887  1.00  0.00              
ATOM    983  C   MET A  70      -4.262  43.438 -82.592  1.00  0.00              
ATOM    984  O   MET A  70      -4.709  42.648 -83.417  1.00  0.00              
ATOM    985  CB  MET A  70      -1.766  43.481 -82.332  1.00  0.00              
ATOM    986  CG  MET A  70      -0.434  44.125 -82.701  1.00  0.00              
ATOM    987  SD  MET A  70      -0.221  44.453 -84.477  1.00  0.00              
ATOM    988  CE  MET A  70      -0.083  42.779 -85.114  1.00  0.00              
ATOM    989  H   MET A  70      -2.404  45.859 -81.637  1.00  0.00              
ATOM    990  HA  MET A  70      -2.891  44.259 -83.972  1.00  0.00              
ATOM    991 1HB  MET A  70      -1.876  43.455 -81.249  1.00  0.00              
ATOM    992 2HB  MET A  70      -1.806  42.465 -82.726  1.00  0.00              
ATOM    993 1HG  MET A  70      -0.355  45.072 -82.167  1.00  0.00              
ATOM    994 2HG  MET A  70       0.366  43.458 -82.379  1.00  0.00              
ATOM    995 1HE  MET A  70       0.052  42.810 -86.195  1.00  0.00              
ATOM    996 2HE  MET A  70       0.774  42.284 -84.655  1.00  0.00              
ATOM    997 3HE  MET A  70      -0.992  42.224 -84.878  1.00  0.00              
ATOM    998  N   ALA A  71      -4.846  43.656 -81.419  1.00  0.00              
ATOM    999  CA  ALA A  71      -6.081  42.973 -81.058  1.00  0.00              
ATOM   1000  C   ALA A  71      -7.203  43.381 -82.019  1.00  0.00              
ATOM   1001  O   ALA A  71      -7.959  42.541 -82.503  1.00  0.00              
ATOM   1002  CB  ALA A  71      -6.464  43.316 -79.627  1.00  0.00              
ATOM   1003  H   ALA A  71      -4.432  44.304 -80.764  1.00  0.00              
ATOM   1004  HA  ALA A  71      -5.927  41.898 -81.155  1.00  0.00              
ATOM   1005 1HB  ALA A  71      -7.388  42.801 -79.366  1.00  0.00              
ATOM   1006 2HB  ALA A  71      -5.669  43.000 -78.951  1.00  0.00              
ATOM   1007 3HB  ALA A  71      -6.611  44.391 -79.538  1.00  0.00              
ATOM   1008  N   ARG A  72      -7.305  44.674 -82.302  1.00  0.00              
ATOM   1009  CA  ARG A  72      -8.344  45.148 -83.207  1.00  0.00              
ATOM   1010  C   ARG A  72      -8.124  44.626 -84.625  1.00  0.00              
ATOM   1011  O   ARG A  72      -9.082  44.251 -85.311  1.00  0.00              
ATOM   1012  CB  ARG A  72      -8.390  46.676 -83.210  1.00  0.00              
ATOM   1013  CG  ARG A  72      -8.939  47.281 -81.933  1.00  0.00              
ATOM   1014  CD  ARG A  72      -9.174  48.772 -82.103  1.00  0.00              
ATOM   1015  NE  ARG A  72      -7.929  49.530 -82.107  1.00  0.00              
ATOM   1016  CZ  ARG A  72      -7.273  49.881 -81.006  1.00  0.00              
ATOM   1017  NH1 ARG A  72      -7.747  49.546 -79.809  1.00  0.00              
ATOM   1018  NH2 ARG A  72      -6.148  50.567 -81.107  1.00  0.00              
ATOM   1019  H   ARG A  72      -6.666  45.341 -81.894  1.00  0.00              
ATOM   1020  HA  ARG A  72      -9.315  44.769 -82.885  1.00  0.00              
ATOM   1021 1HB  ARG A  72      -7.371  47.025 -83.372  1.00  0.00              
ATOM   1022 2HB  ARG A  72      -9.014  46.973 -84.053  1.00  0.00              
ATOM   1023 1HG  ARG A  72      -9.879  46.785 -81.690  1.00  0.00              
ATOM   1024 2HG  ARG A  72      -8.220  47.109 -81.131  1.00  0.00              
ATOM   1025 1HD  ARG A  72      -9.688  48.944 -83.048  1.00  0.00              
ATOM   1026 2HD  ARG A  72      -9.795  49.128 -81.282  1.00  0.00              
ATOM   1027  HE  ARG A  72      -7.395  49.889 -82.888  1.00  0.00              
ATOM   1028 1HH1 ARG A  72      -8.608  49.023 -79.738  1.00  0.00              
ATOM   1029 2HH1 ARG A  72      -7.244  49.816 -78.976  1.00  0.00              
ATOM   1030 1HH2 ARG A  72      -5.794  50.820 -82.020  1.00  0.00              
ATOM   1031 2HH2 ARG A  72      -5.648  50.836 -80.273  1.00  0.00              
ATOM   1032  N   LEU A  73      -6.869  44.583 -85.063  1.00  0.00              
ATOM   1033  CA  LEU A  73      -6.567  44.088 -86.400  1.00  0.00              
ATOM   1034  C   LEU A  73      -6.839  42.586 -86.475  1.00  0.00              
ATOM   1035  O   LEU A  73      -7.209  42.071 -87.532  1.00  0.00              
ATOM   1036  CB  LEU A  73      -5.115  44.405 -86.765  1.00  0.00              
ATOM   1037  CG  LEU A  73      -4.829  45.902 -86.951  1.00  0.00              
ATOM   1038  CD1 LEU A  73      -3.344  46.127 -87.151  1.00  0.00              
ATOM   1039  CD2 LEU A  73      -5.621  46.435 -88.142  1.00  0.00              
ATOM   1040  H   LEU A  73      -6.112  44.894 -84.471  1.00  0.00              
ATOM   1041  HA  LEU A  73      -7.222  44.570 -87.124  1.00  0.00              
ATOM   1042 1HB  LEU A  73      -4.622  44.031 -85.869  1.00  0.00              
ATOM   1043 2HB  LEU A  73      -4.782  43.831 -87.629  1.00  0.00              
ATOM   1044  HG  LEU A  73      -5.189  46.414 -86.058  1.00  0.00              
ATOM   1045 1HD1 LEU A  73      -3.151  47.192 -87.282  1.00  0.00              
ATOM   1046 2HD1 LEU A  73      -2.800  45.766 -86.278  1.00  0.00              
ATOM   1047 3HD1 LEU A  73      -3.010  45.587 -88.036  1.00  0.00              
ATOM   1048 1HD2 LEU A  73      -5.415  47.498 -88.269  1.00  0.00              
ATOM   1049 2HD2 LEU A  73      -5.328  45.898 -89.044  1.00  0.00              
ATOM   1050 3HD2 LEU A  73      -6.687  46.292 -87.964  1.00  0.00              
ATOM   1051  N   THR A  74      -6.672  41.888 -85.353  1.00  0.00              
ATOM   1052  CA  THR A  74      -6.934  40.453 -85.304  1.00  0.00              
ATOM   1053  C   THR A  74      -8.434  40.215 -85.500  1.00  0.00              
ATOM   1054  O   THR A  74      -8.842  39.360 -86.289  1.00  0.00              
ATOM   1055  CB  THR A  74      -6.480  39.846 -83.954  1.00  0.00              
ATOM   1056  OG1 THR A  74      -5.051  39.932 -83.845  1.00  0.00              
ATOM   1057  CG2 THR A  74      -6.886  38.388 -83.858  1.00  0.00              
ATOM   1058  H   THR A  74      -6.357  42.360 -84.517  1.00  0.00              
ATOM   1059  HA  THR A  74      -6.408  39.954 -86.118  1.00  0.00              
ATOM   1060  HB  THR A  74      -6.944  40.404 -83.141  1.00  0.00              
ATOM   1061  HG1 THR A  74      -4.646  39.446 -84.567  1.00  0.00              
ATOM   1062 1HG2 THR A  74      -6.557  37.982 -82.901  1.00  0.00              
ATOM   1063 2HG2 THR A  74      -7.970  38.307 -83.935  1.00  0.00              
ATOM   1064 3HG2 THR A  74      -6.422  37.828 -84.669  1.00  0.00              
ATOM   1065  N   ASP A  75      -9.260  40.971 -84.784  1.00  0.00              
ATOM   1066  CA  ASP A  75     -10.706  40.821 -84.927  1.00  0.00              
ATOM   1067  C   ASP A  75     -11.162  41.159 -86.335  1.00  0.00              
ATOM   1068  O   ASP A  75     -12.089  40.540 -86.859  1.00  0.00              
ATOM   1069  CB  ASP A  75     -11.456  41.727 -83.952  1.00  0.00              
ATOM   1070  CG  ASP A  75     -11.512  41.162 -82.556  1.00  0.00              
ATOM   1071  OD1 ASP A  75     -11.440  39.926 -82.404  1.00  0.00              
ATOM   1072  OD2 ASP A  75     -11.651  41.958 -81.607  1.00  0.00              
ATOM   1073  H   ASP A  75      -8.898  41.655 -84.135  1.00  0.00              
ATOM   1074  HA  ASP A  75     -10.989  39.782 -84.752  1.00  0.00              
ATOM   1075 1HB  ASP A  75     -11.081  42.750 -83.934  1.00  0.00              
ATOM   1076 2HB  ASP A  75     -12.449  41.711 -84.401  1.00  0.00              
ATOM   1077  N   ALA A  76     -10.518  42.151 -86.936  1.00  0.00              
ATOM   1078  CA  ALA A  76     -10.876  42.572 -88.282  1.00  0.00              
ATOM   1079  C   ALA A  76     -10.738  41.429 -89.286  1.00  0.00              
ATOM   1080  O   ALA A  76     -11.451  41.390 -90.291  1.00  0.00              
ATOM   1081  CB  ALA A  76     -10.012  43.750 -88.700  1.00  0.00              
ATOM   1082  H   ALA A  76      -9.766  42.625 -86.456  1.00  0.00              
ATOM   1083  HA  ALA A  76     -11.923  42.875 -88.287  1.00  0.00              
ATOM   1084 1HB  ALA A  76     -10.285  44.060 -89.709  1.00  0.00              
ATOM   1085 2HB  ALA A  76     -10.169  44.580 -88.010  1.00  0.00              
ATOM   1086 3HB  ALA A  76      -8.964  43.456 -88.683  1.00  0.00              
ATOM   1087  N   LEU A  77      -9.828  40.499 -89.013  1.00  0.00              
ATOM   1088  CA  LEU A  77      -9.606  39.353 -89.895  1.00  0.00              
ATOM   1089  C   LEU A  77     -10.869  38.516 -90.056  1.00  0.00              
ATOM   1090  O   LEU A  77     -11.042  37.825 -91.060  1.00  0.00              
ATOM   1091  CB  LEU A  77      -8.496  38.459 -89.338  1.00  0.00              
ATOM   1092  CG  LEU A  77      -7.094  39.049 -89.180  1.00  0.00              
ATOM   1093  CD1 LEU A  77      -6.203  38.051 -88.447  1.00  0.00              
ATOM   1094  CD2 LEU A  77      -6.517  39.378 -90.548  1.00  0.00              
ATOM   1095  H   LEU A  77      -9.275  40.587 -88.173  1.00  0.00              
ATOM   1096  HA  LEU A  77      -9.344  39.705 -90.892  1.00  0.00              
ATOM   1097 1HB  LEU A  77      -8.907  38.261 -88.350  1.00  0.00              
ATOM   1098 2HB  LEU A  77      -8.415  37.524 -89.892  1.00  0.00              
ATOM   1099  HG  LEU A  77      -7.197  39.985 -88.630  1.00  0.00              
ATOM   1100 1HD1 LEU A  77      -5.203  38.470 -88.333  1.00  0.00              
ATOM   1101 2HD1 LEU A  77      -6.622  37.844 -87.462  1.00  0.00              
ATOM   1102 3HD1 LEU A  77      -6.145  37.126 -89.020  1.00  0.00              
ATOM   1103 1HD2 LEU A  77      -5.518  39.799 -90.429  1.00  0.00              
ATOM   1104 2HD2 LEU A  77      -6.460  38.469 -91.147  1.00  0.00              
ATOM   1105 3HD2 LEU A  77      -7.158  40.103 -91.049  1.00  0.00              
ATOM   1106  N   LEU A  78     -11.746  38.572 -89.061  1.00  0.00              
ATOM   1107  CA  LEU A  78     -12.986  37.805 -89.089  1.00  0.00              
ATOM   1108  C   LEU A  78     -14.031  38.430 -90.005  1.00  0.00              
ATOM   1109  O   LEU A  78     -14.934  37.741 -90.481  1.00  0.00              
ATOM   1110  CB  LEU A  78     -13.568  37.693 -87.676  1.00  0.00              
ATOM   1111  CG  LEU A  78     -12.691  37.067 -86.588  1.00  0.00              
ATOM   1112  CD1 LEU A  78     -13.396  37.180 -85.243  1.00  0.00              
ATOM   1113  CD2 LEU A  78     -12.400  35.613 -86.923  1.00  0.00              
ATOM   1114  H   LEU A  78     -11.550  39.161 -88.264  1.00  0.00              
ATOM   1115  HA  LEU A  78     -12.792  36.812 -89.494  1.00  0.00              
ATOM   1116 1HB  LEU A  78     -13.706  38.751 -87.457  1.00  0.00              
ATOM   1117 2HB  LEU A  78     -14.536  37.193 -87.677  1.00  0.00              
ATOM   1118  HG  LEU A  78     -11.741  37.601 -86.591  1.00  0.00              
ATOM   1119 1HD1 LEU A  78     -12.773  36.735 -84.467  1.00  0.00              
ATOM   1120 2HD1 LEU A  78     -13.569  38.231 -85.010  1.00  0.00              
ATOM   1121 3HD1 LEU A  78     -14.350  36.656 -85.287  1.00  0.00              
ATOM   1122 1HD2 LEU A  78     -11.775  35.179 -86.142  1.00  0.00              
ATOM   1123 2HD2 LEU A  78     -13.337  35.060 -86.988  1.00  0.00              
ATOM   1124 3HD2 LEU A  78     -11.878  35.557 -87.878  1.00  0.00              
ATOM   1125  N   GLN A  79     -13.898  39.730 -90.255  1.00  0.00              
ATOM   1126  CA  GLN A  79     -14.850  40.458 -91.089  1.00  0.00              
ATOM   1127  C   GLN A  79     -16.276  40.035 -90.758  1.00  0.00              
ATOM   1128  O   GLN A  79     -16.997  39.497 -91.600  1.00  0.00              
ATOM   1129  CB  GLN A  79     -14.566  40.238 -92.578  1.00  0.00              
ATOM   1130  CG  GLN A  79     -13.402  41.067 -93.105  1.00  0.00              
ATOM   1131  CD  GLN A  79     -12.069  40.360 -92.979  1.00  0.00              
ATOM   1132  OE1 GLN A  79     -11.010  40.981 -93.076  1.00  0.00              
ATOM   1133  NE2 GLN A  79     -12.114  39.051 -92.782  1.00  0.00              
ATOM   1134  H   GLN A  79     -13.114  40.226 -89.855  1.00  0.00              
ATOM   1135  HA  GLN A  79     -14.776  41.525 -90.881  1.00  0.00              
ATOM   1136 1HB  GLN A  79     -14.357  39.176 -92.705  1.00  0.00              
ATOM   1137 2HB  GLN A  79     -15.480  40.494 -93.114  1.00  0.00              
ATOM   1138 1HG  GLN A  79     -13.421  41.560 -94.077  1.00  0.00              
ATOM   1139 2HG  GLN A  79     -13.467  41.818 -92.317  1.00  0.00              
ATOM   1140 1HE2 GLN A  79     -11.265  38.529 -92.691  1.00  0.00              
ATOM   1141 2HE2 GLN A  79     -12.996  38.584 -92.723  1.00  0.00              
ATOM   1142  N   ARG A  80     -16.663  40.282 -89.512  1.00  0.00              
ATOM   1143  CA  ARG A  80     -17.990  39.947 -89.014  1.00  0.00              
ATOM   1144  C   ARG A  80     -19.035  40.907 -89.569  1.00  0.00              
ATOM   1145  O   ARG A  80     -20.089  40.424 -90.033  1.00  0.00              
ATOM   1146  OXT ARG A  80     -18.833  42.090 -89.552  1.00  0.00              
ATOM   1147  CB  ARG A  80     -17.993  40.002 -87.487  1.00  0.00              
ATOM   1148  CG  ARG A  80     -17.056  38.999 -86.834  1.00  0.00              
ATOM   1149  CD  ARG A  80     -16.795  39.358 -85.383  1.00  0.00              
ATOM   1150  NE  ARG A  80     -16.051  40.609 -85.268  1.00  0.00              
ATOM   1151  CZ  ARG A  80     -15.731  41.188 -84.115  1.00  0.00              
ATOM   1152  NH1 ARG A  80     -16.089  40.629 -82.968  1.00  0.00              
ATOM   1153  NH2 ARG A  80     -15.052  42.326 -84.111  1.00  0.00              
ATOM   1154  H   ARG A  80     -16.001  40.722 -88.889  1.00  0.00              
ATOM   1155  HA  ARG A  80     -18.270  38.948 -89.351  1.00  0.00              
ATOM   1156 1HB  ARG A  80     -17.705  41.014 -87.204  1.00  0.00              
ATOM   1157 2HB  ARG A  80     -19.017  39.812 -87.164  1.00  0.00              
ATOM   1158 1HG  ARG A  80     -17.513  38.011 -86.889  1.00  0.00              
ATOM   1159 2HG  ARG A  80     -16.115  38.995 -87.385  1.00  0.00              
ATOM   1160 1HD  ARG A  80     -17.749  39.465 -84.868  1.00  0.00              
ATOM   1161 2HD  ARG A  80     -16.219  38.559 -84.919  1.00  0.00              
ATOM   1162  HE  ARG A  80     -15.678  41.206 -85.994  1.00  0.00              
ATOM   1163 1HH1 ARG A  80     -16.606  39.761 -82.972  1.00  0.00              
ATOM   1164 2HH1 ARG A  80     -15.844  41.073 -82.095  1.00  0.00              
ATOM   1165 1HH2 ARG A  80     -14.779  42.751 -84.987  1.00  0.00              
ATOM   1166 2HH2 ARG A  80     -14.811  42.764 -83.234  1.00  0.00              
ATOM   1167  N   LYS B  10      -1.701  16.533 -65.978  1.00  0.00              
ATOM   1168  CA  LYS B  10      -0.738  15.491 -66.320  1.00  0.00              
ATOM   1169  C   LYS B  10      -0.644  15.365 -67.842  1.00  0.00              
ATOM   1170  O   LYS B  10      -1.528  14.796 -68.479  1.00  0.00              
ATOM   1171  CB  LYS B  10      -1.184  14.164 -65.709  1.00  0.00              
ATOM   1172  CG  LYS B  10      -0.136  13.070 -65.757  1.00  0.00              
ATOM   1173  CD  LYS B  10       1.095  13.452 -64.954  1.00  0.00              
ATOM   1174  CE  LYS B  10       2.070  12.294 -64.878  1.00  0.00              
ATOM   1175  NZ  LYS B  10       2.418  11.792 -66.233  1.00  0.00              
ATOM   1176 1H   LYS B  10      -2.508  16.308 -65.432  1.00  0.00              
ATOM   1177 2H   LYS B  10      -1.409  17.329 -65.448  1.00  0.00              
ATOM   1178 3H   LYS B  10      -2.176  17.032 -66.703  1.00  0.00              
ATOM   1179  HA  LYS B  10       0.250  15.766 -65.950  1.00  0.00              
ATOM   1180 1HB  LYS B  10      -1.451  14.364 -64.671  1.00  0.00              
ATOM   1181 2HB  LYS B  10      -2.070  13.841 -66.255  1.00  0.00              
ATOM   1182 1HG  LYS B  10      -0.570  12.157 -65.348  1.00  0.00              
ATOM   1183 2HG  LYS B  10       0.144  12.904 -66.797  1.00  0.00              
ATOM   1184 1HD  LYS B  10       1.573  14.306 -65.436  1.00  0.00              
ATOM   1185 2HD  LYS B  10       0.780  13.734 -63.949  1.00  0.00              
ATOM   1186 1HE  LYS B  10       2.970  12.637 -64.369  1.00  0.00              
ATOM   1187 2HE  LYS B  10       1.607  11.496 -64.297  1.00  0.00              
ATOM   1188 1HZ  LYS B  10       3.066  11.022 -66.151  1.00  0.00              
ATOM   1189 2HZ  LYS B  10       1.580  11.477 -66.701  1.00  0.00              
ATOM   1190 3HZ  LYS B  10       2.843  12.535 -66.767  1.00  0.00              
ATOM   1191  N   ARG B  11       0.435  15.891 -68.415  1.00  0.00              
ATOM   1192  CA  ARG B  11       0.618  15.867 -69.862  1.00  0.00              
ATOM   1193  C   ARG B  11       2.068  15.624 -70.241  1.00  0.00              
ATOM   1194  O   ARG B  11       2.979  15.888 -69.457  1.00  0.00              
ATOM   1195  CB  ARG B  11       0.161  17.200 -70.439  1.00  0.00              
ATOM   1196  CG  ARG B  11       0.878  18.373 -69.796  1.00  0.00              
ATOM   1197  CD  ARG B  11       0.177  19.682 -70.068  1.00  0.00              
ATOM   1198  NE  ARG B  11       0.951  20.827 -69.595  1.00  0.00              
ATOM   1199  CZ  ARG B  11       1.234  21.071 -68.320  1.00  0.00              
ATOM   1200  NH1 ARG B  11       0.808  20.250 -67.370  1.00  0.00              
ATOM   1201  NH2 ARG B  11       1.943  22.143 -67.992  1.00  0.00              
ATOM   1202  H   ARG B  11       1.145  16.317 -67.837  1.00  0.00              
ATOM   1203  HA  ARG B  11       0.047  15.043 -70.292  1.00  0.00              
ATOM   1204 1HB  ARG B  11       0.359  17.169 -71.510  1.00  0.00              
ATOM   1205 2HB  ARG B  11      -0.913  17.268 -70.270  1.00  0.00              
ATOM   1206 1HG  ARG B  11       0.918  18.207 -68.718  1.00  0.00              
ATOM   1207 2HG  ARG B  11       1.892  18.420 -70.194  1.00  0.00              
ATOM   1208 1HD  ARG B  11       0.023  19.784 -71.142  1.00  0.00              
ATOM   1209 2HD  ARG B  11      -0.788  19.679 -69.562  1.00  0.00              
ATOM   1210  HE  ARG B  11       1.377  21.580 -70.120  1.00  0.00              
ATOM   1211 1HH1 ARG B  11       0.266  19.435 -67.617  1.00  0.00              
ATOM   1212 2HH1 ARG B  11       1.028  20.443 -66.404  1.00  0.00              
ATOM   1213 1HH2 ARG B  11       2.267  22.772 -68.715  1.00  0.00              
ATOM   1214 2HH2 ARG B  11       2.156  22.327 -67.023  1.00  0.00              
ATOM   1215  N   LEU B  12       2.263  15.122 -71.456  1.00  0.00              
ATOM   1216  CA  LEU B  12       3.584  14.833 -72.003  1.00  0.00              
ATOM   1217  C   LEU B  12       3.926  16.055 -72.846  1.00  0.00              
ATOM   1218  O   LEU B  12       3.272  16.315 -73.861  1.00  0.00              
ATOM   1219  CB  LEU B  12       3.496  13.576 -72.858  1.00  0.00              
ATOM   1220  CG  LEU B  12       4.769  12.892 -73.336  1.00  0.00              
ATOM   1221  CD1 LEU B  12       5.708  12.617 -72.171  1.00  0.00              
ATOM   1222  CD2 LEU B  12       4.372  11.599 -74.027  1.00  0.00              
ATOM   1223  H   LEU B  12       1.446  14.934 -72.019  1.00  0.00              
ATOM   1224  HA  LEU B  12       4.299  14.717 -71.189  1.00  0.00              
ATOM   1225 1HB  LEU B  12       2.997  12.915 -72.151  1.00  0.00              
ATOM   1226 2HB  LEU B  12       2.857  13.724 -73.729  1.00  0.00              
ATOM   1227  HG  LEU B  12       5.234  13.549 -74.072  1.00  0.00              
ATOM   1228 1HD1 LEU B  12       6.611  12.128 -72.538  1.00  0.00              
ATOM   1229 2HD1 LEU B  12       5.976  13.558 -71.690  1.00  0.00              
ATOM   1230 3HD1 LEU B  12       5.212  11.968 -71.450  1.00  0.00              
ATOM   1231 1HD2 LEU B  12       5.266  11.087 -74.381  1.00  0.00              
ATOM   1232 2HD2 LEU B  12       3.840  10.959 -73.322  1.00  0.00              
ATOM   1233 3HD2 LEU B  12       3.723  11.824 -74.874  1.00  0.00              
ATOM   1234  N   VAL B  13       4.969  16.776 -72.448  1.00  0.00              
ATOM   1235  CA  VAL B  13       5.326  18.034 -73.085  1.00  0.00              
ATOM   1236  C   VAL B  13       6.770  18.151 -73.547  1.00  0.00              
ATOM   1237  O   VAL B  13       7.690  17.637 -72.905  1.00  0.00              
ATOM   1238  CB  VAL B  13       5.055  19.204 -72.107  1.00  0.00              
ATOM   1239  CG1 VAL B  13       5.209  20.540 -72.816  1.00  0.00              
ATOM   1240  CG2 VAL B  13       3.671  19.065 -71.499  1.00  0.00              
ATOM   1241  H   VAL B  13       5.529  16.438 -71.678  1.00  0.00              
ATOM   1242  HA  VAL B  13       4.779  18.176 -74.018  1.00  0.00              
ATOM   1243  HB  VAL B  13       5.771  19.153 -71.288  1.00  0.00              
ATOM   1244 1HG1 VAL B  13       5.016  21.349 -72.112  1.00  0.00              
ATOM   1245 2HG1 VAL B  13       6.224  20.631 -73.202  1.00  0.00              
ATOM   1246 3HG1 VAL B  13       4.499  20.599 -73.640  1.00  0.00              
ATOM   1247 1HG2 VAL B  13       3.490  19.891 -70.813  1.00  0.00              
ATOM   1248 2HG2 VAL B  13       2.923  19.081 -72.293  1.00  0.00              
ATOM   1249 3HG2 VAL B  13       3.605  18.122 -70.957  1.00  0.00              
ATOM   1250  N   LYS B  14       6.956  18.861 -74.655  1.00  0.00              
ATOM   1251  CA  LYS B  14       8.279  19.125 -75.199  1.00  0.00              
ATOM   1252  C   LYS B  14       8.218  20.379 -76.056  1.00  0.00              
ATOM   1253  O   LYS B  14       7.233  20.619 -76.760  1.00  0.00              
ATOM   1254  CB  LYS B  14       8.783  17.954 -76.048  1.00  0.00              
ATOM   1255  CG  LYS B  14      10.164  18.203 -76.658  1.00  0.00              
ATOM   1256  CD  LYS B  14      10.700  16.976 -77.373  1.00  0.00              
ATOM   1257  CE  LYS B  14      11.989  17.294 -78.116  1.00  0.00              
ATOM   1258  NZ  LYS B  14      12.570  16.079 -78.747  1.00  0.00              
ATOM   1259  H   LYS B  14       6.146  19.228 -75.133  1.00  0.00              
ATOM   1260  HA  LYS B  14       8.982  19.307 -74.385  1.00  0.00              
ATOM   1261 1HB  LYS B  14       8.814  17.078 -75.398  1.00  0.00              
ATOM   1262 2HB  LYS B  14       8.050  17.793 -76.838  1.00  0.00              
ATOM   1263 1HG  LYS B  14      10.085  19.026 -77.369  1.00  0.00              
ATOM   1264 2HG  LYS B  14      10.851  18.478 -75.859  1.00  0.00              
ATOM   1265 1HD  LYS B  14      10.887  16.196 -76.634  1.00  0.00              
ATOM   1266 2HD  LYS B  14       9.947  16.630 -78.082  1.00  0.00              
ATOM   1267 1HE  LYS B  14      11.768  18.035 -78.882  1.00  0.00              
ATOM   1268 2HE  LYS B  14      12.700  17.711 -77.402  1.00  0.00              
ATOM   1269 1HZ  LYS B  14      13.423  16.326 -79.230  1.00  0.00              
ATOM   1270 2HZ  LYS B  14      12.773  15.393 -78.034  1.00  0.00              
ATOM   1271 3HZ  LYS B  14      11.909  15.694 -79.407  1.00  0.00              
ATOM   1272  N   THR B  15       9.264  21.190 -75.976  1.00  0.00              
ATOM   1273  CA  THR B  15       9.341  22.398 -76.780  1.00  0.00              
ATOM   1274  C   THR B  15      10.381  22.174 -77.865  1.00  0.00              
ATOM   1275  O   THR B  15      11.400  21.507 -77.646  1.00  0.00              
ATOM   1276  CB  THR B  15       9.738  23.623 -75.941  1.00  0.00              
ATOM   1277  OG1 THR B  15      11.010  23.392 -75.322  1.00  0.00              
ATOM   1278  CG2 THR B  15       8.690  23.895 -74.876  1.00  0.00              
ATOM   1279  H   THR B  15      10.023  20.969 -75.348  1.00  0.00              
ATOM   1280  HA  THR B  15       8.379  22.585 -77.257  1.00  0.00              
ATOM   1281  HB  THR B  15       9.824  24.489 -76.597  1.00  0.00              
ATOM   1282  HG1 THR B  15      11.399  24.233 -75.069  1.00  0.00              
ATOM   1283 1HG2 THR B  15       8.985  24.766 -74.291  1.00  0.00              
ATOM   1284 2HG2 THR B  15       7.728  24.086 -75.352  1.00  0.00              
ATOM   1285 3HG2 THR B  15       8.605  23.029 -74.221  1.00  0.00              
ATOM   1286  N   PHE B  16      10.102  22.713 -79.043  1.00  0.00              
ATOM   1287  CA  PHE B  16      10.985  22.602 -80.193  1.00  0.00              
ATOM   1288  C   PHE B  16      11.375  24.010 -80.611  1.00  0.00              
ATOM   1289  O   PHE B  16      10.514  24.879 -80.764  1.00  0.00              
ATOM   1290  CB  PHE B  16      10.263  21.888 -81.335  1.00  0.00              
ATOM   1291  CG  PHE B  16       9.861  20.477 -81.009  1.00  0.00              
ATOM   1292  CD1 PHE B  16       8.742  20.216 -80.216  1.00  0.00              
ATOM   1293  CD2 PHE B  16      10.609  19.405 -81.486  1.00  0.00              
ATOM   1294  CE1 PHE B  16       8.379  18.903 -79.904  1.00  0.00              
ATOM   1295  CE2 PHE B  16      10.252  18.092 -81.179  1.00  0.00              
ATOM   1296  CZ  PHE B  16       9.136  17.842 -80.387  1.00  0.00              
ATOM   1297  H   PHE B  16       9.235  23.223 -79.136  1.00  0.00              
ATOM   1298  HA  PHE B  16      11.887  22.056 -79.915  1.00  0.00              
ATOM   1299 1HB  PHE B  16       9.349  22.422 -81.594  1.00  0.00              
ATOM   1300 2HB  PHE B  16      10.910  21.833 -82.210  1.00  0.00              
ATOM   1301  HD1 PHE B  16       8.150  21.051 -79.840  1.00  0.00              
ATOM   1302  HD2 PHE B  16      11.484  19.601 -82.106  1.00  0.00              
ATOM   1303  HE1 PHE B  16       7.504  18.713 -79.284  1.00  0.00              
ATOM   1304  HE2 PHE B  16      10.847  17.262 -81.558  1.00  0.00              
ATOM   1305  HZ  PHE B  16       8.856  16.818 -80.145  1.00  0.00              
ATOM   1306  N   ALA B  17      12.674  24.235 -80.784  1.00  0.00              
ATOM   1307  CA  ALA B  17      13.190  25.546 -81.157  1.00  0.00              
ATOM   1308  C   ALA B  17      13.353  25.727 -82.659  1.00  0.00              
ATOM   1309  O   ALA B  17      13.696  24.791 -83.379  1.00  0.00              
ATOM   1310  CB  ALA B  17      14.525  25.790 -80.459  1.00  0.00              
ATOM   1311  H   ALA B  17      13.321  23.471 -80.653  1.00  0.00              
ATOM   1312  HA  ALA B  17      12.476  26.306 -80.839  1.00  0.00              
ATOM   1313 1HB  ALA B  17      14.907  26.772 -80.740  1.00  0.00              
ATOM   1314 2HB  ALA B  17      14.384  25.752 -79.379  1.00  0.00              
ATOM   1315 3HB  ALA B  17      15.238  25.025 -80.760  1.00  0.00              
ATOM   1316  N   PHE B  18      13.105  26.951 -83.119  1.00  0.00              
ATOM   1317  CA  PHE B  18      13.227  27.307 -84.527  1.00  0.00              
ATOM   1318  C   PHE B  18      13.829  28.704 -84.628  1.00  0.00              
ATOM   1319  O   PHE B  18      13.837  29.451 -83.655  1.00  0.00              
ATOM   1320  CB  PHE B  18      11.858  27.271 -85.210  1.00  0.00              
ATOM   1321  CG  PHE B  18      11.199  25.928 -85.149  1.00  0.00              
ATOM   1322  CD1 PHE B  18      10.406  25.574 -84.060  1.00  0.00              
ATOM   1323  CD2 PHE B  18      11.424  24.987 -86.147  1.00  0.00              
ATOM   1324  CE1 PHE B  18       9.852  24.300 -83.966  1.00  0.00              
ATOM   1325  CE2 PHE B  18      10.875  23.711 -86.060  1.00  0.00              
ATOM   1326  CZ  PHE B  18      10.089  23.369 -84.964  1.00  0.00              
ATOM   1327  H   PHE B  18      12.820  27.657 -82.456  1.00  0.00              
ATOM   1328  HA  PHE B  18      13.902  26.611 -85.028  1.00  0.00              
ATOM   1329 1HB  PHE B  18      11.180  27.976 -84.730  1.00  0.00              
ATOM   1330 2HB  PHE B  18      11.958  27.526 -86.264  1.00  0.00              
ATOM   1331  HD1 PHE B  18      10.219  26.309 -83.277  1.00  0.00              
ATOM   1332  HD2 PHE B  18      12.041  25.257 -87.005  1.00  0.00              
ATOM   1333  HE1 PHE B  18       9.235  24.037 -83.108  1.00  0.00              
ATOM   1334  HE2 PHE B  18      11.061  22.979 -86.846  1.00  0.00              
ATOM   1335  HZ  PHE B  18       9.661  22.370 -84.891  1.00  0.00              
ATOM   1336  N   PRO B  19      14.353  29.072 -85.808  1.00  0.00              
ATOM   1337  CA  PRO B  19      14.958  30.394 -85.999  1.00  0.00              
ATOM   1338  C   PRO B  19      13.962  31.542 -86.153  1.00  0.00              
ATOM   1339  O   PRO B  19      14.333  32.710 -86.034  1.00  0.00              
ATOM   1340  CB  PRO B  19      15.805  30.198 -87.251  1.00  0.00              
ATOM   1341  CG  PRO B  19      14.971  29.254 -88.049  1.00  0.00              
ATOM   1342  CD  PRO B  19      14.534  28.237 -87.010  1.00  0.00              
ATOM   1343  HA  PRO B  19      15.563  30.714 -85.137  1.00  0.00              
ATOM   1344 1HB  PRO B  19      15.978  31.150 -87.774  1.00  0.00              
ATOM   1345 2HB  PRO B  19      16.793  29.780 -87.007  1.00  0.00              
ATOM   1346 1HG  PRO B  19      14.119  29.771 -88.514  1.00  0.00              
ATOM   1347 2HG  PRO B  19      15.555  28.799 -88.863  1.00  0.00              
ATOM   1348 1HD  PRO B  19      13.602  27.727 -87.294  1.00  0.00              
ATOM   1349 2HD  PRO B  19      15.292  27.455 -86.850  1.00  0.00              
ATOM   1350  N   ASN B  20      12.701  31.213 -86.414  1.00  0.00              
ATOM   1351  CA  ASN B  20      11.675  32.232 -86.595  1.00  0.00              
ATOM   1352  C   ASN B  20      10.281  31.688 -86.300  1.00  0.00              
ATOM   1353  O   ASN B  20      10.134  30.633 -85.681  1.00  0.00              
ATOM   1354  CB  ASN B  20      11.722  32.817 -87.995  1.00  0.00              
ATOM   1355  CG  ASN B  20      11.411  31.822 -89.078  1.00  0.00              
ATOM   1356  OD1 ASN B  20      10.945  30.708 -88.810  1.00  0.00              
ATOM   1357  ND2 ASN B  20      11.743  32.185 -90.290  1.00  0.00              
ATOM   1358  H   ASN B  20      12.445  30.239 -86.488  1.00  0.00              
ATOM   1359  HA  ASN B  20      11.837  33.049 -85.890  1.00  0.00              
ATOM   1360 1HB  ASN B  20      11.224  33.761 -88.222  1.00  0.00              
ATOM   1361 2HB  ASN B  20      12.800  32.975 -87.961  1.00  0.00              
ATOM   1362 1HD2 ASN B  20      11.566  31.572 -91.061  1.00  0.00              
ATOM   1363 2HD2 ASN B  20      12.174  33.073 -90.446  1.00  0.00              
ATOM   1364  N   HIS B  21       9.260  32.416 -86.741  1.00  0.00              
ATOM   1365  CA  HIS B  21       7.873  32.012 -86.534  1.00  0.00              
ATOM   1366  C   HIS B  21       7.428  31.063 -87.643  1.00  0.00              
ATOM   1367  O   HIS B  21       6.769  30.057 -87.387  1.00  0.00              
ATOM   1368  CB  HIS B  21       6.949  33.233 -86.479  1.00  0.00              
ATOM   1369  CG  HIS B  21       5.604  32.944 -85.889  1.00  0.00              
ATOM   1370  ND1 HIS B  21       4.759  33.938 -85.442  1.00  0.00              
ATOM   1371  CD2 HIS B  21       4.958  31.774 -85.672  1.00  0.00              
ATOM   1372  CE1 HIS B  21       3.650  33.390 -84.975  1.00  0.00              
ATOM   1373  NE2 HIS B  21       3.746  32.080 -85.103  1.00  0.00              
ATOM   1374  H   HIS B  21       9.454  33.276 -87.235  1.00  0.00              
ATOM   1375  HA  HIS B  21       7.787  31.469 -85.594  1.00  0.00              
ATOM   1376 1HB  HIS B  21       7.396  34.016 -85.866  1.00  0.00              
ATOM   1377 2HB  HIS B  21       6.774  33.616 -87.484  1.00  0.00              
ATOM   1378  HD1 HIS B  21       4.908  34.923 -85.527  1.00  0.00              
ATOM   1379  HD2 HIS B  21       5.227  30.734 -85.860  1.00  0.00              
ATOM   1380  HE1 HIS B  21       2.850  34.013 -84.574  1.00  0.00              
ATOM   1381  N   ARG B  22       7.794  31.400 -88.876  1.00  0.00              
ATOM   1382  CA  ARG B  22       7.434  30.614 -90.050  1.00  0.00              
ATOM   1383  C   ARG B  22       7.761  29.126 -89.918  1.00  0.00              
ATOM   1384  O   ARG B  22       6.906  28.271 -90.164  1.00  0.00              
ATOM   1385  CB  ARG B  22       8.051  31.195 -91.314  1.00  0.00              
ATOM   1386  CG  ARG B  22       7.445  32.510 -91.775  1.00  0.00              
ATOM   1387  CD  ARG B  22       8.088  33.092 -92.981  1.00  0.00              
ATOM   1388  NE  ARG B  22       7.540  34.372 -93.399  1.00  0.00              
ATOM   1389  CZ  ARG B  22       8.038  35.129 -94.396  1.00  0.00              
ATOM   1390  NH1 ARG B  22       9.114  34.760 -95.054  1.00  0.00              
ATOM   1391  NH2 ARG B  22       7.429  36.267 -94.680  1.00  0.00              
ATOM   1392  H   ARG B  22       8.346  32.238 -88.995  1.00  0.00              
ATOM   1393  HA  ARG B  22       6.355  30.652 -90.203  1.00  0.00              
ATOM   1394 1HB  ARG B  22       9.112  31.339 -91.113  1.00  0.00              
ATOM   1395 2HB  ARG B  22       7.929  30.449 -92.099  1.00  0.00              
ATOM   1396 1HG  ARG B  22       6.391  32.346 -92.003  1.00  0.00              
ATOM   1397 2HG  ARG B  22       7.532  33.235 -90.965  1.00  0.00              
ATOM   1398 1HD  ARG B  22       9.148  33.242 -92.779  1.00  0.00              
ATOM   1399 2HD  ARG B  22       7.971  32.399 -93.814  1.00  0.00              
ATOM   1400  HE  ARG B  22       6.743  34.881 -93.038  1.00  0.00              
ATOM   1401 1HH1 ARG B  22       9.579  33.895 -94.813  1.00  0.00              
ATOM   1402 2HH1 ARG B  22       9.472  35.341 -95.798  1.00  0.00              
ATOM   1403 1HH2 ARG B  22       6.613  36.545 -94.152  1.00  0.00              
ATOM   1404 2HH2 ARG B  22       7.781  36.854 -95.421  1.00  0.00              
ATOM   1405  N   GLU B  23       8.995  28.823 -89.538  1.00  0.00              
ATOM   1406  CA  GLU B  23       9.410  27.434 -89.388  1.00  0.00              
ATOM   1407  C   GLU B  23       8.687  26.742 -88.236  1.00  0.00              
ATOM   1408  O   GLU B  23       8.430  25.537 -88.294  1.00  0.00              
ATOM   1409  CB  GLU B  23      10.926  27.342 -89.185  1.00  0.00              
ATOM   1410  CG  GLU B  23      11.740  27.779 -90.395  1.00  0.00              
ATOM   1411  CD  GLU B  23      13.179  27.299 -90.339  1.00  0.00              
ATOM   1412  OE1 GLU B  23      13.959  27.649 -91.249  1.00  0.00              
ATOM   1413  OE2 GLU B  23      13.530  26.568 -89.390  1.00  0.00              
ATOM   1414  H   GLU B  23       9.661  29.558 -89.348  1.00  0.00              
ATOM   1415  HA  GLU B  23       9.151  26.872 -90.286  1.00  0.00              
ATOM   1416 1HB  GLU B  23      11.172  27.973 -88.331  1.00  0.00              
ATOM   1417 2HB  GLU B  23      11.154  26.303 -88.946  1.00  0.00              
ATOM   1418 1HG  GLU B  23      11.308  27.467 -91.345  1.00  0.00              
ATOM   1419 2HG  GLU B  23      11.729  28.866 -90.332  1.00  0.00              
ATOM   1420  N   ALA B  24       8.364  27.504 -87.194  1.00  0.00              
ATOM   1421  CA  ALA B  24       7.648  26.957 -86.044  1.00  0.00              
ATOM   1422  C   ALA B  24       6.255  26.545 -86.512  1.00  0.00              
ATOM   1423  O   ALA B  24       5.776  25.454 -86.206  1.00  0.00              
ATOM   1424  CB  ALA B  24       7.551  28.003 -84.938  1.00  0.00              
ATOM   1425  H   ALA B  24       8.619  28.481 -87.195  1.00  0.00              
ATOM   1426  HA  ALA B  24       8.183  26.078 -85.685  1.00  0.00              
ATOM   1427 1HB  ALA B  24       7.015  27.582 -84.087  1.00  0.00              
ATOM   1428 2HB  ALA B  24       8.553  28.297 -84.626  1.00  0.00              
ATOM   1429 3HB  ALA B  24       7.015  28.876 -85.308  1.00  0.00              
ATOM   1430  N   LEU B  25       5.613  27.420 -87.278  1.00  0.00              
ATOM   1431  CA  LEU B  25       4.286  27.138 -87.799  1.00  0.00              
ATOM   1432  C   LEU B  25       4.329  25.943 -88.758  1.00  0.00              
ATOM   1433  O   LEU B  25       3.428  25.103 -88.748  1.00  0.00              
ATOM   1434  CB  LEU B  25       3.716  28.377 -88.500  1.00  0.00              
ATOM   1435  CG  LEU B  25       2.303  28.212 -89.072  1.00  0.00              
ATOM   1436  CD1 LEU B  25       1.321  27.892 -87.953  1.00  0.00              
ATOM   1437  CD2 LEU B  25       1.896  29.485 -89.799  1.00  0.00              
ATOM   1438  H   LEU B  25       6.054  28.300 -87.504  1.00  0.00              
ATOM   1439  HA  LEU B  25       3.623  26.860 -86.979  1.00  0.00              
ATOM   1440 1HB  LEU B  25       3.700  29.066 -87.657  1.00  0.00              
ATOM   1441 2HB  LEU B  25       4.395  28.755 -89.265  1.00  0.00              
ATOM   1442  HG  LEU B  25       2.342  27.407 -89.806  1.00  0.00              
ATOM   1443 1HD1 LEU B  25       0.320  27.777 -88.369  1.00  0.00              
ATOM   1444 2HD1 LEU B  25       1.618  26.966 -87.462  1.00  0.00              
ATOM   1445 3HD1 LEU B  25       1.320  28.705 -87.227  1.00  0.00              
ATOM   1446 1HD2 LEU B  25       0.891  29.366 -90.205  1.00  0.00              
ATOM   1447 2HD2 LEU B  25       1.909  30.323 -89.101  1.00  0.00              
ATOM   1448 3HD2 LEU B  25       2.595  29.680 -90.612  1.00  0.00              
ATOM   1449  N   ASP B  26       5.376  25.863 -89.581  1.00  0.00              
ATOM   1450  CA  ASP B  26       5.511  24.747 -90.518  1.00  0.00              
ATOM   1451  C   ASP B  26       5.534  23.425 -89.748  1.00  0.00              
ATOM   1452  O   ASP B  26       4.874  22.459 -90.128  1.00  0.00              
ATOM   1453  CB  ASP B  26       6.807  24.853 -91.338  1.00  0.00              
ATOM   1454  CG  ASP B  26       6.799  26.010 -92.327  1.00  0.00              
ATOM   1455  OD1 ASP B  26       5.705  26.444 -92.752  1.00  0.00              
ATOM   1456  OD2 ASP B  26       7.902  26.470 -92.691  1.00  0.00              
ATOM   1457  H   ASP B  26       6.088  26.579 -89.562  1.00  0.00              
ATOM   1458  HA  ASP B  26       4.651  24.721 -91.187  1.00  0.00              
ATOM   1459 1HB  ASP B  26       7.707  24.889 -90.724  1.00  0.00              
ATOM   1460 2HB  ASP B  26       6.770  23.905 -91.876  1.00  0.00              
ATOM   1461  N   PHE B  27       6.300  23.390 -88.663  1.00  0.00              
ATOM   1462  CA  PHE B  27       6.405  22.182 -87.856  1.00  0.00              
ATOM   1463  C   PHE B  27       5.066  21.851 -87.205  1.00  0.00              
ATOM   1464  O   PHE B  27       4.655  20.695 -87.166  1.00  0.00              
ATOM   1465  CB  PHE B  27       7.478  22.362 -86.785  1.00  0.00              
ATOM   1466  CG  PHE B  27       7.645  21.168 -85.891  1.00  0.00              
ATOM   1467  CD1 PHE B  27       8.149  19.972 -86.391  1.00  0.00              
ATOM   1468  CD2 PHE B  27       7.290  21.237 -84.548  1.00  0.00              
ATOM   1469  CE1 PHE B  27       8.296  18.858 -85.565  1.00  0.00              
ATOM   1470  CE2 PHE B  27       7.434  20.127 -83.714  1.00  0.00              
ATOM   1471  CZ  PHE B  27       7.938  18.939 -84.226  1.00  0.00              
ATOM   1472  H   PHE B  27       6.819  24.211 -88.389  1.00  0.00              
ATOM   1473  HA  PHE B  27       6.665  21.334 -88.491  1.00  0.00              
ATOM   1474 1HB  PHE B  27       8.446  22.542 -87.250  1.00  0.00              
ATOM   1475 2HB  PHE B  27       7.225  23.202 -86.139  1.00  0.00              
ATOM   1476  HD1 PHE B  27       8.430  19.911 -87.443  1.00  0.00              
ATOM   1477  HD2 PHE B  27       6.894  22.171 -84.148  1.00  0.00              
ATOM   1478  HE1 PHE B  27       8.692  17.927 -85.970  1.00  0.00              
ATOM   1479  HE2 PHE B  27       7.152  20.190 -82.664  1.00  0.00              
ATOM   1480  HZ  PHE B  27       8.049  18.072 -83.577  1.00  0.00              
ATOM   1481  N   ALA B  28       4.382  22.874 -86.706  1.00  0.00              
ATOM   1482  CA  ALA B  28       3.089  22.669 -86.074  1.00  0.00              
ATOM   1483  C   ALA B  28       2.119  22.011 -87.049  1.00  0.00              
ATOM   1484  O   ALA B  28       1.327  21.159 -86.667  1.00  0.00              
ATOM   1485  CB  ALA B  28       2.526  24.005 -85.582  1.00  0.00              
ATOM   1486  H   ALA B  28       4.760  23.810 -86.763  1.00  0.00              
ATOM   1487  HA  ALA B  28       3.217  21.996 -85.226  1.00  0.00              
ATOM   1488 1HB  ALA B  28       1.558  23.839 -85.111  1.00  0.00              
ATOM   1489 2HB  ALA B  28       3.211  24.445 -84.857  1.00  0.00              
ATOM   1490 3HB  ALA B  28       2.407  24.682 -86.427  1.00  0.00              
ATOM   1491  N   ASN B  29       2.176  22.409 -88.316  1.00  0.00              
ATOM   1492  CA  ASN B  29       1.292  21.826 -89.316  1.00  0.00              
ATOM   1493  C   ASN B  29       1.595  20.349 -89.552  1.00  0.00              
ATOM   1494  O   ASN B  29       0.686  19.565 -89.807  1.00  0.00              
ATOM   1495  CB  ASN B  29       1.366  22.590 -90.625  1.00  0.00              
ATOM   1496  CG  ASN B  29       0.350  22.149 -91.642  1.00  0.00              
ATOM   1497  OD1 ASN B  29      -0.862  22.272 -91.430  1.00  0.00              
ATOM   1498  ND2 ASN B  29       0.833  21.563 -92.707  1.00  0.00              
ATOM   1499  H   ASN B  29       2.835  23.122 -88.596  1.00  0.00              
ATOM   1500  HA  ASN B  29       0.260  21.868 -88.967  1.00  0.00              
ATOM   1501 1HB  ASN B  29       1.432  23.678 -90.634  1.00  0.00              
ATOM   1502 2HB  ASN B  29       2.335  22.166 -90.891  1.00  0.00              
ATOM   1503 1HD2 ASN B  29       0.215  21.244 -93.426  1.00  0.00              
ATOM   1504 2HD2 ASN B  29       1.820  21.435 -92.802  1.00  0.00              
ATOM   1505  N   ARG B  30       2.866  19.971 -89.463  1.00  0.00              
ATOM   1506  CA  ARG B  30       3.230  18.569 -89.639  1.00  0.00              
ATOM   1507  C   ARG B  30       2.712  17.765 -88.442  1.00  0.00              
ATOM   1508  O   ARG B  30       2.258  16.637 -88.603  1.00  0.00              
ATOM   1509  CB  ARG B  30       4.744  18.425 -89.767  1.00  0.00              
ATOM   1510  CG  ARG B  30       5.299  19.055 -91.038  1.00  0.00              
ATOM   1511  CD  ARG B  30       6.799  18.863 -91.140  1.00  0.00              
ATOM   1512  NE  ARG B  30       7.155  17.454 -91.253  1.00  0.00              
ATOM   1513  CZ  ARG B  30       8.372  16.970 -91.030  1.00  0.00              
ATOM   1514  NH1 ARG B  30       9.358  17.785 -90.676  1.00  0.00              
ATOM   1515  NH2 ARG B  30       8.602  15.671 -91.155  1.00  0.00              
ATOM   1516  H   ARG B  30       3.592  20.647 -89.273  1.00  0.00              
ATOM   1517  HA  ARG B  30       2.756  18.175 -90.538  1.00  0.00              
ATOM   1518 1HB  ARG B  30       5.183  18.898 -88.891  1.00  0.00              
ATOM   1519 2HB  ARG B  30       4.963  17.357 -89.751  1.00  0.00              
ATOM   1520 1HG  ARG B  30       4.815  18.589 -91.897  1.00  0.00              
ATOM   1521 2HG  ARG B  30       5.068  20.121 -91.025  1.00  0.00              
ATOM   1522 1HD  ARG B  30       7.165  19.390 -92.021  1.00  0.00              
ATOM   1523 2HD  ARG B  30       7.269  19.275 -90.248  1.00  0.00              
ATOM   1524  HE  ARG B  30       6.578  16.661 -91.503  1.00  0.00              
ATOM   1525 1HH1 ARG B  30       9.180  18.774 -90.576  1.00  0.00              
ATOM   1526 2HH1 ARG B  30      10.281  17.412 -90.508  1.00  0.00              
ATOM   1527 1HH2 ARG B  30       7.849  15.051 -91.421  1.00  0.00              
ATOM   1528 2HH2 ARG B  30       9.528  15.307 -90.986  1.00  0.00              
ATOM   1529  N   VAL B  31       2.781  18.345 -87.244  1.00  0.00              
ATOM   1530  CA  VAL B  31       2.280  17.663 -86.055  1.00  0.00              
ATOM   1531  C   VAL B  31       0.760  17.529 -86.204  1.00  0.00              
ATOM   1532  O   VAL B  31       0.176  16.524 -85.812  1.00  0.00              
ATOM   1533  CB  VAL B  31       2.622  18.440 -84.756  1.00  0.00              
ATOM   1534  CG1 VAL B  31       2.032  17.723 -83.543  1.00  0.00              
ATOM   1535  CG2 VAL B  31       4.131  18.556 -84.600  1.00  0.00              
ATOM   1536  H   VAL B  31       3.184  19.267 -87.149  1.00  0.00              
ATOM   1537  HA  VAL B  31       2.685  16.654 -85.976  1.00  0.00              
ATOM   1538  HB  VAL B  31       2.229  19.454 -84.836  1.00  0.00              
ATOM   1539 1HG1 VAL B  31       2.279  18.278 -82.637  1.00  0.00              
ATOM   1540 2HG1 VAL B  31       0.949  17.662 -83.647  1.00  0.00              
ATOM   1541 3HG1 VAL B  31       2.449  16.719 -83.477  1.00  0.00              
ATOM   1542 1HG2 VAL B  31       4.363  19.103 -83.687  1.00  0.00              
ATOM   1543 2HG2 VAL B  31       4.568  17.558 -84.547  1.00  0.00              
ATOM   1544 3HG2 VAL B  31       4.546  19.089 -85.457  1.00  0.00              
ATOM   1545  N   ARG B  32       0.127  18.544 -86.790  1.00  0.00              
ATOM   1546  CA  ARG B  32      -1.311  18.493 -87.000  1.00  0.00              
ATOM   1547  C   ARG B  32      -1.715  17.369 -87.946  1.00  0.00              
ATOM   1548  O   ARG B  32      -2.715  16.689 -87.718  1.00  0.00              
ATOM   1549  CB  ARG B  32      -1.861  19.832 -87.468  1.00  0.00              
ATOM   1550  CG  ARG B  32      -3.332  19.820 -87.855  1.00  0.00              
ATOM   1551  CD  ARG B  32      -3.769  21.003 -88.640  1.00  0.00              
ATOM   1552  NE  ARG B  32      -3.157  21.113 -89.954  1.00  0.00              
ATOM   1553  CZ  ARG B  32      -3.528  20.398 -91.033  1.00  0.00              
ATOM   1554  NH1 ARG B  32      -4.479  19.494 -90.952  1.00  0.00              
ATOM   1555  NH2 ARG B  32      -2.893  20.611 -92.173  1.00  0.00              
ATOM   1556  H   ARG B  32       0.640  19.359 -87.093  1.00  0.00              
ATOM   1557  HA  ARG B  32      -1.815  18.284 -86.056  1.00  0.00              
ATOM   1558 1HB  ARG B  32      -1.709  20.540 -86.655  1.00  0.00              
ATOM   1559 2HB  ARG B  32      -1.267  20.136 -88.330  1.00  0.00              
ATOM   1560 1HG  ARG B  32      -3.526  18.929 -88.454  1.00  0.00              
ATOM   1561 2HG  ARG B  32      -3.929  19.781 -86.943  1.00  0.00              
ATOM   1562 1HD  ARG B  32      -4.847  20.952 -88.785  1.00  0.00              
ATOM   1563 2HD  ARG B  32      -3.519  21.907 -88.086  1.00  0.00              
ATOM   1564  HE  ARG B  32      -2.399  21.707 -90.264  1.00  0.00              
ATOM   1565 1HH1 ARG B  32      -4.943  19.330 -90.070  1.00  0.00              
ATOM   1566 2HH1 ARG B  32      -4.743  18.968 -91.773  1.00  0.00              
ATOM   1567 1HH2 ARG B  32      -2.152  21.297 -92.213  1.00  0.00              
ATOM   1568 2HH2 ARG B  32      -3.151  20.088 -92.996  1.00  0.00              
ATOM   1569  N   ALA B  33      -0.938  17.166 -89.009  1.00  0.00              
ATOM   1570  CA  ALA B  33      -1.231  16.105 -89.972  1.00  0.00              
ATOM   1571  C   ALA B  33      -1.090  14.750 -89.289  1.00  0.00              
ATOM   1572  O   ALA B  33      -1.882  13.834 -89.519  1.00  0.00              
ATOM   1573  CB  ALA B  33      -0.283  16.196 -91.163  1.00  0.00              
ATOM   1574  H   ALA B  33      -0.131  17.756 -89.156  1.00  0.00              
ATOM   1575  HA  ALA B  33      -2.260  16.215 -90.312  1.00  0.00              
ATOM   1576 1HB  ALA B  33      -0.513  15.399 -91.871  1.00  0.00              
ATOM   1577 2HB  ALA B  33      -0.404  17.162 -91.652  1.00  0.00              
ATOM   1578 3HB  ALA B  33       0.745  16.088 -90.819  1.00  0.00              
ATOM   1579  N   LEU B  34      -0.072  14.631 -88.445  1.00  0.00              
ATOM   1580  CA  LEU B  34       0.176  13.408 -87.697  1.00  0.00              
ATOM   1581  C   LEU B  34      -1.026  13.121 -86.793  1.00  0.00              
ATOM   1582  O   LEU B  34      -1.517  11.992 -86.724  1.00  0.00              
ATOM   1583  CB  LEU B  34       1.447  13.575 -86.861  1.00  0.00              
ATOM   1584  CG  LEU B  34       1.718  12.561 -85.751  1.00  0.00              
ATOM   1585  CD1 LEU B  34       1.872  11.171 -86.343  1.00  0.00              
ATOM   1586  CD2 LEU B  34       2.974  12.967 -84.989  1.00  0.00              
ATOM   1587  H   LEU B  34       0.550  15.418 -88.321  1.00  0.00              
ATOM   1588  HA  LEU B  34       0.277  12.572 -88.389  1.00  0.00              
ATOM   1589 1HB  LEU B  34       2.192  13.450 -87.645  1.00  0.00              
ATOM   1590 2HB  LEU B  34       1.526  14.578 -86.442  1.00  0.00              
ATOM   1591  HG  LEU B  34       0.878  12.606 -85.058  1.00  0.00              
ATOM   1592 1HD1 LEU B  34       2.065  10.455 -85.545  1.00  0.00              
ATOM   1593 2HD1 LEU B  34       0.955  10.894 -86.864  1.00  0.00              
ATOM   1594 3HD1 LEU B  34       2.704  11.164 -87.045  1.00  0.00              
ATOM   1595 1HD2 LEU B  34       3.167  12.244 -84.196  1.00  0.00              
ATOM   1596 2HD2 LEU B  34       3.823  12.993 -85.672  1.00  0.00              
ATOM   1597 3HD2 LEU B  34       2.831  13.955 -84.550  1.00  0.00              
ATOM   1598  N   ALA B  35      -1.497  14.158 -86.107  1.00  0.00              
ATOM   1599  CA  ALA B  35      -2.639  14.039 -85.206  1.00  0.00              
ATOM   1600  C   ALA B  35      -3.878  13.542 -85.946  1.00  0.00              
ATOM   1601  O   ALA B  35      -4.628  12.711 -85.434  1.00  0.00              
ATOM   1602  CB  ALA B  35      -2.924  15.388 -84.552  1.00  0.00              
ATOM   1603  H   ALA B  35      -1.048  15.056 -86.216  1.00  0.00              
ATOM   1604  HA  ALA B  35      -2.402  13.302 -84.438  1.00  0.00              
ATOM   1605 1HB  ALA B  35      -3.778  15.292 -83.881  1.00  0.00              
ATOM   1606 2HB  ALA B  35      -2.051  15.710 -83.985  1.00  0.00              
ATOM   1607 3HB  ALA B  35      -3.150  16.125 -85.322  1.00  0.00              
ATOM   1608  N   GLU B  36      -4.092  14.061 -87.151  1.00  0.00              
ATOM   1609  CA  GLU B  36      -5.243  13.671 -87.958  1.00  0.00              
ATOM   1610  C   GLU B  36      -5.172  12.191 -88.332  1.00  0.00              
ATOM   1611  O   GLU B  36      -6.186  11.493 -88.321  1.00  0.00              
ATOM   1612  CB  GLU B  36      -5.330  14.531 -89.220  1.00  0.00              
ATOM   1613  CG  GLU B  36      -5.723  15.980 -88.967  1.00  0.00              
ATOM   1614  CD  GLU B  36      -5.955  16.716 -90.258  1.00  0.00              
ATOM   1615  OE1 GLU B  36      -5.745  16.136 -91.296  1.00  0.00              
ATOM   1616  OE2 GLU B  36      -6.449  17.818 -90.209  1.00  0.00              
ATOM   1617  H   GLU B  36      -3.442  14.741 -87.517  1.00  0.00              
ATOM   1618  HA  GLU B  36      -6.160  13.803 -87.382  1.00  0.00              
ATOM   1619 1HB  GLU B  36      -4.349  14.500 -89.695  1.00  0.00              
ATOM   1620 2HB  GLU B  36      -6.066  14.064 -89.874  1.00  0.00              
ATOM   1621 1HG  GLU B  36      -6.598  16.086 -88.327  1.00  0.00              
ATOM   1622 2HG  GLU B  36      -4.853  16.397 -88.463  1.00  0.00              
ATOM   1623  N   ARG B  37      -3.972  11.718 -88.658  1.00  0.00              
ATOM   1624  CA  ARG B  37      -3.777  10.322 -89.043  1.00  0.00              
ATOM   1625  C   ARG B  37      -3.993   9.347 -87.887  1.00  0.00              
ATOM   1626  O   ARG B  37      -4.552   8.264 -88.073  1.00  0.00              
ATOM   1627  CB  ARG B  37      -2.363  10.108 -89.597  1.00  0.00              
ATOM   1628  CG  ARG B  37      -2.030  10.888 -90.855  1.00  0.00              
ATOM   1629  CD  ARG B  37      -0.799  10.301 -91.542  1.00  0.00              
ATOM   1630  NE  ARG B  37       0.415  10.403 -90.734  1.00  0.00              
ATOM   1631  CZ  ARG B  37       1.136  11.513 -90.599  1.00  0.00              
ATOM   1632  NH1 ARG B  37       0.771  12.626 -91.221  1.00  0.00              
ATOM   1633  NH2 ARG B  37       2.228  11.508 -89.846  1.00  0.00              
ATOM   1634  H   ARG B  37      -3.176  12.339 -88.640  1.00  0.00              
ATOM   1635  HA  ARG B  37      -4.512  10.041 -89.798  1.00  0.00              
ATOM   1636 1HB  ARG B  37      -1.666  10.391 -88.810  1.00  0.00              
ATOM   1637 2HB  ARG B  37      -2.262   9.042 -89.806  1.00  0.00              
ATOM   1638 1HG  ARG B  37      -2.886  10.844 -91.529  1.00  0.00              
ATOM   1639 2HG  ARG B  37      -1.840  11.926 -90.579  1.00  0.00              
ATOM   1640 1HD  ARG B  37      -0.980   9.247 -91.750  1.00  0.00              
ATOM   1641 2HD  ARG B  37      -0.629  10.832 -92.478  1.00  0.00              
ATOM   1642  HE  ARG B  37       0.881   9.698 -90.179  1.00  0.00              
ATOM   1643 1HH1 ARG B  37      -0.057  12.630 -91.799  1.00  0.00              
ATOM   1644 2HH1 ARG B  37       1.323  13.464 -91.114  1.00  0.00              
ATOM   1645 1HH2 ARG B  37       2.509  10.659 -89.376  1.00  0.00              
ATOM   1646 2HH2 ARG B  37       2.773  12.352 -89.747  1.00  0.00              
ATOM   1647  N   GLU B  38      -3.547   9.735 -86.696  1.00  0.00              
ATOM   1648  CA  GLU B  38      -3.655   8.883 -85.517  1.00  0.00              
ATOM   1649  C   GLU B  38      -4.905   9.106 -84.673  1.00  0.00              
ATOM   1650  O   GLU B  38      -5.094   8.441 -83.649  1.00  0.00              
ATOM   1651  CB  GLU B  38      -2.414   9.070 -84.644  1.00  0.00              
ATOM   1652  CG  GLU B  38      -1.115   8.771 -85.374  1.00  0.00              
ATOM   1653  CD  GLU B  38      -1.029   7.329 -85.831  1.00  0.00              
ATOM   1654  OE1 GLU B  38      -0.135   7.012 -86.645  1.00  0.00              
ATOM   1655  OE2 GLU B  38      -1.852   6.510 -85.371  1.00  0.00              
ATOM   1656  H   GLU B  38      -3.121  10.646 -86.608  1.00  0.00              
ATOM   1657  HA  GLU B  38      -3.723   7.838 -85.820  1.00  0.00              
ATOM   1658 1HB  GLU B  38      -2.419  10.104 -84.302  1.00  0.00              
ATOM   1659 2HB  GLU B  38      -2.523   8.403 -83.789  1.00  0.00              
ATOM   1660 1HG  GLU B  38      -0.939   9.422 -86.230  1.00  0.00              
ATOM   1661 2HG  GLU B  38      -0.351   8.950 -84.620  1.00  0.00              
ATOM   1662  N   ASN B  39      -5.749  10.041 -85.089  1.00  0.00              
ATOM   1663  CA  ASN B  39      -6.976  10.337 -84.361  1.00  0.00              
ATOM   1664  C   ASN B  39      -6.737  10.737 -82.904  1.00  0.00              
ATOM   1665  O   ASN B  39      -7.527  10.404 -82.019  1.00  0.00              
ATOM   1666  CB  ASN B  39      -7.925   9.136 -84.413  1.00  0.00              
ATOM   1667  CG  ASN B  39      -8.378   8.819 -85.823  1.00  0.00              
ATOM   1668  OD1 ASN B  39      -8.885   9.689 -86.531  1.00  0.00              
ATOM   1669  ND2 ASN B  39      -8.201   7.571 -86.237  1.00  0.00              
ATOM   1670  H   ASN B  39      -5.539  10.559 -85.930  1.00  0.00              
ATOM   1671  HA  ASN B  39      -7.475  11.196 -84.811  1.00  0.00              
ATOM   1672 1HB  ASN B  39      -7.690   8.215 -83.879  1.00  0.00              
ATOM   1673 2HB  ASN B  39      -8.724   9.664 -83.892  1.00  0.00              
ATOM   1674 1HD2 ASN B  39      -8.482   7.306 -87.160  1.00  0.00              
ATOM   1675 2HD2 ASN B  39      -7.787   6.896 -85.627  1.00  0.00              
ATOM   1676  N   HIS B  40      -5.641  11.450 -82.658  1.00  0.00              
ATOM   1677  CA  HIS B  40      -5.322  11.917 -81.315  1.00  0.00              
ATOM   1678  C   HIS B  40      -4.658  13.270 -81.500  1.00  0.00              
ATOM   1679  O   HIS B  40      -3.644  13.388 -82.189  1.00  0.00              
ATOM   1680  CB  HIS B  40      -4.388  10.938 -80.604  1.00  0.00              
ATOM   1681  CG  HIS B  40      -4.288  11.170 -79.129  1.00  0.00              
ATOM   1682  ND1 HIS B  40      -5.391  11.195 -78.303  1.00  0.00              
ATOM   1683  CD2 HIS B  40      -3.216  11.391 -78.331  1.00  0.00              
ATOM   1684  CE1 HIS B  40      -5.005  11.421 -77.061  1.00  0.00              
ATOM   1685  NE2 HIS B  40      -3.689  11.543 -77.050  1.00  0.00              
ATOM   1686  H   HIS B  40      -5.015  11.674 -83.419  1.00  0.00              
ATOM   1687  HA  HIS B  40      -6.240  12.026 -80.738  1.00  0.00              
ATOM   1688 1HB  HIS B  40      -4.743   9.915 -80.737  1.00  0.00              
ATOM   1689 2HB  HIS B  40      -3.378  11.025 -81.004  1.00  0.00              
ATOM   1690  HD2 HIS B  40      -2.147  11.460 -78.530  1.00  0.00              
ATOM   1691  HE1 HIS B  40      -5.735  11.477 -76.254  1.00  0.00              
ATOM   1692  HE2 HIS B  40      -3.116  11.720 -76.237  1.00  0.00              
ATOM   1693  N   HIS B  41      -5.235  14.289 -80.876  1.00  0.00              
ATOM   1694  CA  HIS B  41      -4.744  15.643 -81.046  1.00  0.00              
ATOM   1695  C   HIS B  41      -4.071  16.268 -79.847  1.00  0.00              
ATOM   1696  O   HIS B  41      -4.494  16.091 -78.708  1.00  0.00              
ATOM   1697  CB  HIS B  41      -5.900  16.548 -81.484  1.00  0.00              
ATOM   1698  CG  HIS B  41      -6.276  16.388 -82.924  1.00  0.00              
ATOM   1699  ND1 HIS B  41      -5.899  17.291 -83.897  1.00  0.00              
ATOM   1700  CD2 HIS B  41      -6.997  15.433 -83.557  1.00  0.00              
ATOM   1701  CE1 HIS B  41      -6.371  16.895 -85.066  1.00  0.00              
ATOM   1702  NE2 HIS B  41      -7.040  15.771 -84.887  1.00  0.00              
ATOM   1703  H   HIS B  41      -6.027  14.125 -80.272  1.00  0.00              
ATOM   1704  HA  HIS B  41      -3.965  15.658 -81.808  1.00  0.00              
ATOM   1705 1HB  HIS B  41      -6.794  16.325 -80.902  1.00  0.00              
ATOM   1706 2HB  HIS B  41      -5.629  17.595 -81.347  1.00  0.00              
ATOM   1707  HD2 HIS B  41      -7.497  14.529 -83.207  1.00  0.00              
ATOM   1708  HE1 HIS B  41      -6.179  17.477 -85.968  1.00  0.00              
ATOM   1709  HE2 HIS B  41      -7.511  15.240 -85.605  1.00  0.00              
ATOM   1710  N   PRO B  42      -3.017  17.048 -80.099  1.00  0.00              
ATOM   1711  CA  PRO B  42      -2.264  17.715 -79.041  1.00  0.00              
ATOM   1712  C   PRO B  42      -2.778  19.119 -78.806  1.00  0.00              
ATOM   1713  O   PRO B  42      -3.733  19.571 -79.445  1.00  0.00              
ATOM   1714  CB  PRO B  42      -0.872  17.779 -79.638  1.00  0.00              
ATOM   1715  CG  PRO B  42      -1.191  18.184 -81.069  1.00  0.00              
ATOM   1716  CD  PRO B  42      -2.397  17.304 -81.418  1.00  0.00              
ATOM   1717  HA  PRO B  42      -2.359  17.210 -78.068  1.00  0.00              
ATOM   1718 1HB  PRO B  42      -0.243  18.514 -79.113  1.00  0.00              
ATOM   1719 2HB  PRO B  42      -0.359  16.808 -79.570  1.00  0.00              
ATOM   1720 1HG  PRO B  42      -1.426  19.257 -81.136  1.00  0.00              
ATOM   1721 2HG  PRO B  42      -0.335  18.001 -81.735  1.00  0.00              
ATOM   1722 1HD  PRO B  42      -3.099  17.810 -82.096  1.00  0.00              
ATOM   1723 2HD  PRO B  42      -2.098  16.365 -81.907  1.00  0.00              
ATOM   1724  N   ARG B  43      -2.149  19.790 -77.849  1.00  0.00              
ATOM   1725  CA  ARG B  43      -2.400  21.201 -77.636  1.00  0.00              
ATOM   1726  C   ARG B  43      -1.062  21.761 -78.124  1.00  0.00              
ATOM   1727  O   ARG B  43       0.006  21.391 -77.616  1.00  0.00              
ATOM   1728  CB  ARG B  43      -2.781  21.594 -76.216  1.00  0.00              
ATOM   1729  CG  ARG B  43      -3.191  23.048 -76.043  1.00  0.00              
ATOM   1730  CD  ARG B  43      -3.652  23.395 -74.675  1.00  0.00              
ATOM   1731  NE  ARG B  43      -2.598  23.428 -73.673  1.00  0.00              
ATOM   1732  CZ  ARG B  43      -2.798  23.644 -72.359  1.00  0.00              
ATOM   1733  NH1 ARG B  43      -4.001  23.884 -71.887  1.00  0.00              
ATOM   1734  NH2 ARG B  43      -1.747  23.631 -71.557  1.00  0.00              
ATOM   1735  H   ARG B  43      -1.484  19.314 -77.258  1.00  0.00              
ATOM   1736  HA  ARG B  43      -3.259  21.517 -78.230  1.00  0.00              
ATOM   1737 1HB  ARG B  43      -3.608  20.950 -75.919  1.00  0.00              
ATOM   1738 2HB  ARG B  43      -1.916  21.388 -75.587  1.00  0.00              
ATOM   1739 1HG  ARG B  43      -2.334  23.680 -76.279  1.00  0.00              
ATOM   1740 2HG  ARG B  43      -4.004  23.264 -76.737  1.00  0.00              
ATOM   1741 1HD  ARG B  43      -4.112  24.383 -74.696  1.00  0.00              
ATOM   1742 2HD  ARG B  43      -4.387  22.659 -74.351  1.00  0.00              
ATOM   1743  HE  ARG B  43      -1.601  23.302 -73.783  1.00  0.00              
ATOM   1744 1HH1 ARG B  43      -4.792  23.907 -72.516  1.00  0.00              
ATOM   1745 2HH1 ARG B  43      -4.130  24.043 -70.898  1.00  0.00              
ATOM   1746 1HH2 ARG B  43      -0.826  23.463 -71.939  1.00  0.00              
ATOM   1747 2HH2 ARG B  43      -1.869  23.791 -70.568  1.00  0.00              
ATOM   1748  N   VAL B  44      -1.122  22.614 -79.140  1.00  0.00              
ATOM   1749  CA  VAL B  44       0.073  23.211 -79.717  1.00  0.00              
ATOM   1750  C   VAL B  44       0.160  24.683 -79.390  1.00  0.00              
ATOM   1751  O   VAL B  44      -0.825  25.410 -79.518  1.00  0.00              
ATOM   1752  CB  VAL B  44       0.114  23.036 -81.247  1.00  0.00              
ATOM   1753  CG1 VAL B  44       1.344  23.718 -81.828  1.00  0.00              
ATOM   1754  CG2 VAL B  44       0.101  21.561 -81.615  1.00  0.00              
ATOM   1755  H   VAL B  44      -2.026  22.853 -79.523  1.00  0.00              
ATOM   1756  HA  VAL B  44       0.978  22.775 -79.294  1.00  0.00              
ATOM   1757  HB  VAL B  44      -0.784  23.478 -81.678  1.00  0.00              
ATOM   1758 1HG1 VAL B  44       1.357  23.585 -82.910  1.00  0.00              
ATOM   1759 2HG1 VAL B  44       1.315  24.782 -81.594  1.00  0.00              
ATOM   1760 3HG1 VAL B  44       2.242  23.276 -81.398  1.00  0.00              
ATOM   1761 1HG2 VAL B  44       0.130  21.455 -82.699  1.00  0.00              
ATOM   1762 2HG2 VAL B  44       0.972  21.070 -81.179  1.00  0.00              
ATOM   1763 3HG2 VAL B  44      -0.808  21.097 -81.231  1.00  0.00              
ATOM   1764  N   THR B  45       1.336  25.132 -78.977  1.00  0.00              
ATOM   1765  CA  THR B  45       1.533  26.548 -78.698  1.00  0.00              
ATOM   1766  C   THR B  45       2.634  27.004 -79.645  1.00  0.00              
ATOM   1767  O   THR B  45       3.767  26.524 -79.575  1.00  0.00              
ATOM   1768  CB  THR B  45       1.930  26.825 -77.236  1.00  0.00              
ATOM   1769  OG1 THR B  45       0.899  26.352 -76.360  1.00  0.00              
ATOM   1770  CG2 THR B  45       2.136  28.316 -77.013  1.00  0.00              
ATOM   1771  H   THR B  45       2.110  24.494 -78.852  1.00  0.00              
ATOM   1772  HA  THR B  45       0.613  27.095 -78.905  1.00  0.00              
ATOM   1773  HB  THR B  45       2.856  26.294 -77.014  1.00  0.00              
ATOM   1774  HG1 THR B  45       0.563  25.514 -76.685  1.00  0.00              
ATOM   1775 1HG2 THR B  45       2.417  28.492 -75.975  1.00  0.00              
ATOM   1776 2HG2 THR B  45       2.928  28.676 -77.670  1.00  0.00              
ATOM   1777 3HG2 THR B  45       1.211  28.847 -77.234  1.00  0.00              
ATOM   1778  N   ALA B  46       2.279  27.911 -80.548  1.00  0.00              
ATOM   1779  CA  ALA B  46       3.204  28.426 -81.543  1.00  0.00              
ATOM   1780  C   ALA B  46       3.525  29.887 -81.284  1.00  0.00              
ATOM   1781  O   ALA B  46       2.629  30.713 -81.098  1.00  0.00              
ATOM   1782  CB  ALA B  46       2.634  28.243 -82.942  1.00  0.00              
ATOM   1783  H   ALA B  46       1.328  28.251 -80.537  1.00  0.00              
ATOM   1784  HA  ALA B  46       4.138  27.869 -81.474  1.00  0.00              
ATOM   1785 1HB  ALA B  46       3.338  28.636 -83.676  1.00  0.00              
ATOM   1786 2HB  ALA B  46       2.466  27.183 -83.132  1.00  0.00              
ATOM   1787 3HB  ALA B  46       1.690  28.781 -83.023  1.00  0.00              
ATOM   1788  N   GLU B  47       4.809  30.198 -81.258  1.00  0.00              
ATOM   1789  CA  GLU B  47       5.254  31.566 -81.054  1.00  0.00              
ATOM   1790  C   GLU B  47       6.567  31.728 -81.789  1.00  0.00              
ATOM   1791  O   GLU B  47       7.099  30.761 -82.328  1.00  0.00              
ATOM   1792  CB  GLU B  47       5.414  31.892 -79.567  1.00  0.00              
ATOM   1793  CG  GLU B  47       6.505  31.098 -78.864  1.00  0.00              
ATOM   1794  CD  GLU B  47       6.550  31.414 -77.395  1.00  0.00              
ATOM   1795  OE1 GLU B  47       6.791  32.549 -77.057  1.00  0.00              
ATOM   1796  OE2 GLU B  47       6.233  30.550 -76.611  1.00  0.00              
ATOM   1797  H   GLU B  47       5.499  29.470 -81.381  1.00  0.00              
ATOM   1798  HA  GLU B  47       4.525  32.259 -81.475  1.00  0.00              
ATOM   1799 1HB  GLU B  47       5.638  32.956 -79.497  1.00  0.00              
ATOM   1800 2HB  GLU B  47       4.454  31.690 -79.091  1.00  0.00              
ATOM   1801 1HG  GLU B  47       6.414  30.021 -79.000  1.00  0.00              
ATOM   1802 2HG  GLU B  47       7.422  31.446 -79.338  1.00  0.00              
ATOM   1803  N   PHE B  48       7.080  32.948 -81.838  1.00  0.00              
ATOM   1804  CA  PHE B  48       8.341  33.170 -82.520  1.00  0.00              
ATOM   1805  C   PHE B  48       9.417  32.239 -81.979  1.00  0.00              
ATOM   1806  O   PHE B  48       9.692  32.231 -80.781  1.00  0.00              
ATOM   1807  CB  PHE B  48       8.779  34.629 -82.377  1.00  0.00              
ATOM   1808  CG  PHE B  48       9.915  35.012 -83.282  1.00  0.00              
ATOM   1809  CD1 PHE B  48       9.670  35.547 -84.538  1.00  0.00              
ATOM   1810  CD2 PHE B  48      11.231  34.838 -82.879  1.00  0.00              
ATOM   1811  CE1 PHE B  48      10.715  35.900 -85.371  1.00  0.00              
ATOM   1812  CE2 PHE B  48      12.277  35.192 -83.709  1.00  0.00              
ATOM   1813  CZ  PHE B  48      12.018  35.723 -84.957  1.00  0.00              
ATOM   1814  H   PHE B  48       6.609  33.731 -81.409  1.00  0.00              
ATOM   1815  HA  PHE B  48       8.233  32.942 -83.582  1.00  0.00              
ATOM   1816 1HB  PHE B  48       7.951  35.294 -82.618  1.00  0.00              
ATOM   1817 2HB  PHE B  48       9.114  34.820 -81.359  1.00  0.00              
ATOM   1818  HD1 PHE B  48       8.640  35.688 -84.865  1.00  0.00              
ATOM   1819  HD2 PHE B  48      11.435  34.418 -81.894  1.00  0.00              
ATOM   1820  HE1 PHE B  48      10.508  36.319 -86.355  1.00  0.00              
ATOM   1821  HE2 PHE B  48      13.306  35.051 -83.381  1.00  0.00              
ATOM   1822  HZ  PHE B  48      12.842  36.000 -85.613  1.00  0.00              
ATOM   1823  N   GLY B  49      10.002  31.445 -82.872  1.00  0.00              
ATOM   1824  CA  GLY B  49      11.075  30.542 -82.497  1.00  0.00              
ATOM   1825  C   GLY B  49      10.768  29.312 -81.660  1.00  0.00              
ATOM   1826  O   GLY B  49      11.697  28.632 -81.221  1.00  0.00              
ATOM   1827  H   GLY B  49       9.693  31.470 -83.833  1.00  0.00              
ATOM   1828 1HA  GLY B  49      11.541  30.148 -83.401  1.00  0.00              
ATOM   1829 2HA  GLY B  49      11.816  31.090 -81.917  1.00  0.00              
ATOM   1830  N   ARG B  50       9.498  28.997 -81.433  1.00  0.00              
ATOM   1831  CA  ARG B  50       9.203  27.823 -80.630  1.00  0.00              
ATOM   1832  C   ARG B  50       7.819  27.246 -80.790  1.00  0.00              
ATOM   1833  O   ARG B  50       6.837  27.965 -80.978  1.00  0.00              
ATOM   1834  CB  ARG B  50       9.406  28.138 -79.152  1.00  0.00              
ATOM   1835  CG  ARG B  50       9.235  26.938 -78.210  1.00  0.00              
ATOM   1836  CD  ARG B  50       9.603  27.287 -76.770  1.00  0.00              
ATOM   1837  NE  ARG B  50       8.712  28.289 -76.191  1.00  0.00              
ATOM   1838  CZ  ARG B  50       8.789  28.718 -74.935  1.00  0.00              
ATOM   1839  NH1 ARG B  50       9.719  28.232 -74.123  1.00  0.00              
ATOM   1840  NH2 ARG B  50       7.935  29.628 -74.486  1.00  0.00              
ATOM   1841  H   ARG B  50       8.734  29.546 -81.799  1.00  0.00              
ATOM   1842  HA  ARG B  50       9.859  27.002 -80.922  1.00  0.00              
ATOM   1843 1HB  ARG B  50      10.414  28.538 -79.046  1.00  0.00              
ATOM   1844 2HB  ARG B  50       8.681  28.908 -78.888  1.00  0.00              
ATOM   1845 1HG  ARG B  50       8.194  26.615 -78.245  1.00  0.00              
ATOM   1846 2HG  ARG B  50       9.878  26.130 -78.558  1.00  0.00              
ATOM   1847 1HD  ARG B  50       9.546  26.385 -76.162  1.00  0.00              
ATOM   1848 2HD  ARG B  50      10.620  27.676 -76.749  1.00  0.00              
ATOM   1849  HE  ARG B  50       7.943  28.791 -76.616  1.00  0.00              
ATOM   1850 1HH1 ARG B  50      10.368  27.537 -74.463  1.00  0.00              
ATOM   1851 2HH1 ARG B  50       9.773  28.560 -73.169  1.00  0.00              
ATOM   1852 1HH2 ARG B  50       7.223  29.996 -75.102  1.00  0.00              
ATOM   1853 2HH2 ARG B  50       7.998  29.948 -73.531  1.00  0.00              
ATOM   1854  N   VAL B  51       7.759  25.924 -80.719  1.00  0.00              
ATOM   1855  CA  VAL B  51       6.497  25.213 -80.749  1.00  0.00              
ATOM   1856  C   VAL B  51       6.508  24.308 -79.531  1.00  0.00              
ATOM   1857  O   VAL B  51       7.457  23.548 -79.324  1.00  0.00              
ATOM   1858  CB  VAL B  51       6.330  24.302 -81.977  1.00  0.00              
ATOM   1859  CG1 VAL B  51       5.019  23.525 -81.856  1.00  0.00              
ATOM   1860  CG2 VAL B  51       6.338  25.123 -83.252  1.00  0.00              
ATOM   1861  H   VAL B  51       8.618  25.398 -80.641  1.00  0.00              
ATOM   1862  HA  VAL B  51       5.653  25.899 -80.663  1.00  0.00              
ATOM   1863  HB  VAL B  51       7.181  23.623 -82.033  1.00  0.00              
ATOM   1864 1HG1 VAL B  51       4.897  22.878 -82.726  1.00  0.00              
ATOM   1865 2HG1 VAL B  51       5.038  22.917 -80.953  1.00  0.00              
ATOM   1866 3HG1 VAL B  51       4.184  24.224 -81.807  1.00  0.00              
ATOM   1867 1HG2 VAL B  51       6.219  24.463 -84.111  1.00  0.00              
ATOM   1868 2HG2 VAL B  51       5.517  25.839 -83.227  1.00  0.00              
ATOM   1869 3HG2 VAL B  51       7.284  25.659 -83.334  1.00  0.00              
ATOM   1870  N   THR B  52       5.475  24.415 -78.707  1.00  0.00              
ATOM   1871  CA  THR B  52       5.346  23.547 -77.549  1.00  0.00              
ATOM   1872  C   THR B  52       4.259  22.548 -77.924  1.00  0.00              
ATOM   1873  O   THR B  52       3.185  22.928 -78.412  1.00  0.00              
ATOM   1874  CB  THR B  52       4.906  24.316 -76.292  1.00  0.00              
ATOM   1875  OG1 THR B  52       5.870  25.330 -75.991  1.00  0.00              
ATOM   1876  CG2 THR B  52       4.804  23.374 -75.098  1.00  0.00              
ATOM   1877  H   THR B  52       4.764  25.110 -78.883  1.00  0.00              
ATOM   1878  HA  THR B  52       6.289  23.031 -77.367  1.00  0.00              
ATOM   1879  HB  THR B  52       3.935  24.773 -76.478  1.00  0.00              
ATOM   1880  HG1 THR B  52       5.722  26.090 -76.559  1.00  0.00              
ATOM   1881 1HG2 THR B  52       4.492  23.936 -74.218  1.00  0.00              
ATOM   1882 2HG2 THR B  52       4.071  22.596 -75.310  1.00  0.00              
ATOM   1883 3HG2 THR B  52       5.775  22.918 -74.911  1.00  0.00              
ATOM   1884  N   VAL B  53       4.552  21.272 -77.727  1.00  0.00              
ATOM   1885  CA  VAL B  53       3.614  20.208 -78.042  1.00  0.00              
ATOM   1886  C   VAL B  53       3.255  19.494 -76.749  1.00  0.00              
ATOM   1887  O   VAL B  53       4.139  19.060 -76.008  1.00  0.00              
ATOM   1888  CB  VAL B  53       4.237  19.186 -79.032  1.00  0.00              
ATOM   1889  CG1 VAL B  53       3.205  18.130 -79.405  1.00  0.00              
ATOM   1890  CG2 VAL B  53       4.755  19.899 -80.279  1.00  0.00              
ATOM   1891  H   VAL B  53       5.457  21.033 -77.345  1.00  0.00              
ATOM   1892  HA  VAL B  53       2.685  20.608 -78.451  1.00  0.00              
ATOM   1893  HB  VAL B  53       5.095  18.712 -78.558  1.00  0.00              
ATOM   1894 1HG1 VAL B  53       3.650  17.416 -80.100  1.00  0.00              
ATOM   1895 2HG1 VAL B  53       2.880  17.606 -78.507  1.00  0.00              
ATOM   1896 3HG1 VAL B  53       2.348  18.609 -79.878  1.00  0.00              
ATOM   1897 1HG2 VAL B  53       5.188  19.169 -80.962  1.00  0.00              
ATOM   1898 2HG2 VAL B  53       3.929  20.413 -80.772  1.00  0.00              
ATOM   1899 3HG2 VAL B  53       5.516  20.625 -79.993  1.00  0.00              
ATOM   1900  N   GLU B  54       1.959  19.384 -76.484  1.00  0.00              
ATOM   1901  CA  GLU B  54       1.473  18.710 -75.285  1.00  0.00              
ATOM   1902  C   GLU B  54       0.516  17.600 -75.681  1.00  0.00              
ATOM   1903  O   GLU B  54      -0.422  17.823 -76.454  1.00  0.00              
ATOM   1904  CB  GLU B  54       0.731  19.686 -74.373  1.00  0.00              
ATOM   1905  CG  GLU B  54       1.547  20.862 -73.891  1.00  0.00              
ATOM   1906  CD  GLU B  54       0.693  21.852 -73.134  1.00  0.00              
ATOM   1907  OE1 GLU B  54       0.416  21.625 -71.938  1.00  0.00              
ATOM   1908  OE2 GLU B  54       0.274  22.852 -73.743  1.00  0.00              
ATOM   1909  H   GLU B  54       1.291  19.777 -77.132  1.00  0.00              
ATOM   1910  HA  GLU B  54       2.308  18.252 -74.754  1.00  0.00              
ATOM   1911 1HB  GLU B  54      -0.127  20.056 -74.934  1.00  0.00              
ATOM   1912 2HB  GLU B  54       0.385  19.116 -73.511  1.00  0.00              
ATOM   1913 1HG  GLU B  54       2.399  20.575 -73.275  1.00  0.00              
ATOM   1914 2HG  GLU B  54       1.903  21.321 -74.811  1.00  0.00              
ATOM   1915  N   TRP B  55       0.763  16.407 -75.150  1.00  0.00              
ATOM   1916  CA  TRP B  55      -0.072  15.247 -75.412  1.00  0.00              
ATOM   1917  C   TRP B  55      -0.642  14.690 -74.119  1.00  0.00              
ATOM   1918  O   TRP B  55       0.089  14.475 -73.154  1.00  0.00              
ATOM   1919  CB  TRP B  55       0.724  14.103 -76.051  1.00  0.00              
ATOM   1920  CG  TRP B  55       1.348  14.383 -77.370  1.00  0.00              
ATOM   1921  CD1 TRP B  55       2.672  14.615 -77.620  1.00  0.00              
ATOM   1922  CD2 TRP B  55       0.687  14.433 -78.638  1.00  0.00              
ATOM   1923  NE1 TRP B  55       2.877  14.803 -78.965  1.00  0.00              
ATOM   1924  CE2 TRP B  55       1.674  14.700 -79.613  1.00  0.00              
ATOM   1925  CE3 TRP B  55      -0.644  14.277 -79.046  1.00  0.00              
ATOM   1926  CZ2 TRP B  55       1.371  14.816 -80.972  1.00  0.00              
ATOM   1927  CZ3 TRP B  55      -0.943  14.389 -80.401  1.00  0.00              
ATOM   1928  CH2 TRP B  55       0.062  14.659 -81.345  1.00  0.00              
ATOM   1929  H   TRP B  55       1.563  16.311 -74.541  1.00  0.00              
ATOM   1930  HA  TRP B  55      -0.920  15.534 -76.034  1.00  0.00              
ATOM   1931 1HB  TRP B  55       1.551  13.811 -75.403  1.00  0.00              
ATOM   1932 2HB  TRP B  55       0.076  13.243 -76.221  1.00  0.00              
ATOM   1933  HD1 TRP B  55       3.342  14.618 -76.762  1.00  0.00              
ATOM   1934  HE1 TRP B  55       3.766  14.986 -79.405  1.00  0.00              
ATOM   1935  HE3 TRP B  55      -1.459  14.068 -78.354  1.00  0.00              
ATOM   1936  HZ2 TRP B  55       2.179  15.022 -81.675  1.00  0.00              
ATOM   1937  HZ3 TRP B  55      -1.981  14.263 -80.712  1.00  0.00              
ATOM   1938  HH2 TRP B  55      -0.208  14.746 -82.398  1.00  0.00              
ATOM   1939  N   TRP B  56      -1.948  14.467 -74.096  1.00  0.00              
ATOM   1940  CA  TRP B  56      -2.575  13.816 -72.954  1.00  0.00              
ATOM   1941  C   TRP B  56      -3.917  13.276 -73.397  1.00  0.00              
ATOM   1942  O   TRP B  56      -4.418  13.614 -74.472  1.00  0.00              
ATOM   1943  CB  TRP B  56      -2.713  14.748 -71.735  1.00  0.00              
ATOM   1944  CG  TRP B  56      -3.831  15.734 -71.770  1.00  0.00              
ATOM   1945  CD1 TRP B  56      -5.101  15.559 -71.297  1.00  0.00              
ATOM   1946  CD2 TRP B  56      -3.765  17.074 -72.264  1.00  0.00              
ATOM   1947  NE1 TRP B  56      -5.830  16.714 -71.463  1.00  0.00              
ATOM   1948  CE2 TRP B  56      -5.033  17.659 -72.056  1.00  0.00              
ATOM   1949  CE3 TRP B  56      -2.755  17.839 -72.862  1.00  0.00              
ATOM   1950  CZ2 TRP B  56      -5.318  18.982 -72.425  1.00  0.00              
ATOM   1951  CZ3 TRP B  56      -3.037  19.153 -73.229  1.00  0.00              
ATOM   1952  CH2 TRP B  56      -4.309  19.710 -73.009  1.00  0.00              
ATOM   1953  H   TRP B  56      -2.522  14.751 -74.876  1.00  0.00              
ATOM   1954  HA  TRP B  56      -1.958  12.982 -72.619  1.00  0.00              
ATOM   1955 1HB  TRP B  56      -2.880  14.164 -70.830  1.00  0.00              
ATOM   1956 2HB  TRP B  56      -1.811  15.349 -71.618  1.00  0.00              
ATOM   1957  HD1 TRP B  56      -5.342  14.583 -70.880  1.00  0.00              
ATOM   1958  HE1 TRP B  56      -6.794  16.846 -71.193  1.00  0.00              
ATOM   1959  HE3 TRP B  56      -1.754  17.454 -73.053  1.00  0.00              
ATOM   1960  HZ2 TRP B  56      -6.316  19.379 -72.235  1.00  0.00              
ATOM   1961  HZ3 TRP B  56      -2.244  19.740 -73.693  1.00  0.00              
ATOM   1962  HH2 TRP B  56      -4.497  20.741 -73.310  1.00  0.00              
ATOM   1963  N   THR B  57      -4.471  12.391 -72.583  1.00  0.00              
ATOM   1964  CA  THR B  57      -5.755  11.786 -72.867  1.00  0.00              
ATOM   1965  C   THR B  57      -6.730  12.286 -71.810  1.00  0.00              
ATOM   1966  O   THR B  57      -6.621  11.944 -70.633  1.00  0.00              
ATOM   1967  CB  THR B  57      -5.647  10.255 -72.825  1.00  0.00              
ATOM   1968  OG1 THR B  57      -4.673   9.831 -73.791  1.00  0.00              
ATOM   1969  CG2 THR B  57      -6.983   9.612 -73.153  1.00  0.00              
ATOM   1970  H   THR B  57      -3.980  12.131 -71.739  1.00  0.00              
ATOM   1971  HA  THR B  57      -6.104  12.105 -73.849  1.00  0.00              
ATOM   1972  HB  THR B  57      -5.334   9.949 -71.826  1.00  0.00              
ATOM   1973  HG1 THR B  57      -3.792   9.949 -73.428  1.00  0.00              
ATOM   1974 1HG2 THR B  57      -6.883   8.528 -73.118  1.00  0.00              
ATOM   1975 2HG2 THR B  57      -7.729   9.933 -72.425  1.00  0.00              
ATOM   1976 3HG2 THR B  57      -7.296   9.916 -74.151  1.00  0.00              
ATOM   1977  N   HIS B  58      -7.668  13.118 -72.248  1.00  0.00              
ATOM   1978  CA  HIS B  58      -8.662  13.716 -71.364  1.00  0.00              
ATOM   1979  C   HIS B  58      -9.403  12.734 -70.467  1.00  0.00              
ATOM   1980  O   HIS B  58      -9.450  12.914 -69.250  1.00  0.00              
ATOM   1981  CB  HIS B  58      -9.694  14.499 -72.179  1.00  0.00              
ATOM   1982  CG  HIS B  58     -10.812  15.058 -71.355  1.00  0.00              
ATOM   1983  ND1 HIS B  58     -10.627  16.076 -70.443  1.00  0.00              
ATOM   1984  CD2 HIS B  58     -12.122  14.724 -71.283  1.00  0.00              
ATOM   1985  CE1 HIS B  58     -11.775  16.344 -69.846  1.00  0.00              
ATOM   1986  NE2 HIS B  58     -12.698  15.537 -70.338  1.00  0.00              
ATOM   1987  H   HIS B  58      -7.688  13.342 -73.233  1.00  0.00              
ATOM   1988  HA  HIS B  58      -8.171  14.394 -70.666  1.00  0.00              
ATOM   1989 1HB  HIS B  58      -9.218  15.345 -72.675  1.00  0.00              
ATOM   1990 2HB  HIS B  58     -10.151  13.851 -72.927  1.00  0.00              
ATOM   1991  HD1 HIS B  58      -9.786  16.599 -70.303  1.00  0.00              
ATOM   1992  HD2 HIS B  58     -12.726  13.983 -71.806  1.00  0.00              
ATOM   1993  HE1 HIS B  58     -11.837  17.124 -69.088  1.00  0.00              
ATOM   1994  N   SER B  59      -9.982  11.701 -71.066  1.00  0.00              
ATOM   1995  CA  SER B  59     -10.751  10.726 -70.305  1.00  0.00              
ATOM   1996  C   SER B  59      -9.951  10.083 -69.184  1.00  0.00              
ATOM   1997  O   SER B  59     -10.498   9.785 -68.119  1.00  0.00              
ATOM   1998  CB  SER B  59     -11.305   9.639 -71.233  1.00  0.00              
ATOM   1999  OG  SER B  59     -10.281   8.773 -71.691  1.00  0.00              
ATOM   2000  H   SER B  59      -9.892  11.584 -72.065  1.00  0.00              
ATOM   2001  HA  SER B  59     -11.672  11.133 -69.886  1.00  0.00              
ATOM   2002 1HB  SER B  59     -12.047   9.059 -70.686  1.00  0.00              
ATOM   2003 2HB  SER B  59     -11.778  10.118 -72.089  1.00  0.00              
ATOM   2004  HG  SER B  59     -10.577   8.319 -72.483  1.00  0.00              
ATOM   2005  N   ALA B  60      -8.659   9.877 -69.418  1.00  0.00              
ATOM   2006  CA  ALA B  60      -7.786   9.253 -68.433  1.00  0.00              
ATOM   2007  C   ALA B  60      -7.204  10.252 -67.440  1.00  0.00              
ATOM   2008  O   ALA B  60      -6.648   9.859 -66.413  1.00  0.00              
ATOM   2009  CB  ALA B  60      -6.659   8.515 -69.142  1.00  0.00              
ATOM   2010  H   ALA B  60      -8.273  10.161 -70.307  1.00  0.00              
ATOM   2011  HA  ALA B  60      -8.371   8.545 -67.846  1.00  0.00              
ATOM   2012 1HB  ALA B  60      -6.008   8.049 -68.403  1.00  0.00              
ATOM   2013 2HB  ALA B  60      -7.079   7.746 -69.791  1.00  0.00              
ATOM   2014 3HB  ALA B  60      -6.083   9.219 -69.740  1.00  0.00              
ATOM   2015  N   GLY B  61      -7.325  11.537 -67.752  1.00  0.00              
ATOM   2016  CA  GLY B  61      -6.792  12.562 -66.873  1.00  0.00              
ATOM   2017  C   GLY B  61      -5.278  12.496 -66.790  1.00  0.00              
ATOM   2018  O   GLY B  61      -4.689  12.817 -65.756  1.00  0.00              
ATOM   2019  H   GLY B  61      -7.791  11.813 -68.604  1.00  0.00              
ATOM   2020 1HA  GLY B  61      -7.080  13.542 -67.253  1.00  0.00              
ATOM   2021 2HA  GLY B  61      -7.204  12.425 -65.874  1.00  0.00              
ATOM   2022  N   GLY B  62      -4.638  12.080 -67.878  1.00  0.00              
ATOM   2023  CA  GLY B  62      -3.193  11.981 -67.868  1.00  0.00              
ATOM   2024  C   GLY B  62      -2.583  11.405 -69.126  1.00  0.00              
ATOM   2025  O   GLY B  62      -3.204  11.380 -70.193  1.00  0.00              
ATOM   2026  H   GLY B  62      -5.143  11.830 -68.716  1.00  0.00              
ATOM   2027 1HA  GLY B  62      -2.769  12.977 -67.733  1.00  0.00              
ATOM   2028 2HA  GLY B  62      -2.886  11.342 -67.041  1.00  0.00              
ATOM   2029  N   VAL B  63      -1.354  10.926 -68.979  1.00  0.00              
ATOM   2030  CA  VAL B  63      -0.585  10.368 -70.080  1.00  0.00              
ATOM   2031  C   VAL B  63      -0.800   8.869 -70.249  1.00  0.00              
ATOM   2032  O   VAL B  63      -0.705   8.103 -69.286  1.00  0.00              
ATOM   2033  CB  VAL B  63       0.918  10.652 -69.866  1.00  0.00              
ATOM   2034  CG1 VAL B  63       1.735  10.073 -71.002  1.00  0.00              
ATOM   2035  CG2 VAL B  63       1.146  12.153 -69.763  1.00  0.00              
ATOM   2036  H   VAL B  63      -0.943  10.955 -68.058  1.00  0.00              
ATOM   2037  HA  VAL B  63      -0.902  10.786 -71.037  1.00  0.00              
ATOM   2038  HB  VAL B  63       1.230  10.211 -68.920  1.00  0.00              
ATOM   2039 1HG1 VAL B  63       2.792  10.283 -70.834  1.00  0.00              
ATOM   2040 2HG1 VAL B  63       1.582   8.995 -71.048  1.00  0.00              
ATOM   2041 3HG1 VAL B  63       1.422  10.524 -71.943  1.00  0.00              
ATOM   2042 1HG2 VAL B  63       2.207  12.351 -69.611  1.00  0.00              
ATOM   2043 2HG2 VAL B  63       0.814  12.635 -70.682  1.00  0.00              
ATOM   2044 3HG2 VAL B  63       0.579  12.551 -68.920  1.00  0.00              
ATOM   2045  N   THR B  64      -1.093   8.460 -71.478  1.00  0.00              
ATOM   2046  CA  THR B  64      -1.320   7.053 -71.793  1.00  0.00              
ATOM   2047  C   THR B  64      -0.332   6.598 -72.862  1.00  0.00              
ATOM   2048  O   THR B  64       0.459   7.393 -73.370  1.00  0.00              
ATOM   2049  CB  THR B  64      -2.738   6.814 -72.334  1.00  0.00              
ATOM   2050  OG1 THR B  64      -2.876   7.467 -73.603  1.00  0.00              
ATOM   2051  CG2 THR B  64      -3.779   7.351 -71.360  1.00  0.00              
ATOM   2052  H   THR B  64      -1.161   9.146 -72.216  1.00  0.00              
ATOM   2053  HA  THR B  64      -1.143   6.443 -70.907  1.00  0.00              
ATOM   2054  HB  THR B  64      -2.889   5.743 -72.473  1.00  0.00              
ATOM   2055  HG1 THR B  64      -2.727   8.409 -73.495  1.00  0.00              
ATOM   2056 1HG2 THR B  64      -4.777   7.172 -71.761  1.00  0.00              
ATOM   2057 2HG2 THR B  64      -3.676   6.844 -70.401  1.00  0.00              
ATOM   2058 3HG2 THR B  64      -3.629   8.421 -71.223  1.00  0.00              
ATOM   2059  N   GLU B  65      -0.392   5.318 -73.209  1.00  0.00              
ATOM   2060  CA  GLU B  65       0.501   4.769 -74.216  1.00  0.00              
ATOM   2061  C   GLU B  65       0.341   5.499 -75.551  1.00  0.00              
ATOM   2062  O   GLU B  65       1.319   5.712 -76.269  1.00  0.00              
ATOM   2063  CB  GLU B  65       0.227   3.272 -74.391  1.00  0.00              
ATOM   2064  CG  GLU B  65       1.392   2.485 -74.968  1.00  0.00              
ATOM   2065  CD  GLU B  65       2.677   2.679 -74.177  1.00  0.00              
ATOM   2066  OE1 GLU B  65       2.600   2.881 -72.947  1.00  0.00              
ATOM   2067  OE2 GLU B  65       3.767   2.616 -74.780  1.00  0.00              
ATOM   2068  H   GLU B  65      -1.068   4.711 -72.767  1.00  0.00              
ATOM   2069  HA  GLU B  65       1.538   4.910 -73.909  1.00  0.00              
ATOM   2070 1HB  GLU B  65      -0.024   2.878 -73.407  1.00  0.00              
ATOM   2071 2HB  GLU B  65      -0.636   3.181 -75.051  1.00  0.00              
ATOM   2072 1HG  GLU B  65       1.193   1.417 -75.054  1.00  0.00              
ATOM   2073 2HG  GLU B  65       1.521   2.911 -75.962  1.00  0.00              
ATOM   2074  N   LYS B  66      -0.886   5.887 -75.886  1.00  0.00              
ATOM   2075  CA  LYS B  66      -1.121   6.595 -77.141  1.00  0.00              
ATOM   2076  C   LYS B  66      -0.360   7.917 -77.154  1.00  0.00              
ATOM   2077  O   LYS B  66       0.179   8.322 -78.183  1.00  0.00              
ATOM   2078  CB  LYS B  66      -2.613   6.864 -77.335  1.00  0.00              
ATOM   2079  CG  LYS B  66      -2.958   7.511 -78.668  1.00  0.00              
ATOM   2080  CD  LYS B  66      -2.612   6.597 -79.832  1.00  0.00              
ATOM   2081  CE  LYS B  66      -3.110   7.174 -81.147  1.00  0.00              
ATOM   2082  NZ  LYS B  66      -2.809   6.270 -82.291  1.00  0.00              
ATOM   2083  H   LYS B  66      -1.667   5.695 -75.275  1.00  0.00              
ATOM   2084  HA  LYS B  66      -0.746   6.001 -77.975  1.00  0.00              
ATOM   2085 1HB  LYS B  66      -3.125   5.905 -77.251  1.00  0.00              
ATOM   2086 2HB  LYS B  66      -2.930   7.516 -76.521  1.00  0.00              
ATOM   2087 1HG  LYS B  66      -4.026   7.729 -78.680  1.00  0.00              
ATOM   2088 2HG  LYS B  66      -2.398   8.441 -78.757  1.00  0.00              
ATOM   2089 1HD  LYS B  66      -1.529   6.478 -79.870  1.00  0.00              
ATOM   2090 2HD  LYS B  66      -3.076   5.626 -79.660  1.00  0.00              
ATOM   2091 1HE  LYS B  66      -4.187   7.322 -81.071  1.00  0.00              
ATOM   2092 2HE  LYS B  66      -2.624   8.137 -81.304  1.00  0.00              
ATOM   2093 1HZ  LYS B  66      -3.152   6.684 -83.147  1.00  0.00              
ATOM   2094 2HZ  LYS B  66      -1.810   6.135 -82.360  1.00  0.00              
ATOM   2095 3HZ  LYS B  66      -3.260   5.379 -82.144  1.00  0.00              
ATOM   2096  N   ASP B  67      -0.327   8.596 -76.013  1.00  0.00              
ATOM   2097  CA  ASP B  67       0.381   9.863 -75.922  1.00  0.00              
ATOM   2098  C   ASP B  67       1.871   9.664 -76.154  1.00  0.00              
ATOM   2099  O   ASP B  67       2.512  10.461 -76.838  1.00  0.00              
ATOM   2100  CB  ASP B  67       0.119  10.493 -74.562  1.00  0.00              
ATOM   2101  CG  ASP B  67      -1.335  10.846 -74.381  1.00  0.00              
ATOM   2102  OD1 ASP B  67      -1.845  11.636 -75.200  1.00  0.00              
ATOM   2103  OD2 ASP B  67      -1.970  10.327 -73.438  1.00  0.00              
ATOM   2104  H   ASP B  67      -0.796   8.235 -75.195  1.00  0.00              
ATOM   2105  HA  ASP B  67       0.027  10.541 -76.700  1.00  0.00              
ATOM   2106 1HB  ASP B  67       0.483   9.892 -73.728  1.00  0.00              
ATOM   2107 2HB  ASP B  67       0.722  11.397 -74.651  1.00  0.00              
ATOM   2108  N   ARG B  68       2.427   8.595 -75.592  1.00  0.00              
ATOM   2109  CA  ARG B  68       3.842   8.318 -75.786  1.00  0.00              
ATOM   2110  C   ARG B  68       4.134   7.979 -77.240  1.00  0.00              
ATOM   2111  O   ARG B  68       5.189   8.338 -77.764  1.00  0.00              
ATOM   2112  CB  ARG B  68       4.291   7.203 -74.844  1.00  0.00              
ATOM   2113  CG  ARG B  68       4.362   7.639 -73.390  1.00  0.00              
ATOM   2114  CD  ARG B  68       4.971   6.564 -72.501  1.00  0.00              
ATOM   2115  NE  ARG B  68       3.996   5.559 -72.090  1.00  0.00              
ATOM   2116  CZ  ARG B  68       3.146   5.712 -71.079  1.00  0.00              
ATOM   2117  NH1 ARG B  68       3.151   6.833 -70.369  1.00  0.00              
ATOM   2118  NH2 ARG B  68       2.291   4.744 -70.778  1.00  0.00              
ATOM   2119  H   ARG B  68       1.875   7.966 -75.026  1.00  0.00              
ATOM   2120  HA  ARG B  68       4.428   9.206 -75.547  1.00  0.00              
ATOM   2121 1HB  ARG B  68       3.580   6.386 -74.955  1.00  0.00              
ATOM   2122 2HB  ARG B  68       5.274   6.876 -75.184  1.00  0.00              
ATOM   2123 1HG  ARG B  68       4.971   8.541 -73.328  1.00  0.00              
ATOM   2124 2HG  ARG B  68       3.351   7.859 -73.044  1.00  0.00              
ATOM   2125 1HD  ARG B  68       5.771   6.065 -73.047  1.00  0.00              
ATOM   2126 2HD  ARG B  68       5.380   7.034 -71.607  1.00  0.00              
ATOM   2127  HE  ARG B  68       3.814   4.642 -72.476  1.00  0.00              
ATOM   2128 1HH1 ARG B  68       3.803   7.570 -70.599  1.00  0.00              
ATOM   2129 2HH1 ARG B  68       2.504   6.944 -69.602  1.00  0.00              
ATOM   2130 1HH2 ARG B  68       2.288   3.890 -71.319  1.00  0.00              
ATOM   2131 2HH2 ARG B  68       1.648   4.863 -70.009  1.00  0.00              
ATOM   2132  N   GLU B  69       3.201   7.293 -77.892  1.00  0.00              
ATOM   2133  CA  GLU B  69       3.366   6.960 -79.298  1.00  0.00              
ATOM   2134  C   GLU B  69       3.383   8.257 -80.106  1.00  0.00              
ATOM   2135  O   GLU B  69       4.217   8.437 -80.990  1.00  0.00              
ATOM   2136  CB  GLU B  69       2.216   6.079 -79.785  1.00  0.00              
ATOM   2137  CG  GLU B  69       2.277   5.782 -81.271  1.00  0.00              
ATOM   2138  CD  GLU B  69       1.064   5.032 -81.778  1.00  0.00              
ATOM   2139  OE1 GLU B  69       1.054   4.673 -82.973  1.00  0.00              
ATOM   2140  OE2 GLU B  69       0.123   4.801 -80.991  1.00  0.00              
ATOM   2141  H   GLU B  69       2.364   6.998 -77.411  1.00  0.00              
ATOM   2142  HA  GLU B  69       4.321   6.454 -79.448  1.00  0.00              
ATOM   2143 1HB  GLU B  69       2.264   5.149 -79.216  1.00  0.00              
ATOM   2144 2HB  GLU B  69       1.290   6.602 -79.546  1.00  0.00              
ATOM   2145 1HG  GLU B  69       2.412   6.671 -81.886  1.00  0.00              
ATOM   2146 2HG  GLU B  69       3.151   5.138 -81.368  1.00  0.00              
ATOM   2147  N   MET B  70       2.457   9.164 -79.802  1.00  0.00              
ATOM   2148  CA  MET B  70       2.401  10.433 -80.519  1.00  0.00              
ATOM   2149  C   MET B  70       3.675  11.246 -80.306  1.00  0.00              
ATOM   2150  O   MET B  70       4.143  11.916 -81.221  1.00  0.00              
ATOM   2151  CB  MET B  70       1.174  11.247 -80.094  1.00  0.00              
ATOM   2152  CG  MET B  70      -0.154  10.564 -80.400  1.00  0.00              
ATOM   2153  SD  MET B  70      -0.334  10.000 -82.120  1.00  0.00              
ATOM   2154  CE  MET B  70      -0.449  11.574 -82.979  1.00  0.00              
ATOM   2155  H   MET B  70       1.783   8.982 -79.072  1.00  0.00              
ATOM   2156  HA  MET B  70       2.327  10.251 -81.591  1.00  0.00              
ATOM   2157 1HB  MET B  70       1.263  11.418 -79.022  1.00  0.00              
ATOM   2158 2HB  MET B  70       1.228  12.200 -80.620  1.00  0.00              
ATOM   2159 1HG  MET B  70      -0.250   9.697 -79.745  1.00  0.00              
ATOM   2160 2HG  MET B  70      -0.956  11.271 -80.187  1.00  0.00              
ATOM   2161 1HE  MET B  70      -0.563  11.398 -84.049  1.00  0.00              
ATOM   2162 2HE  MET B  70      -1.312  12.129 -82.608  1.00  0.00              
ATOM   2163 3HE  MET B  70       0.458  12.152 -82.801  1.00  0.00              
ATOM   2164  N   ALA B  71       4.234  11.186 -79.103  1.00  0.00              
ATOM   2165  CA  ALA B  71       5.466  11.907 -78.812  1.00  0.00              
ATOM   2166  C   ALA B  71       6.604  11.369 -79.686  1.00  0.00              
ATOM   2167  O   ALA B  71       7.375  12.134 -80.263  1.00  0.00              
ATOM   2168  CB  ALA B  71       5.818  11.758 -77.340  1.00  0.00              
ATOM   2169  H   ALA B  71       3.803  10.633 -78.375  1.00  0.00              
ATOM   2170  HA  ALA B  71       5.321  12.959 -79.056  1.00  0.00              
ATOM   2171 1HB  ALA B  71       6.740  12.300 -77.132  1.00  0.00              
ATOM   2172 2HB  ALA B  71       5.012  12.165 -76.729  1.00  0.00              
ATOM   2173 3HB  ALA B  71       5.957  10.704 -77.104  1.00  0.00              
ATOM   2174  N   ARG B  72       6.704  10.049 -79.790  1.00  0.00              
ATOM   2175  CA  ARG B  72       7.758   9.454 -80.602  1.00  0.00              
ATOM   2176  C   ARG B  72       7.569   9.781 -82.082  1.00  0.00              
ATOM   2177  O   ARG B  72       8.543  10.057 -82.792  1.00  0.00              
ATOM   2178  CB  ARG B  72       7.794   7.940 -80.398  1.00  0.00              
ATOM   2179  CG  ARG B  72       8.314   7.510 -79.041  1.00  0.00              
ATOM   2180  CD  ARG B  72       8.543   6.009 -79.004  1.00  0.00              
ATOM   2181  NE  ARG B  72       7.294   5.262 -78.931  1.00  0.00              
ATOM   2182  CZ  ARG B  72       6.614   5.064 -77.807  1.00  0.00              
ATOM   2183  NH1 ARG B  72       7.066   5.556 -76.656  1.00  0.00              
ATOM   2184  NH2 ARG B  72       5.487   4.375 -77.837  1.00  0.00              
ATOM   2185  H   ARG B  72       6.053   9.446 -79.310  1.00  0.00              
ATOM   2186  HA  ARG B  72       8.724   9.870 -80.315  1.00  0.00              
ATOM   2187 1HB  ARG B  72       6.776   7.575 -80.533  1.00  0.00              
ATOM   2188 2HB  ARG B  72       8.433   7.530 -81.181  1.00  0.00              
ATOM   2189 1HG  ARG B  72       9.252   8.031 -78.847  1.00  0.00              
ATOM   2190 2HG  ARG B  72       7.580   7.791 -78.284  1.00  0.00              
ATOM   2191 1HD  ARG B  72       9.075   5.710 -79.906  1.00  0.00              
ATOM   2192 2HD  ARG B  72       9.146   5.765 -78.130  1.00  0.00              
ATOM   2193  HE  ARG B  72       6.773   4.803 -79.668  1.00  0.00              
ATOM   2194 1HH1 ARG B  72       7.929   6.081 -76.639  1.00  0.00              
ATOM   2195 2HH1 ARG B  72       6.545   5.402 -75.805  1.00  0.00              
ATOM   2196 1HH2 ARG B  72       5.150   4.003 -78.715  1.00  0.00              
ATOM   2197 2HH2 ARG B  72       4.969   4.222 -76.985  1.00  0.00              
ATOM   2198  N   LEU B  73       6.323   9.769 -82.547  1.00  0.00              
ATOM   2199  CA  LEU B  73       6.051  10.081 -83.944  1.00  0.00              
ATOM   2200  C   LEU B  73       6.334  11.558 -84.215  1.00  0.00              
ATOM   2201  O   LEU B  73       6.728  11.925 -85.324  1.00  0.00              
ATOM   2202  CB  LEU B  73       4.604   9.723 -84.293  1.00  0.00              
ATOM   2203  CG  LEU B  73       4.313   8.215 -84.282  1.00  0.00              
ATOM   2204  CD1 LEU B  73       2.831   7.970 -84.480  1.00  0.00              
ATOM   2205  CD2 LEU B  73       5.125   7.524 -85.374  1.00  0.00              
ATOM   2206  H   LEU B  73       5.553   9.543 -81.934  1.00  0.00              
ATOM   2207  HA  LEU B  73       6.717   9.503 -84.584  1.00  0.00              
ATOM   2208 1HB  LEU B  73       4.096  10.216 -83.466  1.00  0.00              
ATOM   2209 2HB  LEU B  73       4.292  10.176 -85.233  1.00  0.00              
ATOM   2210  HG  LEU B  73       4.652   7.827 -83.321  1.00  0.00              
ATOM   2211 1HD1 LEU B  73       2.634   6.898 -84.470  1.00  0.00              
ATOM   2212 2HD1 LEU B  73       2.272   8.448 -83.675  1.00  0.00              
ATOM   2213 3HD1 LEU B  73       2.518   8.388 -85.436  1.00  0.00              
ATOM   2214 1HD2 LEU B  73       4.915   6.454 -85.361  1.00  0.00              
ATOM   2215 2HD2 LEU B  73       4.853   7.936 -86.345  1.00  0.00              
ATOM   2216 3HD2 LEU B  73       6.188   7.686 -85.195  1.00  0.00              
ATOM   2217  N   THR B  74       6.149  12.401 -83.201  1.00  0.00              
ATOM   2218  CA  THR B  74       6.419  13.829 -83.340  1.00  0.00              
ATOM   2219  C   THR B  74       7.924  14.033 -83.536  1.00  0.00              
ATOM   2220  O   THR B  74       8.352  14.773 -84.424  1.00  0.00              
ATOM   2221  CB  THR B  74       5.942  14.614 -82.094  1.00  0.00              
ATOM   2222  OG1 THR B  74       4.510  14.548 -82.003  1.00  0.00              
ATOM   2223  CG2 THR B  74       6.355  16.070 -82.186  1.00  0.00              
ATOM   2224  H   THR B  74       5.814  12.047 -82.316  1.00  0.00              
ATOM   2225  HA  THR B  74       5.912  14.216 -84.224  1.00  0.00              
ATOM   2226  HB  THR B  74       6.386  14.169 -81.204  1.00  0.00              
ATOM   2227  HG1 THR B  74       4.123  14.934 -82.792  1.00  0.00              
ATOM   2228 1HG2 THR B  74       6.009  16.602 -81.300  1.00  0.00              
ATOM   2229 2HG2 THR B  74       7.441  16.136 -82.251  1.00  0.00              
ATOM   2230 3HG2 THR B  74       5.910  16.517 -83.075  1.00  0.00              
ATOM   2231  N   ASP B  75       8.731  13.378 -82.708  1.00  0.00              
ATOM   2232  CA  ASP B  75      10.180  13.502 -82.840  1.00  0.00              
ATOM   2233  C   ASP B  75      10.662  12.976 -84.180  1.00  0.00              
ATOM   2234  O   ASP B  75      11.603  13.516 -84.763  1.00  0.00              
ATOM   2235  CB  ASP B  75      10.905  12.733 -81.737  1.00  0.00              
ATOM   2236  CG  ASP B  75      10.937  13.481 -80.429  1.00  0.00              
ATOM   2237  OD1 ASP B  75      10.869  14.726 -80.446  1.00  0.00              
ATOM   2238  OD2 ASP B  75      11.052  12.819 -79.378  1.00  0.00              
ATOM   2239  H   ASP B  75       8.352  12.789 -81.980  1.00  0.00              
ATOM   2240  HA  ASP B  75      10.465  14.554 -82.801  1.00  0.00              
ATOM   2241 1HB  ASP B  75      10.523  11.723 -81.589  1.00  0.00              
ATOM   2242 2HB  ASP B  75      11.907  12.685 -82.163  1.00  0.00              
ATOM   2243  N   ALA B  76      10.024  11.914 -84.655  1.00  0.00              
ATOM   2244  CA  ALA B  76      10.406  11.315 -85.925  1.00  0.00              
ATOM   2245  C   ALA B  76      10.295  12.313 -87.076  1.00  0.00              
ATOM   2246  O   ALA B  76      11.028  12.213 -88.062  1.00  0.00              
ATOM   2247  CB  ALA B  76       9.543  10.094 -86.198  1.00  0.00              
ATOM   2248  H   ALA B  76       9.259  11.512 -84.131  1.00  0.00              
ATOM   2249  HA  ALA B  76      11.451  11.010 -85.867  1.00  0.00              
ATOM   2250 1HB  ALA B  76       9.834   9.650 -87.150  1.00  0.00              
ATOM   2251 2HB  ALA B  76       9.681   9.364 -85.399  1.00  0.00              
ATOM   2252 3HB  ALA B  76       8.496  10.391 -86.242  1.00  0.00              
ATOM   2253  N   LEU B  77       9.385  13.274 -86.949  1.00  0.00              
ATOM   2254  CA  LEU B  77       9.188  14.292 -87.982  1.00  0.00              
ATOM   2255  C   LEU B  77      10.459  15.095 -88.228  1.00  0.00              
ATOM   2256  O   LEU B  77      10.656  15.644 -89.312  1.00  0.00              
ATOM   2257  CB  LEU B  77       8.072  15.256 -87.573  1.00  0.00              
ATOM   2258  CG  LEU B  77       6.664  14.698 -87.366  1.00  0.00              
ATOM   2259  CD1 LEU B  77       5.765  15.788 -86.792  1.00  0.00              
ATOM   2260  CD2 LEU B  77       6.112  14.190 -88.688  1.00  0.00              
ATOM   2261  H   LEU B  77       8.815  13.302 -86.116  1.00  0.00              
ATOM   2262  HA  LEU B  77       8.944  13.809 -88.928  1.00  0.00              
ATOM   2263 1HB  LEU B  77       8.465  15.584 -86.612  1.00  0.00              
ATOM   2264 2HB  LEU B  77       8.008  16.108 -88.249  1.00  0.00              
ATOM   2265  HG  LEU B  77       6.750  13.844 -86.693  1.00  0.00              
ATOM   2266 1HD1 LEU B  77       4.760  15.392 -86.643  1.00  0.00              
ATOM   2267 2HD1 LEU B  77       6.166  16.125 -85.835  1.00  0.00              
ATOM   2268 3HD1 LEU B  77       5.724  16.628 -87.485  1.00  0.00              
ATOM   2269 1HD2 LEU B  77       5.108  13.792 -88.534  1.00  0.00              
ATOM   2270 2HD2 LEU B  77       6.073  15.010 -89.405  1.00  0.00              
ATOM   2271 3HD2 LEU B  77       6.758  13.401 -89.074  1.00  0.00              
ATOM   2272  N   LEU B  78      11.316  15.170 -87.217  1.00  0.00              
ATOM   2273  CA  LEU B  78      12.561  15.922 -87.322  1.00  0.00              
ATOM   2274  C   LEU B  78      13.620  15.176 -88.124  1.00  0.00              
ATOM   2275  O   LEU B  78      14.536  15.791 -88.670  1.00  0.00              
ATOM   2276  CB  LEU B  78      13.115  16.221 -85.926  1.00  0.00              
ATOM   2277  CG  LEU B  78      12.221  16.991 -84.950  1.00  0.00              
ATOM   2278  CD1 LEU B  78      12.898  17.058 -83.588  1.00  0.00              
ATOM   2279  CD2 LEU B  78      11.945  18.388 -85.483  1.00  0.00              
ATOM   2280  H   LEU B  78      11.100  14.695 -86.352  1.00  0.00              
ATOM   2281  HA  LEU B  78      12.381  16.852 -87.861  1.00  0.00              
ATOM   2282 1HB  LEU B  78      13.242  15.202 -85.563  1.00  0.00              
ATOM   2283 2HB  LEU B  78      14.086  16.713 -85.974  1.00  0.00              
ATOM   2284  HG  LEU B  78      11.268  16.465 -84.900  1.00  0.00              
ATOM   2285 1HD1 LEU B  78      12.263  17.606 -82.892  1.00  0.00              
ATOM   2286 2HD1 LEU B  78      13.060  16.047 -83.212  1.00  0.00              
ATOM   2287 3HD1 LEU B  78      13.856  17.568 -83.682  1.00  0.00              
ATOM   2288 1HD2 LEU B  78      11.308  18.925 -84.781  1.00  0.00              
ATOM   2289 2HD2 LEU B  78      12.887  18.924 -85.603  1.00  0.00              
ATOM   2290 3HD2 LEU B  78      11.443  18.317 -86.448  1.00  0.00              
ATOM   2291  N   GLN B  79      13.484  13.855 -88.200  1.00  0.00              
ATOM   2292  CA  GLN B  79      14.447  13.018 -88.909  1.00  0.00              
ATOM   2293  C   GLN B  79      15.869  13.476 -88.608  1.00  0.00              
ATOM   2294  O   GLN B  79      16.610  13.894 -89.500  1.00  0.00              
ATOM   2295  CB  GLN B  79      14.194  13.036 -90.419  1.00  0.00              
ATOM   2296  CG  GLN B  79      13.036  12.148 -90.854  1.00  0.00              
ATOM   2297  CD  GLN B  79      11.705  12.870 -90.851  1.00  0.00              
ATOM   2298  OE1 GLN B  79      10.644  12.245 -90.885  1.00  0.00              
ATOM   2299  NE2 GLN B  79      11.754  14.193 -90.831  1.00  0.00              
ATOM   2300  H   GLN B  79      12.689  13.420 -87.753  1.00  0.00              
ATOM   2301  HA  GLN B  79      14.363  11.988 -88.560  1.00  0.00              
ATOM   2302 1HB  GLN B  79      13.994  14.072 -90.692  1.00  0.00              
ATOM   2303 2HB  GLN B  79      15.117  12.707 -90.897  1.00  0.00              
ATOM   2304 1HG  GLN B  79      13.071  11.528 -91.750  1.00  0.00              
ATOM   2305 2HG  GLN B  79      13.081  11.509 -89.970  1.00  0.00              
ATOM   2306 1HE2 GLN B  79      10.907  14.726 -90.829  1.00  0.00              
ATOM   2307 2HE2 GLN B  79      12.638  14.661 -90.817  1.00  0.00              
ATOM   2308  N   ARG B  80      16.230  13.398 -87.333  1.00  0.00              
ATOM   2309  CA  ARG B  80      17.549  13.792 -86.857  1.00  0.00              
ATOM   2310  C   ARG B  80      18.599  12.763 -87.257  1.00  0.00              
ATOM   2311  O   ARG B  80      19.665  13.175 -87.760  1.00  0.00              
ATOM   2312  OXT ARG B  80      18.388  11.594 -87.085  1.00  0.00              
ATOM   2313  CB  ARG B  80      17.521  13.944 -85.337  1.00  0.00              
ATOM   2314  CG  ARG B  80      16.578  15.029 -84.844  1.00  0.00              
ATOM   2315  CD  ARG B  80      16.286  14.869 -83.364  1.00  0.00              
ATOM   2316  NE  ARG B  80      15.532  13.648 -83.097  1.00  0.00              
ATOM   2317  CZ  ARG B  80      15.186  13.230 -81.883  1.00  0.00              
ATOM   2318  NH1 ARG B  80      15.524  13.937 -80.815  1.00  0.00              
ATOM   2319  NH2 ARG B  80      14.500  12.105 -81.740  1.00  0.00              
ATOM   2320  H   ARG B  80      15.553  13.048 -86.670  1.00  0.00              
ATOM   2321  HA  ARG B  80      17.841  14.735 -87.320  1.00  0.00              
ATOM   2322 1HB  ARG B  80      17.221  12.980 -84.927  1.00  0.00              
ATOM   2323 2HB  ARG B  80      18.540  14.172 -85.022  1.00  0.00              
ATOM   2324 1HG  ARG B  80      17.042  15.999 -85.022  1.00  0.00              
ATOM   2325 2HG  ARG B  80      15.648  14.962 -85.410  1.00  0.00              
ATOM   2326 1HD  ARG B  80      17.229  14.829 -82.820  1.00  0.00              
ATOM   2327 2HD  ARG B  80      15.706  15.725 -83.024  1.00  0.00              
ATOM   2328  HE  ARG B  80      15.170  12.960 -83.743  1.00  0.00              
ATOM   2329 1HH1 ARG B  80      16.047  14.795 -80.925  1.00  0.00              
ATOM   2330 2HH1 ARG B  80      15.259  13.616 -79.895  1.00  0.00              
ATOM   2331 1HH2 ARG B  80      14.241  11.567 -82.556  1.00  0.00              
ATOM   2332 2HH2 ARG B  80      14.239  11.790 -80.817  1.00  0.00              
TER                                                                             
# All scores below are weighted scores, not raw scores.
#BEGIN_POSE_ENERGIES_TABLE v1b_redes8_4_take2_09_3dG_1.0Ent_AA_rpm_0001_0001.pdb
label fa_atr fa_rep fa_sol fa_intra_rep pro_close fa_pair hbond_sr_bb hbond_lr_bb hbond_bb_sc hbond_sc dslf_ss_dst dslf_cs_ang dslf_ss_dih dslf_ca_dih rama omega fa_dun p_aa_pp ref total
weights 0.8 0.44 0.65 0.004 1 0.49 0.585 1.17 1.17 1.1 0.5 2 5 5 0.2 0.5 0.56 0.32 1 NA
pose -582.123 75.2959 306.236 1.21847 0.717461 -15.113 -43.6883 -42.086 -6.14803 -22.1319 0 0 0 0 -9.5502 2.80061 143.325 -14.1 -33.42 -238.767
LYS_p:NtermProteinFull_1 -1.9229 0.292392 1.42897 0.0116452 0 -0.0011549 0 0 0 0 0 0 0 0 0 0.0166169 3.4109 0 -0.65 2.58647
ARG_2 -3.37118 2.39049 1.75912 0.0235367 0 -0.425712 0 0 0 -0.128982 0 0 0 0 -0.121155 0.00200723 3.87198 -0.0904795 -0.98 2.92962
LEU_3 -3.5262 0.250736 1.12903 0.00708569 0 0 0 0 0 0 0 0 0 0 -0.0536669 0.176345 1.84174 -0.114017 -0.1 -0.388934
VAL_4 -2.61764 1.76456 0.928457 0.013922 0 0 0 0 0 0 0 0 0 0 -0.148625 0.0441727 1.0746 -0.21988 0.29 1.12956
LYS_5 -3.78342 0.483723 2.35077 0.0060827 0 -0.166755 0 0 0 -0.349667 0 0 0 0 0.135504 0.0196419 1.32168 0.0042048 -0.65 -0.628243
THR_6 -2.47461 0.332042 1.14655 0.00349447 0 -0.0140883 0 0 0 0 0 0 0 0 -0.0309968 0.000107349 0.502633 -0.0162786 -0.27 -0.821145
PHE_7 -6.41057 0.650649 1.82884 0.0246274 0 0 0 0 0 0 0 0 0 0 -0.0979637 0.00914765 0.576848 -0.0609913 0.63 -2.84941
ALA_8 -1.54388 0.224587 0.631929 0.000718733 0 0 0 0 0 0 0 0 0 0 -0.114459 0.00281084 0 0.0162227 0.16 -0.622068
PHE_9 -6.41631 1.10811 1.64908 0.0233728 0.125861 0 0 0 0 0 0 0 0 0 -0.116689 0.000266304 0.701832 -0.231081 0.63 -2.52556
PRO_10 -1.91441 0.376507 1.04075 0.00228418 0.132264 0 0 0 0 0 0 0 0 0 -0.0785306 0.00287839 0.836001 -0.116846 0.02 0.300891
ASN_11 -4.71079 0.318508 3.06833 0.00884202 0 -0.0154489 0 0 -0.32017 0 0 0 0 0 0.509246 0.000371958 1.27065 -0.127682 -0.89 -0.888147
HIS_D_12 -5.69882 0.276422 2.50609 0.0102277 0 -0.022996 0 0 0 -0.378647 0 0 0 0 0.0663022 0.00431006 2.24455 -0.0464961 0.56 -0.479053
ARG_13 -4.39427 0.307811 3.38889 0.00715289 0 -0.372414 0 0 0 -0.584379 0 0 0 0 0.0770201 0.000488 1.47914 -0.0835129 -0.98 -1.15407
GLU_14 -4.59459 0.400629 2.82354 0.00462705 0 -0.00200033 0 0 -0.32017 0 0 0 0 0 -0.267281 0.0070026 1.77151 -0.141008 -0.81 -1.12774
ALA_15 -4.59184 0.683658 1.71494 0.000682535 0 0 0 0 0 0 0 0 0 0 -0.0919638 0.00246755 0 -0.126004 0.16 -2.24806
LEU_16 -4.2979 0.892676 2.1381 0.00871847 0 0 0 0 0 0 0 0 0 0 -0.106749 0.00397734 0.584352 -0.113694 -0.1 -0.990521
ASP_17 -3.6915 0.292337 2.27842 0.00274939 0 -0.0984779 0 0 0 0 0 0 0 0 -0.0460701 0.000588898 0.791105 0.0534292 -0.67 -1.08743
PHE_18 -6.5637 0.908305 1.47916 0.0238259 0 0 0 0 0 0 0 0 0 0 -0.0620143 0.00134158 0.508165 0.0462762 0.63 -3.02864
ALA_19 -3.62593 0.244616 1.45169 0.000730292 0 0 0 0 0 0 0 0 0 0 -0.158363 0.0010864 0 -0.16232 0.16 -2.08848
ASN_20 -4.16697 0.426123 2.95844 0.00584789 0 0.00306112 0 0 0 -0.945038 0 0 0 0 -0.0390564 0.015176 1.32511 0.0808659 -0.89 -1.22643
ARG_21 -5.21325 0.624562 3.27088 0.0101063 0 -0.029839 0 0 -0.336179 0 0 0 0 0 -0.183053 0.0114956 1.68859 -0.0866025 -0.98 -1.22328
VAL_22 -4.60288 0.294599 1.4198 0.0105404 0 0 0 0 0 0 0 0 0 0 -0.0799129 0.00852887 0.377587 0.0618668 0.29 -2.21987
ARG_23 -6.77273 0.928749 4.64416 0.017786 0 -0.540997 0 0 0 -1.09305 0 0 0 0 -0.179518 0.0016501 2.17191 -0.0768353 -0.98 -1.87887
ALA_24 -3.77846 0.434915 2.19045 0.000708809 0 0 0 0 0 0 0 0 0 0 -0.181696 0.00845615 0 -0.15362 0.16 -1.31924
LEU_25 -6.03053 0.686957 2.54579 0.00845778 0 0 0 0 0 0 0 0 0 0 -0.0558926 2.42934e-05 1.18637 -0.101682 -0.1 -1.86051
ALA_26 -4.93679 0.369745 2.08971 0.000763826 0 0 0 0 0 0 0 0 0 0 -0.133685 0.000106389 0 -0.15519 0.16 -2.60534
GLU_27 -4.50339 0.420547 3.34034 0.00509904 0 -0.548102 0 0 0 -0.748333 0 0 0 0 -0.225402 0.000895634 1.17257 -0.121431 -0.81 -2.0172
ARG_28 -3.89919 0.496012 2.73967 0.0110303 0 -0.0819521 0 0 0 0 0 0 0 0 -0.187082 0.0158029 1.89022 -0.0839971 -0.98 -0.0794811
GLU_29 -3.98983 0.455812 2.72613 0.00962902 0 -0.282726 0 0 -0.0364068 -0.0392405 0 0 0 0 -0.170505 5.0016e-06 1.35613 -0.00778488 -0.81 -0.788792
ASN_30 -1.79337 0.126454 1.25947 0.005488 0 -0.0284104 0 0 0 0 0 0 0 0 -0.298796 0.0105904 0.821007 -0.509018 -0.89 -1.29658
HIS_31 -5.15678 0.479524 2.59335 0.00300369 0 -0.160392 0 0 -0.00911979 -0.192943 0 0 0 0 0.111608 0.0810853 2.75473 -0.25427 0.56 0.809786
HIS_32 -4.04592 0.276806 1.63076 0.00270468 0.0441285 0.0133256 0 0 0 -0.359696 0 0 0 0 -0.089713 0.000184898 1.05799 0.0145295 0.56 -0.894895
PRO_33 -3.39553 0.929174 0.607138 0.0061376 0.0557663 0 0 0 0 0 0 0 0 0 0.454203 0.378788 0.63233 0.0577895 0.02 -0.254208
ARG_34 -4.53548 0.138377 2.89623 0.00740877 0 -0.516286 0 0 0 -0.560492 0 0 0 0 -0.00281577 0.00323777 1.66249 0.0682675 -0.98 -1.81907
VAL_35 -3.57143 0.563311 1.46407 0.0130977 0 0 0 0 0 0 0 0 0 0 -0.183434 0.041855 0.0641218 -0.291072 0.29 -1.60947
THR_36 -3.40773 0.326808 2.1868 0.00630753 0 -0.0825084 0 0 0 -0.148066 0 0 0 0 0.0604575 0.0107714 0.0314251 -0.0137254 -0.27 -1.29946
ALA_37 -2.49013 0.257932 1.16221 0.000741291 0 0 0 0 0 0 0 0 0 0 0.16625 0.0131465 0 0.257834 0.16 -0.472013
GLU_38 -4.11195 0.239594 2.58069 0.00677922 0 -0.479918 0 0 0 -0.64723 0 0 0 0 0.269086 0.000709787 0.90574 0.260943 -0.81 -1.78556
PHE_39 -3.54307 0.202038 1.12959 0.0257648 0 0 0 0 0 0 0 0 0 0 -0.123379 0.022243 0.661434 0.0541003 0.63 -0.941272
GLY_40 -2.66981 0.221609 1.3383 2.47876e-05 0 0 0 0 0 0 0 0 0 0 -0.259269 7.96809e-05 0 -0.664486 -0.17 -2.20355
ARG_41 -4.61492 0.551473 2.79255 0.0118986 0 -0.282227 0 0 0 -0.64723 0 0 0 0 0.050324 0.115549 1.51636 -0.111813 -0.98 -1.59804
VAL_42 -4.67337 0.699477 1.48907 0.0133345 0 0 0 0 0 0 0 0 0 0 -0.180181 0.0574413 0.105909 -0.386208 0.29 -2.58453
THR_43 -3.5451 0.291035 2.06489 0.00552375 0 -0.0495931 0 0 0 0 0 0 0 0 -0.0219789 0.000123215 0.0810338 -0.0657435 -0.27 -1.50981
VAL_44 -3.90564 0.201329 1.28221 0.00980029 0 0 0 0 0 0 0 0 0 0 -0.213183 0.00202713 0.225288 -0.377569 0.29 -2.48574
GLU_45 -5.62484 1.82529 3.39672 0.00362369 0 -0.592109 0 0 0 -0.689475 0 0 0 0 0.0352813 0.005241 2.20638 0.12185 -0.81 -0.122032
TRP_46 -9.09169 1.03609 2.90584 0.0204857 0 0 0 0 0 -0.114766 0 0 0 0 -0.0184281 0.177361 1.22264 -0.0202973 0.91 -2.97276
TRP_47 -5.11536 0.191247 2.35872 0.0242494 0 0 0 0 -0.00911979 0 0 0 0 0 -0.0392796 0.000185128 1.38673 -0.241487 0.91 -0.534116
THR_48 -4.23896 0.203697 2.87696 0.00546352 0 -0.184941 0 0 0 -0.563386 0 0 0 0 0.0827297 0.0108608 0.0499528 0.101649 -0.27 -1.92598
HIS_D_49 -1.89196 0.314691 0.99904 0.00669138 0 0.0157597 0 0 0 0 0 0 0 0 0.141528 0.0180268 0.588073 0.0787586 0.56 0.830607
SER_50 -1.41313 0.13751 0.819447 0.0014246 0 -0.0145594 0 0 0 0 0 0 0 0 -0.117896 0.00305539 0.575995 0.0362808 -0.37 -0.34187
ALA_51 -1.93235 0.327379 0.836853 0.000965926 0 0 0 0 0 0 0 0 0 0 -0.196083 0.00128677 0 -0.0255385 0.16 -0.827488
GLY_52 -1.2285 0.127857 0.755914 2.41479e-05 0 0 0 0 0 0 0 0 0 0 -0.277275 0.00128756 0 -0.48934 -0.17 -1.28004
GLY_53 -2.42142 0.41474 1.3417 0.000134037 0 0 0 0 0 0 0 0 0 0 0.261636 0.0178472 0 -0.789496 -0.17 -1.34486
VAL_54 -3.16084 0.118969 1.60579 0.0130786 0 0 0 0 0 0 0 0 0 0 -0.214631 0.000380897 0.0821783 -0.194524 0.29 -1.4596
THR_55 -4.08588 0.272608 2.92841 0.00524788 0 -0.0733258 0 0 -0.698729 -0.440199 0 0 0 0 -0.087345 1.03139e-05 0.0435806 -0.412435 -0.27 -2.81806
GLU_56 -3.1043 0.215975 2.39471 0.00906283 0 -0.361307 0 0 0 -0.342929 0 0 0 0 -0.208264 0.00042861 2.79094 -0.110247 -0.81 0.474079
LYS_57 -4.67157 0.667532 3.29097 0.0083456 0 -0.611652 0 0 -0.123146 -0.0628844 0 0 0 0 -0.198783 0.000845571 1.75012 -0.0408264 -0.65 -0.641044
ASP_58 -7.31188 0.615185 5.00771 0.00301194 0 -0.3192 0 0 -0.61199 -1.19653 0 0 0 0 -0.111138 0.00620825 1.1889 0.0418407 -0.67 -3.35789
ARG_59 -6.03242 0.293976 4.03264 0.0108776 0 -0.265515 0 0 0 -0.341749 0 0 0 0 -0.222647 0.0219983 1.9929 -0.0915119 -0.98 -1.58145
GLU_60 -4.78292 0.339622 3.09335 0.00820215 0 -0.284276 0 0 0 -0.0236439 0 0 0 0 -0.186462 0.0001843 1.2905 -0.111435 -0.81 -1.46688
MET_61 -7.01001 1.14998 2.5205 0.00375536 0 0 0 0 0 0 0 0 0 0 -0.119701 0.00711289 1.32513 -0.10545 -0.34 -2.56868
ALA_62 -3.77343 0.324162 1.89878 0.000742023 0 0 0 0 0 0 0 0 0 0 -0.106028 7.19912e-08 0 -0.141948 0.16 -1.63772
ARG_63 -4.34764 0.255839 2.82891 0.0114749 0 -0.261458 0 0 0 -0.00117995 0 0 0 0 -0.196169 0.00134957 1.53548 -0.0807796 -0.98 -1.23417
LEU_64 -4.40431 0.382399 1.7908 0.00795172 0 0 0 0 0 0 0 0 0 0 -0.141151 0.0103732 0.166252 -0.095373 -0.1 -2.38306
THR_65 -4.8097 0.501464 2.56774 0.00907883 0 0.0247583 0 0 0 -0.114766 0 0 0 0 0.0136532 0.00428901 0.180942 0.071655 -0.27 -1.82089
ASP_66 -4.28601 0.463851 3.29653 0.0042482 0 -0.32689 0 0 0 -0.349667 0 0 0 0 -0.136514 0.00164799 1.03034 0.0185075 -0.67 -0.953958
ALA_67 -2.90294 0.651037 1.67115 0.000843289 0 0 0 0 0 0 0 0 0 0 -0.209615 0.000288666 0 -0.136984 0.16 -0.766222
LEU_68 -5.36272 1.30321 2.9775 0.00538101 0 0 0 0 -0.432359 0 0 0 0 0 -0.0793311 0.0025711 0.384261 0.00312174 -0.1 -1.29837
LEU_69 -3.76932 0.982982 1.72697 0.00567854 0 0 0 0 0 0 0 0 0 0 -0.167946 0.012263 0.379402 -0.0810795 -0.1 -1.01106
GLN_70 -2.97637 1.58223 2.67383 0.0440349 0 -0.029839 0 0 -0.0961803 0 0 0 0 0 0.128931 5.93416e-06 5.44549 -0.21813 -0.97 5.584
ARG_p:CtermProteinFull_71 -1.80549 0.106893 1.41776 0.0110796 0 -0.0634895 0 0 0 0 0 0 0 0 0 0 2.0536 0 -0.98 0.740345
LYS_p:NtermProteinFull_72 -1.92282 0.293622 1.42874 0.0116508 0 -0.00115486 0 0 0 0 0 0 0 0 0 0.0158661 3.41271 0 -0.65 2.58861
ARG_73 -3.37094 2.39167 1.75901 0.0235201 0 -0.425679 0 0 0 -0.12849 0 0 0 0 -0.121084 0.00178412 3.86881 -0.0904874 -0.98 2.92812
LEU_74 -3.52634 0.251315 1.12909 0.00707497 0 0 0 0 0 0 0 0 0 0 -0.0537335 0.17744 1.8362 -0.114062 -0.1 -0.393012
VAL_75 -2.61785 1.76566 0.928498 0.0139216 0 0 0 0 0 0 0 0 0 0 -0.148544 0.0441146 1.07339 -0.220043 0.29 1.12914
LYS_76 -3.78387 0.483891 2.35053 0.00608477 0 -0.166778 0 0 0 -0.349988 0 0 0 0 0.135559 0.0199993 1.32149 0.00403973 -0.65 -0.629044
THR_77 -2.47456 0.331613 1.14631 0.00350232 0 -0.0140749 0 0 0 0 0 0 0 0 -0.0309004 0.000164894 0.502465 -0.0158631 -0.27 -0.821338
PHE_78 -6.41077 0.65025 1.82871 0.0246006 0 0 0 0 0 0 0 0 0 0 -0.0980329 0.00856395 0.572727 -0.0610427 0.63 -2.85499
ALA_79 -1.54372 0.225019 0.631933 0.000719163 0 0 0 0 0 0 0 0 0 0 -0.115023 0.00281989 0 0.0158229 0.16 -0.622433
PHE_80 -6.41527 1.10745 1.65244 0.0233956 0.124668 0 0 0 0 0 0 0 0 0 -0.116691 0.000214569 0.70301 -0.231258 0.63 -2.52204
PRO_81 -1.75656 0.389785 0.910219 0.00228673 0.13246 0 0 0 0 0 0 0 0 0 -0.0786772 0.00270342 0.832924 -0.117137 0.02 0.338005
ASN_82 -4.70495 0.308061 3.02227 0.0120661 0 -0.038584 0 0 -0.400645 0 0 0 0 0 0.509714 0.000333099 0.348183 -0.127806 -0.89 -1.96136
HIS_D_83 -5.66521 0.257134 2.494 0.0101818 0 -0.026568 0 0 0 -0.359696 0 0 0 0 0.066879 0.00453953 2.24169 -0.0463051 0.56 -0.463363
ARG_84 -4.47995 0.281269 3.45748 0.0071486 0 -0.3716 0 0 0 -0.600321 0 0 0 0 0.0768228 0.000395022 1.47892 -0.0835356 -0.98 -1.21338
GLU_85 -4.51879 0.367201 2.72147 0.00463013 0 -0.0189338 0 0 -0.400645 0 0 0 0 0 -0.267556 0.00666029 1.77093 -0.140872 -0.81 -1.28592
ALA_86 -4.59314 0.68414 1.71669 0.000681308 0 0 0 0 0 0 0 0 0 0 -0.0915888 0.00231311 0 -0.125546 0.16 -2.24645
LEU_87 -4.26821 0.807413 2.11891 0.00872972 0 0 0 0 0 0 0 0 0 0 -0.106427 0.00369956 0.583725 -0.113527 -0.1 -1.06569
ASP_88 -3.69165 0.292589 2.27865 0.00275415 0 -0.0962507 0 0 0 0 0 0 0 0 -0.0464198 0.000584561 0.786442 0.0534609 -0.67 -1.08984
PHE_89 -6.56385 0.907096 1.47914 0.0237932 0 0 0 0 0 0 0 0 0 0 -0.0623275 0.00130495 0.505794 0.0465652 0.63 -3.03248
ALA_90 -3.62599 0.245011 1.45172 0.000731894 0 0 0 0 0 0 0 0 0 0 -0.158497 0.000972575 0 -0.162299 0.16 -2.08836
ASN_91 -4.18259 0.478248 2.96949 0.00582445 0 0.00309445 0 0 0 -0.94583 0 0 0 0 -0.0390205 0.0145535 1.325 0.0809035 -0.89 -1.18033
ARG_92 -5.213 0.624123 3.27072 0.0101292 0 -0.0298516 0 0 -0.336016 0 0 0 0 0 -0.183252 0.0112152 1.68869 -0.0867227 -0.98 -1.22397
VAL_93 -4.60289 0.294453 1.41944 0.0105243 0 0 0 0 0 0 0 0 0 0 -0.079823 0.00847446 0.373565 0.0617036 0.29 -2.22455
ARG_94 -6.89453 0.997686 4.72145 0.0178061 0 -0.546843 0 0 0 -1.09416 0 0 0 0 -0.180403 0.0015112 2.17722 -0.0769196 -0.98 -1.85717
ALA_95 -3.77863 0.435213 2.19059 0.000711899 0 0 0 0 0 0 0 0 0 0 -0.182246 0.00848187 0 -0.153232 0.16 -1.31912
LEU_96 -6.03053 0.687364 2.54564 0.00845901 0 0 0 0 0 0 0 0 0 0 -0.0554361 3.04267e-05 1.18594 -0.101646 -0.1 -1.86018
ALA_97 -4.94147 0.370844 2.09316 0.000762601 0 0 0 0 0 0 0 0 0 0 -0.133409 0.000119457 0 -0.155123 0.16 -2.60511
GLU_98 -4.53279 0.434717 3.38335 0.00510651 0 -0.546931 0 0 0 -0.732704 0 0 0 0 -0.225171 0.000929215 1.1714 -0.121308 -0.81 -1.9734
ARG_99 -3.89904 0.496911 2.73961 0.0110369 0 -0.0819545 0 0 0 0 0 0 0 0 -0.187 0.016177 1.88608 -0.0840646 -0.98 -0.082236
GLU_100 -3.98957 0.455084 2.72603 0.00963585 0 -0.282735 0 0 -0.0363718 -0.0393027 0 0 0 0 -0.17044 3.99283e-05 1.35471 -0.00770616 -0.81 -0.790621
ASN_101 -1.79313 0.126584 1.25934 0.00549319 0 -0.0283982 0 0 0 0 0 0 0 0 -0.298834 0.010906 0.820053 -0.509049 -0.89 -1.29704
HIS_102 -5.1566 0.47906 2.59332 0.00300484 0 -0.160403 0 0 -0.00913837 -0.19347 0 0 0 0 0.111971 0.0799047 2.75069 -0.254114 0.56 0.804225
HIS_103 -4.15413 0.285127 1.66387 0.00270891 0.0456534 0.013341 0 0 0 -0.378647 0 0 0 0 -0.0900149 0.000231108 1.05774 0.0141244 0.56 -0.979996
PRO_104 -3.40862 0.931096 0.614916 0.00612119 0.0566596 0 0 0 0 0 0 0 0 0 0.454224 0.381123 0.633788 0.0578612 0.02 -0.252837
ARG_105 -4.5536 0.135287 2.90864 0.00740222 0 -0.518169 0 0 0 -0.560354 0 0 0 0 -0.00317384 0.00317902 1.66173 0.0682612 -0.98 -1.83079
VAL_106 -3.59796 0.562659 1.48116 0.0131232 0 0 0 0 0 0 0 0 0 0 -0.183525 0.0413207 0.0642655 -0.291675 0.29 -1.62063
THR_107 -3.39614 0.327604 2.17865 0.00651751 0 -0.0821097 0 0 0 -0.148066 0 0 0 0 0.0603529 0.0103089 0.0313915 -0.0132673 -0.27 -1.29475
ALA_108 -2.48244 0.263267 1.1589 0.000740448 0 0 0 0 0 0 0 0 0 0 0.165916 0.0127033 0 0.25688 0.16 -0.464025
GLU_109 -4.0811 0.243492 2.5599 0.00677583 0 -0.480643 0 0 0 -0.647755 0 0 0 0 0.269089 0.000778597 0.904893 0.26089 -0.81 -1.77368
PHE_110 -3.47179 0.202322 1.10761 0.0257247 0 0 0 0 0 0 0 0 0 0 -0.122719 0.0224813 0.662405 0.0538277 0.63 -0.890129
GLY_111 -2.67029 0.221298 1.33868 2.47936e-05 0 0 0 0 0 0 0 0 0 0 -0.259074 0.000115691 0 -0.664744 -0.17 -2.20399
ARG_112 -4.61563 0.551415 2.79177 0.0118946 0 -0.280341 0 0 0 -0.647755 0 0 0 0 0.0507786 0.116585 1.51514 -0.11181 -0.98 -1.59795
VAL_113 -4.67359 0.69916 1.48887 0.0133744 0 0 0 0 0 0 0 0 0 0 -0.180262 0.0567995 0.104593 -0.386315 0.29 -2.58737
THR_114 -3.54532 0.291615 2.06498 0.00553745 0 -0.0496025 0 0 0 0 0 0 0 0 -0.0219748 0.000143974 0.080616 -0.0657237 -0.27 -1.50974
VAL_115 -3.90618 0.201446 1.28226 0.00980132 0 0 0 0 0 0 0 0 0 0 -0.213388 0.0022018 0.229922 -0.377732 0.29 -2.48167
GLU_116 -5.62508 1.82605 3.39696 0.00363251 0 -0.59218 0 0 0 -0.688844 0 0 0 0 0.035338 0.0052137 2.20608 0.121972 -0.81 -0.120861
TRP_117 -9.09151 1.03657 2.90569 0.0205225 0 0 0 0 0 -0.114939 0 0 0 0 -0.0186124 0.175598 1.22284 -0.0207425 0.91 -2.97457
TRP_118 -5.11574 0.191229 2.35943 0.0242776 0 0 0 0 -0.00913837 0 0 0 0 0 -0.0389486 0.000123182 1.38394 -0.241209 0.91 -0.536044
THR_119 -4.2391 0.204282 2.87739 0.00545648 0 -0.18498 0 0 0 -0.562882 0 0 0 0 0.0827103 0.011319 0.0494023 0.101667 -0.27 -1.92473
HIS_D_120 -1.89217 0.315197 0.99923 0.006703 0 0.0157652 0 0 0 0 0 0 0 0 0.140931 0.0186432 0.587621 0.0785221 0.56 0.830443
SER_121 -1.41308 0.1375 0.819469 0.00142203 0 -0.0145492 0 0 0 0 0 0 0 0 -0.118105 0.00330249 0.573849 0.0361481 -0.37 -0.344047
ALA_122 -1.93248 0.327678 0.83692 0.000966884 0 0 0 0 0 0 0 0 0 0 -0.196056 0.00123455 0 -0.0255861 0.16 -0.827324
GLY_123 -1.22874 0.12791 0.756051 2.40312e-05 0 0 0 0 0 0 0 0 0 0 -0.277465 0.00135026 0 -0.490552 -0.17 -1.28142
GLY_124 -2.4218 0.41578 1.34177 0.000134363 0 0 0 0 0 0 0 0 0 0 0.260403 0.0179222 0 -0.789538 -0.17 -1.34533
VAL_125 -3.16043 0.118978 1.60551 0.0130757 0 0 0 0 0 0 0 0 0 0 -0.214661 0.00034044 0.0823517 -0.194334 0.29 -1.45916
THR_126 -4.08634 0.273056 2.9287 0.00523737 0 -0.0733474 0 0 -0.69873 -0.440581 0 0 0 0 -0.087503 3.63987e-05 0.0436495 -0.412718 -0.27 -2.81854
GLU_127 -3.10464 0.216299 2.39504 0.00903841 0 -0.361311 0 0 0 -0.342778 0 0 0 0 -0.208602 0.000405065 2.7934 -0.110388 -0.81 0.476471
LYS_128 -4.67172 0.667231 3.29117 0.0083445 0 -0.61164 0 0 -0.122953 -0.0629099 0 0 0 0 -0.198579 0.000879362 1.75005 -0.0408368 -0.65 -0.640956
ASP_129 -7.31172 0.614633 5.00764 0.00301929 0 -0.319179 0 0 -0.61215 -1.19693 0 0 0 0 -0.111556 0.00675574 1.19055 0.0415932 -0.67 -3.35734
ARG_130 -6.03316 0.294228 4.03316 0.0108762 0 -0.265511 0 0 0 -0.341581 0 0 0 0 -0.222415 0.0222927 1.99376 -0.0913963 -0.98 -1.57974
GLU_131 -4.78287 0.338744 3.09343 0.00821784 0 -0.284321 0 0 0 -0.0236072 0 0 0 0 -0.186245 0.000182119 1.2884 -0.111288 -0.81 -1.46935
MET_132 -7.00971 1.15027 2.5204 0.00375562 0 0 0 0 0 0 0 0 0 0 -0.12001 0.00713213 1.32569 -0.105724 -0.34 -2.5682
ALA_133 -3.77297 0.323671 1.89855 0.000741875 0 0 0 0 0 0 0 0 0 0 -0.10564 1.31053e-06 0 -0.141878 0.16 -1.63753
ARG_134 -4.34691 0.255759 2.82855 0.0114675 0 -0.261459 0 0 0 -0.00119691 0 0 0 0 -0.196436 0.00150404 1.53446 -0.0808297 -0.98 -1.23508
LEU_135 -4.40371 0.382397 1.7907 0.0079595 0 0 0 0 0 0 0 0 0 0 -0.141128 0.0103168 0.166405 -0.0953959 -0.1 -2.38245
THR_136 -4.80958 0.502168 2.56791 0.00905839 0 0.0247567 0 0 0 -0.114939 0 0 0 0 0.0141654 0.00416046 0.177638 0.0718235 -0.27 -1.82284
ASP_137 -4.2857 0.463589 3.29628 0.00424553 0 -0.326866 0 0 0 -0.349988 0 0 0 0 -0.136024 0.00144096 1.02812 0.018713 -0.67 -0.95619
ALA_138 -2.90293 0.65208 1.67102 0.00084053 0 0 0 0 0 0 0 0 0 0 -0.209183 0.000308846 0 -0.137164 0.16 -0.765026
LEU_139 -5.36276 1.3028 2.97757 0.00537834 0 0 0 0 -0.432346 0 0 0 0 0 -0.0788343 0.00271535 0.384771 0.00379864 -0.1 -1.2969
LEU_140 -3.76979 0.984468 1.72703 0.00567184 0 0 0 0 0 0 0 0 0 0 -0.167867 0.0119172 0.377735 -0.0811143 -0.1 -1.01195
GLN_141 -2.97661 1.58201 2.67397 0.0441508 0 -0.0298516 0 0 -0.0963303 0 0 0 0 0 0.127491 1.09726e-05 5.44271 -0.218713 -0.97 5.57884
ARG_p:CtermProteinFull_142 -1.80544 0.106934 1.41771 0.0110717 0 -0.0634889 0 0 0 0 0 0 0 0 0 0 2.05683 0 -0.98 0.743624
#END_POSE_ENERGIES_TABLE v1b_redes8_4_take2_09_3dG_1.0Ent_AA_rpm_0001_0001.pdb
