# Supplementary material for: A Generic Program for Multistate Protein Design
Source: PLoS One. 2011 Jul 6;6(7):e20937. doi: 10.1371/journal.pone.0020937 (PMC3130737; doi:10.1371/journal.pone.0020937)
Supplement: File S2 — Design models generated by this study for both the heterodimerization task and the orthogonal interface redesign task. (BZ2) [file pone.0020937.s002.bz2 › SupplementaryMaterials/select_heterodimer_designs/design1/redocked_v1b_redes8_4_take2_09_3dG_1.0Ent_AB.pdb]

ATOM      1  N   LYS A  10       0.838  40.160 -67.579  1.00  0.00              
ATOM      2  CA  LYS A  10      -0.121  41.140 -68.077  1.00  0.00              
ATOM      3  C   LYS A  10      -0.185  41.060 -69.603  1.00  0.00              
ATOM      4  O   LYS A  10       0.710  41.544 -70.294  1.00  0.00              
ATOM      5  CB  LYS A  10       0.307  42.540 -67.641  1.00  0.00              
ATOM      6  CG  LYS A  10      -0.743  43.611 -67.857  1.00  0.00              
ATOM      7  CD  LYS A  10      -1.989  43.333 -67.034  1.00  0.00              
ATOM      8  CE  LYS A  10      -2.969  44.485 -67.134  1.00  0.00              
ATOM      9  NZ  LYS A  10      -3.291  44.798 -68.551  1.00  0.00              
ATOM     10 1H   LYS A  10       1.633  40.461 -67.052  1.00  0.00              
ATOM     11 2H   LYS A  10       0.538  39.441 -66.953  1.00  0.00              
ATOM     12 3H   LYS A  10       1.329  39.571 -68.220  1.00  0.00              
ATOM     13  HA  LYS A  10      -1.116  40.911 -67.693  1.00  0.00              
ATOM     14 1HB  LYS A  10       0.554  42.483 -66.581  1.00  0.00              
ATOM     15 2HB  LYS A  10       1.203  42.792 -68.208  1.00  0.00              
ATOM     16 1HG  LYS A  10      -0.321  44.574 -67.566  1.00  0.00              
ATOM     17 2HG  LYS A  10      -1.002  43.634 -68.915  1.00  0.00              
ATOM     18 1HD  LYS A  10      -2.454  42.419 -67.406  1.00  0.00              
ATOM     19 2HD  LYS A  10      -1.694  43.191 -65.994  1.00  0.00              
ATOM     20 1HE  LYS A  10      -3.878  44.208 -66.602  1.00  0.00              
ATOM     21 2HE  LYS A  10      -2.521  45.357 -66.657  1.00  0.00              
ATOM     22 1HZ  LYS A  10      -3.944  45.568 -68.586  1.00  0.00              
ATOM     23 2HZ  LYS A  10      -2.445  45.052 -69.041  1.00  0.00              
ATOM     24 3HZ  LYS A  10      -3.703  43.987 -68.989  1.00  0.00              
ATOM     25  N   ARG A  11      -1.250  40.455 -70.122  1.00  0.00              
ATOM     26  CA  ARG A  11      -1.403  40.283 -71.562  1.00  0.00              
ATOM     27  C   ARG A  11      -2.846  40.464 -71.999  1.00  0.00              
ATOM     28  O   ARG A  11      -3.772  40.302 -71.205  1.00  0.00              
ATOM     29  CB  ARG A  11      -0.930  38.887 -71.945  1.00  0.00              
ATOM     30  CG  ARG A  11      -1.656  37.807 -71.164  1.00  0.00              
ATOM     31  CD  ARG A  11      -0.945  36.478 -71.244  1.00  0.00              
ATOM     32  NE  ARG A  11      -1.725  35.402 -70.636  1.00  0.00              
ATOM     33  CZ  ARG A  11      -2.033  35.330 -69.346  1.00  0.00              
ATOM     34  NH1 ARG A  11      -1.629  36.274 -68.507  1.00  0.00              
ATOM     35  NH2 ARG A  11      -2.745  34.307 -68.891  1.00  0.00              
ATOM     36  H   ARG A  11      -1.970  40.106 -69.506  1.00  0.00              
ATOM     37  HA  ARG A  11      -0.827  41.045 -72.088  1.00  0.00              
ATOM     38 1HB  ARG A  11      -1.106  38.773 -73.014  1.00  0.00              
ATOM     39 2HB  ARG A  11       0.141  38.849 -71.747  1.00  0.00              
ATOM     40 1HG  ARG A  11      -1.719  38.116 -70.120  1.00  0.00              
ATOM     41 2HG  ARG A  11      -2.661  37.701 -71.573  1.00  0.00              
ATOM     42 1HD  ARG A  11      -0.769  36.233 -72.291  1.00  0.00              
ATOM     43 2HD  ARG A  11       0.009  36.555 -70.724  1.00  0.00              
ATOM     44  HE  ARG A  11      -2.137  34.583 -71.064  1.00  0.00              
ATOM     45 1HH1 ARG A  11      -1.085  37.052 -68.851  1.00  0.00              
ATOM     46 2HH1 ARG A  11      -1.868  36.211 -67.528  1.00  0.00              
ATOM     47 1HH2 ARG A  11      -3.051  33.585 -69.529  1.00  0.00              
ATOM     48 2HH2 ARG A  11      -2.977  34.254 -67.910  1.00  0.00              
ATOM     49  N   LEU A  12      -3.018  40.797 -73.274  1.00  0.00              
ATOM     50  CA  LEU A  12      -4.329  41.001 -73.881  1.00  0.00              
ATOM     51  C   LEU A  12      -4.649  39.675 -74.559  1.00  0.00              
ATOM     52  O   LEU A  12      -3.973  39.285 -75.516  1.00  0.00              
ATOM     53  CB  LEU A  12      -4.227  42.132 -74.896  1.00  0.00              
ATOM     54  CG  LEU A  12      -5.493  42.738 -75.487  1.00  0.00              
ATOM     55  CD1 LEU A  12      -6.456  43.161 -74.388  1.00  0.00              
ATOM     56  CD2 LEU A  12      -5.086  43.928 -76.337  1.00  0.00              
ATOM     57  H   LEU A  12      -2.190  40.912 -73.841  1.00  0.00              
ATOM     58  HA  LEU A  12      -5.061  41.221 -73.104  1.00  0.00              
ATOM     59 1HB  LEU A  12      -3.745  42.885 -74.274  1.00  0.00              
ATOM     60 2HB  LEU A  12      -3.570  41.872 -75.726  1.00  0.00              
ATOM     61  HG  LEU A  12      -5.940  41.985 -76.136  1.00  0.00              
ATOM     62 1HD1 LEU A  12      -7.353  43.591 -74.835  1.00  0.00              
ATOM     63 2HD1 LEU A  12      -6.731  42.292 -73.790  1.00  0.00              
ATOM     64 3HD1 LEU A  12      -5.977  43.904 -73.751  1.00  0.00              
ATOM     65 1HD2 LEU A  12      -5.975  44.383 -76.775  1.00  0.00              
ATOM     66 2HD2 LEU A  12      -4.571  44.661 -75.715  1.00  0.00              
ATOM     67 3HD2 LEU A  12      -4.419  43.596 -77.133  1.00  0.00              
ATOM     68  N   VAL A  13      -5.697  39.007 -74.088  1.00  0.00              
ATOM     69  CA  VAL A  13      -6.037  37.673 -74.557  1.00  0.00              
ATOM     70  C   VAL A  13      -7.471  37.486 -75.027  1.00  0.00              
ATOM     71  O   VAL A  13      -8.405  38.076 -74.479  1.00  0.00              
ATOM     72  CB  VAL A  13      -5.782  36.647 -73.425  1.00  0.00              
ATOM     73  CG1 VAL A  13      -5.917  35.227 -73.950  1.00  0.00              
ATOM     74  CG2 VAL A  13      -4.411  36.875 -72.814  1.00  0.00              
ATOM     75  H   VAL A  13      -6.274  39.442 -73.382  1.00  0.00              
ATOM     76  HA  VAL A  13      -5.470  37.410 -75.451  1.00  0.00              
ATOM     77  HB  VAL A  13      -6.515  36.803 -72.634  1.00  0.00              
ATOM     78 1HG1 VAL A  13      -5.735  34.521 -73.140  1.00  0.00              
ATOM     79 2HG1 VAL A  13      -6.923  35.078 -74.341  1.00  0.00              
ATOM     80 3HG1 VAL A  13      -5.190  35.062 -74.745  1.00  0.00              
ATOM     81 1HG2 VAL A  13      -4.241  36.150 -72.019  1.00  0.00              
ATOM     82 2HG2 VAL A  13      -3.647  36.757 -73.583  1.00  0.00              
ATOM     83 3HG2 VAL A  13      -4.359  37.883 -72.402  1.00  0.00              
ATOM     84  N   LYS A  14      -7.632  36.632 -76.033  1.00  0.00              
ATOM     85  CA  LYS A  14      -8.942  36.289 -76.562  1.00  0.00              
ATOM     86  C   LYS A  14      -8.859  34.932 -77.241  1.00  0.00              
ATOM     87  O   LYS A  14      -7.859  34.605 -77.887  1.00  0.00              
ATOM     88  CB  LYS A  14      -9.433  37.332 -77.571  1.00  0.00              
ATOM     89  CG  LYS A  14     -10.800  36.995 -78.169  1.00  0.00              
ATOM     90  CD  LYS A  14     -11.326  38.111 -79.054  1.00  0.00              
ATOM     91  CE  LYS A  14     -12.598  37.688 -79.772  1.00  0.00              
ATOM     92  NZ  LYS A  14     -13.170  38.803 -80.573  1.00  0.00              
ATOM     93  H   LYS A  14      -6.811  36.209 -76.441  1.00  0.00              
ATOM     94  HA  LYS A  14      -9.661  36.214 -75.746  1.00  0.00              
ATOM     95 1HB  LYS A  14      -9.480  38.287 -77.046  1.00  0.00              
ATOM     96 2HB  LYS A  14      -8.684  37.390 -78.361  1.00  0.00              
ATOM     97 1HG  LYS A  14     -10.704  36.084 -78.761  1.00  0.00              
ATOM     98 2HG  LYS A  14     -11.502  36.825 -77.354  1.00  0.00              
ATOM     99 1HD  LYS A  14     -11.530  38.982 -78.430  1.00  0.00              
ATOM    100 2HD  LYS A  14     -10.560  38.363 -79.788  1.00  0.00              
ATOM    101 1HE  LYS A  14     -12.359  36.852 -80.427  1.00  0.00              
ATOM    102 2HE  LYS A  14     -13.322  37.366 -79.023  1.00  0.00              
ATOM    103 1HZ  LYS A  14     -14.012  38.488 -81.035  1.00  0.00              
ATOM    104 2HZ  LYS A  14     -13.390  39.578 -79.963  1.00  0.00              
ATOM    105 3HZ  LYS A  14     -12.497  39.100 -81.265  1.00  0.00              
ATOM    106  N   THR A  15      -9.904  34.132 -77.074  1.00  0.00              
ATOM    107  CA  THR A  15      -9.960  32.827 -77.709  1.00  0.00              
ATOM    108  C   THR A  15     -10.979  32.896 -78.835  1.00  0.00              
ATOM    109  O   THR A  15     -12.004  33.580 -78.728  1.00  0.00              
ATOM    110  CB  THR A  15     -10.370  31.723 -76.721  1.00  0.00              
ATOM    111  OG1 THR A  15     -11.655  32.027 -76.164  1.00  0.00              
ATOM    112  CG2 THR A  15      -9.343  31.603 -75.608  1.00  0.00              
ATOM    113  H   THR A  15     -10.676  34.431 -76.496  1.00  0.00              
ATOM    114  HA  THR A  15      -8.988  32.583 -78.138  1.00  0.00              
ATOM    115  HB  THR A  15     -10.440  30.776 -77.256  1.00  0.00              
ATOM    116  HG1 THR A  15     -12.046  31.226 -75.808  1.00  0.00              
ATOM    117 1HG2 THR A  15      -9.647  30.817 -74.917  1.00  0.00              
ATOM    118 2HG2 THR A  15      -8.371  31.356 -76.035  1.00  0.00              
ATOM    119 3HG2 THR A  15      -9.275  32.550 -75.074  1.00  0.00              
ATOM    120  N   PHE A  16     -10.674  32.205 -79.924  1.00  0.00              
ATOM    121  CA  PHE A  16     -11.533  32.155 -81.095  1.00  0.00              
ATOM    122  C   PHE A  16     -11.910  30.701 -81.328  1.00  0.00              
ATOM    123  O   PHE A  16     -11.043  29.825 -81.345  1.00  0.00              
ATOM    124  CB  PHE A  16     -10.791  32.713 -82.309  1.00  0.00              
ATOM    125  CG  PHE A  16     -10.400  34.158 -82.168  1.00  0.00              
ATOM    126  CD1 PHE A  16      -9.299  34.530 -81.395  1.00  0.00              
ATOM    127  CD2 PHE A  16     -11.142  35.151 -82.799  1.00  0.00              
ATOM    128  CE1 PHE A  16      -8.947  35.875 -81.256  1.00  0.00              
ATOM    129  CE2 PHE A  16     -10.796  36.496 -82.665  1.00  0.00              
ATOM    130  CZ  PHE A  16      -9.697  36.857 -81.892  1.00  0.00              
ATOM    131  H   PHE A  16      -9.803  31.693 -79.930  1.00  0.00              
ATOM    132  HA  PHE A  16     -12.443  32.728 -80.911  1.00  0.00              
ATOM    133 1HB  PHE A  16      -9.870  32.155 -82.475  1.00  0.00              
ATOM    134 2HB  PHE A  16     -11.420  32.646 -83.196  1.00  0.00              
ATOM    135  HD1 PHE A  16      -8.712  33.757 -80.898  1.00  0.00              
ATOM    136  HD2 PHE A  16     -12.004  34.868 -83.405  1.00  0.00              
ATOM    137  HE1 PHE A  16      -8.085  36.152 -80.650  1.00  0.00              
ATOM    138  HE2 PHE A  16     -11.386  37.264 -83.164  1.00  0.00              
ATOM    139  HZ  PHE A  16      -9.426  37.906 -81.784  1.00  0.00              
ATOM    140  N   ALA A  17     -13.204  30.447 -81.495  1.00  0.00              
ATOM    141  CA  ALA A  17     -13.708  29.094 -81.698  1.00  0.00              
ATOM    142  C   ALA A  17     -13.840  28.712 -83.165  1.00  0.00              
ATOM    143  O   ALA A  17     -14.171  29.541 -84.011  1.00  0.00              
ATOM    144  CB  ALA A  17     -15.056  28.938 -81.000  1.00  0.00              
ATOM    145  H   ALA A  17     -13.856  31.218 -81.480  1.00  0.00              
ATOM    146  HA  ALA A  17     -12.998  28.388 -81.267  1.00  0.00              
ATOM    147 1HB  ALA A  17     -15.429  27.925 -81.154  1.00  0.00              
ATOM    148 2HB  ALA A  17     -14.937  29.122 -79.932  1.00  0.00              
ATOM    149 3HB  ALA A  17     -15.765  29.652 -81.415  1.00  0.00              
ATOM    150  N   PHE A  18     -13.578  27.439 -83.451  1.00  0.00              
ATOM    151  CA  PHE A  18     -13.670  26.896 -84.800  1.00  0.00              
ATOM    152  C   PHE A  18     -14.265  25.494 -84.724  1.00  0.00              
ATOM    153  O   PHE A  18     -14.290  24.885 -83.660  1.00  0.00              
ATOM    154  CB  PHE A  18     -12.287  26.848 -85.454  1.00  0.00              
ATOM    155  CG  PHE A  18     -11.634  28.191 -85.562  1.00  0.00              
ATOM    156  CD1 PHE A  18     -10.865  28.693 -84.515  1.00  0.00              
ATOM    157  CD2 PHE A  18     -11.842  28.988 -86.682  1.00  0.00              
ATOM    158  CE1 PHE A  18     -10.318  29.972 -84.582  1.00  0.00              
ATOM    159  CE2 PHE A  18     -11.300  30.268 -86.756  1.00  0.00              
ATOM    160  CZ  PHE A  18     -10.537  30.759 -85.701  1.00  0.00              
ATOM    161  H   PHE A  18     -13.304  26.830 -82.693  1.00  0.00              
ATOM    162  HA  PHE A  18     -14.337  27.514 -85.403  1.00  0.00              
ATOM    163 1HB  PHE A  18     -11.617  26.218 -84.870  1.00  0.00              
ATOM    164 2HB  PHE A  18     -12.365  26.453 -86.466  1.00  0.00              
ATOM    165  HD1 PHE A  18     -10.692  28.072 -83.636  1.00  0.00              
ATOM    166  HD2 PHE A  18     -12.441  28.601 -87.507  1.00  0.00              
ATOM    167  HE1 PHE A  18      -9.719  30.352 -83.755  1.00  0.00              
ATOM    168  HE2 PHE A  18     -11.472  30.886 -87.637  1.00  0.00              
ATOM    169  HZ  PHE A  18     -10.114  31.761 -85.755  1.00  0.00              
ATOM    170  N   PRO A  19     -14.763  24.968 -85.854  1.00  0.00              
ATOM    171  CA  PRO A  19     -15.360  23.628 -85.877  1.00  0.00              
ATOM    172  C   PRO A  19     -14.357  22.476 -85.855  1.00  0.00              
ATOM    173  O   PRO A  19     -14.726  21.333 -85.587  1.00  0.00              
ATOM    174  CB  PRO A  19     -16.182  23.649 -87.160  1.00  0.00              
ATOM    175  CG  PRO A  19     -15.335  24.482 -88.062  1.00  0.00              
ATOM    176  CD  PRO A  19     -14.923  25.632 -87.161  1.00  0.00              
ATOM    177  HA  PRO A  19     -15.981  23.424 -84.992  1.00  0.00              
ATOM    178 1HB  PRO A  19     -16.340  22.634 -87.554  1.00  0.00              
ATOM    179 2HB  PRO A  19     -17.176  24.090 -86.995  1.00  0.00              
ATOM    180 1HG  PRO A  19     -14.472  23.912 -88.436  1.00  0.00              
ATOM    181 2HG  PRO A  19     -15.903  24.820 -88.941  1.00  0.00              
ATOM    182 1HD  PRO A  19     -13.987  26.105 -87.492  1.00  0.00              
ATOM    183 2HD  PRO A  19     -15.686  26.424 -87.122  1.00  0.00              
ATOM    184  N   ASN A  20     -13.092  22.775 -86.133  1.00  0.00              
ATOM    185  CA  ASN A  20     -12.059  21.747 -86.155  1.00  0.00              
ATOM    186  C   ASN A  20     -10.673  22.335 -85.908  1.00  0.00              
ATOM    187  O   ASN A  20     -10.542  23.464 -85.434  1.00  0.00              
ATOM    188  CB  ASN A  20     -12.076  21.028 -87.507  1.00  0.00              
ATOM    189  CG  ASN A  20     -12.019  21.991 -88.674  1.00  0.00              
ATOM    190  OD1 ASN A  20     -11.284  22.978 -88.642  1.00  0.00              
ATOM    191  ND2 ASN A  20     -12.789  21.706 -89.718  1.00  0.00              
ATOM    192  H   ASN A  20     -12.838  23.732 -86.333  1.00  0.00              
ATOM    193  HA  ASN A  20     -12.232  21.031 -85.350  1.00  0.00              
ATOM    194 1HB  ASN A  20     -11.424  20.174 -87.693  1.00  0.00              
ATOM    195 2HB  ASN A  20     -13.102  20.681 -87.381  1.00  0.00              
ATOM    196 1HD2 ASN A  20     -12.790  22.308 -90.517  1.00  0.00              
ATOM    197 2HD2 ASN A  20     -13.367  20.890 -89.705  1.00  0.00              
ATOM    198  N   HIS A  21      -9.641  21.560 -86.227  1.00  0.00              
ATOM    199  CA  HIS A  21      -8.260  21.997 -86.049  1.00  0.00              
ATOM    200  C   HIS A  21      -7.795  22.791 -87.266  1.00  0.00              
ATOM    201  O   HIS A  21      -7.145  23.826 -87.135  1.00  0.00              
ATOM    202  CB  HIS A  21      -7.333  20.800 -85.812  1.00  0.00              
ATOM    203  CG  HIS A  21      -6.002  21.175 -85.240  1.00  0.00              
ATOM    204  ND1 HIS A  21      -4.958  20.279 -85.136  1.00  0.00              
ATOM    205  CD2 HIS A  21      -5.543  22.346 -84.739  1.00  0.00              
ATOM    206  CE1 HIS A  21      -3.914  20.885 -84.597  1.00  0.00              
ATOM    207  NE2 HIS A  21      -4.244  22.138 -84.347  1.00  0.00              
ATOM    208  H   HIS A  21      -9.821  20.641 -86.604  1.00  0.00              
ATOM    209  HA  HIS A  21      -8.194  22.662 -85.189  1.00  0.00              
ATOM    210 1HB  HIS A  21      -7.790  20.104 -85.108  1.00  0.00              
ATOM    211 2HB  HIS A  21      -7.136  20.287 -86.752  1.00  0.00              
ATOM    212  HD1 HIS A  21      -4.946  19.342 -85.486  1.00  0.00              
ATOM    213  HD2 HIS A  21      -6.002  23.327 -84.613  1.00  0.00              
ATOM    214  HE1 HIS A  21      -2.983  20.343 -84.431  1.00  0.00              
ATOM    215  N   ARG A  22      -8.135  22.289 -88.450  1.00  0.00              
ATOM    216  CA  ARG A  22      -7.754  22.912 -89.712  1.00  0.00              
ATOM    217  C   ARG A  22      -8.088  24.402 -89.788  1.00  0.00              
ATOM    218  O   ARG A  22      -7.232  25.221 -90.130  1.00  0.00              
ATOM    219  CB  ARG A  22      -8.344  22.163 -90.898  1.00  0.00              
ATOM    220  CG  ARG A  22      -7.913  22.682 -92.261  1.00  0.00              
ATOM    221  CD  ARG A  22      -8.589  22.024 -93.408  1.00  0.00              
ATOM    222  NE  ARG A  22     -10.015  22.289 -93.501  1.00  0.00              
ATOM    223  CZ  ARG A  22     -10.552  23.428 -93.981  1.00  0.00              
ATOM    224  NH1 ARG A  22      -9.789  24.422 -94.377  1.00  0.00              
ATOM    225  NH2 ARG A  22     -11.869  23.528 -94.021  1.00  0.00              
ATOM    226  H   ARG A  22      -8.681  21.439 -88.466  1.00  0.00              
ATOM    227  HA  ARG A  22      -6.672  22.861 -89.837  1.00  0.00              
ATOM    228 1HB  ARG A  22      -8.042  21.121 -90.798  1.00  0.00              
ATOM    229 2HB  ARG A  22      -9.428  22.237 -90.813  1.00  0.00              
ATOM    230 1HG  ARG A  22      -8.131  23.749 -92.310  1.00  0.00              
ATOM    231 2HG  ARG A  22      -6.839  22.525 -92.367  1.00  0.00              
ATOM    232 1HD  ARG A  22      -8.132  22.370 -94.334  1.00  0.00              
ATOM    233 2HD  ARG A  22      -8.462  20.945 -93.322  1.00  0.00              
ATOM    234  HE  ARG A  22     -10.798  21.704 -93.239  1.00  0.00              
ATOM    235 1HH1 ARG A  22      -8.784  24.336 -94.323  1.00  0.00              
ATOM    236 2HH1 ARG A  22     -10.211  25.267 -94.734  1.00  0.00              
ATOM    237 1HH2 ARG A  22     -12.442  22.761 -93.695  1.00  0.00              
ATOM    238 2HH2 ARG A  22     -12.298  24.371 -94.375  1.00  0.00              
ATOM    239  N   GLU A  23      -9.331  24.746 -89.476  1.00  0.00              
ATOM    240  CA  GLU A  23      -9.754  26.140 -89.523  1.00  0.00              
ATOM    241  C   GLU A  23      -9.057  26.985 -88.461  1.00  0.00              
ATOM    242  O   GLU A  23      -8.803  28.173 -88.675  1.00  0.00              
ATOM    243  CB  GLU A  23     -11.274  26.249 -89.364  1.00  0.00              
ATOM    244  CG  GLU A  23     -12.062  25.648 -90.520  1.00  0.00              
ATOM    245  CD  GLU A  23     -13.503  26.122 -90.558  1.00  0.00              
ATOM    246  OE1 GLU A  23     -14.263  25.648 -91.428  1.00  0.00              
ATOM    247  OE2 GLU A  23     -13.876  26.972 -89.723  1.00  0.00              
ATOM    248  H   GLU A  23      -9.998  24.039 -89.202  1.00  0.00              
ATOM    249  HA  GLU A  23      -9.479  26.578 -90.483  1.00  0.00              
ATOM    250 1HB  GLU A  23     -11.535  25.737 -88.438  1.00  0.00              
ATOM    251 2HB  GLU A  23     -11.510  27.309 -89.272  1.00  0.00              
ATOM    252 1HG  GLU A  23     -11.611  25.832 -91.495  1.00  0.00              
ATOM    253 2HG  GLU A  23     -12.048  24.579 -90.311  1.00  0.00              
ATOM    254  N   ALA A  24      -8.753  26.372 -87.319  1.00  0.00              
ATOM    255  CA  ALA A  24      -8.062  27.073 -86.240  1.00  0.00              
ATOM    256  C   ALA A  24      -6.661  27.427 -86.731  1.00  0.00              
ATOM    257  O   ALA A  24      -6.193  28.552 -86.565  1.00  0.00              
ATOM    258  CB  ALA A  24      -7.984  26.186 -85.001  1.00  0.00              
ATOM    259  H   ALA A  24      -9.004  25.402 -87.194  1.00  0.00              
ATOM    260  HA  ALA A  24      -8.607  27.989 -86.013  1.00  0.00              
ATOM    261 1HB  ALA A  24      -7.467  26.721 -84.204  1.00  0.00              
ATOM    262 2HB  ALA A  24      -8.991  25.931 -84.672  1.00  0.00              
ATOM    263 3HB  ALA A  24      -7.438  25.275 -85.240  1.00  0.00              
ATOM    264  N   LEU A  25      -6.001  26.461 -87.359  1.00  0.00              
ATOM    265  CA  LEU A  25      -4.664  26.679 -87.887  1.00  0.00              
ATOM    266  C   LEU A  25      -4.692  27.733 -88.999  1.00  0.00              
ATOM    267  O   LEU A  25      -3.794  28.573 -89.084  1.00  0.00              
ATOM    268  CB  LEU A  25      -4.076  25.360 -88.404  1.00  0.00              
ATOM    269  CG  LEU A  25      -3.739  24.327 -87.321  1.00  0.00              
ATOM    270  CD1 LEU A  25      -3.338  23.007 -87.965  1.00  0.00              
ATOM    271  CD2 LEU A  25      -2.618  24.860 -86.441  1.00  0.00              
ATOM    272  H   LEU A  25      -6.434  25.556 -87.474  1.00  0.00              
ATOM    273  HA  LEU A  25      -4.020  27.068 -87.100  1.00  0.00              
ATOM    274 1HB  LEU A  25      -4.918  25.013 -89.002  1.00  0.00              
ATOM    275 2HB  LEU A  25      -3.216  25.527 -89.051  1.00  0.00              
ATOM    276  HG  LEU A  25      -4.626  24.210 -86.697  1.00  0.00              
ATOM    277 1HD1 LEU A  25      -3.101  22.280 -87.189  1.00  0.00              
ATOM    278 2HD1 LEU A  25      -4.163  22.632 -88.572  1.00  0.00              
ATOM    279 3HD1 LEU A  25      -2.464  23.161 -88.597  1.00  0.00              
ATOM    280 1HD2 LEU A  25      -2.380  24.125 -85.671  1.00  0.00              
ATOM    281 2HD2 LEU A  25      -1.734  25.047 -87.051  1.00  0.00              
ATOM    282 3HD2 LEU A  25      -2.936  25.789 -85.968  1.00  0.00              
ATOM    283  N   ASP A  26      -5.722  27.695 -89.846  1.00  0.00              
ATOM    284  CA  ASP A  26      -5.842  28.674 -90.927  1.00  0.00              
ATOM    285  C   ASP A  26      -5.885  30.088 -90.343  1.00  0.00              
ATOM    286  O   ASP A  26      -5.221  30.998 -90.836  1.00  0.00              
ATOM    287  CB  ASP A  26      -7.120  28.451 -91.751  1.00  0.00              
ATOM    288  CG  ASP A  26      -7.088  27.171 -92.575  1.00  0.00              
ATOM    289  OD1 ASP A  26      -5.984  26.691 -92.916  1.00  0.00              
ATOM    290  OD2 ASP A  26      -8.182  26.660 -92.895  1.00  0.00              
ATOM    291  H   ASP A  26      -6.432  26.984 -89.745  1.00  0.00              
ATOM    292  HA  ASP A  26      -4.968  28.616 -91.576  1.00  0.00              
ATOM    293 1HB  ASP A  26      -8.033  28.492 -91.156  1.00  0.00              
ATOM    294 2HB  ASP A  26      -7.076  29.318 -92.411  1.00  0.00              
ATOM    295  N   PHE A  27      -6.673  30.264 -89.288  1.00  0.00              
ATOM    296  CA  PHE A  27      -6.799  31.569 -88.653  1.00  0.00              
ATOM    297  C   PHE A  27      -5.475  31.992 -88.026  1.00  0.00              
ATOM    298  O   PHE A  27      -5.069  33.146 -88.135  1.00  0.00              
ATOM    299  CB  PHE A  27      -7.893  31.528 -87.589  1.00  0.00              
ATOM    300  CG  PHE A  27      -8.083  32.830 -86.867  1.00  0.00              
ATOM    301  CD1 PHE A  27      -8.580  33.945 -87.534  1.00  0.00              
ATOM    302  CD2 PHE A  27      -7.755  32.945 -85.521  1.00  0.00              
ATOM    303  CE1 PHE A  27      -8.748  35.159 -86.868  1.00  0.00              
ATOM    304  CE2 PHE A  27      -7.920  34.156 -84.847  1.00  0.00              
ATOM    305  CZ  PHE A  27      -8.417  35.261 -85.524  1.00  0.00              
ATOM    306  H   PHE A  27      -7.195  29.484 -88.916  1.00  0.00              
ATOM    307  HA  PHE A  27      -7.049  32.322 -89.401  1.00  0.00              
ATOM    308 1HB  PHE A  27      -8.851  31.281 -88.045  1.00  0.00              
ATOM    309 2HB  PHE A  27      -7.650  30.784 -86.831  1.00  0.00              
ATOM    310  HD1 PHE A  27      -8.840  33.862 -88.590  1.00  0.00              
ATOM    311  HD2 PHE A  27      -7.364  32.075 -84.991  1.00  0.00              
ATOM    312  HE1 PHE A  27      -9.139  36.024 -87.403  1.00  0.00              
ATOM    313  HE2 PHE A  27      -7.659  34.236 -83.792  1.00  0.00              
ATOM    314  HZ  PHE A  27      -8.545  36.207 -85.000  1.00  0.00              
ATOM    315  N   ALA A  28      -4.798  31.050 -87.380  1.00  0.00              
ATOM    316  CA  ALA A  28      -3.519  31.346 -86.756  1.00  0.00              
ATOM    317  C   ALA A  28      -2.531  31.873 -87.792  1.00  0.00              
ATOM    318  O   ALA A  28      -1.750  32.774 -87.512  1.00  0.00              
ATOM    319  CB  ALA A  28      -2.961  30.092 -86.078  1.00  0.00              
ATOM    320  H   ALA A  28      -5.171  30.113 -87.318  1.00  0.00              
ATOM    321  HA  ALA A  28      -3.667  32.127 -86.009  1.00  0.00              
ATOM    322 1HB  ALA A  28      -2.003  30.326 -85.614  1.00  0.00              
ATOM    323 2HB  ALA A  28      -3.659  29.749 -85.314  1.00  0.00              
ATOM    324 3HB  ALA A  28      -2.822  29.308 -86.821  1.00  0.00              
ATOM    325  N   ASN A  29      -2.561  31.308 -88.994  1.00  0.00              
ATOM    326  CA  ASN A  29      -1.659  31.757 -90.046  1.00  0.00              
ATOM    327  C   ASN A  29      -1.962  33.186 -90.485  1.00  0.00              
ATOM    328  O   ASN A  29      -1.050  33.935 -90.825  1.00  0.00              
ATOM    329  CB  ASN A  29      -1.704  30.824 -91.242  1.00  0.00              
ATOM    330  CG  ASN A  29      -0.966  29.531 -91.029  1.00  0.00              
ATOM    331  OD1 ASN A  29       0.258  29.514 -90.853  1.00  0.00              
ATOM    332  ND2 ASN A  29      -1.689  28.445 -91.126  1.00  0.00              
ATOM    333  H   ASN A  29      -3.211  30.560 -89.189  1.00  0.00              
ATOM    334  HA  ASN A  29      -0.633  31.769 -89.674  1.00  0.00              
ATOM    335 1HB  ASN A  29      -2.644  30.618 -91.755  1.00  0.00              
ATOM    336 2HB  ASN A  29      -1.090  31.481 -91.858  1.00  0.00              
ATOM    337 1HD2 ASN A  29      -1.264  27.549 -90.996  1.00  0.00              
ATOM    338 2HD2 ASN A  29      -2.665  28.511 -91.330  1.00  0.00              
ATOM    339  N   ARG A  30      -3.236  33.565 -90.473  1.00  0.00              
ATOM    340  CA  ARG A  30      -3.601  34.928 -90.843  1.00  0.00              
ATOM    341  C   ARG A  30      -3.110  35.889 -89.755  1.00  0.00              
ATOM    342  O   ARG A  30      -2.657  36.988 -90.057  1.00  0.00              
ATOM    343  CB  ARG A  30      -5.112  35.045 -91.019  1.00  0.00              
ATOM    344  CG  ARG A  30      -5.639  34.246 -92.205  1.00  0.00              
ATOM    345  CD  ARG A  30      -7.137  34.413 -92.361  1.00  0.00              
ATOM    346  NE  ARG A  30      -7.496  35.792 -92.670  1.00  0.00              
ATOM    347  CZ  ARG A  30      -8.719  36.294 -92.538  1.00  0.00              
ATOM    348  NH1 ARG A  30      -9.709  35.528 -92.097  1.00  0.00              
ATOM    349  NH2 ARG A  30      -8.951  37.563 -92.842  1.00  0.00              
ATOM    350  H   ARG A  30      -3.963  32.916 -90.208  1.00  0.00              
ATOM    351  HA  ARG A  30      -3.109  35.201 -91.777  1.00  0.00              
ATOM    352 1HB  ARG A  30      -5.568  34.691 -90.096  1.00  0.00              
ATOM    353 2HB  ARG A  30      -5.335  36.104 -91.152  1.00  0.00              
ATOM    354 1HG  ARG A  30      -5.139  34.595 -93.109  1.00  0.00              
ATOM    355 2HG  ARG A  30      -5.405  33.193 -92.044  1.00  0.00              
ATOM    356 1HD  ARG A  30      -7.483  33.770 -93.170  1.00  0.00              
ATOM    357 2HD  ARG A  30      -7.624  34.122 -91.431  1.00  0.00              
ATOM    358  HE  ARG A  30      -6.917  36.547 -93.013  1.00  0.00              
ATOM    359 1HH1 ARG A  30      -9.530  34.562 -91.861  1.00  0.00              
ATOM    360 2HH1 ARG A  30     -10.637  35.914 -91.999  1.00  0.00              
ATOM    361 1HH2 ARG A  30      -8.195  38.146 -93.174  1.00  0.00              
ATOM    362 2HH2 ARG A  30      -9.881  37.941 -92.741  1.00  0.00              
ATOM    363  N   VAL A  31      -3.202  35.475 -88.491  1.00  0.00              
ATOM    364  CA  VAL A  31      -2.727  36.314 -87.395  1.00  0.00              
ATOM    365  C   VAL A  31      -1.205  36.436 -87.531  1.00  0.00              
ATOM    366  O   VAL A  31      -0.633  37.489 -87.267  1.00  0.00              
ATOM    367  CB  VAL A  31      -3.093  35.717 -86.011  1.00  0.00              
ATOM    368  CG1 VAL A  31      -2.531  36.594 -84.894  1.00  0.00              
ATOM    369  CG2 VAL A  31      -4.605  35.614 -85.871  1.00  0.00              
ATOM    370  H   VAL A  31      -3.603  34.572 -88.281  1.00  0.00              
ATOM    371  HA  VAL A  31      -3.138  37.322 -87.461  1.00  0.00              
ATOM    372  HB  VAL A  31      -2.695  34.704 -85.946  1.00  0.00              
ATOM    373 1HG1 VAL A  31      -2.794  36.165 -83.927  1.00  0.00              
ATOM    374 2HG1 VAL A  31      -1.446  36.647 -84.984  1.00  0.00              
ATOM    375 3HG1 VAL A  31      -2.952  37.596 -84.972  1.00  0.00              
ATOM    376 1HG2 VAL A  31      -4.853  35.193 -84.897  1.00  0.00              
ATOM    377 2HG2 VAL A  31      -5.046  36.607 -85.961  1.00  0.00              
ATOM    378 3HG2 VAL A  31      -5.000  34.968 -86.656  1.00  0.00              
ATOM    379  N   ARG A  32      -0.557  35.356 -87.962  1.00  0.00              
ATOM    380  CA  ARG A  32       0.885  35.387 -88.149  1.00  0.00              
ATOM    381  C   ARG A  32       1.304  36.376 -89.229  1.00  0.00              
ATOM    382  O   ARG A  32       2.297  37.087 -89.075  1.00  0.00              
ATOM    383  CB  ARG A  32       1.449  34.000 -88.422  1.00  0.00              
ATOM    384  CG  ARG A  32       2.927  33.970 -88.777  1.00  0.00              
ATOM    385  CD  ARG A  32       3.541  32.618 -88.729  1.00  0.00              
ATOM    386  NE  ARG A  32       3.019  31.684 -89.714  1.00  0.00              
ATOM    387  CZ  ARG A  32       3.363  31.674 -91.016  1.00  0.00              
ATOM    388  NH1 ARG A  32       4.197  32.566 -91.503  1.00  0.00              
ATOM    389  NH2 ARG A  32       2.820  30.757 -91.798  1.00  0.00              
ATOM    390  H   ARG A  32      -1.061  34.504 -88.163  1.00  0.00              
ATOM    391  HA  ARG A  32       1.369  35.724 -87.232  1.00  0.00              
ATOM    392 1HB  ARG A  32       1.283  33.407 -87.524  1.00  0.00              
ATOM    393 2HB  ARG A  32       0.874  33.580 -89.246  1.00  0.00              
ATOM    394 1HG  ARG A  32       3.049  34.358 -89.789  1.00  0.00              
ATOM    395 2HG  ARG A  32       3.465  34.609 -88.076  1.00  0.00              
ATOM    396 1HD  ARG A  32       4.613  32.709 -88.902  1.00  0.00              
ATOM    397 2HD  ARG A  32       3.367  32.185 -87.744  1.00  0.00              
ATOM    398  HE  ARG A  32       2.353  30.932 -89.599  1.00  0.00              
ATOM    399 1HH1 ARG A  32       4.589  33.271 -90.896  1.00  0.00              
ATOM    400 2HH1 ARG A  32       4.442  32.541 -92.483  1.00  0.00              
ATOM    401 1HH2 ARG A  32       2.167  30.090 -91.411  1.00  0.00              
ATOM    402 2HH2 ARG A  32       3.060  30.727 -92.778  1.00  0.00              
ATOM    403  N   ALA A  33       0.549  36.429 -90.325  1.00  0.00              
ATOM    404  CA  ALA A  33       0.857  37.353 -91.416  1.00  0.00              
ATOM    405  C   ALA A  33       0.698  38.787 -90.925  1.00  0.00              
ATOM    406  O   ALA A  33       1.491  39.668 -91.260  1.00  0.00              
ATOM    407  CB  ALA A  33      -0.066  37.097 -92.603  1.00  0.00              
ATOM    408  H   ALA A  33      -0.253  35.820 -90.407  1.00  0.00              
ATOM    409  HA  ALA A  33       1.894  37.204 -91.718  1.00  0.00              
ATOM    410 1HB  ALA A  33       0.176  37.792 -93.407  1.00  0.00              
ATOM    411 2HB  ALA A  33       0.069  36.074 -92.955  1.00  0.00              
ATOM    412 3HB  ALA A  33      -1.101  37.243 -92.297  1.00  0.00              
ATOM    413  N   LEU A  34      -0.338  39.012 -90.125  1.00  0.00              
ATOM    414  CA  LEU A  34      -0.605  40.323 -89.554  1.00  0.00              
ATOM    415  C   LEU A  34       0.577  40.736 -88.673  1.00  0.00              
ATOM    416  O   LEU A  34       1.063  41.867 -88.747  1.00  0.00              
ATOM    417  CB  LEU A  34      -1.892  40.262 -88.728  1.00  0.00              
ATOM    418  CG  LEU A  34      -2.190  41.414 -87.770  1.00  0.00              
ATOM    419  CD1 LEU A  34      -2.336  42.711 -88.547  1.00  0.00              
ATOM    420  CD2 LEU A  34      -3.459  41.107 -86.985  1.00  0.00              
ATOM    421  H   LEU A  34      -0.959  38.245 -89.908  1.00  0.00              
ATOM    422  HA  LEU A  34      -0.695  41.058 -90.353  1.00  0.00              
ATOM    423 1HB  LEU A  34      -2.622  40.276 -89.536  1.00  0.00              
ATOM    424 2HB  LEU A  34      -1.976  39.324 -88.179  1.00  0.00              
ATOM    425  HG  LEU A  34      -1.364  41.468 -87.061  1.00  0.00              
ATOM    426 1HD1 LEU A  34      -2.548  43.527 -87.857  1.00  0.00              
ATOM    427 2HD1 LEU A  34      -1.410  42.921 -89.082  1.00  0.00              
ATOM    428 3HD1 LEU A  34      -3.154  42.618 -89.260  1.00  0.00              
ATOM    429 1HD2 LEU A  34      -3.671  41.929 -86.301  1.00  0.00              
ATOM    430 2HD2 LEU A  34      -4.294  40.984 -87.675  1.00  0.00              
ATOM    431 3HD2 LEU A  34      -3.322  40.188 -86.415  1.00  0.00              
ATOM    432  N   ALA A  35       1.038  39.804 -87.844  1.00  0.00              
ATOM    433  CA  ALA A  35       2.160  40.050 -86.945  1.00  0.00              
ATOM    434  C   ALA A  35       3.413  40.451 -87.720  1.00  0.00              
ATOM    435  O   ALA A  35       4.149  41.348 -87.310  1.00  0.00              
ATOM    436  CB  ALA A  35       2.437  38.803 -86.110  1.00  0.00              
ATOM    437  H   ALA A  35       0.594  38.897 -87.840  1.00  0.00              
ATOM    438  HA  ALA A  35       1.906  40.882 -86.288  1.00  0.00              
ATOM    439 1HB  ALA A  35       3.276  38.994 -85.441  1.00  0.00              
ATOM    440 2HB  ALA A  35       1.553  38.555 -85.522  1.00  0.00              
ATOM    441 3HB  ALA A  35       2.681  37.971 -86.769  1.00  0.00              
ATOM    442  N   GLU A  36       3.653  39.776 -88.840  1.00  0.00              
ATOM    443  CA  GLU A  36       4.819  40.061 -89.669  1.00  0.00              
ATOM    444  C   GLU A  36       4.750  41.476 -90.240  1.00  0.00              
ATOM    445  O   GLU A  36       5.762  42.176 -90.304  1.00  0.00              
ATOM    446  CB  GLU A  36       4.934  39.039 -90.802  1.00  0.00              
ATOM    447  CG  GLU A  36       5.328  37.640 -90.349  1.00  0.00              
ATOM    448  CD  GLU A  36       5.020  36.617 -91.407  1.00  0.00              
ATOM    449  OE1 GLU A  36       4.460  36.980 -92.413  1.00  0.00              
ATOM    450  OE2 GLU A  36       5.445  35.495 -91.261  1.00  0.00              
ATOM    451  H   GLU A  36       3.013  39.048 -89.124  1.00  0.00              
ATOM    452  HA  GLU A  36       5.724  40.013 -89.063  1.00  0.00              
ATOM    453 1HB  GLU A  36       3.963  39.000 -91.296  1.00  0.00              
ATOM    454 2HB  GLU A  36       5.682  39.418 -91.499  1.00  0.00              
ATOM    455 1HG  GLU A  36       6.374  37.557 -90.057  1.00  0.00              
ATOM    456 2HG  GLU A  36       4.695  37.465 -89.480  1.00  0.00              
ATOM    457  N   ARG A  37       3.556  41.894 -90.651  1.00  0.00              
ATOM    458  CA  ARG A  37       3.364  43.224 -91.224  1.00  0.00              
ATOM    459  C   ARG A  37       3.553  44.347 -90.206  1.00  0.00              
ATOM    460  O   ARG A  37       4.112  45.398 -90.525  1.00  0.00              
ATOM    461  CB  ARG A  37       1.961  43.353 -91.830  1.00  0.00              
ATOM    462  CG  ARG A  37       1.656  42.408 -92.978  1.00  0.00              
ATOM    463  CD  ARG A  37       0.438  42.890 -93.762  1.00  0.00              
ATOM    464  NE  ARG A  37      -0.792  42.890 -92.972  1.00  0.00              
ATOM    465  CZ  ARG A  37      -1.512  41.804 -92.703  1.00  0.00              
ATOM    466  NH1 ARG A  37      -1.131  40.620 -93.162  1.00  0.00              
ATOM    467  NH2 ARG A  37      -2.619  41.903 -91.979  1.00  0.00              
ATOM    468  H   ARG A  37       2.762  41.276 -90.565  1.00  0.00              
ATOM    469  HA  ARG A  37       4.113  43.405 -91.996  1.00  0.00              
ATOM    470 1HB  ARG A  37       1.249  43.174 -91.026  1.00  0.00              
ATOM    471 2HB  ARG A  37       1.860  44.380 -92.182  1.00  0.00              
ATOM    472 1HG  ARG A  37       2.526  42.367 -93.634  1.00  0.00              
ATOM    473 2HG  ARG A  37       1.464  41.416 -92.568  1.00  0.00              
ATOM    474 1HD  ARG A  37       0.619  43.908 -94.106  1.00  0.00              
ATOM    475 2HD  ARG A  37       0.289  42.237 -94.621  1.00  0.00              
ATOM    476  HE  ARG A  37      -1.272  43.661 -92.526  1.00  0.00              
ATOM    477 1HH1 ARG A  37      -0.291  40.543 -93.717  1.00  0.00              
ATOM    478 2HH1 ARG A  37      -1.682  39.800 -92.954  1.00  0.00              
ATOM    479 1HH2 ARG A  37      -2.913  42.806 -91.633  1.00  0.00              
ATOM    480 2HH2 ARG A  37      -3.163  41.077 -91.778  1.00  0.00              
ATOM    481  N   GLU A  38       3.084  44.120 -88.983  1.00  0.00              
ATOM    482  CA  GLU A  38       3.165  45.123 -87.927  1.00  0.00              
ATOM    483  C   GLU A  38       4.398  45.024 -87.036  1.00  0.00              
ATOM    484  O   GLU A  38       4.564  45.822 -86.108  1.00  0.00              
ATOM    485  CB  GLU A  38       1.907  45.048 -87.062  1.00  0.00              
ATOM    486  CG  GLU A  38       0.622  45.238 -87.851  1.00  0.00              
ATOM    487  CD  GLU A  38       0.540  46.605 -88.500  1.00  0.00              
ATOM    488  OE1 GLU A  38      -0.338  46.804 -89.366  1.00  0.00              
ATOM    489  OE2 GLU A  38       1.351  47.483 -88.138  1.00  0.00              
ATOM    490  H   GLU A  38       2.659  43.226 -88.781  1.00  0.00              
ATOM    491  HA  GLU A  38       3.235  46.118 -88.367  1.00  0.00              
ATOM    492 1HB  GLU A  38       1.908  44.069 -86.583  1.00  0.00              
ATOM    493 2HB  GLU A  38       1.996  45.825 -86.302  1.00  0.00              
ATOM    494 1HG  GLU A  38       0.466  44.477 -88.615  1.00  0.00              
ATOM    495 2HG  GLU A  38      -0.157  45.157 -87.095  1.00  0.00              
ATOM    496  N   ASN A  39       5.254  44.047 -87.306  1.00  0.00              
ATOM    497  CA  ASN A  39       6.466  43.859 -86.520  1.00  0.00              
ATOM    498  C   ASN A  39       6.199  43.657 -85.028  1.00  0.00              
ATOM    499  O   ASN A  39       6.970  44.111 -84.180  1.00  0.00              
ATOM    500  CB  ASN A  39       7.412  45.048 -86.715  1.00  0.00              
ATOM    501  CG  ASN A  39       7.893  45.175 -88.145  1.00  0.00              
ATOM    502  OD1 ASN A  39       8.417  44.221 -88.720  1.00  0.00              
ATOM    503  ND2 ASN A  39       7.720  46.355 -88.727  1.00  0.00              
ATOM    504  H   ASN A  39       5.063  43.419 -88.073  1.00  0.00              
ATOM    505  HA  ASN A  39       6.977  42.950 -86.840  1.00  0.00              
ATOM    506 1HB  ASN A  39       7.163  46.031 -86.314  1.00  0.00              
ATOM    507 2HB  ASN A  39       8.202  44.600 -86.112  1.00  0.00              
ATOM    508 1HD2 ASN A  39       8.019  46.495 -89.672  1.00  0.00              
ATOM    509 2HD2 ASN A  39       7.291  47.103 -88.222  1.00  0.00              
ATOM    510  N   HIS A  40       5.101  42.977 -84.710  1.00  0.00              
ATOM    511  CA  HIS A  40       4.756  42.693 -83.323  1.00  0.00              
ATOM    512  C   HIS A  40       4.101  41.323 -83.337  1.00  0.00              
ATOM    513  O   HIS A  40       3.101  41.107 -84.024  1.00  0.00              
ATOM    514  CB  HIS A  40       3.804  43.753 -82.769  1.00  0.00              
ATOM    515  CG  HIS A  40       3.675  43.721 -81.278  1.00  0.00              
ATOM    516  ND1 HIS A  40       4.761  43.814 -80.435  1.00  0.00              
ATOM    517  CD2 HIS A  40       2.588  43.602 -80.479  1.00  0.00              
ATOM    518  CE1 HIS A  40       4.350  43.755 -79.181  1.00  0.00              
ATOM    519  NE2 HIS A  40       3.035  43.627 -79.180  1.00  0.00              
ATOM    520  H   HIS A  40       4.491  42.649 -85.446  1.00  0.00              
ATOM    521  HA  HIS A  40       5.662  42.668 -82.718  1.00  0.00              
ATOM    522 1HB  HIS A  40       4.158  44.751 -83.031  1.00  0.00              
ATOM    523 2HB  HIS A  40       2.803  43.606 -83.173  1.00  0.00              
ATOM    524  HD2 HIS A  40       1.523  43.501 -80.688  1.00  0.00              
ATOM    525  HE1 HIS A  40       5.064  43.812 -78.360  1.00  0.00              
ATOM    526  HE2 HIS A  40       2.446  43.558 -78.362  1.00  0.00              
ATOM    527  N   HIS A  41       4.668  40.401 -82.570  1.00  0.00              
ATOM    528  CA  HIS A  41       4.186  39.033 -82.566  1.00  0.00              
ATOM    529  C   HIS A  41       3.490  38.571 -81.307  1.00  0.00              
ATOM    530  O   HIS A  41       3.889  38.903 -80.194  1.00  0.00              
ATOM    531  CB  HIS A  41       5.354  38.085 -82.854  1.00  0.00              
ATOM    532  CG  HIS A  41       6.136  38.448 -84.078  1.00  0.00              
ATOM    533  ND1 HIS A  41       5.748  38.074 -85.348  1.00  0.00              
ATOM    534  CD2 HIS A  41       7.283  39.151 -84.228  1.00  0.00              
ATOM    535  CE1 HIS A  41       6.623  38.532 -86.225  1.00  0.00              
ATOM    536  NE2 HIS A  41       7.564  39.188 -85.571  1.00  0.00              
ATOM    537  H   HIS A  41       5.447  40.650 -81.978  1.00  0.00              
ATOM    538  HA  HIS A  41       3.423  38.911 -83.334  1.00  0.00              
ATOM    539 1HB  HIS A  41       6.059  38.091 -82.022  1.00  0.00              
ATOM    540 2HB  HIS A  41       4.985  37.071 -83.009  1.00  0.00              
ATOM    541  HD2 HIS A  41       7.950  39.641 -83.517  1.00  0.00              
ATOM    542  HE1 HIS A  41       6.493  38.341 -87.290  1.00  0.00              
ATOM    543  HE2 HIS A  41       8.364  39.646 -85.984  1.00  0.00              
ATOM    544  N   PRO A  42       2.444  37.758 -81.473  1.00  0.00              
ATOM    545  CA  PRO A  42       1.672  37.235 -80.350  1.00  0.00              
ATOM    546  C   PRO A  42       2.186  35.878 -79.918  1.00  0.00              
ATOM    547  O   PRO A  42       3.156  35.350 -80.471  1.00  0.00              
ATOM    548  CB  PRO A  42       0.293  37.082 -80.960  1.00  0.00              
ATOM    549  CG  PRO A  42       0.643  36.490 -82.317  1.00  0.00              
ATOM    550  CD  PRO A  42       1.852  37.323 -82.757  1.00  0.00              
ATOM    551  HA  PRO A  42       1.745  37.866 -79.452  1.00  0.00              
ATOM    552 1HB  PRO A  42      -0.344  36.421 -80.354  1.00  0.00              
ATOM    553 2HB  PRO A  42      -0.225  38.050 -81.034  1.00  0.00              
ATOM    554 1HG  PRO A  42       0.883  35.420 -82.234  1.00  0.00              
ATOM    555 2HG  PRO A  42      -0.200  36.577 -83.018  1.00  0.00              
ATOM    556 1HD  PRO A  42       2.570  36.735 -83.347  1.00  0.00              
ATOM    557 2HD  PRO A  42       1.560  38.186 -83.374  1.00  0.00              
ATOM    558  N   ARG A  43       1.540  35.338 -78.892  1.00  0.00              
ATOM    559  CA  ARG A  43       1.792  33.970 -78.486  1.00  0.00              
ATOM    560  C   ARG A  43       0.466  33.341 -78.920  1.00  0.00              
ATOM    561  O   ARG A  43      -0.614  33.770 -78.488  1.00  0.00              
ATOM    562  CB  ARG A  43       2.145  33.774 -77.019  1.00  0.00              
ATOM    563  CG  ARG A  43       2.556  32.359 -76.643  1.00  0.00              
ATOM    564  CD  ARG A  43       2.990  32.202 -75.232  1.00  0.00              
ATOM    565  NE  ARG A  43       1.916  32.298 -74.256  1.00  0.00              
ATOM    566  CZ  ARG A  43       2.090  32.263 -72.921  1.00  0.00              
ATOM    567  NH1 ARG A  43       3.284  32.095 -72.397  1.00  0.00              
ATOM    568  NH2 ARG A  43       1.023  32.376 -72.149  1.00  0.00              
ATOM    569  H   ARG A  43       0.861  35.885 -78.383  1.00  0.00              
ATOM    570  HA  ARG A  43       2.664  33.583 -79.015  1.00  0.00              
ATOM    571 1HB  ARG A  43       2.963  34.457 -76.795  1.00  0.00              
ATOM    572 2HB  ARG A  43       1.266  34.058 -76.440  1.00  0.00              
ATOM    573 1HG  ARG A  43       1.707  31.696 -76.809  1.00  0.00              
ATOM    574 2HG  ARG A  43       3.384  32.057 -77.286  1.00  0.00              
ATOM    575 1HD  ARG A  43       3.454  31.224 -75.111  1.00  0.00              
ATOM    576 2HD  ARG A  43       3.716  32.979 -74.996  1.00  0.00              
ATOM    577  HE  ARG A  43       0.921  32.402 -74.402  1.00  0.00              
ATOM    578 1HH1 ARG A  43       4.088  31.992 -73.001  1.00  0.00              
ATOM    579 2HH1 ARG A  43       3.393  32.071 -71.394  1.00  0.00              
ATOM    580 1HH2 ARG A  43       0.110  32.486 -72.568  1.00  0.00              
ATOM    581 2HH2 ARG A  43       1.125  32.351 -71.145  1.00  0.00              
ATOM    582  N   VAL A  44       0.550  32.360 -79.811  1.00  0.00              
ATOM    583  CA  VAL A  44      -0.631  31.683 -80.326  1.00  0.00              
ATOM    584  C   VAL A  44      -0.720  30.268 -79.805  1.00  0.00              
ATOM    585  O   VAL A  44       0.270  29.537 -79.815  1.00  0.00              
ATOM    586  CB  VAL A  44      -0.642  31.650 -81.866  1.00  0.00              
ATOM    587  CG1 VAL A  44      -1.857  30.889 -82.374  1.00  0.00              
ATOM    588  CG2 VAL A  44      -0.626  33.063 -82.429  1.00  0.00              
ATOM    589  H   VAL A  44       1.462  32.077 -80.140  1.00  0.00              
ATOM    590  HA  VAL A  44      -1.546  32.167 -79.983  1.00  0.00              
ATOM    591  HB  VAL A  44       0.267  31.160 -82.216  1.00  0.00              
ATOM    592 1HG1 VAL A  44      -1.849  30.875 -83.464  1.00  0.00              
ATOM    593 2HG1 VAL A  44      -1.829  29.866 -81.999  1.00  0.00              
ATOM    594 3HG1 VAL A  44      -2.766  31.379 -82.025  1.00  0.00              
ATOM    595 1HG2 VAL A  44      -0.634  33.021 -83.518  1.00  0.00              
ATOM    596 2HG2 VAL A  44      -1.507  33.602 -82.080  1.00  0.00              
ATOM    597 3HG2 VAL A  44       0.273  33.579 -82.093  1.00  0.00              
ATOM    598  N   THR A  45      -1.903  29.872 -79.359  1.00  0.00              
ATOM    599  CA  THR A  45      -2.100  28.505 -78.896  1.00  0.00              
ATOM    600  C   THR A  45      -3.180  27.919 -79.794  1.00  0.00              
ATOM    601  O   THR A  45      -4.316  28.397 -79.812  1.00  0.00              
ATOM    602  CB  THR A  45      -2.525  28.424 -77.418  1.00  0.00              
ATOM    603  OG1 THR A  45      -1.514  29.017 -76.594  1.00  0.00              
ATOM    604  CG2 THR A  45      -2.730  26.975 -77.001  1.00  0.00              
ATOM    605  H   THR A  45      -2.681  30.516 -79.336  1.00  0.00              
ATOM    606  HA  THR A  45      -1.174  27.940 -79.009  1.00  0.00              
ATOM    607  HB  THR A  45      -3.457  28.974 -77.287  1.00  0.00              
ATOM    608  HG1 THR A  45      -0.686  28.545 -76.715  1.00  0.00              
ATOM    609 1HG2 THR A  45      -3.030  26.939 -75.954  1.00  0.00              
ATOM    610 2HG2 THR A  45      -3.506  26.525 -77.619  1.00  0.00              
ATOM    611 3HG2 THR A  45      -1.798  26.426 -77.131  1.00  0.00              
ATOM    612  N   ALA A  46      -2.804  26.901 -80.560  1.00  0.00              
ATOM    613  CA  ALA A  46      -3.706  26.251 -81.495  1.00  0.00              
ATOM    614  C   ALA A  46      -4.027  24.836 -81.048  1.00  0.00              
ATOM    615  O   ALA A  46      -3.132  24.048 -80.734  1.00  0.00              
ATOM    616  CB  ALA A  46      -3.108  26.247 -82.894  1.00  0.00              
ATOM    617  H   ALA A  46      -1.852  26.571 -80.484  1.00  0.00              
ATOM    618  HA  ALA A  46      -4.644  26.806 -81.520  1.00  0.00              
ATOM    619 1HB  ALA A  46      -3.796  25.755 -83.582  1.00  0.00              
ATOM    620 2HB  ALA A  46      -2.940  27.273 -83.222  1.00  0.00              
ATOM    621 3HB  ALA A  46      -2.161  25.709 -82.883  1.00  0.00              
ATOM    622  N   GLU A  47      -5.311  24.523 -81.005  1.00  0.00              
ATOM    623  CA  GLU A  47      -5.755  23.192 -80.628  1.00  0.00              
ATOM    624  C   GLU A  47      -7.052  22.925 -81.360  1.00  0.00              
ATOM    625  O   GLU A  47      -7.576  23.807 -82.035  1.00  0.00              
ATOM    626  CB  GLU A  47      -5.944  23.067 -79.115  1.00  0.00              
ATOM    627  CG  GLU A  47      -7.052  23.941 -78.545  1.00  0.00              
ATOM    628  CD  GLU A  47      -7.125  23.825 -77.048  1.00  0.00              
ATOM    629  OE1 GLU A  47      -7.369  22.744 -76.567  1.00  0.00              
ATOM    630  OE2 GLU A  47      -6.827  24.788 -76.382  1.00  0.00              
ATOM    631  H   GLU A  47      -6.000  25.224 -81.239  1.00  0.00              
ATOM    632  HA  GLU A  47      -5.015  22.454 -80.938  1.00  0.00              
ATOM    633 1HB  GLU A  47      -6.165  22.020 -78.907  1.00  0.00              
ATOM    634 2HB  GLU A  47      -4.995  23.337 -78.651  1.00  0.00              
ATOM    635 1HG  GLU A  47      -6.962  24.991 -78.822  1.00  0.00              
ATOM    636 2HG  GLU A  47      -7.958  23.527 -78.986  1.00  0.00              
ATOM    637  N   PHE A  48      -7.560  21.706 -81.255  1.00  0.00              
ATOM    638  CA  PHE A  48      -8.806  21.387 -81.926  1.00  0.00              
ATOM    639  C   PHE A  48      -9.896  22.375 -81.536  1.00  0.00              
ATOM    640  O   PHE A  48     -10.195  22.543 -80.356  1.00  0.00              
ATOM    641  CB  PHE A  48      -9.241  19.958 -81.596  1.00  0.00              
ATOM    642  CG  PHE A  48     -10.357  19.449 -82.463  1.00  0.00              
ATOM    643  CD1 PHE A  48     -10.085  18.751 -83.631  1.00  0.00              
ATOM    644  CD2 PHE A  48     -11.681  19.667 -82.114  1.00  0.00              
ATOM    645  CE1 PHE A  48     -11.111  18.283 -84.429  1.00  0.00              
ATOM    646  CE2 PHE A  48     -12.709  19.199 -82.910  1.00  0.00              
ATOM    647  CZ  PHE A  48     -12.423  18.506 -84.069  1.00  0.00              
ATOM    648  H   PHE A  48      -7.095  20.991 -80.715  1.00  0.00              
ATOM    649  HA  PHE A  48      -8.677  21.471 -83.006  1.00  0.00              
ATOM    650 1HB  PHE A  48      -8.406  19.271 -81.728  1.00  0.00              
ATOM    651 2HB  PHE A  48      -9.596  19.903 -80.568  1.00  0.00              
ATOM    652  HD1 PHE A  48      -9.048  18.574 -83.915  1.00  0.00              
ATOM    653  HD2 PHE A  48     -11.907  20.215 -81.198  1.00  0.00              
ATOM    654  HE1 PHE A  48     -10.883  17.737 -85.344  1.00  0.00              
ATOM    655  HE2 PHE A  48     -13.746  19.377 -82.623  1.00  0.00              
ATOM    656  HZ  PHE A  48     -13.232  18.138 -84.698  1.00  0.00              
ATOM    657  N   GLY A  49     -10.465  23.038 -82.539  1.00  0.00              
ATOM    658  CA  GLY A  49     -11.549  23.977 -82.311  1.00  0.00              
ATOM    659  C   GLY A  49     -11.263  25.310 -81.641  1.00  0.00              
ATOM    660  O   GLY A  49     -12.203  26.037 -81.316  1.00  0.00              
ATOM    661  H   GLY A  49     -10.136  22.886 -83.482  1.00  0.00              
ATOM    662 1HA  GLY A  49     -11.998  24.242 -83.268  1.00  0.00              
ATOM    663 2HA  GLY A  49     -12.300  23.507 -81.677  1.00  0.00              
ATOM    664  N   ARG A  50      -9.999  25.661 -81.433  1.00  0.00              
ATOM    665  CA  ARG A  50      -9.725  26.934 -80.790  1.00  0.00              
ATOM    666  C   ARG A  50      -8.340  27.493 -80.999  1.00  0.00              
ATOM    667  O   ARG A  50      -7.352  26.761 -81.069  1.00  0.00              
ATOM    668  CB  ARG A  50      -9.957  26.819 -79.287  1.00  0.00              
ATOM    669  CG  ARG A  50      -9.809  28.136 -78.512  1.00  0.00              
ATOM    670  CD  ARG A  50     -10.205  27.982 -77.046  1.00  0.00              
ATOM    671  NE  ARG A  50      -9.323  27.072 -76.320  1.00  0.00              
ATOM    672  CZ  ARG A  50      -9.424  26.816 -75.019  1.00  0.00              
ATOM    673  NH1 ARG A  50     -10.372  27.401 -74.299  1.00  0.00              
ATOM    674  NH2 ARG A  50      -8.576  25.980 -74.435  1.00  0.00              
ATOM    675  H   ARG A  50      -9.226  25.072 -81.707  1.00  0.00              
ATOM    676  HA  ARG A  50     -10.378  27.704 -81.203  1.00  0.00              
ATOM    677 1HB  ARG A  50     -10.965  26.431 -79.149  1.00  0.00              
ATOM    678 2HB  ARG A  50      -9.235  26.096 -78.908  1.00  0.00              
ATOM    679 1HG  ARG A  50      -8.769  28.458 -78.570  1.00  0.00              
ATOM    680 2HG  ARG A  50     -10.448  28.886 -78.979  1.00  0.00              
ATOM    681 1HD  ARG A  50     -10.164  28.958 -76.564  1.00  0.00              
ATOM    682 2HD  ARG A  50     -11.221  27.593 -76.993  1.00  0.00              
ATOM    683  HE  ARG A  50      -8.544  26.523 -76.658  1.00  0.00              
ATOM    684 1HH1 ARG A  50     -11.017  28.040 -74.742  1.00  0.00              
ATOM    685 2HH1 ARG A  50     -10.445  27.204 -73.311  1.00  0.00              
ATOM    686 1HH2 ARG A  50      -7.851  25.537 -74.982  1.00  0.00              
ATOM    687 2HH2 ARG A  50      -8.658  25.791 -73.447  1.00  0.00              
ATOM    688  N   VAL A  51      -8.286  28.813 -81.105  1.00  0.00              
ATOM    689  CA  VAL A  51      -7.026  29.521 -81.206  1.00  0.00              
ATOM    690  C   VAL A  51      -7.065  30.581 -80.121  1.00  0.00              
ATOM    691  O   VAL A  51      -8.021  31.356 -80.037  1.00  0.00              
ATOM    692  CB  VAL A  51      -6.837  30.259 -82.542  1.00  0.00              
ATOM    693  CG1 VAL A  51      -5.531  31.054 -82.501  1.00  0.00              
ATOM    694  CG2 VAL A  51      -6.816  29.274 -83.694  1.00  0.00              
ATOM    695  H   VAL A  51      -9.148  29.339 -81.116  1.00  0.00              
ATOM    696  HA  VAL A  51      -6.182  28.858 -81.011  1.00  0.00              
ATOM    697  HB  VAL A  51      -7.689  30.919 -82.705  1.00  0.00              
ATOM    698 1HG1 VAL A  51      -5.394  31.579 -83.447  1.00  0.00              
ATOM    699 2HG1 VAL A  51      -5.571  31.778 -81.688  1.00  0.00              
ATOM    700 3HG1 VAL A  51      -4.695  30.373 -82.341  1.00  0.00              
ATOM    701 1HG2 VAL A  51      -6.682  29.813 -84.632  1.00  0.00              
ATOM    702 2HG2 VAL A  51      -5.993  28.573 -83.557  1.00  0.00              
ATOM    703 3HG2 VAL A  51      -7.758  28.726 -83.722  1.00  0.00              
ATOM    704  N   THR A  52      -6.049  30.593 -79.270  1.00  0.00              
ATOM    705  CA  THR A  52      -5.946  31.609 -78.237  1.00  0.00              
ATOM    706  C   THR A  52      -4.855  32.555 -78.722  1.00  0.00              
ATOM    707  O   THR A  52      -3.770  32.120 -79.133  1.00  0.00              
ATOM    708  CB  THR A  52      -5.530  31.019 -76.880  1.00  0.00              
ATOM    709  OG1 THR A  52      -6.496  30.049 -76.464  1.00  0.00              
ATOM    710  CG2 THR A  52      -5.455  32.114 -75.821  1.00  0.00              
ATOM    711  H   THR A  52      -5.332  29.885 -79.337  1.00  0.00              
ATOM    712  HA  THR A  52      -6.894  32.139 -78.145  1.00  0.00              
ATOM    713  HB  THR A  52      -4.553  30.547 -76.983  1.00  0.00              
ATOM    714  HG1 THR A  52      -6.334  29.220 -76.921  1.00  0.00              
ATOM    715 1HG2 THR A  52      -5.159  31.677 -74.868  1.00  0.00              
ATOM    716 2HG2 THR A  52      -4.721  32.861 -76.122  1.00  0.00              
ATOM    717 3HG2 THR A  52      -6.431  32.585 -75.717  1.00  0.00              
ATOM    718  N   VAL A  53      -5.157  33.845 -78.704  1.00  0.00              
ATOM    719  CA  VAL A  53      -4.216  34.862 -79.141  1.00  0.00              
ATOM    720  C   VAL A  53      -3.886  35.746 -77.949  1.00  0.00              
ATOM    721  O   VAL A  53      -4.787  36.270 -77.291  1.00  0.00              
ATOM    722  CB  VAL A  53      -4.822  35.738 -80.272  1.00  0.00              
ATOM    723  CG1 VAL A  53      -3.787  36.741 -80.763  1.00  0.00              
ATOM    724  CG2 VAL A  53      -5.312  34.861 -81.421  1.00  0.00              
ATOM    725  H   VAL A  53      -6.070  34.127 -78.376  1.00  0.00              
ATOM    726  HA  VAL A  53      -3.277  34.417 -79.473  1.00  0.00              
ATOM    727  HB  VAL A  53      -5.692  36.266 -79.883  1.00  0.00              
ATOM    728 1HG1 VAL A  53      -4.220  37.352 -81.556  1.00  0.00              
ATOM    729 2HG1 VAL A  53      -3.482  37.383 -79.937  1.00  0.00              
ATOM    730 3HG1 VAL A  53      -2.919  36.208 -81.150  1.00  0.00              
ATOM    731 1HG2 VAL A  53      -5.734  35.489 -82.205  1.00  0.00              
ATOM    732 2HG2 VAL A  53      -4.475  34.290 -81.824  1.00  0.00              
ATOM    733 3HG2 VAL A  53      -6.077  34.175 -81.055  1.00  0.00              
ATOM    734  N   GLU A  54      -2.596  35.899 -77.676  1.00  0.00              
ATOM    735  CA  GLU A  54      -2.137  36.731 -76.569  1.00  0.00              
ATOM    736  C   GLU A  54      -1.176  37.783 -77.092  1.00  0.00              
ATOM    737  O   GLU A  54      -0.222  37.464 -77.809  1.00  0.00              
ATOM    738  CB  GLU A  54      -1.465  35.884 -75.486  1.00  0.00              
ATOM    739  CG  GLU A  54      -2.310  34.724 -74.980  1.00  0.00              
ATOM    740  CD  GLU A  54      -1.581  33.934 -73.929  1.00  0.00              
ATOM    741  OE1 GLU A  54      -0.492  33.487 -74.198  1.00  0.00              
ATOM    742  OE2 GLU A  54      -2.061  33.873 -72.822  1.00  0.00              
ATOM    743  H   GLU A  54      -1.914  35.426 -78.251  1.00  0.00              
ATOM    744  HA  GLU A  54      -2.985  37.251 -76.121  1.00  0.00              
ATOM    745 1HB  GLU A  54      -0.538  35.499 -75.912  1.00  0.00              
ATOM    746 2HB  GLU A  54      -1.234  36.553 -74.656  1.00  0.00              
ATOM    747 1HG  GLU A  54      -3.282  35.031 -74.594  1.00  0.00              
ATOM    748 2HG  GLU A  54      -2.451  34.105 -75.866  1.00  0.00              
ATOM    749  N   TRP A  55      -1.438  39.035 -76.731  1.00  0.00              
ATOM    750  CA  TRP A  55      -0.602  40.155 -77.130  1.00  0.00              
ATOM    751  C   TRP A  55      -0.061  40.884 -75.913  1.00  0.00              
ATOM    752  O   TRP A  55      -0.812  41.223 -75.000  1.00  0.00              
ATOM    753  CB  TRP A  55      -1.389  41.198 -77.933  1.00  0.00              
ATOM    754  CG  TRP A  55      -1.985  40.739 -79.215  1.00  0.00              
ATOM    755  CD1 TRP A  55      -3.303  40.467 -79.457  1.00  0.00              
ATOM    756  CD2 TRP A  55      -1.298  40.523 -80.451  1.00  0.00              
ATOM    757  NE1 TRP A  55      -3.479  40.099 -80.768  1.00  0.00              
ATOM    758  CE2 TRP A  55      -2.264  40.121 -81.400  1.00  0.00              
ATOM    759  CE3 TRP A  55       0.041  40.631 -80.850  1.00  0.00              
ATOM    760  CZ2 TRP A  55      -1.933  39.825 -82.725  1.00  0.00              
ATOM    761  CZ3 TRP A  55       0.368  40.339 -82.171  1.00  0.00              
ATOM    762  CH2 TRP A  55      -0.617  39.938 -83.090  1.00  0.00              
ATOM    763  H   TRP A  55      -2.251  39.208 -76.157  1.00  0.00              
ATOM    764  HA  TRP A  55       0.259  39.792 -77.691  1.00  0.00              
ATOM    765 1HB  TRP A  55      -2.230  41.569 -77.347  1.00  0.00              
ATOM    766 2HB  TRP A  55      -0.740  42.031 -78.205  1.00  0.00              
ATOM    767  HD1 TRP A  55      -3.990  40.575 -78.620  1.00  0.00              
ATOM    768  HE1 TRP A  55      -4.359  39.852 -81.197  1.00  0.00              
ATOM    769  HE3 TRP A  55       0.841  40.936 -80.176  1.00  0.00              
ATOM    770  HZ2 TRP A  55      -2.725  39.521 -83.410  1.00  0.00              
ATOM    771  HZ3 TRP A  55       1.411  40.429 -82.476  1.00  0.00              
ATOM    772  HH2 TRP A  55      -0.325  39.712 -84.116  1.00  0.00              
ATOM    773  N   TRP A  56       1.244  41.116 -75.894  1.00  0.00              
ATOM    774  CA  TRP A  56       1.845  41.919 -74.838  1.00  0.00              
ATOM    775  C   TRP A  56       3.194  42.403 -75.323  1.00  0.00              
ATOM    776  O   TRP A  56       3.718  41.926 -76.333  1.00  0.00              
ATOM    777  CB  TRP A  56       1.961  41.160 -73.502  1.00  0.00              
ATOM    778  CG  TRP A  56       3.083  40.186 -73.382  1.00  0.00              
ATOM    779  CD1 TRP A  56       4.343  40.430 -72.912  1.00  0.00              
ATOM    780  CD2 TRP A  56       3.032  38.791 -73.692  1.00  0.00              
ATOM    781  NE1 TRP A  56       5.079  39.268 -72.906  1.00  0.00              
ATOM    782  CE2 TRP A  56       4.298  38.247 -73.382  1.00  0.00              
ATOM    783  CE3 TRP A  56       2.037  37.946 -74.202  1.00  0.00              
ATOM    784  CZ2 TRP A  56       4.595  36.888 -73.564  1.00  0.00              
ATOM    785  CZ3 TRP A  56       2.331  36.597 -74.383  1.00  0.00              
ATOM    786  CH2 TRP A  56       3.600  36.082 -74.065  1.00  0.00              
ATOM    787  H   TRP A  56       1.835  40.734 -76.618  1.00  0.00              
ATOM    788  HA  TRP A  56       1.218  42.786 -74.631  1.00  0.00              
ATOM    789 1HB  TRP A  56       2.108  41.862 -72.681  1.00  0.00              
ATOM    790 2HB  TRP A  56       1.059  40.575 -73.323  1.00  0.00              
ATOM    791  HD1 TRP A  56       4.572  41.455 -72.625  1.00  0.00              
ATOM    792  HE1 TRP A  56       6.038  39.180 -72.602  1.00  0.00              
ATOM    793  HE3 TRP A  56       1.039  38.296 -74.463  1.00  0.00              
ATOM    794  HZ2 TRP A  56       5.590  36.527 -73.303  1.00  0.00              
ATOM    795  HZ3 TRP A  56       1.550  35.948 -74.779  1.00  0.00              
ATOM    796  HH2 TRP A  56       3.798  35.021 -74.220  1.00  0.00              
ATOM    797  N   THR A  57       3.728  43.393 -74.625  1.00  0.00              
ATOM    798  CA  THR A  57       5.016  43.962 -74.962  1.00  0.00              
ATOM    799  C   THR A  57       5.970  43.615 -73.829  1.00  0.00              
ATOM    800  O   THR A  57       5.836  44.111 -72.711  1.00  0.00              
ATOM    801  CB  THR A  57       4.901  45.484 -75.129  1.00  0.00              
ATOM    802  OG1 THR A  57       3.946  45.768 -76.162  1.00  0.00              
ATOM    803  CG2 THR A  57       6.242  46.085 -75.514  1.00  0.00              
ATOM    804  H   THR A  57       3.219  43.761 -73.834  1.00  0.00              
ATOM    805  HA  THR A  57       5.386  43.516 -75.886  1.00  0.00              
ATOM    806  HB  THR A  57       4.567  45.920 -74.187  1.00  0.00              
ATOM    807  HG1 THR A  57       3.058  45.694 -75.805  1.00  0.00              
ATOM    808 1HG2 THR A  57       6.137  47.164 -75.627  1.00  0.00              
ATOM    809 2HG2 THR A  57       6.974  45.870 -74.735  1.00  0.00              
ATOM    810 3HG2 THR A  57       6.576  45.652 -76.456  1.00  0.00              
ATOM    811  N   HIS A  58       6.920  42.737 -74.132  1.00  0.00              
ATOM    812  CA  HIS A  58       7.898  42.270 -73.156  1.00  0.00              
ATOM    813  C   HIS A  58       8.617  43.368 -72.385  1.00  0.00              
ATOM    814  O   HIS A  58       8.640  43.354 -71.154  1.00  0.00              
ATOM    815  CB  HIS A  58       8.949  41.391 -73.838  1.00  0.00              
ATOM    816  CG  HIS A  58      10.052  40.954 -72.924  1.00  0.00              
ATOM    817  ND1 HIS A  58       9.852  40.067 -71.887  1.00  0.00              
ATOM    818  CD2 HIS A  58      11.359  41.303 -72.871  1.00  0.00              
ATOM    819  CE1 HIS A  58      10.988  39.889 -71.237  1.00  0.00              
ATOM    820  NE2 HIS A  58      11.918  40.628 -71.814  1.00  0.00              
ATOM    821  H   HIS A  58       6.961  42.383 -75.077  1.00  0.00              
ATOM    822  HA  HIS A  58       7.395  41.689 -72.383  1.00  0.00              
ATOM    823 1HB  HIS A  58       8.486  40.482 -74.224  1.00  0.00              
ATOM    824 2HB  HIS A  58       9.419  41.935 -74.657  1.00  0.00              
ATOM    825  HD1 HIS A  58       9.010  39.563 -71.694  1.00  0.00              
ATOM    826  HD2 HIS A  58      11.971  41.971 -73.478  1.00  0.00              
ATOM    827  HE1 HIS A  58      11.037  39.219 -70.379  1.00  0.00              
ATOM    828  N   SER A  59       9.205  44.315 -73.106  1.00  0.00              
ATOM    829  CA  SER A  59       9.954  45.388 -72.468  1.00  0.00              
ATOM    830  C   SER A  59       9.129  46.171 -71.460  1.00  0.00              
ATOM    831  O   SER A  59       9.653  46.613 -70.434  1.00  0.00              
ATOM    832  CB  SER A  59      10.523  46.344 -73.523  1.00  0.00              
ATOM    833  OG  SER A  59       9.506  47.134 -74.113  1.00  0.00              
ATOM    834  H   SER A  59       9.135  44.296 -74.113  1.00  0.00              
ATOM    835  HA  SER A  59      10.868  45.047 -71.979  1.00  0.00              
ATOM    836 1HB  SER A  59      11.252  46.997 -73.044  1.00  0.00              
ATOM    837 2HB  SER A  59      11.016  45.757 -74.297  1.00  0.00              
ATOM    838  HG  SER A  59       9.895  47.720 -74.767  1.00  0.00              
ATOM    839  N   ALA A  60       7.842  46.336 -71.745  1.00  0.00              
ATOM    840  CA  ALA A  60       6.947  47.081 -70.870  1.00  0.00              
ATOM    841  C   ALA A  60       6.348  46.221 -69.764  1.00  0.00              
ATOM    842  O   ALA A  60       5.770  46.745 -68.810  1.00  0.00              
ATOM    843  CB  ALA A  60       5.832  47.710 -71.695  1.00  0.00              
ATOM    844  H   ALA A  60       7.475  45.932 -72.595  1.00  0.00              
ATOM    845  HA  ALA A  60       7.517  47.865 -70.372  1.00  0.00              
ATOM    846 1HB  ALA A  60       5.164  48.267 -71.038  1.00  0.00              
ATOM    847 2HB  ALA A  60       6.262  48.387 -72.433  1.00  0.00              
ATOM    848 3HB  ALA A  60       5.271  46.928 -72.204  1.00  0.00              
ATOM    849  N   GLY A  61       6.480  44.907 -69.897  1.00  0.00              
ATOM    850  CA  GLY A  61       5.932  44.006 -68.899  1.00  0.00              
ATOM    851  C   GLY A  61       4.417  44.073 -68.856  1.00  0.00              
ATOM    852  O   GLY A  61       3.808  43.890 -67.800  1.00  0.00              
ATOM    853  H   GLY A  61       6.964  44.521 -70.695  1.00  0.00              
ATOM    854 1HA  GLY A  61       6.232  42.985 -69.138  1.00  0.00              
ATOM    855 2HA  GLY A  61       6.323  44.279 -67.920  1.00  0.00              
ATOM    856  N   GLY A  62       3.798  44.335 -70.002  1.00  0.00              
ATOM    857  CA  GLY A  62       2.353  44.425 -70.034  1.00  0.00              
ATOM    858  C   GLY A  62       1.766  44.823 -71.370  1.00  0.00              
ATOM    859  O   GLY A  62       2.409  44.708 -72.418  1.00  0.00              
ATOM    860  H   GLY A  62       4.319  44.473 -70.856  1.00  0.00              
ATOM    861 1HA  GLY A  62       1.930  43.454 -69.775  1.00  0.00              
ATOM    862 2HA  GLY A  62       2.026  45.168 -69.307  1.00  0.00              
ATOM    863  N   VAL A  63       0.533  45.310 -71.314  1.00  0.00              
ATOM    864  CA  VAL A  63      -0.215  45.710 -72.495  1.00  0.00              
ATOM    865  C   VAL A  63      -0.002  47.174 -72.860  1.00  0.00              
ATOM    866  O   VAL A  63      -0.119  48.062 -72.011  1.00  0.00              
ATOM    867  CB  VAL A  63      -1.721  45.448 -72.274  1.00  0.00              
ATOM    868  CG1 VAL A  63      -2.517  45.864 -73.494  1.00  0.00              
ATOM    869  CG2 VAL A  63      -1.946  43.973 -71.974  1.00  0.00              
ATOM    870  H   VAL A  63       0.103  45.403 -70.405  1.00  0.00              
ATOM    871  HA  VAL A  63       0.122  45.169 -73.380  1.00  0.00              
ATOM    872  HB  VAL A  63      -2.054  46.010 -71.402  1.00  0.00              
ATOM    873 1HG1 VAL A  63      -3.576  45.672 -73.320  1.00  0.00              
ATOM    874 2HG1 VAL A  63      -2.367  46.927 -73.681  1.00  0.00              
ATOM    875 3HG1 VAL A  63      -2.183  45.292 -74.359  1.00  0.00              
ATOM    876 1HG2 VAL A  63      -3.009  43.791 -71.818  1.00  0.00              
ATOM    877 2HG2 VAL A  63      -1.594  43.374 -72.814  1.00  0.00              
ATOM    878 3HG2 VAL A  63      -1.395  43.696 -71.075  1.00  0.00              
ATOM    879  N   THR A  64       0.315  47.416 -74.127  1.00  0.00              
ATOM    880  CA  THR A  64       0.543  48.769 -74.624  1.00  0.00              
ATOM    881  C   THR A  64      -0.424  49.070 -75.763  1.00  0.00              
ATOM    882  O   THR A  64      -1.202  48.209 -76.175  1.00  0.00              
ATOM    883  CB  THR A  64       1.971  48.942 -75.164  1.00  0.00              
ATOM    884  OG1 THR A  64       2.137  48.125 -76.330  1.00  0.00              
ATOM    885  CG2 THR A  64       2.994  48.547 -74.106  1.00  0.00              
ATOM    886  H   THR A  64       0.400  46.637 -74.764  1.00  0.00              
ATOM    887  HA  THR A  64       0.346  49.491 -73.831  1.00  0.00              
ATOM    888  HB  THR A  64       2.121  49.985 -75.442  1.00  0.00              
ATOM    889  HG1 THR A  64       1.989  47.205 -76.099  1.00  0.00              
ATOM    890 1HG2 THR A  64       3.999  48.677 -74.507  1.00  0.00              
ATOM    891 2HG2 THR A  64       2.869  49.178 -73.226  1.00  0.00              
ATOM    892 3HG2 THR A  64       2.845  47.504 -73.829  1.00  0.00              
ATOM    893  N   GLU A  65      -0.362  50.292 -76.278  1.00  0.00              
ATOM    894  CA  GLU A  65      -1.236  50.695 -77.368  1.00  0.00              
ATOM    895  C   GLU A  65      -1.046  49.793 -78.589  1.00  0.00              
ATOM    896  O   GLU A  65      -2.008  49.479 -79.291  1.00  0.00              
ATOM    897  CB  GLU A  65      -0.964  52.156 -77.737  1.00  0.00              
ATOM    898  CG  GLU A  65      -2.119  52.851 -78.438  1.00  0.00              
ATOM    899  CD  GLU A  65      -3.419  52.757 -77.653  1.00  0.00              
ATOM    900  OE1 GLU A  65      -3.367  52.723 -76.406  1.00  0.00              
ATOM    901  OE2 GLU A  65      -4.497  52.732 -78.281  1.00  0.00              
ATOM    902  H   GLU A  65       0.303  50.957 -75.909  1.00  0.00              
ATOM    903  HA  GLU A  65      -2.278  50.590 -77.065  1.00  0.00              
ATOM    904 1HB  GLU A  65      -0.734  52.681 -76.810  1.00  0.00              
ATOM    905 2HB  GLU A  65      -0.088  52.163 -78.386  1.00  0.00              
ATOM    906 1HG  GLU A  65      -1.922  53.899 -78.663  1.00  0.00              
ATOM    907 2HG  GLU A  65      -2.226  52.295 -79.368  1.00  0.00              
ATOM    908  N   LYS A  66       0.189  49.371 -78.844  1.00  0.00              
ATOM    909  CA  LYS A  66       0.452  48.502 -79.987  1.00  0.00              
ATOM    910  C   LYS A  66      -0.304  47.185 -79.837  1.00  0.00              
ATOM    911  O   LYS A  66      -0.820  46.642 -80.813  1.00  0.00              
ATOM    912  CB  LYS A  66       1.949  48.218 -80.114  1.00  0.00              
ATOM    913  CG  LYS A  66       2.323  47.400 -81.340  1.00  0.00              
ATOM    914  CD  LYS A  66       1.998  48.147 -82.623  1.00  0.00              
ATOM    915  CE  LYS A  66       2.525  47.401 -83.839  1.00  0.00              
ATOM    916  NZ  LYS A  66       2.244  48.141 -85.100  1.00  0.00              
ATOM    917  H   LYS A  66       0.957  49.648 -78.249  1.00  0.00              
ATOM    918  HA  LYS A  66       0.092  48.976 -80.901  1.00  0.00              
ATOM    919 1HB  LYS A  66       2.455  49.183 -80.150  1.00  0.00              
ATOM    920 2HB  LYS A  66       2.251  47.684 -79.213  1.00  0.00              
ATOM    921 1HG  LYS A  66       3.392  47.189 -81.302  1.00  0.00              
ATOM    922 2HG  LYS A  66       1.768  46.463 -81.314  1.00  0.00              
ATOM    923 1HD  LYS A  66       0.915  48.253 -82.699  1.00  0.00              
ATOM    924 2HD  LYS A  66       2.455  49.135 -82.575  1.00  0.00              
ATOM    925 1HE  LYS A  66       3.600  47.272 -83.722  1.00  0.00              
ATOM    926 2HE  LYS A  66       2.045  46.423 -83.874  1.00  0.00              
ATOM    927 1HZ  LYS A  66       2.606  47.618 -85.885  1.00  0.00              
ATOM    928 2HZ  LYS A  66       1.246  48.260 -85.206  1.00  0.00              
ATOM    929 3HZ  LYS A  66       2.689  49.047 -85.065  1.00  0.00              
ATOM    930  N   ASP A  67      -0.358  46.666 -78.616  1.00  0.00              
ATOM    931  CA  ASP A  67      -1.063  45.418 -78.369  1.00  0.00              
ATOM    932  C   ASP A  67      -2.549  45.575 -78.656  1.00  0.00              
ATOM    933  O   ASP A  67      -3.173  44.689 -79.239  1.00  0.00              
ATOM    934  CB  ASP A  67      -0.827  44.979 -76.932  1.00  0.00              
ATOM    935  CG  ASP A  67       0.624  44.662 -76.676  1.00  0.00              
ATOM    936  OD1 ASP A  67       1.154  43.772 -77.371  1.00  0.00              
ATOM    937  OD2 ASP A  67       1.238  45.307 -75.799  1.00  0.00              
ATOM    938  H   ASP A  67       0.093  47.137 -77.845  1.00  0.00              
ATOM    939  HA  ASP A  67      -0.691  44.645 -79.042  1.00  0.00              
ATOM    940 1HB  ASP A  67      -1.210  45.684 -76.194  1.00  0.00              
ATOM    941 2HB  ASP A  67      -1.425  44.067 -76.910  1.00  0.00              
ATOM    942  N   ARG A  68      -3.120  46.706 -78.254  1.00  0.00              
ATOM    943  CA  ARG A  68      -4.532  46.946 -78.511  1.00  0.00              
ATOM    944  C   ARG A  68      -4.795  47.085 -80.003  1.00  0.00              
ATOM    945  O   ARG A  68      -5.838  46.652 -80.495  1.00  0.00              
ATOM    946  CB  ARG A  68      -5.004  48.175 -77.737  1.00  0.00              
ATOM    947  CG  ARG A  68      -5.103  47.938 -76.239  1.00  0.00              
ATOM    948  CD  ARG A  68      -5.734  49.119 -75.515  1.00  0.00              
ATOM    949  NE  ARG A  68      -4.771  50.176 -75.224  1.00  0.00              
ATOM    950  CZ  ARG A  68      -3.941  50.166 -74.185  1.00  0.00              
ATOM    951  NH1 ARG A  68      -3.957  49.151 -73.331  1.00  0.00              
ATOM    952  NH2 ARG A  68      -3.096  51.171 -74.000  1.00  0.00              
ATOM    953  H   ARG A  68      -2.582  47.409 -77.767  1.00  0.00              
ATOM    954  HA  ARG A  68      -5.120  46.095 -78.166  1.00  0.00              
ATOM    955 1HB  ARG A  68      -4.293  48.974 -77.943  1.00  0.00              
ATOM    956 2HB  ARG A  68      -5.981  48.447 -78.137  1.00  0.00              
ATOM    957 1HG  ARG A  68      -5.710  47.049 -76.068  1.00  0.00              
ATOM    958 2HG  ARG A  68      -4.098  47.773 -75.847  1.00  0.00              
ATOM    959 1HD  ARG A  68      -6.524  49.535 -76.139  1.00  0.00              
ATOM    960 2HD  ARG A  68      -6.159  48.771 -74.574  1.00  0.00              
ATOM    961  HE  ARG A  68      -4.584  51.034 -75.726  1.00  0.00              
ATOM    962 1HH1 ARG A  68      -4.601  48.385 -73.472  1.00  0.00              
ATOM    963 2HH1 ARG A  68      -3.325  49.148 -72.543  1.00  0.00              
ATOM    964 1HH2 ARG A  68      -3.085  51.944 -74.651  1.00  0.00              
ATOM    965 2HH2 ARG A  68      -2.468  51.160 -73.210  1.00  0.00              
ATOM    966  N   GLU A  69      -3.851  47.682 -80.723  1.00  0.00              
ATOM    967  CA  GLU A  69      -3.989  47.822 -82.164  1.00  0.00              
ATOM    968  C   GLU A  69      -3.985  46.428 -82.790  1.00  0.00              
ATOM    969  O   GLU A  69      -4.800  46.126 -83.658  1.00  0.00              
ATOM    970  CB  GLU A  69      -2.832  48.637 -82.742  1.00  0.00              
ATOM    971  CG  GLU A  69      -2.864  48.731 -84.256  1.00  0.00              
ATOM    972  CD  GLU A  69      -1.643  49.413 -84.835  1.00  0.00              
ATOM    973  OE1 GLU A  69      -1.610  49.608 -86.067  1.00  0.00              
ATOM    974  OE2 GLU A  69      -0.719  49.754 -84.068  1.00  0.00              
ATOM    975  H   GLU A  69      -3.025  48.045 -80.270  1.00  0.00              
ATOM    976  HA  GLU A  69      -4.942  48.297 -82.400  1.00  0.00              
ATOM    977 1HB  GLU A  69      -2.895  49.634 -82.305  1.00  0.00              
ATOM    978 2HB  GLU A  69      -1.909  48.156 -82.417  1.00  0.00              
ATOM    979 1HG  GLU A  69      -2.983  47.766 -84.748  1.00  0.00              
ATOM    980 2HG  GLU A  69      -3.738  49.350 -84.456  1.00  0.00              
ATOM    981  N   MET A  70      -3.062  45.576 -82.349  1.00  0.00              
ATOM    982  CA  MET A  70      -2.987  44.223 -82.887  1.00  0.00              
ATOM    983  C   MET A  70      -4.262  43.438 -82.592  1.00  0.00              
ATOM    984  O   MET A  70      -4.709  42.648 -83.417  1.00  0.00              
ATOM    985  CB  MET A  70      -1.766  43.481 -82.332  1.00  0.00              
ATOM    986  CG  MET A  70      -0.434  44.125 -82.701  1.00  0.00              
ATOM    987  SD  MET A  70      -0.221  44.453 -84.477  1.00  0.00              
ATOM    988  CE  MET A  70      -0.083  42.779 -85.114  1.00  0.00              
ATOM    989  H   MET A  70      -2.404  45.859 -81.637  1.00  0.00              
ATOM    990  HA  MET A  70      -2.891  44.259 -83.972  1.00  0.00              
ATOM    991 1HB  MET A  70      -1.876  43.455 -81.249  1.00  0.00              
ATOM    992 2HB  MET A  70      -1.806  42.465 -82.726  1.00  0.00              
ATOM    993 1HG  MET A  70      -0.355  45.072 -82.167  1.00  0.00              
ATOM    994 2HG  MET A  70       0.366  43.458 -82.379  1.00  0.00              
ATOM    995 1HE  MET A  70       0.052  42.810 -86.195  1.00  0.00              
ATOM    996 2HE  MET A  70       0.774  42.284 -84.655  1.00  0.00              
ATOM    997 3HE  MET A  70      -0.992  42.224 -84.878  1.00  0.00              
ATOM    998  N   ALA A  71      -4.846  43.656 -81.419  1.00  0.00              
ATOM    999  CA  ALA A  71      -6.081  42.973 -81.058  1.00  0.00              
ATOM   1000  C   ALA A  71      -7.203  43.381 -82.019  1.00  0.00              
ATOM   1001  O   ALA A  71      -7.959  42.541 -82.503  1.00  0.00              
ATOM   1002  CB  ALA A  71      -6.464  43.316 -79.627  1.00  0.00              
ATOM   1003  H   ALA A  71      -4.432  44.304 -80.764  1.00  0.00              
ATOM   1004  HA  ALA A  71      -5.927  41.898 -81.155  1.00  0.00              
ATOM   1005 1HB  ALA A  71      -7.388  42.801 -79.366  1.00  0.00              
ATOM   1006 2HB  ALA A  71      -5.669  43.000 -78.951  1.00  0.00              
ATOM   1007 3HB  ALA A  71      -6.611  44.391 -79.538  1.00  0.00              
ATOM   1008  N   ARG A  72      -7.305  44.674 -82.302  1.00  0.00              
ATOM   1009  CA  ARG A  72      -8.344  45.148 -83.207  1.00  0.00              
ATOM   1010  C   ARG A  72      -8.124  44.626 -84.625  1.00  0.00              
ATOM   1011  O   ARG A  72      -9.082  44.251 -85.311  1.00  0.00              
ATOM   1012  CB  ARG A  72      -8.390  46.676 -83.210  1.00  0.00              
ATOM   1013  CG  ARG A  72      -8.939  47.281 -81.933  1.00  0.00              
ATOM   1014  CD  ARG A  72      -9.174  48.772 -82.103  1.00  0.00              
ATOM   1015  NE  ARG A  72      -7.929  49.530 -82.107  1.00  0.00              
ATOM   1016  CZ  ARG A  72      -7.273  49.881 -81.006  1.00  0.00              
ATOM   1017  NH1 ARG A  72      -7.747  49.546 -79.809  1.00  0.00              
ATOM   1018  NH2 ARG A  72      -6.148  50.567 -81.107  1.00  0.00              
ATOM   1019  H   ARG A  72      -6.666  45.341 -81.894  1.00  0.00              
ATOM   1020  HA  ARG A  72      -9.315  44.769 -82.885  1.00  0.00              
ATOM   1021 1HB  ARG A  72      -7.371  47.025 -83.372  1.00  0.00              
ATOM   1022 2HB  ARG A  72      -9.014  46.973 -84.053  1.00  0.00              
ATOM   1023 1HG  ARG A  72      -9.879  46.785 -81.690  1.00  0.00              
ATOM   1024 2HG  ARG A  72      -8.220  47.109 -81.131  1.00  0.00              
ATOM   1025 1HD  ARG A  72      -9.688  48.944 -83.048  1.00  0.00              
ATOM   1026 2HD  ARG A  72      -9.795  49.128 -81.282  1.00  0.00              
ATOM   1027  HE  ARG A  72      -7.395  49.889 -82.888  1.00  0.00              
ATOM   1028 1HH1 ARG A  72      -8.608  49.023 -79.738  1.00  0.00              
ATOM   1029 2HH1 ARG A  72      -7.244  49.816 -78.976  1.00  0.00              
ATOM   1030 1HH2 ARG A  72      -5.794  50.820 -82.020  1.00  0.00              
ATOM   1031 2HH2 ARG A  72      -5.648  50.836 -80.273  1.00  0.00              
ATOM   1032  N   LEU A  73      -6.869  44.583 -85.063  1.00  0.00              
ATOM   1033  CA  LEU A  73      -6.567  44.088 -86.400  1.00  0.00              
ATOM   1034  C   LEU A  73      -6.839  42.586 -86.475  1.00  0.00              
ATOM   1035  O   LEU A  73      -7.209  42.071 -87.532  1.00  0.00              
ATOM   1036  CB  LEU A  73      -5.115  44.405 -86.765  1.00  0.00              
ATOM   1037  CG  LEU A  73      -4.829  45.902 -86.951  1.00  0.00              
ATOM   1038  CD1 LEU A  73      -3.344  46.127 -87.151  1.00  0.00              
ATOM   1039  CD2 LEU A  73      -5.621  46.435 -88.142  1.00  0.00              
ATOM   1040  H   LEU A  73      -6.112  44.894 -84.471  1.00  0.00              
ATOM   1041  HA  LEU A  73      -7.222  44.570 -87.124  1.00  0.00              
ATOM   1042 1HB  LEU A  73      -4.622  44.031 -85.869  1.00  0.00              
ATOM   1043 2HB  LEU A  73      -4.782  43.831 -87.629  1.00  0.00              
ATOM   1044  HG  LEU A  73      -5.189  46.414 -86.058  1.00  0.00              
ATOM   1045 1HD1 LEU A  73      -3.151  47.192 -87.282  1.00  0.00              
ATOM   1046 2HD1 LEU A  73      -2.800  45.766 -86.278  1.00  0.00              
ATOM   1047 3HD1 LEU A  73      -3.010  45.587 -88.036  1.00  0.00              
ATOM   1048 1HD2 LEU A  73      -5.415  47.498 -88.269  1.00  0.00              
ATOM   1049 2HD2 LEU A  73      -5.328  45.898 -89.044  1.00  0.00              
ATOM   1050 3HD2 LEU A  73      -6.687  46.292 -87.964  1.00  0.00              
ATOM   1051  N   THR A  74      -6.672  41.888 -85.353  1.00  0.00              
ATOM   1052  CA  THR A  74      -6.934  40.453 -85.304  1.00  0.00              
ATOM   1053  C   THR A  74      -8.434  40.215 -85.500  1.00  0.00              
ATOM   1054  O   THR A  74      -8.842  39.360 -86.289  1.00  0.00              
ATOM   1055  CB  THR A  74      -6.480  39.846 -83.954  1.00  0.00              
ATOM   1056  OG1 THR A  74      -5.051  39.932 -83.845  1.00  0.00              
ATOM   1057  CG2 THR A  74      -6.886  38.388 -83.858  1.00  0.00              
ATOM   1058  H   THR A  74      -6.357  42.360 -84.517  1.00  0.00              
ATOM   1059  HA  THR A  74      -6.408  39.954 -86.118  1.00  0.00              
ATOM   1060  HB  THR A  74      -6.944  40.404 -83.141  1.00  0.00              
ATOM   1061  HG1 THR A  74      -4.646  39.446 -84.567  1.00  0.00              
ATOM   1062 1HG2 THR A  74      -6.557  37.982 -82.901  1.00  0.00              
ATOM   1063 2HG2 THR A  74      -7.970  38.307 -83.935  1.00  0.00              
ATOM   1064 3HG2 THR A  74      -6.422  37.828 -84.669  1.00  0.00              
ATOM   1065  N   ASP A  75      -9.260  40.971 -84.784  1.00  0.00              
ATOM   1066  CA  ASP A  75     -10.706  40.821 -84.927  1.00  0.00              
ATOM   1067  C   ASP A  75     -11.162  41.159 -86.335  1.00  0.00              
ATOM   1068  O   ASP A  75     -12.089  40.540 -86.859  1.00  0.00              
ATOM   1069  CB  ASP A  75     -11.456  41.727 -83.952  1.00  0.00              
ATOM   1070  CG  ASP A  75     -11.512  41.162 -82.556  1.00  0.00              
ATOM   1071  OD1 ASP A  75     -11.440  39.926 -82.404  1.00  0.00              
ATOM   1072  OD2 ASP A  75     -11.651  41.958 -81.607  1.00  0.00              
ATOM   1073  H   ASP A  75      -8.898  41.655 -84.135  1.00  0.00              
ATOM   1074  HA  ASP A  75     -10.989  39.782 -84.752  1.00  0.00              
ATOM   1075 1HB  ASP A  75     -11.081  42.750 -83.934  1.00  0.00              
ATOM   1076 2HB  ASP A  75     -12.449  41.711 -84.401  1.00  0.00              
ATOM   1077  N   ALA A  76     -10.518  42.151 -86.936  1.00  0.00              
ATOM   1078  CA  ALA A  76     -10.876  42.572 -88.282  1.00  0.00              
ATOM   1079  C   ALA A  76     -10.738  41.429 -89.286  1.00  0.00              
ATOM   1080  O   ALA A  76     -11.451  41.390 -90.291  1.00  0.00              
ATOM   1081  CB  ALA A  76     -10.012  43.750 -88.700  1.00  0.00              
ATOM   1082  H   ALA A  76      -9.766  42.625 -86.456  1.00  0.00              
ATOM   1083  HA  ALA A  76     -11.923  42.875 -88.287  1.00  0.00              
ATOM   1084 1HB  ALA A  76     -10.285  44.060 -89.709  1.00  0.00              
ATOM   1085 2HB  ALA A  76     -10.169  44.580 -88.010  1.00  0.00              
ATOM   1086 3HB  ALA A  76      -8.964  43.456 -88.683  1.00  0.00              
ATOM   1087  N   LEU A  77      -9.828  40.499 -89.013  1.00  0.00              
ATOM   1088  CA  LEU A  77      -9.606  39.353 -89.895  1.00  0.00              
ATOM   1089  C   LEU A  77     -10.869  38.516 -90.056  1.00  0.00              
ATOM   1090  O   LEU A  77     -11.042  37.825 -91.060  1.00  0.00              
ATOM   1091  CB  LEU A  77      -8.496  38.459 -89.338  1.00  0.00              
ATOM   1092  CG  LEU A  77      -7.094  39.049 -89.180  1.00  0.00              
ATOM   1093  CD1 LEU A  77      -6.203  38.051 -88.447  1.00  0.00              
ATOM   1094  CD2 LEU A  77      -6.517  39.378 -90.548  1.00  0.00              
ATOM   1095  H   LEU A  77      -9.275  40.587 -88.173  1.00  0.00              
ATOM   1096  HA  LEU A  77      -9.344  39.705 -90.892  1.00  0.00              
ATOM   1097 1HB  LEU A  77      -8.907  38.261 -88.350  1.00  0.00              
ATOM   1098 2HB  LEU A  77      -8.415  37.524 -89.892  1.00  0.00              
ATOM   1099  HG  LEU A  77      -7.197  39.985 -88.630  1.00  0.00              
ATOM   1100 1HD1 LEU A  77      -5.203  38.470 -88.333  1.00  0.00              
ATOM   1101 2HD1 LEU A  77      -6.622  37.844 -87.462  1.00  0.00              
ATOM   1102 3HD1 LEU A  77      -6.145  37.126 -89.020  1.00  0.00              
ATOM   1103 1HD2 LEU A  77      -5.518  39.799 -90.429  1.00  0.00              
ATOM   1104 2HD2 LEU A  77      -6.460  38.469 -91.147  1.00  0.00              
ATOM   1105 3HD2 LEU A  77      -7.158  40.103 -91.049  1.00  0.00              
ATOM   1106  N   LEU A  78     -11.746  38.572 -89.061  1.00  0.00              
ATOM   1107  CA  LEU A  78     -12.986  37.805 -89.089  1.00  0.00              
ATOM   1108  C   LEU A  78     -14.031  38.430 -90.005  1.00  0.00              
ATOM   1109  O   LEU A  78     -14.934  37.741 -90.481  1.00  0.00              
ATOM   1110  CB  LEU A  78     -13.568  37.693 -87.676  1.00  0.00              
ATOM   1111  CG  LEU A  78     -12.691  37.067 -86.588  1.00  0.00              
ATOM   1112  CD1 LEU A  78     -13.396  37.180 -85.243  1.00  0.00              
ATOM   1113  CD2 LEU A  78     -12.400  35.613 -86.923  1.00  0.00              
ATOM   1114  H   LEU A  78     -11.550  39.161 -88.264  1.00  0.00              
ATOM   1115  HA  LEU A  78     -12.792  36.812 -89.494  1.00  0.00              
ATOM   1116 1HB  LEU A  78     -13.706  38.751 -87.457  1.00  0.00              
ATOM   1117 2HB  LEU A  78     -14.536  37.193 -87.677  1.00  0.00              
ATOM   1118  HG  LEU A  78     -11.741  37.601 -86.591  1.00  0.00              
ATOM   1119 1HD1 LEU A  78     -12.773  36.735 -84.467  1.00  0.00              
ATOM   1120 2HD1 LEU A  78     -13.569  38.231 -85.010  1.00  0.00              
ATOM   1121 3HD1 LEU A  78     -14.350  36.656 -85.287  1.00  0.00              
ATOM   1122 1HD2 LEU A  78     -11.775  35.179 -86.142  1.00  0.00              
ATOM   1123 2HD2 LEU A  78     -13.337  35.060 -86.988  1.00  0.00              
ATOM   1124 3HD2 LEU A  78     -11.878  35.557 -87.878  1.00  0.00              
ATOM   1125  N   GLN A  79     -13.898  39.730 -90.255  1.00  0.00              
ATOM   1126  CA  GLN A  79     -14.850  40.458 -91.089  1.00  0.00              
ATOM   1127  C   GLN A  79     -16.276  40.035 -90.758  1.00  0.00              
ATOM   1128  O   GLN A  79     -16.997  39.497 -91.600  1.00  0.00              
ATOM   1129  CB  GLN A  79     -14.566  40.238 -92.578  1.00  0.00              
ATOM   1130  CG  GLN A  79     -13.402  41.067 -93.105  1.00  0.00              
ATOM   1131  CD  GLN A  79     -12.069  40.360 -92.979  1.00  0.00              
ATOM   1132  OE1 GLN A  79     -11.010  40.981 -93.076  1.00  0.00              
ATOM   1133  NE2 GLN A  79     -12.114  39.051 -92.782  1.00  0.00              
ATOM   1134  H   GLN A  79     -13.114  40.226 -89.855  1.00  0.00              
ATOM   1135  HA  GLN A  79     -14.776  41.525 -90.881  1.00  0.00              
ATOM   1136 1HB  GLN A  79     -14.357  39.176 -92.705  1.00  0.00              
ATOM   1137 2HB  GLN A  79     -15.480  40.494 -93.114  1.00  0.00              
ATOM   1138 1HG  GLN A  79     -13.421  41.560 -94.077  1.00  0.00              
ATOM   1139 2HG  GLN A  79     -13.467  41.818 -92.317  1.00  0.00              
ATOM   1140 1HE2 GLN A  79     -11.265  38.529 -92.691  1.00  0.00              
ATOM   1141 2HE2 GLN A  79     -12.996  38.584 -92.723  1.00  0.00              
ATOM   1142  N   ARG A  80     -16.663  40.282 -89.512  1.00  0.00              
ATOM   1143  CA  ARG A  80     -17.990  39.947 -89.014  1.00  0.00              
ATOM   1144  C   ARG A  80     -19.035  40.907 -89.569  1.00  0.00              
ATOM   1145  O   ARG A  80     -20.089  40.424 -90.033  1.00  0.00              
ATOM   1146  OXT ARG A  80     -18.833  42.090 -89.552  1.00  0.00              
ATOM   1147  CB  ARG A  80     -17.993  40.002 -87.487  1.00  0.00              
ATOM   1148  CG  ARG A  80     -17.056  38.999 -86.834  1.00  0.00              
ATOM   1149  CD  ARG A  80     -16.795  39.358 -85.383  1.00  0.00              
ATOM   1150  NE  ARG A  80     -16.051  40.609 -85.268  1.00  0.00              
ATOM   1151  CZ  ARG A  80     -15.731  41.188 -84.115  1.00  0.00              
ATOM   1152  NH1 ARG A  80     -16.089  40.629 -82.968  1.00  0.00              
ATOM   1153  NH2 ARG A  80     -15.052  42.326 -84.111  1.00  0.00              
ATOM   1154  H   ARG A  80     -16.001  40.722 -88.889  1.00  0.00              
ATOM   1155  HA  ARG A  80     -18.270  38.948 -89.351  1.00  0.00              
ATOM   1156 1HB  ARG A  80     -17.705  41.014 -87.204  1.00  0.00              
ATOM   1157 2HB  ARG A  80     -19.017  39.812 -87.164  1.00  0.00              
ATOM   1158 1HG  ARG A  80     -17.513  38.011 -86.889  1.00  0.00              
ATOM   1159 2HG  ARG A  80     -16.115  38.995 -87.385  1.00  0.00              
ATOM   1160 1HD  ARG A  80     -17.749  39.465 -84.868  1.00  0.00              
ATOM   1161 2HD  ARG A  80     -16.219  38.559 -84.919  1.00  0.00              
ATOM   1162  HE  ARG A  80     -15.678  41.206 -85.994  1.00  0.00              
ATOM   1163 1HH1 ARG A  80     -16.606  39.761 -82.972  1.00  0.00              
ATOM   1164 2HH1 ARG A  80     -15.844  41.073 -82.095  1.00  0.00              
ATOM   1165 1HH2 ARG A  80     -14.779  42.751 -84.987  1.00  0.00              
ATOM   1166 2HH2 ARG A  80     -14.811  42.764 -83.234  1.00  0.00              
ATOM   1167  N   LYS B  10      -0.585  15.564 -67.559  1.00  0.00              
ATOM   1168  CA  LYS B  10       0.376  14.584 -68.055  1.00  0.00              
ATOM   1169  C   LYS B  10       0.421  14.645 -69.583  1.00  0.00              
ATOM   1170  O   LYS B  10      -0.479  14.145 -70.257  1.00  0.00              
ATOM   1171  CB  LYS B  10      -0.037  13.187 -67.596  1.00  0.00              
ATOM   1172  CG  LYS B  10       1.018  12.121 -67.811  1.00  0.00              
ATOM   1173  CD  LYS B  10       2.272  12.418 -67.006  1.00  0.00              
ATOM   1174  CE  LYS B  10       3.259  11.272 -67.103  1.00  0.00              
ATOM   1175  NZ  LYS B  10       3.566  10.943 -68.519  1.00  0.00              
ATOM   1176 1H   LYS B  10      -1.371  15.264 -67.018  1.00  0.00              
ATOM   1177 2H   LYS B  10      -0.282  16.294 -66.945  1.00  0.00              
ATOM   1178 3H   LYS B  10      -1.088  16.141 -68.201  1.00  0.00              
ATOM   1179  HA  LYS B  10       1.373  14.825 -67.686  1.00  0.00              
ATOM   1180 1HB  LYS B  10      -0.272  13.256 -66.534  1.00  0.00              
ATOM   1181 2HB  LYS B  10      -0.938  12.921 -68.149  1.00  0.00              
ATOM   1182 1HG  LYS B  10       0.606  11.159 -67.502  1.00  0.00              
ATOM   1183 2HG  LYS B  10       1.265  12.086 -68.871  1.00  0.00              
ATOM   1184 1HD  LYS B  10       2.726  13.331 -67.396  1.00  0.00              
ATOM   1185 2HD  LYS B  10       1.988  12.572 -65.965  1.00  0.00              
ATOM   1186 1HE  LYS B  10       4.172  11.562 -66.585  1.00  0.00              
ATOM   1187 2HE  LYS B  10       2.823  10.403 -66.609  1.00  0.00              
ATOM   1188 1HZ  LYS B  10       4.224  10.177 -68.552  1.00  0.00              
ATOM   1189 2HZ  LYS B  10       2.716  10.677 -68.996  1.00  0.00              
ATOM   1190 3HZ  LYS B  10       3.967  11.751 -68.973  1.00  0.00              
ATOM   1191  N   ARG B  11       1.475  15.250 -70.122  1.00  0.00              
ATOM   1192  CA  ARG B  11       1.610  15.405 -71.566  1.00  0.00              
ATOM   1193  C   ARG B  11       3.049  15.228 -72.018  1.00  0.00              
ATOM   1194  O   ARG B  11       3.983  15.407 -71.237  1.00  0.00              
ATOM   1195  CB  ARG B  11       1.122  16.792 -71.961  1.00  0.00              
ATOM   1196  CG  ARG B  11       1.850  17.887 -71.203  1.00  0.00              
ATOM   1197  CD  ARG B  11       1.128  19.210 -71.292  1.00  0.00              
ATOM   1198  NE  ARG B  11       1.908  20.300 -70.707  1.00  0.00              
ATOM   1199  CZ  ARG B  11       2.230  20.391 -69.422  1.00  0.00              
ATOM   1200  NH1 ARG B  11       1.843  19.455 -68.566  1.00  0.00              
ATOM   1201  NH2 ARG B  11       2.940  21.424 -68.989  1.00  0.00              
ATOM   1202  H   ARG B  11       2.200  15.613 -69.519  1.00  0.00              
ATOM   1203  HA  ARG B  11       1.033  14.632 -72.075  1.00  0.00              
ATOM   1204 1HB  ARG B  11       1.285  16.893 -73.034  1.00  0.00              
ATOM   1205 2HB  ARG B  11       0.054  16.825 -71.751  1.00  0.00              
ATOM   1206 1HG  ARG B  11       1.927  17.593 -70.156  1.00  0.00              
ATOM   1207 2HG  ARG B  11       2.849  17.995 -71.626  1.00  0.00              
ATOM   1208 1HD  ARG B  11       0.938  19.440 -72.340  1.00  0.00              
ATOM   1209 2HD  ARG B  11       0.181  19.133 -70.760  1.00  0.00              
ATOM   1210  HE  ARG B  11       2.309  21.116 -71.151  1.00  0.00              
ATOM   1211 1HH1 ARG B  11       1.301  18.669 -68.894  1.00  0.00              
ATOM   1212 2HH1 ARG B  11       2.093  19.532 -67.591  1.00  0.00              
ATOM   1213 1HH2 ARG B  11       3.233  22.140 -69.640  1.00  0.00              
ATOM   1214 2HH2 ARG B  11       3.183  21.492 -68.012  1.00  0.00              
ATOM   1215  N   LEU B  12       3.208  14.880 -73.290  1.00  0.00              
ATOM   1216  CA  LEU B  12       4.513  14.677 -73.910  1.00  0.00              
ATOM   1217  C   LEU B  12       4.816  15.996 -74.609  1.00  0.00              
ATOM   1218  O   LEU B  12       4.126  16.369 -75.563  1.00  0.00              
ATOM   1219  CB  LEU B  12       4.408  13.532 -74.909  1.00  0.00              
ATOM   1220  CG  LEU B  12       5.671  12.928 -75.507  1.00  0.00              
ATOM   1221  CD1 LEU B  12       6.650  12.526 -74.415  1.00  0.00              
ATOM   1222  CD2 LEU B  12       5.262  11.724 -76.337  1.00  0.00              
ATOM   1223  H   LEU B  12       2.374  14.751 -73.846  1.00  0.00              
ATOM   1224  HA  LEU B  12       5.256  14.473 -73.140  1.00  0.00              
ATOM   1225 1HB  LEU B  12       3.938  12.784 -74.272  1.00  0.00              
ATOM   1226 2HB  LEU B  12       3.739  13.777 -75.735  1.00  0.00              
ATOM   1227  HG  LEU B  12       6.105  13.675 -76.171  1.00  0.00              
ATOM   1228 1HD1 LEU B  12       7.544  12.096 -74.867  1.00  0.00              
ATOM   1229 2HD1 LEU B  12       6.926  13.404 -73.831  1.00  0.00              
ATOM   1230 3HD1 LEU B  12       6.184  11.788 -73.762  1.00  0.00              
ATOM   1231 1HD2 LEU B  12       6.149  11.269 -76.780  1.00  0.00              
ATOM   1232 2HD2 LEU B  12       4.760  10.995 -75.699  1.00  0.00              
ATOM   1233 3HD2 LEU B  12       4.584  12.041 -77.129  1.00  0.00              
ATOM   1234  N   VAL B  13       5.864  16.678 -74.160  1.00  0.00              
ATOM   1235  CA  VAL B  13       6.189  18.008 -74.650  1.00  0.00              
ATOM   1236  C   VAL B  13       7.616  18.199 -75.139  1.00  0.00              
ATOM   1237  O   VAL B  13       8.561  17.623 -74.595  1.00  0.00              
ATOM   1238  CB  VAL B  13       5.940  19.047 -73.528  1.00  0.00              
ATOM   1239  CG1 VAL B  13       6.059  20.461 -74.073  1.00  0.00              
ATOM   1240  CG2 VAL B  13       4.578  18.817 -72.898  1.00  0.00              
ATOM   1241  H   VAL B  13       6.453  16.256 -73.455  1.00  0.00              
ATOM   1242  HA  VAL B  13       5.610  18.255 -75.540  1.00  0.00              
ATOM   1243  HB  VAL B  13       6.684  18.906 -72.744  1.00  0.00              
ATOM   1244 1HG1 VAL B  13       5.881  21.176 -73.270  1.00  0.00              
ATOM   1245 2HG1 VAL B  13       7.059  20.612 -74.478  1.00  0.00              
ATOM   1246 3HG1 VAL B  13       5.321  20.610 -74.862  1.00  0.00              
ATOM   1247 1HG2 VAL B  13       4.412  19.551 -72.111  1.00  0.00              
ATOM   1248 2HG2 VAL B  13       3.804  18.920 -73.659  1.00  0.00              
ATOM   1249 3HG2 VAL B  13       4.538  17.814 -72.472  1.00  0.00              
ATOM   1250  N   LYS B  14       7.759  19.041 -76.158  1.00  0.00              
ATOM   1251  CA  LYS B  14       9.060  19.386 -76.707  1.00  0.00              
ATOM   1252  C   LYS B  14       8.959  20.734 -77.403  1.00  0.00              
ATOM   1253  O   LYS B  14       7.949  21.045 -78.041  1.00  0.00              
ATOM   1254  CB  LYS B  14       9.547  18.334 -77.708  1.00  0.00              
ATOM   1255  CG  LYS B  14      10.904  18.672 -78.327  1.00  0.00              
ATOM   1256  CD  LYS B  14      11.427  17.549 -79.204  1.00  0.00              
ATOM   1257  CE  LYS B  14      12.688  17.971 -79.942  1.00  0.00              
ATOM   1258  NZ  LYS B  14      13.258  16.850 -80.735  1.00  0.00              
ATOM   1259  H   LYS B  14       6.930  19.453 -76.562  1.00  0.00              
ATOM   1260  HA  LYS B  14       9.789  19.477 -75.901  1.00  0.00              
ATOM   1261 1HB  LYS B  14       9.607  17.386 -77.172  1.00  0.00              
ATOM   1262 2HB  LYS B  14       8.789  18.260 -78.489  1.00  0.00              
ATOM   1263 1HG  LYS B  14      10.794  19.575 -78.930  1.00  0.00              
ATOM   1264 2HG  LYS B  14      11.614  18.858 -77.523  1.00  0.00              
ATOM   1265 1HD  LYS B  14      11.645  16.687 -78.571  1.00  0.00              
ATOM   1266 2HD  LYS B  14      10.655  17.282 -79.925  1.00  0.00              
ATOM   1267 1HE  LYS B  14      12.435  18.797 -80.605  1.00  0.00              
ATOM   1268 2HE  LYS B  14      13.418  18.308 -79.206  1.00  0.00              
ATOM   1269 1HZ  LYS B  14      14.092  17.165 -81.212  1.00  0.00              
ATOM   1270 2HZ  LYS B  14      13.491  16.084 -80.118  1.00  0.00              
ATOM   1271 3HZ  LYS B  14      12.579  16.539 -81.415  1.00  0.00              
ATOM   1272  N   THR B  15      10.000  21.543 -77.259  1.00  0.00              
ATOM   1273  CA  THR B  15      10.039  22.840 -77.911  1.00  0.00              
ATOM   1274  C   THR B  15      11.045  22.763 -79.048  1.00  0.00              
ATOM   1275  O   THR B  15      12.077  22.088 -78.945  1.00  0.00              
ATOM   1276  CB  THR B  15      10.453  23.960 -76.943  1.00  0.00              
ATOM   1277  OG1 THR B  15      11.747  23.672 -76.397  1.00  0.00              
ATOM   1278  CG2 THR B  15       9.438  24.087 -75.819  1.00  0.00              
ATOM   1279  H   THR B  15      10.781  21.257 -76.686  1.00  0.00              
ATOM   1280  HA  THR B  15       9.060  23.071 -78.332  1.00  0.00              
ATOM   1281  HB  THR B  15      10.510  24.900 -77.491  1.00  0.00              
ATOM   1282  HG1 THR B  15      12.136  24.481 -76.056  1.00  0.00              
ATOM   1283 1HG2 THR B  15       9.745  24.884 -75.142  1.00  0.00              
ATOM   1284 2HG2 THR B  15       8.460  24.321 -76.238  1.00  0.00              
ATOM   1285 3HG2 THR B  15       9.384  23.147 -75.272  1.00  0.00              
ATOM   1286  N   PHE B  16      10.723  23.438 -80.142  1.00  0.00              
ATOM   1287  CA  PHE B  16      11.567  23.479 -81.324  1.00  0.00              
ATOM   1288  C   PHE B  16      11.931  24.932 -81.581  1.00  0.00              
ATOM   1289  O   PHE B  16      11.057  25.802 -81.599  1.00  0.00              
ATOM   1290  CB  PHE B  16      10.815  22.900 -82.522  1.00  0.00              
ATOM   1291  CG  PHE B  16      10.436  21.454 -82.357  1.00  0.00              
ATOM   1292  CD1 PHE B  16       9.347  21.084 -81.567  1.00  0.00              
ATOM   1293  CD2 PHE B  16      11.178  20.458 -82.984  1.00  0.00              
ATOM   1294  CE1 PHE B  16       9.006  19.739 -81.406  1.00  0.00              
ATOM   1295  CE2 PHE B  16      10.843  19.112 -82.829  1.00  0.00              
ATOM   1296  CZ  PHE B  16       9.756  18.754 -82.038  1.00  0.00              
ATOM   1297  H   PHE B  16       9.848  23.944 -80.145  1.00  0.00              
ATOM   1298  HA  PHE B  16      12.483  22.915 -81.144  1.00  0.00              
ATOM   1299 1HB  PHE B  16       9.888  23.449 -82.684  1.00  0.00              
ATOM   1300 2HB  PHE B  16      11.433  22.960 -83.417  1.00  0.00              
ATOM   1301  HD1 PHE B  16       8.760  21.860 -81.073  1.00  0.00              
ATOM   1302  HD2 PHE B  16      12.030  20.739 -83.604  1.00  0.00              
ATOM   1303  HE1 PHE B  16       8.154  19.464 -80.786  1.00  0.00              
ATOM   1304  HE2 PHE B  16      11.433  18.342 -83.325  1.00  0.00              
ATOM   1305  HZ  PHE B  16       9.494  17.704 -81.913  1.00  0.00              
ATOM   1306  N   ALA B  17      13.221  25.193 -81.766  1.00  0.00              
ATOM   1307  CA  ALA B  17      13.713  26.547 -81.993  1.00  0.00              
ATOM   1308  C   ALA B  17      13.825  26.911 -83.466  1.00  0.00              
ATOM   1309  O   ALA B  17      14.152  26.073 -84.305  1.00  0.00              
ATOM   1310  CB  ALA B  17      15.068  26.722 -81.313  1.00  0.00              
ATOM   1311  H   ALA B  17      13.879  24.427 -81.749  1.00  0.00              
ATOM   1312  HA  ALA B  17      13.003  27.253 -81.562  1.00  0.00              
ATOM   1313 1HB  ALA B  17      15.432  27.735 -81.485  1.00  0.00              
ATOM   1314 2HB  ALA B  17      14.963  26.551 -80.241  1.00  0.00              
ATOM   1315 3HB  ALA B  17      15.777  26.007 -81.727  1.00  0.00              
ATOM   1316  N   PHE B  18      13.550  28.178 -83.766  1.00  0.00              
ATOM   1317  CA  PHE B  18      13.622  28.704 -85.122  1.00  0.00              
ATOM   1318  C   PHE B  18      14.208  30.111 -85.072  1.00  0.00              
ATOM   1319  O   PHE B  18      14.241  30.734 -84.016  1.00  0.00              
ATOM   1320  CB  PHE B  18      12.231  28.733 -85.760  1.00  0.00              
ATOM   1321  CG  PHE B  18      11.587  27.385 -85.843  1.00  0.00              
ATOM   1322  CD1 PHE B  18      10.834  26.891 -84.781  1.00  0.00              
ATOM   1323  CD2 PHE B  18      11.787  26.575 -86.955  1.00  0.00              
ATOM   1324  CE1 PHE B  18      10.295  25.607 -84.824  1.00  0.00              
ATOM   1325  CE2 PHE B  18      11.254  25.290 -87.006  1.00  0.00              
ATOM   1326  CZ  PHE B  18      10.507  24.807 -85.936  1.00  0.00              
ATOM   1327  H   PHE B  18      13.281  28.795 -83.012  1.00  0.00              
ATOM   1328  HA  PHE B  18      14.286  28.083 -85.725  1.00  0.00              
ATOM   1329 1HB  PHE B  18      11.564  29.366 -85.177  1.00  0.00              
ATOM   1330 2HB  PHE B  18      12.294  29.116 -86.778  1.00  0.00              
ATOM   1331  HD1 PHE B  18      10.667  27.522 -83.908  1.00  0.00              
ATOM   1332  HD2 PHE B  18      12.373  26.955 -87.792  1.00  0.00              
ATOM   1333  HE1 PHE B  18       9.709  25.234 -83.986  1.00  0.00              
ATOM   1334  HE2 PHE B  18      11.420  24.662 -87.881  1.00  0.00              
ATOM   1335  HZ  PHE B  18      10.090  23.802 -85.972  1.00  0.00              
ATOM   1336  N   PRO B  19      14.689  30.626 -86.214  1.00  0.00              
ATOM   1337  CA  PRO B  19      15.276  31.969 -86.262  1.00  0.00              
ATOM   1338  C   PRO B  19      14.265  33.114 -86.243  1.00  0.00              
ATOM   1339  O   PRO B  19      14.628  34.263 -85.994  1.00  0.00              
ATOM   1340  CB  PRO B  19      16.082  31.937 -87.554  1.00  0.00              
ATOM   1341  CG  PRO B  19      15.231  31.087 -88.435  1.00  0.00              
ATOM   1342  CD  PRO B  19      14.838  29.946 -87.514  1.00  0.00              
ATOM   1343  HA  PRO B  19      15.905  32.190 -85.388  1.00  0.00              
ATOM   1344 1HB  PRO B  19      16.228  32.948 -87.963  1.00  0.00              
ATOM   1345 2HB  PRO B  19      17.081  31.506 -87.395  1.00  0.00              
ATOM   1346 1HG  PRO B  19      14.359  31.646 -88.806  1.00  0.00              
ATOM   1347 2HG  PRO B  19      15.791  30.741 -89.316  1.00  0.00              
ATOM   1348 1HD  PRO B  19      13.901  29.462 -87.828  1.00  0.00              
ATOM   1349 2HD  PRO B  19      15.607  29.160 -87.474  1.00  0.00              
ATOM   1350  N   ASN B  20      12.999  32.803 -86.502  1.00  0.00              
ATOM   1351  CA  ASN B  20      11.958  33.823 -86.525  1.00  0.00              
ATOM   1352  C   ASN B  20      10.579  33.229 -86.254  1.00  0.00              
ATOM   1353  O   ASN B  20      10.462  32.105 -85.764  1.00  0.00              
ATOM   1354  CB  ASN B  20      11.953  34.574 -87.844  1.00  0.00              
ATOM   1355  CG  ASN B  20      11.616  33.714 -89.029  1.00  0.00              
ATOM   1356  OD1 ASN B  20      11.168  32.570 -88.885  1.00  0.00              
ATOM   1357  ND2 ASN B  20      11.904  34.226 -90.199  1.00  0.00              
ATOM   1358  H   ASN B  20      12.749  31.842 -86.686  1.00  0.00              
ATOM   1359  HA  ASN B  20      12.136  34.551 -85.731  1.00  0.00              
ATOM   1360 1HB  ASN B  20      11.439  35.532 -87.939  1.00  0.00              
ATOM   1361 2HB  ASN B  20      13.030  34.741 -87.826  1.00  0.00              
ATOM   1362 1HD2 ASN B  20      11.707  33.709 -91.032  1.00  0.00              
ATOM   1363 2HD2 ASN B  20      12.321  35.132 -90.259  1.00  0.00              
ATOM   1364  N   HIS B  21       9.538  33.992 -86.570  1.00  0.00              
ATOM   1365  CA  HIS B  21       8.162  33.548 -86.370  1.00  0.00              
ATOM   1366  C   HIS B  21       7.689  32.735 -87.571  1.00  0.00              
ATOM   1367  O   HIS B  21       7.048  31.697 -87.419  1.00  0.00              
ATOM   1368  CB  HIS B  21       7.230  34.741 -86.138  1.00  0.00              
ATOM   1369  CG  HIS B  21       5.907  34.365 -85.545  1.00  0.00              
ATOM   1370  ND1 HIS B  21       4.859  35.255 -85.442  1.00  0.00              
ATOM   1371  CD2 HIS B  21       5.463  33.198 -85.024  1.00  0.00              
ATOM   1372  CE1 HIS B  21       3.825  34.649 -84.883  1.00  0.00              
ATOM   1373  NE2 HIS B  21       4.167  33.401 -84.620  1.00  0.00              
ATOM   1374  H   HIS B  21       9.707  34.907 -86.961  1.00  0.00              
ATOM   1375  HA  HIS B  21       8.112  32.893 -85.501  1.00  0.00              
ATOM   1376 1HB  HIS B  21       7.690  35.450 -85.448  1.00  0.00              
ATOM   1377 2HB  HIS B  21       7.018  35.241 -87.083  1.00  0.00              
ATOM   1378  HD1 HIS B  21       4.836  36.187 -85.805  1.00  0.00              
ATOM   1379  HD2 HIS B  21       5.930  32.222 -84.890  1.00  0.00              
ATOM   1380  HE1 HIS B  21       2.892  35.186 -84.713  1.00  0.00              
ATOM   1381  N   ARG B  22       8.011  33.223 -88.766  1.00  0.00              
ATOM   1382  CA  ARG B  22       7.620  32.581 -90.015  1.00  0.00              
ATOM   1383  C   ARG B  22       7.963  31.093 -90.075  1.00  0.00              
ATOM   1384  O   ARG B  22       7.109  30.263 -90.396  1.00  0.00              
ATOM   1385  CB  ARG B  22       8.191  33.318 -91.217  1.00  0.00              
ATOM   1386  CG  ARG B  22       7.746  32.780 -92.568  1.00  0.00              
ATOM   1387  CD  ARG B  22       7.965  33.715 -93.702  1.00  0.00              
ATOM   1388  NE  ARG B  22       7.236  34.969 -93.598  1.00  0.00              
ATOM   1389  CZ  ARG B  22       7.523  36.081 -94.303  1.00  0.00              
ATOM   1390  NH1 ARG B  22       8.541  36.112 -95.134  1.00  0.00              
ATOM   1391  NH2 ARG B  22       6.767  37.149 -94.119  1.00  0.00              
ATOM   1392  H   ARG B  22       8.551  34.077 -88.799  1.00  0.00              
ATOM   1393  HA  ARG B  22       6.536  32.623 -90.128  1.00  0.00              
ATOM   1394 1HB  ARG B  22       7.886  34.359 -91.127  1.00  0.00              
ATOM   1395 2HB  ARG B  22       9.277  33.250 -91.145  1.00  0.00              
ATOM   1396 1HG  ARG B  22       8.299  31.864 -92.777  1.00  0.00              
ATOM   1397 2HG  ARG B  22       6.680  32.557 -92.517  1.00  0.00              
ATOM   1398 1HD  ARG B  22       9.025  33.957 -93.761  1.00  0.00              
ATOM   1399 2HD  ARG B  22       7.651  33.230 -94.625  1.00  0.00              
ATOM   1400  HE  ARG B  22       6.443  35.207 -93.018  1.00  0.00              
ATOM   1401 1HH1 ARG B  22       9.121  35.293 -95.250  1.00  0.00              
ATOM   1402 2HH1 ARG B  22       8.740  36.955 -95.653  1.00  0.00              
ATOM   1403 1HH2 ARG B  22       5.999  37.113 -93.463  1.00  0.00              
ATOM   1404 2HH2 ARG B  22       6.960  37.995 -94.634  1.00  0.00              
ATOM   1405  N   GLU B  23       9.213  30.762 -89.774  1.00  0.00              
ATOM   1406  CA  GLU B  23       9.645  29.370 -89.808  1.00  0.00              
ATOM   1407  C   GLU B  23       8.967  28.534 -88.727  1.00  0.00              
ATOM   1408  O   GLU B  23       8.719  27.342 -88.922  1.00  0.00              
ATOM   1409  CB  GLU B  23      11.168  29.274 -89.666  1.00  0.00              
ATOM   1410  CG  GLU B  23      11.937  29.866 -90.839  1.00  0.00              
ATOM   1411  CD  GLU B  23      13.381  29.401 -90.888  1.00  0.00              
ATOM   1412  OE1 GLU B  23      14.127  29.869 -91.773  1.00  0.00              
ATOM   1413  OE2 GLU B  23      13.770  28.565 -90.046  1.00  0.00              
ATOM   1414  H   GLU B  23       9.878  31.477 -89.517  1.00  0.00              
ATOM   1415  HA  GLU B  23       9.362  28.918 -90.759  1.00  0.00              
ATOM   1416 1HB  GLU B  23      11.436  29.800 -88.749  1.00  0.00              
ATOM   1417 2HB  GLU B  23      11.412  28.217 -89.563  1.00  0.00              
ATOM   1418 1HG  GLU B  23      11.476  29.666 -91.806  1.00  0.00              
ATOM   1419 2HG  GLU B  23      11.918  30.937 -90.643  1.00  0.00              
ATOM   1420  N   ALA B  24       8.672  29.160 -87.589  1.00  0.00              
ATOM   1421  CA  ALA B  24       7.999  28.468 -86.493  1.00  0.00              
ATOM   1422  C   ALA B  24       6.595  28.098 -86.963  1.00  0.00              
ATOM   1423  O   ALA B  24       6.137  26.972 -86.776  1.00  0.00              
ATOM   1424  CB  ALA B  24       7.929  29.371 -85.265  1.00  0.00              
ATOM   1425  H   ALA B  24       8.917  30.133 -87.480  1.00  0.00              
ATOM   1426  HA  ALA B  24       8.553  27.559 -86.260  1.00  0.00              
ATOM   1427 1HB  ALA B  24       7.426  28.843 -84.455  1.00  0.00              
ATOM   1428 2HB  ALA B  24       8.938  29.637 -84.951  1.00  0.00              
ATOM   1429 3HB  ALA B  24       7.374  30.275 -85.509  1.00  0.00              
ATOM   1430  N   GLY B  25       5.920  29.051 -87.595  1.00  0.00              
ATOM   1431  CA  GLY B  25       4.579  28.817 -88.104  1.00  0.00              
ATOM   1432  C   GLY B  25       4.601  27.749 -89.203  1.00  0.00              
ATOM   1433  O   GLY B  25       3.708  26.901 -89.266  1.00  0.00              
ATOM   1434  H   GLY B  25       6.345  29.958 -87.727  1.00  0.00              
ATOM   1435 1HA  GLY B  25       3.941  28.481 -87.286  1.00  0.00              
ATOM   1436 2HA  GLY B  25       4.185  29.747 -88.512  1.00  0.00              
ATOM   1437  N   ASP B  26       5.621  27.783 -90.062  1.00  0.00              
ATOM   1438  CA  ASP B  26       5.735  26.791 -91.132  1.00  0.00              
ATOM   1439  C   ASP B  26       5.795  25.385 -90.530  1.00  0.00              
ATOM   1440  O   ASP B  26       5.132  24.464 -91.003  1.00  0.00              
ATOM   1441  CB  ASP B  26       7.002  27.012 -91.974  1.00  0.00              
ATOM   1442  CG  ASP B  26       6.951  28.281 -92.814  1.00  0.00              
ATOM   1443  OD1 ASP B  26       5.839  28.748 -93.148  1.00  0.00              
ATOM   1444  OD2 ASP B  26       8.037  28.795 -93.154  1.00  0.00              
ATOM   1445  H   ASP B  26       6.327  28.500 -89.979  1.00  0.00              
ATOM   1446  HA  ASP B  26       4.853  26.834 -91.772  1.00  0.00              
ATOM   1447 1HB  ASP B  26       7.922  26.985 -91.389  1.00  0.00              
ATOM   1448 2HB  ASP B  26       6.956  26.136 -92.622  1.00  0.00              
ATOM   1449  N   PHE B  27       6.597  25.228 -89.482  1.00  0.00              
ATOM   1450  CA  PHE B  27       6.740  23.932 -88.832  1.00  0.00              
ATOM   1451  C   PHE B  27       5.426  23.508 -88.184  1.00  0.00              
ATOM   1452  O   PHE B  27       5.028  22.350 -88.273  1.00  0.00              
ATOM   1453  CB  PHE B  27       7.846  23.995 -87.782  1.00  0.00              
ATOM   1454  CG  PHE B  27       8.054  22.704 -87.045  1.00  0.00              
ATOM   1455  CD1 PHE B  27       8.551  21.584 -87.704  1.00  0.00              
ATOM   1456  CD2 PHE B  27       7.743  22.604 -85.694  1.00  0.00              
ATOM   1457  CE1 PHE B  27       8.736  20.380 -87.024  1.00  0.00              
ATOM   1458  CE2 PHE B  27       7.925  21.403 -85.006  1.00  0.00              
ATOM   1459  CZ  PHE B  27       8.421  20.293 -85.675  1.00  0.00              
ATOM   1460  H   PHE B  27       7.118  26.016 -89.127  1.00  0.00              
ATOM   1461  HA  PHE B  27       6.987  23.171 -89.574  1.00  0.00              
ATOM   1462 1HB  PHE B  27       8.797  24.243 -88.252  1.00  0.00              
ATOM   1463 2HB  PHE B  27       7.607  24.747 -87.031  1.00  0.00              
ATOM   1464  HD1 PHE B  27       8.798  21.655 -88.764  1.00  0.00              
ATOM   1465  HD2 PHE B  27       7.352  23.478 -85.171  1.00  0.00              
ATOM   1466  HE1 PHE B  27       9.127  19.511 -87.552  1.00  0.00              
ATOM   1467  HE2 PHE B  27       7.677  21.335 -83.947  1.00  0.00              
ATOM   1468  HZ  PHE B  27       8.563  19.355 -85.140  1.00  0.00              
ATOM   1469  N   MET B  28       4.750  24.454 -87.542  1.00  0.00              
ATOM   1470  CA  MET B  28       3.481  24.157 -86.899  1.00  0.00              
ATOM   1471  C   MET B  28       2.485  23.609 -87.916  1.00  0.00              
ATOM   1472  O   MET B  28       1.714  22.707 -87.615  1.00  0.00              
ATOM   1473  CB  MET B  28       2.923  25.408 -86.223  1.00  0.00              
ATOM   1474  CG  MET B  28       1.765  25.145 -85.270  1.00  0.00              
ATOM   1475  SD  MET B  28       1.143  26.653 -84.500  1.00  0.00              
ATOM   1476  CE  MET B  28       0.284  27.407 -85.879  1.00  0.00              
ATOM   1477  H   MET B  28       5.117  25.394 -87.497  1.00  0.00              
ATOM   1478  HA  MET B  28       3.619  23.385 -86.142  1.00  0.00              
ATOM   1479 1HB  MET B  28       3.746  25.867 -85.677  1.00  0.00              
ATOM   1480 2HB  MET B  28       2.594  26.079 -87.017  1.00  0.00              
ATOM   1481 1HG  MET B  28       0.962  24.673 -85.834  1.00  0.00              
ATOM   1482 2HG  MET B  28       2.113  24.464 -84.493  1.00  0.00              
ATOM   1483 1HE  MET B  28      -0.157  28.352 -85.561  1.00  0.00              
ATOM   1484 2HE  MET B  28       0.990  27.590 -86.690  1.00  0.00              
ATOM   1485 3HE  MET B  28      -0.503  26.738 -86.227  1.00  0.00              
ATOM   1486  N   ASN B  29       2.496  24.159 -89.126  1.00  0.00              
ATOM   1487  CA  ASN B  29       1.585  23.690 -90.161  1.00  0.00              
ATOM   1488  C   ASN B  29       1.893  22.257 -90.585  1.00  0.00              
ATOM   1489  O   ASN B  29       0.983  21.498 -90.904  1.00  0.00              
ATOM   1490  CB  ASN B  29       1.609  24.608 -91.369  1.00  0.00              
ATOM   1491  CG  ASN B  29       0.864  25.897 -91.165  1.00  0.00              
ATOM   1492  OD1 ASN B  29      -0.357  25.909 -90.974  1.00  0.00              
ATOM   1493  ND2 ASN B  29       1.579  26.987 -91.285  1.00  0.00              
ATOM   1494  H   ASN B  29       3.139  24.909 -89.338  1.00  0.00              
ATOM   1495  HA  ASN B  29       0.564  23.676 -89.777  1.00  0.00              
ATOM   1496 1HB  ASN B  29       2.542  24.813 -91.896  1.00  0.00              
ATOM   1497 2HB  ASN B  29       0.993  23.938 -91.970  1.00  0.00              
ATOM   1498 1HD2 ASN B  29       1.149  27.882 -91.161  1.00  0.00              
ATOM   1499 2HD2 ASN B  29       2.553  26.925 -91.499  1.00  0.00              
ATOM   1500  N   ARG B  30       3.170  21.888 -90.583  1.00  0.00              
ATOM   1501  CA  ARG B  30       3.540  20.522 -90.940  1.00  0.00              
ATOM   1502  C   ARG B  30       3.069  19.572 -89.834  1.00  0.00              
ATOM   1503  O   ARG B  30       2.621  18.466 -90.116  1.00  0.00              
ATOM   1504  CB  ARG B  30       5.050  20.414 -91.132  1.00  0.00              
ATOM   1505  CG  ARG B  30       5.557  21.201 -92.335  1.00  0.00              
ATOM   1506  CD  ARG B  30       7.054  21.043 -92.507  1.00  0.00              
ATOM   1507  NE  ARG B  30       7.420  19.662 -92.802  1.00  0.00              
ATOM   1508  CZ  ARG B  30       8.648  19.171 -92.678  1.00  0.00              
ATOM   1509  NH1 ARG B  30       9.637  19.949 -92.259  1.00  0.00              
ATOM   1510  NH2 ARG B  30       8.885  17.899 -92.968  1.00  0.00              
ATOM   1511  H   ARG B  30       3.895  22.545 -90.335  1.00  0.00              
ATOM   1512  HA  ARG B  30       3.040  20.234 -91.865  1.00  0.00              
ATOM   1513 1HB  ARG B  30       5.514  20.783 -90.220  1.00  0.00              
ATOM   1514 2HB  ARG B  30       5.279  19.355 -91.254  1.00  0.00              
ATOM   1515 1HG  ARG B  30       5.049  20.837 -93.228  1.00  0.00              
ATOM   1516 2HG  ARG B  30       5.318  22.254 -92.185  1.00  0.00              
ATOM   1517 1HD  ARG B  30       7.386  21.677 -93.328  1.00  0.00              
ATOM   1518 2HD  ARG B  30       7.550  21.349 -91.586  1.00  0.00              
ATOM   1519  HE  ARG B  30       6.842  18.899 -93.128  1.00  0.00              
ATOM   1520 1HH1 ARG B  30       9.454  20.917 -92.033  1.00  0.00              
ATOM   1521 2HH1 ARG B  30      10.569  19.571 -92.167  1.00  0.00              
ATOM   1522 1HH2 ARG B  30       8.130  17.307 -93.284  1.00  0.00              
ATOM   1523 2HH2 ARG B  30       9.819  17.529 -92.873  1.00  0.00              
ATOM   1524  N   VAL B  31       3.173  20.003 -88.576  1.00  0.00              
ATOM   1525  CA  VAL B  31       2.717  19.176 -87.464  1.00  0.00              
ATOM   1526  C   VAL B  31       1.195  19.041 -87.580  1.00  0.00              
ATOM   1527  O   VAL B  31       0.634  17.988 -87.296  1.00  0.00              
ATOM   1528  CB  VAL B  31       3.096  19.793 -86.092  1.00  0.00              
ATOM   1529  CG1 VAL B  31       2.553  18.927 -84.957  1.00  0.00              
ATOM   1530  CG2 VAL B  31       4.608  19.909 -85.972  1.00  0.00              
ATOM   1531  H   VAL B  31       3.570  20.912 -88.383  1.00  0.00              
ATOM   1532  HA  VAL B  31       3.135  18.169 -87.521  1.00  0.00              
ATOM   1533  HB  VAL B  31       2.691  20.804 -86.036  1.00  0.00              
ATOM   1534 1HG1 VAL B  31       2.824  19.370 -83.999  1.00  0.00              
ATOM   1535 2HG1 VAL B  31       1.468  18.865 -85.034  1.00  0.00              
ATOM   1536 3HG1 VAL B  31       2.980  17.927 -85.027  1.00  0.00              
ATOM   1537 1HG2 VAL B  31       4.865  20.344 -85.006  1.00  0.00              
ATOM   1538 2HG2 VAL B  31       5.055  18.918 -86.054  1.00  0.00              
ATOM   1539 3HG2 VAL B  31       4.989  20.547 -86.770  1.00  0.00              
ATOM   1540  N   GLY B  32       0.534  20.111 -88.017  1.00  0.00              
ATOM   1541  CA  GLY B  32      -0.910  20.067 -88.187  1.00  0.00              
ATOM   1542  C   GLY B  32      -1.334  19.061 -89.249  1.00  0.00              
ATOM   1543  O   GLY B  32      -2.320  18.345 -89.074  1.00  0.00              
ATOM   1544  H   GLY B  32       1.029  20.964 -88.235  1.00  0.00              
ATOM   1545 1HA  GLY B  32      -1.371  19.786 -87.240  1.00  0.00              
ATOM   1546 2HA  GLY B  32      -1.264  21.054 -88.483  1.00  0.00              
ATOM   1547  N   ALA B  33      -0.592  18.999 -90.353  1.00  0.00              
ATOM   1548  CA  ALA B  33      -0.906  18.059 -91.428  1.00  0.00              
ATOM   1549  C   ALA B  33      -0.731  16.632 -90.920  1.00  0.00              
ATOM   1550  O   ALA B  33      -1.522  15.742 -91.234  1.00  0.00              
ATOM   1551  CB  ALA B  33       0.001  18.306 -92.629  1.00  0.00              
ATOM   1552  H   ALA B  33       0.204  19.613 -90.452  1.00  0.00              
ATOM   1553  HA  ALA B  33      -1.948  18.196 -91.720  1.00  0.00              
ATOM   1554 1HB  ALA B  33      -0.246  17.599 -93.421  1.00  0.00              
ATOM   1555 2HB  ALA B  33      -0.146  19.323 -92.993  1.00  0.00              
ATOM   1556 3HB  ALA B  33       1.040  18.171 -92.334  1.00  0.00              
ATOM   1557  N   LEU B  34       0.316  16.425 -90.130  1.00  0.00              
ATOM   1558  CA  LEU B  34       0.599  15.124 -89.545  1.00  0.00              
ATOM   1559  C   LEU B  34      -0.569  14.714 -88.645  1.00  0.00              
ATOM   1560  O   LEU B  34      -1.048  13.579 -88.698  1.00  0.00              
ATOM   1561  CB  LEU B  34       1.895  15.205 -88.736  1.00  0.00              
ATOM   1562  CG  LEU B  34       2.213  14.067 -87.766  1.00  0.00              
ATOM   1563  CD1 LEU B  34       2.359  12.761 -88.528  1.00  0.00              
ATOM   1564  CD2 LEU B  34       3.489  14.394 -87.001  1.00  0.00              
ATOM   1565  H   LEU B  34       0.934  17.199 -89.930  1.00  0.00              
ATOM   1566  HA  LEU B  34       0.685  14.379 -90.336  1.00  0.00              
ATOM   1567 1HB  LEU B  34       2.616  15.185 -89.552  1.00  0.00              
ATOM   1568 2HB  LEU B  34       1.979  16.150 -88.200  1.00  0.00              
ATOM   1569  HG  LEU B  34       1.396  14.017 -87.047  1.00  0.00              
ATOM   1570 1HD1 LEU B  34       2.585  11.956 -87.830  1.00  0.00              
ATOM   1571 2HD1 LEU B  34       1.428  12.538 -89.049  1.00  0.00              
ATOM   1572 3HD1 LEU B  34       3.168  12.851 -89.252  1.00  0.00              
ATOM   1573 1HD2 LEU B  34       3.715  13.582 -86.308  1.00  0.00              
ATOM   1574 2HD2 LEU B  34       4.315  14.513 -87.702  1.00  0.00              
ATOM   1575 3HD2 LEU B  34       3.352  15.319 -86.441  1.00  0.00              
ATOM   1576  N   ALA B  35      -1.027  15.653 -87.823  1.00  0.00              
ATOM   1577  CA  ALA B  35      -2.137  15.411 -86.907  1.00  0.00              
ATOM   1578  C   ALA B  35      -3.396  14.991 -87.662  1.00  0.00              
ATOM   1579  O   ALA B  35      -4.120  14.095 -87.231  1.00  0.00              
ATOM   1580  CB  ALA B  35      -2.413  16.667 -86.085  1.00  0.00              
ATOM   1581  H   ALA B  35      -0.590  16.564 -87.836  1.00  0.00              
ATOM   1582  HA  ALA B  35      -1.869  14.590 -86.242  1.00  0.00              
ATOM   1583 1HB  ALA B  35      -3.242  16.479 -85.404  1.00  0.00              
ATOM   1584 2HB  ALA B  35      -1.524  16.929 -85.511  1.00  0.00              
ATOM   1585 3HB  ALA B  35      -2.671  17.489 -86.752  1.00  0.00              
ATOM   1586  N   GLU B  36      -3.654  15.650 -88.788  1.00  0.00              
ATOM   1587  CA  GLU B  36      -4.828  15.346 -89.599  1.00  0.00              
ATOM   1588  C   GLU B  36      -4.755  13.924 -90.152  1.00  0.00              
ATOM   1589  O   GLU B  36      -5.763  13.216 -90.195  1.00  0.00              
ATOM   1590  CB  GLU B  36      -4.965  16.352 -90.744  1.00  0.00              
ATOM   1591  CG  GLU B  36      -5.362  17.754 -90.304  1.00  0.00              
ATOM   1592  CD  GLU B  36      -5.356  18.712 -91.463  1.00  0.00              
ATOM   1593  OE1 GLU B  36      -4.987  18.310 -92.540  1.00  0.00              
ATOM   1594  OE2 GLU B  36      -5.827  19.813 -91.300  1.00  0.00              
ATOM   1595  H   GLU B  36      -3.023  16.379 -89.089  1.00  0.00              
ATOM   1596  HA  GLU B  36      -5.726  15.396 -88.983  1.00  0.00              
ATOM   1597 1HB  GLU B  36      -4.000  16.391 -91.250  1.00  0.00              
ATOM   1598 2HB  GLU B  36      -5.718  15.959 -91.426  1.00  0.00              
ATOM   1599 1HG  GLU B  36      -6.331  17.794 -89.806  1.00  0.00              
ATOM   1600 2HG  GLU B  36      -4.581  18.033 -89.599  1.00  0.00              
ATOM   1601  N   ARG B  37      -3.563  13.509 -90.572  1.00  0.00              
ATOM   1602  CA  ARG B  37      -3.368  12.173 -91.130  1.00  0.00              
ATOM   1603  C   ARG B  37      -3.537  11.062 -90.095  1.00  0.00              
ATOM   1604  O   ARG B  37      -4.092  10.003 -90.394  1.00  0.00              
ATOM   1605  CB  ARG B  37      -1.972  12.046 -91.751  1.00  0.00              
ATOM   1606  CG  ARG B  37      -1.687  12.978 -92.915  1.00  0.00              
ATOM   1607  CD  ARG B  37      -0.475  12.495 -93.707  1.00  0.00              
ATOM   1608  NE  ARG B  37       0.764  12.514 -92.932  1.00  0.00              
ATOM   1609  CZ  ARG B  37       1.479  13.608 -92.685  1.00  0.00              
ATOM   1610  NH1 ARG B  37       1.084  14.783 -93.155  1.00  0.00              
ATOM   1611  NH2 ARG B  37       2.596  13.526 -91.973  1.00  0.00              
ATOM   1612  H   ARG B  37      -2.773  14.134 -90.503  1.00  0.00              
ATOM   1613  HA  ARG B  37      -4.125  11.977 -91.890  1.00  0.00              
ATOM   1614 1HB  ARG B  37      -1.252  12.241 -90.958  1.00  0.00              
ATOM   1615 2HB  ARG B  37      -1.868  11.015 -92.091  1.00  0.00              
ATOM   1616 1HG  ARG B  37      -2.565  13.004 -93.561  1.00  0.00              
ATOM   1617 2HG  ARG B  37      -1.498  13.977 -92.520  1.00  0.00              
ATOM   1618 1HD  ARG B  37      -0.653  11.471 -94.035  1.00  0.00              
ATOM   1619 2HD  ARG B  37      -0.341  13.137 -94.576  1.00  0.00              
ATOM   1620  HE  ARG B  37       1.255  11.752 -92.481  1.00  0.00              
ATOM   1621 1HH1 ARG B  37       0.237  14.847 -93.701  1.00  0.00              
ATOM   1622 2HH1 ARG B  37       1.632  15.610 -92.964  1.00  0.00              
ATOM   1623 1HH2 ARG B  37       2.900  12.630 -91.619  1.00  0.00              
ATOM   1624 2HH2 ARG B  37       3.136  14.359 -91.790  1.00  0.00              
ATOM   1625  N   GLU B  38      -3.055  11.309 -88.881  1.00  0.00              
ATOM   1626  CA  GLU B  38      -3.117  10.319 -87.811  1.00  0.00              
ATOM   1627  C   GLU B  38      -4.340  10.421 -86.907  1.00  0.00              
ATOM   1628  O   GLU B  38      -4.489   9.634 -85.967  1.00  0.00              
ATOM   1629  CB  GLU B  38      -1.849  10.414 -86.962  1.00  0.00              
ATOM   1630  CG  GLU B  38      -0.572  10.223 -87.764  1.00  0.00              
ATOM   1631  CD  GLU B  38      -0.488   8.848 -88.396  1.00  0.00              
ATOM   1632  OE1 GLU B  38       0.381   8.644 -89.270  1.00  0.00              
ATOM   1633  OE2 GLU B  38      -1.288   7.969 -88.013  1.00  0.00              
ATOM   1634  H   GLU B  38      -2.634  12.208 -88.696  1.00  0.00              
ATOM   1635  HA  GLU B  38      -3.185   9.317 -88.237  1.00  0.00              
ATOM   1636 1HB  GLU B  38      -1.851  11.399 -86.496  1.00  0.00              
ATOM   1637 2HB  GLU B  38      -1.923   9.646 -86.191  1.00  0.00              
ATOM   1638 1HG  GLU B  38      -0.431  10.975 -88.540  1.00  0.00              
ATOM   1639 2HG  GLU B  38       0.215  10.319 -87.018  1.00  0.00              
ATOM   1640  N   ASN B  39      -5.206  11.388 -87.179  1.00  0.00              
ATOM   1641  CA  ASN B  39      -6.410  11.578 -86.381  1.00  0.00              
ATOM   1642  C   ASN B  39      -6.127  11.801 -84.895  1.00  0.00              
ATOM   1643  O   ASN B  39      -6.884  11.353 -84.032  1.00  0.00              
ATOM   1644  CB  ASN B  39      -7.349  10.380 -86.550  1.00  0.00              
ATOM   1645  CG  ASN B  39      -7.846  10.231 -87.972  1.00  0.00              
ATOM   1646  OD1 ASN B  39      -8.384  11.173 -88.553  1.00  0.00              
ATOM   1647  ND2 ASN B  39      -7.672   9.044 -88.541  1.00  0.00              
ATOM   1648  H   ASN B  39      -5.028  12.007 -87.957  1.00  0.00              
ATOM   1649  HA  ASN B  39      -6.931  12.479 -86.707  1.00  0.00              
ATOM   1650 1HB  ASN B  39      -7.089   9.404 -86.139  1.00  0.00              
ATOM   1651 2HB  ASN B  39      -8.135  10.830 -85.943  1.00  0.00              
ATOM   1652 1HD2 ASN B  39      -7.981   8.890 -89.480  1.00  0.00              
ATOM   1653 2HD2 ASN B  39      -7.231   8.306 -88.031  1.00  0.00              
ATOM   1654  N   HIS B  40      -5.030  12.493 -84.599  1.00  0.00              
ATOM   1655  CA  HIS B  40      -4.670  12.798 -83.220  1.00  0.00              
ATOM   1656  C   HIS B  40      -4.026  14.172 -83.260  1.00  0.00              
ATOM   1657  O   HIS B  40      -3.035  14.386 -83.962  1.00  0.00              
ATOM   1658  CB  HIS B  40      -3.704  11.752 -82.664  1.00  0.00              
ATOM   1659  CG  HIS B  40      -3.558  11.804 -81.175  1.00  0.00              
ATOM   1660  ND1 HIS B  40      -4.633  11.714 -80.318  1.00  0.00              
ATOM   1661  CD2 HIS B  40      -2.462  11.941 -80.391  1.00  0.00              
ATOM   1662  CE1 HIS B  40      -4.208  11.793 -79.070  1.00  0.00              
ATOM   1663  NE2 HIS B  40      -2.894  11.930 -79.086  1.00  0.00              
ATOM   1664  H   HIS B  40      -4.431  12.816 -85.347  1.00  0.00              
ATOM   1665  HA  HIS B  40      -5.569  12.824 -82.605  1.00  0.00              
ATOM   1666 1HB  HIS B  40      -4.054  10.748 -82.909  1.00  0.00              
ATOM   1667 2HB  HIS B  40      -2.709  11.900 -83.082  1.00  0.00              
ATOM   1668  HD2 HIS B  40      -1.401  12.047 -80.614  1.00  0.00              
ATOM   1669  HE1 HIS B  40      -4.912  11.741 -78.240  1.00  0.00              
ATOM   1670  HE2 HIS B  40      -2.296  12.014 -78.276  1.00  0.00              
ATOM   1671  N   HIS B  41      -4.590  15.100 -82.498  1.00  0.00              
ATOM   1672  CA  HIS B  41      -4.118  16.471 -82.518  1.00  0.00              
ATOM   1673  C   HIS B  41      -3.410  16.954 -81.273  1.00  0.00              
ATOM   1674  O   HIS B  41      -3.794  16.634 -80.151  1.00  0.00              
ATOM   1675  CB  HIS B  41      -5.296  17.407 -82.805  1.00  0.00              
ATOM   1676  CG  HIS B  41      -6.090  17.022 -84.014  1.00  0.00              
ATOM   1677  ND1 HIS B  41      -5.719  17.383 -85.293  1.00  0.00              
ATOM   1678  CD2 HIS B  41      -7.234  16.309 -84.141  1.00  0.00              
ATOM   1679  CE1 HIS B  41      -6.602  16.907 -86.154  1.00  0.00              
ATOM   1680  NE2 HIS B  41      -7.530  16.253 -85.480  1.00  0.00              
ATOM   1681  H   HIS B  41      -5.361  14.853 -81.894  1.00  0.00              
ATOM   1682  HA  HIS B  41      -3.365  16.588 -83.296  1.00  0.00              
ATOM   1683 1HB  HIS B  41      -5.991  17.407 -81.964  1.00  0.00              
ATOM   1684 2HB  HIS B  41      -4.937  18.421 -82.977  1.00  0.00              
ATOM   1685  HD2 HIS B  41      -7.888  15.824 -83.416  1.00  0.00              
ATOM   1686  HE1 HIS B  41      -6.486  17.085 -87.223  1.00  0.00              
ATOM   1687  HE2 HIS B  41      -8.332  15.784 -85.877  1.00  0.00              
ATOM   1688  N   PRO B  42      -2.372  17.773 -81.462  1.00  0.00              
ATOM   1689  CA  PRO B  42      -1.591  18.316 -80.356  1.00  0.00              
ATOM   1690  C   PRO B  42      -2.110  19.675 -79.935  1.00  0.00              
ATOM   1691  O   PRO B  42      -3.090  20.188 -80.483  1.00  0.00              
ATOM   1692  CB  PRO B  42      -0.220  18.470 -80.984  1.00  0.00              
ATOM   1693  CG  PRO B  42      -0.591  19.042 -82.344  1.00  0.00              
ATOM   1694  CD  PRO B  42      -1.799  18.195 -82.759  1.00  0.00              
ATOM   1695  HA  PRO B  42      -1.649  17.695 -79.449  1.00  0.00              
ATOM   1696 1HB  PRO B  42       0.419  19.144 -80.394  1.00  0.00              
ATOM   1697 2HB  PRO B  42       0.304  17.505 -81.052  1.00  0.00              
ATOM   1698 1HG  PRO B  42      -0.837  20.111 -82.272  1.00  0.00              
ATOM   1699 2HG  PRO B  42       0.244  18.952 -83.054  1.00  0.00              
ATOM   1700 1HD  PRO B  42      -2.528  18.770 -83.348  1.00  0.00              
ATOM   1701 2HD  PRO B  42      -1.508  17.326 -83.368  1.00  0.00              
ATOM   1702  N   ARG B  43      -1.455  20.232 -78.924  1.00  0.00              
ATOM   1703  CA  ARG B  43      -1.712  21.604 -78.533  1.00  0.00              
ATOM   1704  C   ARG B  43      -0.396  22.236 -78.991  1.00  0.00              
ATOM   1705  O   ARG B  43       0.692  21.821 -78.566  1.00  0.00              
ATOM   1706  CB  ARG B  43      -2.050  21.816 -77.064  1.00  0.00              
ATOM   1707  CG  ARG B  43      -2.466  23.233 -76.702  1.00  0.00              
ATOM   1708  CD  ARG B  43      -2.885  23.406 -75.288  1.00  0.00              
ATOM   1709  NE  ARG B  43      -1.799  23.330 -74.324  1.00  0.00              
ATOM   1710  CZ  ARG B  43      -1.957  23.382 -72.987  1.00  0.00              
ATOM   1711  NH1 ARG B  43      -3.146  23.547 -72.452  1.00  0.00              
ATOM   1712  NH2 ARG B  43      -0.880  23.286 -72.227  1.00  0.00              
ATOM   1713  H   ARG B  43      -0.766  19.697 -78.416  1.00  0.00              
ATOM   1714  HA  ARG B  43      -2.593  21.978 -79.056  1.00  0.00              
ATOM   1715 1HB  ARG B  43      -2.860  21.130 -76.822  1.00  0.00              
ATOM   1716 2HB  ARG B  43      -1.162  21.546 -76.492  1.00  0.00              
ATOM   1717 1HG  ARG B  43      -1.624  23.900 -76.887  1.00  0.00              
ATOM   1718 2HG  ARG B  43      -3.303  23.521 -77.339  1.00  0.00              
ATOM   1719 1HD  ARG B  43      -3.354  24.382 -75.174  1.00  0.00              
ATOM   1720 2HD  ARG B  43      -3.602  22.626 -75.033  1.00  0.00              
ATOM   1721  HE  ARG B  43      -0.804  23.231 -74.480  1.00  0.00              
ATOM   1722 1HH1 ARG B  43      -3.957  23.637 -73.047  1.00  0.00              
ATOM   1723 2HH1 ARG B  43      -3.243  23.584 -71.447  1.00  0.00              
ATOM   1724 1HH2 ARG B  43       0.029  23.177 -72.655  1.00  0.00              
ATOM   1725 2HH2 ARG B  43      -0.970  23.323 -71.222  1.00  0.00              
ATOM   1726  N   LEU B  44      -0.498  23.205 -79.893  1.00  0.00              
ATOM   1727  CA  LEU B  44       0.672  23.884 -80.431  1.00  0.00              
ATOM   1728  C   LEU B  44       0.757  25.306 -79.930  1.00  0.00              
ATOM   1729  O   LEU B  44      -0.238  26.030 -79.937  1.00  0.00              
ATOM   1730  CB  LEU B  44       0.643  23.863 -81.965  1.00  0.00              
ATOM   1731  CG  LEU B  44       0.408  22.485 -82.595  1.00  0.00              
ATOM   1732  CD1 LEU B  44       0.085  22.635 -84.075  1.00  0.00              
ATOM   1733  CD2 LEU B  44       1.642  21.618 -82.398  1.00  0.00              
ATOM   1734  H   LEU B  44      -1.416  23.477 -80.215  1.00  0.00              
ATOM   1735  HA  LEU B  44       1.575  23.380 -80.090  1.00  0.00              
ATOM   1736 1HB  LEU B  44      -0.221  24.504 -82.134  1.00  0.00              
ATOM   1737 2HB  LEU B  44       1.531  24.330 -82.391  1.00  0.00              
ATOM   1738  HG  LEU B  44      -0.417  22.018 -82.055  1.00  0.00              
ATOM   1739 1HD1 LEU B  44      -0.081  21.652 -84.514  1.00  0.00              
ATOM   1740 2HD1 LEU B  44      -0.815  23.240 -84.192  1.00  0.00              
ATOM   1741 3HD1 LEU B  44       0.918  23.122 -84.581  1.00  0.00              
ATOM   1742 1HD2 LEU B  44       1.473  20.638 -82.845  1.00  0.00              
ATOM   1743 2HD2 LEU B  44       2.500  22.092 -82.874  1.00  0.00              
ATOM   1744 3HD2 LEU B  44       1.838  21.500 -81.332  1.00  0.00              
ATOM   1745  N   THR B  45       1.942  25.716 -79.503  1.00  0.00              
ATOM   1746  CA  THR B  45       2.135  27.090 -79.060  1.00  0.00              
ATOM   1747  C   THR B  45       3.200  27.672 -79.979  1.00  0.00              
ATOM   1748  O   THR B  45       4.339  27.202 -80.004  1.00  0.00              
ATOM   1749  CB  THR B  45       2.577  27.194 -77.589  1.00  0.00              
ATOM   1750  OG1 THR B  45       1.580  26.605 -76.745  1.00  0.00              
ATOM   1751  CG2 THR B  45       2.776  28.649 -77.193  1.00  0.00              
ATOM   1752  H   THR B  45       2.725  25.078 -79.481  1.00  0.00              
ATOM   1753  HA  THR B  45       1.204  27.647 -79.170  1.00  0.00              
ATOM   1754  HB  THR B  45       3.514  26.652 -77.461  1.00  0.00              
ATOM   1755  HG1 THR B  45       1.467  25.680 -76.980  1.00  0.00              
ATOM   1756 1HG2 THR B  45       3.088  28.702 -76.150  1.00  0.00              
ATOM   1757 2HG2 THR B  45       3.542  29.096 -77.826  1.00  0.00              
ATOM   1758 3HG2 THR B  45       1.839  29.191 -77.319  1.00  0.00              
ATOM   1759  N   MET B  46       2.807  28.677 -80.753  1.00  0.00              
ATOM   1760  CA  MET B  46       3.694  29.322 -81.707  1.00  0.00              
ATOM   1761  C   MET B  46       4.010  30.744 -81.283  1.00  0.00              
ATOM   1762  O   MET B  46       3.113  31.530 -80.968  1.00  0.00              
ATOM   1763  CB  MET B  46       3.069  29.312 -83.101  1.00  0.00              
ATOM   1764  CG  MET B  46       3.839  30.113 -84.142  1.00  0.00              
ATOM   1765  SD  MET B  46       2.934  30.290 -85.692  1.00  0.00              
ATOM   1766  CE  MET B  46       1.617  31.394 -85.190  1.00  0.00              
ATOM   1767  H   MET B  46       1.854  29.002 -80.670  1.00  0.00              
ATOM   1768  HA  MET B  46       4.644  28.790 -81.749  1.00  0.00              
ATOM   1769 1HB  MET B  46       3.009  28.271 -83.414  1.00  0.00              
ATOM   1770 2HB  MET B  46       2.063  29.721 -83.001  1.00  0.00              
ATOM   1771 1HG  MET B  46       4.041  31.101 -83.730  1.00  0.00              
ATOM   1772 2HG  MET B  46       4.781  29.600 -84.335  1.00  0.00              
ATOM   1773 1HE  MET B  46       0.969  31.600 -86.042  1.00  0.00              
ATOM   1774 2HE  MET B  46       1.034  30.928 -84.394  1.00  0.00              
ATOM   1775 3HE  MET B  46       2.045  32.329 -84.825  1.00  0.00              
ATOM   1776  N   GLU B  47       5.292  31.067 -81.259  1.00  0.00              
ATOM   1777  CA  GLU B  47       5.731  32.406 -80.905  1.00  0.00              
ATOM   1778  C   GLU B  47       7.017  32.673 -81.656  1.00  0.00              
ATOM   1779  O   GLU B  47       7.539  31.786 -82.325  1.00  0.00              
ATOM   1780  CB  GLU B  47       5.936  32.552 -79.395  1.00  0.00              
ATOM   1781  CG  GLU B  47       7.058  31.693 -78.828  1.00  0.00              
ATOM   1782  CD  GLU B  47       7.148  31.830 -77.333  1.00  0.00              
ATOM   1783  OE1 GLU B  47       7.389  32.918 -76.869  1.00  0.00              
ATOM   1784  OE2 GLU B  47       6.865  30.873 -76.651  1.00  0.00              
ATOM   1785  H   GLU B  47       5.983  30.368 -81.492  1.00  0.00              
ATOM   1786  HA  GLU B  47       4.981  33.135 -81.215  1.00  0.00              
ATOM   1787 1HB  GLU B  47       6.153  33.603 -79.204  1.00  0.00              
ATOM   1788 2HB  GLU B  47       4.995  32.281 -78.917  1.00  0.00              
ATOM   1789 1HG  GLU B  47       6.972  30.639 -79.090  1.00  0.00              
ATOM   1790 2HG  GLU B  47       7.955  32.108 -79.285  1.00  0.00              
ATOM   1791  N   PHE B  48       7.517  33.896 -81.572  1.00  0.00              
ATOM   1792  CA  PHE B  48       8.753  34.215 -82.262  1.00  0.00              
ATOM   1793  C   PHE B  48       9.854  33.240 -81.873  1.00  0.00              
ATOM   1794  O   PHE B  48      10.169  33.090 -80.694  1.00  0.00              
ATOM   1795  CB  PHE B  48       9.183  35.651 -81.956  1.00  0.00              
ATOM   1796  CG  PHE B  48      10.285  36.156 -82.842  1.00  0.00              
ATOM   1797  CD1 PHE B  48      10.020  36.553 -84.145  1.00  0.00              
ATOM   1798  CD2 PHE B  48      11.589  36.234 -82.377  1.00  0.00              
ATOM   1799  CE1 PHE B  48      11.033  37.018 -84.961  1.00  0.00              
ATOM   1800  CE2 PHE B  48      12.603  36.700 -83.191  1.00  0.00              
ATOM   1801  CZ  PHE B  48      12.325  37.092 -84.485  1.00  0.00              
ATOM   1802  H   PHE B  48       7.053  34.615 -81.036  1.00  0.00              
ATOM   1803  HA  PHE B  48       8.611  34.117 -83.340  1.00  0.00              
ATOM   1804 1HB  PHE B  48       8.341  36.330 -82.086  1.00  0.00              
ATOM   1805 2HB  PHE B  48       9.549  35.721 -80.932  1.00  0.00              
ATOM   1806  HD1 PHE B  48       8.998  36.496 -84.521  1.00  0.00              
ATOM   1807  HD2 PHE B  48      11.809  35.924 -81.355  1.00  0.00              
ATOM   1808  HE1 PHE B  48      10.811  37.327 -85.983  1.00  0.00              
ATOM   1809  HE2 PHE B  48      13.624  36.757 -82.812  1.00  0.00              
ATOM   1810  HZ  PHE B  48      13.124  37.457 -85.128  1.00  0.00              
ATOM   1811  N   GLY B  49      10.416  32.568 -82.874  1.00  0.00              
ATOM   1812  CA  GLY B  49      11.510  31.640 -82.646  1.00  0.00              
ATOM   1813  C   GLY B  49      11.241  30.314 -81.956  1.00  0.00              
ATOM   1814  O   GLY B  49      12.190  29.598 -81.633  1.00  0.00              
ATOM   1815  H   GLY B  49      10.075  32.706 -83.815  1.00  0.00              
ATOM   1816 1HA  GLY B  49      11.949  31.365 -83.606  1.00  0.00              
ATOM   1817 2HA  GLY B  49      12.265  32.123 -82.027  1.00  0.00              
ATOM   1818  N   ARG B  50       9.982  29.957 -81.728  1.00  0.00              
ATOM   1819  CA  ARG B  50       9.725  28.690 -81.065  1.00  0.00              
ATOM   1820  C   ARG B  50       8.342  28.119 -81.251  1.00  0.00              
ATOM   1821  O   ARG B  50       7.348  28.843 -81.318  1.00  0.00              
ATOM   1822  CB  ARG B  50       9.974  28.827 -79.567  1.00  0.00              
ATOM   1823  CG  ARG B  50       9.845  27.519 -78.773  1.00  0.00              
ATOM   1824  CD  ARG B  50      10.257  27.695 -77.314  1.00  0.00              
ATOM   1825  NE  ARG B  50       9.377  28.608 -76.590  1.00  0.00              
ATOM   1826  CZ  ARG B  50       9.492  28.882 -75.293  1.00  0.00              
ATOM   1827  NH1 ARG B  50      10.453  28.313 -74.577  1.00  0.00              
ATOM   1828  NH2 ARG B  50       8.645  29.719 -74.710  1.00  0.00              
ATOM   1829  H   ARG B  50       9.202  30.537 -82.001  1.00  0.00              
ATOM   1830  HA  ARG B  50      10.378  27.920 -81.476  1.00  0.00              
ATOM   1831 1HB  ARG B  50      10.981  29.224 -79.446  1.00  0.00              
ATOM   1832 2HB  ARG B  50       9.252  29.549 -79.189  1.00  0.00              
ATOM   1833 1HG  ARG B  50       8.807  27.189 -78.815  1.00  0.00              
ATOM   1834 2HG  ARG B  50      10.484  26.767 -79.238  1.00  0.00              
ATOM   1835 1HD  ARG B  50      10.229  26.725 -76.819  1.00  0.00              
ATOM   1836 2HD  ARG B  50      11.271  28.092 -77.278  1.00  0.00              
ATOM   1837  HE  ARG B  50       8.590  29.147 -76.925  1.00  0.00              
ATOM   1838 1HH1 ARG B  50      11.097  27.673 -75.019  1.00  0.00              
ATOM   1839 2HH1 ARG B  50      10.536  28.523 -73.593  1.00  0.00              
ATOM   1840 1HH2 ARG B  50       7.910  30.150 -75.254  1.00  0.00              
ATOM   1841 2HH2 ARG B  50       8.737  29.922 -73.726  1.00  0.00              
ATOM   1842  N   VAL B  51       8.296  26.797 -81.339  1.00  0.00              
ATOM   1843  CA  VAL B  51       7.040  26.079 -81.416  1.00  0.00              
ATOM   1844  C   VAL B  51       7.100  25.034 -80.317  1.00  0.00              
ATOM   1845  O   VAL B  51       8.062  24.267 -80.235  1.00  0.00              
ATOM   1846  CB  VAL B  51       6.841  25.322 -82.739  1.00  0.00              
ATOM   1847  CG1 VAL B  51       5.541  24.519 -82.673  1.00  0.00              
ATOM   1848  CG2 VAL B  51       6.799  26.292 -83.904  1.00  0.00              
ATOM   1849  H   VAL B  51       9.162  26.277 -81.353  1.00  0.00              
ATOM   1850  HA  VAL B  51       6.194  26.738 -81.220  1.00  0.00              
ATOM   1851  HB  VAL B  51       7.696  24.666 -82.904  1.00  0.00              
ATOM   1852 1HG1 VAL B  51       5.397  23.981 -83.610  1.00  0.00              
ATOM   1853 2HG1 VAL B  51       5.596  23.806 -81.851  1.00  0.00              
ATOM   1854 3HG1 VAL B  51       4.702  25.196 -82.511  1.00  0.00              
ATOM   1855 1HG2 VAL B  51       6.658  25.740 -84.833  1.00  0.00              
ATOM   1856 2HG2 VAL B  51       5.973  26.989 -83.766  1.00  0.00              
ATOM   1857 3HG2 VAL B  51       7.737  26.846 -83.950  1.00  0.00              
ATOM   1858  N   THR B  52       6.094  25.026 -79.454  1.00  0.00              
ATOM   1859  CA  THR B  52       6.011  24.023 -78.407  1.00  0.00              
ATOM   1860  C   THR B  52       4.921  23.063 -78.867  1.00  0.00              
ATOM   1861  O   THR B  52       3.828  23.484 -79.270  1.00  0.00              
ATOM   1862  CB  THR B  52       5.669  24.614 -77.027  1.00  0.00              
ATOM   1863  OG1 THR B  52       6.613  25.641 -76.697  1.00  0.00              
ATOM   1864  CG2 THR B  52       5.709  23.532 -75.958  1.00  0.00              
ATOM   1865  H   THR B  52       5.371  25.728 -79.522  1.00  0.00              
ATOM   1866  HA  THR B  52       6.964  23.500 -78.320  1.00  0.00              
ATOM   1867  HB  THR B  52       4.671  25.049 -77.065  1.00  0.00              
ATOM   1868  HG1 THR B  52       6.373  26.453 -77.151  1.00  0.00              
ATOM   1869 1HG2 THR B  52       5.465  23.970 -74.990  1.00  0.00              
ATOM   1870 2HG2 THR B  52       4.984  22.756 -76.200  1.00  0.00              
ATOM   1871 3HG2 THR B  52       6.707  23.098 -75.919  1.00  0.00              
ATOM   1872  N   VAL B  53       5.232  21.775 -78.835  1.00  0.00              
ATOM   1873  CA  VAL B  53       4.294  20.746 -79.248  1.00  0.00              
ATOM   1874  C   VAL B  53       3.984  19.875 -78.041  1.00  0.00              
ATOM   1875  O   VAL B  53       4.897  19.366 -77.387  1.00  0.00              
ATOM   1876  CB  VAL B  53       4.893  19.859 -80.375  1.00  0.00              
ATOM   1877  CG1 VAL B  53       3.859  18.843 -80.840  1.00  0.00              
ATOM   1878  CG2 VAL B  53       5.363  20.725 -81.541  1.00  0.00              
ATOM   1879  H   VAL B  53       6.151  21.504 -78.515  1.00  0.00              
ATOM   1880  HA  VAL B  53       3.348  21.180 -79.575  1.00  0.00              
ATOM   1881  HB  VAL B  53       5.771  19.343 -79.989  1.00  0.00              
ATOM   1882 1HG1 VAL B  53       4.287  18.225 -81.630  1.00  0.00              
ATOM   1883 2HG1 VAL B  53       3.569  18.210 -80.002  1.00  0.00              
ATOM   1884 3HG1 VAL B  53       2.983  19.365 -81.224  1.00  0.00              
ATOM   1885 1HG2 VAL B  53       5.780  20.090 -82.321  1.00  0.00              
ATOM   1886 2HG2 VAL B  53       4.517  21.285 -81.941  1.00  0.00              
ATOM   1887 3HG2 VAL B  53       6.127  21.421 -81.193  1.00  0.00              
ATOM   1888  N   GLU B  54       2.699  19.717 -77.750  1.00  0.00              
ATOM   1889  CA  GLU B  54       2.259  18.896 -76.627  1.00  0.00              
ATOM   1890  C   GLU B  54       1.299  17.830 -77.125  1.00  0.00              
ATOM   1891  O   GLU B  54       0.335  18.133 -77.835  1.00  0.00              
ATOM   1892  CB  GLU B  54       1.593  19.752 -75.547  1.00  0.00              
ATOM   1893  CG  GLU B  54       2.436  20.925 -75.067  1.00  0.00              
ATOM   1894  CD  GLU B  54       1.714  21.723 -74.017  1.00  0.00              
ATOM   1895  OE1 GLU B  54       0.618  22.159 -74.279  1.00  0.00              
ATOM   1896  OE2 GLU B  54       2.206  21.802 -72.917  1.00  0.00              
ATOM   1897  H   GLU B  54       2.007  20.177 -78.323  1.00  0.00              
ATOM   1898  HA  GLU B  54       3.115  18.388 -76.183  1.00  0.00              
ATOM   1899 1HB  GLU B  54       0.659  20.125 -75.967  1.00  0.00              
ATOM   1900 2HB  GLU B  54       1.377  19.093 -74.706  1.00  0.00              
ATOM   1901 1HG  GLU B  54       3.414  20.630 -74.688  1.00  0.00              
ATOM   1902 2HG  GLU B  54       2.562  21.533 -75.962  1.00  0.00              
ATOM   1903  N   TRP B  55       1.575  16.585 -76.751  1.00  0.00              
ATOM   1904  CA  TRP B  55       0.742  15.454 -77.125  1.00  0.00              
ATOM   1905  C   TRP B  55       0.221  14.737 -75.893  1.00  0.00              
ATOM   1906  O   TRP B  55       0.985  14.416 -74.984  1.00  0.00              
ATOM   1907  CB  TRP B  55       1.527  14.406 -77.924  1.00  0.00              
ATOM   1908  CG  TRP B  55       2.104  14.853 -79.219  1.00  0.00              
ATOM   1909  CD1 TRP B  55       3.418  15.131 -79.480  1.00  0.00              
ATOM   1910  CD2 TRP B  55       1.401  15.048 -80.449  1.00  0.00              
ATOM   1911  NE1 TRP B  55       3.575  15.483 -80.798  1.00  0.00              
ATOM   1912  CE2 TRP B  55       2.353  15.444 -81.415  1.00  0.00              
ATOM   1913  CE3 TRP B  55       0.059  14.925 -80.831  1.00  0.00              
ATOM   1914  CZ2 TRP B  55       2.004  15.720 -82.740  1.00  0.00              
ATOM   1915  CZ3 TRP B  55      -0.286  15.197 -82.152  1.00  0.00              
ATOM   1916  CH2 TRP B  55       0.685  15.593 -83.087  1.00  0.00              
ATOM   1917  H   TRP B  55       2.396  16.425 -76.184  1.00  0.00              
ATOM   1918  HA  TRP B  55      -0.128  15.804 -77.680  1.00  0.00              
ATOM   1919 1HB  TRP B  55       2.378  14.049 -77.343  1.00  0.00              
ATOM   1920 2HB  TRP B  55       0.881  13.565 -78.177  1.00  0.00              
ATOM   1921  HD1 TRP B  55       4.115  15.039 -78.650  1.00  0.00              
ATOM   1922  HE1 TRP B  55       4.448  15.731 -81.240  1.00  0.00              
ATOM   1923  HE3 TRP B  55      -0.731  14.623 -80.143  1.00  0.00              
ATOM   1924  HZ2 TRP B  55       2.786  16.021 -83.438  1.00  0.00              
ATOM   1925  HZ3 TRP B  55      -1.332  15.096 -82.443  1.00  0.00              
ATOM   1926  HH2 TRP B  55       0.379  15.804 -84.113  1.00  0.00              
ATOM   1927  N   TRP B  56      -1.082  14.496 -75.855  1.00  0.00              
ATOM   1928  CA  TRP B  56      -1.665  13.703 -74.782  1.00  0.00              
ATOM   1929  C   TRP B  56      -3.016  13.203 -75.244  1.00  0.00              
ATOM   1930  O   TRP B  56      -3.555  13.663 -76.254  1.00  0.00              
ATOM   1931  CB  TRP B  56      -1.770  14.479 -73.454  1.00  0.00              
ATOM   1932  CG  TRP B  56      -2.898  15.446 -73.333  1.00  0.00              
ATOM   1933  CD1 TRP B  56      -4.150  15.199 -72.845  1.00  0.00              
ATOM   1934  CD2 TRP B  56      -2.861  16.837 -73.662  1.00  0.00              
ATOM   1935  NE1 TRP B  56      -4.895  16.356 -72.846  1.00  0.00              
ATOM   1936  CE2 TRP B  56      -4.127  17.376 -73.344  1.00  0.00              
ATOM   1937  CE3 TRP B  56      -1.878  17.683 -74.195  1.00  0.00              
ATOM   1938  CZ2 TRP B  56      -4.436  18.731 -73.540  1.00  0.00              
ATOM   1939  CZ3 TRP B  56      -2.184  19.027 -74.390  1.00  0.00              
ATOM   1940  CH2 TRP B  56      -3.453  19.537 -74.063  1.00  0.00              
ATOM   1941  H   TRP B  56      -1.684  14.865 -76.577  1.00  0.00              
ATOM   1942  HA  TRP B  56      -1.029  12.843 -74.571  1.00  0.00              
ATOM   1943 1HB  TRP B  56      -1.903  13.786 -72.622  1.00  0.00              
ATOM   1944 2HB  TRP B  56      -0.871  15.072 -73.294  1.00  0.00              
ATOM   1945  HD1 TRP B  56      -4.369  14.177 -72.542  1.00  0.00              
ATOM   1946  HE1 TRP B  56      -5.851  16.441 -72.531  1.00  0.00              
ATOM   1947  HE3 TRP B  56      -0.881  17.336 -74.463  1.00  0.00              
ATOM   1948  HZ2 TRP B  56      -5.430  19.088 -73.272  1.00  0.00              
ATOM   1949  HZ3 TRP B  56      -1.412  19.676 -74.804  1.00  0.00              
ATOM   1950  HH2 TRP B  56      -3.660  20.595 -74.230  1.00  0.00              
ATOM   1951  N   THR B  57      -3.534  12.219 -74.527  1.00  0.00              
ATOM   1952  CA  THR B  57      -4.822  11.636 -74.841  1.00  0.00              
ATOM   1953  C   THR B  57      -5.765  11.991 -73.701  1.00  0.00              
ATOM   1954  O   THR B  57      -5.614  11.511 -72.579  1.00  0.00              
ATOM   1955  CB  THR B  57      -4.698  10.113 -74.990  1.00  0.00              
ATOM   1956  OG1 THR B  57      -3.753   9.822 -76.030  1.00  0.00              
ATOM   1957  CG2 THR B  57      -6.039   9.498 -75.351  1.00  0.00              
ATOM   1958  H   THR B  57      -3.013  11.865 -73.737  1.00  0.00              
ATOM   1959  HA  THR B  57      -5.206  12.067 -75.766  1.00  0.00              
ATOM   1960  HB  THR B  57      -4.350   9.692 -74.046  1.00  0.00              
ATOM   1961  HG1 THR B  57      -2.862   9.907 -75.685  1.00  0.00              
ATOM   1962 1HG2 THR B  57      -5.928   8.418 -75.451  1.00  0.00              
ATOM   1963 2HG2 THR B  57      -6.763   9.718 -74.566  1.00  0.00              
ATOM   1964 3HG2 THR B  57      -6.388   9.916 -76.294  1.00  0.00              
ATOM   1965  N   HIS B  58      -6.725  12.858 -74.004  1.00  0.00              
ATOM   1966  CA  HIS B  58      -7.695  13.331 -73.023  1.00  0.00              
ATOM   1967  C   HIS B  58      -8.397  12.238 -72.229  1.00  0.00              
ATOM   1968  O   HIS B  58      -8.405  12.268 -70.998  1.00  0.00              
ATOM   1969  CB  HIS B  58      -8.760  14.194 -73.704  1.00  0.00              
ATOM   1970  CG  HIS B  58      -9.855  14.635 -72.782  1.00  0.00              
ATOM   1971  ND1 HIS B  58      -9.649  15.537 -71.759  1.00  0.00              
ATOM   1972  CD2 HIS B  58     -11.159  14.277 -72.709  1.00  0.00              
ATOM   1973  CE1 HIS B  58     -10.779  15.715 -71.098  1.00  0.00              
ATOM   1974  NE2 HIS B  58     -11.710  14.962 -71.654  1.00  0.00              
ATOM   1975  H   HIS B  58      -6.779  13.200 -74.953  1.00  0.00              
ATOM   1976  HA  HIS B  58      -7.187  13.926 -72.264  1.00  0.00              
ATOM   1977 1HB  HIS B  58      -8.308  15.101 -74.107  1.00  0.00              
ATOM   1978 2HB  HIS B  58      -9.236  13.636 -74.510  1.00  0.00              
ATOM   1979  HD1 HIS B  58      -8.809  16.050 -71.583  1.00  0.00              
ATOM   1980  HD2 HIS B  58     -11.774  13.597 -73.300  1.00  0.00              
ATOM   1981  HE1 HIS B  58     -10.823  16.396 -70.248  1.00  0.00              
ATOM   1982  N   SER B  59      -8.986  11.278 -72.931  1.00  0.00              
ATOM   1983  CA  SER B  59      -9.720  10.208 -72.270  1.00  0.00              
ATOM   1984  C   SER B  59      -8.877   9.444 -71.262  1.00  0.00              
ATOM   1985  O   SER B  59      -9.386   9.012 -70.224  1.00  0.00              
ATOM   1986  CB  SER B  59     -10.294   9.234 -73.306  1.00  0.00              
ATOM   1987  OG  SER B  59      -9.279   8.444 -73.897  1.00  0.00              
ATOM   1988  H   SER B  59      -8.928  11.284 -73.939  1.00  0.00              
ATOM   1989  HA  SER B  59     -10.630  10.549 -71.775  1.00  0.00              
ATOM   1990 1HB  SER B  59     -11.013   8.583 -72.809  1.00  0.00              
ATOM   1991 2HB  SER B  59     -10.801   9.808 -74.081  1.00  0.00              
ATOM   1992  HG  SER B  59      -9.671   7.847 -74.539  1.00  0.00              
ATOM   1993  N   ALA B  60      -7.593   9.285 -71.560  1.00  0.00              
ATOM   1994  CA  ALA B  60      -6.682   8.557 -70.686  1.00  0.00              
ATOM   1995  C   ALA B  60      -6.076   9.436 -69.599  1.00  0.00              
ATOM   1996  O   ALA B  60      -5.483   8.929 -68.645  1.00  0.00              
ATOM   1997  CB  ALA B  60      -5.572   7.926 -71.516  1.00  0.00              
ATOM   1998  H   ALA B  60      -7.239   9.680 -72.419  1.00  0.00              
ATOM   1999  HA  ALA B  60      -7.241   7.776 -70.172  1.00  0.00              
ATOM   2000 1HB  ALA B  60      -4.893   7.382 -70.860  1.00  0.00              
ATOM   2001 2HB  ALA B  60      -6.006   7.236 -72.240  1.00  0.00              
ATOM   2002 3HB  ALA B  60      -5.023   8.705 -72.042  1.00  0.00              
ATOM   2003  N   GLY B  61      -6.219  10.747 -69.747  1.00  0.00              
ATOM   2004  CA  GLY B  61      -5.666  11.665 -68.767  1.00  0.00              
ATOM   2005  C   GLY B  61      -4.150  11.609 -68.742  1.00  0.00              
ATOM   2006  O   GLY B  61      -3.530  11.810 -67.696  1.00  0.00              
ATOM   2007  H   GLY B  61      -6.715  11.119 -70.544  1.00  0.00              
ATOM   2008 1HA  GLY B  61      -5.976  12.680 -69.016  1.00  0.00              
ATOM   2009 2HA  GLY B  61      -6.044  11.402 -67.780  1.00  0.00              
ATOM   2010  N   GLY B  62      -3.543  11.337 -69.892  1.00  0.00              
ATOM   2011  CA  GLY B  62      -2.098  11.257 -69.940  1.00  0.00              
ATOM   2012  C   GLY B  62      -1.524  10.845 -71.277  1.00  0.00              
ATOM   2013  O   GLY B  62      -2.180  10.942 -72.319  1.00  0.00              
ATOM   2014  H   GLY B  62      -4.073  11.184 -70.737  1.00  0.00              
ATOM   2015 1HA  GLY B  62      -1.678  12.234 -69.699  1.00  0.00              
ATOM   2016 2HA  GLY B  62      -1.757  10.526 -69.207  1.00  0.00              
ATOM   2017  N   VAL B  63      -0.287  10.368 -71.230  1.00  0.00              
ATOM   2018  CA  VAL B  63       0.450   9.958 -72.414  1.00  0.00              
ATOM   2019  C   VAL B  63       0.243   8.488 -72.758  1.00  0.00              
ATOM   2020  O   VAL B  63       0.377   7.612 -71.899  1.00  0.00              
ATOM   2021  CB  VAL B  63       1.957  10.233 -72.215  1.00  0.00              
ATOM   2022  CG1 VAL B  63       2.741   9.807 -73.439  1.00  0.00              
ATOM   2023  CG2 VAL B  63       2.175  11.714 -71.937  1.00  0.00              
ATOM   2024  H   VAL B  63       0.155  10.290 -70.325  1.00  0.00              
ATOM   2025  HA  VAL B  63       0.099  10.484 -73.302  1.00  0.00              
ATOM   2026  HB  VAL B  63       2.304   9.685 -71.339  1.00  0.00              
ATOM   2027 1HG1 VAL B  63       3.801  10.009 -73.280  1.00  0.00              
ATOM   2028 2HG1 VAL B  63       2.597   8.741 -73.610  1.00  0.00              
ATOM   2029 3HG1 VAL B  63       2.393  10.365 -74.307  1.00  0.00              
ATOM   2030 1HG2 VAL B  63       3.238  11.905 -71.796  1.00  0.00              
ATOM   2031 2HG2 VAL B  63       1.808  12.299 -72.780  1.00  0.00              
ATOM   2032 3HG2 VAL B  63       1.632  11.998 -71.035  1.00  0.00              
ATOM   2033  N   THR B  64      -0.087   8.227 -74.017  1.00  0.00              
ATOM   2034  CA  THR B  64      -0.311   6.866 -74.494  1.00  0.00              
ATOM   2035  C   THR B  64       0.645   6.557 -75.641  1.00  0.00              
ATOM   2036  O   THR B  64       1.412   7.418 -76.073  1.00  0.00              
ATOM   2037  CB  THR B  64      -1.744   6.676 -75.015  1.00  0.00              
ATOM   2038  OG1 THR B  64      -1.930   7.476 -76.189  1.00  0.00              
ATOM   2039  CG2 THR B  64      -2.757   7.077 -73.950  1.00  0.00              
ATOM   2040  H   THR B  64      -0.185   8.997 -74.663  1.00  0.00              
ATOM   2041  HA  THR B  64      -0.099   6.155 -73.695  1.00  0.00              
ATOM   2042  HB  THR B  64      -1.890   5.628 -75.277  1.00  0.00              
ATOM   2043  HG1 THR B  64      -1.786   8.401 -75.972  1.00  0.00              
ATOM   2044 1HG2 THR B  64      -3.766   6.935 -74.337  1.00  0.00              
ATOM   2045 2HG2 THR B  64      -2.617   6.459 -73.063  1.00  0.00              
ATOM   2046 3HG2 THR B  64      -2.612   8.125 -73.688  1.00  0.00              
ATOM   2047  N   GLU B  65       0.585   5.328 -76.139  1.00  0.00              
ATOM   2048  CA  GLU B  65       1.449   4.917 -77.234  1.00  0.00              
ATOM   2049  C   GLU B  65       1.238   5.801 -78.464  1.00  0.00              
ATOM   2050  O   GLU B  65       2.190   6.113 -79.182  1.00  0.00              
ATOM   2051  CB  GLU B  65       1.184   3.449 -77.581  1.00  0.00              
ATOM   2052  CG  GLU B  65       2.335   2.753 -78.286  1.00  0.00              
ATOM   2053  CD  GLU B  65       3.644   2.867 -77.518  1.00  0.00              
ATOM   2054  OE1 GLU B  65       3.606   2.917 -76.271  1.00  0.00              
ATOM   2055  OE2 GLU B  65       4.714   2.891 -78.159  1.00  0.00              
ATOM   2056  H   GLU B  65      -0.070   4.663 -75.753  1.00  0.00              
ATOM   2057  HA  GLU B  65       2.494   5.034 -76.944  1.00  0.00              
ATOM   2058 1HB  GLU B  65       0.968   2.935 -76.644  1.00  0.00              
ATOM   2059 2HB  GLU B  65       0.300   3.427 -78.219  1.00  0.00              
ATOM   2060 1HG  GLU B  65       2.143   1.701 -78.495  1.00  0.00              
ATOM   2061 2HG  GLU B  65       2.427   3.298 -79.225  1.00  0.00              
ATOM   2062  N   LYS B  66      -0.003   6.211 -78.710  1.00  0.00              
ATOM   2063  CA  LYS B  66      -0.285   7.063 -79.861  1.00  0.00              
ATOM   2064  C   LYS B  66       0.463   8.387 -79.737  1.00  0.00              
ATOM   2065  O   LYS B  66       0.963   8.921 -80.726  1.00  0.00              
ATOM   2066  CB  LYS B  66      -1.786   7.335 -79.974  1.00  0.00              
ATOM   2067  CG  LYS B  66      -2.180   8.134 -81.206  1.00  0.00              
ATOM   2068  CD  LYS B  66      -1.865   7.373 -82.483  1.00  0.00              
ATOM   2069  CE  LYS B  66      -2.412   8.099 -83.702  1.00  0.00              
ATOM   2070  NZ  LYS B  66      -2.140   7.345 -84.956  1.00  0.00              
ATOM   2071  H   LYS B  66      -0.761   5.937 -78.102  1.00  0.00              
ATOM   2072  HA  LYS B  66       0.067   6.580 -80.773  1.00  0.00              
ATOM   2073 1HB  LYS B  66      -2.285   6.366 -79.991  1.00  0.00              
ATOM   2074 2HB  LYS B  66      -2.081   7.879 -79.076  1.00  0.00              
ATOM   2075 1HG  LYS B  66      -3.250   8.338 -81.158  1.00  0.00              
ATOM   2076 2HG  LYS B  66      -1.632   9.075 -81.198  1.00  0.00              
ATOM   2077 1HD  LYS B  66      -0.782   7.274 -82.570  1.00  0.00              
ATOM   2078 2HD  LYS B  66      -2.314   6.382 -82.416  1.00  0.00              
ATOM   2079 1HE  LYS B  66      -3.486   8.222 -83.574  1.00  0.00              
ATOM   2080 2HE  LYS B  66      -1.939   9.080 -83.755  1.00  0.00              
ATOM   2081 1HZ  LYS B  66      -2.515   7.855 -85.744  1.00  0.00              
ATOM   2082 2HZ  LYS B  66      -1.143   7.231 -85.073  1.00  0.00              
ATOM   2083 3HZ  LYS B  66      -2.578   6.436 -84.904  1.00  0.00              
ATOM   2084  N   ASP B  67       0.528   8.923 -78.524  1.00  0.00              
ATOM   2085  CA  ASP B  67       1.226  10.179 -78.301  1.00  0.00              
ATOM   2086  C   ASP B  67       2.710  10.029 -78.604  1.00  0.00              
ATOM   2087  O   ASP B  67       3.321  10.911 -79.206  1.00  0.00              
ATOM   2088  CB  ASP B  67       1.004  10.635 -76.867  1.00  0.00              
ATOM   2089  CG  ASP B  67      -0.446  10.945 -76.598  1.00  0.00              
ATOM   2090  OD1 ASP B  67      -0.990  11.822 -77.298  1.00  0.00              
ATOM   2091  OD2 ASP B  67      -1.045  10.307 -75.706  1.00  0.00              
ATOM   2092  H   ASP B  67       0.089   8.459 -77.741  1.00  0.00              
ATOM   2093  HA  ASP B  67       0.841  10.941 -78.979  1.00  0.00              
ATOM   2094 1HB  ASP B  67       1.401   9.942 -76.125  1.00  0.00              
ATOM   2095 2HB  ASP B  67       1.596  11.551 -76.864  1.00  0.00              
ATOM   2096  N   ARG B  68       3.294   8.907 -78.194  1.00  0.00              
ATOM   2097  CA  ARG B  68       4.704   8.674 -78.465  1.00  0.00              
ATOM   2098  C   ARG B  68       4.951   8.517 -79.958  1.00  0.00              
ATOM   2099  O   ARG B  68       5.985   8.951 -80.468  1.00  0.00              
ATOM   2100  CB  ARG B  68       5.194   7.458 -77.681  1.00  0.00              
ATOM   2101  CG  ARG B  68       5.309   7.716 -76.187  1.00  0.00              
ATOM   2102  CD  ARG B  68       5.958   6.549 -75.455  1.00  0.00              
ATOM   2103  NE  ARG B  68       5.006   5.489 -75.139  1.00  0.00              
ATOM   2104  CZ  ARG B  68       4.188   5.506 -74.091  1.00  0.00              
ATOM   2105  NH1 ARG B  68       4.207   6.533 -73.250  1.00  0.00              
ATOM   2106  NH2 ARG B  68       3.353   4.498 -73.882  1.00  0.00              
ATOM   2107  H   ARG B  68       2.767   8.207 -77.692  1.00  0.00              
ATOM   2108  HA  ARG B  68       5.290   9.534 -78.138  1.00  0.00              
ATOM   2109 1HB  ARG B  68       4.487   6.652 -77.868  1.00  0.00              
ATOM   2110 2HB  ARG B  68       6.169   7.188 -78.089  1.00  0.00              
ATOM   2111 1HG  ARG B  68       5.912   8.611 -76.035  1.00  0.00              
ATOM   2112 2HG  ARG B  68       4.308   7.879 -75.785  1.00  0.00              
ATOM   2113 1HD  ARG B  68       6.743   6.130 -76.083  1.00  0.00              
ATOM   2114 2HD  ARG B  68       6.391   6.912 -74.524  1.00  0.00              
ATOM   2115  HE  ARG B  68       4.819   4.623 -75.628  1.00  0.00              
ATOM   2116 1HH1 ARG B  68       4.844   7.301 -73.409  1.00  0.00              
ATOM   2117 2HH1 ARG B  68       3.584   6.541 -72.455  1.00  0.00              
ATOM   2118 1HH2 ARG B  68       3.339   3.716 -74.523  1.00  0.00              
ATOM   2119 2HH2 ARG B  68       2.734   4.515 -73.085  1.00  0.00              
ATOM   2120  N   GLU B  69       4.003   7.904 -80.659  1.00  0.00              
ATOM   2121  CA  GLU B  69       4.125   7.746 -82.099  1.00  0.00              
ATOM   2122  C   GLU B  69       4.103   9.132 -82.743  1.00  0.00              
ATOM   2123  O   GLU B  69       4.905   9.428 -83.625  1.00  0.00              
ATOM   2124  CB  GLU B  69       2.967   6.915 -82.653  1.00  0.00              
ATOM   2125  CG  GLU B  69       2.981   6.802 -84.166  1.00  0.00              
ATOM   2126  CD  GLU B  69       1.759   6.104 -84.721  1.00  0.00              
ATOM   2127  OE1 GLU B  69       1.712   5.892 -85.950  1.00  0.00              
ATOM   2128  OE2 GLU B  69       0.846   5.766 -83.939  1.00  0.00              
ATOM   2129  H   GLU B  69       3.185   7.541 -80.191  1.00  0.00              
ATOM   2130  HA  GLU B  69       5.078   7.275 -82.340  1.00  0.00              
ATOM   2131 1HB  GLU B  69       3.042   5.925 -82.204  1.00  0.00              
ATOM   2132 2HB  GLU B  69       2.044   7.394 -82.323  1.00  0.00              
ATOM   2133 1HG  GLU B  69       3.088   7.761 -84.672  1.00  0.00              
ATOM   2134 2HG  GLU B  69       3.857   6.187 -84.368  1.00  0.00              
ATOM   2135  N   MET B  70       3.179   9.983 -82.302  1.00  0.00              
ATOM   2136  CA  MET B  70       3.088  11.328 -82.857  1.00  0.00              
ATOM   2137  C   MET B  70       4.361  12.126 -82.588  1.00  0.00              
ATOM   2138  O   MET B  70       4.792  12.908 -83.428  1.00  0.00              
ATOM   2139  CB  MET B  70       1.868  12.069 -82.297  1.00  0.00              
ATOM   2140  CG  MET B  70       0.537  11.411 -82.642  1.00  0.00              
ATOM   2141  SD  MET B  70       0.305  11.058 -84.411  1.00  0.00              
ATOM   2142  CE  MET B  70       0.147  12.722 -85.068  1.00  0.00              
ATOM   2143  H   MET B  70       2.532   9.705 -81.579  1.00  0.00              
ATOM   2144  HA  MET B  70       2.980  11.277 -83.940  1.00  0.00              
ATOM   2145 1HB  MET B  70       1.991  12.110 -81.216  1.00  0.00              
ATOM   2146 2HB  MET B  70       1.896  13.080 -82.705  1.00  0.00              
ATOM   2147 1HG  MET B  70       0.471  10.470 -82.095  1.00  0.00              
ATOM   2148 2HG  MET B  70      -0.264  12.076 -82.319  1.00  0.00              
ATOM   2149 1HE  MET B  70       0.000  12.676 -86.147  1.00  0.00              
ATOM   2150 2HE  MET B  70      -0.708  13.217 -84.605  1.00  0.00              
ATOM   2151 3HE  MET B  70       1.055  13.287 -84.850  1.00  0.00              
ATOM   2152  N   ALA B  71       4.960  11.927 -81.419  1.00  0.00              
ATOM   2153  CA  ALA B  71       6.194  12.624 -81.082  1.00  0.00              
ATOM   2154  C   ALA B  71       7.308  12.211 -82.050  1.00  0.00              
ATOM   2155  O   ALA B  71       8.052  13.050 -82.554  1.00  0.00              
ATOM   2156  CB  ALA B  71       6.597  12.302 -79.651  1.00  0.00              
ATOM   2157  H   ALA B  71       4.559  11.285 -80.751  1.00  0.00              
ATOM   2158  HA  ALA B  71       6.032  13.696 -81.190  1.00  0.00              
ATOM   2159 1HB  ALA B  71       7.520  12.827 -79.408  1.00  0.00              
ATOM   2160 2HB  ALA B  71       5.808  12.622 -78.970  1.00  0.00              
ATOM   2161 3HB  ALA B  71       6.753  11.230 -79.550  1.00  0.00              
ATOM   2162  N   ARG B  72       7.416  10.915 -82.318  1.00  0.00              
ATOM   2163  CA  ARG B  72       8.447  10.437 -83.229  1.00  0.00              
ATOM   2164  C   ARG B  72       8.207  10.939 -84.651  1.00  0.00              
ATOM   2165  O   ARG B  72       9.154  11.312 -85.353  1.00  0.00              
ATOM   2166  CB  ARG B  72       8.504   8.909 -83.213  1.00  0.00              
ATOM   2167  CG  ARG B  72       9.073   8.325 -81.935  1.00  0.00              
ATOM   2168  CD  ARG B  72       9.317   6.834 -82.088  1.00  0.00              
ATOM   2169  NE  ARG B  72       8.077   6.067 -82.067  1.00  0.00              
ATOM   2170  CZ  ARG B  72       7.437   5.726 -80.954  1.00  0.00              
ATOM   2171  NH1 ARG B  72       7.923   6.080 -79.767  1.00  0.00              
ATOM   2172  NH2 ARG B  72       6.316   5.031 -81.033  1.00  0.00              
ATOM   2173  H   ARG B  72       6.787  10.249 -81.894  1.00  0.00              
ATOM   2174  HA  ARG B  72       9.419  10.827 -82.924  1.00  0.00              
ATOM   2175 1HB  ARG B  72       7.486   8.551 -83.358  1.00  0.00              
ATOM   2176 2HB  ARG B  72       9.120   8.606 -84.059  1.00  0.00              
ATOM   2177 1HG  ARG B  72      10.012   8.831 -81.709  1.00  0.00              
ATOM   2178 2HG  ARG B  72       8.362   8.502 -81.126  1.00  0.00              
ATOM   2179 1HD  ARG B  72       9.821   6.653 -83.037  1.00  0.00              
ATOM   2180 2HD  ARG B  72       9.950   6.493 -81.270  1.00  0.00              
ATOM   2181  HE  ARG B  72       7.537   5.694 -82.837  1.00  0.00              
ATOM   2182 1HH1 ARG B  72       8.780   6.610 -79.713  1.00  0.00              
ATOM   2183 2HH1 ARG B  72       7.431   5.817 -78.925  1.00  0.00              
ATOM   2184 1HH2 ARG B  72       5.953   4.763 -81.938  1.00  0.00              
ATOM   2185 2HH2 ARG B  72       5.828   4.769 -80.189  1.00  0.00              
ATOM   2186  N   LEU B  73       6.946  10.967 -85.074  1.00  0.00              
ATOM   2187  CA  LEU B  73       6.625  11.443 -86.414  1.00  0.00              
ATOM   2188  C   LEU B  73       6.885  12.945 -86.512  1.00  0.00              
ATOM   2189  O   LEU B  73       7.239  13.449 -87.580  1.00  0.00              
ATOM   2190  CB  LEU B  73       5.171  11.111 -86.757  1.00  0.00              
ATOM   2191  CG  LEU B  73       4.894   9.609 -86.921  1.00  0.00              
ATOM   2192  CD1 LEU B  73       3.408   9.371 -87.100  1.00  0.00              
ATOM   2193  CD2 LEU B  73       5.675   9.066 -88.114  1.00  0.00              
ATOM   2194  H   LEU B  73       6.199  10.659 -84.469  1.00  0.00              
ATOM   2195  HA  LEU B  73       7.275  10.955 -87.140  1.00  0.00              
ATOM   2196 1HB  LEU B  73       4.686  11.493 -85.861  1.00  0.00              
ATOM   2197 2HB  LEU B  73       4.824  11.671 -87.625  1.00  0.00              
ATOM   2198  HG  LEU B  73       5.268   9.112 -86.025  1.00  0.00              
ATOM   2199 1HD1 LEU B  73       3.221   8.303 -87.215  1.00  0.00              
ATOM   2200 2HD1 LEU B  73       2.872   9.740 -86.225  1.00  0.00              
ATOM   2201 3HD1 LEU B  73       3.060   9.897 -87.988  1.00  0.00              
ATOM   2202 1HD2 LEU B  73       5.476   8.000 -88.225  1.00  0.00              
ATOM   2203 2HD2 LEU B  73       5.368   9.589 -89.019  1.00  0.00              
ATOM   2204 3HD2 LEU B  73       6.742   9.219 -87.951  1.00  0.00              
ATOM   2205  N   THR B  74       6.727  13.657 -85.397  1.00  0.00              
ATOM   2206  CA  THR B  74       6.979  15.094 -85.370  1.00  0.00              
ATOM   2207  C   THR B  74       8.475  15.340 -85.587  1.00  0.00              
ATOM   2208  O   THR B  74       8.867  16.188 -86.392  1.00  0.00              
ATOM   2209  CB  THR B  74       6.536  15.715 -84.022  1.00  0.00              
ATOM   2210  OG1 THR B  74       5.109  15.621 -83.895  1.00  0.00              
ATOM   2211  CG2 THR B  74       6.933  17.177 -83.950  1.00  0.00              
ATOM   2212  H   THR B  74       6.425  13.194 -84.551  1.00  0.00              
ATOM   2213  HA  THR B  74       6.439  15.579 -86.184  1.00  0.00              
ATOM   2214  HB  THR B  74       7.014  15.171 -83.208  1.00  0.00              
ATOM   2215  HG1 THR B  74       4.692  16.095 -84.618  1.00  0.00              
ATOM   2216 1HG2 THR B  74       6.612  17.594 -82.995  1.00  0.00              
ATOM   2217 2HG2 THR B  74       8.015  17.265 -84.041  1.00  0.00              
ATOM   2218 3HG2 THR B  74       6.455  17.723 -84.763  1.00  0.00              
ATOM   2219  N   ASP B  75       9.314  14.599 -84.871  1.00  0.00              
ATOM   2220  CA  ASP B  75      10.758  14.758 -85.033  1.00  0.00              
ATOM   2221  C   ASP B  75      11.199  14.405 -86.442  1.00  0.00              
ATOM   2222  O   ASP B  75      12.115  15.023 -86.985  1.00  0.00              
ATOM   2223  CB  ASP B  75      11.526  13.870 -84.055  1.00  0.00              
ATOM   2224  CG  ASP B  75      11.594  14.453 -82.668  1.00  0.00              
ATOM   2225  OD1 ASP B  75      11.515  15.691 -82.531  1.00  0.00              
ATOM   2226  OD2 ASP B  75      11.750  13.671 -81.710  1.00  0.00              
ATOM   2227  H   ASP B  75       8.965  13.921 -84.209  1.00  0.00              
ATOM   2228  HA  ASP B  75      11.035  15.800 -84.875  1.00  0.00              
ATOM   2229 1HB  ASP B  75      11.158  12.845 -84.020  1.00  0.00              
ATOM   2230 2HB  ASP B  75      12.513  13.887 -84.516  1.00  0.00              
ATOM   2231  N   ALA B  76      10.555  13.400 -87.022  1.00  0.00              
ATOM   2232  CA  ALA B  76      10.900  12.964 -88.367  1.00  0.00              
ATOM   2233  C   ALA B  76      10.742  14.093 -89.384  1.00  0.00              
ATOM   2234  O   ALA B  76      11.443  14.124 -90.398  1.00  0.00              
ATOM   2235  CB  ALA B  76      10.040  11.775 -88.759  1.00  0.00              
ATOM   2236  H   ALA B  76       9.813  12.927 -86.527  1.00  0.00              
ATOM   2237  HA  ALA B  76      11.949  12.668 -88.380  1.00  0.00              
ATOM   2238 1HB  ALA B  76      10.303  11.454 -89.767  1.00  0.00              
ATOM   2239 2HB  ALA B  76      10.211  10.955 -88.060  1.00  0.00              
ATOM   2240 3HB  ALA B  76       8.990  12.062 -88.733  1.00  0.00              
ATOM   2241  N   LEU B  77       9.829  15.020 -89.112  1.00  0.00              
ATOM   2242  CA  LEU B  77       9.588  16.153 -90.006  1.00  0.00              
ATOM   2243  C   LEU B  77      10.843  16.997 -90.193  1.00  0.00              
ATOM   2244  O   LEU B  77      10.999  17.676 -91.208  1.00  0.00              
ATOM   2245  CB  LEU B  77       8.478  17.046 -89.448  1.00  0.00              
ATOM   2246  CG  LEU B  77       7.083  16.448 -89.265  1.00  0.00              
ATOM   2247  CD1 LEU B  77       6.193  17.450 -88.535  1.00  0.00              
ATOM   2248  CD2 LEU B  77       6.492  16.097 -90.622  1.00  0.00              
ATOM   2249  H   LEU B  77       9.286  14.939 -88.265  1.00  0.00              
ATOM   2250  HA  LEU B  77       9.317  15.786 -90.996  1.00  0.00              
ATOM   2251 1HB  LEU B  77       8.900  17.260 -88.467  1.00  0.00              
ATOM   2252 2HB  LEU B  77       8.384  17.973 -90.013  1.00  0.00              
ATOM   2253  HG  LEU B  77       7.199  15.520 -88.704  1.00  0.00              
ATOM   2254 1HD1 LEU B  77       5.198  17.025 -88.403  1.00  0.00              
ATOM   2255 2HD1 LEU B  77       6.622  17.672 -87.558  1.00  0.00              
ATOM   2256 3HD1 LEU B  77       6.122  18.367 -89.119  1.00  0.00              
ATOM   2257 1HD2 LEU B  77       5.497  15.671 -90.486  1.00  0.00              
ATOM   2258 2HD2 LEU B  77       6.421  16.998 -91.232  1.00  0.00              
ATOM   2259 3HD2 LEU B  77       7.132  15.371 -91.121  1.00  0.00              
ATOM   2260  N   LEU B  78      11.732  16.960 -89.208  1.00  0.00              
ATOM   2261  CA  LEU B  78      12.966  17.735 -89.261  1.00  0.00              
ATOM   2262  C   LEU B  78      14.005  17.106 -90.181  1.00  0.00              
ATOM   2263  O   LEU B  78      14.897  17.795 -90.677  1.00  0.00              
ATOM   2264  CB  LEU B  78      13.564  17.870 -87.857  1.00  0.00              
ATOM   2265  CG  LEU B  78      12.696  18.504 -86.766  1.00  0.00              
ATOM   2266  CD1 LEU B  78      13.417  18.413 -85.429  1.00  0.00              
ATOM   2267  CD2 LEU B  78      12.390  19.951 -87.117  1.00  0.00              
ATOM   2268  H   LEU B  78      11.550  16.380 -88.401  1.00  0.00              
ATOM   2269  HA  LEU B  78      12.760  18.721 -89.676  1.00  0.00              
ATOM   2270 1HB  LEU B  78      13.712  16.816 -87.625  1.00  0.00              
ATOM   2271 2HB  LEU B  78      14.528  18.376 -87.876  1.00  0.00              
ATOM   2272  HG  LEU B  78      11.749  17.963 -86.751  1.00  0.00              
ATOM   2273 1HD1 LEU B  78      12.800  18.864 -84.651  1.00  0.00              
ATOM   2274 2HD1 LEU B  78      13.601  17.367 -85.184  1.00  0.00              
ATOM   2275 3HD1 LEU B  78      14.367  18.943 -85.491  1.00  0.00              
ATOM   2276 1HD2 LEU B  78      11.771  20.391 -86.334  1.00  0.00              
ATOM   2277 2HD2 LEU B  78      13.322  20.510 -87.200  1.00  0.00              
ATOM   2278 3HD2 LEU B  78      11.856  19.991 -88.066  1.00  0.00              
ATOM   2279  N   GLN B  79      13.878  15.802 -90.413  1.00  0.00              
ATOM   2280  CA  GLN B  79      14.825  15.069 -91.248  1.00  0.00              
ATOM   2281  C   GLN B  79      16.252  15.507 -90.940  1.00  0.00              
ATOM   2282  O   GLN B  79      16.959  16.039 -91.797  1.00  0.00              
ATOM   2283  CB  GLN B  79      14.522  15.268 -92.737  1.00  0.00              
ATOM   2284  CG  GLN B  79      13.358  14.424 -93.239  1.00  0.00              
ATOM   2285  CD  GLN B  79      12.022  15.123 -93.106  1.00  0.00              
ATOM   2286  OE1 GLN B  79      10.966  14.493 -93.182  1.00  0.00              
ATOM   2287  NE2 GLN B  79      12.059  16.435 -92.927  1.00  0.00              
ATOM   2288  H   GLN B  79      13.103  15.305 -89.997  1.00  0.00              
ATOM   2289  HA  GLN B  79      14.762  14.005 -91.025  1.00  0.00              
ATOM   2290 1HB  GLN B  79      14.304  16.327 -92.875  1.00  0.00              
ATOM   2291 2HB  GLN B  79      15.432  15.011 -93.280  1.00  0.00              
ATOM   2292 1HG  GLN B  79      13.369  13.918 -94.205  1.00  0.00              
ATOM   2293 2HG  GLN B  79      13.438  13.684 -92.442  1.00  0.00              
ATOM   2294 1HE2 GLN B  79      11.208  16.952 -92.832  1.00  0.00              
ATOM   2295 2HE2 GLN B  79      12.939  16.909 -92.884  1.00  0.00              
ATOM   2296  N   ARG B  80      16.656  15.279 -89.696  1.00  0.00              
ATOM   2297  CA  ARG B  80      17.986  15.630 -89.218  1.00  0.00              
ATOM   2298  C   ARG B  80      19.031  14.670 -89.773  1.00  0.00              
ATOM   2299  O   ARG B  80      20.076  15.154 -90.256  1.00  0.00              
ATOM   2300  OXT ARG B  80      18.838  13.486 -89.738  1.00  0.00              
ATOM   2301  CB  ARG B  80      18.008  15.595 -87.690  1.00  0.00              
ATOM   2302  CG  ARG B  80      17.071  16.600 -87.039  1.00  0.00              
ATOM   2303  CD  ARG B  80      16.830  16.258 -85.581  1.00  0.00              
ATOM   2304  NE  ARG B  80      16.096  15.003 -85.441  1.00  0.00              
ATOM   2305  CZ  ARG B  80      15.794  14.437 -84.277  1.00  0.00              
ATOM   2306  NH1 ARG B  80      16.162  15.013 -83.141  1.00  0.00              
ATOM   2307  NH2 ARG B  80      15.124  13.294 -84.250  1.00  0.00              
ATOM   2308  H   ARG B  80      16.004  14.842 -89.059  1.00  0.00              
ATOM   2309  HA  ARG B  80      18.254  16.626 -89.572  1.00  0.00              
ATOM   2310 1HB  ARG B  80      17.730  14.584 -87.391  1.00  0.00              
ATOM   2311 2HB  ARG B  80      19.034  15.796 -87.382  1.00  0.00              
ATOM   2312 1HG  ARG B  80      17.520  17.590 -87.113  1.00  0.00              
ATOM   2313 2HG  ARG B  80      16.124  16.590 -87.579  1.00  0.00              
ATOM   2314 1HD  ARG B  80      17.791  16.164 -85.076  1.00  0.00              
ATOM   2315 2HD  ARG B  80      16.254  17.059 -85.120  1.00  0.00              
ATOM   2316  HE  ARG B  80      15.719  14.394 -86.154  1.00  0.00              
ATOM   2317 1HH1 ARG B  80      16.672  15.885 -83.163  1.00  0.00              
ATOM   2318 2HH1 ARG B  80      15.930  14.579 -82.260  1.00  0.00              
ATOM   2319 1HH2 ARG B  80      14.843  12.856 -85.117  1.00  0.00              
ATOM   2320 2HH2 ARG B  80      14.896  12.866 -83.364  1.00  0.00              
TER                                                                             
# All scores below are weighted scores, not raw scores.
#BEGIN_POSE_ENERGIES_TABLE v1b_redes8_4_take2_09_3dG_1.0Ent_AB_rpm_0024_0001.pdb
label fa_atr fa_rep fa_sol fa_intra_rep pro_close fa_pair hbond_sr_bb hbond_lr_bb hbond_bb_sc hbond_sc dslf_ss_dst dslf_cs_ang dslf_ss_dih dslf_ca_dih rama omega fa_dun p_aa_pp ref total
weights 0.8 0.44 0.65 0.004 1 0.49 0.585 1.17 1.17 1.1 0.5 2 5 5 0.2 0.5 0.56 0.32 1 NA
pose -588.965 72.0652 306.629 1.18877 0.713828 -15.905 -43.6858 -43.7771 -6.22434 -20.4356 0 0 0 0 -9.04253 2.806 141.671 -13.3344 -34.07 -250.366
LYS_p:NtermProteinFull_1 -1.9229 0.292392 1.42897 0.0116452 0 -0.0011549 0 0 0 0 0 0 0 0 0 0.0166169 3.4109 0 -0.65 2.58647
ARG_2 -3.38271 1.18593 1.77428 0.0235367 0 -0.442654 0 0 0 -0.282952 0 0 0 0 -0.121155 0.00200723 3.87198 -0.0904795 -0.98 1.55779
LEU_3 -3.52752 0.250736 1.12944 0.00708569 0 0 0 0 0 0 0 0 0 0 -0.0536669 0.176345 1.84174 -0.114017 -0.1 -0.389855
VAL_4 -2.70159 1.70873 1.00183 0.013922 0 0 0 0 0 0 0 0 0 0 -0.148625 0.0441727 1.0746 -0.21988 0.29 1.06315
LYS_5 -3.78405 0.483723 2.35124 0.0060827 0 -0.166755 0 0 0 -0.349667 0 0 0 0 0.135504 0.0196419 1.32168 0.0042048 -0.65 -0.628393
THR_6 -2.47461 0.332042 1.14655 0.00349447 0 -0.0140883 0 0 0 0 0 0 0 0 -0.0309968 0.000107349 0.502633 -0.0162786 -0.27 -0.821145
PHE_7 -6.41057 0.650649 1.82884 0.0246274 0 0 0 0 0 0 0 0 0 0 -0.0979637 0.00914765 0.576848 -0.0609913 0.63 -2.84941
ALA_8 -1.54388 0.224587 0.631929 0.000718733 0 0 0 0 0 0 0 0 0 0 -0.114459 0.00281084 0 0.0162227 0.16 -0.622068
PHE_9 -6.41631 1.10811 1.64908 0.0233728 0.125861 0 0 0 0 0 0 0 0 0 -0.116689 0.000266304 0.701832 -0.231081 0.63 -2.52556
PRO_10 -1.91441 0.376507 1.04075 0.00228418 0.132264 0 0 0 0 0 0 0 0 0 -0.0785306 0.00287839 0.836001 -0.116846 0.02 0.300891
ASN_11 -4.78761 0.318508 3.20896 0.00884202 0 -0.117867 0 0 -0.32017 0 0 0 0 0 0.509246 0.000371958 1.27065 -0.127682 -0.89 -0.926751
HIS_D_12 -6.56269 0.343778 2.83157 0.00573157 0 0.00595707 0 0 0 -0.395451 0 0 0 0 0.0663022 0.00431006 1.96455 -0.0464961 0.56 -1.22244
ARG_13 -4.09295 0.24046 3.1249 0.0126613 0 -0.763613 0 0 0 -0.0144248 0 0 0 0 0.0770201 0.000488 1.35849 -0.0835129 -0.98 -1.12048
GLU_14 -5.00105 0.400915 3.17979 0.00462705 0 -0.277007 0 0 -0.32017 0 0 0 0 0 -0.267281 0.0070026 1.77151 -0.141008 -0.81 -1.45268
ALA_15 -4.65129 0.683658 1.71874 0.000682535 0 0 0 0 0 0 0 0 0 0 -0.0919638 0.00246755 0 -0.126004 0.16 -2.30371
LEU_16 -5.11267 0.350705 2.34316 0.00700436 0 0 0 0 0 0 0 0 0 0 -0.106749 0.00397734 0.294432 -0.113694 -0.1 -2.43383
ASP_17 -4.18184 0.291552 2.85604 0.00274939 0 -0.360341 0 0 0 -0.0144248 0 0 0 0 -0.0460701 0.000588898 0.791105 0.0534292 -0.67 -1.27721
PHE_18 -6.5667 0.908305 1.48133 0.0238259 0 0 0 0 0 0 0 0 0 0 -0.0620143 0.00134158 0.508165 0.0462762 0.63 -3.02947
ALA_19 -3.83314 0.244616 1.52432 0.000730292 0 0 0 0 0 0 0 0 0 0 -0.158363 0.0010864 0 -0.16232 0.16 -2.22307
ASN_20 -4.61892 0.311565 3.77889 0.00377844 0 -0.230463 0 0 0 -1.5849 0 0 0 0 -0.0390564 0.015176 1.16214 0.0808659 -0.89 -2.01092
ARG_21 -5.11622 0.621371 3.19067 0.0101063 0 -0.029839 0 0 -0.336179 0 0 0 0 0 -0.183053 0.0114956 1.68859 -0.0866025 -0.98 -1.20966
VAL_22 -4.60345 0.294599 1.4203 0.0105404 0 0 0 0 0 0 0 0 0 0 -0.0799129 0.00852887 0.377587 0.0618668 0.29 -2.21994
ARG_23 -7.13411 0.429965 4.79578 0.012738 0 -0.78448 0 0 0 -0.467355 0 0 0 0 -0.179518 0.0016501 2.17191 -0.0768353 -0.98 -2.21026
ALA_24 -3.77002 0.435828 2.18152 0.000708809 0 0 0 0 0 0 0 0 0 0 -0.181696 0.00845615 0 -0.15362 0.16 -1.31882
LEU_25 -6.03122 0.686957 2.54722 0.00845778 0 0 0 0 0 0 0 0 0 0 -0.0558926 2.42934e-05 1.18637 -0.101682 -0.1 -1.85976
ALA_26 -4.87057 0.385222 2.06127 0.000763826 0 0 0 0 0 0 0 0 0 0 -0.133685 0.000106389 0 -0.15519 0.16 -2.55208
GLU_27 -4.82821 0.525467 3.54031 0.00646705 0 -0.524754 0 0 0 -0.737055 0 0 0 0 -0.225402 0.000895634 1.17257 -0.121431 -0.81 -2.00113
ARG_28 -3.90189 0.496012 2.74229 0.0110303 0 -0.0819521 0 0 0 0 0 0 0 0 -0.187082 0.0158029 1.89022 -0.0839971 -0.98 -0.079573
GLU_29 -3.98983 0.455812 2.72613 0.00962902 0 -0.282726 0 0 -0.0364068 -0.0392405 0 0 0 0 -0.170505 5.0016e-06 1.35613 -0.00778488 -0.81 -0.788792
ASN_30 -1.87058 0.126454 1.3118 0.005488 0 -0.0351095 0 0 0 0 0 0 0 0 -0.298796 0.0105904 0.821007 -0.509018 -0.89 -1.32816
HIS_31 -5.30713 0.479197 2.65593 0.00300369 0 -0.160392 0 0 -0.00940039 -0.198702 0 0 0 0 0.111608 0.0810853 2.75473 -0.25427 0.56 0.715651
HIS_32 -4.61728 0.280621 1.77394 0.00391753 0.0441285 0.00133552 0 0 0 -0.352144 0 0 0 0 -0.089713 0.000184898 0.777073 0.0145295 0.56 -1.60341
PRO_33 -3.61066 0.96245 0.732037 0.0061376 0.0557663 0 0 0 0 0 0 0 0 0 0.454203 0.378788 0.63233 0.0577895 0.02 -0.311162
ARG_34 -4.35816 0.193716 2.74682 0.00738936 0 -0.448548 0 0 0 -0.589204 0 0 0 0 -0.00281577 0.00323777 1.66249 0.0682675 -0.98 -1.69681
VAL_35 -3.72909 0.492868 1.34707 0.0130977 0 0 0 0 0 0 0 0 0 0 -0.183434 0.041855 0.0641218 -0.291072 0.29 -1.95458
THR_36 -3.0934 0.342841 2.00507 0.00609393 0 -0.0825304 0 0 0 -0.00738988 0 0 0 0 0.0604575 0.0107714 0.0314251 -0.0137254 -0.27 -1.01039
ALA_37 -2.83809 0.046552 1.10579 0.000741291 0 0 0 0 0 0 0 0 0 0 0.16625 0.0131465 0 0.257834 0.16 -1.08777
GLU_38 -3.90207 0.245853 2.3923 0.00677922 0 -0.461183 0 0 0 -0.604789 0 0 0 0 0.269086 0.000709787 0.90574 0.260943 -0.81 -1.69663
PHE_39 -3.58886 0.215986 1.10546 0.0257648 0 0 0 0 0 0 0 0 0 0 -0.123379 0.022243 0.661434 0.0541003 0.63 -0.997248
GLY_40 -2.67539 0.221609 1.34167 2.47876e-05 0 0 0 0 0 0 0 0 0 0 -0.259269 7.96809e-05 0 -0.664486 -0.17 -2.20576
ARG_41 -4.6084 0.551473 2.78052 0.0118986 0 -0.248705 0 0 0 -0.604789 0 0 0 0 0.050324 0.115549 1.51636 -0.111813 -0.98 -1.52759
VAL_42 -4.67337 0.699477 1.48907 0.0133345 0 0 0 0 0 0 0 0 0 0 -0.180181 0.0574413 0.105909 -0.386208 0.29 -2.58453
THR_43 -3.56064 0.291035 2.05518 0.00552375 0 -0.0491488 0 0 0 0 0 0 0 0 -0.0219789 0.000123215 0.0810338 -0.0657435 -0.27 -1.53461
VAL_44 -3.91779 0.203281 1.28832 0.00980029 0 0 0 0 0 0 0 0 0 0 -0.213183 0.00202713 0.225288 -0.377569 0.29 -2.48983
GLU_45 -5.60114 0.62733 3.38365 0.00431327 0 -0.601765 0 0 0 -0.872157 0 0 0 0 0.0352813 0.005241 1.53302 0.12185 -0.81 -2.17437
TRP_46 -9.09015 1.03609 2.90569 0.0204857 0 0 0 0 0 -0.114766 0 0 0 0 -0.0184281 0.177361 1.22264 -0.0202973 0.91 -2.97138
TRP_47 -5.09959 0.190157 2.3538 0.0242494 0 0 0 0 -0.00940039 0 0 0 0 0 -0.0392796 0.000185128 1.38673 -0.241487 0.91 -0.524634
THR_48 -4.23896 0.203697 2.87696 0.00546352 0 -0.184941 0 0 0 -0.563386 0 0 0 0 0.0827297 0.0108608 0.0499528 0.101649 -0.27 -1.92598
HIS_D_49 -1.89196 0.314691 0.99904 0.00669138 0 0.0157597 0 0 0 0 0 0 0 0 0.141528 0.0180268 0.588073 0.0787586 0.56 0.830607
SER_50 -1.41313 0.13751 0.819447 0.0014246 0 -0.0145594 0 0 0 0 0 0 0 0 -0.117896 0.00305539 0.575995 0.0362808 -0.37 -0.34187
ALA_51 -1.93235 0.327379 0.836853 0.000965926 0 0 0 0 0 0 0 0 0 0 -0.196083 0.00128677 0 -0.0255385 0.16 -0.827488
GLY_52 -1.2285 0.127857 0.755914 2.41479e-05 0 0 0 0 0 0 0 0 0 0 -0.277275 0.00128756 0 -0.48934 -0.17 -1.28004
GLY_53 -2.42142 0.41474 1.3417 0.000134037 0 0 0 0 0 0 0 0 0 0 0.261636 0.0178472 0 -0.789496 -0.17 -1.34486
VAL_54 -3.16084 0.118969 1.60579 0.0130786 0 0 0 0 0 0 0 0 0 0 -0.214631 0.000380897 0.0821783 -0.194524 0.29 -1.4596
THR_55 -4.08588 0.272608 2.92841 0.00524788 0 -0.0733258 0 0 -0.698729 -0.440199 0 0 0 0 -0.087345 1.03139e-05 0.0435806 -0.412435 -0.27 -2.81806
GLU_56 -3.1043 0.215975 2.39471 0.00906283 0 -0.361307 0 0 0 -0.342929 0 0 0 0 -0.208264 0.00042861 2.79094 -0.110247 -0.81 0.474079
LYS_57 -4.67157 0.667532 3.29097 0.0083456 0 -0.611652 0 0 -0.123146 -0.0628844 0 0 0 0 -0.198783 0.000845571 1.75012 -0.0408264 -0.65 -0.641044
ASP_58 -7.31188 0.615185 5.00771 0.00301194 0 -0.3192 0 0 -0.61199 -1.20229 0 0 0 0 -0.111138 0.00620825 1.1889 0.0418407 -0.67 -3.36365
ARG_59 -6.03242 0.293976 4.03264 0.0108776 0 -0.265515 0 0 0 -0.341749 0 0 0 0 -0.222647 0.0219983 1.9929 -0.0915119 -0.98 -1.58145
GLU_60 -4.78292 0.339622 3.09335 0.00820215 0 -0.284276 0 0 0 -0.0236439 0 0 0 0 -0.186462 0.0001843 1.2905 -0.111435 -0.81 -1.46688
MET_61 -7.01001 1.14998 2.5205 0.00375536 0 0 0 0 0 0 0 0 0 0 -0.119701 0.00711289 1.32513 -0.10545 -0.34 -2.56868
ALA_62 -3.77343 0.324162 1.89878 0.000742023 0 0 0 0 0 0 0 0 0 0 -0.106028 7.19912e-08 0 -0.141948 0.16 -1.63772
ARG_63 -4.34764 0.255839 2.82891 0.0114749 0 -0.261458 0 0 0 -0.00117995 0 0 0 0 -0.196169 0.00134957 1.53548 -0.0807796 -0.98 -1.23417
LEU_64 -4.40431 0.382399 1.7908 0.00795172 0 0 0 0 0 0 0 0 0 0 -0.141151 0.0103732 0.166252 -0.095373 -0.1 -2.38306
THR_65 -4.8097 0.501464 2.56774 0.00907883 0 0.0247583 0 0 0 -0.114766 0 0 0 0 0.0136532 0.00428901 0.180942 0.071655 -0.27 -1.82089
ASP_66 -4.28601 0.463851 3.29653 0.0042482 0 -0.32689 0 0 0 -0.349667 0 0 0 0 -0.136514 0.00164799 1.03034 0.0185075 -0.67 -0.953958
ALA_67 -2.90294 0.651037 1.67115 0.000843289 0 0 0 0 0 0 0 0 0 0 -0.209615 0.000288666 0 -0.136984 0.16 -0.766222
LEU_68 -5.36272 1.30321 2.9775 0.00538101 0 0 0 0 -0.432359 0 0 0 0 0 -0.0793311 0.0025711 0.384261 0.00312174 -0.1 -1.29837
LEU_69 -3.76932 0.982982 1.72697 0.00567854 0 0 0 0 0 0 0 0 0 0 -0.167946 0.012263 0.379402 -0.0810795 -0.1 -1.01106
GLN_70 -2.97637 1.58223 2.67383 0.0440349 0 -0.029839 0 0 -0.0961803 0 0 0 0 0 0.128931 5.93416e-06 5.44549 -0.21813 -0.97 5.584
ARG_p:CtermProteinFull_71 -1.80549 0.106893 1.41776 0.0110796 0 -0.0634895 0 0 0 0 0 0 0 0 0 0 2.0536 0 -0.98 0.740345
LYS_p:NtermProteinFull_72 -1.92298 0.29304 1.42902 0.0116465 0 -0.00115236 0 0 0 0 0 0 0 0 0 0.0166212 3.40911 0 -0.65 2.58531
ARG_73 -3.38246 1.18872 1.77429 0.0235252 0 -0.442657 0 0 0 -0.282819 0 0 0 0 -0.121286 0.00201445 3.86212 -0.0904926 -0.98 1.55095
LEU_74 -3.52722 0.250469 1.12932 0.00707705 0 0 0 0 0 0 0 0 0 0 -0.0535504 0.177937 1.8352 -0.113939 -0.1 -0.39471
VAL_75 -2.70392 1.71679 1.00056 0.0139165 0 0 0 0 0 0 0 0 0 0 -0.148587 0.043439 1.07348 -0.219975 0.29 1.06571
LYS_76 -3.80048 0.483595 2.35483 0.00607357 0 -0.166837 0 0 0 -0.349651 0 0 0 0 0.135569 0.0191363 1.3202 0.00416254 -0.65 -0.643399
THR_77 -2.492 0.379766 1.15215 0.00348963 0 -0.0153268 0 0 0 0 0 0 0 0 -0.0310602 0.00010677 0.5009 -0.0161112 -0.27 -0.788088
PHE_78 -6.41064 0.651095 1.82905 0.0246011 0 0 0 0 0 0 0 0 0 0 -0.0971106 0.00923788 0.576893 -0.0603138 0.63 -2.84719
ALA_79 -1.54361 0.224154 0.631801 0.000718929 0 0 0 0 0 0 0 0 0 0 -0.114968 0.00278639 0 0.0159296 0.16 -0.623184
PHE_80 -6.4151 1.10847 1.65251 0.0233596 0.124213 0 0 0 0 0 0 0 0 0 -0.11684 0.000273669 0.698922 -0.230622 0.63 -2.52482
PRO_81 -1.74121 0.388496 0.907116 0.00229411 0.130612 0 0 0 0 0 0 0 0 0 -0.07857 0.00283473 0.835401 -0.116655 0.02 0.35032
ASN_82 -4.64007 0.337932 2.96698 0.0120521 0 -0.0391287 0 0 -0.399989 0 0 0 0 0 0.508144 0.000383541 0.348522 -0.127766 -0.89 -1.92294
HIS_D_83 -6.95802 0.776731 3.11865 0.00571414 0 -0.0204655 0 0 0 -0.352144 0 0 0 0 0.0663491 0.00439032 1.9624 -0.0465274 0.56 -0.882927
ARG_84 -4.83416 0.591537 3.83935 0.0102414 0 -0.340768 0 0 0 -0.650056 0 0 0 0 0.0790578 0.000563479 1.81579 -0.0833782 -0.98 -0.551831
GLU_85 -4.5436 0.367087 2.72296 0.00464076 0 -0.0189243 0 0 -0.399989 0 0 0 0 0 -0.267557 0.00704785 1.77341 -0.140871 -0.81 -1.30579
ALA_86 -4.71119 0.68361 1.74101 0.000682298 0 0 0 0 0 0 0 0 0 0 -0.0915623 0.00240598 0 -0.125658 0.16 -2.3407
GLY_87 -3.65414 0.448004 2.24498 2.53891e-05 0 0 0 0 0 0 0 0 0 0 0.103463 0.00399852 0 0.2761 -0.17 -0.747566
ASP_88 -4.16281 0.292007 2.82255 0.00275129 0 -0.360465 0 0 0 0 0 0 0 0 -0.0463735 0.000674217 0.791513 0.0535208 -0.67 -1.27664
PHE_89 -6.56315 0.908646 1.48225 0.0238072 0 0 0 0 0 0 0 0 0 0 -0.0620007 0.00119664 0.508733 0.0462419 0.63 -3.02428
MET_90 -5.10128 1.52538 1.90373 0.00386803 0 0 0 0 0 0 0 0 0 0 -0.0654531 0.00098582 1.64289 -0.065679 -0.34 -0.495559
ASN_91 -4.08959 0.300496 3.22855 0.00378003 0 -0.239568 0 0 0 -1.20454 0 0 0 0 -0.0390993 0.0149564 1.16261 0.0808969 -0.89 -1.67151
ARG_92 -5.07785 0.621445 3.17831 0.0100878 0 -0.029846 0 0 -0.366369 0 0 0 0 0 -0.183172 0.0118804 1.68764 -0.0866866 -0.98 -1.21457
VAL_93 -4.7725 0.319814 1.32446 0.0105515 0 0 0 0 0 0 0 0 0 0 -0.0797771 0.0089713 0.377274 0.06145 0.29 -2.45976
GLY_94 -3.04616 0.380666 1.54783 3.46566e-05 0 0 0 0 0 0 0 0 0 0 0.117033 0.00155575 0 0.273979 -0.17 -0.895065
ALA_95 -3.58803 0.434441 2.07954 0.000707853 0 0 0 0 0 0 0 0 0 0 -0.181241 0.00862405 0 -0.153552 0.16 -1.23951
LEU_96 -6.02696 0.687082 2.54307 0.00846016 0 0 0 0 0 0 0 0 0 0 -0.055612 2.76294e-05 1.18437 -0.101601 -0.1 -1.86117
ALA_97 -4.83276 0.385947 2.05379 0.000762139 0 0 0 0 0 0 0 0 0 0 -0.133467 0.000149403 0 -0.155142 0.16 -2.52072
GLU_98 -3.36842 0.230682 2.08646 0.0053419 0 -0.108286 0 0 0 0 0 0 0 0 -0.225406 0.000986806 0.892562 -0.121439 -0.81 -1.41753
ARG_99 -3.89992 0.495792 2.74031 0.0110494 0 -0.0819675 0 0 0 0 0 0 0 0 -0.187085 0.0154605 1.89037 -0.0839505 -0.98 -0.0799435
GLU_100 -3.98999 0.456833 2.72614 0.00961604 0 -0.282752 0 0 -0.0379052 -0.0409664 0 0 0 0 -0.170457 1.57654e-06 1.35624 -0.00773664 -0.81 -0.790978
ASN_101 -1.8704 0.126506 1.31156 0.00548781 0 -0.0350964 0 0 0 0 0 0 0 0 -0.298759 0.0107538 0.821429 -0.509127 -0.89 -1.32765
HIS_102 -5.30742 0.478679 2.65613 0.00299958 0 -0.160402 0 0 -0.00949605 -0.200661 0 0 0 0 0.111102 0.0806327 2.76442 -0.254508 0.56 0.721475
HIS_103 -4.46197 0.290898 1.72607 0.00391531 0.0457514 0.00121419 0 0 0 -0.395451 0 0 0 0 -0.0899634 0.000137415 0.778089 0.0142457 0.56 -1.52707
PRO_104 -3.87238 1.18759 0.71199 0.00613307 0.0552314 0 0 0 0 0 0 0 0 0 0.454728 0.381575 0.638758 0.0582281 0.02 -0.358148
ARG_105 -4.5501 0.204789 2.80117 0.00740432 0 -0.457824 0 0 0 -0.588014 0 0 0 0 -0.00316877 0.00305503 1.66195 0.0684101 -0.98 -1.83233
LEU_106 -4.75458 1.73159 1.38216 0.00704667 0 0 0 0 0 0 0 0 0 0 -0.0871384 0.0412642 0.835032 -0.135283 -0.1 -1.07991
THR_107 -3.04356 0.35404 2.04353 0.00605725 0 -0.0840068 0 0 0 -0.00738988 0 0 0 0 0.0603345 0.00996881 0.0313941 -0.0132544 -0.27 -0.912887
MET_108 -4.80763 0.623255 1.85465 0.010125 0 0 0 0 0 0 0 0 0 0 -0.0273094 0.0131646 1.80075 0.0242512 -0.34 -0.848746
GLU_109 -4.01577 0.24845 2.4455 0.00677033 0 -0.451881 0 0 0 -0.626124 0 0 0 0 0.271411 0.000787949 0.907396 0.261706 -0.81 -1.76176
PHE_110 -3.7594 0.347401 1.15946 0.0241764 0 0 0 0 0 0 0 0 0 0 -0.12347 0.0229857 0.381478 0.0541382 0.63 -1.26323
GLY_111 -2.67238 0.219144 1.33914 2.50439e-05 0 0 0 0 0 0 0 0 0 0 -0.259249 0.000109573 0 -0.665428 -0.17 -2.20864
ARG_112 -4.63346 0.551218 2.80628 0.0118899 0 -0.246718 0 0 0 -0.626124 0 0 0 0 0.0496956 0.116685 1.51738 -0.111967 -0.98 -1.54512
VAL_113 -4.66496 0.634736 1.54421 0.0133054 0 0 0 0 0 0 0 0 0 0 -0.180245 0.0586831 0.104844 -0.386213 0.29 -2.58563
THR_114 -3.53242 0.298379 2.02778 0.00424903 0 -0.050184 0 0 0 0 0 0 0 0 -0.0219764 0.000172257 0.344585 -0.0658617 -0.27 -1.26528
VAL_115 -4.10433 0.230512 1.24092 0.00980869 0 0 0 0 0 0 0 0 0 0 -0.213275 0.00203799 0.224944 -0.378041 0.29 -2.69743
GLU_116 -5.59844 0.625943 3.38641 0.00431967 0 -0.602121 0 0 0 -0.870833 0 0 0 0 0.0353306 0.00553242 1.53377 0.121976 -0.81 -2.16811
TRP_117 -9.0902 1.03699 2.90581 0.020511 0 0 0 0 0 -0.117533 0 0 0 0 -0.0184059 0.175866 1.22484 -0.0203037 0.91 -2.97242
TRP_118 -5.10071 0.190501 2.35537 0.0242257 0 0 0 0 -0.00949605 0 0 0 0 0 -0.0393616 0.000159964 1.39566 -0.241503 0.91 -0.515165
THR_119 -4.23963 0.203731 2.87753 0.00547511 0 -0.184903 0 0 0 -0.563349 0 0 0 0 0.0827736 0.0107725 0.0513471 0.101723 -0.27 -1.92452
HIS_D_120 -1.89213 0.315114 0.999208 0.00669097 0 0.0157627 0 0 0 0 0 0 0 0 0.141742 0.0181917 0.587278 0.0787674 0.56 0.830626
SER_121 -1.41308 0.137658 0.819394 0.00142755 0 -0.0145276 0 0 0 0 0 0 0 0 -0.118322 0.00326828 0.574383 0.0359577 -0.37 -0.343842
ALA_122 -1.93279 0.32828 0.836972 0.000966811 0 0 0 0 0 0 0 0 0 0 -0.195527 0.00111021 0 -0.0247753 0.16 -0.825764
GLY_123 -1.22857 0.127868 0.755882 2.39747e-05 0 0 0 0 0 0 0 0 0 0 -0.277358 0.00123583 0 -0.489793 -0.17 -1.28071
GLY_124 -2.42197 0.415504 1.34206 0.000134237 0 0 0 0 0 0 0 0 0 0 0.260865 0.0184727 0 -0.789663 -0.17 -1.3446
VAL_125 -3.16128 0.119105 1.60571 0.0130589 0 0 0 0 0 0 0 0 0 0 -0.214898 0.000419188 0.0831058 -0.194352 0.29 -1.45914
THR_126 -4.08589 0.272614 2.92841 0.00524722 0 -0.0733339 0 0 -0.698757 -0.441281 0 0 0 0 -0.0872404 1.42929e-05 0.0436649 -0.412445 -0.27 -2.819
GLU_127 -3.10379 0.215865 2.39439 0.0090405 0 -0.361332 0 0 0 -0.342906 0 0 0 0 -0.208608 0.000476754 2.79119 -0.110385 -0.81 0.47395
LYS_128 -4.671 0.667202 3.29068 0.00834415 0 -0.611684 0 0 -0.124672 -0.0646158 0 0 0 0 -0.199042 0.000755996 1.75064 -0.0408164 -0.65 -0.644207
ASP_129 -7.31215 0.614241 5.00796 0.00301178 0 -0.319185 0 0 -0.61199 -1.20529 0 0 0 0 -0.110777 0.00627756 1.18934 0.0420018 -0.67 -3.36656
ARG_130 -6.03226 0.294282 4.03245 0.010891 0 -0.265564 0 0 0 -0.341738 0 0 0 0 -0.222799 0.0223417 1.99019 -0.0915962 -0.98 -1.58381
GLU_131 -4.78296 0.339954 3.09345 0.00818208 0 -0.284292 0 0 0 -0.0236494 0 0 0 0 -0.186725 0.000178392 1.29317 -0.111513 -0.81 -1.46421
MET_132 -7.01019 1.15017 2.52069 0.00375033 0 0 0 0 0 0 0 0 0 0 -0.11967 0.00675321 1.32357 -0.105424 -0.34 -2.57035
ALA_133 -3.77336 0.324297 1.89875 0.000744384 0 0 0 0 0 0 0 0 0 0 -0.107636 2.08631e-05 0 -0.142118 0.16 -1.6393
ARG_134 -4.34796 0.256031 2.82904 0.0114718 0 -0.261455 0 0 0 -0.00116849 0 0 0 0 -0.196079 0.00144476 1.53445 -0.0807454 -0.98 -1.23496
LEU_135 -4.40428 0.382775 1.79085 0.00794942 0 0 0 0 0 0 0 0 0 0 -0.141315 0.0103185 0.165676 -0.0950659 -0.1 -2.38309
THR_136 -4.80991 0.502277 2.56787 0.00906164 0 0.0247506 0 0 0 -0.117533 0 0 0 0 0.0136217 0.00402115 0.183717 0.0714881 -0.27 -1.82063
ASP_137 -4.28608 0.464159 3.29651 0.0042452 0 -0.326909 0 0 0 -0.349651 0 0 0 0 -0.136506 0.00173377 1.03228 0.0185731 -0.67 -0.951652
ALA_138 -2.90302 0.651238 1.67135 0.000844647 0 0 0 0 0 0 0 0 0 0 -0.209149 0.000257222 0 -0.137007 0.16 -0.765493
LEU_139 -5.36284 1.3033 2.97797 0.00538253 0 0 0 0 -0.468956 0 0 0 0 0 -0.0796335 0.00242268 0.387867 0.00291428 -0.1 -1.33157
LEU_140 -3.76904 0.982695 1.72662 0.00567931 0 0 0 0 0 0 0 0 0 0 -0.168123 0.0125797 0.380956 -0.0808214 -0.1 -1.00945
GLN_141 -2.9762 1.58125 2.67387 0.0440748 0 -0.029846 0 0 -0.102587 0 0 0 0 0 0.132216 6.80287e-06 5.44163 -0.216716 -0.97 5.5777
ARG_p:CtermProteinFull_142 -1.80534 0.10678 1.4175 0.0110592 0 -0.0635861 0 0 0 0 0 0 0 0 0 0 2.05506 0 -0.98 0.741475
#END_POSE_ENERGIES_TABLE v1b_redes8_4_take2_09_3dG_1.0Ent_AB_rpm_0024_0001.pdb
