# Supplementary material for: A Generic Program for Multistate Protein Design
Source: PLoS One. 2011 Jul 6;6(7):e20937. doi: 10.1371/journal.pone.0020937 (PMC3130737; doi:10.1371/journal.pone.0020937)
Supplement: File S2 — Design models generated by this study for both the heterodimerization task and the orthogonal interface redesign task. (BZ2) [file pone.0020937.s002.bz2 › SupplementaryMaterials/select_heterodimer_designs/design1/redocked_v1b_redes8_4_take2_09_3dG_1.0Ent_BB.pdb]

ATOM      1  N   LYS A  10       0.838  40.160 -67.579  1.00  0.00              
ATOM      2  CA  LYS A  10      -0.121  41.140 -68.077  1.00  0.00              
ATOM      3  C   LYS A  10      -0.185  41.060 -69.603  1.00  0.00              
ATOM      4  O   LYS A  10       0.710  41.544 -70.294  1.00  0.00              
ATOM      5  CB  LYS A  10       0.307  42.540 -67.641  1.00  0.00              
ATOM      6  CG  LYS A  10      -0.743  43.611 -67.857  1.00  0.00              
ATOM      7  CD  LYS A  10      -1.989  43.333 -67.034  1.00  0.00              
ATOM      8  CE  LYS A  10      -2.969  44.485 -67.134  1.00  0.00              
ATOM      9  NZ  LYS A  10      -3.291  44.798 -68.551  1.00  0.00              
ATOM     10 1H   LYS A  10       1.633  40.461 -67.052  1.00  0.00              
ATOM     11 2H   LYS A  10       0.538  39.441 -66.953  1.00  0.00              
ATOM     12 3H   LYS A  10       1.329  39.571 -68.220  1.00  0.00              
ATOM     13  HA  LYS A  10      -1.116  40.911 -67.693  1.00  0.00              
ATOM     14 1HB  LYS A  10       0.554  42.483 -66.581  1.00  0.00              
ATOM     15 2HB  LYS A  10       1.203  42.792 -68.208  1.00  0.00              
ATOM     16 1HG  LYS A  10      -0.321  44.574 -67.566  1.00  0.00              
ATOM     17 2HG  LYS A  10      -1.002  43.634 -68.915  1.00  0.00              
ATOM     18 1HD  LYS A  10      -2.454  42.419 -67.406  1.00  0.00              
ATOM     19 2HD  LYS A  10      -1.694  43.191 -65.994  1.00  0.00              
ATOM     20 1HE  LYS A  10      -3.878  44.208 -66.602  1.00  0.00              
ATOM     21 2HE  LYS A  10      -2.521  45.357 -66.657  1.00  0.00              
ATOM     22 1HZ  LYS A  10      -3.944  45.568 -68.586  1.00  0.00              
ATOM     23 2HZ  LYS A  10      -2.445  45.052 -69.041  1.00  0.00              
ATOM     24 3HZ  LYS A  10      -3.703  43.987 -68.989  1.00  0.00              
ATOM     25  N   ARG A  11      -1.250  40.455 -70.122  1.00  0.00              
ATOM     26  CA  ARG A  11      -1.403  40.283 -71.562  1.00  0.00              
ATOM     27  C   ARG A  11      -2.846  40.464 -71.999  1.00  0.00              
ATOM     28  O   ARG A  11      -3.772  40.302 -71.205  1.00  0.00              
ATOM     29  CB  ARG A  11      -0.930  38.887 -71.945  1.00  0.00              
ATOM     30  CG  ARG A  11      -1.656  37.807 -71.164  1.00  0.00              
ATOM     31  CD  ARG A  11      -0.945  36.478 -71.244  1.00  0.00              
ATOM     32  NE  ARG A  11      -1.725  35.402 -70.636  1.00  0.00              
ATOM     33  CZ  ARG A  11      -2.033  35.330 -69.346  1.00  0.00              
ATOM     34  NH1 ARG A  11      -1.629  36.274 -68.507  1.00  0.00              
ATOM     35  NH2 ARG A  11      -2.745  34.307 -68.891  1.00  0.00              
ATOM     36  H   ARG A  11      -1.970  40.106 -69.506  1.00  0.00              
ATOM     37  HA  ARG A  11      -0.827  41.045 -72.088  1.00  0.00              
ATOM     38 1HB  ARG A  11      -1.106  38.773 -73.014  1.00  0.00              
ATOM     39 2HB  ARG A  11       0.141  38.849 -71.747  1.00  0.00              
ATOM     40 1HG  ARG A  11      -1.719  38.116 -70.120  1.00  0.00              
ATOM     41 2HG  ARG A  11      -2.661  37.701 -71.573  1.00  0.00              
ATOM     42 1HD  ARG A  11      -0.769  36.233 -72.291  1.00  0.00              
ATOM     43 2HD  ARG A  11       0.009  36.555 -70.724  1.00  0.00              
ATOM     44  HE  ARG A  11      -2.137  34.583 -71.064  1.00  0.00              
ATOM     45 1HH1 ARG A  11      -1.085  37.052 -68.851  1.00  0.00              
ATOM     46 2HH1 ARG A  11      -1.868  36.211 -67.528  1.00  0.00              
ATOM     47 1HH2 ARG A  11      -3.051  33.585 -69.529  1.00  0.00              
ATOM     48 2HH2 ARG A  11      -2.977  34.254 -67.910  1.00  0.00              
ATOM     49  N   LEU A  12      -3.018  40.797 -73.274  1.00  0.00              
ATOM     50  CA  LEU A  12      -4.329  41.001 -73.881  1.00  0.00              
ATOM     51  C   LEU A  12      -4.649  39.675 -74.559  1.00  0.00              
ATOM     52  O   LEU A  12      -3.973  39.285 -75.516  1.00  0.00              
ATOM     53  CB  LEU A  12      -4.227  42.132 -74.896  1.00  0.00              
ATOM     54  CG  LEU A  12      -5.493  42.738 -75.487  1.00  0.00              
ATOM     55  CD1 LEU A  12      -6.456  43.161 -74.388  1.00  0.00              
ATOM     56  CD2 LEU A  12      -5.086  43.928 -76.337  1.00  0.00              
ATOM     57  H   LEU A  12      -2.190  40.912 -73.841  1.00  0.00              
ATOM     58  HA  LEU A  12      -5.061  41.221 -73.104  1.00  0.00              
ATOM     59 1HB  LEU A  12      -3.745  42.885 -74.274  1.00  0.00              
ATOM     60 2HB  LEU A  12      -3.570  41.872 -75.726  1.00  0.00              
ATOM     61  HG  LEU A  12      -5.940  41.985 -76.136  1.00  0.00              
ATOM     62 1HD1 LEU A  12      -7.353  43.591 -74.835  1.00  0.00              
ATOM     63 2HD1 LEU A  12      -6.731  42.292 -73.790  1.00  0.00              
ATOM     64 3HD1 LEU A  12      -5.977  43.904 -73.751  1.00  0.00              
ATOM     65 1HD2 LEU A  12      -5.975  44.383 -76.775  1.00  0.00              
ATOM     66 2HD2 LEU A  12      -4.571  44.661 -75.715  1.00  0.00              
ATOM     67 3HD2 LEU A  12      -4.419  43.596 -77.133  1.00  0.00              
ATOM     68  N   VAL A  13      -5.697  39.007 -74.088  1.00  0.00              
ATOM     69  CA  VAL A  13      -6.037  37.673 -74.557  1.00  0.00              
ATOM     70  C   VAL A  13      -7.471  37.486 -75.027  1.00  0.00              
ATOM     71  O   VAL A  13      -8.405  38.076 -74.479  1.00  0.00              
ATOM     72  CB  VAL A  13      -5.782  36.647 -73.425  1.00  0.00              
ATOM     73  CG1 VAL A  13      -5.917  35.227 -73.950  1.00  0.00              
ATOM     74  CG2 VAL A  13      -4.411  36.875 -72.814  1.00  0.00              
ATOM     75  H   VAL A  13      -6.274  39.442 -73.382  1.00  0.00              
ATOM     76  HA  VAL A  13      -5.470  37.410 -75.451  1.00  0.00              
ATOM     77  HB  VAL A  13      -6.515  36.803 -72.634  1.00  0.00              
ATOM     78 1HG1 VAL A  13      -5.735  34.521 -73.140  1.00  0.00              
ATOM     79 2HG1 VAL A  13      -6.923  35.078 -74.341  1.00  0.00              
ATOM     80 3HG1 VAL A  13      -5.190  35.062 -74.745  1.00  0.00              
ATOM     81 1HG2 VAL A  13      -4.241  36.150 -72.019  1.00  0.00              
ATOM     82 2HG2 VAL A  13      -3.647  36.757 -73.583  1.00  0.00              
ATOM     83 3HG2 VAL A  13      -4.359  37.883 -72.402  1.00  0.00              
ATOM     84  N   LYS A  14      -7.632  36.632 -76.033  1.00  0.00              
ATOM     85  CA  LYS A  14      -8.942  36.289 -76.562  1.00  0.00              
ATOM     86  C   LYS A  14      -8.859  34.932 -77.241  1.00  0.00              
ATOM     87  O   LYS A  14      -7.859  34.605 -77.887  1.00  0.00              
ATOM     88  CB  LYS A  14      -9.433  37.332 -77.571  1.00  0.00              
ATOM     89  CG  LYS A  14     -10.800  36.995 -78.169  1.00  0.00              
ATOM     90  CD  LYS A  14     -11.326  38.111 -79.054  1.00  0.00              
ATOM     91  CE  LYS A  14     -12.598  37.688 -79.772  1.00  0.00              
ATOM     92  NZ  LYS A  14     -13.170  38.803 -80.573  1.00  0.00              
ATOM     93  H   LYS A  14      -6.811  36.209 -76.441  1.00  0.00              
ATOM     94  HA  LYS A  14      -9.661  36.214 -75.746  1.00  0.00              
ATOM     95 1HB  LYS A  14      -9.480  38.287 -77.046  1.00  0.00              
ATOM     96 2HB  LYS A  14      -8.684  37.390 -78.361  1.00  0.00              
ATOM     97 1HG  LYS A  14     -10.704  36.084 -78.761  1.00  0.00              
ATOM     98 2HG  LYS A  14     -11.502  36.825 -77.354  1.00  0.00              
ATOM     99 1HD  LYS A  14     -11.530  38.982 -78.430  1.00  0.00              
ATOM    100 2HD  LYS A  14     -10.560  38.363 -79.788  1.00  0.00              
ATOM    101 1HE  LYS A  14     -12.359  36.852 -80.427  1.00  0.00              
ATOM    102 2HE  LYS A  14     -13.322  37.366 -79.023  1.00  0.00              
ATOM    103 1HZ  LYS A  14     -14.012  38.488 -81.035  1.00  0.00              
ATOM    104 2HZ  LYS A  14     -13.390  39.578 -79.963  1.00  0.00              
ATOM    105 3HZ  LYS A  14     -12.497  39.100 -81.265  1.00  0.00              
ATOM    106  N   THR A  15      -9.904  34.132 -77.074  1.00  0.00              
ATOM    107  CA  THR A  15      -9.960  32.827 -77.709  1.00  0.00              
ATOM    108  C   THR A  15     -10.979  32.896 -78.835  1.00  0.00              
ATOM    109  O   THR A  15     -12.004  33.580 -78.728  1.00  0.00              
ATOM    110  CB  THR A  15     -10.370  31.723 -76.721  1.00  0.00              
ATOM    111  OG1 THR A  15     -11.655  32.027 -76.164  1.00  0.00              
ATOM    112  CG2 THR A  15      -9.343  31.603 -75.608  1.00  0.00              
ATOM    113  H   THR A  15     -10.676  34.431 -76.496  1.00  0.00              
ATOM    114  HA  THR A  15      -8.988  32.583 -78.138  1.00  0.00              
ATOM    115  HB  THR A  15     -10.440  30.776 -77.256  1.00  0.00              
ATOM    116  HG1 THR A  15     -12.046  31.226 -75.808  1.00  0.00              
ATOM    117 1HG2 THR A  15      -9.647  30.817 -74.917  1.00  0.00              
ATOM    118 2HG2 THR A  15      -8.371  31.356 -76.035  1.00  0.00              
ATOM    119 3HG2 THR A  15      -9.275  32.550 -75.074  1.00  0.00              
ATOM    120  N   PHE A  16     -10.674  32.205 -79.924  1.00  0.00              
ATOM    121  CA  PHE A  16     -11.533  32.155 -81.095  1.00  0.00              
ATOM    122  C   PHE A  16     -11.910  30.701 -81.328  1.00  0.00              
ATOM    123  O   PHE A  16     -11.043  29.825 -81.345  1.00  0.00              
ATOM    124  CB  PHE A  16     -10.791  32.713 -82.309  1.00  0.00              
ATOM    125  CG  PHE A  16     -10.400  34.158 -82.168  1.00  0.00              
ATOM    126  CD1 PHE A  16      -9.299  34.530 -81.395  1.00  0.00              
ATOM    127  CD2 PHE A  16     -11.142  35.151 -82.799  1.00  0.00              
ATOM    128  CE1 PHE A  16      -8.947  35.875 -81.256  1.00  0.00              
ATOM    129  CE2 PHE A  16     -10.796  36.496 -82.665  1.00  0.00              
ATOM    130  CZ  PHE A  16      -9.697  36.857 -81.892  1.00  0.00              
ATOM    131  H   PHE A  16      -9.803  31.693 -79.930  1.00  0.00              
ATOM    132  HA  PHE A  16     -12.443  32.728 -80.911  1.00  0.00              
ATOM    133 1HB  PHE A  16      -9.870  32.155 -82.475  1.00  0.00              
ATOM    134 2HB  PHE A  16     -11.420  32.646 -83.196  1.00  0.00              
ATOM    135  HD1 PHE A  16      -8.712  33.757 -80.898  1.00  0.00              
ATOM    136  HD2 PHE A  16     -12.004  34.868 -83.405  1.00  0.00              
ATOM    137  HE1 PHE A  16      -8.085  36.152 -80.650  1.00  0.00              
ATOM    138  HE2 PHE A  16     -11.386  37.264 -83.164  1.00  0.00              
ATOM    139  HZ  PHE A  16      -9.426  37.906 -81.784  1.00  0.00              
ATOM    140  N   ALA A  17     -13.204  30.447 -81.495  1.00  0.00              
ATOM    141  CA  ALA A  17     -13.708  29.094 -81.698  1.00  0.00              
ATOM    142  C   ALA A  17     -13.840  28.712 -83.165  1.00  0.00              
ATOM    143  O   ALA A  17     -14.171  29.541 -84.011  1.00  0.00              
ATOM    144  CB  ALA A  17     -15.056  28.938 -81.000  1.00  0.00              
ATOM    145  H   ALA A  17     -13.856  31.218 -81.480  1.00  0.00              
ATOM    146  HA  ALA A  17     -12.998  28.388 -81.267  1.00  0.00              
ATOM    147 1HB  ALA A  17     -15.429  27.925 -81.154  1.00  0.00              
ATOM    148 2HB  ALA A  17     -14.937  29.122 -79.932  1.00  0.00              
ATOM    149 3HB  ALA A  17     -15.765  29.652 -81.415  1.00  0.00              
ATOM    150  N   PHE A  18     -13.578  27.439 -83.451  1.00  0.00              
ATOM    151  CA  PHE A  18     -13.670  26.896 -84.800  1.00  0.00              
ATOM    152  C   PHE A  18     -14.265  25.494 -84.724  1.00  0.00              
ATOM    153  O   PHE A  18     -14.290  24.885 -83.660  1.00  0.00              
ATOM    154  CB  PHE A  18     -12.287  26.848 -85.454  1.00  0.00              
ATOM    155  CG  PHE A  18     -11.634  28.191 -85.562  1.00  0.00              
ATOM    156  CD1 PHE A  18     -10.865  28.693 -84.515  1.00  0.00              
ATOM    157  CD2 PHE A  18     -11.842  28.988 -86.682  1.00  0.00              
ATOM    158  CE1 PHE A  18     -10.318  29.972 -84.582  1.00  0.00              
ATOM    159  CE2 PHE A  18     -11.300  30.268 -86.756  1.00  0.00              
ATOM    160  CZ  PHE A  18     -10.537  30.759 -85.701  1.00  0.00              
ATOM    161  H   PHE A  18     -13.304  26.830 -82.693  1.00  0.00              
ATOM    162  HA  PHE A  18     -14.337  27.514 -85.403  1.00  0.00              
ATOM    163 1HB  PHE A  18     -11.617  26.218 -84.870  1.00  0.00              
ATOM    164 2HB  PHE A  18     -12.365  26.453 -86.466  1.00  0.00              
ATOM    165  HD1 PHE A  18     -10.692  28.072 -83.636  1.00  0.00              
ATOM    166  HD2 PHE A  18     -12.441  28.601 -87.507  1.00  0.00              
ATOM    167  HE1 PHE A  18      -9.719  30.352 -83.755  1.00  0.00              
ATOM    168  HE2 PHE A  18     -11.472  30.886 -87.637  1.00  0.00              
ATOM    169  HZ  PHE A  18     -10.114  31.761 -85.755  1.00  0.00              
ATOM    170  N   PRO A  19     -14.763  24.968 -85.854  1.00  0.00              
ATOM    171  CA  PRO A  19     -15.360  23.628 -85.877  1.00  0.00              
ATOM    172  C   PRO A  19     -14.357  22.476 -85.855  1.00  0.00              
ATOM    173  O   PRO A  19     -14.726  21.333 -85.587  1.00  0.00              
ATOM    174  CB  PRO A  19     -16.182  23.649 -87.160  1.00  0.00              
ATOM    175  CG  PRO A  19     -15.335  24.482 -88.062  1.00  0.00              
ATOM    176  CD  PRO A  19     -14.923  25.632 -87.161  1.00  0.00              
ATOM    177  HA  PRO A  19     -15.981  23.424 -84.992  1.00  0.00              
ATOM    178 1HB  PRO A  19     -16.340  22.634 -87.554  1.00  0.00              
ATOM    179 2HB  PRO A  19     -17.176  24.090 -86.995  1.00  0.00              
ATOM    180 1HG  PRO A  19     -14.472  23.912 -88.436  1.00  0.00              
ATOM    181 2HG  PRO A  19     -15.903  24.820 -88.941  1.00  0.00              
ATOM    182 1HD  PRO A  19     -13.987  26.105 -87.492  1.00  0.00              
ATOM    183 2HD  PRO A  19     -15.686  26.424 -87.122  1.00  0.00              
ATOM    184  N   ASN A  20     -13.092  22.775 -86.133  1.00  0.00              
ATOM    185  CA  ASN A  20     -12.059  21.747 -86.155  1.00  0.00              
ATOM    186  C   ASN A  20     -10.673  22.335 -85.908  1.00  0.00              
ATOM    187  O   ASN A  20     -10.542  23.464 -85.434  1.00  0.00              
ATOM    188  CB  ASN A  20     -12.075  20.979 -87.464  1.00  0.00              
ATOM    189  CG  ASN A  20     -11.746  21.821 -88.664  1.00  0.00              
ATOM    190  OD1 ASN A  20     -11.289  22.963 -88.540  1.00  0.00              
ATOM    191  ND2 ASN A  20     -12.052  21.297 -89.824  1.00  0.00              
ATOM    192  H   ASN A  20     -12.838  23.732 -86.333  1.00  0.00              
ATOM    193  HA  ASN A  20     -12.232  21.031 -85.350  1.00  0.00              
ATOM    194 1HB  ASN A  20     -11.569  20.016 -87.552  1.00  0.00              
ATOM    195 2HB  ASN A  20     -13.153  20.820 -87.431  1.00  0.00              
ATOM    196 1HD2 ASN A  20     -11.861  21.801 -90.666  1.00  0.00              
ATOM    197 2HD2 ASN A  20     -12.476  20.392 -89.867  1.00  0.00              
ATOM    198  N   HIS A  21      -9.641  21.560 -86.227  1.00  0.00              
ATOM    199  CA  HIS A  21      -8.260  21.997 -86.049  1.00  0.00              
ATOM    200  C   HIS A  21      -7.795  22.791 -87.266  1.00  0.00              
ATOM    201  O   HIS A  21      -7.145  23.826 -87.135  1.00  0.00              
ATOM    202  CB  HIS A  21      -7.333  20.800 -85.812  1.00  0.00              
ATOM    203  CG  HIS A  21      -5.925  21.186 -85.481  1.00  0.00              
ATOM    204  ND1 HIS A  21      -4.974  21.429 -86.449  1.00  0.00              
ATOM    205  CD2 HIS A  21      -5.307  21.370 -84.291  1.00  0.00              
ATOM    206  CE1 HIS A  21      -3.830  21.747 -85.867  1.00  0.00              
ATOM    207  NE2 HIS A  21      -4.006  21.718 -84.559  1.00  0.00              
ATOM    208  H   HIS A  21      -9.821  20.641 -86.604  1.00  0.00              
ATOM    209  HA  HIS A  21      -8.194  22.662 -85.189  1.00  0.00              
ATOM    210 1HB  HIS A  21      -7.697  20.202 -84.975  1.00  0.00              
ATOM    211 2HB  HIS A  21      -7.285  20.180 -86.707  1.00  0.00              
ATOM    212  HD1 HIS A  21      -5.127  21.450 -87.437  1.00  0.00              
ATOM    213  HD2 HIS A  21      -5.649  21.291 -83.259  1.00  0.00              
ATOM    214  HE1 HIS A  21      -2.948  21.977 -86.465  1.00  0.00              
ATOM    215  N   ARG A  22      -8.135  22.289 -88.450  1.00  0.00              
ATOM    216  CA  ARG A  22      -7.754  22.912 -89.712  1.00  0.00              
ATOM    217  C   ARG A  22      -8.088  24.402 -89.788  1.00  0.00              
ATOM    218  O   ARG A  22      -7.232  25.221 -90.130  1.00  0.00              
ATOM    219  CB  ARG A  22      -8.344  22.163 -90.898  1.00  0.00              
ATOM    220  CG  ARG A  22      -7.913  22.682 -92.261  1.00  0.00              
ATOM    221  CD  ARG A  22      -8.589  22.024 -93.408  1.00  0.00              
ATOM    222  NE  ARG A  22     -10.015  22.289 -93.501  1.00  0.00              
ATOM    223  CZ  ARG A  22     -10.552  23.428 -93.981  1.00  0.00              
ATOM    224  NH1 ARG A  22      -9.789  24.422 -94.377  1.00  0.00              
ATOM    225  NH2 ARG A  22     -11.869  23.528 -94.021  1.00  0.00              
ATOM    226  H   ARG A  22      -8.681  21.439 -88.466  1.00  0.00              
ATOM    227  HA  ARG A  22      -6.672  22.861 -89.837  1.00  0.00              
ATOM    228 1HB  ARG A  22      -8.042  21.121 -90.798  1.00  0.00              
ATOM    229 2HB  ARG A  22      -9.428  22.237 -90.813  1.00  0.00              
ATOM    230 1HG  ARG A  22      -8.131  23.749 -92.310  1.00  0.00              
ATOM    231 2HG  ARG A  22      -6.839  22.525 -92.367  1.00  0.00              
ATOM    232 1HD  ARG A  22      -8.132  22.370 -94.334  1.00  0.00              
ATOM    233 2HD  ARG A  22      -8.462  20.945 -93.322  1.00  0.00              
ATOM    234  HE  ARG A  22     -10.798  21.704 -93.239  1.00  0.00              
ATOM    235 1HH1 ARG A  22      -8.784  24.336 -94.323  1.00  0.00              
ATOM    236 2HH1 ARG A  22     -10.211  25.267 -94.734  1.00  0.00              
ATOM    237 1HH2 ARG A  22     -12.442  22.761 -93.695  1.00  0.00              
ATOM    238 2HH2 ARG A  22     -12.298  24.371 -94.375  1.00  0.00              
ATOM    239  N   GLU A  23      -9.331  24.746 -89.476  1.00  0.00              
ATOM    240  CA  GLU A  23      -9.754  26.140 -89.523  1.00  0.00              
ATOM    241  C   GLU A  23      -9.057  26.985 -88.461  1.00  0.00              
ATOM    242  O   GLU A  23      -8.803  28.173 -88.675  1.00  0.00              
ATOM    243  CB  GLU A  23     -11.274  26.249 -89.364  1.00  0.00              
ATOM    244  CG  GLU A  23     -12.062  25.648 -90.520  1.00  0.00              
ATOM    245  CD  GLU A  23     -13.503  26.122 -90.558  1.00  0.00              
ATOM    246  OE1 GLU A  23     -14.263  25.648 -91.428  1.00  0.00              
ATOM    247  OE2 GLU A  23     -13.876  26.972 -89.723  1.00  0.00              
ATOM    248  H   GLU A  23      -9.998  24.039 -89.202  1.00  0.00              
ATOM    249  HA  GLU A  23      -9.479  26.578 -90.483  1.00  0.00              
ATOM    250 1HB  GLU A  23     -11.535  25.737 -88.438  1.00  0.00              
ATOM    251 2HB  GLU A  23     -11.510  27.309 -89.272  1.00  0.00              
ATOM    252 1HG  GLU A  23     -11.611  25.832 -91.495  1.00  0.00              
ATOM    253 2HG  GLU A  23     -12.048  24.579 -90.311  1.00  0.00              
ATOM    254  N   ALA A  24      -8.753  26.372 -87.319  1.00  0.00              
ATOM    255  CA  ALA A  24      -8.062  27.073 -86.240  1.00  0.00              
ATOM    256  C   ALA A  24      -6.661  27.427 -86.731  1.00  0.00              
ATOM    257  O   ALA A  24      -6.193  28.552 -86.565  1.00  0.00              
ATOM    258  CB  ALA A  24      -7.984  26.186 -85.001  1.00  0.00              
ATOM    259  H   ALA A  24      -9.004  25.402 -87.194  1.00  0.00              
ATOM    260  HA  ALA A  24      -8.607  27.989 -86.013  1.00  0.00              
ATOM    261 1HB  ALA A  24      -7.467  26.721 -84.204  1.00  0.00              
ATOM    262 2HB  ALA A  24      -8.991  25.931 -84.672  1.00  0.00              
ATOM    263 3HB  ALA A  24      -7.438  25.275 -85.240  1.00  0.00              
ATOM    264  N   GLY A  25      -6.001  26.461 -87.359  1.00  0.00              
ATOM    265  CA  GLY A  25      -4.664  26.679 -87.887  1.00  0.00              
ATOM    266  C   GLY A  25      -4.692  27.733 -88.999  1.00  0.00              
ATOM    267  O   GLY A  25      -3.794  28.573 -89.084  1.00  0.00              
ATOM    268  H   GLY A  25      -6.434  25.556 -87.474  1.00  0.00              
ATOM    269 1HA  GLY A  25      -4.014  27.021 -87.081  1.00  0.00              
ATOM    270 2HA  GLY A  25      -4.282  25.741 -88.287  1.00  0.00              
ATOM    271  N   ASP A  26      -5.722  27.695 -89.846  1.00  0.00              
ATOM    272  CA  ASP A  26      -5.842  28.674 -90.927  1.00  0.00              
ATOM    273  C   ASP A  26      -5.885  30.088 -90.343  1.00  0.00              
ATOM    274  O   ASP A  26      -5.221  30.998 -90.836  1.00  0.00              
ATOM    275  CB  ASP A  26      -7.090  28.405 -91.771  1.00  0.00              
ATOM    276  CG  ASP A  26      -6.990  27.180 -92.670  1.00  0.00              
ATOM    277  OD1 ASP A  26      -5.907  26.670 -92.827  1.00  0.00              
ATOM    278  OD2 ASP A  26      -8.013  26.673 -93.064  1.00  0.00              
ATOM    279  H   ASP A  26      -6.432  26.984 -89.745  1.00  0.00              
ATOM    280  HA  ASP A  26      -4.968  28.616 -91.576  1.00  0.00              
ATOM    281 1HB  ASP A  26      -8.008  28.351 -91.184  1.00  0.00              
ATOM    282 2HB  ASP A  26      -7.104  29.306 -92.385  1.00  0.00              
ATOM    283  N   PHE A  27      -6.673  30.264 -89.288  1.00  0.00              
ATOM    284  CA  PHE A  27      -6.799  31.569 -88.653  1.00  0.00              
ATOM    285  C   PHE A  27      -5.475  31.992 -88.026  1.00  0.00              
ATOM    286  O   PHE A  27      -5.069  33.146 -88.135  1.00  0.00              
ATOM    287  CB  PHE A  27      -7.893  31.528 -87.589  1.00  0.00              
ATOM    288  CG  PHE A  27      -8.083  32.830 -86.867  1.00  0.00              
ATOM    289  CD1 PHE A  27      -8.580  33.945 -87.534  1.00  0.00              
ATOM    290  CD2 PHE A  27      -7.755  32.945 -85.521  1.00  0.00              
ATOM    291  CE1 PHE A  27      -8.748  35.159 -86.868  1.00  0.00              
ATOM    292  CE2 PHE A  27      -7.920  34.156 -84.847  1.00  0.00              
ATOM    293  CZ  PHE A  27      -8.417  35.261 -85.524  1.00  0.00              
ATOM    294  H   PHE A  27      -7.195  29.484 -88.916  1.00  0.00              
ATOM    295  HA  PHE A  27      -7.049  32.322 -89.401  1.00  0.00              
ATOM    296 1HB  PHE A  27      -8.851  31.281 -88.045  1.00  0.00              
ATOM    297 2HB  PHE A  27      -7.650  30.784 -86.831  1.00  0.00              
ATOM    298  HD1 PHE A  27      -8.840  33.862 -88.590  1.00  0.00              
ATOM    299  HD2 PHE A  27      -7.364  32.075 -84.991  1.00  0.00              
ATOM    300  HE1 PHE A  27      -9.139  36.024 -87.403  1.00  0.00              
ATOM    301  HE2 PHE A  27      -7.659  34.236 -83.792  1.00  0.00              
ATOM    302  HZ  PHE A  27      -8.545  36.207 -85.000  1.00  0.00              
ATOM    303  N   MET A  28      -4.798  31.050 -87.380  1.00  0.00              
ATOM    304  CA  MET A  28      -3.519  31.346 -86.756  1.00  0.00              
ATOM    305  C   MET A  28      -2.531  31.873 -87.792  1.00  0.00              
ATOM    306  O   MET A  28      -1.750  32.774 -87.512  1.00  0.00              
ATOM    307  CB  MET A  28      -2.962  30.100 -86.070  1.00  0.00              
ATOM    308  CG  MET A  28      -1.636  30.315 -85.354  1.00  0.00              
ATOM    309  SD  MET A  28      -0.864  28.768 -84.841  1.00  0.00              
ATOM    310  CE  MET A  28      -0.302  28.131 -86.417  1.00  0.00              
ATOM    311  H   MET A  28      -5.171  30.113 -87.318  1.00  0.00              
ATOM    312  HA  MET A  28      -3.643  32.129 -86.008  1.00  0.00              
ATOM    313 1HB  MET A  28      -3.713  29.771 -85.352  1.00  0.00              
ATOM    314 2HB  MET A  28      -2.839  29.340 -86.842  1.00  0.00              
ATOM    315 1HG  MET A  28      -0.965  30.841 -86.033  1.00  0.00              
ATOM    316 2HG  MET A  28      -1.821  30.931 -84.475  1.00  0.00              
ATOM    317 1HE  MET A  28       0.198  27.174 -86.266  1.00  0.00              
ATOM    318 2HE  MET A  28      -1.157  27.993 -87.080  1.00  0.00              
ATOM    319 3HE  MET A  28       0.396  28.838 -86.866  1.00  0.00              
ATOM    320  N   ASN A  29      -2.561  31.308 -88.994  1.00  0.00              
ATOM    321  CA  ASN A  29      -1.659  31.757 -90.046  1.00  0.00              
ATOM    322  C   ASN A  29      -1.962  33.186 -90.485  1.00  0.00              
ATOM    323  O   ASN A  29      -1.050  33.935 -90.825  1.00  0.00              
ATOM    324  CB  ASN A  29      -1.704  30.824 -91.242  1.00  0.00              
ATOM    325  CG  ASN A  29      -1.029  29.502 -91.004  1.00  0.00              
ATOM    326  OD1 ASN A  29      -0.193  29.362 -90.104  1.00  0.00              
ATOM    327  ND2 ASN A  29      -1.326  28.554 -91.856  1.00  0.00              
ATOM    328  H   ASN A  29      -3.211  30.560 -89.189  1.00  0.00              
ATOM    329  HA  ASN A  29      -0.633  31.769 -89.674  1.00  0.00              
ATOM    330 1HB  ASN A  29      -2.635  30.657 -91.786  1.00  0.00              
ATOM    331 2HB  ASN A  29      -1.043  31.453 -91.838  1.00  0.00              
ATOM    332 1HD2 ASN A  29      -0.914  27.648 -91.759  1.00  0.00              
ATOM    333 2HD2 ASN A  29      -1.964  28.736 -92.603  1.00  0.00              
ATOM    334  N   ARG A  30      -3.236  33.565 -90.473  1.00  0.00              
ATOM    335  CA  ARG A  30      -3.601  34.928 -90.843  1.00  0.00              
ATOM    336  C   ARG A  30      -3.110  35.889 -89.755  1.00  0.00              
ATOM    337  O   ARG A  30      -2.657  36.988 -90.057  1.00  0.00              
ATOM    338  CB  ARG A  30      -5.112  35.045 -91.019  1.00  0.00              
ATOM    339  CG  ARG A  30      -5.639  34.246 -92.205  1.00  0.00              
ATOM    340  CD  ARG A  30      -7.137  34.413 -92.361  1.00  0.00              
ATOM    341  NE  ARG A  30      -7.496  35.792 -92.670  1.00  0.00              
ATOM    342  CZ  ARG A  30      -8.719  36.294 -92.538  1.00  0.00              
ATOM    343  NH1 ARG A  30      -9.709  35.528 -92.097  1.00  0.00              
ATOM    344  NH2 ARG A  30      -8.951  37.563 -92.842  1.00  0.00              
ATOM    345  H   ARG A  30      -3.963  32.916 -90.208  1.00  0.00              
ATOM    346  HA  ARG A  30      -3.109  35.201 -91.777  1.00  0.00              
ATOM    347 1HB  ARG A  30      -5.568  34.691 -90.096  1.00  0.00              
ATOM    348 2HB  ARG A  30      -5.335  36.104 -91.152  1.00  0.00              
ATOM    349 1HG  ARG A  30      -5.139  34.595 -93.109  1.00  0.00              
ATOM    350 2HG  ARG A  30      -5.405  33.193 -92.044  1.00  0.00              
ATOM    351 1HD  ARG A  30      -7.483  33.770 -93.170  1.00  0.00              
ATOM    352 2HD  ARG A  30      -7.624  34.122 -91.431  1.00  0.00              
ATOM    353  HE  ARG A  30      -6.917  36.547 -93.013  1.00  0.00              
ATOM    354 1HH1 ARG A  30      -9.530  34.562 -91.861  1.00  0.00              
ATOM    355 2HH1 ARG A  30     -10.637  35.914 -91.999  1.00  0.00              
ATOM    356 1HH2 ARG A  30      -8.195  38.146 -93.174  1.00  0.00              
ATOM    357 2HH2 ARG A  30      -9.881  37.941 -92.741  1.00  0.00              
ATOM    358  N   VAL A  31      -3.202  35.475 -88.491  1.00  0.00              
ATOM    359  CA  VAL A  31      -2.727  36.314 -87.395  1.00  0.00              
ATOM    360  C   VAL A  31      -1.205  36.436 -87.531  1.00  0.00              
ATOM    361  O   VAL A  31      -0.633  37.489 -87.267  1.00  0.00              
ATOM    362  CB  VAL A  31      -3.093  35.717 -86.011  1.00  0.00              
ATOM    363  CG1 VAL A  31      -2.531  36.594 -84.894  1.00  0.00              
ATOM    364  CG2 VAL A  31      -4.605  35.614 -85.871  1.00  0.00              
ATOM    365  H   VAL A  31      -3.603  34.572 -88.281  1.00  0.00              
ATOM    366  HA  VAL A  31      -3.138  37.322 -87.461  1.00  0.00              
ATOM    367  HB  VAL A  31      -2.695  34.704 -85.946  1.00  0.00              
ATOM    368 1HG1 VAL A  31      -2.794  36.165 -83.927  1.00  0.00              
ATOM    369 2HG1 VAL A  31      -1.446  36.647 -84.984  1.00  0.00              
ATOM    370 3HG1 VAL A  31      -2.952  37.596 -84.972  1.00  0.00              
ATOM    371 1HG2 VAL A  31      -4.853  35.193 -84.897  1.00  0.00              
ATOM    372 2HG2 VAL A  31      -5.046  36.607 -85.961  1.00  0.00              
ATOM    373 3HG2 VAL A  31      -5.000  34.968 -86.656  1.00  0.00              
ATOM    374  N   GLY A  32      -0.557  35.356 -87.962  1.00  0.00              
ATOM    375  CA  GLY A  32       0.885  35.387 -88.149  1.00  0.00              
ATOM    376  C   GLY A  32       1.304  36.376 -89.229  1.00  0.00              
ATOM    377  O   GLY A  32       2.297  37.087 -89.075  1.00  0.00              
ATOM    378  H   GLY A  32      -1.061  34.504 -88.163  1.00  0.00              
ATOM    379 1HA  GLY A  32       1.360  35.677 -87.211  1.00  0.00              
ATOM    380 2HA  GLY A  32       1.228  34.394 -88.437  1.00  0.00              
ATOM    381  N   ALA A  33       0.549  36.429 -90.325  1.00  0.00              
ATOM    382  CA  ALA A  33       0.857  37.353 -91.416  1.00  0.00              
ATOM    383  C   ALA A  33       0.698  38.787 -90.925  1.00  0.00              
ATOM    384  O   ALA A  33       1.491  39.668 -91.260  1.00  0.00              
ATOM    385  CB  ALA A  33      -0.066  37.097 -92.603  1.00  0.00              
ATOM    386  H   ALA A  33      -0.253  35.820 -90.407  1.00  0.00              
ATOM    387  HA  ALA A  33       1.894  37.204 -91.718  1.00  0.00              
ATOM    388 1HB  ALA A  33       0.176  37.792 -93.407  1.00  0.00              
ATOM    389 2HB  ALA A  33       0.069  36.074 -92.955  1.00  0.00              
ATOM    390 3HB  ALA A  33      -1.101  37.243 -92.297  1.00  0.00              
ATOM    391  N   LEU A  34      -0.338  39.012 -90.125  1.00  0.00              
ATOM    392  CA  LEU A  34      -0.605  40.323 -89.554  1.00  0.00              
ATOM    393  C   LEU A  34       0.577  40.736 -88.673  1.00  0.00              
ATOM    394  O   LEU A  34       1.063  41.867 -88.747  1.00  0.00              
ATOM    395  CB  LEU A  34      -1.892  40.262 -88.728  1.00  0.00              
ATOM    396  CG  LEU A  34      -2.190  41.414 -87.770  1.00  0.00              
ATOM    397  CD1 LEU A  34      -2.336  42.711 -88.547  1.00  0.00              
ATOM    398  CD2 LEU A  34      -3.459  41.107 -86.985  1.00  0.00              
ATOM    399  H   LEU A  34      -0.959  38.245 -89.908  1.00  0.00              
ATOM    400  HA  LEU A  34      -0.695  41.058 -90.353  1.00  0.00              
ATOM    401 1HB  LEU A  34      -2.622  40.276 -89.536  1.00  0.00              
ATOM    402 2HB  LEU A  34      -1.976  39.324 -88.179  1.00  0.00              
ATOM    403  HG  LEU A  34      -1.364  41.468 -87.061  1.00  0.00              
ATOM    404 1HD1 LEU A  34      -2.548  43.527 -87.857  1.00  0.00              
ATOM    405 2HD1 LEU A  34      -1.410  42.921 -89.082  1.00  0.00              
ATOM    406 3HD1 LEU A  34      -3.154  42.618 -89.260  1.00  0.00              
ATOM    407 1HD2 LEU A  34      -3.671  41.929 -86.301  1.00  0.00              
ATOM    408 2HD2 LEU A  34      -4.294  40.984 -87.675  1.00  0.00              
ATOM    409 3HD2 LEU A  34      -3.322  40.188 -86.415  1.00  0.00              
ATOM    410  N   ALA A  35       1.038  39.804 -87.844  1.00  0.00              
ATOM    411  CA  ALA A  35       2.160  40.050 -86.945  1.00  0.00              
ATOM    412  C   ALA A  35       3.413  40.451 -87.720  1.00  0.00              
ATOM    413  O   ALA A  35       4.149  41.348 -87.310  1.00  0.00              
ATOM    414  CB  ALA A  35       2.437  38.803 -86.110  1.00  0.00              
ATOM    415  H   ALA A  35       0.594  38.897 -87.840  1.00  0.00              
ATOM    416  HA  ALA A  35       1.906  40.882 -86.288  1.00  0.00              
ATOM    417 1HB  ALA A  35       3.276  38.994 -85.441  1.00  0.00              
ATOM    418 2HB  ALA A  35       1.553  38.555 -85.522  1.00  0.00              
ATOM    419 3HB  ALA A  35       2.681  37.971 -86.769  1.00  0.00              
ATOM    420  N   GLU A  36       3.653  39.776 -88.840  1.00  0.00              
ATOM    421  CA  GLU A  36       4.819  40.061 -89.669  1.00  0.00              
ATOM    422  C   GLU A  36       4.750  41.476 -90.240  1.00  0.00              
ATOM    423  O   GLU A  36       5.762  42.176 -90.304  1.00  0.00              
ATOM    424  CB  GLU A  36       4.934  39.039 -90.802  1.00  0.00              
ATOM    425  CG  GLU A  36       5.328  37.640 -90.349  1.00  0.00              
ATOM    426  CD  GLU A  36       5.301  36.667 -91.495  1.00  0.00              
ATOM    427  OE1 GLU A  36       4.921  37.058 -92.572  1.00  0.00              
ATOM    428  OE2 GLU A  36       5.765  35.564 -91.323  1.00  0.00              
ATOM    429  H   GLU A  36       3.013  39.048 -89.124  1.00  0.00              
ATOM    430  HA  GLU A  36       5.724  40.013 -89.063  1.00  0.00              
ATOM    431 1HB  GLU A  36       3.963  39.000 -91.296  1.00  0.00              
ATOM    432 2HB  GLU A  36       5.682  39.418 -91.499  1.00  0.00              
ATOM    433 1HG  GLU A  36       6.302  37.599 -89.862  1.00  0.00              
ATOM    434 2HG  GLU A  36       4.553  37.376 -89.631  1.00  0.00              
ATOM    435  N   ARG A  37       3.556  41.894 -90.651  1.00  0.00              
ATOM    436  CA  ARG A  37       3.364  43.224 -91.224  1.00  0.00              
ATOM    437  C   ARG A  37       3.553  44.347 -90.206  1.00  0.00              
ATOM    438  O   ARG A  37       4.112  45.398 -90.525  1.00  0.00              
ATOM    439  CB  ARG A  37       1.961  43.353 -91.830  1.00  0.00              
ATOM    440  CG  ARG A  37       1.656  42.408 -92.978  1.00  0.00              
ATOM    441  CD  ARG A  37       0.438  42.890 -93.762  1.00  0.00              
ATOM    442  NE  ARG A  37      -0.792  42.890 -92.972  1.00  0.00              
ATOM    443  CZ  ARG A  37      -1.512  41.804 -92.703  1.00  0.00              
ATOM    444  NH1 ARG A  37      -1.131  40.620 -93.162  1.00  0.00              
ATOM    445  NH2 ARG A  37      -2.619  41.903 -91.979  1.00  0.00              
ATOM    446  H   ARG A  37       2.762  41.276 -90.565  1.00  0.00              
ATOM    447  HA  ARG A  37       4.113  43.405 -91.996  1.00  0.00              
ATOM    448 1HB  ARG A  37       1.249  43.174 -91.026  1.00  0.00              
ATOM    449 2HB  ARG A  37       1.860  44.380 -92.182  1.00  0.00              
ATOM    450 1HG  ARG A  37       2.526  42.367 -93.634  1.00  0.00              
ATOM    451 2HG  ARG A  37       1.464  41.416 -92.568  1.00  0.00              
ATOM    452 1HD  ARG A  37       0.619  43.908 -94.106  1.00  0.00              
ATOM    453 2HD  ARG A  37       0.289  42.237 -94.621  1.00  0.00              
ATOM    454  HE  ARG A  37      -1.272  43.661 -92.526  1.00  0.00              
ATOM    455 1HH1 ARG A  37      -0.291  40.543 -93.717  1.00  0.00              
ATOM    456 2HH1 ARG A  37      -1.682  39.800 -92.954  1.00  0.00              
ATOM    457 1HH2 ARG A  37      -2.913  42.806 -91.633  1.00  0.00              
ATOM    458 2HH2 ARG A  37      -3.163  41.077 -91.778  1.00  0.00              
ATOM    459  N   GLU A  38       3.084  44.120 -88.983  1.00  0.00              
ATOM    460  CA  GLU A  38       3.165  45.123 -87.927  1.00  0.00              
ATOM    461  C   GLU A  38       4.398  45.024 -87.036  1.00  0.00              
ATOM    462  O   GLU A  38       4.564  45.822 -86.108  1.00  0.00              
ATOM    463  CB  GLU A  38       1.907  45.048 -87.062  1.00  0.00              
ATOM    464  CG  GLU A  38       0.622  45.238 -87.851  1.00  0.00              
ATOM    465  CD  GLU A  38       0.540  46.605 -88.500  1.00  0.00              
ATOM    466  OE1 GLU A  38      -0.338  46.804 -89.366  1.00  0.00              
ATOM    467  OE2 GLU A  38       1.351  47.483 -88.138  1.00  0.00              
ATOM    468  H   GLU A  38       2.659  43.226 -88.781  1.00  0.00              
ATOM    469  HA  GLU A  38       3.235  46.118 -88.367  1.00  0.00              
ATOM    470 1HB  GLU A  38       1.908  44.069 -86.583  1.00  0.00              
ATOM    471 2HB  GLU A  38       1.996  45.825 -86.302  1.00  0.00              
ATOM    472 1HG  GLU A  38       0.466  44.477 -88.615  1.00  0.00              
ATOM    473 2HG  GLU A  38      -0.157  45.157 -87.095  1.00  0.00              
ATOM    474  N   ASN A  39       5.254  44.047 -87.306  1.00  0.00              
ATOM    475  CA  ASN A  39       6.466  43.859 -86.520  1.00  0.00              
ATOM    476  C   ASN A  39       6.199  43.657 -85.028  1.00  0.00              
ATOM    477  O   ASN A  39       6.970  44.111 -84.180  1.00  0.00              
ATOM    478  CB  ASN A  39       7.412  45.048 -86.715  1.00  0.00              
ATOM    479  CG  ASN A  39       7.893  45.175 -88.145  1.00  0.00              
ATOM    480  OD1 ASN A  39       8.417  44.221 -88.720  1.00  0.00              
ATOM    481  ND2 ASN A  39       7.720  46.355 -88.727  1.00  0.00              
ATOM    482  H   ASN A  39       5.063  43.419 -88.073  1.00  0.00              
ATOM    483  HA  ASN A  39       6.977  42.950 -86.840  1.00  0.00              
ATOM    484 1HB  ASN A  39       7.163  46.031 -86.314  1.00  0.00              
ATOM    485 2HB  ASN A  39       8.202  44.600 -86.112  1.00  0.00              
ATOM    486 1HD2 ASN A  39       8.019  46.495 -89.672  1.00  0.00              
ATOM    487 2HD2 ASN A  39       7.291  47.103 -88.222  1.00  0.00              
ATOM    488  N   HIS A  40       5.101  42.977 -84.710  1.00  0.00              
ATOM    489  CA  HIS A  40       4.756  42.693 -83.323  1.00  0.00              
ATOM    490  C   HIS A  40       4.101  41.323 -83.337  1.00  0.00              
ATOM    491  O   HIS A  40       3.101  41.107 -84.024  1.00  0.00              
ATOM    492  CB  HIS A  40       3.804  43.753 -82.769  1.00  0.00              
ATOM    493  CG  HIS A  40       3.675  43.721 -81.278  1.00  0.00              
ATOM    494  ND1 HIS A  40       4.761  43.814 -80.435  1.00  0.00              
ATOM    495  CD2 HIS A  40       2.588  43.602 -80.479  1.00  0.00              
ATOM    496  CE1 HIS A  40       4.350  43.755 -79.181  1.00  0.00              
ATOM    497  NE2 HIS A  40       3.035  43.627 -79.180  1.00  0.00              
ATOM    498  H   HIS A  40       4.491  42.649 -85.446  1.00  0.00              
ATOM    499  HA  HIS A  40       5.662  42.668 -82.718  1.00  0.00              
ATOM    500 1HB  HIS A  40       4.158  44.751 -83.031  1.00  0.00              
ATOM    501 2HB  HIS A  40       2.803  43.606 -83.173  1.00  0.00              
ATOM    502  HD2 HIS A  40       1.523  43.501 -80.688  1.00  0.00              
ATOM    503  HE1 HIS A  40       5.064  43.812 -78.360  1.00  0.00              
ATOM    504  HE2 HIS A  40       2.446  43.558 -78.362  1.00  0.00              
ATOM    505  N   HIS A  41       4.668  40.401 -82.570  1.00  0.00              
ATOM    506  CA  HIS A  41       4.186  39.033 -82.566  1.00  0.00              
ATOM    507  C   HIS A  41       3.490  38.571 -81.307  1.00  0.00              
ATOM    508  O   HIS A  41       3.889  38.903 -80.194  1.00  0.00              
ATOM    509  CB  HIS A  41       5.354  38.085 -82.854  1.00  0.00              
ATOM    510  CG  HIS A  41       5.952  38.263 -84.216  1.00  0.00              
ATOM    511  ND1 HIS A  41       5.687  37.405 -85.262  1.00  0.00              
ATOM    512  CD2 HIS A  41       6.801  39.199 -84.701  1.00  0.00              
ATOM    513  CE1 HIS A  41       6.348  37.806 -86.334  1.00  0.00              
ATOM    514  NE2 HIS A  41       7.031  38.892 -86.020  1.00  0.00              
ATOM    515  H   HIS A  41       5.447  40.650 -81.978  1.00  0.00              
ATOM    516  HA  HIS A  41       3.423  38.911 -83.334  1.00  0.00              
ATOM    517 1HB  HIS A  41       6.159  38.250 -82.137  1.00  0.00              
ATOM    518 2HB  HIS A  41       5.021  37.049 -82.793  1.00  0.00              
ATOM    519  HD2 HIS A  41       7.280  40.069 -84.251  1.00  0.00              
ATOM    520  HE1 HIS A  41       6.270  37.257 -87.272  1.00  0.00              
ATOM    521  HE2 HIS A  41       7.628  39.419 -86.642  1.00  0.00              
ATOM    522  N   PRO A  42       2.444  37.758 -81.473  1.00  0.00              
ATOM    523  CA  PRO A  42       1.672  37.235 -80.350  1.00  0.00              
ATOM    524  C   PRO A  42       2.186  35.878 -79.918  1.00  0.00              
ATOM    525  O   PRO A  42       3.156  35.350 -80.471  1.00  0.00              
ATOM    526  CB  PRO A  42       0.293  37.082 -80.960  1.00  0.00              
ATOM    527  CG  PRO A  42       0.643  36.490 -82.317  1.00  0.00              
ATOM    528  CD  PRO A  42       1.852  37.323 -82.757  1.00  0.00              
ATOM    529  HA  PRO A  42       1.745  37.866 -79.452  1.00  0.00              
ATOM    530 1HB  PRO A  42      -0.344  36.421 -80.354  1.00  0.00              
ATOM    531 2HB  PRO A  42      -0.225  38.050 -81.034  1.00  0.00              
ATOM    532 1HG  PRO A  42       0.883  35.420 -82.234  1.00  0.00              
ATOM    533 2HG  PRO A  42      -0.200  36.577 -83.018  1.00  0.00              
ATOM    534 1HD  PRO A  42       2.570  36.735 -83.347  1.00  0.00              
ATOM    535 2HD  PRO A  42       1.560  38.186 -83.374  1.00  0.00              
ATOM    536  N   ARG A  43       1.540  35.338 -78.892  1.00  0.00              
ATOM    537  CA  ARG A  43       1.792  33.970 -78.486  1.00  0.00              
ATOM    538  C   ARG A  43       0.466  33.341 -78.920  1.00  0.00              
ATOM    539  O   ARG A  43      -0.614  33.770 -78.488  1.00  0.00              
ATOM    540  CB  ARG A  43       2.145  33.774 -77.019  1.00  0.00              
ATOM    541  CG  ARG A  43       2.354  32.328 -76.599  1.00  0.00              
ATOM    542  CD  ARG A  43       3.070  32.163 -75.308  1.00  0.00              
ATOM    543  NE  ARG A  43       2.293  32.536 -74.137  1.00  0.00              
ATOM    544  CZ  ARG A  43       2.766  32.540 -72.875  1.00  0.00              
ATOM    545  NH1 ARG A  43       3.995  32.156 -72.611  1.00  0.00              
ATOM    546  NH2 ARG A  43       1.952  32.917 -71.904  1.00  0.00              
ATOM    547  H   ARG A  43       0.861  35.885 -78.383  1.00  0.00              
ATOM    548  HA  ARG A  43       2.664  33.583 -79.015  1.00  0.00              
ATOM    549 1HB  ARG A  43       3.058  34.338 -76.834  1.00  0.00              
ATOM    550 2HB  ARG A  43       1.330  34.202 -76.436  1.00  0.00              
ATOM    551 1HG  ARG A  43       1.379  31.849 -76.506  1.00  0.00              
ATOM    552 2HG  ARG A  43       2.935  31.823 -77.372  1.00  0.00              
ATOM    553 1HD  ARG A  43       3.353  31.117 -75.191  1.00  0.00              
ATOM    554 2HD  ARG A  43       3.965  32.783 -75.318  1.00  0.00              
ATOM    555  HE  ARG A  43       1.330  32.838 -74.071  1.00  0.00              
ATOM    556 1HH1 ARG A  43       4.599  31.853 -73.362  1.00  0.00              
ATOM    557 2HH1 ARG A  43       4.330  32.165 -71.658  1.00  0.00              
ATOM    558 1HH2 ARG A  43       1.004  33.192 -72.123  1.00  0.00              
ATOM    559 2HH2 ARG A  43       2.280  32.928 -70.950  1.00  0.00              
ATOM    560  N   LEU A  44       0.550  32.360 -79.811  1.00  0.00              
ATOM    561  CA  LEU A  44      -0.631  31.683 -80.326  1.00  0.00              
ATOM    562  C   LEU A  44      -0.720  30.268 -79.805  1.00  0.00              
ATOM    563  O   LEU A  44       0.270  29.537 -79.815  1.00  0.00              
ATOM    564  CB  LEU A  44      -0.620  31.683 -81.860  1.00  0.00              
ATOM    565  CG  LEU A  44      -0.383  33.052 -82.511  1.00  0.00              
ATOM    566  CD1 LEU A  44      -0.079  32.879 -83.993  1.00  0.00              
ATOM    567  CD2 LEU A  44      -1.609  33.930 -82.310  1.00  0.00              
ATOM    568  H   LEU A  44       1.462  32.077 -80.140  1.00  0.00              
ATOM    569  HA  LEU A  44      -1.527  32.198 -79.980  1.00  0.00              
ATOM    570 1HB  LEU A  44       0.237  31.034 -82.031  1.00  0.00              
ATOM    571 2HB  LEU A  44      -1.516  31.217 -82.270  1.00  0.00              
ATOM    572  HG  LEU A  44       0.452  33.519 -81.987  1.00  0.00              
ATOM    573 1HD1 LEU A  44       0.089  33.856 -84.446  1.00  0.00              
ATOM    574 2HD1 LEU A  44       0.815  32.267 -84.112  1.00  0.00              
ATOM    575 3HD1 LEU A  44      -0.921  32.392 -84.482  1.00  0.00              
ATOM    576 1HD2 LEU A  44      -1.438  34.903 -82.773  1.00  0.00              
ATOM    577 2HD2 LEU A  44      -2.476  33.456 -82.770  1.00  0.00              
ATOM    578 3HD2 LEU A  44      -1.791  34.063 -81.244  1.00  0.00              
ATOM    579  N   THR A  45      -1.903  29.872 -79.359  1.00  0.00              
ATOM    580  CA  THR A  45      -2.100  28.505 -78.896  1.00  0.00              
ATOM    581  C   THR A  45      -3.180  27.919 -79.794  1.00  0.00              
ATOM    582  O   THR A  45      -4.316  28.397 -79.812  1.00  0.00              
ATOM    583  CB  THR A  45      -2.525  28.424 -77.418  1.00  0.00              
ATOM    584  OG1 THR A  45      -1.514  29.017 -76.594  1.00  0.00              
ATOM    585  CG2 THR A  45      -2.730  26.975 -77.001  1.00  0.00              
ATOM    586  H   THR A  45      -2.681  30.516 -79.336  1.00  0.00              
ATOM    587  HA  THR A  45      -1.174  27.940 -79.009  1.00  0.00              
ATOM    588  HB  THR A  45      -3.457  28.974 -77.287  1.00  0.00              
ATOM    589  HG1 THR A  45      -1.175  29.807 -77.022  1.00  0.00              
ATOM    590 1HG2 THR A  45      -3.030  26.939 -75.954  1.00  0.00              
ATOM    591 2HG2 THR A  45      -3.506  26.525 -77.619  1.00  0.00              
ATOM    592 3HG2 THR A  45      -1.798  26.426 -77.131  1.00  0.00              
ATOM    593  N   MET A  46      -2.804  26.901 -80.560  1.00  0.00              
ATOM    594  CA  MET A  46      -3.706  26.251 -81.495  1.00  0.00              
ATOM    595  C   MET A  46      -4.027  24.836 -81.048  1.00  0.00              
ATOM    596  O   MET A  46      -3.132  24.048 -80.734  1.00  0.00              
ATOM    597  CB  MET A  46      -3.097  26.239 -82.896  1.00  0.00              
ATOM    598  CG  MET A  46      -3.884  25.431 -83.918  1.00  0.00              
ATOM    599  SD  MET A  46      -3.126  25.453 -85.554  1.00  0.00              
ATOM    600  CE  MET A  46      -1.662  24.464 -85.262  1.00  0.00              
ATOM    601  H   MET A  46      -1.852  26.571 -80.484  1.00  0.00              
ATOM    602  HA  MET A  46      -4.653  26.789 -81.532  1.00  0.00              
ATOM    603 1HB  MET A  46      -3.033  27.276 -83.223  1.00  0.00              
ATOM    604 2HB  MET A  46      -2.092  25.824 -82.802  1.00  0.00              
ATOM    605 1HG  MET A  46      -3.945  24.402 -83.565  1.00  0.00              
ATOM    606 2HG  MET A  46      -4.887  25.853 -83.983  1.00  0.00              
ATOM    607 1HE  MET A  46      -1.086  24.384 -86.184  1.00  0.00              
ATOM    608 2HE  MET A  46      -1.052  24.936 -84.491  1.00  0.00              
ATOM    609 3HE  MET A  46      -1.957  23.467 -84.931  1.00  0.00              
ATOM    610  N   GLU A  47      -5.311  24.523 -81.005  1.00  0.00              
ATOM    611  CA  GLU A  47      -5.755  23.192 -80.628  1.00  0.00              
ATOM    612  C   GLU A  47      -7.052  22.925 -81.360  1.00  0.00              
ATOM    613  O   GLU A  47      -7.576  23.807 -82.035  1.00  0.00              
ATOM    614  CB  GLU A  47      -5.944  23.067 -79.115  1.00  0.00              
ATOM    615  CG  GLU A  47      -7.152  23.814 -78.568  1.00  0.00              
ATOM    616  CD  GLU A  47      -7.227  23.710 -77.070  1.00  0.00              
ATOM    617  OE1 GLU A  47      -7.348  22.616 -76.575  1.00  0.00              
ATOM    618  OE2 GLU A  47      -7.050  24.711 -76.416  1.00  0.00              
ATOM    619  H   GLU A  47      -6.000  25.224 -81.239  1.00  0.00              
ATOM    620  HA  GLU A  47      -5.015  22.454 -80.938  1.00  0.00              
ATOM    621 1HB  GLU A  47      -6.044  22.005 -78.893  1.00  0.00              
ATOM    622 2HB  GLU A  47      -5.038  23.453 -78.647  1.00  0.00              
ATOM    623 1HG  GLU A  47      -7.182  24.863 -78.860  1.00  0.00              
ATOM    624 2HG  GLU A  47      -7.999  23.291 -79.011  1.00  0.00              
ATOM    625  N   PHE A  48      -7.560  21.706 -81.255  1.00  0.00              
ATOM    626  CA  PHE A  48      -8.806  21.387 -81.926  1.00  0.00              
ATOM    627  C   PHE A  48      -9.896  22.375 -81.536  1.00  0.00              
ATOM    628  O   PHE A  48     -10.195  22.543 -80.356  1.00  0.00              
ATOM    629  CB  PHE A  48      -9.241  19.958 -81.596  1.00  0.00              
ATOM    630  CG  PHE A  48     -10.494  19.527 -82.305  1.00  0.00              
ATOM    631  CD1 PHE A  48     -10.462  19.168 -83.644  1.00  0.00              
ATOM    632  CD2 PHE A  48     -11.707  19.481 -81.634  1.00  0.00              
ATOM    633  CE1 PHE A  48     -11.614  18.772 -84.297  1.00  0.00              
ATOM    634  CE2 PHE A  48     -12.859  19.084 -82.283  1.00  0.00              
ATOM    635  CZ  PHE A  48     -12.812  18.729 -83.617  1.00  0.00              
ATOM    636  H   PHE A  48      -7.095  20.991 -80.715  1.00  0.00              
ATOM    637  HA  PHE A  48      -8.677  21.471 -83.006  1.00  0.00              
ATOM    638 1HB  PHE A  48      -8.462  19.253 -81.884  1.00  0.00              
ATOM    639 2HB  PHE A  48      -9.439  19.864 -80.529  1.00  0.00              
ATOM    640  HD1 PHE A  48      -9.514  19.201 -84.181  1.00  0.00              
ATOM    641  HD2 PHE A  48     -11.744  19.761 -80.581  1.00  0.00              
ATOM    642  HE1 PHE A  48     -11.575  18.493 -85.349  1.00  0.00              
ATOM    643  HE2 PHE A  48     -13.806  19.051 -81.744  1.00  0.00              
ATOM    644  HZ  PHE A  48     -13.721  18.418 -84.131  1.00  0.00              
ATOM    645  N   GLY A  49     -10.465  23.038 -82.539  1.00  0.00              
ATOM    646  CA  GLY A  49     -11.549  23.977 -82.311  1.00  0.00              
ATOM    647  C   GLY A  49     -11.263  25.310 -81.641  1.00  0.00              
ATOM    648  O   GLY A  49     -12.203  26.037 -81.316  1.00  0.00              
ATOM    649  H   GLY A  49     -10.136  22.886 -83.482  1.00  0.00              
ATOM    650 1HA  GLY A  49     -11.998  24.242 -83.268  1.00  0.00              
ATOM    651 2HA  GLY A  49     -12.300  23.507 -81.677  1.00  0.00              
ATOM    652  N   ARG A  50      -9.999  25.661 -81.433  1.00  0.00              
ATOM    653  CA  ARG A  50      -9.725  26.934 -80.790  1.00  0.00              
ATOM    654  C   ARG A  50      -8.340  27.493 -80.999  1.00  0.00              
ATOM    655  O   ARG A  50      -7.352  26.761 -81.069  1.00  0.00              
ATOM    656  CB  ARG A  50      -9.957  26.819 -79.287  1.00  0.00              
ATOM    657  CG  ARG A  50      -9.809  28.136 -78.512  1.00  0.00              
ATOM    658  CD  ARG A  50     -10.205  27.982 -77.046  1.00  0.00              
ATOM    659  NE  ARG A  50      -9.323  27.072 -76.320  1.00  0.00              
ATOM    660  CZ  ARG A  50      -9.424  26.816 -75.019  1.00  0.00              
ATOM    661  NH1 ARG A  50     -10.372  27.401 -74.299  1.00  0.00              
ATOM    662  NH2 ARG A  50      -8.576  25.980 -74.435  1.00  0.00              
ATOM    663  H   ARG A  50      -9.226  25.072 -81.707  1.00  0.00              
ATOM    664  HA  ARG A  50     -10.378  27.704 -81.203  1.00  0.00              
ATOM    665 1HB  ARG A  50     -10.965  26.431 -79.149  1.00  0.00              
ATOM    666 2HB  ARG A  50      -9.235  26.096 -78.908  1.00  0.00              
ATOM    667 1HG  ARG A  50      -8.769  28.458 -78.570  1.00  0.00              
ATOM    668 2HG  ARG A  50     -10.448  28.886 -78.979  1.00  0.00              
ATOM    669 1HD  ARG A  50     -10.164  28.958 -76.564  1.00  0.00              
ATOM    670 2HD  ARG A  50     -11.221  27.593 -76.993  1.00  0.00              
ATOM    671  HE  ARG A  50      -8.544  26.523 -76.658  1.00  0.00              
ATOM    672 1HH1 ARG A  50     -11.017  28.040 -74.742  1.00  0.00              
ATOM    673 2HH1 ARG A  50     -10.445  27.204 -73.311  1.00  0.00              
ATOM    674 1HH2 ARG A  50      -7.851  25.537 -74.982  1.00  0.00              
ATOM    675 2HH2 ARG A  50      -8.658  25.791 -73.447  1.00  0.00              
ATOM    676  N   VAL A  51      -8.286  28.813 -81.105  1.00  0.00              
ATOM    677  CA  VAL A  51      -7.026  29.521 -81.206  1.00  0.00              
ATOM    678  C   VAL A  51      -7.065  30.581 -80.121  1.00  0.00              
ATOM    679  O   VAL A  51      -8.021  31.356 -80.037  1.00  0.00              
ATOM    680  CB  VAL A  51      -6.837  30.259 -82.542  1.00  0.00              
ATOM    681  CG1 VAL A  51      -5.531  31.054 -82.501  1.00  0.00              
ATOM    682  CG2 VAL A  51      -6.816  29.274 -83.694  1.00  0.00              
ATOM    683  H   VAL A  51      -9.148  29.339 -81.116  1.00  0.00              
ATOM    684  HA  VAL A  51      -6.182  28.858 -81.011  1.00  0.00              
ATOM    685  HB  VAL A  51      -7.689  30.919 -82.705  1.00  0.00              
ATOM    686 1HG1 VAL A  51      -5.394  31.579 -83.447  1.00  0.00              
ATOM    687 2HG1 VAL A  51      -5.571  31.778 -81.688  1.00  0.00              
ATOM    688 3HG1 VAL A  51      -4.695  30.373 -82.341  1.00  0.00              
ATOM    689 1HG2 VAL A  51      -6.682  29.813 -84.632  1.00  0.00              
ATOM    690 2HG2 VAL A  51      -5.993  28.573 -83.557  1.00  0.00              
ATOM    691 3HG2 VAL A  51      -7.758  28.726 -83.722  1.00  0.00              
ATOM    692  N   THR A  52      -6.049  30.593 -79.270  1.00  0.00              
ATOM    693  CA  THR A  52      -5.946  31.609 -78.237  1.00  0.00              
ATOM    694  C   THR A  52      -4.855  32.555 -78.722  1.00  0.00              
ATOM    695  O   THR A  52      -3.770  32.120 -79.133  1.00  0.00              
ATOM    696  CB  THR A  52      -5.530  31.019 -76.880  1.00  0.00              
ATOM    697  OG1 THR A  52      -6.496  30.049 -76.464  1.00  0.00              
ATOM    698  CG2 THR A  52      -5.455  32.114 -75.821  1.00  0.00              
ATOM    699  H   THR A  52      -5.332  29.885 -79.337  1.00  0.00              
ATOM    700  HA  THR A  52      -6.894  32.139 -78.145  1.00  0.00              
ATOM    701  HB  THR A  52      -4.553  30.547 -76.983  1.00  0.00              
ATOM    702  HG1 THR A  52      -6.334  29.220 -76.921  1.00  0.00              
ATOM    703 1HG2 THR A  52      -5.159  31.677 -74.868  1.00  0.00              
ATOM    704 2HG2 THR A  52      -4.721  32.861 -76.122  1.00  0.00              
ATOM    705 3HG2 THR A  52      -6.431  32.585 -75.717  1.00  0.00              
ATOM    706  N   VAL A  53      -5.157  33.845 -78.704  1.00  0.00              
ATOM    707  CA  VAL A  53      -4.216  34.862 -79.141  1.00  0.00              
ATOM    708  C   VAL A  53      -3.886  35.746 -77.949  1.00  0.00              
ATOM    709  O   VAL A  53      -4.787  36.270 -77.291  1.00  0.00              
ATOM    710  CB  VAL A  53      -4.822  35.738 -80.272  1.00  0.00              
ATOM    711  CG1 VAL A  53      -3.787  36.741 -80.763  1.00  0.00              
ATOM    712  CG2 VAL A  53      -5.312  34.861 -81.421  1.00  0.00              
ATOM    713  H   VAL A  53      -6.070  34.127 -78.376  1.00  0.00              
ATOM    714  HA  VAL A  53      -3.277  34.417 -79.473  1.00  0.00              
ATOM    715  HB  VAL A  53      -5.692  36.266 -79.883  1.00  0.00              
ATOM    716 1HG1 VAL A  53      -4.220  37.352 -81.556  1.00  0.00              
ATOM    717 2HG1 VAL A  53      -3.482  37.383 -79.937  1.00  0.00              
ATOM    718 3HG1 VAL A  53      -2.919  36.208 -81.150  1.00  0.00              
ATOM    719 1HG2 VAL A  53      -5.734  35.489 -82.205  1.00  0.00              
ATOM    720 2HG2 VAL A  53      -4.475  34.290 -81.824  1.00  0.00              
ATOM    721 3HG2 VAL A  53      -6.077  34.175 -81.055  1.00  0.00              
ATOM    722  N   GLU A  54      -2.596  35.899 -77.676  1.00  0.00              
ATOM    723  CA  GLU A  54      -2.137  36.731 -76.569  1.00  0.00              
ATOM    724  C   GLU A  54      -1.176  37.783 -77.092  1.00  0.00              
ATOM    725  O   GLU A  54      -0.222  37.464 -77.809  1.00  0.00              
ATOM    726  CB  GLU A  54      -1.411  35.891 -75.519  1.00  0.00              
ATOM    727  CG  GLU A  54      -2.232  34.786 -74.899  1.00  0.00              
ATOM    728  CD  GLU A  54      -1.391  33.912 -73.999  1.00  0.00              
ATOM    729  OE1 GLU A  54      -1.139  34.299 -72.839  1.00  0.00              
ATOM    730  OE2 GLU A  54      -0.956  32.842 -74.460  1.00  0.00              
ATOM    731  H   GLU A  54      -1.914  35.426 -78.251  1.00  0.00              
ATOM    732  HA  GLU A  54      -2.985  37.251 -76.121  1.00  0.00              
ATOM    733 1HB  GLU A  54      -0.540  35.454 -76.008  1.00  0.00              
ATOM    734 2HB  GLU A  54      -1.084  36.574 -74.735  1.00  0.00              
ATOM    735 1HG  GLU A  54      -3.098  35.148 -74.345  1.00  0.00              
ATOM    736 2HG  GLU A  54      -2.568  34.205 -75.756  1.00  0.00              
ATOM    737  N   TRP A  55      -1.438  39.035 -76.731  1.00  0.00              
ATOM    738  CA  TRP A  55      -0.602  40.155 -77.130  1.00  0.00              
ATOM    739  C   TRP A  55      -0.061  40.884 -75.913  1.00  0.00              
ATOM    740  O   TRP A  55      -0.812  41.223 -75.000  1.00  0.00              
ATOM    741  CB  TRP A  55      -1.389  41.198 -77.933  1.00  0.00              
ATOM    742  CG  TRP A  55      -1.985  40.739 -79.215  1.00  0.00              
ATOM    743  CD1 TRP A  55      -3.303  40.467 -79.457  1.00  0.00              
ATOM    744  CD2 TRP A  55      -1.298  40.523 -80.451  1.00  0.00              
ATOM    745  NE1 TRP A  55      -3.479  40.099 -80.768  1.00  0.00              
ATOM    746  CE2 TRP A  55      -2.264  40.121 -81.400  1.00  0.00              
ATOM    747  CE3 TRP A  55       0.041  40.631 -80.850  1.00  0.00              
ATOM    748  CZ2 TRP A  55      -1.933  39.825 -82.725  1.00  0.00              
ATOM    749  CZ3 TRP A  55       0.368  40.339 -82.171  1.00  0.00              
ATOM    750  CH2 TRP A  55      -0.617  39.938 -83.090  1.00  0.00              
ATOM    751  H   TRP A  55      -2.251  39.208 -76.157  1.00  0.00              
ATOM    752  HA  TRP A  55       0.259  39.792 -77.691  1.00  0.00              
ATOM    753 1HB  TRP A  55      -2.230  41.569 -77.347  1.00  0.00              
ATOM    754 2HB  TRP A  55      -0.740  42.031 -78.205  1.00  0.00              
ATOM    755  HD1 TRP A  55      -3.990  40.575 -78.620  1.00  0.00              
ATOM    756  HE1 TRP A  55      -4.359  39.852 -81.197  1.00  0.00              
ATOM    757  HE3 TRP A  55       0.841  40.936 -80.176  1.00  0.00              
ATOM    758  HZ2 TRP A  55      -2.725  39.521 -83.410  1.00  0.00              
ATOM    759  HZ3 TRP A  55       1.411  40.429 -82.476  1.00  0.00              
ATOM    760  HH2 TRP A  55      -0.325  39.712 -84.116  1.00  0.00              
ATOM    761  N   TRP A  56       1.244  41.116 -75.894  1.00  0.00              
ATOM    762  CA  TRP A  56       1.845  41.919 -74.838  1.00  0.00              
ATOM    763  C   TRP A  56       3.194  42.403 -75.323  1.00  0.00              
ATOM    764  O   TRP A  56       3.718  41.926 -76.333  1.00  0.00              
ATOM    765  CB  TRP A  56       1.961  41.160 -73.502  1.00  0.00              
ATOM    766  CG  TRP A  56       3.083  40.186 -73.382  1.00  0.00              
ATOM    767  CD1 TRP A  56       4.343  40.430 -72.912  1.00  0.00              
ATOM    768  CD2 TRP A  56       3.032  38.791 -73.692  1.00  0.00              
ATOM    769  NE1 TRP A  56       5.079  39.268 -72.906  1.00  0.00              
ATOM    770  CE2 TRP A  56       4.298  38.247 -73.382  1.00  0.00              
ATOM    771  CE3 TRP A  56       2.037  37.946 -74.202  1.00  0.00              
ATOM    772  CZ2 TRP A  56       4.595  36.888 -73.564  1.00  0.00              
ATOM    773  CZ3 TRP A  56       2.331  36.597 -74.383  1.00  0.00              
ATOM    774  CH2 TRP A  56       3.600  36.082 -74.065  1.00  0.00              
ATOM    775  H   TRP A  56       1.835  40.734 -76.618  1.00  0.00              
ATOM    776  HA  TRP A  56       1.218  42.786 -74.631  1.00  0.00              
ATOM    777 1HB  TRP A  56       2.108  41.862 -72.681  1.00  0.00              
ATOM    778 2HB  TRP A  56       1.059  40.575 -73.323  1.00  0.00              
ATOM    779  HD1 TRP A  56       4.572  41.455 -72.625  1.00  0.00              
ATOM    780  HE1 TRP A  56       6.038  39.180 -72.602  1.00  0.00              
ATOM    781  HE3 TRP A  56       1.039  38.296 -74.463  1.00  0.00              
ATOM    782  HZ2 TRP A  56       5.590  36.527 -73.303  1.00  0.00              
ATOM    783  HZ3 TRP A  56       1.550  35.948 -74.779  1.00  0.00              
ATOM    784  HH2 TRP A  56       3.798  35.021 -74.220  1.00  0.00              
ATOM    785  N   THR A  57       3.728  43.393 -74.625  1.00  0.00              
ATOM    786  CA  THR A  57       5.016  43.962 -74.962  1.00  0.00              
ATOM    787  C   THR A  57       5.970  43.615 -73.829  1.00  0.00              
ATOM    788  O   THR A  57       5.836  44.111 -72.711  1.00  0.00              
ATOM    789  CB  THR A  57       4.901  45.484 -75.129  1.00  0.00              
ATOM    790  OG1 THR A  57       3.946  45.768 -76.162  1.00  0.00              
ATOM    791  CG2 THR A  57       6.242  46.085 -75.514  1.00  0.00              
ATOM    792  H   THR A  57       3.219  43.761 -73.834  1.00  0.00              
ATOM    793  HA  THR A  57       5.386  43.516 -75.886  1.00  0.00              
ATOM    794  HB  THR A  57       4.567  45.920 -74.187  1.00  0.00              
ATOM    795  HG1 THR A  57       3.058  45.694 -75.805  1.00  0.00              
ATOM    796 1HG2 THR A  57       6.137  47.164 -75.627  1.00  0.00              
ATOM    797 2HG2 THR A  57       6.974  45.870 -74.735  1.00  0.00              
ATOM    798 3HG2 THR A  57       6.576  45.652 -76.456  1.00  0.00              
ATOM    799  N   HIS A  58       6.920  42.737 -74.132  1.00  0.00              
ATOM    800  CA  HIS A  58       7.898  42.270 -73.156  1.00  0.00              
ATOM    801  C   HIS A  58       8.617  43.368 -72.385  1.00  0.00              
ATOM    802  O   HIS A  58       8.640  43.354 -71.154  1.00  0.00              
ATOM    803  CB  HIS A  58       8.949  41.391 -73.838  1.00  0.00              
ATOM    804  CG  HIS A  58      10.052  40.954 -72.924  1.00  0.00              
ATOM    805  ND1 HIS A  58       9.852  40.067 -71.887  1.00  0.00              
ATOM    806  CD2 HIS A  58      11.359  41.303 -72.871  1.00  0.00              
ATOM    807  CE1 HIS A  58      10.988  39.889 -71.237  1.00  0.00              
ATOM    808  NE2 HIS A  58      11.918  40.628 -71.814  1.00  0.00              
ATOM    809  H   HIS A  58       6.961  42.383 -75.077  1.00  0.00              
ATOM    810  HA  HIS A  58       7.395  41.689 -72.383  1.00  0.00              
ATOM    811 1HB  HIS A  58       8.486  40.482 -74.224  1.00  0.00              
ATOM    812 2HB  HIS A  58       9.419  41.935 -74.657  1.00  0.00              
ATOM    813  HD1 HIS A  58       9.010  39.563 -71.694  1.00  0.00              
ATOM    814  HD2 HIS A  58      11.971  41.971 -73.478  1.00  0.00              
ATOM    815  HE1 HIS A  58      11.037  39.219 -70.379  1.00  0.00              
ATOM    816  N   SER A  59       9.205  44.315 -73.106  1.00  0.00              
ATOM    817  CA  SER A  59       9.954  45.388 -72.468  1.00  0.00              
ATOM    818  C   SER A  59       9.129  46.171 -71.460  1.00  0.00              
ATOM    819  O   SER A  59       9.653  46.613 -70.434  1.00  0.00              
ATOM    820  CB  SER A  59      10.523  46.344 -73.523  1.00  0.00              
ATOM    821  OG  SER A  59       9.506  47.134 -74.113  1.00  0.00              
ATOM    822  H   SER A  59       9.135  44.296 -74.113  1.00  0.00              
ATOM    823  HA  SER A  59      10.868  45.047 -71.979  1.00  0.00              
ATOM    824 1HB  SER A  59      11.252  46.997 -73.044  1.00  0.00              
ATOM    825 2HB  SER A  59      11.016  45.757 -74.297  1.00  0.00              
ATOM    826  HG  SER A  59       9.899  47.911 -74.517  1.00  0.00              
ATOM    827  N   ALA A  60       7.842  46.336 -71.745  1.00  0.00              
ATOM    828  CA  ALA A  60       6.947  47.081 -70.870  1.00  0.00              
ATOM    829  C   ALA A  60       6.348  46.221 -69.764  1.00  0.00              
ATOM    830  O   ALA A  60       5.770  46.745 -68.810  1.00  0.00              
ATOM    831  CB  ALA A  60       5.832  47.710 -71.695  1.00  0.00              
ATOM    832  H   ALA A  60       7.475  45.932 -72.595  1.00  0.00              
ATOM    833  HA  ALA A  60       7.517  47.865 -70.372  1.00  0.00              
ATOM    834 1HB  ALA A  60       5.164  48.267 -71.038  1.00  0.00              
ATOM    835 2HB  ALA A  60       6.262  48.387 -72.433  1.00  0.00              
ATOM    836 3HB  ALA A  60       5.271  46.928 -72.204  1.00  0.00              
ATOM    837  N   GLY A  61       6.480  44.907 -69.897  1.00  0.00              
ATOM    838  CA  GLY A  61       5.932  44.006 -68.899  1.00  0.00              
ATOM    839  C   GLY A  61       4.417  44.073 -68.856  1.00  0.00              
ATOM    840  O   GLY A  61       3.808  43.890 -67.800  1.00  0.00              
ATOM    841  H   GLY A  61       6.964  44.521 -70.695  1.00  0.00              
ATOM    842 1HA  GLY A  61       6.232  42.985 -69.138  1.00  0.00              
ATOM    843 2HA  GLY A  61       6.323  44.279 -67.920  1.00  0.00              
ATOM    844  N   GLY A  62       3.798  44.335 -70.002  1.00  0.00              
ATOM    845  CA  GLY A  62       2.353  44.425 -70.034  1.00  0.00              
ATOM    846  C   GLY A  62       1.766  44.823 -71.370  1.00  0.00              
ATOM    847  O   GLY A  62       2.409  44.708 -72.418  1.00  0.00              
ATOM    848  H   GLY A  62       4.319  44.473 -70.856  1.00  0.00              
ATOM    849 1HA  GLY A  62       1.930  43.454 -69.775  1.00  0.00              
ATOM    850 2HA  GLY A  62       2.026  45.168 -69.307  1.00  0.00              
ATOM    851  N   VAL A  63       0.533  45.310 -71.314  1.00  0.00              
ATOM    852  CA  VAL A  63      -0.215  45.710 -72.495  1.00  0.00              
ATOM    853  C   VAL A  63      -0.002  47.174 -72.860  1.00  0.00              
ATOM    854  O   VAL A  63      -0.119  48.062 -72.011  1.00  0.00              
ATOM    855  CB  VAL A  63      -1.721  45.448 -72.274  1.00  0.00              
ATOM    856  CG1 VAL A  63      -2.517  45.864 -73.494  1.00  0.00              
ATOM    857  CG2 VAL A  63      -1.946  43.973 -71.974  1.00  0.00              
ATOM    858  H   VAL A  63       0.103  45.403 -70.405  1.00  0.00              
ATOM    859  HA  VAL A  63       0.122  45.169 -73.380  1.00  0.00              
ATOM    860  HB  VAL A  63      -2.054  46.010 -71.402  1.00  0.00              
ATOM    861 1HG1 VAL A  63      -3.576  45.672 -73.320  1.00  0.00              
ATOM    862 2HG1 VAL A  63      -2.367  46.927 -73.681  1.00  0.00              
ATOM    863 3HG1 VAL A  63      -2.183  45.292 -74.359  1.00  0.00              
ATOM    864 1HG2 VAL A  63      -3.009  43.791 -71.818  1.00  0.00              
ATOM    865 2HG2 VAL A  63      -1.594  43.374 -72.814  1.00  0.00              
ATOM    866 3HG2 VAL A  63      -1.395  43.696 -71.075  1.00  0.00              
ATOM    867  N   THR A  64       0.315  47.416 -74.127  1.00  0.00              
ATOM    868  CA  THR A  64       0.543  48.769 -74.624  1.00  0.00              
ATOM    869  C   THR A  64      -0.424  49.070 -75.763  1.00  0.00              
ATOM    870  O   THR A  64      -1.202  48.209 -76.175  1.00  0.00              
ATOM    871  CB  THR A  64       1.971  48.942 -75.164  1.00  0.00              
ATOM    872  OG1 THR A  64       2.137  48.125 -76.330  1.00  0.00              
ATOM    873  CG2 THR A  64       2.994  48.547 -74.106  1.00  0.00              
ATOM    874  H   THR A  64       0.400  46.637 -74.764  1.00  0.00              
ATOM    875  HA  THR A  64       0.346  49.491 -73.831  1.00  0.00              
ATOM    876  HB  THR A  64       2.121  49.985 -75.442  1.00  0.00              
ATOM    877  HG1 THR A  64       1.989  47.205 -76.099  1.00  0.00              
ATOM    878 1HG2 THR A  64       3.999  48.677 -74.507  1.00  0.00              
ATOM    879 2HG2 THR A  64       2.869  49.178 -73.226  1.00  0.00              
ATOM    880 3HG2 THR A  64       2.845  47.504 -73.829  1.00  0.00              
ATOM    881  N   GLU A  65      -0.362  50.292 -76.278  1.00  0.00              
ATOM    882  CA  GLU A  65      -1.236  50.695 -77.368  1.00  0.00              
ATOM    883  C   GLU A  65      -1.046  49.793 -78.589  1.00  0.00              
ATOM    884  O   GLU A  65      -2.008  49.479 -79.291  1.00  0.00              
ATOM    885  CB  GLU A  65      -0.964  52.156 -77.737  1.00  0.00              
ATOM    886  CG  GLU A  65      -2.119  52.851 -78.438  1.00  0.00              
ATOM    887  CD  GLU A  65      -3.419  52.757 -77.653  1.00  0.00              
ATOM    888  OE1 GLU A  65      -3.367  52.723 -76.406  1.00  0.00              
ATOM    889  OE2 GLU A  65      -4.497  52.732 -78.281  1.00  0.00              
ATOM    890  H   GLU A  65       0.303  50.957 -75.909  1.00  0.00              
ATOM    891  HA  GLU A  65      -2.278  50.590 -77.065  1.00  0.00              
ATOM    892 1HB  GLU A  65      -0.734  52.681 -76.810  1.00  0.00              
ATOM    893 2HB  GLU A  65      -0.088  52.163 -78.386  1.00  0.00              
ATOM    894 1HG  GLU A  65      -1.922  53.899 -78.663  1.00  0.00              
ATOM    895 2HG  GLU A  65      -2.226  52.295 -79.368  1.00  0.00              
ATOM    896  N   LYS A  66       0.189  49.371 -78.844  1.00  0.00              
ATOM    897  CA  LYS A  66       0.452  48.502 -79.987  1.00  0.00              
ATOM    898  C   LYS A  66      -0.304  47.185 -79.837  1.00  0.00              
ATOM    899  O   LYS A  66      -0.820  46.642 -80.813  1.00  0.00              
ATOM    900  CB  LYS A  66       1.949  48.218 -80.114  1.00  0.00              
ATOM    901  CG  LYS A  66       2.323  47.400 -81.340  1.00  0.00              
ATOM    902  CD  LYS A  66       1.998  48.147 -82.623  1.00  0.00              
ATOM    903  CE  LYS A  66       2.525  47.401 -83.839  1.00  0.00              
ATOM    904  NZ  LYS A  66       2.244  48.141 -85.100  1.00  0.00              
ATOM    905  H   LYS A  66       0.957  49.648 -78.249  1.00  0.00              
ATOM    906  HA  LYS A  66       0.092  48.976 -80.901  1.00  0.00              
ATOM    907 1HB  LYS A  66       2.455  49.183 -80.150  1.00  0.00              
ATOM    908 2HB  LYS A  66       2.251  47.684 -79.213  1.00  0.00              
ATOM    909 1HG  LYS A  66       3.392  47.189 -81.302  1.00  0.00              
ATOM    910 2HG  LYS A  66       1.768  46.463 -81.314  1.00  0.00              
ATOM    911 1HD  LYS A  66       0.915  48.253 -82.699  1.00  0.00              
ATOM    912 2HD  LYS A  66       2.455  49.135 -82.575  1.00  0.00              
ATOM    913 1HE  LYS A  66       3.600  47.272 -83.722  1.00  0.00              
ATOM    914 2HE  LYS A  66       2.045  46.423 -83.874  1.00  0.00              
ATOM    915 1HZ  LYS A  66       2.606  47.618 -85.885  1.00  0.00              
ATOM    916 2HZ  LYS A  66       1.246  48.260 -85.206  1.00  0.00              
ATOM    917 3HZ  LYS A  66       2.689  49.047 -85.065  1.00  0.00              
ATOM    918  N   ASP A  67      -0.358  46.666 -78.616  1.00  0.00              
ATOM    919  CA  ASP A  67      -1.063  45.418 -78.369  1.00  0.00              
ATOM    920  C   ASP A  67      -2.549  45.575 -78.656  1.00  0.00              
ATOM    921  O   ASP A  67      -3.173  44.689 -79.239  1.00  0.00              
ATOM    922  CB  ASP A  67      -0.827  44.979 -76.932  1.00  0.00              
ATOM    923  CG  ASP A  67       0.624  44.662 -76.676  1.00  0.00              
ATOM    924  OD1 ASP A  67       1.154  43.772 -77.371  1.00  0.00              
ATOM    925  OD2 ASP A  67       1.238  45.307 -75.799  1.00  0.00              
ATOM    926  H   ASP A  67       0.093  47.137 -77.845  1.00  0.00              
ATOM    927  HA  ASP A  67      -0.691  44.645 -79.042  1.00  0.00              
ATOM    928 1HB  ASP A  67      -1.210  45.684 -76.194  1.00  0.00              
ATOM    929 2HB  ASP A  67      -1.425  44.067 -76.910  1.00  0.00              
ATOM    930  N   ARG A  68      -3.120  46.706 -78.254  1.00  0.00              
ATOM    931  CA  ARG A  68      -4.532  46.946 -78.511  1.00  0.00              
ATOM    932  C   ARG A  68      -4.795  47.085 -80.003  1.00  0.00              
ATOM    933  O   ARG A  68      -5.838  46.652 -80.495  1.00  0.00              
ATOM    934  CB  ARG A  68      -5.004  48.175 -77.737  1.00  0.00              
ATOM    935  CG  ARG A  68      -5.103  47.938 -76.239  1.00  0.00              
ATOM    936  CD  ARG A  68      -5.734  49.119 -75.515  1.00  0.00              
ATOM    937  NE  ARG A  68      -4.771  50.176 -75.224  1.00  0.00              
ATOM    938  CZ  ARG A  68      -3.941  50.166 -74.185  1.00  0.00              
ATOM    939  NH1 ARG A  68      -3.957  49.151 -73.331  1.00  0.00              
ATOM    940  NH2 ARG A  68      -3.096  51.171 -74.000  1.00  0.00              
ATOM    941  H   ARG A  68      -2.582  47.409 -77.767  1.00  0.00              
ATOM    942  HA  ARG A  68      -5.120  46.095 -78.166  1.00  0.00              
ATOM    943 1HB  ARG A  68      -4.293  48.974 -77.943  1.00  0.00              
ATOM    944 2HB  ARG A  68      -5.981  48.447 -78.137  1.00  0.00              
ATOM    945 1HG  ARG A  68      -5.710  47.049 -76.068  1.00  0.00              
ATOM    946 2HG  ARG A  68      -4.098  47.773 -75.847  1.00  0.00              
ATOM    947 1HD  ARG A  68      -6.524  49.535 -76.139  1.00  0.00              
ATOM    948 2HD  ARG A  68      -6.159  48.771 -74.574  1.00  0.00              
ATOM    949  HE  ARG A  68      -4.584  51.034 -75.726  1.00  0.00              
ATOM    950 1HH1 ARG A  68      -4.601  48.385 -73.472  1.00  0.00              
ATOM    951 2HH1 ARG A  68      -3.325  49.148 -72.543  1.00  0.00              
ATOM    952 1HH2 ARG A  68      -3.085  51.944 -74.651  1.00  0.00              
ATOM    953 2HH2 ARG A  68      -2.468  51.160 -73.210  1.00  0.00              
ATOM    954  N   GLU A  69      -3.851  47.682 -80.723  1.00  0.00              
ATOM    955  CA  GLU A  69      -3.989  47.822 -82.164  1.00  0.00              
ATOM    956  C   GLU A  69      -3.985  46.428 -82.790  1.00  0.00              
ATOM    957  O   GLU A  69      -4.800  46.126 -83.658  1.00  0.00              
ATOM    958  CB  GLU A  69      -2.832  48.637 -82.742  1.00  0.00              
ATOM    959  CG  GLU A  69      -2.864  48.731 -84.256  1.00  0.00              
ATOM    960  CD  GLU A  69      -1.643  49.413 -84.835  1.00  0.00              
ATOM    961  OE1 GLU A  69      -1.610  49.608 -86.067  1.00  0.00              
ATOM    962  OE2 GLU A  69      -0.719  49.754 -84.068  1.00  0.00              
ATOM    963  H   GLU A  69      -3.025  48.045 -80.270  1.00  0.00              
ATOM    964  HA  GLU A  69      -4.942  48.297 -82.400  1.00  0.00              
ATOM    965 1HB  GLU A  69      -2.895  49.634 -82.305  1.00  0.00              
ATOM    966 2HB  GLU A  69      -1.909  48.156 -82.417  1.00  0.00              
ATOM    967 1HG  GLU A  69      -2.983  47.766 -84.748  1.00  0.00              
ATOM    968 2HG  GLU A  69      -3.738  49.350 -84.456  1.00  0.00              
ATOM    969  N   MET A  70      -3.062  45.576 -82.349  1.00  0.00              
ATOM    970  CA  MET A  70      -2.987  44.223 -82.887  1.00  0.00              
ATOM    971  C   MET A  70      -4.262  43.438 -82.592  1.00  0.00              
ATOM    972  O   MET A  70      -4.709  42.648 -83.417  1.00  0.00              
ATOM    973  CB  MET A  70      -1.766  43.481 -82.332  1.00  0.00              
ATOM    974  CG  MET A  70      -0.434  44.125 -82.701  1.00  0.00              
ATOM    975  SD  MET A  70      -0.221  44.453 -84.477  1.00  0.00              
ATOM    976  CE  MET A  70      -0.083  42.779 -85.114  1.00  0.00              
ATOM    977  H   MET A  70      -2.404  45.859 -81.637  1.00  0.00              
ATOM    978  HA  MET A  70      -2.891  44.259 -83.972  1.00  0.00              
ATOM    979 1HB  MET A  70      -1.876  43.455 -81.249  1.00  0.00              
ATOM    980 2HB  MET A  70      -1.806  42.465 -82.726  1.00  0.00              
ATOM    981 1HG  MET A  70      -0.355  45.072 -82.167  1.00  0.00              
ATOM    982 2HG  MET A  70       0.366  43.458 -82.379  1.00  0.00              
ATOM    983 1HE  MET A  70       0.052  42.810 -86.195  1.00  0.00              
ATOM    984 2HE  MET A  70       0.774  42.284 -84.655  1.00  0.00              
ATOM    985 3HE  MET A  70      -0.992  42.224 -84.878  1.00  0.00              
ATOM    986  N   ALA A  71      -4.846  43.656 -81.419  1.00  0.00              
ATOM    987  CA  ALA A  71      -6.081  42.973 -81.058  1.00  0.00              
ATOM    988  C   ALA A  71      -7.203  43.381 -82.019  1.00  0.00              
ATOM    989  O   ALA A  71      -7.959  42.541 -82.503  1.00  0.00              
ATOM    990  CB  ALA A  71      -6.464  43.316 -79.627  1.00  0.00              
ATOM    991  H   ALA A  71      -4.432  44.304 -80.764  1.00  0.00              
ATOM    992  HA  ALA A  71      -5.927  41.898 -81.155  1.00  0.00              
ATOM    993 1HB  ALA A  71      -7.388  42.801 -79.366  1.00  0.00              
ATOM    994 2HB  ALA A  71      -5.669  43.000 -78.951  1.00  0.00              
ATOM    995 3HB  ALA A  71      -6.611  44.391 -79.538  1.00  0.00              
ATOM    996  N   ARG A  72      -7.305  44.674 -82.302  1.00  0.00              
ATOM    997  CA  ARG A  72      -8.344  45.148 -83.207  1.00  0.00              
ATOM    998  C   ARG A  72      -8.124  44.626 -84.625  1.00  0.00              
ATOM    999  O   ARG A  72      -9.082  44.251 -85.311  1.00  0.00              
ATOM   1000  CB  ARG A  72      -8.390  46.676 -83.210  1.00  0.00              
ATOM   1001  CG  ARG A  72      -8.939  47.281 -81.933  1.00  0.00              
ATOM   1002  CD  ARG A  72      -9.174  48.772 -82.103  1.00  0.00              
ATOM   1003  NE  ARG A  72      -7.929  49.530 -82.107  1.00  0.00              
ATOM   1004  CZ  ARG A  72      -7.273  49.881 -81.006  1.00  0.00              
ATOM   1005  NH1 ARG A  72      -7.747  49.546 -79.809  1.00  0.00              
ATOM   1006  NH2 ARG A  72      -6.148  50.567 -81.107  1.00  0.00              
ATOM   1007  H   ARG A  72      -6.666  45.341 -81.894  1.00  0.00              
ATOM   1008  HA  ARG A  72      -9.315  44.769 -82.885  1.00  0.00              
ATOM   1009 1HB  ARG A  72      -7.371  47.025 -83.372  1.00  0.00              
ATOM   1010 2HB  ARG A  72      -9.014  46.973 -84.053  1.00  0.00              
ATOM   1011 1HG  ARG A  72      -9.879  46.785 -81.690  1.00  0.00              
ATOM   1012 2HG  ARG A  72      -8.220  47.109 -81.131  1.00  0.00              
ATOM   1013 1HD  ARG A  72      -9.688  48.944 -83.048  1.00  0.00              
ATOM   1014 2HD  ARG A  72      -9.795  49.128 -81.282  1.00  0.00              
ATOM   1015  HE  ARG A  72      -7.395  49.889 -82.888  1.00  0.00              
ATOM   1016 1HH1 ARG A  72      -8.608  49.023 -79.738  1.00  0.00              
ATOM   1017 2HH1 ARG A  72      -7.244  49.816 -78.976  1.00  0.00              
ATOM   1018 1HH2 ARG A  72      -5.794  50.820 -82.020  1.00  0.00              
ATOM   1019 2HH2 ARG A  72      -5.648  50.836 -80.273  1.00  0.00              
ATOM   1020  N   LEU A  73      -6.869  44.583 -85.063  1.00  0.00              
ATOM   1021  CA  LEU A  73      -6.567  44.088 -86.400  1.00  0.00              
ATOM   1022  C   LEU A  73      -6.839  42.586 -86.475  1.00  0.00              
ATOM   1023  O   LEU A  73      -7.209  42.071 -87.532  1.00  0.00              
ATOM   1024  CB  LEU A  73      -5.115  44.405 -86.765  1.00  0.00              
ATOM   1025  CG  LEU A  73      -4.829  45.902 -86.951  1.00  0.00              
ATOM   1026  CD1 LEU A  73      -3.344  46.127 -87.151  1.00  0.00              
ATOM   1027  CD2 LEU A  73      -5.621  46.435 -88.142  1.00  0.00              
ATOM   1028  H   LEU A  73      -6.112  44.894 -84.471  1.00  0.00              
ATOM   1029  HA  LEU A  73      -7.222  44.570 -87.124  1.00  0.00              
ATOM   1030 1HB  LEU A  73      -4.622  44.031 -85.869  1.00  0.00              
ATOM   1031 2HB  LEU A  73      -4.782  43.831 -87.629  1.00  0.00              
ATOM   1032  HG  LEU A  73      -5.189  46.414 -86.058  1.00  0.00              
ATOM   1033 1HD1 LEU A  73      -3.151  47.192 -87.282  1.00  0.00              
ATOM   1034 2HD1 LEU A  73      -2.800  45.766 -86.278  1.00  0.00              
ATOM   1035 3HD1 LEU A  73      -3.010  45.587 -88.036  1.00  0.00              
ATOM   1036 1HD2 LEU A  73      -5.415  47.498 -88.269  1.00  0.00              
ATOM   1037 2HD2 LEU A  73      -5.328  45.898 -89.044  1.00  0.00              
ATOM   1038 3HD2 LEU A  73      -6.687  46.292 -87.964  1.00  0.00              
ATOM   1039  N   THR A  74      -6.672  41.888 -85.353  1.00  0.00              
ATOM   1040  CA  THR A  74      -6.934  40.453 -85.304  1.00  0.00              
ATOM   1041  C   THR A  74      -8.434  40.215 -85.500  1.00  0.00              
ATOM   1042  O   THR A  74      -8.842  39.360 -86.289  1.00  0.00              
ATOM   1043  CB  THR A  74      -6.480  39.846 -83.954  1.00  0.00              
ATOM   1044  OG1 THR A  74      -5.051  39.932 -83.845  1.00  0.00              
ATOM   1045  CG2 THR A  74      -6.886  38.388 -83.858  1.00  0.00              
ATOM   1046  H   THR A  74      -6.357  42.360 -84.517  1.00  0.00              
ATOM   1047  HA  THR A  74      -6.408  39.954 -86.118  1.00  0.00              
ATOM   1048  HB  THR A  74      -6.944  40.404 -83.141  1.00  0.00              
ATOM   1049  HG1 THR A  74      -4.646  39.446 -84.567  1.00  0.00              
ATOM   1050 1HG2 THR A  74      -6.557  37.982 -82.901  1.00  0.00              
ATOM   1051 2HG2 THR A  74      -7.970  38.307 -83.935  1.00  0.00              
ATOM   1052 3HG2 THR A  74      -6.422  37.828 -84.669  1.00  0.00              
ATOM   1053  N   ASP A  75      -9.260  40.971 -84.784  1.00  0.00              
ATOM   1054  CA  ASP A  75     -10.706  40.821 -84.927  1.00  0.00              
ATOM   1055  C   ASP A  75     -11.162  41.159 -86.335  1.00  0.00              
ATOM   1056  O   ASP A  75     -12.089  40.540 -86.859  1.00  0.00              
ATOM   1057  CB  ASP A  75     -11.456  41.727 -83.952  1.00  0.00              
ATOM   1058  CG  ASP A  75     -11.512  41.162 -82.556  1.00  0.00              
ATOM   1059  OD1 ASP A  75     -11.440  39.926 -82.404  1.00  0.00              
ATOM   1060  OD2 ASP A  75     -11.651  41.958 -81.607  1.00  0.00              
ATOM   1061  H   ASP A  75      -8.898  41.655 -84.135  1.00  0.00              
ATOM   1062  HA  ASP A  75     -10.989  39.782 -84.752  1.00  0.00              
ATOM   1063 1HB  ASP A  75     -11.081  42.750 -83.934  1.00  0.00              
ATOM   1064 2HB  ASP A  75     -12.449  41.711 -84.401  1.00  0.00              
ATOM   1065  N   ALA A  76     -10.518  42.151 -86.936  1.00  0.00              
ATOM   1066  CA  ALA A  76     -10.876  42.572 -88.282  1.00  0.00              
ATOM   1067  C   ALA A  76     -10.738  41.429 -89.286  1.00  0.00              
ATOM   1068  O   ALA A  76     -11.451  41.390 -90.291  1.00  0.00              
ATOM   1069  CB  ALA A  76     -10.012  43.750 -88.700  1.00  0.00              
ATOM   1070  H   ALA A  76      -9.766  42.625 -86.456  1.00  0.00              
ATOM   1071  HA  ALA A  76     -11.923  42.875 -88.287  1.00  0.00              
ATOM   1072 1HB  ALA A  76     -10.285  44.060 -89.709  1.00  0.00              
ATOM   1073 2HB  ALA A  76     -10.169  44.580 -88.010  1.00  0.00              
ATOM   1074 3HB  ALA A  76      -8.964  43.456 -88.683  1.00  0.00              
ATOM   1075  N   LEU A  77      -9.828  40.499 -89.013  1.00  0.00              
ATOM   1076  CA  LEU A  77      -9.606  39.353 -89.895  1.00  0.00              
ATOM   1077  C   LEU A  77     -10.869  38.516 -90.056  1.00  0.00              
ATOM   1078  O   LEU A  77     -11.042  37.825 -91.060  1.00  0.00              
ATOM   1079  CB  LEU A  77      -8.496  38.459 -89.338  1.00  0.00              
ATOM   1080  CG  LEU A  77      -7.094  39.049 -89.180  1.00  0.00              
ATOM   1081  CD1 LEU A  77      -6.203  38.051 -88.447  1.00  0.00              
ATOM   1082  CD2 LEU A  77      -6.517  39.378 -90.548  1.00  0.00              
ATOM   1083  H   LEU A  77      -9.275  40.587 -88.173  1.00  0.00              
ATOM   1084  HA  LEU A  77      -9.344  39.705 -90.892  1.00  0.00              
ATOM   1085 1HB  LEU A  77      -8.907  38.261 -88.350  1.00  0.00              
ATOM   1086 2HB  LEU A  77      -8.415  37.524 -89.892  1.00  0.00              
ATOM   1087  HG  LEU A  77      -7.197  39.985 -88.630  1.00  0.00              
ATOM   1088 1HD1 LEU A  77      -5.203  38.470 -88.333  1.00  0.00              
ATOM   1089 2HD1 LEU A  77      -6.622  37.844 -87.462  1.00  0.00              
ATOM   1090 3HD1 LEU A  77      -6.145  37.126 -89.020  1.00  0.00              
ATOM   1091 1HD2 LEU A  77      -5.518  39.799 -90.429  1.00  0.00              
ATOM   1092 2HD2 LEU A  77      -6.460  38.469 -91.147  1.00  0.00              
ATOM   1093 3HD2 LEU A  77      -7.158  40.103 -91.049  1.00  0.00              
ATOM   1094  N   LEU A  78     -11.746  38.572 -89.061  1.00  0.00              
ATOM   1095  CA  LEU A  78     -12.986  37.805 -89.089  1.00  0.00              
ATOM   1096  C   LEU A  78     -14.031  38.430 -90.005  1.00  0.00              
ATOM   1097  O   LEU A  78     -14.934  37.741 -90.481  1.00  0.00              
ATOM   1098  CB  LEU A  78     -13.568  37.693 -87.676  1.00  0.00              
ATOM   1099  CG  LEU A  78     -12.691  37.067 -86.588  1.00  0.00              
ATOM   1100  CD1 LEU A  78     -13.396  37.180 -85.243  1.00  0.00              
ATOM   1101  CD2 LEU A  78     -12.400  35.613 -86.923  1.00  0.00              
ATOM   1102  H   LEU A  78     -11.550  39.161 -88.264  1.00  0.00              
ATOM   1103  HA  LEU A  78     -12.792  36.812 -89.494  1.00  0.00              
ATOM   1104 1HB  LEU A  78     -13.706  38.751 -87.457  1.00  0.00              
ATOM   1105 2HB  LEU A  78     -14.536  37.193 -87.677  1.00  0.00              
ATOM   1106  HG  LEU A  78     -11.741  37.601 -86.591  1.00  0.00              
ATOM   1107 1HD1 LEU A  78     -12.773  36.735 -84.467  1.00  0.00              
ATOM   1108 2HD1 LEU A  78     -13.569  38.231 -85.010  1.00  0.00              
ATOM   1109 3HD1 LEU A  78     -14.350  36.656 -85.287  1.00  0.00              
ATOM   1110 1HD2 LEU A  78     -11.775  35.179 -86.142  1.00  0.00              
ATOM   1111 2HD2 LEU A  78     -13.337  35.060 -86.988  1.00  0.00              
ATOM   1112 3HD2 LEU A  78     -11.878  35.557 -87.878  1.00  0.00              
ATOM   1113  N   GLN A  79     -13.898  39.730 -90.255  1.00  0.00              
ATOM   1114  CA  GLN A  79     -14.850  40.458 -91.089  1.00  0.00              
ATOM   1115  C   GLN A  79     -16.276  40.035 -90.758  1.00  0.00              
ATOM   1116  O   GLN A  79     -16.997  39.497 -91.600  1.00  0.00              
ATOM   1117  CB  GLN A  79     -14.566  40.238 -92.578  1.00  0.00              
ATOM   1118  CG  GLN A  79     -13.402  41.067 -93.105  1.00  0.00              
ATOM   1119  CD  GLN A  79     -12.069  40.360 -92.979  1.00  0.00              
ATOM   1120  OE1 GLN A  79     -11.010  40.981 -93.076  1.00  0.00              
ATOM   1121  NE2 GLN A  79     -12.114  39.051 -92.782  1.00  0.00              
ATOM   1122  H   GLN A  79     -13.114  40.226 -89.855  1.00  0.00              
ATOM   1123  HA  GLN A  79     -14.776  41.525 -90.881  1.00  0.00              
ATOM   1124 1HB  GLN A  79     -14.357  39.176 -92.705  1.00  0.00              
ATOM   1125 2HB  GLN A  79     -15.480  40.494 -93.114  1.00  0.00              
ATOM   1126 1HG  GLN A  79     -13.421  41.560 -94.077  1.00  0.00              
ATOM   1127 2HG  GLN A  79     -13.467  41.818 -92.317  1.00  0.00              
ATOM   1128 1HE2 GLN A  79     -11.265  38.529 -92.691  1.00  0.00              
ATOM   1129 2HE2 GLN A  79     -12.996  38.584 -92.723  1.00  0.00              
ATOM   1130  N   ARG A  80     -16.663  40.282 -89.512  1.00  0.00              
ATOM   1131  CA  ARG A  80     -17.990  39.947 -89.014  1.00  0.00              
ATOM   1132  C   ARG A  80     -19.035  40.907 -89.569  1.00  0.00              
ATOM   1133  O   ARG A  80     -20.089  40.424 -90.033  1.00  0.00              
ATOM   1134  OXT ARG A  80     -18.833  42.090 -89.552  1.00  0.00              
ATOM   1135  CB  ARG A  80     -17.993  40.002 -87.487  1.00  0.00              
ATOM   1136  CG  ARG A  80     -17.056  38.999 -86.834  1.00  0.00              
ATOM   1137  CD  ARG A  80     -16.795  39.358 -85.383  1.00  0.00              
ATOM   1138  NE  ARG A  80     -16.051  40.609 -85.268  1.00  0.00              
ATOM   1139  CZ  ARG A  80     -15.731  41.188 -84.115  1.00  0.00              
ATOM   1140  NH1 ARG A  80     -16.089  40.629 -82.968  1.00  0.00              
ATOM   1141  NH2 ARG A  80     -15.052  42.326 -84.111  1.00  0.00              
ATOM   1142  H   ARG A  80     -16.001  40.722 -88.889  1.00  0.00              
ATOM   1143  HA  ARG A  80     -18.270  38.948 -89.351  1.00  0.00              
ATOM   1144 1HB  ARG A  80     -17.705  41.014 -87.204  1.00  0.00              
ATOM   1145 2HB  ARG A  80     -19.017  39.812 -87.164  1.00  0.00              
ATOM   1146 1HG  ARG A  80     -17.513  38.011 -86.889  1.00  0.00              
ATOM   1147 2HG  ARG A  80     -16.115  38.995 -87.385  1.00  0.00              
ATOM   1148 1HD  ARG A  80     -17.749  39.465 -84.868  1.00  0.00              
ATOM   1149 2HD  ARG A  80     -16.219  38.559 -84.919  1.00  0.00              
ATOM   1150  HE  ARG A  80     -15.678  41.206 -85.994  1.00  0.00              
ATOM   1151 1HH1 ARG A  80     -16.606  39.761 -82.972  1.00  0.00              
ATOM   1152 2HH1 ARG A  80     -15.844  41.073 -82.095  1.00  0.00              
ATOM   1153 1HH2 ARG A  80     -14.779  42.751 -84.987  1.00  0.00              
ATOM   1154 2HH2 ARG A  80     -14.811  42.764 -83.234  1.00  0.00              
ATOM   1155  N   LYS B  10      -4.996  17.895 -65.739  1.00  0.00              
ATOM   1156  CA  LYS B  10      -4.021  16.811 -65.774  1.00  0.00              
ATOM   1157  C   LYS B  10      -3.548  16.598 -67.213  1.00  0.00              
ATOM   1158  O   LYS B  10      -4.263  16.018 -68.029  1.00  0.00              
ATOM   1159  CB  LYS B  10      -4.660  15.532 -65.236  1.00  0.00              
ATOM   1160  CG  LYS B  10      -3.679  14.409 -64.963  1.00  0.00              
ATOM   1161  CD  LYS B  10      -2.679  14.802 -63.890  1.00  0.00              
ATOM   1162  CE  LYS B  10      -1.803  13.624 -63.513  1.00  0.00              
ATOM   1163  NZ  LYS B  10      -1.142  13.038 -64.709  1.00  0.00              
ATOM   1164 1H   LYS B  10      -5.924  17.723 -65.408  1.00  0.00              
ATOM   1165 2H   LYS B  10      -4.817  18.711 -65.190  1.00  0.00              
ATOM   1166 3H   LYS B  10      -5.251  18.366 -66.584  1.00  0.00              
ATOM   1167  HA  LYS B  10      -3.149  17.079 -65.177  1.00  0.00              
ATOM   1168 1HB  LYS B  10      -5.174  15.797 -64.312  1.00  0.00              
ATOM   1169 2HB  LYS B  10      -5.390  15.203 -65.975  1.00  0.00              
ATOM   1170 1HG  LYS B  10      -4.239  13.532 -64.637  1.00  0.00              
ATOM   1171 2HG  LYS B  10      -3.151  14.178 -65.888  1.00  0.00              
ATOM   1172 1HD  LYS B  10      -2.060  15.615 -64.273  1.00  0.00              
ATOM   1173 2HD  LYS B  10      -3.227  15.147 -63.013  1.00  0.00              
ATOM   1174 1HE  LYS B  10      -1.048  13.970 -62.808  1.00  0.00              
ATOM   1175 2HE  LYS B  10      -2.429  12.872 -63.034  1.00  0.00              
ATOM   1176 1HZ  LYS B  10      -0.567  12.257 -64.428  1.00  0.00              
ATOM   1177 2HZ  LYS B  10      -1.845  12.721 -65.361  1.00  0.00              
ATOM   1178 3HZ  LYS B  10      -0.565  13.739 -65.151  1.00  0.00              
ATOM   1179  N   ARG B  11      -2.338  17.062 -67.515  1.00  0.00              
ATOM   1180  CA  ARG B  11      -1.795  16.953 -68.864  1.00  0.00              
ATOM   1181  C   ARG B  11      -0.307  16.650 -68.848  1.00  0.00              
ATOM   1182  O   ARG B  11       0.385  16.933 -67.870  1.00  0.00              
ATOM   1183  CB  ARG B  11      -2.036  18.264 -69.601  1.00  0.00              
ATOM   1184  CG  ARG B  11      -1.459  19.451 -68.851  1.00  0.00              
ATOM   1185  CD  ARG B  11      -2.015  20.761 -69.354  1.00  0.00              
ATOM   1186  NE  ARG B  11      -1.341  21.909 -68.752  1.00  0.00              
ATOM   1187  CZ  ARG B  11      -1.382  22.216 -67.461  1.00  0.00              
ATOM   1188  NH1 ARG B  11      -2.068  21.461 -66.614  1.00  0.00              
ATOM   1189  NH2 ARG B  11      -0.737  23.285 -67.013  1.00  0.00              
ATOM   1190  H   ARG B  11      -1.782  17.500 -66.795  1.00  0.00              
ATOM   1191  HA  ARG B  11      -2.270  16.122 -69.387  1.00  0.00              
ATOM   1192 1HB  ARG B  11      -1.574  18.168 -70.582  1.00  0.00              
ATOM   1193 2HB  ARG B  11      -3.114  18.370 -69.715  1.00  0.00              
ATOM   1194 1HG  ARG B  11      -1.701  19.344 -67.792  1.00  0.00              
ATOM   1195 2HG  ARG B  11      -0.377  19.448 -68.978  1.00  0.00              
ATOM   1196 1HD  ARG B  11      -1.886  20.808 -70.435  1.00  0.00              
ATOM   1197 2HD  ARG B  11      -3.076  20.812 -69.113  1.00  0.00              
ATOM   1198  HE  ARG B  11      -0.766  22.620 -69.186  1.00  0.00              
ATOM   1199 1HH1 ARG B  11      -2.562  20.648 -66.954  1.00  0.00              
ATOM   1200 2HH1 ARG B  11      -2.094  21.701 -65.634  1.00  0.00              
ATOM   1201 1HH2 ARG B  11      -0.216  23.864 -67.657  1.00  0.00              
ATOM   1202 2HH2 ARG B  11      -0.770  23.517 -66.031  1.00  0.00              
ATOM   1203  N   LEU B  12       0.170  16.076 -69.947  1.00  0.00              
ATOM   1204  CA  LEU B  12       1.575  15.723 -70.124  1.00  0.00              
ATOM   1205  C   LEU B  12       2.168  16.886 -70.908  1.00  0.00              
ATOM   1206  O   LEU B  12       1.804  17.107 -72.067  1.00  0.00              
ATOM   1207  CB  LEU B  12       1.656  14.423 -70.914  1.00  0.00              
ATOM   1208  CG  LEU B  12       2.981  13.679 -71.018  1.00  0.00              
ATOM   1209  CD1 LEU B  12       3.580  13.444 -69.639  1.00  0.00              
ATOM   1210  CD2 LEU B  12       2.720  12.362 -71.726  1.00  0.00              
ATOM   1211  H   LEU B  12      -0.484  15.880 -70.692  1.00  0.00              
ATOM   1212  HA  LEU B  12       2.054  15.633 -69.150  1.00  0.00              
ATOM   1213 1HB  LEU B  12       0.967  13.816 -70.328  1.00  0.00              
ATOM   1214 2HB  LEU B  12       1.266  14.540 -71.925  1.00  0.00              
ATOM   1215  HG  LEU B  12       3.643  14.282 -71.639  1.00  0.00              
ATOM   1216 1HD1 LEU B  12       4.526  12.911 -69.739  1.00  0.00              
ATOM   1217 2HD1 LEU B  12       3.755  14.403 -69.150  1.00  0.00              
ATOM   1218 3HD1 LEU B  12       2.891  12.850 -69.040  1.00  0.00              
ATOM   1219 1HD2 LEU B  12       3.654  11.806 -71.815  1.00  0.00              
ATOM   1220 2HD2 LEU B  12       2.002  11.776 -71.152  1.00  0.00              
ATOM   1221 3HD2 LEU B  12       2.317  12.556 -72.720  1.00  0.00              
ATOM   1222  N   VAL B  13       3.104  17.600 -70.290  1.00  0.00              
ATOM   1223  CA  VAL B  13       3.662  18.810 -70.873  1.00  0.00              
ATOM   1224  C   VAL B  13       5.179  18.863 -70.954  1.00  0.00              
ATOM   1225  O   VAL B  13       5.884  18.360 -70.075  1.00  0.00              
ATOM   1226  CB  VAL B  13       3.198  20.040 -70.052  1.00  0.00              
ATOM   1227  CG1 VAL B  13       3.581  21.330 -70.759  1.00  0.00              
ATOM   1228  CG2 VAL B  13       1.700  19.972 -69.813  1.00  0.00              
ATOM   1229  H   VAL B  13       3.436  17.290 -69.388  1.00  0.00              
ATOM   1230  HA  VAL B  13       3.375  18.915 -71.920  1.00  0.00              
ATOM   1231  HB  VAL B  13       3.680  20.015 -69.075  1.00  0.00              
ATOM   1232 1HG1 VAL B  13       3.247  22.182 -70.167  1.00  0.00              
ATOM   1233 2HG1 VAL B  13       4.663  21.372 -70.877  1.00  0.00              
ATOM   1234 3HG1 VAL B  13       3.107  21.362 -71.740  1.00  0.00              
ATOM   1235 1HG2 VAL B  13       1.384  20.839 -69.235  1.00  0.00              
ATOM   1236 2HG2 VAL B  13       1.180  19.964 -70.771  1.00  0.00              
ATOM   1237 3HG2 VAL B  13       1.460  19.062 -69.262  1.00  0.00              
ATOM   1238  N   LYS B  14       5.669  19.505 -72.010  1.00  0.00              
ATOM   1239  CA  LYS B  14       7.096  19.703 -72.208  1.00  0.00              
ATOM   1240  C   LYS B  14       7.305  20.908 -73.110  1.00  0.00              
ATOM   1241  O   LYS B  14       6.542  21.136 -74.053  1.00  0.00              
ATOM   1242  CB  LYS B  14       7.752  18.474 -72.844  1.00  0.00              
ATOM   1243  CG  LYS B  14       9.251  18.651 -73.091  1.00  0.00              
ATOM   1244  CD  LYS B  14       9.902  17.372 -73.588  1.00  0.00              
ATOM   1245  CE  LYS B  14      11.349  17.614 -73.990  1.00  0.00              
ATOM   1246  NZ  LYS B  14      12.022  16.351 -74.394  1.00  0.00              
ATOM   1247  H   LYS B  14       5.023  19.867 -72.696  1.00  0.00              
ATOM   1248  HA  LYS B  14       7.576  19.911 -71.251  1.00  0.00              
ATOM   1249 1HB  LYS B  14       7.581  17.635 -72.168  1.00  0.00              
ATOM   1250 2HB  LYS B  14       7.238  18.289 -73.788  1.00  0.00              
ATOM   1251 1HG  LYS B  14       9.389  19.435 -73.836  1.00  0.00              
ATOM   1252 2HG  LYS B  14       9.723  18.952 -72.157  1.00  0.00              
ATOM   1253 1HD  LYS B  14       9.863  16.630 -72.790  1.00  0.00              
ATOM   1254 2HD  LYS B  14       9.341  17.008 -74.449  1.00  0.00              
ATOM   1255 1HE  LYS B  14      11.360  18.317 -74.821  1.00  0.00              
ATOM   1256 2HE  LYS B  14      11.871  18.051 -73.138  1.00  0.00              
ATOM   1257 1HZ  LYS B  14      12.979  16.548 -74.654  1.00  0.00              
ATOM   1258 2HZ  LYS B  14      12.009  15.700 -73.622  1.00  0.00              
ATOM   1259 3HZ  LYS B  14      11.535  15.948 -75.182  1.00  0.00              
ATOM   1260  N   THR B  15       8.329  21.695 -72.803  1.00  0.00              
ATOM   1261  CA  THR B  15       8.655  22.853 -73.616  1.00  0.00              
ATOM   1262  C   THR B  15       9.928  22.542 -74.387  1.00  0.00              
ATOM   1263  O   THR B  15      10.830  21.861 -73.884  1.00  0.00              
ATOM   1264  CB  THR B  15       8.875  24.112 -72.762  1.00  0.00              
ATOM   1265  OG1 THR B  15       9.938  23.882 -71.828  1.00  0.00              
ATOM   1266  CG2 THR B  15       7.603  24.471 -72.014  1.00  0.00              
ATOM   1267  H   THR B  15       8.893  21.488 -71.992  1.00  0.00              
ATOM   1268  HA  THR B  15       7.855  23.039 -74.332  1.00  0.00              
ATOM   1269  HB  THR B  15       9.160  24.938 -73.413  1.00  0.00              
ATOM   1270  HG1 THR B  15      10.283  24.724 -71.523  1.00  0.00              
ATOM   1271 1HG2 THR B  15       7.774  25.365 -71.414  1.00  0.00              
ATOM   1272 2HG2 THR B  15       6.802  24.661 -72.729  1.00  0.00              
ATOM   1273 3HG2 THR B  15       7.320  23.645 -71.363  1.00  0.00              
ATOM   1274  N   PHE B  16       9.979  23.022 -75.621  1.00  0.00              
ATOM   1275  CA  PHE B  16      11.120  22.824 -76.500  1.00  0.00              
ATOM   1276  C   PHE B  16      11.660  24.196 -76.870  1.00  0.00              
ATOM   1277  O   PHE B  16      10.902  25.078 -77.278  1.00  0.00              
ATOM   1278  CB  PHE B  16      10.685  22.068 -77.755  1.00  0.00              
ATOM   1279  CG  PHE B  16      10.156  20.688 -77.477  1.00  0.00              
ATOM   1280  CD1 PHE B  16       8.863  20.502 -76.985  1.00  0.00              
ATOM   1281  CD2 PHE B  16      10.957  19.572 -77.695  1.00  0.00              
ATOM   1282  CE1 PHE B  16       8.380  19.218 -76.716  1.00  0.00              
ATOM   1283  CE2 PHE B  16      10.481  18.287 -77.429  1.00  0.00              
ATOM   1284  CZ  PHE B  16       9.191  18.112 -76.939  1.00  0.00              
ATOM   1285  H   PHE B  16       9.185  23.549 -75.956  1.00  0.00              
ATOM   1286  HA  PHE B  16      11.899  22.270 -75.975  1.00  0.00              
ATOM   1287 1HB  PHE B  16       9.889  22.611 -78.263  1.00  0.00              
ATOM   1288 2HB  PHE B  16      11.530  21.947 -78.431  1.00  0.00              
ATOM   1289  HD1 PHE B  16       8.229  21.372 -76.812  1.00  0.00              
ATOM   1290  HD2 PHE B  16      11.969  19.709 -78.080  1.00  0.00              
ATOM   1291  HE1 PHE B  16       7.369  19.087 -76.332  1.00  0.00              
ATOM   1292  HE2 PHE B  16      11.119  17.422 -77.604  1.00  0.00              
ATOM   1293  HZ  PHE B  16       8.818  17.111 -76.728  1.00  0.00              
ATOM   1294  N   ALA B  17      12.968  24.376 -76.715  1.00  0.00              
ATOM   1295  CA  ALA B  17      13.614  25.650 -77.004  1.00  0.00              
ATOM   1296  C   ALA B  17      14.161  25.743 -78.421  1.00  0.00              
ATOM   1297  O   ALA B  17      14.638  24.759 -78.985  1.00  0.00              
ATOM   1298  CB  ALA B  17      14.737  25.896 -76.000  1.00  0.00              
ATOM   1299  H   ALA B  17      13.529  23.603 -76.386  1.00  0.00              
ATOM   1300  HA  ALA B  17      12.874  26.445 -76.915  1.00  0.00              
ATOM   1301 1HB  ALA B  17      15.217  26.850 -76.219  1.00  0.00              
ATOM   1302 2HB  ALA B  17      14.324  25.922 -74.991  1.00  0.00              
ATOM   1303 3HB  ALA B  17      15.471  25.096 -76.072  1.00  0.00              
ATOM   1304  N   PHE B  18      14.088  26.945 -78.986  1.00  0.00              
ATOM   1305  CA  PHE B  18      14.578  27.220 -80.330  1.00  0.00              
ATOM   1306  C   PHE B  18      15.241  28.592 -80.339  1.00  0.00              
ATOM   1307  O   PHE B  18      15.031  29.391 -79.433  1.00  0.00              
ATOM   1308  CB  PHE B  18      13.427  27.183 -81.338  1.00  0.00              
ATOM   1309  CG  PHE B  18      12.720  25.864 -81.386  1.00  0.00              
ATOM   1310  CD1 PHE B  18      11.663  25.592 -80.521  1.00  0.00              
ATOM   1311  CD2 PHE B  18      13.154  24.863 -82.248  1.00  0.00              
ATOM   1312  CE1 PHE B  18      11.053  24.340 -80.512  1.00  0.00              
ATOM   1313  CE2 PHE B  18      12.550  23.608 -82.244  1.00  0.00              
ATOM   1314  CZ  PHE B  18      11.498  23.349 -81.372  1.00  0.00              
ATOM   1315  H   PHE B  18      13.672  27.695 -78.451  1.00  0.00              
ATOM   1316  HA  PHE B  18      15.329  26.479 -80.609  1.00  0.00              
ATOM   1317 1HB  PHE B  18      12.678  27.932 -81.081  1.00  0.00              
ATOM   1318 2HB  PHE B  18      13.802  27.376 -82.342  1.00  0.00              
ATOM   1319  HD1 PHE B  18      11.313  26.373 -79.846  1.00  0.00              
ATOM   1320  HD2 PHE B  18      13.980  25.068 -82.931  1.00  0.00              
ATOM   1321  HE1 PHE B  18      10.228  24.142 -79.829  1.00  0.00              
ATOM   1322  HE2 PHE B  18      12.900  22.830 -82.922  1.00  0.00              
ATOM   1323  HZ  PHE B  18      11.026  22.368 -81.365  1.00  0.00              
ATOM   1324  N   PRO B  19      16.062  28.880 -81.362  1.00  0.00              
ATOM   1325  CA  PRO B  19      16.749  30.173 -81.453  1.00  0.00              
ATOM   1326  C   PRO B  19      15.872  31.337 -81.910  1.00  0.00              
ATOM   1327  O   PRO B  19      16.246  32.499 -81.754  1.00  0.00              
ATOM   1328  CB  PRO B  19      17.878  29.885 -82.435  1.00  0.00              
ATOM   1329  CG  PRO B  19      17.237  28.921 -83.376  1.00  0.00              
ATOM   1330  CD  PRO B  19      16.510  27.975 -82.437  1.00  0.00              
ATOM   1331  HA  PRO B  19      17.127  30.523 -80.481  1.00  0.00              
ATOM   1332 1HB  PRO B  19      18.215  30.801 -82.941  1.00  0.00              
ATOM   1333 2HB  PRO B  19      18.754  29.454 -81.928  1.00  0.00              
ATOM   1334 1HG  PRO B  19      16.553  29.434 -84.067  1.00  0.00              
ATOM   1335 2HG  PRO B  19      17.989  28.406 -83.991  1.00  0.00              
ATOM   1336 1HD  PRO B  19      15.661  27.476 -82.926  1.00  0.00              
ATOM   1337 2HD  PRO B  19      17.169  27.183 -82.052  1.00  0.00              
ATOM   1338  N   ASN B  20      14.706  31.028 -82.469  1.00  0.00              
ATOM   1339  CA  ASN B  20      13.802  32.063 -82.954  1.00  0.00              
ATOM   1340  C   ASN B  20      12.357  31.573 -83.001  1.00  0.00              
ATOM   1341  O   ASN B  20      12.015  30.559 -82.392  1.00  0.00              
ATOM   1342  CB  ASN B  20      14.226  32.568 -84.321  1.00  0.00              
ATOM   1343  CG  ASN B  20      14.161  31.523 -85.400  1.00  0.00              
ATOM   1344  OD1 ASN B  20      13.598  30.439 -85.209  1.00  0.00              
ATOM   1345  ND2 ASN B  20      14.805  31.809 -86.503  1.00  0.00              
ATOM   1346  H   ASN B  20      14.439  30.058 -82.561  1.00  0.00              
ATOM   1347  HA  ASN B  20      13.812  32.913 -82.271  1.00  0.00              
ATOM   1348 1HB  ASN B  20      13.841  33.510 -84.713  1.00  0.00              
ATOM   1349 2HB  ASN B  20      15.266  32.698 -84.020  1.00  0.00              
ATOM   1350 1HD2 ASN B  20      14.805  31.159 -87.264  1.00  0.00              
ATOM   1351 2HD2 ASN B  20      15.296  32.675 -86.584  1.00  0.00              
ATOM   1352  N   HIS B  21      11.513  32.303 -83.722  1.00  0.00              
ATOM   1353  CA  HIS B  21      10.104  31.949 -83.859  1.00  0.00              
ATOM   1354  C   HIS B  21       9.917  30.952 -84.999  1.00  0.00              
ATOM   1355  O   HIS B  21       9.175  29.980 -84.873  1.00  0.00              
ATOM   1356  CB  HIS B  21       9.247  33.196 -84.100  1.00  0.00              
ATOM   1357  CG  HIS B  21       7.775  32.923 -84.109  1.00  0.00              
ATOM   1358  ND1 HIS B  21       7.099  32.527 -85.244  1.00  0.00              
ATOM   1359  CD2 HIS B  21       6.850  32.988 -83.123  1.00  0.00              
ATOM   1360  CE1 HIS B  21       5.820  32.360 -84.954  1.00  0.00              
ATOM   1361  NE2 HIS B  21       5.644  32.634 -83.675  1.00  0.00              
ATOM   1362  H   HIS B  21      11.859  33.128 -84.189  1.00  0.00              
ATOM   1363  HA  HIS B  21       9.759  31.461 -82.947  1.00  0.00              
ATOM   1364 1HB  HIS B  21       9.423  33.931 -83.314  1.00  0.00              
ATOM   1365 2HB  HIS B  21       9.489  33.636 -85.067  1.00  0.00              
ATOM   1366  HD1 HIS B  21       7.508  32.313 -86.131  1.00  0.00              
ATOM   1367  HD2 HIS B  21       6.911  33.252 -82.067  1.00  0.00              
ATOM   1368  HE1 HIS B  21       5.114  32.046 -85.722  1.00  0.00              
ATOM   1369  N   ARG B  22      10.598  31.210 -86.112  1.00  0.00              
ATOM   1370  CA  ARG B  22      10.517  30.370 -87.301  1.00  0.00              
ATOM   1371  C   ARG B  22      10.739  28.884 -87.020  1.00  0.00              
ATOM   1372  O   ARG B  22       9.942  28.040 -87.437  1.00  0.00              
ATOM   1373  CB  ARG B  22      11.458  30.862 -88.390  1.00  0.00              
ATOM   1374  CG  ARG B  22      11.365  30.106 -89.706  1.00  0.00              
ATOM   1375  CD  ARG B  22      12.371  30.515 -90.720  1.00  0.00              
ATOM   1376  NE  ARG B  22      13.745  30.195 -90.368  1.00  0.00              
ATOM   1377  CZ  ARG B  22      14.297  28.971 -90.475  1.00  0.00              
ATOM   1378  NH1 ARG B  22      13.589  27.942 -90.886  1.00  0.00              
ATOM   1379  NH2 ARG B  22      15.565  28.825 -90.132  1.00  0.00              
ATOM   1380  H   ARG B  22      11.195  32.025 -86.124  1.00  0.00              
ATOM   1381  HA  ARG B  22       9.515  30.428 -87.726  1.00  0.00              
ATOM   1382 1HB  ARG B  22      11.225  31.912 -88.562  1.00  0.00              
ATOM   1383 2HB  ARG B  22      12.472  30.774 -87.998  1.00  0.00              
ATOM   1384 1HG  ARG B  22      11.502  29.043 -89.507  1.00  0.00              
ATOM   1385 2HG  ARG B  22      10.373  30.271 -90.130  1.00  0.00              
ATOM   1386 1HD  ARG B  22      12.149  30.012 -91.661  1.00  0.00              
ATOM   1387 2HD  ARG B  22      12.312  31.593 -90.862  1.00  0.00              
ATOM   1388  HE  ARG B  22      14.474  30.795 -90.007  1.00  0.00              
ATOM   1389 1HH1 ARG B  22      12.616  28.066 -91.127  1.00  0.00              
ATOM   1390 2HH1 ARG B  22      14.021  27.032 -90.959  1.00  0.00              
ATOM   1391 1HH2 ARG B  22      16.090  29.623 -89.801  1.00  0.00              
ATOM   1392 2HH2 ARG B  22      16.003  27.919 -90.202  1.00  0.00              
ATOM   1393  N   GLU B  23      11.823  28.569 -86.322  1.00  0.00              
ATOM   1394  CA  GLU B  23      12.130  27.180 -86.007  1.00  0.00              
ATOM   1395  C   GLU B  23      11.111  26.572 -85.048  1.00  0.00              
ATOM   1396  O   GLU B  23      10.829  25.373 -85.113  1.00  0.00              
ATOM   1397  CB  GLU B  23      13.540  27.058 -85.418  1.00  0.00              
ATOM   1398  CG  GLU B  23      14.652  27.406 -86.399  1.00  0.00              
ATOM   1399  CD  GLU B  23      16.008  26.891 -85.954  1.00  0.00              
ATOM   1400  OE1 GLU B  23      17.008  27.169 -86.650  1.00  0.00              
ATOM   1401  OE2 GLU B  23      16.077  26.205 -84.914  1.00  0.00              
ATOM   1402  H   GLU B  23      12.448  29.295 -86.003  1.00  0.00              
ATOM   1403  HA  GLU B  23      12.086  26.576 -86.914  1.00  0.00              
ATOM   1404 1HB  GLU B  23      13.585  27.729 -84.560  1.00  0.00              
ATOM   1405 2HB  GLU B  23      13.657  26.029 -85.081  1.00  0.00              
ATOM   1406 1HG  GLU B  23      14.463  27.053 -87.412  1.00  0.00              
ATOM   1407 2HG  GLU B  23      14.668  28.495 -86.391  1.00  0.00              
ATOM   1408  N   ALA B  24      10.565  27.400 -84.159  1.00  0.00              
ATOM   1409  CA  ALA B  24       9.558  26.937 -83.208  1.00  0.00              
ATOM   1410  C   ALA B  24       8.314  26.537 -83.996  1.00  0.00              
ATOM   1411  O   ALA B  24       7.730  25.478 -83.772  1.00  0.00              
ATOM   1412  CB  ALA B  24       9.225  28.044 -82.213  1.00  0.00              
ATOM   1413  H   ALA B  24      10.850  28.368 -84.141  1.00  0.00              
ATOM   1414  HA  ALA B  24       9.948  26.065 -82.682  1.00  0.00              
ATOM   1415 1HB  ALA B  24       8.474  27.686 -81.509  1.00  0.00              
ATOM   1416 2HB  ALA B  24      10.126  28.328 -81.669  1.00  0.00              
ATOM   1417 3HB  ALA B  24       8.837  28.909 -82.748  1.00  0.00              
ATOM   1418  N   GLY B  25       7.924  27.385 -84.941  1.00  0.00              
ATOM   1419  CA  GLY B  25       6.762  27.110 -85.770  1.00  0.00              
ATOM   1420  C   GLY B  25       7.000  25.864 -86.630  1.00  0.00              
ATOM   1421  O   GLY B  25       6.093  25.050 -86.811  1.00  0.00              
ATOM   1422  H   GLY B  25       8.443  28.239 -85.088  1.00  0.00              
ATOM   1423 1HA  GLY B  25       5.897  26.947 -85.128  1.00  0.00              
ATOM   1424 2HA  GLY B  25       6.577  27.966 -86.418  1.00  0.00              
ATOM   1425  N   ASP B  26       8.218  25.710 -87.153  1.00  0.00              
ATOM   1426  CA  ASP B  26       8.542  24.541 -87.971  1.00  0.00              
ATOM   1427  C   ASP B  26       8.315  23.263 -87.160  1.00  0.00              
ATOM   1428  O   ASP B  26       7.735  22.295 -87.650  1.00  0.00              
ATOM   1429  CB  ASP B  26       9.987  24.608 -88.471  1.00  0.00              
ATOM   1430  CG  ASP B  26      10.228  25.642 -89.562  1.00  0.00              
ATOM   1431  OD1 ASP B  26       9.269  26.145 -90.098  1.00  0.00              
ATOM   1432  OD2 ASP B  26      11.356  26.036 -89.741  1.00  0.00              
ATOM   1433  H   ASP B  26       8.930  26.406 -86.986  1.00  0.00              
ATOM   1434  HA  ASP B  26       7.879  24.500 -88.836  1.00  0.00              
ATOM   1435 1HB  ASP B  26      10.717  24.746 -87.673  1.00  0.00              
ATOM   1436 2HB  ASP B  26      10.091  23.607 -88.891  1.00  0.00              
ATOM   1437  N   PHE B  27       8.778  23.267 -85.915  1.00  0.00              
ATOM   1438  CA  PHE B  27       8.626  22.103 -85.052  1.00  0.00              
ATOM   1439  C   PHE B  27       7.153  21.846 -84.751  1.00  0.00              
ATOM   1440  O   PHE B  27       6.700  20.704 -84.764  1.00  0.00              
ATOM   1441  CB  PHE B  27       9.398  22.313 -83.752  1.00  0.00              
ATOM   1442  CG  PHE B  27       9.284  21.167 -82.789  1.00  0.00              
ATOM   1443  CD1 PHE B  27       9.850  19.932 -83.088  1.00  0.00              
ATOM   1444  CD2 PHE B  27       8.602  21.319 -81.588  1.00  0.00              
ATOM   1445  CE1 PHE B  27       9.737  18.862 -82.200  1.00  0.00              
ATOM   1446  CE2 PHE B  27       8.485  20.254 -80.694  1.00  0.00              
ATOM   1447  CZ  PHE B  27       9.054  19.026 -81.003  1.00  0.00              
ATOM   1448  H   PHE B  27       9.243  24.088 -85.555  1.00  0.00              
ATOM   1449  HA  PHE B  27       9.005  21.215 -85.559  1.00  0.00              
ATOM   1450 1HB  PHE B  27      10.459  22.441 -83.961  1.00  0.00              
ATOM   1451 2HB  PHE B  27       9.022  23.195 -83.232  1.00  0.00              
ATOM   1452  HD1 PHE B  27      10.387  19.805 -84.029  1.00  0.00              
ATOM   1453  HD2 PHE B  27       8.156  22.285 -81.346  1.00  0.00              
ATOM   1454  HE1 PHE B  27      10.186  17.900 -82.447  1.00  0.00              
ATOM   1455  HE2 PHE B  27       7.948  20.383 -79.754  1.00  0.00              
ATOM   1456  HZ  PHE B  27       8.962  18.194 -80.308  1.00  0.00              
ATOM   1457  N   MET B  28       6.407  22.913 -84.491  1.00  0.00              
ATOM   1458  CA  MET B  28       4.989  22.778 -84.202  1.00  0.00              
ATOM   1459  C   MET B  28       4.272  22.093 -85.362  1.00  0.00              
ATOM   1460  O   MET B  28       3.376  21.285 -85.156  1.00  0.00              
ATOM   1461  CB  MET B  28       4.372  24.147 -83.924  1.00  0.00              
ATOM   1462  CG  MET B  28       2.978  24.097 -83.314  1.00  0.00              
ATOM   1463  SD  MET B  28       2.294  25.738 -83.006  1.00  0.00              
ATOM   1464  CE  MET B  28       1.917  26.266 -84.675  1.00  0.00              
ATOM   1465  H   MET B  28       6.824  23.833 -84.493  1.00  0.00              
ATOM   1466  HA  MET B  28       4.846  22.148 -83.324  1.00  0.00              
ATOM   1467 1HB  MET B  28       5.047  24.667 -83.245  1.00  0.00              
ATOM   1468 2HB  MET B  28       4.332  24.677 -84.876  1.00  0.00              
ATOM   1469 1HG  MET B  28       2.325  23.561 -84.002  1.00  0.00              
ATOM   1470 2HG  MET B  28       3.039  23.553 -82.372  1.00  0.00              
ATOM   1471 1HE  MET B  28       1.486  27.267 -84.652  1.00  0.00              
ATOM   1472 2HE  MET B  28       2.833  26.278 -85.268  1.00  0.00              
ATOM   1473 3HE  MET B  28       1.204  25.573 -85.123  1.00  0.00              
ATOM   1474  N   ASN B  29       4.666  22.419 -86.589  1.00  0.00              
ATOM   1475  CA  ASN B  29       4.042  21.805 -87.754  1.00  0.00              
ATOM   1476  C   ASN B  29       4.336  20.310 -87.835  1.00  0.00              
ATOM   1477  O   ASN B  29       3.490  19.537 -88.278  1.00  0.00              
ATOM   1478  CB  ASN B  29       4.478  22.492 -89.035  1.00  0.00              
ATOM   1479  CG  ASN B  29       3.872  23.855 -89.226  1.00  0.00              
ATOM   1480  OD1 ASN B  29       2.841  24.187 -88.631  1.00  0.00              
ATOM   1481  ND2 ASN B  29       4.460  24.614 -90.115  1.00  0.00              
ATOM   1482  H   ASN B  29       5.402  23.097 -86.724  1.00  0.00              
ATOM   1483  HA  ASN B  29       2.957  21.894 -87.683  1.00  0.00              
ATOM   1484 1HB  ASN B  29       5.530  22.525 -89.321  1.00  0.00              
ATOM   1485 2HB  ASN B  29       3.951  21.781 -89.671  1.00  0.00              
ATOM   1486 1HD2 ASN B  29       4.111  25.534 -90.295  1.00  0.00              
ATOM   1487 2HD2 ASN B  29       5.257  24.275 -90.614  1.00  0.00              
ATOM   1488  N   ARG B  30       5.526  19.903 -87.407  1.00  0.00              
ATOM   1489  CA  ARG B  30       5.866  18.485 -87.418  1.00  0.00              
ATOM   1490  C   ARG B  30       5.029  17.762 -86.357  1.00  0.00              
ATOM   1491  O   ARG B  30       4.586  16.640 -86.575  1.00  0.00              
ATOM   1492  CB  ARG B  30       7.355  18.292 -87.147  1.00  0.00              
ATOM   1493  CG  ARG B  30       8.241  18.836 -88.262  1.00  0.00              
ATOM   1494  CD  ARG B  30       9.708  18.599 -87.967  1.00  0.00              
ATOM   1495  NE  ARG B  30      10.025  17.176 -87.919  1.00  0.00              
ATOM   1496  CZ  ARG B  30      11.124  16.673 -87.370  1.00  0.00              
ATOM   1497  NH1 ARG B  30      12.020  17.479 -86.813  1.00  0.00              
ATOM   1498  NH2 ARG B  30      11.326  15.363 -87.371  1.00  0.00              
ATOM   1499  H   ARG B  30       6.206  20.569 -87.069  1.00  0.00              
ATOM   1500  HA  ARG B  30       5.620  18.054 -88.389  1.00  0.00              
ATOM   1501 1HB  ARG B  30       7.577  18.801 -86.210  1.00  0.00              
ATOM   1502 2HB  ARG B  30       7.520  17.221 -87.026  1.00  0.00              
ATOM   1503 1HG  ARG B  30       7.972  18.336 -89.193  1.00  0.00              
ATOM   1504 2HG  ARG B  30       8.057  19.907 -88.358  1.00  0.00              
ATOM   1505 1HD  ARG B  30      10.307  19.066 -88.749  1.00  0.00              
ATOM   1506 2HD  ARG B  30       9.952  19.046 -87.004  1.00  0.00              
ATOM   1507  HE  ARG B  30       9.499  16.387 -88.271  1.00  0.00              
ATOM   1508 1HH1 ARG B  30      11.862  18.477 -86.808  1.00  0.00              
ATOM   1509 2HH1 ARG B  30      12.854  17.092 -86.397  1.00  0.00              
ATOM   1510 1HH2 ARG B  30      10.642  14.750 -87.792  1.00  0.00              
ATOM   1511 2HH2 ARG B  30      12.163  14.984 -86.953  1.00  0.00              
ATOM   1512  N   VAL B  31       4.814  18.406 -85.209  1.00  0.00              
ATOM   1513  CA  VAL B  31       4.000  17.804 -84.158  1.00  0.00              
ATOM   1514  C   VAL B  31       2.564  17.703 -84.685  1.00  0.00              
ATOM   1515  O   VAL B  31       1.860  16.737 -84.409  1.00  0.00              
ATOM   1516  CB  VAL B  31       4.032  18.642 -82.853  1.00  0.00              
ATOM   1517  CG1 VAL B  31       3.125  18.010 -81.799  1.00  0.00              
ATOM   1518  CG2 VAL B  31       5.455  18.726 -82.321  1.00  0.00              
ATOM   1519  H   VAL B  31       5.216  19.320 -85.058  1.00  0.00              
ATOM   1520  HA  VAL B  31       4.331  16.790 -83.930  1.00  0.00              
ATOM   1521  HB  VAL B  31       3.713  19.660 -83.078  1.00  0.00              
ATOM   1522 1HG1 VAL B  31       3.155  18.607 -80.887  1.00  0.00              
ATOM   1523 2HG1 VAL B  31       2.102  17.973 -82.174  1.00  0.00              
ATOM   1524 3HG1 VAL B  31       3.470  17.000 -81.582  1.00  0.00              
ATOM   1525 1HG2 VAL B  31       5.469  19.316 -81.406  1.00  0.00              
ATOM   1526 2HG2 VAL B  31       5.824  17.721 -82.111  1.00  0.00              
ATOM   1527 3HG2 VAL B  31       6.095  19.199 -83.067  1.00  0.00              
ATOM   1528  N   GLY B  32       2.142  18.700 -85.459  1.00  0.00              
ATOM   1529  CA  GLY B  32       0.804  18.677 -86.029  1.00  0.00              
ATOM   1530  C   GLY B  32       0.609  17.513 -86.992  1.00  0.00              
ATOM   1531  O   GLY B  32      -0.443  16.874 -86.996  1.00  0.00              
ATOM   1532  H   GLY B  32       2.748  19.484 -85.659  1.00  0.00              
ATOM   1533 1HA  GLY B  32       0.076  18.584 -85.223  1.00  0.00              
ATOM   1534 2HA  GLY B  32       0.630  19.607 -86.569  1.00  0.00              
ATOM   1535  N   ALA B  33       1.621  17.231 -87.811  1.00  0.00              
ATOM   1536  CA  ALA B  33       1.541  16.126 -88.766  1.00  0.00              
ATOM   1537  C   ALA B  33       1.449  14.808 -88.007  1.00  0.00              
ATOM   1538  O   ALA B  33       0.706  13.903 -88.389  1.00  0.00              
ATOM   1539  CB  ALA B  33       2.764  16.125 -89.678  1.00  0.00              
ATOM   1540  H   ALA B  33       2.462  17.790 -87.773  1.00  0.00              
ATOM   1541  HA  ALA B  33       0.637  16.246 -89.363  1.00  0.00              
ATOM   1542 1HB  ALA B  33       2.689  15.298 -90.383  1.00  0.00              
ATOM   1543 2HB  ALA B  33       2.810  17.066 -90.226  1.00  0.00              
ATOM   1544 3HB  ALA B  33       3.665  16.010 -89.077  1.00  0.00              
ATOM   1545  N   LEU B  34       2.214  14.708 -86.926  1.00  0.00              
ATOM   1546  CA  LEU B  34       2.214  13.522 -86.084  1.00  0.00              
ATOM   1547  C   LEU B  34       0.811  13.319 -85.505  1.00  0.00              
ATOM   1548  O   LEU B  34       0.273  12.209 -85.512  1.00  0.00              
ATOM   1549  CB  LEU B  34       3.236  13.701 -84.959  1.00  0.00              
ATOM   1550  CG  LEU B  34       3.176  12.744 -83.770  1.00  0.00              
ATOM   1551  CD1 LEU B  34       3.418  11.319 -84.238  1.00  0.00              
ATOM   1552  CD2 LEU B  34       4.211  13.157 -82.731  1.00  0.00              
ATOM   1553  H   LEU B  34       2.814  15.484 -86.684  1.00  0.00              
ATOM   1554  HA  LEU B  34       2.454  12.647 -86.686  1.00  0.00              
ATOM   1555 1HB  LEU B  34       4.151  13.513 -85.519  1.00  0.00              
ATOM   1556 2HB  LEU B  34       3.246  14.724 -84.580  1.00  0.00              
ATOM   1557  HG  LEU B  34       2.189  12.850 -83.318  1.00  0.00              
ATOM   1558 1HD1 LEU B  34       3.374  10.643 -83.385  1.00  0.00              
ATOM   1559 2HD1 LEU B  34       2.654  11.039 -84.962  1.00  0.00              
ATOM   1560 3HD1 LEU B  34       4.401  11.251 -84.702  1.00  0.00              
ATOM   1561 1HD2 LEU B  34       4.167  12.474 -81.883  1.00  0.00              
ATOM   1562 2HD2 LEU B  34       5.206  13.122 -83.175  1.00  0.00              
ATOM   1563 3HD2 LEU B  34       4.001  14.171 -82.391  1.00  0.00              
ATOM   1564  N   ALA B  35       0.223  14.404 -85.011  1.00  0.00              
ATOM   1565  CA  ALA B  35      -1.114  14.366 -84.428  1.00  0.00              
ATOM   1566  C   ALA B  35      -2.144  13.862 -85.436  1.00  0.00              
ATOM   1567  O   ALA B  35      -3.032  13.081 -85.095  1.00  0.00              
ATOM   1568  CB  ALA B  35      -1.502  15.757 -83.933  1.00  0.00              
ATOM   1569  H   ALA B  35       0.721  15.282 -85.043  1.00  0.00              
ATOM   1570  HA  ALA B  35      -1.110  13.667 -83.592  1.00  0.00              
ATOM   1571 1HB  ALA B  35      -2.501  15.721 -83.499  1.00  0.00              
ATOM   1572 2HB  ALA B  35      -0.789  16.086 -83.177  1.00  0.00              
ATOM   1573 3HB  ALA B  35      -1.495  16.455 -84.768  1.00  0.00              
ATOM   1574  N   GLU B  36      -2.023  14.319 -86.679  1.00  0.00              
ATOM   1575  CA  GLU B  36      -2.946  13.916 -87.734  1.00  0.00              
ATOM   1576  C   GLU B  36      -2.841  12.417 -88.008  1.00  0.00              
ATOM   1577  O   GLU B  36      -3.852  11.748 -88.226  1.00  0.00              
ATOM   1578  CB  GLU B  36      -2.675  14.708 -89.015  1.00  0.00              
ATOM   1579  CG  GLU B  36      -3.061  16.178 -88.939  1.00  0.00              
ATOM   1580  CD  GLU B  36      -2.654  16.915 -90.185  1.00  0.00              
ATOM   1581  OE1 GLU B  36      -2.035  16.316 -91.031  1.00  0.00              
ATOM   1582  OE2 GLU B  36      -3.058  18.043 -90.342  1.00  0.00              
ATOM   1583  H   GLU B  36      -1.274  14.961 -86.898  1.00  0.00              
ATOM   1584  HA  GLU B  36      -3.973  14.105 -87.420  1.00  0.00              
ATOM   1585 1HB  GLU B  36      -1.608  14.624 -89.221  1.00  0.00              
ATOM   1586 2HB  GLU B  36      -3.239  14.226 -89.814  1.00  0.00              
ATOM   1587 1HG  GLU B  36      -4.123  16.338 -88.754  1.00  0.00              
ATOM   1588 2HG  GLU B  36      -2.486  16.551 -88.093  1.00  0.00              
ATOM   1589  N   ARG B  37      -1.618  11.894 -87.994  1.00  0.00              
ATOM   1590  CA  ARG B  37      -1.388  10.474 -88.251  1.00  0.00              
ATOM   1591  C   ARG B  37      -1.930   9.571 -87.145  1.00  0.00              
ATOM   1592  O   ARG B  37      -2.466   8.495 -87.417  1.00  0.00              
ATOM   1593  CB  ARG B  37       0.111  10.192 -88.414  1.00  0.00              
ATOM   1594  CG  ARG B  37       0.784  10.892 -89.580  1.00  0.00              
ATOM   1595  CD  ARG B  37       2.124  10.235 -89.901  1.00  0.00              
ATOM   1596  NE  ARG B  37       3.096  10.349 -88.815  1.00  0.00              
ATOM   1597  CZ  ARG B  37       3.803  11.445 -88.552  1.00  0.00              
ATOM   1598  NH1 ARG B  37       3.654  12.531 -89.297  1.00  0.00              
ATOM   1599  NH2 ARG B  37       4.667  11.453 -87.545  1.00  0.00              
ATOM   1600  H   ARG B  37      -0.829  12.494 -87.802  1.00  0.00              
ATOM   1601  HA  ARG B  37      -1.917  10.172 -89.155  1.00  0.00              
ATOM   1602 1HB  ARG B  37       0.596  10.499 -87.489  1.00  0.00              
ATOM   1603 2HB  ARG B  37       0.219   9.114 -88.540  1.00  0.00              
ATOM   1604 1HG  ARG B  37       0.126  10.834 -90.447  1.00  0.00              
ATOM   1605 2HG  ARG B  37       0.939  11.938 -89.313  1.00  0.00              
ATOM   1606 1HD  ARG B  37       1.960   9.176 -90.098  1.00  0.00              
ATOM   1607 2HD  ARG B  37       2.548  10.708 -90.786  1.00  0.00              
ATOM   1608  HE  ARG B  37       3.377   9.663 -88.126  1.00  0.00              
ATOM   1609 1HH1 ARG B  37       3.000  12.526 -90.067  1.00  0.00              
ATOM   1610 2HH1 ARG B  37       4.193  13.359 -89.092  1.00  0.00              
ATOM   1611 1HH2 ARG B  37       4.785  10.623 -86.979  1.00  0.00              
ATOM   1612 2HH2 ARG B  37       5.202  12.285 -87.349  1.00  0.00              
ATOM   1613  N   GLU B  38      -1.786  10.012 -85.899  1.00  0.00              
ATOM   1614  CA  GLU B  38      -2.224   9.231 -84.748  1.00  0.00              
ATOM   1615  C   GLU B  38      -3.638   9.533 -84.263  1.00  0.00              
ATOM   1616  O   GLU B  38      -4.107   8.931 -83.292  1.00  0.00              
ATOM   1617  CB  GLU B  38      -1.239   9.432 -83.596  1.00  0.00              
ATOM   1618  CG  GLU B  38       0.189   9.058 -83.955  1.00  0.00              
ATOM   1619  CD  GLU B  38       0.331   7.591 -84.307  1.00  0.00              
ATOM   1620  OE1 GLU B  38       1.389   7.205 -84.848  1.00  0.00              
ATOM   1621  OE2 GLU B  38      -0.614   6.822 -84.035  1.00  0.00              
ATOM   1622  H   GLU B  38      -1.360  10.916 -85.747  1.00  0.00              
ATOM   1623  HA  GLU B  38      -2.254   8.172 -85.009  1.00  0.00              
ATOM   1624 1HB  GLU B  38      -1.289  10.483 -83.315  1.00  0.00              
ATOM   1625 2HB  GLU B  38      -1.589   8.816 -82.767  1.00  0.00              
ATOM   1626 1HG  GLU B  38       0.603   9.655 -84.767  1.00  0.00              
ATOM   1627 2HG  GLU B  38       0.744   9.258 -83.039  1.00  0.00              
ATOM   1628  N   ASN B  39      -4.310  10.466 -84.925  1.00  0.00              
ATOM   1629  CA  ASN B  39      -5.668  10.835 -84.549  1.00  0.00              
ATOM   1630  C   ASN B  39      -5.792  11.308 -83.101  1.00  0.00              
ATOM   1631  O   ASN B  39      -6.794  11.046 -82.432  1.00  0.00              
ATOM   1632  CB  ASN B  39      -6.621   9.659 -84.787  1.00  0.00              
ATOM   1633  CG  ASN B  39      -6.713   9.277 -86.249  1.00  0.00              
ATOM   1634  OD1 ASN B  39      -6.987  10.119 -87.104  1.00  0.00              
ATOM   1635  ND2 ASN B  39      -6.487   8.003 -86.545  1.00  0.00              
ATOM   1636  H   ASN B  39      -3.873  10.931 -85.707  1.00  0.00              
ATOM   1637  HA  ASN B  39      -6.002  11.681 -85.152  1.00  0.00              
ATOM   1638 1HB  ASN B  39      -6.566   8.763 -84.168  1.00  0.00              
ATOM   1639 2HB  ASN B  39      -7.504  10.236 -84.513  1.00  0.00              
ATOM   1640 1HD2 ASN B  39      -6.534   7.695 -87.497  1.00  0.00              
ATOM   1641 2HD2 ASN B  39      -6.268   7.352 -85.819  1.00  0.00              
ATOM   1642  N   HIS B  40      -4.767  12.004 -82.616  1.00  0.00              
ATOM   1643  CA  HIS B  40      -4.781  12.536 -81.259  1.00  0.00              
ATOM   1644  C   HIS B  40      -4.039  13.859 -81.331  1.00  0.00              
ATOM   1645  O   HIS B  40      -2.878  13.911 -81.742  1.00  0.00              
ATOM   1646  CB  HIS B  40      -4.099  11.573 -80.288  1.00  0.00              
ATOM   1647  CG  HIS B  40      -4.368  11.883 -78.849  1.00  0.00              
ATOM   1648  ND1 HIS B  40      -5.643  11.984 -78.335  1.00  0.00              
ATOM   1649  CD2 HIS B  40      -3.526  12.120 -77.814  1.00  0.00              
ATOM   1650  CE1 HIS B  40      -5.576  12.268 -77.047  1.00  0.00              
ATOM   1651  NE2 HIS B  40      -4.303  12.355 -76.705  1.00  0.00              
ATOM   1652  H   HIS B  40      -3.959  12.168 -83.201  1.00  0.00              
ATOM   1653  HA  HIS B  40      -5.810  12.702 -80.942  1.00  0.00              
ATOM   1654 1HB  HIS B  40      -4.449  10.554 -80.459  1.00  0.00              
ATOM   1655 2HB  HIS B  40      -3.018  11.611 -80.419  1.00  0.00              
ATOM   1656  HD2 HIS B  40      -2.440  12.148 -77.736  1.00  0.00              
ATOM   1657  HE1 HIS B  40      -6.485  12.389 -76.458  1.00  0.00              
ATOM   1658  HE2 HIS B  40      -3.949  12.561 -75.782  1.00  0.00              
ATOM   1659  N   HIS B  41      -4.713  14.926 -80.923  1.00  0.00              
ATOM   1660  CA  HIS B  41      -4.142  16.255 -81.025  1.00  0.00              
ATOM   1661  C   HIS B  41      -3.771  16.927 -79.724  1.00  0.00              
ATOM   1662  O   HIS B  41      -4.476  16.824 -78.724  1.00  0.00              
ATOM   1663  CB  HIS B  41      -5.112  17.165 -81.786  1.00  0.00              
ATOM   1664  CG  HIS B  41      -5.118  16.935 -83.265  1.00  0.00              
ATOM   1665  ND1 HIS B  41      -4.472  17.771 -84.150  1.00  0.00              
ATOM   1666  CD2 HIS B  41      -5.692  15.964 -84.014  1.00  0.00              
ATOM   1667  CE1 HIS B  41      -4.648  17.324 -85.382  1.00  0.00              
ATOM   1668  NE2 HIS B  41      -5.385  16.230 -85.326  1.00  0.00              
ATOM   1669  H   HIS B  41      -5.639  14.816 -80.535  1.00  0.00              
ATOM   1670  HA  HIS B  41      -3.195  16.206 -81.562  1.00  0.00              
ATOM   1671 1HB  HIS B  41      -6.133  16.998 -81.440  1.00  0.00              
ATOM   1672 2HB  HIS B  41      -4.844  18.210 -81.633  1.00  0.00              
ATOM   1673  HD2 HIS B  41      -6.299  15.094 -83.761  1.00  0.00              
ATOM   1674  HE1 HIS B  41      -4.211  17.849 -86.231  1.00  0.00              
ATOM   1675  HE2 HIS B  41      -5.679  15.671 -86.114  1.00  0.00              
ATOM   1676  N   PRO B  42      -2.657  17.662 -79.734  1.00  0.00              
ATOM   1677  CA  PRO B  42      -2.171  18.366 -78.551  1.00  0.00              
ATOM   1678  C   PRO B  42      -2.671  19.795 -78.522  1.00  0.00              
ATOM   1679  O   PRO B  42      -3.414  20.237 -79.404  1.00  0.00              
ATOM   1680  CB  PRO B  42      -0.672  18.360 -78.774  1.00  0.00              
ATOM   1681  CG  PRO B  42      -0.601  18.694 -80.257  1.00  0.00              
ATOM   1682  CD  PRO B  42      -1.712  17.828 -80.861  1.00  0.00              
ATOM   1683  HA  PRO B  42      -2.531  17.919 -77.613  1.00  0.00              
ATOM   1684 1HB  PRO B  42      -0.168  19.105 -78.141  1.00  0.00              
ATOM   1685 2HB  PRO B  42      -0.232  17.381 -78.532  1.00  0.00              
ATOM   1686 1HG  PRO B  42      -0.768  19.767 -80.431  1.00  0.00              
ATOM   1687 2HG  PRO B  42       0.388  18.451 -80.672  1.00  0.00              
ATOM   1688 1HD  PRO B  42      -2.198  18.314 -81.719  1.00  0.00              
ATOM   1689 2HD  PRO B  42      -1.337  16.856 -81.213  1.00  0.00              
ATOM   1690  N   ARG B  43      -2.280  20.501 -77.468  1.00  0.00              
ATOM   1691  CA  ARG B  43      -2.520  21.928 -77.392  1.00  0.00              
ATOM   1692  C   ARG B  43      -1.081  22.424 -77.547  1.00  0.00              
ATOM   1693  O   ARG B  43      -0.192  22.053 -76.766  1.00  0.00              
ATOM   1694  CB  ARG B  43      -3.234  22.409 -76.137  1.00  0.00              
ATOM   1695  CG  ARG B  43      -3.615  23.881 -76.143  1.00  0.00              
ATOM   1696  CD  ARG B  43      -4.395  24.315 -74.956  1.00  0.00              
ATOM   1697  NE  ARG B  43      -3.629  24.375 -73.721  1.00  0.00              
ATOM   1698  CZ  ARG B  43      -4.148  24.668 -72.512  1.00  0.00              
ATOM   1699  NH1 ARG B  43      -5.421  24.967 -72.376  1.00  0.00              
ATOM   1700  NH2 ARG B  43      -3.337  24.672 -71.469  1.00  0.00              
ATOM   1701  H   ARG B  43      -1.807  20.041 -76.704  1.00  0.00              
ATOM   1702  HA  ARG B  43      -3.186  22.233 -78.200  1.00  0.00              
ATOM   1703 1HB  ARG B  43      -4.134  21.805 -76.032  1.00  0.00              
ATOM   1704 2HB  ARG B  43      -2.566  22.214 -75.298  1.00  0.00              
ATOM   1705 1HG  ARG B  43      -2.702  24.475 -76.181  1.00  0.00              
ATOM   1706 2HG  ARG B  43      -4.215  24.080 -77.031  1.00  0.00              
ATOM   1707 1HD  ARG B  43      -4.794  25.312 -75.140  1.00  0.00              
ATOM   1708 2HD  ARG B  43      -5.217  23.619 -74.797  1.00  0.00              
ATOM   1709  HE  ARG B  43      -2.643  24.216 -73.565  1.00  0.00              
ATOM   1710 1HH1 ARG B  43      -6.025  24.977 -73.187  1.00  0.00              
ATOM   1711 2HH1 ARG B  43      -5.791  25.184 -71.462  1.00  0.00              
ATOM   1712 1HH2 ARG B  43      -2.357  24.458 -71.594  1.00  0.00              
ATOM   1713 2HH2 ARG B  43      -3.700  24.890 -70.552  1.00  0.00              
ATOM   1714  N   LEU B  44      -0.846  23.220 -78.583  1.00  0.00              
ATOM   1715  CA  LEU B  44       0.479  23.752 -78.863  1.00  0.00              
ATOM   1716  C   LEU B  44       0.539  25.237 -78.593  1.00  0.00              
ATOM   1717  O   LEU B  44      -0.351  25.982 -79.003  1.00  0.00              
ATOM   1718  CB  LEU B  44       0.875  23.461 -80.316  1.00  0.00              
ATOM   1719  CG  LEU B  44       0.710  22.001 -80.758  1.00  0.00              
ATOM   1720  CD1 LEU B  44       0.824  21.898 -82.272  1.00  0.00              
ATOM   1721  CD2 LEU B  44       1.765  21.141 -80.077  1.00  0.00              
ATOM   1722  H   LEU B  44      -1.613  23.462 -79.195  1.00  0.00              
ATOM   1723  HA  LEU B  44       1.207  23.286 -78.199  1.00  0.00              
ATOM   1724 1HB  LEU B  44       0.148  24.090 -80.827  1.00  0.00              
ATOM   1725 2HB  LEU B  44       1.882  23.814 -80.538  1.00  0.00              
ATOM   1726  HG  LEU B  44      -0.268  21.666 -80.410  1.00  0.00              
ATOM   1727 1HD1 LEU B  44       0.705  20.858 -82.577  1.00  0.00              
ATOM   1728 2HD1 LEU B  44       0.045  22.502 -82.738  1.00  0.00              
ATOM   1729 3HD1 LEU B  44       1.802  22.258 -82.589  1.00  0.00              
ATOM   1730 1HD2 LEU B  44       1.646  20.104 -80.392  1.00  0.00              
ATOM   1731 2HD2 LEU B  44       2.758  21.494 -80.356  1.00  0.00              
ATOM   1732 3HD2 LEU B  44       1.647  21.208 -78.996  1.00  0.00              
ATOM   1733  N   THR B  45       1.589  25.676 -77.914  1.00  0.00              
ATOM   1734  CA  THR B  45       1.765  27.099 -77.660  1.00  0.00              
ATOM   1735  C   THR B  45       3.088  27.473 -78.314  1.00  0.00              
ATOM   1736  O   THR B  45       4.146  26.967 -77.934  1.00  0.00              
ATOM   1737  CB  THR B  45       1.788  27.447 -76.160  1.00  0.00              
ATOM   1738  OG1 THR B  45       0.549  27.051 -75.557  1.00  0.00              
ATOM   1739  CG2 THR B  45       1.989  28.942 -75.962  1.00  0.00              
ATOM   1740  H   THR B  45       2.279  25.025 -77.565  1.00  0.00              
ATOM   1741  HA  THR B  45       0.951  27.659 -78.122  1.00  0.00              
ATOM   1742  HB  THR B  45       2.604  26.905 -75.683  1.00  0.00              
ATOM   1743  HG1 THR B  45      -0.122  27.712 -75.742  1.00  0.00              
ATOM   1744 1HG2 THR B  45       2.002  29.168 -74.896  1.00  0.00              
ATOM   1745 2HG2 THR B  45       2.935  29.244 -76.411  1.00  0.00              
ATOM   1746 3HG2 THR B  45       1.173  29.484 -76.438  1.00  0.00              
ATOM   1747  N   MET B  46       3.012  28.337 -79.319  1.00  0.00              
ATOM   1748  CA  MET B  46       4.178  28.771 -80.068  1.00  0.00              
ATOM   1749  C   MET B  46       4.481  30.235 -79.804  1.00  0.00              
ATOM   1750  O   MET B  46       3.601  31.094 -79.891  1.00  0.00              
ATOM   1751  CB  MET B  46       3.965  28.535 -81.562  1.00  0.00              
ATOM   1752  CG  MET B  46       5.057  29.110 -82.453  1.00  0.00              
ATOM   1753  SD  MET B  46       4.759  28.801 -84.205  1.00  0.00              
ATOM   1754  CE  MET B  46       3.354  29.870 -84.503  1.00  0.00              
ATOM   1755  H   MET B  46       2.103  28.703 -79.567  1.00  0.00              
ATOM   1756  HA  MET B  46       5.055  28.209 -79.748  1.00  0.00              
ATOM   1757 1HB  MET B  46       3.907  27.457 -81.707  1.00  0.00              
ATOM   1758 2HB  MET B  46       3.007  28.989 -81.822  1.00  0.00              
ATOM   1759 1HG  MET B  46       5.103  30.185 -82.282  1.00  0.00              
ATOM   1760 2HG  MET B  46       6.004  28.655 -82.165  1.00  0.00              
ATOM   1761 1HE  MET B  46       3.051  29.791 -85.548  1.00  0.00              
ATOM   1762 2HE  MET B  46       2.526  29.570 -83.860  1.00  0.00              
ATOM   1763 3HE  MET B  46       3.630  30.902 -84.283  1.00  0.00              
ATOM   1764  N   GLU B  47       5.729  30.513 -79.463  1.00  0.00              
ATOM   1765  CA  GLU B  47       6.162  31.878 -79.217  1.00  0.00              
ATOM   1766  C   GLU B  47       7.623  31.963 -79.598  1.00  0.00              
ATOM   1767  O   GLU B  47       8.236  30.954 -79.937  1.00  0.00              
ATOM   1768  CB  GLU B  47       5.952  32.283 -77.756  1.00  0.00              
ATOM   1769  CG  GLU B  47       6.796  31.501 -76.760  1.00  0.00              
ATOM   1770  CD  GLU B  47       6.479  31.898 -75.345  1.00  0.00              
ATOM   1771  OE1 GLU B  47       6.672  33.043 -75.012  1.00  0.00              
ATOM   1772  OE2 GLU B  47       5.939  31.089 -74.628  1.00  0.00              
ATOM   1773  H   GLU B  47       6.397  29.761 -79.372  1.00  0.00              
ATOM   1774  HA  GLU B  47       5.592  32.565 -79.843  1.00  0.00              
ATOM   1775 1HB  GLU B  47       6.194  33.343 -77.682  1.00  0.00              
ATOM   1776 2HB  GLU B  47       4.896  32.134 -77.533  1.00  0.00              
ATOM   1777 1HG  GLU B  47       6.699  30.420 -76.863  1.00  0.00              
ATOM   1778 2HG  GLU B  47       7.816  31.797 -77.000  1.00  0.00              
ATOM   1779  N   PHE B  48       8.181  33.164 -79.571  1.00  0.00              
ATOM   1780  CA  PHE B  48       9.582  33.314 -79.917  1.00  0.00              
ATOM   1781  C   PHE B  48      10.447  32.386 -79.076  1.00  0.00              
ATOM   1782  O   PHE B  48      10.407  32.437 -77.848  1.00  0.00              
ATOM   1783  CB  PHE B  48      10.026  34.766 -79.733  1.00  0.00              
ATOM   1784  CG  PHE B  48      11.453  35.019 -80.132  1.00  0.00              
ATOM   1785  CD1 PHE B  48      11.806  35.119 -81.470  1.00  0.00              
ATOM   1786  CD2 PHE B  48      12.443  35.156 -79.172  1.00  0.00              
ATOM   1787  CE1 PHE B  48      13.118  35.351 -81.838  1.00  0.00              
ATOM   1788  CE2 PHE B  48      13.755  35.389 -79.537  1.00  0.00              
ATOM   1789  CZ  PHE B  48      14.092  35.486 -80.872  1.00  0.00              
ATOM   1790  H   PHE B  48       7.648  33.982 -79.314  1.00  0.00              
ATOM   1791  HA  PHE B  48       9.738  33.030 -80.959  1.00  0.00              
ATOM   1792 1HB  PHE B  48       9.411  35.427 -80.342  1.00  0.00              
ATOM   1793 2HB  PHE B  48       9.940  35.054 -78.687  1.00  0.00              
ATOM   1794  HD1 PHE B  48      11.036  35.013 -82.234  1.00  0.00              
ATOM   1795  HD2 PHE B  48      12.176  35.078 -78.117  1.00  0.00              
ATOM   1796  HE1 PHE B  48      13.382  35.427 -82.892  1.00  0.00              
ATOM   1797  HE2 PHE B  48      14.524  35.495 -78.772  1.00  0.00              
ATOM   1798  HZ  PHE B  48      15.126  35.668 -81.161  1.00  0.00              
ATOM   1799  N   GLY B  49      11.207  31.529 -79.751  1.00  0.00              
ATOM   1800  CA  GLY B  49      12.112  30.619 -79.072  1.00  0.00              
ATOM   1801  C   GLY B  49      11.553  29.446 -78.285  1.00  0.00              
ATOM   1802  O   GLY B  49      12.312  28.767 -77.592  1.00  0.00              
ATOM   1803  H   GLY B  49      11.153  31.508 -80.760  1.00  0.00              
ATOM   1804 1HA  GLY B  49      12.777  30.163 -79.807  1.00  0.00              
ATOM   1805 2HA  GLY B  49      12.703  31.178 -78.348  1.00  0.00              
ATOM   1806  N   ARG B  50      10.255  29.178 -78.376  1.00  0.00              
ATOM   1807  CA  ARG B  50       9.719  28.059 -77.622  1.00  0.00              
ATOM   1808  C   ARG B  50       8.400  27.511 -78.104  1.00  0.00              
ATOM   1809  O   ARG B  50       7.527  28.245 -78.570  1.00  0.00              
ATOM   1810  CB  ARG B  50       9.552  28.450 -76.157  1.00  0.00              
ATOM   1811  CG  ARG B  50       9.099  27.309 -75.235  1.00  0.00              
ATOM   1812  CD  ARG B  50       9.102  27.727 -73.767  1.00  0.00              
ATOM   1813  NE  ARG B  50       8.135  28.783 -73.483  1.00  0.00              
ATOM   1814  CZ  ARG B  50       7.907  29.279 -72.270  1.00  0.00              
ATOM   1815  NH1 ARG B  50       8.580  28.813 -71.226  1.00  0.00              
ATOM   1816  NH2 ARG B  50       7.004  30.235 -72.098  1.00  0.00              
ATOM   1817  H   ARG B  50       9.633  29.727 -78.951  1.00  0.00              
ATOM   1818  HA  ARG B  50      10.394  27.206 -77.697  1.00  0.00              
ATOM   1819 1HB  ARG B  50      10.515  28.828 -75.816  1.00  0.00              
ATOM   1820 2HB  ARG B  50       8.816  29.253 -76.124  1.00  0.00              
ATOM   1821 1HG  ARG B  50       8.089  27.012 -75.521  1.00  0.00              
ATOM   1822 2HG  ARG B  50       9.777  26.466 -75.370  1.00  0.00              
ATOM   1823 1HD  ARG B  50       8.857  26.862 -73.153  1.00  0.00              
ATOM   1824 2HD  ARG B  50      10.096  28.089 -73.505  1.00  0.00              
ATOM   1825  HE  ARG B  50       7.520  29.281 -74.114  1.00  0.00              
ATOM   1826 1HH1 ARG B  50       9.266  28.083 -71.356  1.00  0.00              
ATOM   1827 2HH1 ARG B  50       8.403  29.192 -70.307  1.00  0.00              
ATOM   1828 1HH2 ARG B  50       6.488  30.587 -72.893  1.00  0.00              
ATOM   1829 2HH2 ARG B  50       6.835  30.605 -71.175  1.00  0.00              
ATOM   1830  N   VAL B  51       8.270  26.197 -77.988  1.00  0.00              
ATOM   1831  CA  VAL B  51       7.030  25.520 -78.308  1.00  0.00              
ATOM   1832  C   VAL B  51       6.694  24.684 -77.086  1.00  0.00              
ATOM   1833  O   VAL B  51       7.529  23.912 -76.608  1.00  0.00              
ATOM   1834  CB  VAL B  51       7.144  24.548 -79.494  1.00  0.00              
ATOM   1835  CG1 VAL B  51       5.815  23.813 -79.677  1.00  0.00              
ATOM   1836  CG2 VAL B  51       7.509  25.296 -80.760  1.00  0.00              
ATOM   1837  H   VAL B  51       9.059  25.653 -77.669  1.00  0.00              
ATOM   1838  HA  VAL B  51       6.220  26.232 -78.472  1.00  0.00              
ATOM   1839  HB  VAL B  51       7.953  23.844 -79.298  1.00  0.00              
ATOM   1840 1HG1 VAL B  51       5.892  23.123 -80.517  1.00  0.00              
ATOM   1841 2HG1 VAL B  51       5.579  23.256 -78.771  1.00  0.00              
ATOM   1842 3HG1 VAL B  51       5.024  24.536 -79.875  1.00  0.00              
ATOM   1843 1HG2 VAL B  51       7.586  24.593 -81.590  1.00  0.00              
ATOM   1844 2HG2 VAL B  51       6.738  26.034 -80.980  1.00  0.00              
ATOM   1845 3HG2 VAL B  51       8.465  25.801 -80.623  1.00  0.00              
ATOM   1846  N   THR B  52       5.491  24.864 -76.560  1.00  0.00              
ATOM   1847  CA  THR B  52       5.037  24.066 -75.435  1.00  0.00              
ATOM   1848  C   THR B  52       4.042  23.077 -76.029  1.00  0.00              
ATOM   1849  O   THR B  52       3.143  23.458 -76.793  1.00  0.00              
ATOM   1850  CB  THR B  52       4.324  24.915 -74.370  1.00  0.00              
ATOM   1851  OG1 THR B  52       5.219  25.917 -73.880  1.00  0.00              
ATOM   1852  CG2 THR B  52       3.883  24.043 -73.198  1.00  0.00              
ATOM   1853  H   THR B  52       4.877  25.567 -76.945  1.00  0.00              
ATOM   1854  HA  THR B  52       5.881  23.535 -74.994  1.00  0.00              
ATOM   1855  HB  THR B  52       3.450  25.387 -74.819  1.00  0.00              
ATOM   1856  HG1 THR B  52       5.251  26.649 -74.501  1.00  0.00              
ATOM   1857 1HG2 THR B  52       3.380  24.661 -72.456  1.00  0.00              
ATOM   1858 2HG2 THR B  52       3.198  23.274 -73.555  1.00  0.00              
ATOM   1859 3HG2 THR B  52       4.755  23.572 -72.749  1.00  0.00              
ATOM   1860  N   VAL B  53       4.224  21.806 -75.703  1.00  0.00              
ATOM   1861  CA  VAL B  53       3.354  20.752 -76.199  1.00  0.00              
ATOM   1862  C   VAL B  53       2.650  20.121 -75.009  1.00  0.00              
ATOM   1863  O   VAL B  53       3.299  19.705 -74.047  1.00  0.00              
ATOM   1864  CB  VAL B  53       4.167  19.660 -76.948  1.00  0.00              
ATOM   1865  CG1 VAL B  53       3.223  18.613 -77.522  1.00  0.00              
ATOM   1866  CG2 VAL B  53       5.013  20.289 -78.052  1.00  0.00              
ATOM   1867  H   VAL B  53       4.991  21.565 -75.092  1.00  0.00              
ATOM   1868  HA  VAL B  53       2.576  21.153 -76.849  1.00  0.00              
ATOM   1869  HB  VAL B  53       4.857  19.190 -76.248  1.00  0.00              
ATOM   1870 1HG1 VAL B  53       3.800  17.850 -78.045  1.00  0.00              
ATOM   1871 2HG1 VAL B  53       2.659  18.149 -76.713  1.00  0.00              
ATOM   1872 3HG1 VAL B  53       2.534  19.088 -78.220  1.00  0.00              
ATOM   1873 1HG2 VAL B  53       5.576  19.511 -78.567  1.00  0.00              
ATOM   1874 2HG2 VAL B  53       4.362  20.797 -78.763  1.00  0.00              
ATOM   1875 3HG2 VAL B  53       5.706  21.009 -77.614  1.00  0.00              
ATOM   1876  N   GLU B  54       1.326  20.060 -75.080  1.00  0.00              
ATOM   1877  CA  GLU B  54       0.524  19.467 -74.015  1.00  0.00              
ATOM   1878  C   GLU B  54      -0.344  18.364 -74.590  1.00  0.00              
ATOM   1879  O   GLU B  54      -1.045  18.568 -75.587  1.00  0.00              
ATOM   1880  CB  GLU B  54      -0.341  20.523 -73.324  1.00  0.00              
ATOM   1881  CG  GLU B  54       0.429  21.734 -72.816  1.00  0.00              
ATOM   1882  CD  GLU B  54      -0.487  22.729 -72.161  1.00  0.00              
ATOM   1883  OE1 GLU B  54      -1.427  23.149 -72.793  1.00  0.00              
ATOM   1884  OE2 GLU B  54      -0.316  22.986 -70.993  1.00  0.00              
ATOM   1885  H   GLU B  54       0.861  20.435 -75.894  1.00  0.00              
ATOM   1886  HA  GLU B  54       1.178  19.017 -73.267  1.00  0.00              
ATOM   1887 1HB  GLU B  54      -1.088  20.847 -74.050  1.00  0.00              
ATOM   1888 2HB  GLU B  54      -0.837  20.032 -72.487  1.00  0.00              
ATOM   1889 1HG  GLU B  54       1.235  21.477 -72.129  1.00  0.00              
ATOM   1890 2HG  GLU B  54       0.850  22.168 -73.722  1.00  0.00              
ATOM   1891  N   TRP B  55      -0.289  17.196 -73.958  1.00  0.00              
ATOM   1892  CA  TRP B  55      -1.075  16.045 -74.371  1.00  0.00              
ATOM   1893  C   TRP B  55      -1.977  15.577 -73.242  1.00  0.00              
ATOM   1894  O   TRP B  55      -1.525  15.395 -72.113  1.00  0.00              
ATOM   1895  CB  TRP B  55      -0.189  14.846 -74.730  1.00  0.00              
ATOM   1896  CG  TRP B  55       0.760  15.036 -75.858  1.00  0.00              
ATOM   1897  CD1 TRP B  55       2.113  15.218 -75.771  1.00  0.00              
ATOM   1898  CD2 TRP B  55       0.446  15.033 -77.253  1.00  0.00              
ATOM   1899  NE1 TRP B  55       2.659  15.326 -77.025  1.00  0.00              
ATOM   1900  CE2 TRP B  55       1.658  15.220 -77.954  1.00  0.00              
ATOM   1901  CE3 TRP B  55      -0.743  14.891 -77.981  1.00  0.00              
ATOM   1902  CZ2 TRP B  55       1.716  15.268 -79.350  1.00  0.00              
ATOM   1903  CZ3 TRP B  55      -0.683  14.936 -79.371  1.00  0.00              
ATOM   1904  CH2 TRP B  55       0.539  15.127 -80.038  1.00  0.00              
ATOM   1905  H   TRP B  55       0.326  17.111 -73.161  1.00  0.00              
ATOM   1906  HA  TRP B  55      -1.725  16.320 -75.201  1.00  0.00              
ATOM   1907 1HB  TRP B  55       0.433  14.569 -73.880  1.00  0.00              
ATOM   1908 2HB  TRP B  55      -0.807  13.996 -75.021  1.00  0.00              
ATOM   1909  HD1 TRP B  55       2.542  15.251 -74.771  1.00  0.00              
ATOM   1910  HE1 TRP B  55       3.639  15.461 -77.231  1.00  0.00              
ATOM   1911  HE3 TRP B  55      -1.715  14.743 -77.511  1.00  0.00              
ATOM   1912  HZ2 TRP B  55       2.683  15.413 -79.832  1.00  0.00              
ATOM   1913  HZ3 TRP B  55      -1.611  14.821 -79.931  1.00  0.00              
ATOM   1914  HH2 TRP B  55       0.549  15.162 -81.128  1.00  0.00              
ATOM   1915  N   TRP B  56      -3.254  15.391 -73.544  1.00  0.00              
ATOM   1916  CA  TRP B  56      -4.176  14.821 -72.571  1.00  0.00              
ATOM   1917  C   TRP B  56      -5.382  14.293 -73.317  1.00  0.00              
ATOM   1918  O   TRP B  56      -5.579  14.585 -74.500  1.00  0.00              
ATOM   1919  CB  TRP B  56      -4.582  15.822 -71.473  1.00  0.00              
ATOM   1920  CG  TRP B  56      -5.614  16.834 -71.839  1.00  0.00              
ATOM   1921  CD1 TRP B  56      -6.969  16.721 -71.700  1.00  0.00              
ATOM   1922  CD2 TRP B  56      -5.371  18.143 -72.361  1.00  0.00              
ATOM   1923  NE1 TRP B  56      -7.584  17.884 -72.100  1.00  0.00              
ATOM   1924  CE2 TRP B  56      -6.626  18.772 -72.513  1.00  0.00              
ATOM   1925  CE3 TRP B  56      -4.212  18.846 -72.717  1.00  0.00              
ATOM   1926  CZ2 TRP B  56      -6.754  20.080 -73.004  1.00  0.00              
ATOM   1927  CZ3 TRP B  56      -4.338  20.144 -73.204  1.00  0.00              
ATOM   1928  CH2 TRP B  56      -5.601  20.747 -73.344  1.00  0.00              
ATOM   1929  H   TRP B  56      -3.599  15.645 -74.458  1.00  0.00              
ATOM   1930  HA  TRP B  56      -3.699  13.991 -72.051  1.00  0.00              
ATOM   1931 1HB  TRP B  56      -4.997  15.294 -70.615  1.00  0.00              
ATOM   1932 2HB  TRP B  56      -3.716  16.404 -71.157  1.00  0.00              
ATOM   1933  HD1 TRP B  56      -7.347  15.776 -71.313  1.00  0.00              
ATOM   1934  HE1 TRP B  56      -8.579  18.056 -72.092  1.00  0.00              
ATOM   1935  HE3 TRP B  56      -3.212  18.424 -72.627  1.00  0.00              
ATOM   1936  HZ2 TRP B  56      -7.751  20.513 -73.095  1.00  0.00              
ATOM   1937  HZ3 TRP B  56      -3.431  20.683 -73.476  1.00  0.00              
ATOM   1938  HH2 TRP B  56      -5.665  21.765 -73.730  1.00  0.00              
ATOM   1939  N   THR B  57      -6.160  13.470 -72.632  1.00  0.00              
ATOM   1940  CA  THR B  57      -7.353  12.885 -73.206  1.00  0.00              
ATOM   1941  C   THR B  57      -8.543  13.468 -72.459  1.00  0.00              
ATOM   1942  O   THR B  57      -8.751  13.190 -71.279  1.00  0.00              
ATOM   1943  CB  THR B  57      -7.320  11.356 -73.067  1.00  0.00              
ATOM   1944  OG1 THR B  57      -6.151  10.853 -73.730  1.00  0.00              
ATOM   1945  CG2 THR B  57      -8.554  10.733 -73.696  1.00  0.00              
ATOM   1946  H   THR B  57      -5.910  13.244 -71.680  1.00  0.00              
ATOM   1947  HA  THR B  57      -7.428  13.158 -74.259  1.00  0.00              
ATOM   1948  HB  THR B  57      -7.284  11.097 -72.008  1.00  0.00              
ATOM   1949  HG1 THR B  57      -5.387  10.967 -73.161  1.00  0.00              
ATOM   1950 1HG2 THR B  57      -8.510   9.649 -73.585  1.00  0.00              
ATOM   1951 2HG2 THR B  57      -9.447  11.113 -73.199  1.00  0.00              
ATOM   1952 3HG2 THR B  57      -8.590  10.988 -74.754  1.00  0.00              
ATOM   1953  N   HIS B  58      -9.305  14.300 -73.161  1.00  0.00              
ATOM   1954  CA  HIS B  58     -10.467  14.972 -72.590  1.00  0.00              
ATOM   1955  C   HIS B  58     -11.450  14.062 -71.868  1.00  0.00              
ATOM   1956  O   HIS B  58     -11.798  14.310 -70.713  1.00  0.00              
ATOM   1957  CB  HIS B  58     -11.225  15.736 -73.678  1.00  0.00              
ATOM   1958  CG  HIS B  58     -12.492  16.371 -73.194  1.00  0.00              
ATOM   1959  ND1 HIS B  58     -12.505  17.432 -72.314  1.00  0.00              
ATOM   1960  CD2 HIS B  58     -13.790  16.077 -73.444  1.00  0.00              
ATOM   1961  CE1 HIS B  58     -13.754  17.764 -72.044  1.00  0.00              
ATOM   1962  NE2 HIS B  58     -14.554  16.956 -72.717  1.00  0.00              
ATOM   1963  H   HIS B  58      -9.065  14.469 -74.127  1.00  0.00              
ATOM   1964  HA  HIS B  58     -10.143  15.674 -71.822  1.00  0.00              
ATOM   1965 1HB  HIS B  58     -10.605  16.541 -74.074  1.00  0.00              
ATOM   1966 2HB  HIS B  58     -11.502  15.061 -74.486  1.00  0.00              
ATOM   1967  HD1 HIS B  58     -11.707  17.939 -71.988  1.00  0.00              
ATOM   1968  HD2 HIS B  58     -14.271  15.324 -74.069  1.00  0.00              
ATOM   1969  HE1 HIS B  58     -13.976  18.586 -71.363  1.00  0.00              
ATOM   1970  N   SER B  59     -11.899  13.013 -72.546  1.00  0.00              
ATOM   1971  CA  SER B  59     -12.874  12.103 -71.962  1.00  0.00              
ATOM   1972  C   SER B  59     -12.412  11.502 -70.645  1.00  0.00              
ATOM   1973  O   SER B  59     -13.223  11.278 -69.743  1.00  0.00              
ATOM   1974  CB  SER B  59     -13.217  10.981 -72.949  1.00  0.00              
ATOM   1975  OG  SER B  59     -12.146  10.064 -73.089  1.00  0.00              
ATOM   1976  H   SER B  59     -11.563  12.839 -73.482  1.00  0.00              
ATOM   1977  HA  SER B  59     -13.855  12.557 -71.812  1.00  0.00              
ATOM   1978 1HB  SER B  59     -14.097  10.453 -72.584  1.00  0.00              
ATOM   1979 2HB  SER B  59     -13.438  11.425 -73.920  1.00  0.00              
ATOM   1980  HG  SER B  59     -12.479   9.237 -73.444  1.00  0.00              
ATOM   1981  N   ALA B  60     -11.113  11.248 -70.531  1.00  0.00              
ATOM   1982  CA  ALA B  60     -10.545  10.657 -69.327  1.00  0.00              
ATOM   1983  C   ALA B  60     -10.194  11.693 -68.266  1.00  0.00              
ATOM   1984  O   ALA B  60      -9.934  11.343 -67.114  1.00  0.00              
ATOM   1985  CB  ALA B  60      -9.305   9.851 -69.689  1.00  0.00              
ATOM   1986  H   ALA B  60     -10.502  11.473 -71.303  1.00  0.00              
ATOM   1987  HA  ALA B  60     -11.288   9.999 -68.877  1.00  0.00              
ATOM   1988 1HB  ALA B  60      -8.882   9.409 -68.787  1.00  0.00              
ATOM   1989 2HB  ALA B  60      -9.576   9.059 -70.387  1.00  0.00              
ATOM   1990 3HB  ALA B  60      -8.568  10.505 -70.152  1.00  0.00              
ATOM   1991  N   GLY B  61     -10.181  12.962 -68.658  1.00  0.00              
ATOM   1992  CA  GLY B  61      -9.847  14.019 -67.721  1.00  0.00              
ATOM   1993  C   GLY B  61      -8.408  13.917 -67.250  1.00  0.00              
ATOM   1994  O   GLY B  61      -8.089  14.280 -66.116  1.00  0.00              
ATOM   1995  H   GLY B  61     -10.403  13.203 -69.613  1.00  0.00              
ATOM   1996 1HA  GLY B  61      -9.990  14.984 -68.207  1.00  0.00              
ATOM   1997 2HA  GLY B  61     -10.505  13.949 -66.855  1.00  0.00              
ATOM   1998  N   GLY B  62      -7.530  13.425 -68.117  1.00  0.00              
ATOM   1999  CA  GLY B  62      -6.141  13.288 -67.733  1.00  0.00              
ATOM   2000  C   GLY B  62      -5.254  12.627 -68.764  1.00  0.00              
ATOM   2001  O   GLY B  62      -5.584  12.559 -69.952  1.00  0.00              
ATOM   2002  H   GLY B  62      -7.815  13.142 -69.044  1.00  0.00              
ATOM   2003 1HA  GLY B  62      -5.725  14.277 -67.541  1.00  0.00              
ATOM   2004 2HA  GLY B  62      -6.079  12.687 -66.826  1.00  0.00              
ATOM   2005  N   VAL B  63      -4.123  12.123 -68.286  1.00  0.00              
ATOM   2006  CA  VAL B  63      -3.123  11.485 -69.127  1.00  0.00              
ATOM   2007  C   VAL B  63      -3.347   9.985 -69.275  1.00  0.00              
ATOM   2008  O   VAL B  63      -3.532   9.271 -68.285  1.00  0.00              
ATOM   2009  CB  VAL B  63      -1.713  11.740 -68.548  1.00  0.00              
ATOM   2010  CG1 VAL B  63      -0.658  11.077 -69.409  1.00  0.00              
ATOM   2011  CG2 VAL B  63      -1.459  13.238 -68.460  1.00  0.00              
ATOM   2012  H   VAL B  63      -3.959  12.192 -67.292  1.00  0.00              
ATOM   2013  HA  VAL B  63      -3.168  11.857 -70.151  1.00  0.00              
ATOM   2014  HB  VAL B  63      -1.670  11.344 -67.534  1.00  0.00              
ATOM   2015 1HG1 VAL B  63       0.329  11.267 -68.986  1.00  0.00              
ATOM   2016 2HG1 VAL B  63      -0.837  10.002 -69.441  1.00  0.00              
ATOM   2017 3HG1 VAL B  63      -0.703  11.484 -70.419  1.00  0.00              
ATOM   2018 1HG2 VAL B  63      -0.465  13.415 -68.051  1.00  0.00              
ATOM   2019 2HG2 VAL B  63      -1.526  13.676 -69.455  1.00  0.00              
ATOM   2020 3HG2 VAL B  63      -2.205  13.696 -67.810  1.00  0.00              
ATOM   2021  N   THR B  64      -3.335   9.516 -70.517  1.00  0.00              
ATOM   2022  CA  THR B  64      -3.530   8.101 -70.814  1.00  0.00              
ATOM   2023  C   THR B  64      -2.323   7.561 -71.571  1.00  0.00              
ATOM   2024  O   THR B  64      -1.397   8.305 -71.896  1.00  0.00              
ATOM   2025  CB  THR B  64      -4.773   7.870 -71.688  1.00  0.00              
ATOM   2026  OG1 THR B  64      -4.557   8.456 -72.979  1.00  0.00              
ATOM   2027  CG2 THR B  64      -6.005   8.489 -71.039  1.00  0.00              
ATOM   2028  H   THR B  64      -3.185  10.162 -71.279  1.00  0.00              
ATOM   2029  HA  THR B  64      -3.609   7.537 -69.884  1.00  0.00              
ATOM   2030  HB  THR B  64      -4.926   6.798 -71.810  1.00  0.00              
ATOM   2031  HG1 THR B  64      -4.403   9.398 -72.880  1.00  0.00              
ATOM   2032 1HG2 THR B  64      -6.874   8.314 -71.673  1.00  0.00              
ATOM   2033 2HG2 THR B  64      -6.169   8.033 -70.063  1.00  0.00              
ATOM   2034 3HG2 THR B  64      -5.852   9.560 -70.918  1.00  0.00              
ATOM   2035  N   GLU B  65      -2.343   6.266 -71.862  1.00  0.00              
ATOM   2036  CA  GLU B  65      -1.246   5.638 -72.581  1.00  0.00              
ATOM   2037  C   GLU B  65      -1.032   6.297 -73.945  1.00  0.00              
ATOM   2038  O   GLU B  65       0.103   6.444 -74.398  1.00  0.00              
ATOM   2039  CB  GLU B  65      -1.526   4.142 -72.749  1.00  0.00              
ATOM   2040  CG  GLU B  65      -0.286   3.293 -72.972  1.00  0.00              
ATOM   2041  CD  GLU B  65       0.762   3.496 -71.888  1.00  0.00              
ATOM   2042  OE1 GLU B  65       0.383   3.768 -70.730  1.00  0.00              
ATOM   2043  OE2 GLU B  65       1.966   3.370 -72.189  1.00  0.00              
ATOM   2044  H   GLU B  65      -3.133   5.703 -71.580  1.00  0.00              
ATOM   2045  HA  GLU B  65      -0.317   5.768 -72.025  1.00  0.00              
ATOM   2046 1HB  GLU B  65      -2.036   3.809 -71.845  1.00  0.00              
ATOM   2047 2HB  GLU B  65      -2.196   4.037 -73.603  1.00  0.00              
ATOM   2048 1HG  GLU B  65      -0.500   2.227 -73.056  1.00  0.00              
ATOM   2049 2HG  GLU B  65       0.108   3.659 -73.919  1.00  0.00              
ATOM   2050  N   LYS B  66      -2.117   6.699 -74.600  1.00  0.00              
ATOM   2051  CA  LYS B  66      -1.997   7.342 -75.905  1.00  0.00              
ATOM   2052  C   LYS B  66      -1.205   8.641 -75.784  1.00  0.00              
ATOM   2053  O   LYS B  66      -0.407   8.974 -76.659  1.00  0.00              
ATOM   2054  CB  LYS B  66      -3.379   7.641 -76.487  1.00  0.00              
ATOM   2055  CG  LYS B  66      -3.347   8.222 -77.892  1.00  0.00              
ATOM   2056  CD  LYS B  66      -2.754   7.236 -78.885  1.00  0.00              
ATOM   2057  CE  LYS B  66      -2.877   7.752 -80.310  1.00  0.00              
ATOM   2058  NZ  LYS B  66      -2.332   6.779 -81.295  1.00  0.00              
ATOM   2059  H   LYS B  66      -3.035   6.562 -74.201  1.00  0.00              
ATOM   2060  HA  LYS B  66      -1.446   6.693 -76.587  1.00  0.00              
ATOM   2061 1HB  LYS B  66      -3.933   6.702 -76.492  1.00  0.00              
ATOM   2062 2HB  LYS B  66      -3.866   8.345 -75.812  1.00  0.00              
ATOM   2063 1HG  LYS B  66      -4.367   8.467 -78.188  1.00  0.00              
ATOM   2064 2HG  LYS B  66      -2.746   9.130 -77.878  1.00  0.00              
ATOM   2065 1HD  LYS B  66      -1.702   7.085 -78.639  1.00  0.00              
ATOM   2066 2HD  LYS B  66      -3.285   6.288 -78.793  1.00  0.00              
ATOM   2067 1HE  LYS B  66      -3.931   7.933 -80.518  1.00  0.00              
ATOM   2068 2HE  LYS B  66      -2.329   8.691 -80.381  1.00  0.00              
ATOM   2069 1HZ  LYS B  66      -2.429   7.153 -82.228  1.00  0.00              
ATOM   2070 2HZ  LYS B  66      -1.354   6.612 -81.099  1.00  0.00              
ATOM   2071 3HZ  LYS B  66      -2.841   5.909 -81.226  1.00  0.00              
ATOM   2072  N   ASP B  67      -1.436   9.381 -74.706  1.00  0.00              
ATOM   2073  CA  ASP B  67      -0.724  10.632 -74.496  1.00  0.00              
ATOM   2074  C   ASP B  67       0.767  10.380 -74.330  1.00  0.00              
ATOM   2075  O   ASP B  67       1.592  11.120 -74.863  1.00  0.00              
ATOM   2076  CB  ASP B  67      -1.298  11.342 -73.279  1.00  0.00              
ATOM   2077  CG  ASP B  67      -2.734  11.744 -73.493  1.00  0.00              
ATOM   2078  OD1 ASP B  67      -2.988  12.501 -74.451  1.00  0.00              
ATOM   2079  OD2 ASP B  67      -3.609  11.296 -72.721  1.00  0.00              
ATOM   2080  H   ASP B  67      -2.112   9.078 -74.019  1.00  0.00              
ATOM   2081  HA  ASP B  67      -0.841  11.274 -75.369  1.00  0.00              
ATOM   2082 1HB  ASP B  67      -1.182  10.779 -72.353  1.00  0.00              
ATOM   2083 2HB  ASP B  67      -0.656  12.224 -73.253  1.00  0.00              
ATOM   2084  N   ARG B  68       1.118   9.329 -73.595  1.00  0.00              
ATOM   2085  CA  ARG B  68       2.524   9.004 -73.406  1.00  0.00              
ATOM   2086  C   ARG B  68       3.162   8.576 -74.720  1.00  0.00              
ATOM   2087  O   ARG B  68       4.329   8.877 -74.973  1.00  0.00              
ATOM   2088  CB  ARG B  68       2.673   7.931 -72.330  1.00  0.00              
ATOM   2089  CG  ARG B  68       2.390   8.445 -70.928  1.00  0.00              
ATOM   2090  CD  ARG B  68       2.709   7.404 -69.864  1.00  0.00              
ATOM   2091  NE  ARG B  68       1.622   6.451 -69.670  1.00  0.00              
ATOM   2092  CZ  ARG B  68       0.550   6.682 -68.918  1.00  0.00              
ATOM   2093  NH1 ARG B  68       0.419   7.840 -68.284  1.00  0.00              
ATOM   2094  NH2 ARG B  68      -0.392   5.755 -68.801  1.00  0.00              
ATOM   2095  H   ARG B  68       0.416   8.747 -73.160  1.00  0.00              
ATOM   2096  HA  ARG B  68       3.065   9.887 -73.067  1.00  0.00              
ATOM   2097 1HB  ARG B  68       1.981   7.128 -72.581  1.00  0.00              
ATOM   2098 2HB  ARG B  68       3.697   7.559 -72.391  1.00  0.00              
ATOM   2099 1HG  ARG B  68       2.999   9.332 -70.754  1.00  0.00              
ATOM   2100 2HG  ARG B  68       1.333   8.710 -70.864  1.00  0.00              
ATOM   2101 1HD  ARG B  68       3.601   6.855 -70.163  1.00  0.00              
ATOM   2102 2HD  ARG B  68       2.895   7.912 -68.918  1.00  0.00              
ATOM   2103  HE  ARG B  68       1.507   5.519 -70.046  1.00  0.00              
ATOM   2104 1HH1 ARG B  68       1.137   8.546 -68.373  1.00  0.00              
ATOM   2105 2HH1 ARG B  68      -0.397   8.011 -67.714  1.00  0.00              
ATOM   2106 1HH2 ARG B  68      -0.291   4.874 -69.284  1.00  0.00              
ATOM   2107 2HH2 ARG B  68      -1.204   5.934 -68.229  1.00  0.00              
ATOM   2108  N   GLU B  69       2.398   7.881 -75.557  1.00  0.00              
ATOM   2109  CA  GLU B  69       2.902   7.466 -76.856  1.00  0.00              
ATOM   2110  C   GLU B  69       3.176   8.716 -77.692  1.00  0.00              
ATOM   2111  O   GLU B  69       4.214   8.824 -78.341  1.00  0.00              
ATOM   2112  CB  GLU B  69       1.879   6.591 -77.579  1.00  0.00              
ATOM   2113  CG  GLU B  69       2.304   6.210 -78.985  1.00  0.00              
ATOM   2114  CD  GLU B  69       1.231   5.467 -79.750  1.00  0.00              
ATOM   2115  OE1 GLU B  69       1.510   5.043 -80.890  1.00  0.00              
ATOM   2116  OE2 GLU B  69       0.112   5.305 -79.221  1.00  0.00              
ATOM   2117  H   GLU B  69       1.455   7.635 -75.293  1.00  0.00              
ATOM   2118  HA  GLU B  69       3.842   6.928 -76.733  1.00  0.00              
ATOM   2119 1HB  GLU B  69       1.744   5.693 -76.975  1.00  0.00              
ATOM   2120 2HB  GLU B  69       0.944   7.152 -77.611  1.00  0.00              
ATOM   2121 1HG  GLU B  69       2.627   7.060 -79.586  1.00  0.00              
ATOM   2122 2HG  GLU B  69       3.148   5.539 -78.825  1.00  0.00              
ATOM   2123  N   MET B  70       2.241   9.663 -77.679  1.00  0.00              
ATOM   2124  CA  MET B  70       2.420  10.891 -78.444  1.00  0.00              
ATOM   2125  C   MET B  70       3.629  11.680 -77.951  1.00  0.00              
ATOM   2126  O   MET B  70       4.341  12.285 -78.745  1.00  0.00              
ATOM   2127  CB  MET B  70       1.159  11.760 -78.386  1.00  0.00              
ATOM   2128  CG  MET B  70      -0.075  11.097 -78.990  1.00  0.00              
ATOM   2129  SD  MET B  70       0.166  10.444 -80.670  1.00  0.00              
ATOM   2130  CE  MET B  70       0.337  11.970 -81.602  1.00  0.00              
ATOM   2131  H   MET B  70       1.397   9.539 -77.138  1.00  0.00              
ATOM   2132  HA  MET B  70       2.613  10.652 -79.490  1.00  0.00              
ATOM   2133 1HB  MET B  70       0.979  11.988 -77.336  1.00  0.00              
ATOM   2134 2HB  MET B  70       1.383  12.681 -78.925  1.00  0.00              
ATOM   2135 1HG  MET B  70      -0.368  10.271 -78.341  1.00  0.00              
ATOM   2136 2HG  MET B  70      -0.876  11.836 -79.022  1.00  0.00              
ATOM   2137 1HE  MET B  70       0.492  11.738 -82.656  1.00  0.00              
ATOM   2138 2HE  MET B  70      -0.569  12.568 -81.491  1.00  0.00              
ATOM   2139 3HE  MET B  70       1.192  12.533 -81.225  1.00  0.00              
ATOM   2140  N   ALA B  71       3.861  11.671 -76.643  1.00  0.00              
ATOM   2141  CA  ALA B  71       5.006  12.374 -76.080  1.00  0.00              
ATOM   2142  C   ALA B  71       6.307  11.758 -76.608  1.00  0.00              
ATOM   2143  O   ALA B  71       7.229  12.469 -77.003  1.00  0.00              
ATOM   2144  CB  ALA B  71       4.967  12.298 -74.562  1.00  0.00              
ATOM   2145  H   ALA B  71       3.238  11.172 -76.025  1.00  0.00              
ATOM   2146  HA  ALA B  71       4.970  13.415 -76.402  1.00  0.00              
ATOM   2147 1HB  ALA B  71       5.827  12.826 -74.150  1.00  0.00              
ATOM   2148 2HB  ALA B  71       4.049  12.759 -74.198  1.00  0.00              
ATOM   2149 3HB  ALA B  71       4.998  11.255 -74.250  1.00  0.00              
ATOM   2150  N   ARG B  72       6.377  10.433 -76.621  1.00  0.00              
ATOM   2151  CA  ARG B  72       7.577   9.765 -77.108  1.00  0.00              
ATOM   2152  C   ARG B  72       7.784  10.015 -78.600  1.00  0.00              
ATOM   2153  O   ARG B  72       8.917  10.225 -79.049  1.00  0.00              
ATOM   2154  CB  ARG B  72       7.500   8.264 -76.831  1.00  0.00              
ATOM   2155  CG  ARG B  72       7.640   7.896 -75.367  1.00  0.00              
ATOM   2156  CD  ARG B  72       7.792   6.394 -75.202  1.00  0.00              
ATOM   2157  NE  ARG B  72       6.536   5.686 -75.417  1.00  0.00              
ATOM   2158  CZ  ARG B  72       5.585   5.569 -74.496  1.00  0.00              
ATOM   2159  NH1 ARG B  72       5.749   6.112 -73.293  1.00  0.00              
ATOM   2160  NH2 ARG B  72       4.476   4.910 -74.782  1.00  0.00              
ATOM   2161  H   ARG B  72       5.601   9.874 -76.296  1.00  0.00              
ATOM   2162  HA  ARG B  72       8.455  10.170 -76.602  1.00  0.00              
ATOM   2163 1HB  ARG B  72       6.536   7.920 -77.204  1.00  0.00              
ATOM   2164 2HB  ARG B  72       8.300   7.794 -77.404  1.00  0.00              
ATOM   2165 1HG  ARG B  72       8.518   8.402 -74.964  1.00  0.00              
ATOM   2166 2HG  ARG B  72       6.750   8.238 -74.837  1.00  0.00              
ATOM   2167 1HD  ARG B  72       8.523   6.031 -75.924  1.00  0.00              
ATOM   2168 2HD  ARG B  72       8.142   6.182 -74.193  1.00  0.00              
ATOM   2169  HE  ARG B  72       6.202   5.201 -76.240  1.00  0.00              
ATOM   2170 1HH1 ARG B  72       6.600   6.613 -73.079  1.00  0.00              
ATOM   2171 2HH1 ARG B  72       5.023   6.019 -72.597  1.00  0.00              
ATOM   2172 1HH2 ARG B  72       4.358   4.499 -75.699  1.00  0.00              
ATOM   2173 2HH2 ARG B  72       3.753   4.819 -74.085  1.00  0.00              
ATOM   2174  N   LEU B  73       6.698  10.011 -79.367  1.00  0.00              
ATOM   2175  CA  LEU B  73       6.803  10.252 -80.801  1.00  0.00              
ATOM   2176  C   LEU B  73       7.204  11.703 -81.059  1.00  0.00              
ATOM   2177  O   LEU B  73       7.882  11.997 -82.046  1.00  0.00              
ATOM   2178  CB  LEU B  73       5.480   9.914 -81.491  1.00  0.00              
ATOM   2179  CG  LEU B  73       5.134   8.418 -81.484  1.00  0.00              
ATOM   2180  CD1 LEU B  73       3.743   8.202 -82.044  1.00  0.00              
ATOM   2181  CD2 LEU B  73       6.169   7.645 -82.299  1.00  0.00              
ATOM   2182  H   LEU B  73       5.789   9.840 -78.962  1.00  0.00              
ATOM   2183  HA  LEU B  73       7.586   9.622 -81.221  1.00  0.00              
ATOM   2184 1HB  LEU B  73       4.798  10.465 -80.845  1.00  0.00              
ATOM   2185 2HB  LEU B  73       5.435  10.323 -82.500  1.00  0.00              
ATOM   2186  HG  LEU B  73       5.202   8.074 -80.452  1.00  0.00              
ATOM   2187 1HD1 LEU B  73       3.507   7.138 -82.035  1.00  0.00              
ATOM   2188 2HD1 LEU B  73       3.017   8.738 -81.432  1.00  0.00              
ATOM   2189 3HD1 LEU B  73       3.700   8.574 -83.067  1.00  0.00              
ATOM   2190 1HD2 LEU B  73       5.920   6.584 -82.290  1.00  0.00              
ATOM   2191 2HD2 LEU B  73       6.170   8.010 -83.326  1.00  0.00              
ATOM   2192 3HD2 LEU B  73       7.157   7.788 -81.861  1.00  0.00              
ATOM   2193  N   THR B  74       6.802  12.606 -80.166  1.00  0.00              
ATOM   2194  CA  THR B  74       7.155  14.016 -80.298  1.00  0.00              
ATOM   2195  C   THR B  74       8.668  14.169 -80.111  1.00  0.00              
ATOM   2196  O   THR B  74       9.337  14.846 -80.894  1.00  0.00              
ATOM   2197  CB  THR B  74       6.409  14.881 -79.253  1.00  0.00              
ATOM   2198  OG1 THR B  74       5.000  14.860 -79.529  1.00  0.00              
ATOM   2199  CG2 THR B  74       6.890  16.319 -79.305  1.00  0.00              
ATOM   2200  H   THR B  74       6.239  12.311 -79.381  1.00  0.00              
ATOM   2201  HA  THR B  74       6.906  14.367 -81.300  1.00  0.00              
ATOM   2202  HB  THR B  74       6.594  14.475 -78.259  1.00  0.00              
ATOM   2203  HG1 THR B  74       4.842  15.212 -80.408  1.00  0.00              
ATOM   2204 1HG2 THR B  74       6.353  16.908 -78.562  1.00  0.00              
ATOM   2205 2HG2 THR B  74       7.959  16.352 -79.093  1.00  0.00              
ATOM   2206 3HG2 THR B  74       6.705  16.728 -80.297  1.00  0.00              
ATOM   2207  N   ASP B  75       9.210  13.539 -79.075  1.00  0.00              
ATOM   2208  CA  ASP B  75      10.650  13.616 -78.837  1.00  0.00              
ATOM   2209  C   ASP B  75      11.435  13.004 -79.983  1.00  0.00              
ATOM   2210  O   ASP B  75      12.514  13.485 -80.331  1.00  0.00              
ATOM   2211  CB  ASP B  75      11.039  12.890 -77.550  1.00  0.00              
ATOM   2212  CG  ASP B  75      10.767  13.708 -76.314  1.00  0.00              
ATOM   2213  OD1 ASP B  75      10.756  14.952 -76.406  1.00  0.00              
ATOM   2214  OD2 ASP B  75      10.585  13.103 -75.240  1.00  0.00              
ATOM   2215  H   ASP B  75       8.636  13.001 -78.442  1.00  0.00              
ATOM   2216  HA  ASP B  75      10.958  14.660 -78.775  1.00  0.00              
ATOM   2217 1HB  ASP B  75      10.592  11.901 -77.458  1.00  0.00              
ATOM   2218 2HB  ASP B  75      12.113  12.792 -77.704  1.00  0.00              
ATOM   2219  N   ALA B  76      10.896  11.935 -80.556  1.00  0.00              
ATOM   2220  CA  ALA B  76      11.564  11.256 -81.656  1.00  0.00              
ATOM   2221  C   ALA B  76      11.790  12.191 -82.842  1.00  0.00              
ATOM   2222  O   ALA B  76      12.745  12.018 -83.602  1.00  0.00              
ATOM   2223  CB  ALA B  76      10.751  10.046 -82.084  1.00  0.00              
ATOM   2224  H   ALA B  76      10.008  11.583 -80.227  1.00  0.00              
ATOM   2225  HA  ALA B  76      12.547  10.927 -81.318  1.00  0.00              
ATOM   2226 1HB  ALA B  76      11.256   9.542 -82.908  1.00  0.00              
ATOM   2227 2HB  ALA B  76      10.652   9.358 -81.243  1.00  0.00              
ATOM   2228 3HB  ALA B  76       9.763  10.368 -82.408  1.00  0.00              
ATOM   2229  N   LEU B  77      10.917  13.182 -82.998  1.00  0.00              
ATOM   2230  CA  LEU B  77      11.030  14.146 -84.093  1.00  0.00              
ATOM   2231  C   LEU B  77      12.353  14.900 -84.043  1.00  0.00              
ATOM   2232  O   LEU B  77      12.841  15.383 -85.064  1.00  0.00              
ATOM   2233  CB  LEU B  77       9.887  15.162 -84.028  1.00  0.00              
ATOM   2234  CG  LEU B  77       8.451  14.654 -84.163  1.00  0.00              
ATOM   2235  CD1 LEU B  77       7.480  15.798 -83.890  1.00  0.00              
ATOM   2236  CD2 LEU B  77       8.233  14.088 -85.558  1.00  0.00              
ATOM   2237  H   LEU B  77      10.156  13.272 -82.341  1.00  0.00              
ATOM   2238  HA  LEU B  77      11.015  13.619 -85.046  1.00  0.00              
ATOM   2239 1HB  LEU B  77      10.035  15.532 -83.016  1.00  0.00              
ATOM   2240 2HB  LEU B  77      10.031  15.977 -84.738  1.00  0.00              
ATOM   2241  HG  LEU B  77       8.329  13.837 -83.451  1.00  0.00              
ATOM   2242 1HD1 LEU B  77       6.455  15.438 -83.985  1.00  0.00              
ATOM   2243 2HD1 LEU B  77       7.637  16.176 -82.879  1.00  0.00              
ATOM   2244 3HD1 LEU B  77       7.650  16.599 -84.609  1.00  0.00              
ATOM   2245 1HD2 LEU B  77       7.208  13.727 -85.647  1.00  0.00              
ATOM   2246 2HD2 LEU B  77       8.411  14.868 -86.298  1.00  0.00              
ATOM   2247 3HD2 LEU B  77       8.924  13.263 -85.728  1.00  0.00              
ATOM   2248  N   LEU B  78      12.927  15.008 -82.850  1.00  0.00              
ATOM   2249  CA  LEU B  78      14.187  15.720 -82.669  1.00  0.00              
ATOM   2250  C   LEU B  78      15.384  14.902 -83.137  1.00  0.00              
ATOM   2251  O   LEU B  78      16.433  15.461 -83.458  1.00  0.00              
ATOM   2252  CB  LEU B  78      14.380  16.081 -81.192  1.00  0.00              
ATOM   2253  CG  LEU B  78      13.298  16.927 -80.515  1.00  0.00              
ATOM   2254  CD1 LEU B  78      13.609  17.051 -79.029  1.00  0.00              
ATOM   2255  CD2 LEU B  78      13.224  18.299 -81.166  1.00  0.00              
ATOM   2256  H   LEU B  78      12.480  14.587 -82.048  1.00  0.00              
ATOM   2257  HA  LEU B  78      14.188  16.623 -83.278  1.00  0.00              
ATOM   2258 1HB  LEU B  78      14.370  15.080 -80.762  1.00  0.00              
ATOM   2259 2HB  LEU B  78      15.350  16.543 -81.013  1.00  0.00              
ATOM   2260  HG  LEU B  78      12.344  16.430 -80.687  1.00  0.00              
ATOM   2261 1HD1 LEU B  78      12.840  17.653 -78.545  1.00  0.00              
ATOM   2262 2HD1 LEU B  78      13.630  16.059 -78.578  1.00  0.00              
ATOM   2263 3HD1 LEU B  78      14.580  17.529 -78.899  1.00  0.00              
ATOM   2264 1HD2 LEU B  78      12.451  18.891 -80.676  1.00  0.00              
ATOM   2265 2HD2 LEU B  78      14.186  18.802 -81.065  1.00  0.00              
ATOM   2266 3HD2 LEU B  78      12.981  18.188 -82.222  1.00  0.00              
ATOM   2267  N   GLN B  79      15.219  13.582 -83.183  1.00  0.00              
ATOM   2268  CA  GLN B  79      16.297  12.682 -83.582  1.00  0.00              
ATOM   2269  C   GLN B  79      17.613  13.118 -82.949  1.00  0.00              
ATOM   2270  O   GLN B  79      18.572  13.465 -83.640  1.00  0.00              
ATOM   2271  CB  GLN B  79      16.437  12.623 -85.106  1.00  0.00              
ATOM   2272  CG  GLN B  79      15.392  11.744 -85.781  1.00  0.00              
ATOM   2273  CD  GLN B  79      14.135  12.501 -86.153  1.00  0.00              
ATOM   2274  OE1 GLN B  79      13.093  11.904 -86.428  1.00  0.00              
ATOM   2275  NE2 GLN B  79      14.230  13.821 -86.182  1.00  0.00              
ATOM   2276  H   GLN B  79      14.320  13.194 -82.935  1.00  0.00              
ATOM   2277  HA  GLN B  79      16.085  11.676 -83.219  1.00  0.00              
ATOM   2278 1HB  GLN B  79      16.355  13.648 -85.469  1.00  0.00              
ATOM   2279 2HB  GLN B  79      17.437  12.244 -85.316  1.00  0.00              
ATOM   2280 1HG  GLN B  79      15.629  11.075 -86.608  1.00  0.00              
ATOM   2281 2HG  GLN B  79      15.185  11.155 -84.887  1.00  0.00              
ATOM   2282 1HE2 GLN B  79      13.432  14.376 -86.422  1.00  0.00              
ATOM   2283 2HE2 GLN B  79      15.099  14.265 -85.965  1.00  0.00              
ATOM   2284  N   ARG B  80      17.634  13.101 -81.622  1.00  0.00              
ATOM   2285  CA  ARG B  80      18.803  13.485 -80.844  1.00  0.00              
ATOM   2286  C   ARG B  80      19.878  12.407 -80.912  1.00  0.00              
ATOM   2287  O   ARG B  80      21.052  12.762 -81.145  1.00  0.00              
ATOM   2288  OXT ARG B  80      19.584  11.256 -80.745  1.00  0.00              
ATOM   2289  CB  ARG B  80      18.396  13.721 -79.390  1.00  0.00              
ATOM   2290  CG  ARG B  80      17.403  14.857 -79.206  1.00  0.00              
ATOM   2291  CD  ARG B  80      16.738  14.787 -77.844  1.00  0.00              
ATOM   2292  NE  ARG B  80      15.893  13.603 -77.722  1.00  0.00              
ATOM   2293  CZ  ARG B  80      15.233  13.263 -76.619  1.00  0.00              
ATOM   2294  NH1 ARG B  80      15.317  14.019 -75.534  1.00  0.00              
ATOM   2295  NH2 ARG B  80      14.488  12.167 -76.604  1.00  0.00              
ATOM   2296  H   ARG B  80      16.797  12.807 -81.139  1.00  0.00              
ATOM   2297  HA  ARG B  80      19.241  14.393 -81.260  1.00  0.00              
ATOM   2298 1HB  ARG B  80      17.963  12.790 -79.025  1.00  0.00              
ATOM   2299 2HB  ARG B  80      19.309  13.939 -78.835  1.00  0.00              
ATOM   2300 1HG  ARG B  80      17.936  15.802 -79.305  1.00  0.00              
ATOM   2301 2HG  ARG B  80      16.645  14.784 -79.987  1.00  0.00              
ATOM   2302 1HD  ARG B  80      17.509  14.752 -77.075  1.00  0.00              
ATOM   2303 2HD  ARG B  80      16.125  15.676 -77.704  1.00  0.00              
ATOM   2304  HE  ARG B  80      15.679  12.891 -78.407  1.00  0.00              
ATOM   2305 1HH1 ARG B  80      15.884  14.855 -75.547  1.00  0.00              
ATOM   2306 2HH1 ARG B  80      14.814  13.756 -74.699  1.00  0.00              
ATOM   2307 1HH2 ARG B  80      14.424  11.592 -77.433  1.00  0.00              
ATOM   2308 2HH2 ARG B  80      13.989  11.911 -75.765  1.00  0.00              
TER                                                                             
# All scores below are weighted scores, not raw scores.
#BEGIN_POSE_ENERGIES_TABLE v1b_redes8_4_take2_09_3dG_1.0Ent_BB_rpm_0008_0001.pdb
label fa_atr fa_rep fa_sol fa_intra_rep pro_close fa_pair hbond_sr_bb hbond_lr_bb hbond_bb_sc hbond_sc dslf_ss_dst dslf_cs_ang dslf_ss_dih dslf_ca_dih rama omega fa_dun p_aa_pp ref total
weights 0.8 0.44 0.65 0.004 1 0.49 0.585 1.17 1.17 1.1 0.5 2 5 5 0.2 0.5 0.56 0.32 1 NA
pose -573.664 80.193 296.838 1.1792 0.717919 -13.898 -43.6898 -41.6271 -6.35371 -15.3694 0 0 0 0 -8.54118 2.79862 137.749 -12.5798 -34.72 -230.968
LYS_p:NtermProteinFull_1 -1.9229 0.292392 1.42897 0.0116452 0 -0.0011549 0 0 0 0 0 0 0 0 0 0.0166169 3.4109 0 -0.65 2.58647
ARG_2 -3.3373 2.39049 1.72446 0.0235367 0 -0.412996 0 0 0 -0.128982 0 0 0 0 -0.121155 0.00200723 3.87198 -0.0904795 -0.98 2.94155
LEU_3 -3.5262 0.250736 1.12903 0.00708569 0 0 0 0 0 0 0 0 0 0 -0.0536669 0.176345 1.84174 -0.114017 -0.1 -0.388934
VAL_4 -2.61764 1.76456 0.928457 0.013922 0 0 0 0 0 0 0 0 0 0 -0.148625 0.0441727 1.0746 -0.21988 0.29 1.12956
LYS_5 -3.78342 0.483723 2.35077 0.0060827 0 -0.166755 0 0 0 -0.349667 0 0 0 0 0.135504 0.0196419 1.32168 0.0042048 -0.65 -0.628243
THR_6 -2.47461 0.332042 1.14655 0.00349447 0 -0.0140883 0 0 0 0 0 0 0 0 -0.0309968 0.000107349 0.502633 -0.0162786 -0.27 -0.821145
PHE_7 -6.41057 0.650649 1.82884 0.0246274 0 0 0 0 0 0 0 0 0 0 -0.0979637 0.00914765 0.576848 -0.0609913 0.63 -2.84941
ALA_8 -1.54388 0.224587 0.631929 0.000718733 0 0 0 0 0 0 0 0 0 0 -0.114459 0.00281084 0 0.0162227 0.16 -0.622068
PHE_9 -6.4155 1.10811 1.65248 0.0233728 0.125861 0 0 0 0 0 0 0 0 0 -0.116689 0.000266304 0.701832 -0.231081 0.63 -2.52135
PRO_10 -1.76979 0.389353 0.916179 0.00228418 0.132264 0 0 0 0 0 0 0 0 0 -0.0785306 0.00287839 0.836001 -0.116846 0.02 0.333796
ASN_11 -4.70355 0.444331 3.15256 0.0120681 0 -0.035511 0 0 -0.38301 0 0 0 0 0 0.509246 0.000371958 0.348139 -0.127682 -0.89 -1.67303
HIS_D_12 -4.97155 0.3591 2.20907 0.00441591 0 0.000446616 0 0 0 0 0 0 0 0 0.0663022 0.00431006 1.24769 -0.0464961 0.56 -0.566705
ARG_13 -3.69527 0.215154 2.83583 0.0126647 0 -0.247067 0 0 0 -0.0132909 0 0 0 0 0.0770201 0.000488 1.3585 -0.0835129 -0.98 -0.519488
GLU_14 -4.84738 0.366616 3.03028 0.00462705 0 -0.181136 0 0 -0.38301 0 0 0 0 0 -0.267281 0.0070026 1.77151 -0.141008 -0.81 -1.44978
ALA_15 -4.67753 0.683594 1.75444 0.000682535 0 0 0 0 0 0 0 0 0 0 -0.0919638 0.00246755 0 -0.126004 0.16 -2.29431
GLY_16 -3.21391 0.825758 1.81529 2.55126e-05 0 0 0 0 0 0 0 0 0 0 0.103756 0.00397734 0 0.276061 -0.17 -0.359035
ASP_17 -3.97962 0.271875 2.69971 0.00302504 0 -0.136624 0 0 0 -0.0132909 0 0 0 0 -0.0460701 0.000588898 0.29375 0.0534292 -0.67 -1.52322
PHE_18 -6.55756 0.908272 1.48023 0.0238259 0 0 0 0 0 0 0 0 0 0 -0.0620143 0.00134158 0.508165 0.0462762 0.63 -3.02146
MET_19 -5.00922 1.87432 2.09391 0.00683932 0 0 0 0 0 0 0 0 0 0 -0.066031 0.0010864 1.64447 -0.0659643 -0.34 0.139396
ASN_20 -3.2914 0.256608 2.02631 0.00423066 0 -0.0884873 0 0 0 0 0 0 0 0 -0.0390564 0.015176 0.320941 0.0808659 -0.89 -1.60482
ARG_21 -5.076 0.621371 3.17843 0.0101063 0 -0.029839 0 0 -0.366061 0 0 0 0 0 -0.183053 0.0114956 1.68859 -0.0866025 -0.98 -1.21155
VAL_22 -4.77164 0.32014 1.32471 0.0105404 0 0 0 0 0 0 0 0 0 0 -0.0799129 0.00852887 0.377587 0.0618668 0.29 -2.45818
GLY_23 -2.86611 0.364546 1.52283 3.46626e-05 0 0 0 0 0 0 0 0 0 0 0.116666 0.0016501 0 0.27405 -0.17 -0.756331
ALA_24 -3.57918 0.434947 2.07311 0.000708809 0 0 0 0 0 0 0 0 0 0 -0.181696 0.00845615 0 -0.15362 0.16 -1.23727
LEU_25 -6.02696 0.686957 2.54307 0.00845778 0 0 0 0 0 0 0 0 0 0 -0.0558926 2.42934e-05 1.18637 -0.101682 -0.1 -1.85965
ALA_26 -4.8393 0.352802 2.04169 0.000763826 0 0 0 0 0 0 0 0 0 0 -0.133685 0.000106389 0 -0.15519 0.16 -2.5728
GLU_27 -3.09153 0.227804 1.77251 0.00534977 0 0.0109926 0 0 0 0 0 0 0 0 -0.225402 0.000895634 0.892587 -0.121431 -0.81 -1.33822
ARG_28 -3.90034 0.496012 2.74076 0.0110303 0 -0.0819521 0 0 0 0 0 0 0 0 -0.187082 0.0158029 1.89022 -0.0839971 -0.98 -0.0795373
GLU_29 -3.98984 0.455812 2.72613 0.00962902 0 -0.282726 0 0 -0.037956 -0.0409103 0 0 0 0 -0.170505 5.0016e-06 1.35613 -0.00778488 -0.81 -0.792013
ASN_30 -1.84271 0.126454 1.29385 0.005488 0 -0.0318923 0 0 0 0 0 0 0 0 -0.298796 0.0105904 0.821007 -0.509018 -0.89 -1.31502
HIS_31 -5.23085 0.487461 2.62658 0.00300369 0 -0.160392 0 0 -0.00911979 -0.192943 0 0 0 0 0.111608 0.0810853 2.75473 -0.25427 0.56 0.776889
HIS_32 -3.06048 0.248841 1.21055 0.00375665 0.0441285 0.00751061 0 0 0 0 0 0 0 0 -0.089713 0.000184898 0.777991 0.0145295 0.56 -0.282697
PRO_33 -3.48691 1.10029 0.525339 0.0061376 0.0557663 0 0 0 0 0 0 0 0 0 0.454203 0.378788 0.63233 0.0577895 0.02 -0.256263
ARG_34 -5.66585 0.540277 3.57546 0.00763981 0 -0.679882 0 0 0 -0.687513 0 0 0 0 -0.00281577 0.00323777 2.22249 0.0682675 -0.98 -1.59868
LEU_35 -3.98824 1.58054 1.12874 0.00705025 0 0 0 0 0 0 0 0 0 0 -0.0874763 0.041855 0.833529 -0.135738 -0.1 -0.719732
THR_36 -3.57644 0.819424 2.40946 0.00651934 0 -0.0723968 0 0 0 -0.613568 0 0 0 0 0.0604575 0.0107714 0.0314251 -0.0137254 -0.27 -1.20807
MET_37 -3.95984 0.682147 1.63168 0.00789084 0 0 0 0 0 0 0 0 0 0 -0.0272544 0.0131465 1.52073 0.0242686 -0.34 -0.447238
GLU_38 -4.54135 0.495956 2.96336 0.00801325 0 -0.545959 0 0 0 -0.602044 0 0 0 0 0.269086 0.000709787 1.18573 0.260943 -0.81 -1.31555
PHE_39 -3.02346 0.35083 0.950778 0.0251911 0 0 0 0 0 0 0 0 0 0 -0.123379 0.022243 0.101434 0.0541003 0.63 -1.01226
GLY_40 -2.70822 0.220067 1.34491 2.47876e-05 0 0 0 0 0 0 0 0 0 0 -0.259269 7.96809e-05 0 -0.664486 -0.17 -2.2369
ARG_41 -4.77514 0.559607 2.99102 0.0118986 0 -0.367253 0 0 0 -0.602044 0 0 0 0 0.050324 0.115549 1.51636 -0.111813 -0.98 -1.59149
VAL_42 -4.63063 0.635725 1.53633 0.0133345 0 0 0 0 0 0 0 0 0 0 -0.180181 0.0574413 0.105909 -0.386208 0.29 -2.55828
THR_43 -3.51029 0.285728 2.03076 0.00552375 0 -0.0295511 0 0 0 0 0 0 0 0 -0.0219789 0.000123215 0.0810338 -0.0657435 -0.27 -1.4944
VAL_44 -4.09719 0.231654 1.23415 0.00980029 0 0 0 0 0 0 0 0 0 0 -0.213183 0.00202713 0.225288 -0.377569 0.29 -2.69502
GLU_45 -5.42461 1.73655 3.16511 0.00362369 0 -0.592642 0 0 0 -0.326953 0 0 0 0 0.0352813 0.005241 2.20638 0.12185 -0.81 0.119829
TRP_46 -9.0919 1.03609 2.90581 0.0204857 0 0 0 0 0 -0.1176 0 0 0 0 -0.0184281 0.177361 1.22264 -0.0202973 0.91 -2.97584
TRP_47 -5.33889 0.190651 2.54825 0.0242494 0 0 0 0 -0.00911979 0 0 0 0 0 -0.0392796 0.000185128 1.38673 -0.241487 0.91 -0.568713
THR_48 -4.23896 0.203697 2.87696 0.00546352 0 -0.184941 0 0 0 -0.563386 0 0 0 0 0.0827297 0.0108608 0.0499528 0.101649 -0.27 -1.92598
HIS_D_49 -1.89196 0.314691 0.99904 0.00669138 0 0.0157597 0 0 0 0 0 0 0 0 0.141528 0.0180268 0.588073 0.0787586 0.56 0.830607
SER_50 -1.41313 0.13751 0.819447 0.00142461 0 -0.0145594 0 0 0 0 0 0 0 0 -0.117896 0.00305539 0.575995 0.0362808 -0.37 -0.34187
ALA_51 -1.93235 0.327379 0.836853 0.000965926 0 0 0 0 0 0 0 0 0 0 -0.196083 0.00128677 0 -0.0255385 0.16 -0.827488
GLY_52 -1.2285 0.127857 0.755914 2.41479e-05 0 0 0 0 0 0 0 0 0 0 -0.277275 0.00128756 0 -0.48934 -0.17 -1.28004
GLY_53 -2.42142 0.41474 1.3417 0.000134037 0 0 0 0 0 0 0 0 0 0 0.261636 0.0178472 0 -0.789496 -0.17 -1.34486
VAL_54 -3.16084 0.118969 1.60579 0.0130786 0 0 0 0 0 0 0 0 0 0 -0.214631 0.000380897 0.0821783 -0.194524 0.29 -1.4596
THR_55 -4.08588 0.272608 2.92841 0.00524788 0 -0.0733258 0 0 -0.698729 -0.440199 0 0 0 0 -0.087345 1.03139e-05 0.0435806 -0.412435 -0.27 -2.81806
GLU_56 -3.1043 0.215975 2.39471 0.00906283 0 -0.361307 0 0 0 -0.342929 0 0 0 0 -0.208264 0.00042861 2.79094 -0.110247 -0.81 0.474079
LYS_57 -4.67157 0.667532 3.29097 0.0083456 0 -0.611652 0 0 -0.124695 -0.0645543 0 0 0 0 -0.198783 0.000845571 1.75012 -0.0408264 -0.65 -0.644263
ASP_58 -7.31188 0.615185 5.00771 0.00301194 0 -0.3192 0 0 -0.61199 -1.19653 0 0 0 0 -0.111138 0.00620825 1.1889 0.0418407 -0.67 -3.35789
ARG_59 -6.03242 0.293976 4.03264 0.0108776 0 -0.265515 0 0 0 -0.341749 0 0 0 0 -0.222647 0.0219983 1.9929 -0.0915119 -0.98 -1.58145
GLU_60 -4.78292 0.339622 3.09335 0.00820215 0 -0.284276 0 0 0 -0.0236439 0 0 0 0 -0.186462 0.0001843 1.2905 -0.111435 -0.81 -1.46688
MET_61 -7.01001 1.14998 2.5205 0.00375536 0 0 0 0 0 0 0 0 0 0 -0.119701 0.00711289 1.32513 -0.10545 -0.34 -2.56868
ALA_62 -3.77343 0.324162 1.89878 0.000742023 0 0 0 0 0 0 0 0 0 0 -0.106028 7.19912e-08 0 -0.141948 0.16 -1.63772
ARG_63 -4.34764 0.255839 2.82891 0.0114749 0 -0.261458 0 0 0 -0.00117995 0 0 0 0 -0.196169 0.00134957 1.53548 -0.0807796 -0.98 -1.23417
LEU_64 -4.40431 0.382399 1.7908 0.00795172 0 0 0 0 0 0 0 0 0 0 -0.141151 0.0103732 0.166252 -0.095373 -0.1 -2.38306
THR_65 -4.8097 0.501464 2.56774 0.00907883 0 0.0247583 0 0 0 -0.1176 0 0 0 0 0.0136532 0.00428901 0.180942 0.071655 -0.27 -1.82372
ASP_66 -4.28601 0.463851 3.29653 0.0042482 0 -0.32689 0 0 0 -0.349667 0 0 0 0 -0.136514 0.00164799 1.03034 0.0185075 -0.67 -0.953958
ALA_67 -2.90294 0.651037 1.67115 0.000843289 0 0 0 0 0 0 0 0 0 0 -0.209615 0.000288666 0 -0.136984 0.16 -0.766222
LEU_68 -5.36272 1.30321 2.9775 0.00538101 0 0 0 0 -0.468447 0 0 0 0 0 -0.0793311 0.0025711 0.384261 0.00312174 -0.1 -1.33445
LEU_69 -3.76932 0.982982 1.72697 0.00567854 0 0 0 0 0 0 0 0 0 0 -0.167946 0.012263 0.379402 -0.0810795 -0.1 -1.01106
GLN_70 -2.97637 1.58223 2.67383 0.0440349 0 -0.029839 0 0 -0.102386 0 0 0 0 0 0.128931 5.93416e-06 5.44549 -0.21813 -0.97 5.57779
ARG_p:CtermProteinFull_71 -1.80549 0.106893 1.41776 0.0110796 0 -0.0634895 0 0 0 0 0 0 0 0 0 0 2.0536 0 -0.98 0.740345
LYS_p:NtermProteinFull_72 -1.92297 0.292571 1.42884 0.0116504 0 -0.00115533 0 0 0 0 0 0 0 0 0 0.0166098 3.41236 0 -0.65 2.58791
ARG_73 -3.38276 1.18519 1.77401 0.0235242 0 -0.442738 0 0 0 -0.28293 0 0 0 0 -0.121272 0.0023216 3.86647 -0.09055 -0.98 1.55127
LEU_74 -3.52784 0.250861 1.12939 0.00708292 0 0 0 0 0 0 0 0 0 0 -0.053892 0.174619 1.83929 -0.114147 -0.1 -0.394637
VAL_75 -2.70118 1.70574 1.00157 0.0139128 0 0 0 0 0 0 0 0 0 0 -0.148433 0.0438778 1.07262 -0.220121 0.29 1.05799
LYS_76 -3.78401 0.48336 2.35111 0.00609407 0 -0.166804 0 0 0 -0.349686 0 0 0 0 0.135412 0.019463 1.32394 0.00427749 -0.65 -0.626849
THR_77 -2.47467 0.33167 1.14653 0.00350503 0 -0.0140815 0 0 0 0 0 0 0 0 -0.0310214 0.000114218 0.501778 -0.0161751 -0.27 -0.822351
PHE_78 -6.41087 0.651091 1.82881 0.0246131 0 0 0 0 0 0 0 0 0 0 -0.0980752 0.00896319 0.576777 -0.0610637 0.63 -2.84975
ALA_79 -1.54401 0.224608 0.631977 0.000718784 0 0 0 0 0 0 0 0 0 0 -0.114746 0.00286164 0 0.0160305 0.16 -0.622556
PHE_80 -6.41539 1.10766 1.65227 0.0233596 0.126709 0 0 0 0 0 0 0 0 0 -0.116659 0.00031357 0.70423 -0.231326 0.63 -2.51883
PRO_81 -1.76862 0.389149 0.91583 0.00228661 0.134351 0 0 0 0 0 0 0 0 0 -0.0784501 0.00284605 0.83784 -0.117052 0.02 0.338179
ASN_82 -4.70152 0.441065 3.15177 0.0120619 0 -0.035553 0 0 -0.365087 0 0 0 0 0 0.511278 0.000312357 0.349008 -0.128887 -0.89 -1.65555
HIS_D_83 -4.32486 0.353845 1.9979 0.00441199 0 -0.00998487 0 0 0 0 0 0 0 0 0.0668706 0.00440544 1.24521 -0.0463588 0.56 -0.14856
ARG_84 -3.69573 0.21529 2.83624 0.012661 0 -0.247177 0 0 0 -0.0127864 0 0 0 0 0.0768836 0.000599659 1.35862 -0.0835187 -0.98 -0.518913
GLU_85 -4.84689 0.366594 3.03007 0.00463688 0 -0.181129 0 0 -0.365087 0 0 0 0 0 -0.267235 0.00760028 1.7696 -0.141033 -0.81 -1.43287
ALA_86 -4.67878 0.682896 1.75684 0.000683986 0 0 0 0 0 0 0 0 0 0 -0.0926796 0.00232406 0 -0.12676 0.16 -2.29547
GLY_87 -3.16784 0.815892 1.80148 2.54876e-05 0 0 0 0 0 0 0 0 0 0 0.102667 0.00402236 0 0.276209 -0.17 -0.337536
ASP_88 -3.98066 0.271724 2.70101 0.00302962 0 -0.136765 0 0 0 -0.0127864 0 0 0 0 -0.0461684 0.000606748 0.29381 0.0535504 -0.67 -1.52265
PHE_89 -6.55764 0.908162 1.48014 0.0238293 0 0 0 0 0 0 0 0 0 0 -0.0616525 0.00117641 0.505462 0.0457257 0.63 -3.0248
MET_90 -5.11996 1.96916 2.06489 0.00385605 0 0 0 0 0 0 0 0 0 0 -0.0661337 0.00105853 1.64483 -0.0659571 -0.34 0.0917612
ASN_91 -3.18645 0.257708 1.95849 0.00422586 0 -0.0884852 0 0 0 0 0 0 0 0 -0.0388809 0.0147489 0.320899 0.0809658 -0.89 -1.56678
ARG_92 -5.07548 0.621847 3.17849 0.0100953 0 -0.0298603 0 0 -0.365985 0 0 0 0 0 -0.183656 0.0116505 1.68782 -0.086753 -0.98 -1.21183
VAL_93 -4.772 0.320486 1.32445 0.0105314 0 0 0 0 0 0 0 0 0 0 -0.0797031 0.00889044 0.373661 0.0614165 0.29 -2.46226
GLY_94 -2.89353 0.363974 1.53869 3.49561e-05 0 0 0 0 0 0 0 0 0 0 0.118209 0.00146387 0 0.273766 -0.17 -0.767396
ALA_95 -3.57819 0.433936 2.07236 0.000708354 0 0 0 0 0 0 0 0 0 0 -0.181235 0.00820554 0 -0.153548 0.16 -1.23776
LEU_96 -6.02712 0.687171 2.54296 0.00845295 0 0 0 0 0 0 0 0 0 0 -0.0556828 4.01855e-05 1.18719 -0.101672 -0.1 -1.85866
ALA_97 -4.91102 0.369718 2.08279 0.000762571 0 0 0 0 0 0 0 0 0 0 -0.13342 0.000117256 0 -0.155219 0.16 -2.58627
GLU_98 -3.17805 0.22788 1.84606 0.00534733 0 0.0235951 0 0 0 0 0 0 0 0 -0.225873 0.000916791 0.892254 -0.121609 -0.81 -1.33948
ARG_99 -3.90026 0.495206 2.74084 0.0110103 0 -0.0819369 0 0 0 0 0 0 0 0 -0.187014 0.01626 1.88695 -0.0840183 -0.98 -0.082961
GLU_100 -3.99027 0.456143 2.72648 0.009653 0 -0.282673 0 0 -0.0379506 -0.0409303 0 0 0 0 -0.170879 1.13105e-06 1.35644 -0.0081862 -0.81 -0.792169
ASN_101 -1.79359 0.126386 1.25967 0.0054896 0 -0.0284228 0 0 0 0 0 0 0 0 -0.298785 0.0105868 0.820166 -0.509087 -0.89 -1.29759
HIS_102 -5.15759 0.479649 2.59386 0.00299769 0 -0.160384 0 0 -0.00942321 -0.200248 0 0 0 0 0.111209 0.0805406 2.75327 -0.254415 0.56 0.799463
HIS_103 -3.85272 0.258399 1.49425 0.00270945 0.043551 0.0131794 0 0 0 0 0 0 0 0 -0.0893714 0.000216733 1.05818 0.0150361 0.56 -0.496571
PRO_104 -3.67009 1.10212 0.620049 0.00615055 0.0552876 0 0 0 0 0 0 0 0 0 0.450707 0.378386 0.636326 0.0558358 0.02 -0.345234
ARG_105 -5.26754 0.654452 3.39622 0.00740338 0 -0.637735 0 0 0 -0.589561 0 0 0 0 -0.00294304 0.00326855 1.66194 0.0680644 -0.98 -1.68644
LEU_106 -4.37602 1.97969 1.37443 0.00705139 0 0 0 0 0 0 0 0 0 0 -0.0872356 0.0414821 0.834264 -0.135629 -0.1 -0.461961
THR_107 -3.40353 0.424014 2.32972 0.00629721 0 -0.0731518 0 0 0 -0.613568 0 0 0 0 0.0606938 0.01124 0.0313818 -0.0128092 -0.27 -1.50971
MET_108 -4.11915 0.723416 1.68586 0.0078881 0 0 0 0 0 0 0 0 0 0 -0.0266409 0.0135334 1.51911 0.024459 -0.34 -0.511528
GLU_109 -4.56876 0.557119 3.03908 0.00679272 0 -0.64359 0 0 0 -1.09416 0 0 0 0 0.271348 0.000806778 0.907924 0.261722 -0.81 -2.07172
PHE_110 -2.93818 0.34093 0.922691 0.0251914 0 0 0 0 0 0 0 0 0 0 -0.122683 0.0216246 0.101036 0.0538131 0.63 -0.965573
GLY_111 -2.70333 0.220198 1.3434 2.50254e-05 0 0 0 0 0 0 0 0 0 0 -0.258687 9.0807e-05 0 -0.664195 -0.17 -2.2325
ARG_112 -4.78 0.551009 2.96661 0.0119005 0 -0.373947 0 0 0 -0.604621 0 0 0 0 0.0497817 0.114597 1.51724 -0.11184 -0.98 -1.63927
VAL_113 -4.66476 0.635525 1.54122 0.0133129 0 0 0 0 0 0 0 0 0 0 -0.179785 0.057195 0.107373 -0.385978 0.29 -2.5859
THR_114 -3.52622 0.286121 2.0234 0.0055146 0 -0.0328765 0 0 0 0 0 0 0 0 -0.0219692 0.00016767 0.0811925 -0.0656945 -0.27 -1.52037
VAL_115 -4.10903 0.233011 1.24017 0.00980141 0 0 0 0 0 0 0 0 0 0 -0.213029 0.00216423 0.222435 -0.377497 0.29 -2.70197
GLU_116 -5.61938 0.625874 3.39836 0.00430991 0 -0.615041 0 0 0 -0.872491 0 0 0 0 0.0352774 0.00454936 1.53742 0.121834 -0.81 -2.18928
TRP_117 -9.09103 1.03627 2.90573 0.0204639 0 0 0 0 0 -0.117813 0 0 0 0 -0.0184129 0.178959 1.22572 -0.0202165 0.91 -2.97032
TRP_118 -5.21374 0.189903 2.47017 0.0242473 0 0 0 0 -0.00942321 0 0 0 0 0 -0.039263 0.000173337 1.38188 -0.24156 0.91 -0.527613
THR_119 -4.239 0.203629 2.8772 0.00547653 0 -0.184945 0 0 0 -0.563426 0 0 0 0 0.0830126 0.0108919 0.050845 0.102109 -0.27 -1.9242
HIS_D_120 -1.89171 0.314737 0.99894 0.00669954 0 0.015756 0 0 0 0 0 0 0 0 0.142142 0.0181795 0.587596 0.0789899 0.56 0.831332
SER_121 -1.41308 0.13768 0.819492 0.0014206 0 -0.0145798 0 0 0 0 0 0 0 0 -0.117914 0.00300553 0.575288 0.0365427 -0.37 -0.342149
ALA_122 -1.93229 0.326999 0.836761 0.000969026 0 0 0 0 0 0 0 0 0 0 -0.196323 0.00135601 0 -0.0258081 0.16 -0.828333
GLY_123 -1.22863 0.127782 0.75602 2.40359e-05 0 0 0 0 0 0 0 0 0 0 -0.276939 0.00132561 0 -0.48694 -0.17 -1.27736
GLY_124 -2.42133 0.414412 1.34157 0.000134479 0 0 0 0 0 0 0 0 0 0 0.261679 0.0181661 0 -0.78957 -0.17 -1.34494
VAL_125 -3.16112 0.119334 1.60581 0.0130812 0 0 0 0 0 0 0 0 0 0 -0.214335 0.000317088 0.0803858 -0.194919 0.29 -1.46145
THR_126 -4.08575 0.272212 2.92858 0.00524671 0 -0.073345 0 0 -0.698636 -0.439625 0 0 0 0 -0.0871976 7.24876e-06 0.0437593 -0.412083 -0.27 -2.81683
GLU_127 -3.10463 0.216017 2.39494 0.00906125 0 -0.361325 0 0 0 -0.342645 0 0 0 0 -0.208357 0.000339792 2.79115 -0.110279 -0.81 0.474271
LYS_128 -4.67216 0.668651 3.29134 0.00833722 0 -0.611665 0 0 -0.12451 -0.0646673 0 0 0 0 -0.198799 0.000853465 1.74964 -0.0408005 -0.65 -0.643778
ASP_129 -7.31224 0.614127 5.00767 0.00301919 0 -0.31917 0 0 -0.612076 -1.2033 0 0 0 0 -0.111079 0.00578687 1.18853 0.0417319 -0.67 -3.367
ARG_130 -6.03269 0.294324 4.03275 0.0108705 0 -0.265525 0 0 0 -0.341467 0 0 0 0 -0.222679 0.0221187 1.99125 -0.0917118 -0.98 -1.58276
GLU_131 -4.7829 0.339761 3.09354 0.00818441 0 -0.284213 0 0 0 -0.023737 0 0 0 0 -0.186464 0.000179041 1.28994 -0.111462 -0.81 -1.46719
MET_132 -7.01011 1.15099 2.52046 0.00375222 0 0 0 0 0 0 0 0 0 0 -0.119579 0.00689601 1.32699 -0.105342 -0.34 -2.56594
ALA_133 -3.77344 0.324706 1.89863 0.000741556 0 0 0 0 0 0 0 0 0 0 -0.105419 1.23592e-05 0 -0.141797 0.16 -1.63656
ARG_134 -4.34785 0.256151 2.8291 0.011468 0 -0.261503 0 0 0 -0.00117858 0 0 0 0 -0.196383 0.00125212 1.53448 -0.0806018 -0.98 -1.23507
LEU_135 -4.40416 0.38237 1.79107 0.0079439 0 0 0 0 0 0 0 0 0 0 -0.141315 0.0101327 0.165589 -0.0951139 -0.1 -2.38348
THR_136 -4.80978 0.502032 2.56782 0.00906851 0 0.0247574 0 0 0 -0.117813 0 0 0 0 0.0137082 0.00460722 0.184427 0.0714716 -0.27 -1.81971
ASP_137 -4.28556 0.462714 3.29645 0.00425061 0 -0.326849 0 0 0 -0.349686 0 0 0 0 -0.136082 0.00170738 1.02726 0.0186814 -0.67 -0.957124
ALA_138 -2.9027 0.650644 1.67122 0.00084314 0 0 0 0 0 0 0 0 0 0 -0.209542 0.00028437 0 -0.137246 0.16 -0.766492
LEU_139 -5.36236 1.30202 2.97786 0.0053723 0 0 0 0 -0.468494 0 0 0 0 0 -0.0785876 0.00276723 0.381278 0.0037394 -0.1 -1.33641
LEU_140 -3.76918 0.983001 1.72699 0.00568361 0 0 0 0 0 0 0 0 0 0 -0.167951 0.0117477 0.376176 -0.0808648 -0.1 -1.0144
GLN_141 -2.97655 1.58246 2.67415 0.0439238 0 -0.0298603 0 0 -0.102509 0 0 0 0 0 0.12699 3.86495e-06 5.44164 -0.218929 -0.97 5.57131
ARG_p:CtermProteinFull_142 -1.80524 0.10681 1.41758 0.0110874 0 -0.063499 0 0 0 0 0 0 0 0 0 0 2.05647 0 -0.98 0.743207
#END_POSE_ENERGIES_TABLE v1b_redes8_4_take2_09_3dG_1.0Ent_BB_rpm_0008_0001.pdb
