# Supplementary material for: A Generic Program for Multistate Protein Design
Source: PLoS One. 2011 Jul 6;6(7):e20937. doi: 10.1371/journal.pone.0020937 (PMC3130737; doi:10.1371/journal.pone.0020937)
Supplement: File S2 — Design models generated by this study for both the heterodimerization task and the orthogonal interface redesign task. (BZ2) [file pone.0020937.s002.bz2 › SupplementaryMaterials/select_heterodimer_designs/design1/v1b_redes8_4_take2_09_3dG_1.0Ent_AB.pdb]

ATOM      1  N   LYS A  10       0.838  40.160 -67.579  1.00 23.61              
ATOM      2  CA  LYS A  10      -0.121  41.140 -68.077  1.00 19.49              
ATOM      3  C   LYS A  10      -0.185  41.060 -69.603  1.00 12.64              
ATOM      4  O   LYS A  10       0.710  41.544 -70.294  1.00 12.85              
ATOM      5  CB  LYS A  10       0.307  42.540 -67.641  1.00 27.71              
ATOM      6  CG  LYS A  10      -0.743  43.611 -67.857  1.00 35.53              
ATOM      7  CD  LYS A  10      -1.989  43.333 -67.034  1.00 43.10              
ATOM      8  CE  LYS A  10      -2.969  44.485 -67.134  1.00 44.49              
ATOM      9  NZ  LYS A  10      -3.291  44.798 -68.551  1.00 48.88              
ATOM     10 1H   LYS A  10       1.633  40.461 -67.052  1.00  0.00              
ATOM     11 2H   LYS A  10       0.538  39.441 -66.953  1.00  0.00              
ATOM     12 3H   LYS A  10       1.329  39.571 -68.220  1.00  0.00              
ATOM     13  HA  LYS A  10      -1.111  40.927 -67.671  1.00  0.00              
ATOM     14 1HB  LYS A  10       0.554  42.483 -66.581  1.00  0.00              
ATOM     15 2HB  LYS A  10       1.203  42.792 -68.208  1.00  0.00              
ATOM     16 1HG  LYS A  10      -0.321  44.574 -67.566  1.00  0.00              
ATOM     17 2HG  LYS A  10      -1.002  43.634 -68.915  1.00  0.00              
ATOM     18 1HD  LYS A  10      -2.454  42.419 -67.406  1.00  0.00              
ATOM     19 2HD  LYS A  10      -1.694  43.191 -65.994  1.00  0.00              
ATOM     20 1HE  LYS A  10      -3.878  44.208 -66.602  1.00  0.00              
ATOM     21 2HE  LYS A  10      -2.521  45.357 -66.657  1.00  0.00              
ATOM     22 1HZ  LYS A  10      -3.944  45.568 -68.586  1.00  0.00              
ATOM     23 2HZ  LYS A  10      -2.445  45.052 -69.041  1.00  0.00              
ATOM     24 3HZ  LYS A  10      -3.703  43.987 -68.989  1.00  0.00              
ATOM     25  N   ARG A  11      -1.250  40.455 -70.122  1.00 10.27              
ATOM     26  CA  ARG A  11      -1.403  40.283 -71.562  1.00 10.62              
ATOM     27  C   ARG A  11      -2.846  40.464 -71.999  1.00 10.19              
ATOM     28  O   ARG A  11      -3.772  40.302 -71.205  1.00  9.91              
ATOM     29  CB  ARG A  11      -0.930  38.887 -71.945  1.00 14.21              
ATOM     30  CG  ARG A  11      -1.656  37.807 -71.164  1.00 23.24              
ATOM     31  CD  ARG A  11      -0.945  36.478 -71.244  1.00 31.44              
ATOM     32  NE  ARG A  11      -1.725  35.402 -70.636  1.00 27.17              
ATOM     33  CZ  ARG A  11      -2.033  35.330 -69.346  1.00 37.04              
ATOM     34  NH1 ARG A  11      -1.629  36.274 -68.507  1.00 33.69              
ATOM     35  NH2 ARG A  11      -2.745  34.307 -68.891  1.00 39.44              
ATOM     36  H   ARG A  11      -1.970  40.106 -69.506  1.00  0.00              
ATOM     37  HA  ARG A  11      -0.762  40.991 -72.088  1.00  0.00              
ATOM     38 1HB  ARG A  11      -1.106  38.773 -73.014  1.00  0.00              
ATOM     39 2HB  ARG A  11       0.141  38.849 -71.747  1.00  0.00              
ATOM     40 1HG  ARG A  11      -1.719  38.116 -70.120  1.00  0.00              
ATOM     41 2HG  ARG A  11      -2.661  37.701 -71.573  1.00  0.00              
ATOM     42 1HD  ARG A  11      -0.769  36.233 -72.291  1.00  0.00              
ATOM     43 2HD  ARG A  11       0.009  36.555 -70.724  1.00  0.00              
ATOM     44  HE  ARG A  11      -2.137  34.583 -71.064  1.00  0.00              
ATOM     45 1HH1 ARG A  11      -1.085  37.052 -68.851  1.00  0.00              
ATOM     46 2HH1 ARG A  11      -1.868  36.211 -67.528  1.00  0.00              
ATOM     47 1HH2 ARG A  11      -3.051  33.585 -69.529  1.00  0.00              
ATOM     48 2HH2 ARG A  11      -2.977  34.254 -67.910  1.00  0.00              
ATOM     49  N   LEU A  12      -3.018  40.797 -73.274  1.00  8.68              
ATOM     50  CA  LEU A  12      -4.329  41.001 -73.881  1.00  8.99              
ATOM     51  C   LEU A  12      -4.649  39.675 -74.559  1.00 10.37              
ATOM     52  O   LEU A  12      -3.973  39.285 -75.516  1.00 12.43              
ATOM     53  CB  LEU A  12      -4.227  42.132 -74.896  1.00 12.34              
ATOM     54  CG  LEU A  12      -5.493  42.738 -75.487  1.00 12.53              
ATOM     55  CD1 LEU A  12      -6.456  43.161 -74.388  1.00 13.59              
ATOM     56  CD2 LEU A  12      -5.086  43.928 -76.337  1.00 13.32              
ATOM     57  H   LEU A  12      -2.190  40.912 -73.841  1.00  0.00              
ATOM     58  HA  LEU A  12      -5.051  41.265 -73.109  1.00  0.00              
ATOM     59 1HB  LEU A  12      -3.745  42.885 -74.274  1.00  0.00              
ATOM     60 2HB  LEU A  12      -3.570  41.872 -75.726  1.00  0.00              
ATOM     61  HG  LEU A  12      -5.940  41.985 -76.136  1.00  0.00              
ATOM     62 1HD1 LEU A  12      -7.353  43.591 -74.835  1.00  0.00              
ATOM     63 2HD1 LEU A  12      -6.731  42.292 -73.790  1.00  0.00              
ATOM     64 3HD1 LEU A  12      -5.977  43.904 -73.751  1.00  0.00              
ATOM     65 1HD2 LEU A  12      -5.975  44.383 -76.775  1.00  0.00              
ATOM     66 2HD2 LEU A  12      -4.571  44.661 -75.715  1.00  0.00              
ATOM     67 3HD2 LEU A  12      -4.419  43.596 -77.133  1.00  0.00              
ATOM     68  N   VAL A  13      -5.697  39.007 -74.088  1.00  8.86              
ATOM     69  CA  VAL A  13      -6.037  37.673 -74.557  1.00 10.60              
ATOM     70  C   VAL A  13      -7.471  37.486 -75.027  1.00  8.62              
ATOM     71  O   VAL A  13      -8.405  38.076 -74.479  1.00  9.56              
ATOM     72  CB  VAL A  13      -5.782  36.647 -73.425  1.00  9.31              
ATOM     73  CG1 VAL A  13      -5.917  35.227 -73.950  1.00 11.03              
ATOM     74  CG2 VAL A  13      -4.411  36.875 -72.814  1.00  6.90              
ATOM     75  H   VAL A  13      -6.274  39.442 -73.382  1.00  0.00              
ATOM     76  HA  VAL A  13      -5.454  37.402 -75.438  1.00  0.00              
ATOM     77  HB  VAL A  13      -6.515  36.803 -72.634  1.00  0.00              
ATOM     78 1HG1 VAL A  13      -5.735  34.521 -73.140  1.00  0.00              
ATOM     79 2HG1 VAL A  13      -6.923  35.078 -74.341  1.00  0.00              
ATOM     80 3HG1 VAL A  13      -5.190  35.062 -74.745  1.00  0.00              
ATOM     81 1HG2 VAL A  13      -4.241  36.150 -72.019  1.00  0.00              
ATOM     82 2HG2 VAL A  13      -3.647  36.757 -73.583  1.00  0.00              
ATOM     83 3HG2 VAL A  13      -4.359  37.883 -72.402  1.00  0.00              
ATOM     84  N   LYS A  14      -7.632  36.632 -76.033  1.00  8.72              
ATOM     85  CA  LYS A  14      -8.942  36.289 -76.562  1.00  9.55              
ATOM     86  C   LYS A  14      -8.859  34.932 -77.241  1.00  8.42              
ATOM     87  O   LYS A  14      -7.859  34.605 -77.887  1.00  9.06              
ATOM     88  CB  LYS A  14      -9.433  37.332 -77.571  1.00  8.78              
ATOM     89  CG  LYS A  14     -10.800  36.995 -78.169  1.00 10.33              
ATOM     90  CD  LYS A  14     -11.326  38.111 -79.054  1.00 10.80              
ATOM     91  CE  LYS A  14     -12.598  37.688 -79.772  1.00 13.11              
ATOM     92  NZ  LYS A  14     -13.170  38.803 -80.573  1.00 14.23              
ATOM     93  H   LYS A  14      -6.811  36.209 -76.441  1.00  0.00              
ATOM     94  HA  LYS A  14      -9.667  36.238 -75.749  1.00  0.00              
ATOM     95 1HB  LYS A  14      -9.480  38.287 -77.046  1.00  0.00              
ATOM     96 2HB  LYS A  14      -8.684  37.390 -78.361  1.00  0.00              
ATOM     97 1HG  LYS A  14     -10.704  36.084 -78.761  1.00  0.00              
ATOM     98 2HG  LYS A  14     -11.502  36.825 -77.354  1.00  0.00              
ATOM     99 1HD  LYS A  14     -11.530  38.982 -78.430  1.00  0.00              
ATOM    100 2HD  LYS A  14     -10.560  38.363 -79.788  1.00  0.00              
ATOM    101 1HE  LYS A  14     -12.359  36.852 -80.427  1.00  0.00              
ATOM    102 2HE  LYS A  14     -13.322  37.366 -79.023  1.00  0.00              
ATOM    103 1HZ  LYS A  14     -14.012  38.488 -81.035  1.00  0.00              
ATOM    104 2HZ  LYS A  14     -13.390  39.578 -79.963  1.00  0.00              
ATOM    105 3HZ  LYS A  14     -12.497  39.100 -81.265  1.00  0.00              
ATOM    106  N   THR A  15      -9.904  34.132 -77.074  1.00  9.22              
ATOM    107  CA  THR A  15      -9.960  32.827 -77.709  1.00 10.04              
ATOM    108  C   THR A  15     -10.979  32.896 -78.835  1.00  9.52              
ATOM    109  O   THR A  15     -12.004  33.580 -78.728  1.00 14.01              
ATOM    110  CB  THR A  15     -10.370  31.723 -76.721  1.00 12.91              
ATOM    111  OG1 THR A  15     -11.655  32.027 -76.164  1.00 19.02              
ATOM    112  CG2 THR A  15      -9.343  31.603 -75.608  1.00 12.72              
ATOM    113  H   THR A  15     -10.676  34.431 -76.496  1.00  0.00              
ATOM    114  HA  THR A  15      -8.983  32.575 -78.121  1.00  0.00              
ATOM    115  HB  THR A  15     -10.440  30.776 -77.256  1.00  0.00              
ATOM    116  HG1 THR A  15     -11.975  32.854 -76.532  1.00  0.00              
ATOM    117 1HG2 THR A  15      -9.647  30.817 -74.917  1.00  0.00              
ATOM    118 2HG2 THR A  15      -8.371  31.356 -76.035  1.00  0.00              
ATOM    119 3HG2 THR A  15      -9.275  32.550 -75.074  1.00  0.00              
ATOM    120  N   PHE A  16     -10.674  32.205 -79.924  1.00 10.03              
ATOM    121  CA  PHE A  16     -11.533  32.155 -81.095  1.00 10.93              
ATOM    122  C   PHE A  16     -11.910  30.701 -81.328  1.00 10.09              
ATOM    123  O   PHE A  16     -11.043  29.825 -81.345  1.00 11.16              
ATOM    124  CB  PHE A  16     -10.791  32.713 -82.309  1.00 10.38              
ATOM    125  CG  PHE A  16     -10.400  34.158 -82.168  1.00  9.31              
ATOM    126  CD1 PHE A  16      -9.299  34.530 -81.395  1.00  9.69              
ATOM    127  CD2 PHE A  16     -11.142  35.151 -82.799  1.00 10.21              
ATOM    128  CE1 PHE A  16      -8.947  35.875 -81.256  1.00 11.16              
ATOM    129  CE2 PHE A  16     -10.796  36.496 -82.665  1.00 11.35              
ATOM    130  CZ  PHE A  16      -9.697  36.857 -81.892  1.00 11.37              
ATOM    131  H   PHE A  16      -9.803  31.693 -79.930  1.00  0.00              
ATOM    132  HA  PHE A  16     -12.429  32.753 -80.923  1.00  0.00              
ATOM    133 1HB  PHE A  16      -9.870  32.155 -82.475  1.00  0.00              
ATOM    134 2HB  PHE A  16     -11.420  32.646 -83.196  1.00  0.00              
ATOM    135  HD1 PHE A  16      -8.712  33.757 -80.898  1.00  0.00              
ATOM    136  HD2 PHE A  16     -12.004  34.868 -83.405  1.00  0.00              
ATOM    137  HE1 PHE A  16      -8.085  36.152 -80.650  1.00  0.00              
ATOM    138  HE2 PHE A  16     -11.386  37.264 -83.164  1.00  0.00              
ATOM    139  HZ  PHE A  16      -9.426  37.906 -81.784  1.00  0.00              
ATOM    140  N   ALA A  17     -13.204  30.447 -81.495  1.00 11.89              
ATOM    141  CA  ALA A  17     -13.708  29.094 -81.698  1.00 12.47              
ATOM    142  C   ALA A  17     -13.840  28.712 -83.165  1.00 12.07              
ATOM    143  O   ALA A  17     -14.171  29.541 -84.011  1.00 14.38              
ATOM    144  CB  ALA A  17     -15.056  28.938 -81.000  1.00 16.39              
ATOM    145  H   ALA A  17     -13.856  31.218 -81.480  1.00  0.00              
ATOM    146  HA  ALA A  17     -13.000  28.388 -81.263  1.00  0.00              
ATOM    147 1HB  ALA A  17     -15.429  27.925 -81.154  1.00  0.00              
ATOM    148 2HB  ALA A  17     -14.937  29.122 -79.932  1.00  0.00              
ATOM    149 3HB  ALA A  17     -15.765  29.652 -81.415  1.00  0.00              
ATOM    150  N   PHE A  18     -13.578  27.439 -83.451  1.00 13.47              
ATOM    151  CA  PHE A  18     -13.670  26.896 -84.800  1.00 13.21              
ATOM    152  C   PHE A  18     -14.265  25.494 -84.724  1.00 14.19              
ATOM    153  O   PHE A  18     -14.290  24.885 -83.660  1.00 12.94              
ATOM    154  CB  PHE A  18     -12.287  26.848 -85.454  1.00 14.89              
ATOM    155  CG  PHE A  18     -11.634  28.191 -85.562  1.00 14.26              
ATOM    156  CD1 PHE A  18     -10.865  28.693 -84.515  1.00 13.55              
ATOM    157  CD2 PHE A  18     -11.842  28.988 -86.682  1.00 15.89              
ATOM    158  CE1 PHE A  18     -10.318  29.972 -84.582  1.00 15.00              
ATOM    159  CE2 PHE A  18     -11.300  30.268 -86.756  1.00 18.82              
ATOM    160  CZ  PHE A  18     -10.537  30.759 -85.701  1.00 15.48              
ATOM    161  H   PHE A  18     -13.304  26.830 -82.693  1.00  0.00              
ATOM    162  HA  PHE A  18     -14.321  27.525 -85.409  1.00  0.00              
ATOM    163 1HB  PHE A  18     -11.617  26.218 -84.870  1.00  0.00              
ATOM    164 2HB  PHE A  18     -12.365  26.453 -86.466  1.00  0.00              
ATOM    165  HD1 PHE A  18     -10.692  28.072 -83.636  1.00  0.00              
ATOM    166  HD2 PHE A  18     -12.441  28.601 -87.507  1.00  0.00              
ATOM    167  HE1 PHE A  18      -9.719  30.352 -83.755  1.00  0.00              
ATOM    168  HE2 PHE A  18     -11.472  30.886 -87.637  1.00  0.00              
ATOM    169  HZ  PHE A  18     -10.114  31.761 -85.755  1.00  0.00              
ATOM    170  N   PRO A  19     -14.763  24.968 -85.854  1.00 15.59              
ATOM    171  CA  PRO A  19     -15.360  23.628 -85.877  1.00 17.01              
ATOM    172  C   PRO A  19     -14.357  22.476 -85.855  1.00 17.90              
ATOM    173  O   PRO A  19     -14.726  21.333 -85.587  1.00 19.86              
ATOM    174  CB  PRO A  19     -16.182  23.649 -87.160  1.00 18.94              
ATOM    175  CG  PRO A  19     -15.335  24.482 -88.062  1.00 18.74              
ATOM    176  CD  PRO A  19     -14.923  25.632 -87.161  1.00 18.87              
ATOM    177  HA  PRO A  19     -15.971  23.419 -84.986  1.00  0.00              
ATOM    178 1HB  PRO A  19     -16.340  22.634 -87.554  1.00  0.00              
ATOM    179 2HB  PRO A  19     -17.176  24.090 -86.995  1.00  0.00              
ATOM    180 1HG  PRO A  19     -14.472  23.912 -88.436  1.00  0.00              
ATOM    181 2HG  PRO A  19     -15.903  24.820 -88.941  1.00  0.00              
ATOM    182 1HD  PRO A  19     -13.987  26.105 -87.492  1.00  0.00              
ATOM    183 2HD  PRO A  19     -15.686  26.424 -87.122  1.00  0.00              
ATOM    184  N   ASN A  20     -13.092  22.775 -86.133  1.00 15.93              
ATOM    185  CA  ASN A  20     -12.059  21.747 -86.155  1.00 14.05              
ATOM    186  C   ASN A  20     -10.673  22.335 -85.908  1.00 13.81              
ATOM    187  O   ASN A  20     -10.542  23.464 -85.434  1.00 15.02              
ATOM    188  CB  ASN A  20     -12.076  21.028 -87.507  1.00 17.19              
ATOM    189  CG  ASN A  20     -12.019  21.991 -88.674  1.00 16.84              
ATOM    190  OD1 ASN A  20     -11.284  22.978 -88.642  1.00 19.01              
ATOM    191  ND2 ASN A  20     -12.789  21.706 -89.718  1.00 23.90              
ATOM    192  H   ASN A  20     -12.838  23.732 -86.333  1.00  0.00              
ATOM    193  HA  ASN A  20     -12.252  21.012 -85.372  1.00  0.00              
ATOM    194 1HB  ASN A  20     -11.424  20.174 -87.693  1.00  0.00              
ATOM    195 2HB  ASN A  20     -13.102  20.681 -87.381  1.00  0.00              
ATOM    196 1HD2 ASN A  20     -12.790  22.308 -90.517  1.00  0.00              
ATOM    197 2HD2 ASN A  20     -13.367  20.890 -89.705  1.00  0.00              
ATOM    198  N   HIS A  21      -9.641  21.560 -86.227  1.00  0.00              
ATOM    199  CA  HIS A  21      -8.260  21.997 -86.049  1.00  0.00              
ATOM    200  C   HIS A  21      -7.795  22.791 -87.266  1.00  0.00              
ATOM    201  O   HIS A  21      -7.145  23.826 -87.135  1.00  0.00              
ATOM    202  CB  HIS A  21      -7.333  20.800 -85.812  1.00  0.00              
ATOM    203  CG  HIS A  21      -6.002  21.175 -85.240  1.00  0.00              
ATOM    204  ND1 HIS A  21      -4.958  20.279 -85.136  1.00  0.00              
ATOM    205  CD2 HIS A  21      -5.543  22.346 -84.739  1.00  0.00              
ATOM    206  CE1 HIS A  21      -3.914  20.885 -84.597  1.00  0.00              
ATOM    207  NE2 HIS A  21      -4.244  22.138 -84.347  1.00  0.00              
ATOM    208  H   HIS A  21      -9.821  20.641 -86.604  1.00  0.00              
ATOM    209  HA  HIS A  21      -8.184  22.632 -85.165  1.00  0.00              
ATOM    210 1HB  HIS A  21      -7.790  20.104 -85.108  1.00  0.00              
ATOM    211 2HB  HIS A  21      -7.136  20.287 -86.752  1.00  0.00              
ATOM    212  HD1 HIS A  21      -4.946  19.342 -85.486  1.00  0.00              
ATOM    213  HD2 HIS A  21      -6.002  23.327 -84.613  1.00  0.00              
ATOM    214  HE1 HIS A  21      -2.983  20.343 -84.431  1.00  0.00              
ATOM    215  N   ARG A  22      -8.135  22.289 -88.450  1.00  0.00              
ATOM    216  CA  ARG A  22      -7.754  22.912 -89.712  1.00  0.00              
ATOM    217  C   ARG A  22      -8.088  24.402 -89.788  1.00  0.00              
ATOM    218  O   ARG A  22      -7.232  25.221 -90.130  1.00  0.00              
ATOM    219  CB  ARG A  22      -8.344  22.163 -90.898  1.00  0.00              
ATOM    220  CG  ARG A  22      -7.913  22.682 -92.261  1.00  0.00              
ATOM    221  CD  ARG A  22      -8.589  22.024 -93.408  1.00  0.00              
ATOM    222  NE  ARG A  22     -10.015  22.289 -93.501  1.00  0.00              
ATOM    223  CZ  ARG A  22     -10.552  23.428 -93.981  1.00  0.00              
ATOM    224  NH1 ARG A  22      -9.789  24.422 -94.377  1.00  0.00              
ATOM    225  NH2 ARG A  22     -11.869  23.528 -94.021  1.00  0.00              
ATOM    226  H   ARG A  22      -8.681  21.439 -88.466  1.00  0.00              
ATOM    227  HA  ARG A  22      -6.678  22.815 -89.861  1.00  0.00              
ATOM    228 1HB  ARG A  22      -8.042  21.121 -90.798  1.00  0.00              
ATOM    229 2HB  ARG A  22      -9.428  22.237 -90.813  1.00  0.00              
ATOM    230 1HG  ARG A  22      -8.131  23.749 -92.310  1.00  0.00              
ATOM    231 2HG  ARG A  22      -6.839  22.525 -92.367  1.00  0.00              
ATOM    232 1HD  ARG A  22      -8.132  22.370 -94.334  1.00  0.00              
ATOM    233 2HD  ARG A  22      -8.462  20.945 -93.322  1.00  0.00              
ATOM    234  HE  ARG A  22     -10.798  21.704 -93.239  1.00  0.00              
ATOM    235 1HH1 ARG A  22      -8.784  24.336 -94.323  1.00  0.00              
ATOM    236 2HH1 ARG A  22     -10.211  25.267 -94.734  1.00  0.00              
ATOM    237 1HH2 ARG A  22     -12.442  22.761 -93.695  1.00  0.00              
ATOM    238 2HH2 ARG A  22     -12.298  24.371 -94.375  1.00  0.00              
ATOM    239  N   GLU A  23      -9.331  24.746 -89.476  1.00 12.38              
ATOM    240  CA  GLU A  23      -9.754  26.140 -89.523  1.00 13.83              
ATOM    241  C   GLU A  23      -9.057  26.985 -88.461  1.00 11.71              
ATOM    242  O   GLU A  23      -8.803  28.173 -88.675  1.00 11.16              
ATOM    243  CB  GLU A  23     -11.274  26.249 -89.364  1.00 15.51              
ATOM    244  CG  GLU A  23     -12.062  25.648 -90.520  1.00 21.87              
ATOM    245  CD  GLU A  23     -13.503  26.122 -90.558  1.00 27.31              
ATOM    246  OE1 GLU A  23     -14.263  25.648 -91.428  1.00 35.95              
ATOM    247  OE2 GLU A  23     -13.876  26.972 -89.723  1.00 31.30              
ATOM    248  H   GLU A  23      -9.998  24.039 -89.202  1.00  0.00              
ATOM    249  HA  GLU A  23      -9.473  26.580 -90.481  1.00  0.00              
ATOM    250 1HB  GLU A  23     -11.535  25.737 -88.438  1.00  0.00              
ATOM    251 2HB  GLU A  23     -11.510  27.309 -89.272  1.00  0.00              
ATOM    252 1HG  GLU A  23     -11.611  25.832 -91.495  1.00  0.00              
ATOM    253 2HG  GLU A  23     -12.048  24.579 -90.311  1.00  0.00              
ATOM    254  N   ALA A  24      -8.753  26.372 -87.319  1.00  0.00              
ATOM    255  CA  ALA A  24      -8.062  27.073 -86.240  1.00  0.00              
ATOM    256  C   ALA A  24      -6.661  27.427 -86.731  1.00  0.00              
ATOM    257  O   ALA A  24      -6.193  28.552 -86.565  1.00  0.00              
ATOM    258  CB  ALA A  24      -7.984  26.186 -85.001  1.00  0.00              
ATOM    259  H   ALA A  24      -9.004  25.402 -87.194  1.00  0.00              
ATOM    260  HA  ALA A  24      -8.625  27.973 -85.991  1.00  0.00              
ATOM    261 1HB  ALA A  24      -7.467  26.721 -84.204  1.00  0.00              
ATOM    262 2HB  ALA A  24      -8.991  25.931 -84.672  1.00  0.00              
ATOM    263 3HB  ALA A  24      -7.438  25.275 -85.240  1.00  0.00              
ATOM    264  N   LEU A  25      -6.001  26.461 -87.359  1.00  0.00              
ATOM    265  CA  LEU A  25      -4.664  26.679 -87.887  1.00  0.00              
ATOM    266  C   LEU A  25      -4.692  27.733 -88.999  1.00  0.00              
ATOM    267  O   LEU A  25      -3.794  28.573 -89.084  1.00  0.00              
ATOM    268  CB  LEU A  25      -4.076  25.360 -88.404  1.00  0.00              
ATOM    269  CG  LEU A  25      -3.739  24.327 -87.321  1.00  0.00              
ATOM    270  CD1 LEU A  25      -3.338  23.007 -87.965  1.00  0.00              
ATOM    271  CD2 LEU A  25      -2.618  24.860 -86.441  1.00  0.00              
ATOM    272  H   LEU A  25      -6.434  25.556 -87.474  1.00  0.00              
ATOM    273  HA  LEU A  25      -4.016  27.056 -87.096  1.00  0.00              
ATOM    274 1HB  LEU A  25      -4.918  25.013 -89.002  1.00  0.00              
ATOM    275 2HB  LEU A  25      -3.216  25.527 -89.051  1.00  0.00              
ATOM    276  HG  LEU A  25      -4.626  24.210 -86.697  1.00  0.00              
ATOM    277 1HD1 LEU A  25      -3.101  22.280 -87.189  1.00  0.00              
ATOM    278 2HD1 LEU A  25      -4.163  22.632 -88.572  1.00  0.00              
ATOM    279 3HD1 LEU A  25      -2.464  23.161 -88.597  1.00  0.00              
ATOM    280 1HD2 LEU A  25      -2.380  24.125 -85.671  1.00  0.00              
ATOM    281 2HD2 LEU A  25      -1.734  25.047 -87.051  1.00  0.00              
ATOM    282 3HD2 LEU A  25      -2.936  25.789 -85.968  1.00  0.00              
ATOM    283  N   ASP A  26      -5.722  27.695 -89.846  1.00 12.41              
ATOM    284  CA  ASP A  26      -5.842  28.674 -90.927  1.00 12.74              
ATOM    285  C   ASP A  26      -5.885  30.088 -90.343  1.00 11.07              
ATOM    286  O   ASP A  26      -5.221  30.998 -90.836  1.00 12.29              
ATOM    287  CB  ASP A  26      -7.120  28.451 -91.751  1.00 12.81              
ATOM    288  CG  ASP A  26      -7.088  27.171 -92.575  1.00 14.97              
ATOM    289  OD1 ASP A  26      -5.984  26.691 -92.916  1.00 17.04              
ATOM    290  OD2 ASP A  26      -8.182  26.660 -92.895  1.00 17.07              
ATOM    291  H   ASP A  26      -6.432  26.984 -89.745  1.00  0.00              
ATOM    292  HA  ASP A  26      -4.987  28.589 -91.598  1.00  0.00              
ATOM    293 1HB  ASP A  26      -8.033  28.492 -91.156  1.00  0.00              
ATOM    294 2HB  ASP A  26      -7.076  29.318 -92.411  1.00  0.00              
ATOM    295  N   PHE A  27      -6.673  30.264 -89.288  1.00 10.46              
ATOM    296  CA  PHE A  27      -6.799  31.569 -88.653  1.00 11.04              
ATOM    297  C   PHE A  27      -5.475  31.992 -88.026  1.00  9.55              
ATOM    298  O   PHE A  27      -5.069  33.146 -88.135  1.00  9.97              
ATOM    299  CB  PHE A  27      -7.893  31.528 -87.589  1.00 11.88              
ATOM    300  CG  PHE A  27      -8.083  32.830 -86.867  1.00 12.55              
ATOM    301  CD1 PHE A  27      -8.580  33.945 -87.534  1.00 15.94              
ATOM    302  CD2 PHE A  27      -7.755  32.945 -85.521  1.00 15.34              
ATOM    303  CE1 PHE A  27      -8.748  35.159 -86.868  1.00 20.37              
ATOM    304  CE2 PHE A  27      -7.920  34.156 -84.847  1.00 18.20              
ATOM    305  CZ  PHE A  27      -8.417  35.261 -85.524  1.00 19.15              
ATOM    306  H   PHE A  27      -7.195  29.484 -88.916  1.00  0.00              
ATOM    307  HA  PHE A  27      -7.061  32.320 -89.399  1.00  0.00              
ATOM    308 1HB  PHE A  27      -8.851  31.281 -88.045  1.00  0.00              
ATOM    309 2HB  PHE A  27      -7.650  30.784 -86.831  1.00  0.00              
ATOM    310  HD1 PHE A  27      -8.840  33.862 -88.590  1.00  0.00              
ATOM    311  HD2 PHE A  27      -7.364  32.075 -84.991  1.00  0.00              
ATOM    312  HE1 PHE A  27      -9.139  36.024 -87.403  1.00  0.00              
ATOM    313  HE2 PHE A  27      -7.659  34.236 -83.792  1.00  0.00              
ATOM    314  HZ  PHE A  27      -8.545  36.207 -85.000  1.00  0.00              
ATOM    315  N   ALA A  28      -4.798  31.050 -87.380  1.00  0.00              
ATOM    316  CA  ALA A  28      -3.519  31.346 -86.756  1.00  0.00              
ATOM    317  C   ALA A  28      -2.531  31.873 -87.792  1.00  0.00              
ATOM    318  O   ALA A  28      -1.750  32.774 -87.512  1.00  0.00              
ATOM    319  CB  ALA A  28      -2.961  30.092 -86.078  1.00  0.00              
ATOM    320  H   ALA A  28      -5.171  30.113 -87.318  1.00  0.00              
ATOM    321  HA  ALA A  28      -3.669  32.116 -85.999  1.00  0.00              
ATOM    322 1HB  ALA A  28      -2.003  30.326 -85.614  1.00  0.00              
ATOM    323 2HB  ALA A  28      -3.659  29.749 -85.314  1.00  0.00              
ATOM    324 3HB  ALA A  28      -2.822  29.308 -86.821  1.00  0.00              
ATOM    325  N   ASN A  29      -2.561  31.308 -88.994  1.00  0.00              
ATOM    326  CA  ASN A  29      -1.659  31.757 -90.046  1.00  0.00              
ATOM    327  C   ASN A  29      -1.962  33.186 -90.485  1.00  0.00              
ATOM    328  O   ASN A  29      -1.050  33.935 -90.825  1.00  0.00              
ATOM    329  CB  ASN A  29      -1.704  30.824 -91.242  1.00  0.00              
ATOM    330  CG  ASN A  29      -0.966  29.531 -91.029  1.00  0.00              
ATOM    331  OD1 ASN A  29       0.258  29.514 -90.853  1.00  0.00              
ATOM    332  ND2 ASN A  29      -1.689  28.445 -91.126  1.00  0.00              
ATOM    333  H   ASN A  29      -3.211  30.560 -89.189  1.00  0.00              
ATOM    334  HA  ASN A  29      -0.634  31.778 -89.671  1.00  0.00              
ATOM    335 1HB  ASN A  29      -2.644  30.618 -91.755  1.00  0.00              
ATOM    336 2HB  ASN A  29      -1.090  31.481 -91.858  1.00  0.00              
ATOM    337 1HD2 ASN A  29      -1.264  27.549 -90.996  1.00  0.00              
ATOM    338 2HD2 ASN A  29      -2.665  28.511 -91.330  1.00  0.00              
ATOM    339  N   ARG A  30      -3.236  33.565 -90.473  1.00 10.13              
ATOM    340  CA  ARG A  30      -3.601  34.928 -90.843  1.00 10.66              
ATOM    341  C   ARG A  30      -3.110  35.889 -89.755  1.00  7.66              
ATOM    342  O   ARG A  30      -2.657  36.988 -90.057  1.00  9.29              
ATOM    343  CB  ARG A  30      -5.112  35.045 -91.019  1.00 10.53              
ATOM    344  CG  ARG A  30      -5.639  34.246 -92.205  1.00 12.23              
ATOM    345  CD  ARG A  30      -7.137  34.413 -92.361  1.00 17.00              
ATOM    346  NE  ARG A  30      -7.496  35.792 -92.670  1.00 18.24              
ATOM    347  CZ  ARG A  30      -8.719  36.294 -92.538  1.00 18.39              
ATOM    348  NH1 ARG A  30      -9.709  35.528 -92.097  1.00 26.71              
ATOM    349  NH2 ARG A  30      -8.951  37.563 -92.842  1.00 21.52              
ATOM    350  H   ARG A  30      -3.963  32.916 -90.208  1.00  0.00              
ATOM    351  HA  ARG A  30      -3.162  35.178 -91.809  1.00  0.00              
ATOM    352 1HB  ARG A  30      -5.568  34.691 -90.096  1.00  0.00              
ATOM    353 2HB  ARG A  30      -5.335  36.104 -91.152  1.00  0.00              
ATOM    354 1HG  ARG A  30      -5.139  34.595 -93.109  1.00  0.00              
ATOM    355 2HG  ARG A  30      -5.405  33.193 -92.044  1.00  0.00              
ATOM    356 1HD  ARG A  30      -7.483  33.770 -93.170  1.00  0.00              
ATOM    357 2HD  ARG A  30      -7.624  34.122 -91.431  1.00  0.00              
ATOM    358  HE  ARG A  30      -6.917  36.547 -93.013  1.00  0.00              
ATOM    359 1HH1 ARG A  30      -9.530  34.562 -91.861  1.00  0.00              
ATOM    360 2HH1 ARG A  30     -10.637  35.914 -91.999  1.00  0.00              
ATOM    361 1HH2 ARG A  30      -8.195  38.146 -93.174  1.00  0.00              
ATOM    362 2HH2 ARG A  30      -9.881  37.941 -92.741  1.00  0.00              
ATOM    363  N   VAL A  31      -3.202  35.475 -88.491  1.00  8.75              
ATOM    364  CA  VAL A  31      -2.727  36.314 -87.395  1.00  8.95              
ATOM    365  C   VAL A  31      -1.205  36.436 -87.531  1.00  8.96              
ATOM    366  O   VAL A  31      -0.633  37.489 -87.267  1.00  9.86              
ATOM    367  CB  VAL A  31      -3.093  35.717 -86.011  1.00  8.47              
ATOM    368  CG1 VAL A  31      -2.531  36.594 -84.894  1.00 10.12              
ATOM    369  CG2 VAL A  31      -4.605  35.614 -85.871  1.00 11.68              
ATOM    370  H   VAL A  31      -3.603  34.572 -88.281  1.00  0.00              
ATOM    371  HA  VAL A  31      -3.143  37.320 -87.457  1.00  0.00              
ATOM    372  HB  VAL A  31      -2.695  34.704 -85.946  1.00  0.00              
ATOM    373 1HG1 VAL A  31      -2.794  36.165 -83.927  1.00  0.00              
ATOM    374 2HG1 VAL A  31      -1.446  36.647 -84.984  1.00  0.00              
ATOM    375 3HG1 VAL A  31      -2.952  37.596 -84.972  1.00  0.00              
ATOM    376 1HG2 VAL A  31      -4.853  35.193 -84.897  1.00  0.00              
ATOM    377 2HG2 VAL A  31      -5.046  36.607 -85.961  1.00  0.00              
ATOM    378 3HG2 VAL A  31      -5.000  34.968 -86.656  1.00  0.00              
ATOM    379  N   ARG A  32      -0.557  35.356 -87.962  1.00  0.00              
ATOM    380  CA  ARG A  32       0.885  35.387 -88.149  1.00  0.00              
ATOM    381  C   ARG A  32       1.304  36.376 -89.229  1.00  0.00              
ATOM    382  O   ARG A  32       2.297  37.087 -89.075  1.00  0.00              
ATOM    383  CB  ARG A  32       1.449  34.000 -88.422  1.00  0.00              
ATOM    384  CG  ARG A  32       2.927  33.970 -88.777  1.00  0.00              
ATOM    385  CD  ARG A  32       3.461  32.613 -89.062  1.00  0.00              
ATOM    386  NE  ARG A  32       2.897  31.981 -90.244  1.00  0.00              
ATOM    387  CZ  ARG A  32       3.256  32.268 -91.511  1.00  0.00              
ATOM    388  NH1 ARG A  32       4.147  33.201 -91.767  1.00  0.00              
ATOM    389  NH2 ARG A  32       2.671  31.604 -92.492  1.00  0.00              
ATOM    390  H   ARG A  32      -1.061  34.504 -88.163  1.00  0.00              
ATOM    391  HA  ARG A  32       1.369  35.724 -87.232  1.00  0.00              
ATOM    392 1HB  ARG A  32       1.283  33.407 -87.524  1.00  0.00              
ATOM    393 2HB  ARG A  32       0.874  33.580 -89.246  1.00  0.00              
ATOM    394 1HG  ARG A  32       3.084  34.585 -89.663  1.00  0.00              
ATOM    395 2HG  ARG A  32       3.493  34.385 -87.942  1.00  0.00              
ATOM    396 1HD  ARG A  32       4.538  32.680 -89.210  1.00  0.00              
ATOM    397 2HD  ARG A  32       3.250  31.964 -88.213  1.00  0.00              
ATOM    398  HE  ARG A  32       2.187  31.264 -90.315  1.00  0.00              
ATOM    399 1HH1 ARG A  32       4.572  33.712 -91.006  1.00  0.00              
ATOM    400 2HH1 ARG A  32       4.402  33.402 -92.723  1.00  0.00              
ATOM    401 1HH2 ARG A  32       1.975  30.902 -92.278  1.00  0.00              
ATOM    402 2HH2 ARG A  32       2.921  31.800 -93.450  1.00  0.00              
ATOM    403  N   ALA A  33       0.549  36.429 -90.325  1.00 11.61              
ATOM    404  CA  ALA A  33       0.857  37.353 -91.416  1.00 12.16              
ATOM    405  C   ALA A  33       0.698  38.787 -90.925  1.00 11.51              
ATOM    406  O   ALA A  33       1.491  39.668 -91.260  1.00 12.12              
ATOM    407  CB  ALA A  33      -0.066  37.097 -92.603  1.00 13.75              
ATOM    408  H   ALA A  33      -0.253  35.820 -90.407  1.00  0.00              
ATOM    409  HA  ALA A  33       1.887  37.188 -91.734  1.00  0.00              
ATOM    410 1HB  ALA A  33       0.176  37.792 -93.407  1.00  0.00              
ATOM    411 2HB  ALA A  33       0.069  36.074 -92.955  1.00  0.00              
ATOM    412 3HB  ALA A  33      -1.101  37.243 -92.297  1.00  0.00              
ATOM    413  N   LEU A  34      -0.338  39.012 -90.125  1.00 11.29              
ATOM    414  CA  LEU A  34      -0.605  40.323 -89.554  1.00 11.51              
ATOM    415  C   LEU A  34       0.577  40.736 -88.673  1.00  9.32              
ATOM    416  O   LEU A  34       1.063  41.867 -88.747  1.00 11.34              
ATOM    417  CB  LEU A  34      -1.892  40.262 -88.728  1.00 12.53              
ATOM    418  CG  LEU A  34      -2.190  41.414 -87.770  1.00 12.31              
ATOM    419  CD1 LEU A  34      -2.336  42.711 -88.547  1.00 14.65              
ATOM    420  CD2 LEU A  34      -3.459  41.107 -86.985  1.00 12.44              
ATOM    421  H   LEU A  34      -0.959  38.245 -89.908  1.00  0.00              
ATOM    422  HA  LEU A  34      -0.723  41.053 -90.354  1.00  0.00              
ATOM    423 1HB  LEU A  34      -2.622  40.276 -89.536  1.00  0.00              
ATOM    424 2HB  LEU A  34      -1.976  39.324 -88.179  1.00  0.00              
ATOM    425  HG  LEU A  34      -1.364  41.468 -87.061  1.00  0.00              
ATOM    426 1HD1 LEU A  34      -2.548  43.527 -87.857  1.00  0.00              
ATOM    427 2HD1 LEU A  34      -1.410  42.921 -89.082  1.00  0.00              
ATOM    428 3HD1 LEU A  34      -3.154  42.618 -89.260  1.00  0.00              
ATOM    429 1HD2 LEU A  34      -3.671  41.929 -86.301  1.00  0.00              
ATOM    430 2HD2 LEU A  34      -4.294  40.984 -87.675  1.00  0.00              
ATOM    431 3HD2 LEU A  34      -3.322  40.188 -86.415  1.00  0.00              
ATOM    432  N   ALA A  35       1.038  39.804 -87.844  1.00 10.08              
ATOM    433  CA  ALA A  35       2.160  40.050 -86.945  1.00 10.55              
ATOM    434  C   ALA A  35       3.413  40.451 -87.720  1.00 10.34              
ATOM    435  O   ALA A  35       4.149  41.348 -87.310  1.00 12.26              
ATOM    436  CB  ALA A  35       2.437  38.803 -86.110  1.00 10.47              
ATOM    437  H   ALA A  35       0.594  38.897 -87.840  1.00  0.00              
ATOM    438  HA  ALA A  35       1.899  40.871 -86.277  1.00  0.00              
ATOM    439 1HB  ALA A  35       3.276  38.994 -85.441  1.00  0.00              
ATOM    440 2HB  ALA A  35       1.553  38.555 -85.522  1.00  0.00              
ATOM    441 3HB  ALA A  35       2.681  37.971 -86.769  1.00  0.00              
ATOM    442  N   GLU A  36       3.653  39.776 -88.840  1.00  0.00              
ATOM    443  CA  GLU A  36       4.819  40.061 -89.669  1.00  0.00              
ATOM    444  C   GLU A  36       4.750  41.476 -90.240  1.00  0.00              
ATOM    445  O   GLU A  36       5.762  42.176 -90.304  1.00  0.00              
ATOM    446  CB  GLU A  36       4.934  39.039 -90.802  1.00  0.00              
ATOM    447  CG  GLU A  36       5.328  37.640 -90.349  1.00  0.00              
ATOM    448  CD  GLU A  36       5.301  36.667 -91.495  1.00  0.00              
ATOM    449  OE1 GLU A  36       4.921  37.058 -92.572  1.00  0.00              
ATOM    450  OE2 GLU A  36       5.765  35.564 -91.323  1.00  0.00              
ATOM    451  H   GLU A  36       3.013  39.048 -89.124  1.00  0.00              
ATOM    452  HA  GLU A  36       5.726  39.995 -89.067  1.00  0.00              
ATOM    453 1HB  GLU A  36       3.963  39.000 -91.296  1.00  0.00              
ATOM    454 2HB  GLU A  36       5.682  39.418 -91.499  1.00  0.00              
ATOM    455 1HG  GLU A  36       6.302  37.599 -89.862  1.00  0.00              
ATOM    456 2HG  GLU A  36       4.553  37.376 -89.631  1.00  0.00              
ATOM    457  N   ARG A  37       3.556  41.894 -90.651  1.00 15.76              
ATOM    458  CA  ARG A  37       3.364  43.224 -91.224  1.00 17.66              
ATOM    459  C   ARG A  37       3.553  44.347 -90.206  1.00 18.51              
ATOM    460  O   ARG A  37       4.112  45.398 -90.525  1.00 20.48              
ATOM    461  CB  ARG A  37       1.961  43.353 -91.830  1.00 21.55              
ATOM    462  CG  ARG A  37       1.656  42.408 -92.978  1.00 28.41              
ATOM    463  CD  ARG A  37       0.438  42.890 -93.762  1.00 33.15              
ATOM    464  NE  ARG A  37      -0.792  42.890 -92.972  1.00 32.61              
ATOM    465  CZ  ARG A  37      -1.512  41.804 -92.703  1.00 33.44              
ATOM    466  NH1 ARG A  37      -1.131  40.620 -93.162  1.00 29.78              
ATOM    467  NH2 ARG A  37      -2.619  41.903 -91.979  1.00 34.02              
ATOM    468  H   ARG A  37       2.762  41.276 -90.565  1.00  0.00              
ATOM    469  HA  ARG A  37       4.064  43.376 -92.046  1.00  0.00              
ATOM    470 1HB  ARG A  37       1.249  43.174 -91.026  1.00  0.00              
ATOM    471 2HB  ARG A  37       1.860  44.380 -92.182  1.00  0.00              
ATOM    472 1HG  ARG A  37       2.526  42.367 -93.634  1.00  0.00              
ATOM    473 2HG  ARG A  37       1.464  41.416 -92.568  1.00  0.00              
ATOM    474 1HD  ARG A  37       0.619  43.908 -94.106  1.00  0.00              
ATOM    475 2HD  ARG A  37       0.289  42.237 -94.621  1.00  0.00              
ATOM    476  HE  ARG A  37      -1.272  43.661 -92.526  1.00  0.00              
ATOM    477 1HH1 ARG A  37      -0.291  40.543 -93.717  1.00  0.00              
ATOM    478 2HH1 ARG A  37      -1.682  39.800 -92.954  1.00  0.00              
ATOM    479 1HH2 ARG A  37      -2.913  42.806 -91.633  1.00  0.00              
ATOM    480 2HH2 ARG A  37      -3.163  41.077 -91.778  1.00  0.00              
ATOM    481  N   GLU A  38       3.084  44.120 -88.983  1.00 14.28              
ATOM    482  CA  GLU A  38       3.165  45.123 -87.927  1.00 14.86              
ATOM    483  C   GLU A  38       4.398  45.024 -87.036  1.00 11.24              
ATOM    484  O   GLU A  38       4.564  45.822 -86.108  1.00 14.46              
ATOM    485  CB  GLU A  38       1.907  45.048 -87.062  1.00 15.73              
ATOM    486  CG  GLU A  38       0.622  45.238 -87.851  1.00 18.27              
ATOM    487  CD  GLU A  38       0.540  46.605 -88.500  1.00 24.94              
ATOM    488  OE1 GLU A  38      -0.338  46.804 -89.366  1.00 30.72              
ATOM    489  OE2 GLU A  38       1.351  47.483 -88.138  1.00 26.63              
ATOM    490  H   GLU A  38       2.659  43.226 -88.781  1.00  0.00              
ATOM    491  HA  GLU A  38       3.240  46.118 -88.367  1.00  0.00              
ATOM    492 1HB  GLU A  38       1.908  44.069 -86.583  1.00  0.00              
ATOM    493 2HB  GLU A  38       1.996  45.825 -86.302  1.00  0.00              
ATOM    494 1HG  GLU A  38       0.466  44.477 -88.615  1.00  0.00              
ATOM    495 2HG  GLU A  38      -0.157  45.157 -87.095  1.00  0.00              
ATOM    496  N   ASN A  39       5.254  44.047 -87.306  1.00 13.25              
ATOM    497  CA  ASN A  39       6.466  43.859 -86.520  1.00 13.01              
ATOM    498  C   ASN A  39       6.199  43.657 -85.028  1.00 11.14              
ATOM    499  O   ASN A  39       6.970  44.111 -84.180  1.00 14.12              
ATOM    500  CB  ASN A  39       7.412  45.048 -86.715  1.00 17.93              
ATOM    501  CG  ASN A  39       7.893  45.175 -88.145  1.00 22.32              
ATOM    502  OD1 ASN A  39       8.417  44.221 -88.720  1.00 23.33              
ATOM    503  ND2 ASN A  39       7.720  46.355 -88.727  1.00 28.24              
ATOM    504  H   ASN A  39       5.063  43.419 -88.073  1.00  0.00              
ATOM    505  HA  ASN A  39       6.983  42.956 -86.848  1.00  0.00              
ATOM    506 1HB  ASN A  39       7.163  46.031 -86.314  1.00  0.00              
ATOM    507 2HB  ASN A  39       8.202  44.600 -86.112  1.00  0.00              
ATOM    508 1HD2 ASN A  39       8.019  46.495 -89.672  1.00  0.00              
ATOM    509 2HD2 ASN A  39       7.291  47.103 -88.222  1.00  0.00              
ATOM    510  N   HIS A  40       5.101  42.977 -84.710  1.00 10.95              
ATOM    511  CA  HIS A  40       4.756  42.693 -83.323  1.00  9.25              
ATOM    512  C   HIS A  40       4.101  41.323 -83.337  1.00  9.34              
ATOM    513  O   HIS A  40       3.101  41.107 -84.024  1.00 10.08              
ATOM    514  CB  HIS A  40       3.804  43.753 -82.769  1.00 10.67              
ATOM    515  CG  HIS A  40       3.675  43.721 -81.278  1.00  9.71              
ATOM    516  ND1 HIS A  40       4.761  43.814 -80.435  1.00 13.94              
ATOM    517  CD2 HIS A  40       2.588  43.602 -80.479  1.00  9.70              
ATOM    518  CE1 HIS A  40       4.350  43.755 -79.181  1.00 13.98              
ATOM    519  NE2 HIS A  40       3.035  43.627 -79.180  1.00 10.44              
ATOM    520  H   HIS A  40       4.491  42.649 -85.446  1.00  0.00              
ATOM    521  HA  HIS A  40       5.660  42.687 -82.715  1.00  0.00              
ATOM    522 1HB  HIS A  40       4.158  44.751 -83.031  1.00  0.00              
ATOM    523 2HB  HIS A  40       2.803  43.606 -83.173  1.00  0.00              
ATOM    524  HD2 HIS A  40       1.523  43.501 -80.688  1.00  0.00              
ATOM    525  HE1 HIS A  40       5.064  43.812 -78.360  1.00  0.00              
ATOM    526  HE2 HIS A  40       2.446  43.558 -78.362  1.00  0.00              
ATOM    527  N   HIS A  41       4.668  40.401 -82.570  1.00  0.00              
ATOM    528  CA  HIS A  41       4.186  39.033 -82.566  1.00  0.00              
ATOM    529  C   HIS A  41       3.490  38.571 -81.307  1.00  0.00              
ATOM    530  O   HIS A  41       3.889  38.903 -80.194  1.00  0.00              
ATOM    531  CB  HIS A  41       5.354  38.085 -82.854  1.00  0.00              
ATOM    532  CG  HIS A  41       6.136  38.448 -84.078  1.00  0.00              
ATOM    533  ND1 HIS A  41       5.748  38.074 -85.348  1.00  0.00              
ATOM    534  CD2 HIS A  41       7.283  39.151 -84.228  1.00  0.00              
ATOM    535  CE1 HIS A  41       6.623  38.532 -86.225  1.00  0.00              
ATOM    536  NE2 HIS A  41       7.564  39.188 -85.571  1.00  0.00              
ATOM    537  H   HIS A  41       5.447  40.650 -81.978  1.00  0.00              
ATOM    538  HA  HIS A  41       3.402  38.919 -83.314  1.00  0.00              
ATOM    539 1HB  HIS A  41       6.059  38.091 -82.022  1.00  0.00              
ATOM    540 2HB  HIS A  41       4.985  37.071 -83.009  1.00  0.00              
ATOM    541  HD2 HIS A  41       7.950  39.641 -83.517  1.00  0.00              
ATOM    542  HE1 HIS A  41       6.493  38.341 -87.290  1.00  0.00              
ATOM    543  HE2 HIS A  41       8.364  39.646 -85.984  1.00  0.00              
ATOM    544  N   PRO A  42       2.444  37.758 -81.473  1.00  0.00              
ATOM    545  CA  PRO A  42       1.672  37.235 -80.350  1.00  0.00              
ATOM    546  C   PRO A  42       2.186  35.878 -79.918  1.00  0.00              
ATOM    547  O   PRO A  42       3.156  35.350 -80.471  1.00  0.00              
ATOM    548  CB  PRO A  42       0.293  37.082 -80.960  1.00  0.00              
ATOM    549  CG  PRO A  42       0.643  36.490 -82.317  1.00  0.00              
ATOM    550  CD  PRO A  42       1.852  37.323 -82.757  1.00  0.00              
ATOM    551  HA  PRO A  42       1.684  37.904 -79.477  1.00  0.00              
ATOM    552 1HB  PRO A  42      -0.344  36.421 -80.354  1.00  0.00              
ATOM    553 2HB  PRO A  42      -0.225  38.050 -81.034  1.00  0.00              
ATOM    554 1HG  PRO A  42       0.883  35.420 -82.234  1.00  0.00              
ATOM    555 2HG  PRO A  42      -0.200  36.577 -83.018  1.00  0.00              
ATOM    556 1HD  PRO A  42       2.570  36.735 -83.347  1.00  0.00              
ATOM    557 2HD  PRO A  42       1.560  38.186 -83.374  1.00  0.00              
ATOM    558  N   ARG A  43       1.540  35.338 -78.892  1.00  0.00              
ATOM    559  CA  ARG A  43       1.792  33.970 -78.486  1.00  0.00              
ATOM    560  C   ARG A  43       0.466  33.341 -78.920  1.00  0.00              
ATOM    561  O   ARG A  43      -0.614  33.770 -78.488  1.00  0.00              
ATOM    562  CB  ARG A  43       2.145  33.774 -77.019  1.00  0.00              
ATOM    563  CG  ARG A  43       2.556  32.359 -76.643  1.00  0.00              
ATOM    564  CD  ARG A  43       2.990  32.202 -75.232  1.00  0.00              
ATOM    565  NE  ARG A  43       1.916  32.298 -74.256  1.00  0.00              
ATOM    566  CZ  ARG A  43       2.090  32.263 -72.921  1.00  0.00              
ATOM    567  NH1 ARG A  43       3.284  32.095 -72.397  1.00  0.00              
ATOM    568  NH2 ARG A  43       1.023  32.376 -72.149  1.00  0.00              
ATOM    569  H   ARG A  43       0.861  35.885 -78.383  1.00  0.00              
ATOM    570  HA  ARG A  43       2.731  33.624 -78.919  1.00  0.00              
ATOM    571 1HB  ARG A  43       2.963  34.457 -76.795  1.00  0.00              
ATOM    572 2HB  ARG A  43       1.266  34.058 -76.440  1.00  0.00              
ATOM    573 1HG  ARG A  43       1.707  31.696 -76.809  1.00  0.00              
ATOM    574 2HG  ARG A  43       3.384  32.057 -77.286  1.00  0.00              
ATOM    575 1HD  ARG A  43       3.454  31.224 -75.111  1.00  0.00              
ATOM    576 2HD  ARG A  43       3.716  32.979 -74.996  1.00  0.00              
ATOM    577  HE  ARG A  43       0.921  32.402 -74.402  1.00  0.00              
ATOM    578 1HH1 ARG A  43       4.088  31.992 -73.001  1.00  0.00              
ATOM    579 2HH1 ARG A  43       3.393  32.071 -71.394  1.00  0.00              
ATOM    580 1HH2 ARG A  43       0.110  32.486 -72.568  1.00  0.00              
ATOM    581 2HH2 ARG A  43       1.125  32.351 -71.145  1.00  0.00              
ATOM    582  N   VAL A  44       0.550  32.360 -79.811  1.00  0.00              
ATOM    583  CA  VAL A  44      -0.631  31.683 -80.326  1.00  0.00              
ATOM    584  C   VAL A  44      -0.720  30.268 -79.805  1.00  0.00              
ATOM    585  O   VAL A  44       0.270  29.537 -79.815  1.00  0.00              
ATOM    586  CB  VAL A  44      -0.642  31.650 -81.866  1.00  0.00              
ATOM    587  CG1 VAL A  44      -1.857  30.889 -82.374  1.00  0.00              
ATOM    588  CG2 VAL A  44      -0.626  33.063 -82.429  1.00  0.00              
ATOM    589  H   VAL A  44       1.462  32.077 -80.140  1.00  0.00              
ATOM    590  HA  VAL A  44      -1.524  32.234 -80.033  1.00  0.00              
ATOM    591  HB  VAL A  44       0.267  31.160 -82.216  1.00  0.00              
ATOM    592 1HG1 VAL A  44      -1.849  30.875 -83.464  1.00  0.00              
ATOM    593 2HG1 VAL A  44      -1.829  29.866 -81.999  1.00  0.00              
ATOM    594 3HG1 VAL A  44      -2.766  31.379 -82.025  1.00  0.00              
ATOM    595 1HG2 VAL A  44      -0.634  33.021 -83.518  1.00  0.00              
ATOM    596 2HG2 VAL A  44      -1.507  33.602 -82.080  1.00  0.00              
ATOM    597 3HG2 VAL A  44       0.273  33.579 -82.093  1.00  0.00              
ATOM    598  N   THR A  45      -1.903  29.872 -79.359  1.00  0.00              
ATOM    599  CA  THR A  45      -2.100  28.505 -78.896  1.00  0.00              
ATOM    600  C   THR A  45      -3.180  27.919 -79.794  1.00  0.00              
ATOM    601  O   THR A  45      -4.316  28.397 -79.812  1.00  0.00              
ATOM    602  CB  THR A  45      -2.525  28.424 -77.418  1.00  0.00              
ATOM    603  OG1 THR A  45      -1.514  29.017 -76.594  1.00  0.00              
ATOM    604  CG2 THR A  45      -2.730  26.975 -77.001  1.00  0.00              
ATOM    605  H   THR A  45      -2.681  30.516 -79.336  1.00  0.00              
ATOM    606  HA  THR A  45      -1.169  27.945 -78.991  1.00  0.00              
ATOM    607  HB  THR A  45      -3.457  28.974 -77.287  1.00  0.00              
ATOM    608  HG1 THR A  45      -0.798  28.389 -76.465  1.00  0.00              
ATOM    609 1HG2 THR A  45      -3.030  26.939 -75.954  1.00  0.00              
ATOM    610 2HG2 THR A  45      -3.506  26.525 -77.619  1.00  0.00              
ATOM    611 3HG2 THR A  45      -1.798  26.426 -77.131  1.00  0.00              
ATOM    612  N   ALA A  46      -2.804  26.901 -80.560  1.00  0.00              
ATOM    613  CA  ALA A  46      -3.706  26.251 -81.495  1.00  0.00              
ATOM    614  C   ALA A  46      -4.027  24.836 -81.048  1.00  0.00              
ATOM    615  O   ALA A  46      -3.132  24.048 -80.734  1.00  0.00              
ATOM    616  CB  ALA A  46      -3.108  26.247 -82.894  1.00  0.00              
ATOM    617  H   ALA A  46      -1.852  26.571 -80.484  1.00  0.00              
ATOM    618  HA  ALA A  46      -4.659  26.778 -81.558  1.00  0.00              
ATOM    619 1HB  ALA A  46      -3.796  25.755 -83.582  1.00  0.00              
ATOM    620 2HB  ALA A  46      -2.940  27.273 -83.222  1.00  0.00              
ATOM    621 3HB  ALA A  46      -2.161  25.709 -82.883  1.00  0.00              
ATOM    622  N   GLU A  47      -5.311  24.523 -81.005  1.00  0.00              
ATOM    623  CA  GLU A  47      -5.755  23.192 -80.628  1.00  0.00              
ATOM    624  C   GLU A  47      -7.052  22.925 -81.360  1.00  0.00              
ATOM    625  O   GLU A  47      -7.576  23.807 -82.035  1.00  0.00              
ATOM    626  CB  GLU A  47      -5.944  23.067 -79.115  1.00  0.00              
ATOM    627  CG  GLU A  47      -7.052  23.941 -78.545  1.00  0.00              
ATOM    628  CD  GLU A  47      -7.125  23.825 -77.048  1.00  0.00              
ATOM    629  OE1 GLU A  47      -7.369  22.744 -76.567  1.00  0.00              
ATOM    630  OE2 GLU A  47      -6.827  24.788 -76.382  1.00  0.00              
ATOM    631  H   GLU A  47      -6.000  25.224 -81.239  1.00  0.00              
ATOM    632  HA  GLU A  47      -5.008  22.455 -80.924  1.00  0.00              
ATOM    633 1HB  GLU A  47      -6.165  22.020 -78.907  1.00  0.00              
ATOM    634 2HB  GLU A  47      -4.995  23.337 -78.651  1.00  0.00              
ATOM    635 1HG  GLU A  47      -6.962  24.991 -78.822  1.00  0.00              
ATOM    636 2HG  GLU A  47      -7.958  23.527 -78.986  1.00  0.00              
ATOM    637  N   PHE A  48      -7.560  21.706 -81.255  1.00  0.00              
ATOM    638  CA  PHE A  48      -8.806  21.387 -81.926  1.00  0.00              
ATOM    639  C   PHE A  48      -9.896  22.375 -81.536  1.00  0.00              
ATOM    640  O   PHE A  48     -10.195  22.543 -80.356  1.00  0.00              
ATOM    641  CB  PHE A  48      -9.241  19.958 -81.596  1.00  0.00              
ATOM    642  CG  PHE A  48     -10.357  19.449 -82.463  1.00  0.00              
ATOM    643  CD1 PHE A  48     -10.111  19.034 -83.763  1.00  0.00              
ATOM    644  CD2 PHE A  48     -11.656  19.385 -81.981  1.00  0.00              
ATOM    645  CE1 PHE A  48     -11.137  18.565 -84.562  1.00  0.00              
ATOM    646  CE2 PHE A  48     -12.683  18.917 -82.777  1.00  0.00              
ATOM    647  CZ  PHE A  48     -12.423  18.507 -84.069  1.00  0.00              
ATOM    648  H   PHE A  48      -7.095  20.991 -80.715  1.00  0.00              
ATOM    649  HA  PHE A  48      -8.672  21.454 -83.006  1.00  0.00              
ATOM    650 1HB  PHE A  48      -8.406  19.271 -81.728  1.00  0.00              
ATOM    651 2HB  PHE A  48      -9.596  19.903 -80.568  1.00  0.00              
ATOM    652  HD1 PHE A  48      -9.093  19.079 -84.153  1.00  0.00              
ATOM    653  HD2 PHE A  48     -11.862  19.710 -80.961  1.00  0.00              
ATOM    654  HE1 PHE A  48     -10.929  18.242 -85.582  1.00  0.00              
ATOM    655  HE2 PHE A  48     -13.700  18.871 -82.386  1.00  0.00              
ATOM    656  HZ  PHE A  48     -13.232  18.139 -84.698  1.00  0.00              
ATOM    657  N   GLY A  49     -10.465  23.038 -82.539  1.00 10.97              
ATOM    658  CA  GLY A  49     -11.549  23.977 -82.311  1.00 12.49              
ATOM    659  C   GLY A  49     -11.263  25.310 -81.641  1.00 11.46              
ATOM    660  O   GLY A  49     -12.203  26.037 -81.316  1.00 12.63              
ATOM    661  H   GLY A  49     -10.136  22.886 -83.482  1.00  0.00              
ATOM    662 1HA  GLY A  49     -11.998  24.242 -83.268  1.00  0.00              
ATOM    663 2HA  GLY A  49     -12.300  23.507 -81.677  1.00  0.00              
ATOM    664  N   ARG A  50      -9.999  25.661 -81.433  1.00 10.31              
ATOM    665  CA  ARG A  50      -9.725  26.934 -80.790  1.00 10.46              
ATOM    666  C   ARG A  50      -8.340  27.493 -80.999  1.00  9.09              
ATOM    667  O   ARG A  50      -7.352  26.761 -81.069  1.00 10.51              
ATOM    668  CB  ARG A  50      -9.957  26.819 -79.287  1.00 14.76              
ATOM    669  CG  ARG A  50      -9.809  28.136 -78.512  1.00 19.26              
ATOM    670  CD  ARG A  50     -10.205  27.982 -77.046  1.00 26.40              
ATOM    671  NE  ARG A  50      -9.323  27.072 -76.320  1.00 34.92              
ATOM    672  CZ  ARG A  50      -9.424  26.816 -75.019  1.00 38.68              
ATOM    673  NH1 ARG A  50     -10.372  27.401 -74.299  1.00 39.97              
ATOM    674  NH2 ARG A  50      -8.576  25.980 -74.435  1.00 41.66              
ATOM    675  H   ARG A  50      -9.226  25.072 -81.707  1.00  0.00              
ATOM    676  HA  ARG A  50     -10.423  27.689 -81.153  1.00  0.00              
ATOM    677 1HB  ARG A  50     -10.965  26.431 -79.149  1.00  0.00              
ATOM    678 2HB  ARG A  50      -9.235  26.096 -78.908  1.00  0.00              
ATOM    679 1HG  ARG A  50      -8.769  28.458 -78.570  1.00  0.00              
ATOM    680 2HG  ARG A  50     -10.448  28.886 -78.979  1.00  0.00              
ATOM    681 1HD  ARG A  50     -10.164  28.958 -76.564  1.00  0.00              
ATOM    682 2HD  ARG A  50     -11.221  27.593 -76.993  1.00  0.00              
ATOM    683  HE  ARG A  50      -8.544  26.523 -76.658  1.00  0.00              
ATOM    684 1HH1 ARG A  50     -11.017  28.040 -74.742  1.00  0.00              
ATOM    685 2HH1 ARG A  50     -10.445  27.204 -73.311  1.00  0.00              
ATOM    686 1HH2 ARG A  50      -7.851  25.537 -74.982  1.00  0.00              
ATOM    687 2HH2 ARG A  50      -8.658  25.791 -73.447  1.00  0.00              
ATOM    688  N   VAL A  51      -8.286  28.813 -81.105  1.00  8.68              
ATOM    689  CA  VAL A  51      -7.026  29.521 -81.206  1.00  8.32              
ATOM    690  C   VAL A  51      -7.065  30.581 -80.121  1.00  8.33              
ATOM    691  O   VAL A  51      -8.021  31.356 -80.037  1.00 10.09              
ATOM    692  CB  VAL A  51      -6.837  30.259 -82.542  1.00  9.58              
ATOM    693  CG1 VAL A  51      -5.531  31.054 -82.501  1.00 11.97              
ATOM    694  CG2 VAL A  51      -6.816  29.274 -83.694  1.00 12.47              
ATOM    695  H   VAL A  51      -9.148  29.339 -81.116  1.00  0.00              
ATOM    696  HA  VAL A  51      -6.180  28.844 -81.085  1.00  0.00              
ATOM    697  HB  VAL A  51      -7.689  30.919 -82.705  1.00  0.00              
ATOM    698 1HG1 VAL A  51      -5.394  31.579 -83.447  1.00  0.00              
ATOM    699 2HG1 VAL A  51      -5.571  31.778 -81.688  1.00  0.00              
ATOM    700 3HG1 VAL A  51      -4.695  30.373 -82.341  1.00  0.00              
ATOM    701 1HG2 VAL A  51      -6.682  29.813 -84.632  1.00  0.00              
ATOM    702 2HG2 VAL A  51      -5.993  28.573 -83.557  1.00  0.00              
ATOM    703 3HG2 VAL A  51      -7.758  28.726 -83.722  1.00  0.00              
ATOM    704  N   THR A  52      -6.049  30.593 -79.270  1.00  8.06              
ATOM    705  CA  THR A  52      -5.946  31.609 -78.237  1.00  7.55              
ATOM    706  C   THR A  52      -4.855  32.555 -78.722  1.00  7.00              
ATOM    707  O   THR A  52      -3.770  32.120 -79.133  1.00  8.20              
ATOM    708  CB  THR A  52      -5.530  31.019 -76.880  1.00  8.79              
ATOM    709  OG1 THR A  52      -6.496  30.049 -76.464  1.00 11.70              
ATOM    710  CG2 THR A  52      -5.455  32.114 -75.821  1.00 10.72              
ATOM    711  H   THR A  52      -5.332  29.885 -79.337  1.00  0.00              
ATOM    712  HA  THR A  52      -6.907  32.108 -78.113  1.00  0.00              
ATOM    713  HB  THR A  52      -4.553  30.547 -76.983  1.00  0.00              
ATOM    714  HG1 THR A  52      -7.189  29.984 -77.126  1.00  0.00              
ATOM    715 1HG2 THR A  52      -5.159  31.677 -74.868  1.00  0.00              
ATOM    716 2HG2 THR A  52      -4.721  32.861 -76.122  1.00  0.00              
ATOM    717 3HG2 THR A  52      -6.431  32.585 -75.717  1.00  0.00              
ATOM    718  N   VAL A  53      -5.157  33.845 -78.704  1.00  7.29              
ATOM    719  CA  VAL A  53      -4.216  34.862 -79.141  1.00  7.01              
ATOM    720  C   VAL A  53      -3.886  35.746 -77.949  1.00  6.72              
ATOM    721  O   VAL A  53      -4.787  36.270 -77.291  1.00  7.39              
ATOM    722  CB  VAL A  53      -4.822  35.738 -80.272  1.00  7.01              
ATOM    723  CG1 VAL A  53      -3.787  36.741 -80.763  1.00  8.27              
ATOM    724  CG2 VAL A  53      -5.312  34.861 -81.421  1.00  7.87              
ATOM    725  H   VAL A  53      -6.070  34.127 -78.376  1.00  0.00              
ATOM    726  HA  VAL A  53      -3.288  34.416 -79.501  1.00  0.00              
ATOM    727  HB  VAL A  53      -5.692  36.266 -79.883  1.00  0.00              
ATOM    728 1HG1 VAL A  53      -4.220  37.352 -81.556  1.00  0.00              
ATOM    729 2HG1 VAL A  53      -3.482  37.383 -79.937  1.00  0.00              
ATOM    730 3HG1 VAL A  53      -2.919  36.208 -81.150  1.00  0.00              
ATOM    731 1HG2 VAL A  53      -5.734  35.489 -82.205  1.00  0.00              
ATOM    732 2HG2 VAL A  53      -4.475  34.290 -81.824  1.00  0.00              
ATOM    733 3HG2 VAL A  53      -6.077  34.175 -81.055  1.00  0.00              
ATOM    734  N   GLU A  54      -2.596  35.899 -77.676  1.00  6.62              
ATOM    735  CA  GLU A  54      -2.137  36.731 -76.569  1.00  7.14              
ATOM    736  C   GLU A  54      -1.176  37.783 -77.092  1.00  6.74              
ATOM    737  O   GLU A  54      -0.222  37.464 -77.809  1.00  7.83              
ATOM    738  CB  GLU A  54      -1.411  35.891 -75.519  1.00  7.65              
ATOM    739  CG  GLU A  54      -2.232  34.786 -74.899  1.00 10.07              
ATOM    740  CD  GLU A  54      -1.391  33.912 -73.999  1.00  9.81              
ATOM    741  OE1 GLU A  54      -1.139  34.299 -72.839  1.00 14.04              
ATOM    742  OE2 GLU A  54      -0.956  32.842 -74.460  1.00 10.68              
ATOM    743  H   GLU A  54      -1.914  35.426 -78.251  1.00  0.00              
ATOM    744  HA  GLU A  54      -2.990  37.216 -76.092  1.00  0.00              
ATOM    745 1HB  GLU A  54      -0.540  35.454 -76.008  1.00  0.00              
ATOM    746 2HB  GLU A  54      -1.084  36.574 -74.735  1.00  0.00              
ATOM    747 1HG  GLU A  54      -3.098  35.148 -74.345  1.00  0.00              
ATOM    748 2HG  GLU A  54      -2.568  34.205 -75.756  1.00  0.00              
ATOM    749  N   TRP A  55      -1.438  39.035 -76.731  1.00  6.79              
ATOM    750  CA  TRP A  55      -0.602  40.155 -77.130  1.00  7.32              
ATOM    751  C   TRP A  55      -0.061  40.884 -75.913  1.00  8.04              
ATOM    752  O   TRP A  55      -0.812  41.223 -75.000  1.00  8.18              
ATOM    753  CB  TRP A  55      -1.389  41.198 -77.933  1.00  8.29              
ATOM    754  CG  TRP A  55      -1.985  40.739 -79.215  1.00  7.36              
ATOM    755  CD1 TRP A  55      -3.303  40.467 -79.457  1.00  7.63              
ATOM    756  CD2 TRP A  55      -1.298  40.523 -80.451  1.00  6.84              
ATOM    757  NE1 TRP A  55      -3.479  40.099 -80.768  1.00  8.32              
ATOM    758  CE2 TRP A  55      -2.264  40.121 -81.400  1.00  7.39              
ATOM    759  CE3 TRP A  55       0.041  40.631 -80.850  1.00  7.91              
ATOM    760  CZ2 TRP A  55      -1.933  39.825 -82.725  1.00  8.93              
ATOM    761  CZ3 TRP A  55       0.368  40.339 -82.171  1.00  9.37              
ATOM    762  CH2 TRP A  55      -0.617  39.938 -83.090  1.00  9.69              
ATOM    763  H   TRP A  55      -2.251  39.208 -76.157  1.00  0.00              
ATOM    764  HA  TRP A  55       0.218  39.800 -77.755  1.00  0.00              
ATOM    765 1HB  TRP A  55      -2.230  41.569 -77.347  1.00  0.00              
ATOM    766 2HB  TRP A  55      -0.740  42.031 -78.205  1.00  0.00              
ATOM    767  HD1 TRP A  55      -3.990  40.575 -78.620  1.00  0.00              
ATOM    768  HE1 TRP A  55      -4.359  39.852 -81.197  1.00  0.00              
ATOM    769  HE3 TRP A  55       0.841  40.936 -80.176  1.00  0.00              
ATOM    770  HZ2 TRP A  55      -2.725  39.521 -83.410  1.00  0.00              
ATOM    771  HZ3 TRP A  55       1.411  40.429 -82.476  1.00  0.00              
ATOM    772  HH2 TRP A  55      -0.325  39.712 -84.116  1.00  0.00              
ATOM    773  N   TRP A  56       1.244  41.116 -75.894  1.00  8.08              
ATOM    774  CA  TRP A  56       1.845  41.919 -74.838  1.00  8.45              
ATOM    775  C   TRP A  56       3.194  42.403 -75.323  1.00  8.09              
ATOM    776  O   TRP A  56       3.718  41.926 -76.333  1.00  8.69              
ATOM    777  CB  TRP A  56       1.961  41.160 -73.502  1.00  9.65              
ATOM    778  CG  TRP A  56       3.083  40.186 -73.382  1.00 10.11              
ATOM    779  CD1 TRP A  56       4.343  40.430 -72.912  1.00 14.07              
ATOM    780  CD2 TRP A  56       3.032  38.791 -73.692  1.00 13.77              
ATOM    781  NE1 TRP A  56       5.079  39.268 -72.906  1.00 14.06              
ATOM    782  CE2 TRP A  56       4.298  38.247 -73.382  1.00 13.50              
ATOM    783  CE3 TRP A  56       2.037  37.946 -74.202  1.00 13.85              
ATOM    784  CZ2 TRP A  56       4.595  36.888 -73.564  1.00 14.46              
ATOM    785  CZ3 TRP A  56       2.331  36.597 -74.383  1.00 13.07              
ATOM    786  CH2 TRP A  56       3.600  36.082 -74.065  1.00 13.70              
ATOM    787  H   TRP A  56       1.835  40.734 -76.618  1.00  0.00              
ATOM    788  HA  TRP A  56       1.238  42.806 -74.657  1.00  0.00              
ATOM    789 1HB  TRP A  56       2.108  41.862 -72.681  1.00  0.00              
ATOM    790 2HB  TRP A  56       1.059  40.575 -73.323  1.00  0.00              
ATOM    791  HD1 TRP A  56       4.572  41.455 -72.625  1.00  0.00              
ATOM    792  HE1 TRP A  56       6.038  39.180 -72.602  1.00  0.00              
ATOM    793  HE3 TRP A  56       1.039  38.296 -74.463  1.00  0.00              
ATOM    794  HZ2 TRP A  56       5.590  36.527 -73.303  1.00  0.00              
ATOM    795  HZ3 TRP A  56       1.550  35.948 -74.779  1.00  0.00              
ATOM    796  HH2 TRP A  56       3.798  35.021 -74.220  1.00  0.00              
ATOM    797  N   THR A  57       3.728  43.393 -74.625  1.00  8.58              
ATOM    798  CA  THR A  57       5.016  43.962 -74.962  1.00  9.74              
ATOM    799  C   THR A  57       5.970  43.615 -73.829  1.00  9.09              
ATOM    800  O   THR A  57       5.836  44.111 -72.711  1.00 10.49              
ATOM    801  CB  THR A  57       4.901  45.484 -75.129  1.00 11.06              
ATOM    802  OG1 THR A  57       3.946  45.768 -76.162  1.00 14.06              
ATOM    803  CG2 THR A  57       6.242  46.085 -75.514  1.00 13.94              
ATOM    804  H   THR A  57       3.219  43.761 -73.834  1.00  0.00              
ATOM    805  HA  THR A  57       5.381  43.525 -75.892  1.00  0.00              
ATOM    806  HB  THR A  57       4.567  45.920 -74.187  1.00  0.00              
ATOM    807  HG1 THR A  57       3.599  44.944 -76.511  1.00  0.00              
ATOM    808 1HG2 THR A  57       6.137  47.164 -75.627  1.00  0.00              
ATOM    809 2HG2 THR A  57       6.974  45.870 -74.735  1.00  0.00              
ATOM    810 3HG2 THR A  57       6.576  45.652 -76.456  1.00  0.00              
ATOM    811  N   HIS A  58       6.920  42.737 -74.132  1.00 12.95              
ATOM    812  CA  HIS A  58       7.898  42.270 -73.156  1.00 15.64              
ATOM    813  C   HIS A  58       8.617  43.368 -72.385  1.00 12.45              
ATOM    814  O   HIS A  58       8.640  43.354 -71.154  1.00 13.42              
ATOM    815  CB  HIS A  58       8.949  41.391 -73.838  1.00 20.08              
ATOM    816  CG  HIS A  58      10.052  40.954 -72.924  1.00 26.32              
ATOM    817  ND1 HIS A  58       9.852  40.067 -71.887  1.00 29.42              
ATOM    818  CD2 HIS A  58      11.359  41.303 -72.871  1.00 29.08              
ATOM    819  CE1 HIS A  58      10.988  39.889 -71.237  1.00 28.37              
ATOM    820  NE2 HIS A  58      11.918  40.628 -71.814  1.00 31.99              
ATOM    821  H   HIS A  58       6.961  42.383 -75.077  1.00  0.00              
ATOM    822  HA  HIS A  58       7.396  41.686 -72.385  1.00  0.00              
ATOM    823 1HB  HIS A  58       8.486  40.482 -74.224  1.00  0.00              
ATOM    824 2HB  HIS A  58       9.419  41.935 -74.657  1.00  0.00              
ATOM    825  HD2 HIS A  58      11.971  41.971 -73.478  1.00  0.00              
ATOM    826  HE1 HIS A  58      11.037  39.219 -70.379  1.00  0.00              
ATOM    827  HE2 HIS A  58      12.885  40.692 -71.531  1.00  0.00              
ATOM    828  N   SER A  59       9.205  44.315 -73.106  1.00 13.81              
ATOM    829  CA  SER A  59       9.954  45.388 -72.468  1.00 11.90              
ATOM    830  C   SER A  59       9.129  46.171 -71.460  1.00 11.41              
ATOM    831  O   SER A  59       9.653  46.613 -70.434  1.00 13.39              
ATOM    832  CB  SER A  59      10.523  46.344 -73.523  1.00 13.87              
ATOM    833  OG  SER A  59       9.506  47.134 -74.113  1.00 13.20              
ATOM    834  H   SER A  59       9.135  44.296 -74.113  1.00  0.00              
ATOM    835  HA  SER A  59      10.865  45.046 -71.975  1.00  0.00              
ATOM    836 1HB  SER A  59      11.252  46.997 -73.044  1.00  0.00              
ATOM    837 2HB  SER A  59      11.016  45.757 -74.297  1.00  0.00              
ATOM    838  HG  SER A  59       8.658  46.905 -73.725  1.00  0.00              
ATOM    839  N   ALA A  60       7.842  46.336 -71.745  1.00 11.61              
ATOM    840  CA  ALA A  60       6.947  47.081 -70.870  1.00 12.55              
ATOM    841  C   ALA A  60       6.348  46.221 -69.764  1.00 12.45              
ATOM    842  O   ALA A  60       5.770  46.745 -68.810  1.00 15.46              
ATOM    843  CB  ALA A  60       5.832  47.710 -71.695  1.00 13.67              
ATOM    844  H   ALA A  60       7.475  45.932 -72.595  1.00  0.00              
ATOM    845  HA  ALA A  60       7.515  47.872 -70.381  1.00  0.00              
ATOM    846 1HB  ALA A  60       5.164  48.267 -71.038  1.00  0.00              
ATOM    847 2HB  ALA A  60       6.262  48.387 -72.433  1.00  0.00              
ATOM    848 3HB  ALA A  60       5.271  46.928 -72.204  1.00  0.00              
ATOM    849  N   GLY A  61       6.480  44.907 -69.897  1.00 13.34              
ATOM    850  CA  GLY A  61       5.932  44.006 -68.899  1.00 14.64              
ATOM    851  C   GLY A  61       4.417  44.073 -68.856  1.00 15.23              
ATOM    852  O   GLY A  61       3.808  43.890 -67.800  1.00 16.29              
ATOM    853  H   GLY A  61       6.964  44.521 -70.695  1.00  0.00              
ATOM    854 1HA  GLY A  61       6.232  42.985 -69.138  1.00  0.00              
ATOM    855 2HA  GLY A  61       6.323  44.279 -67.920  1.00  0.00              
ATOM    856  N   GLY A  62       3.798  44.335 -70.002  1.00 12.68              
ATOM    857  CA  GLY A  62       2.353  44.425 -70.034  1.00 13.15              
ATOM    858  C   GLY A  62       1.766  44.823 -71.370  1.00 10.96              
ATOM    859  O   GLY A  62       2.409  44.708 -72.418  1.00 10.29              
ATOM    860  H   GLY A  62       4.319  44.473 -70.856  1.00  0.00              
ATOM    861 1HA  GLY A  62       1.930  43.454 -69.775  1.00  0.00              
ATOM    862 2HA  GLY A  62       2.026  45.168 -69.307  1.00  0.00              
ATOM    863  N   VAL A  63       0.533  45.310 -71.314  1.00 10.87              
ATOM    864  CA  VAL A  63      -0.215  45.710 -72.495  1.00  9.70              
ATOM    865  C   VAL A  63      -0.002  47.174 -72.860  1.00 11.69              
ATOM    866  O   VAL A  63      -0.119  48.062 -72.011  1.00 12.78              
ATOM    867  CB  VAL A  63      -1.721  45.448 -72.274  1.00 10.74              
ATOM    868  CG1 VAL A  63      -2.517  45.864 -73.494  1.00 11.80              
ATOM    869  CG2 VAL A  63      -1.946  43.973 -71.974  1.00 11.49              
ATOM    870  H   VAL A  63       0.103  45.403 -70.405  1.00  0.00              
ATOM    871  HA  VAL A  63       0.123  45.170 -73.380  1.00  0.00              
ATOM    872  HB  VAL A  63      -2.054  46.010 -71.402  1.00  0.00              
ATOM    873 1HG1 VAL A  63      -3.576  45.672 -73.320  1.00  0.00              
ATOM    874 2HG1 VAL A  63      -2.367  46.927 -73.681  1.00  0.00              
ATOM    875 3HG1 VAL A  63      -2.183  45.292 -74.359  1.00  0.00              
ATOM    876 1HG2 VAL A  63      -3.009  43.791 -71.818  1.00  0.00              
ATOM    877 2HG2 VAL A  63      -1.594  43.374 -72.814  1.00  0.00              
ATOM    878 3HG2 VAL A  63      -1.395  43.696 -71.075  1.00  0.00              
ATOM    879  N   THR A  64       0.315  47.416 -74.127  1.00 10.18              
ATOM    880  CA  THR A  64       0.543  48.769 -74.624  1.00 10.55              
ATOM    881  C   THR A  64      -0.424  49.070 -75.763  1.00 10.45              
ATOM    882  O   THR A  64      -1.202  48.209 -76.175  1.00 10.71              
ATOM    883  CB  THR A  64       1.971  48.942 -75.164  1.00 11.13              
ATOM    884  OG1 THR A  64       2.137  48.125 -76.330  1.00 12.57              
ATOM    885  CG2 THR A  64       2.994  48.547 -74.106  1.00 14.50              
ATOM    886  H   THR A  64       0.400  46.637 -74.764  1.00  0.00              
ATOM    887  HA  THR A  64       0.385  49.489 -73.820  1.00  0.00              
ATOM    888  HB  THR A  64       2.121  49.985 -75.442  1.00  0.00              
ATOM    889  HG1 THR A  64       1.319  47.655 -76.510  1.00  0.00              
ATOM    890 1HG2 THR A  64       3.999  48.677 -74.507  1.00  0.00              
ATOM    891 2HG2 THR A  64       2.869  49.178 -73.226  1.00  0.00              
ATOM    892 3HG2 THR A  64       2.845  47.504 -73.829  1.00  0.00              
ATOM    893  N   GLU A  65      -0.362  50.292 -76.278  1.00 11.40              
ATOM    894  CA  GLU A  65      -1.236  50.695 -77.368  1.00 10.84              
ATOM    895  C   GLU A  65      -1.046  49.793 -78.589  1.00 10.26              
ATOM    896  O   GLU A  65      -2.008  49.479 -79.291  1.00 10.41              
ATOM    897  CB  GLU A  65      -0.964  52.156 -77.737  1.00 14.51              
ATOM    898  CG  GLU A  65      -2.119  52.851 -78.438  1.00 22.61              
ATOM    899  CD  GLU A  65      -3.419  52.757 -77.653  1.00 24.07              
ATOM    900  OE1 GLU A  65      -3.367  52.723 -76.406  1.00 25.09              
ATOM    901  OE2 GLU A  65      -4.497  52.732 -78.281  1.00 31.76              
ATOM    902  H   GLU A  65       0.303  50.957 -75.909  1.00  0.00              
ATOM    903  HA  GLU A  65      -2.278  50.594 -77.063  1.00  0.00              
ATOM    904 1HB  GLU A  65      -0.734  52.681 -76.810  1.00  0.00              
ATOM    905 2HB  GLU A  65      -0.088  52.163 -78.386  1.00  0.00              
ATOM    906 1HG  GLU A  65      -1.922  53.899 -78.663  1.00  0.00              
ATOM    907 2HG  GLU A  65      -2.226  52.295 -79.368  1.00  0.00              
ATOM    908  N   LYS A  66       0.189  49.371 -78.844  1.00 10.38              
ATOM    909  CA  LYS A  66       0.452  48.502 -79.987  1.00  9.51              
ATOM    910  C   LYS A  66      -0.304  47.185 -79.837  1.00  7.98              
ATOM    911  O   LYS A  66      -0.820  46.642 -80.813  1.00  8.78              
ATOM    912  CB  LYS A  66       1.949  48.218 -80.114  1.00 10.41              
ATOM    913  CG  LYS A  66       2.323  47.400 -81.340  1.00 12.25              
ATOM    914  CD  LYS A  66       1.998  48.147 -82.623  1.00 13.63              
ATOM    915  CE  LYS A  66       2.525  47.401 -83.839  1.00 16.67              
ATOM    916  NZ  LYS A  66       2.244  48.141 -85.100  1.00 26.79              
ATOM    917  H   LYS A  66       0.957  49.648 -78.249  1.00  0.00              
ATOM    918  HA  LYS A  66       0.112  48.985 -80.904  1.00  0.00              
ATOM    919 1HB  LYS A  66       2.455  49.183 -80.150  1.00  0.00              
ATOM    920 2HB  LYS A  66       2.251  47.684 -79.213  1.00  0.00              
ATOM    921 1HG  LYS A  66       3.392  47.189 -81.302  1.00  0.00              
ATOM    922 2HG  LYS A  66       1.768  46.463 -81.314  1.00  0.00              
ATOM    923 1HD  LYS A  66       0.915  48.253 -82.699  1.00  0.00              
ATOM    924 2HD  LYS A  66       2.455  49.135 -82.575  1.00  0.00              
ATOM    925 1HE  LYS A  66       3.600  47.272 -83.722  1.00  0.00              
ATOM    926 2HE  LYS A  66       2.045  46.423 -83.874  1.00  0.00              
ATOM    927 1HZ  LYS A  66       2.606  47.618 -85.885  1.00  0.00              
ATOM    928 2HZ  LYS A  66       1.246  48.260 -85.206  1.00  0.00              
ATOM    929 3HZ  LYS A  66       2.689  49.047 -85.065  1.00  0.00              
ATOM    930  N   ASP A  67      -0.358  46.666 -78.616  1.00  7.75              
ATOM    931  CA  ASP A  67      -1.063  45.418 -78.369  1.00  7.46              
ATOM    932  C   ASP A  67      -2.549  45.575 -78.656  1.00  8.01              
ATOM    933  O   ASP A  67      -3.173  44.689 -79.239  1.00  7.83              
ATOM    934  CB  ASP A  67      -0.827  44.979 -76.932  1.00  8.50              
ATOM    935  CG  ASP A  67       0.624  44.662 -76.676  1.00  9.02              
ATOM    936  OD1 ASP A  67       1.154  43.772 -77.371  1.00  8.77              
ATOM    937  OD2 ASP A  67       1.238  45.307 -75.799  1.00 10.57              
ATOM    938  H   ASP A  67       0.093  47.137 -77.845  1.00  0.00              
ATOM    939  HA  ASP A  67      -0.694  44.646 -79.044  1.00  0.00              
ATOM    940 1HB  ASP A  67      -1.210  45.684 -76.194  1.00  0.00              
ATOM    941 2HB  ASP A  67      -1.425  44.067 -76.910  1.00  0.00              
ATOM    942  N   ARG A  68      -3.120  46.706 -78.254  1.00  7.97              
ATOM    943  CA  ARG A  68      -4.532  46.946 -78.511  1.00  9.43              
ATOM    944  C   ARG A  68      -4.795  47.085 -80.003  1.00  8.58              
ATOM    945  O   ARG A  68      -5.838  46.652 -80.495  1.00  9.20              
ATOM    946  CB  ARG A  68      -5.004  48.175 -77.737  1.00  9.69              
ATOM    947  CG  ARG A  68      -5.103  47.938 -76.239  1.00 10.74              
ATOM    948  CD  ARG A  68      -5.734  49.119 -75.515  1.00 14.44              
ATOM    949  NE  ARG A  68      -4.771  50.176 -75.224  1.00 15.30              
ATOM    950  CZ  ARG A  68      -3.941  50.166 -74.185  1.00 19.67              
ATOM    951  NH1 ARG A  68      -3.957  49.151 -73.331  1.00 17.14              
ATOM    952  NH2 ARG A  68      -3.096  51.171 -74.000  1.00 21.18              
ATOM    953  H   ARG A  68      -2.582  47.409 -77.767  1.00  0.00              
ATOM    954  HA  ARG A  68      -5.122  46.106 -78.144  1.00  0.00              
ATOM    955 1HB  ARG A  68      -4.293  48.974 -77.943  1.00  0.00              
ATOM    956 2HB  ARG A  68      -5.981  48.447 -78.137  1.00  0.00              
ATOM    957 1HG  ARG A  68      -5.710  47.049 -76.068  1.00  0.00              
ATOM    958 2HG  ARG A  68      -4.098  47.773 -75.847  1.00  0.00              
ATOM    959 1HD  ARG A  68      -6.524  49.535 -76.139  1.00  0.00              
ATOM    960 2HD  ARG A  68      -6.159  48.771 -74.574  1.00  0.00              
ATOM    961  HE  ARG A  68      -4.584  51.034 -75.726  1.00  0.00              
ATOM    962 1HH1 ARG A  68      -4.601  48.385 -73.472  1.00  0.00              
ATOM    963 2HH1 ARG A  68      -3.325  49.148 -72.543  1.00  0.00              
ATOM    964 1HH2 ARG A  68      -3.085  51.944 -74.651  1.00  0.00              
ATOM    965 2HH2 ARG A  68      -2.468  51.160 -73.210  1.00  0.00              
ATOM    966  N   GLU A  69      -3.851  47.682 -80.723  1.00  9.07              
ATOM    967  CA  GLU A  69      -3.989  47.822 -82.164  1.00  9.41              
ATOM    968  C   GLU A  69      -3.985  46.428 -82.790  1.00  9.13              
ATOM    969  O   GLU A  69      -4.800  46.126 -83.658  1.00  9.77              
ATOM    970  CB  GLU A  69      -2.832  48.637 -82.742  1.00 10.71              
ATOM    971  CG  GLU A  69      -2.864  48.731 -84.256  1.00 17.86              
ATOM    972  CD  GLU A  69      -1.643  49.413 -84.835  1.00 24.64              
ATOM    973  OE1 GLU A  69      -1.610  49.608 -86.067  1.00 28.09              
ATOM    974  OE2 GLU A  69      -0.719  49.754 -84.068  1.00 28.99              
ATOM    975  H   GLU A  69      -3.025  48.045 -80.270  1.00  0.00              
ATOM    976  HA  GLU A  69      -4.923  48.333 -82.398  1.00  0.00              
ATOM    977 1HB  GLU A  69      -2.895  49.634 -82.305  1.00  0.00              
ATOM    978 2HB  GLU A  69      -1.909  48.156 -82.417  1.00  0.00              
ATOM    979 1HG  GLU A  69      -2.983  47.766 -84.748  1.00  0.00              
ATOM    980 2HG  GLU A  69      -3.738  49.350 -84.456  1.00  0.00              
ATOM    981  N   MET A  70      -3.062  45.576 -82.349  1.00  8.74              
ATOM    982  CA  MET A  70      -2.987  44.223 -82.887  1.00  8.26              
ATOM    983  C   MET A  70      -4.262  43.438 -82.592  1.00  7.45              
ATOM    984  O   MET A  70      -4.709  42.648 -83.417  1.00  7.75              
ATOM    985  CB  MET A  70      -1.766  43.481 -82.332  1.00  8.37              
ATOM    986  CG  MET A  70      -0.434  44.125 -82.701  1.00  9.53              
ATOM    987  SD  MET A  70      -0.221  44.453 -84.477  1.00 11.04              
ATOM    988  CE  MET A  70      -0.083  42.779 -85.114  1.00 11.81              
ATOM    989  H   MET A  70      -2.404  45.859 -81.637  1.00  0.00              
ATOM    990  HA  MET A  70      -2.901  44.259 -83.973  1.00  0.00              
ATOM    991 1HB  MET A  70      -1.876  43.455 -81.249  1.00  0.00              
ATOM    992 2HB  MET A  70      -1.806  42.465 -82.726  1.00  0.00              
ATOM    993 1HG  MET A  70      -0.355  45.072 -82.167  1.00  0.00              
ATOM    994 2HG  MET A  70       0.366  43.458 -82.379  1.00  0.00              
ATOM    995 1HE  MET A  70       0.052  42.810 -86.195  1.00  0.00              
ATOM    996 2HE  MET A  70       0.774  42.284 -84.655  1.00  0.00              
ATOM    997 3HE  MET A  70      -0.992  42.224 -84.878  1.00  0.00              
ATOM    998  N   ALA A  71      -4.846  43.656 -81.419  1.00  7.25              
ATOM    999  CA  ALA A  71      -6.081  42.973 -81.058  1.00  8.28              
ATOM   1000  C   ALA A  71      -7.203  43.381 -82.019  1.00  7.95              
ATOM   1001  O   ALA A  71      -7.959  42.541 -82.503  1.00  8.41              
ATOM   1002  CB  ALA A  71      -6.464  43.316 -79.627  1.00  8.51              
ATOM   1003  H   ALA A  71      -4.432  44.304 -80.764  1.00  0.00              
ATOM   1004  HA  ALA A  71      -5.920  41.897 -81.131  1.00  0.00              
ATOM   1005 1HB  ALA A  71      -7.388  42.801 -79.366  1.00  0.00              
ATOM   1006 2HB  ALA A  71      -5.669  43.000 -78.951  1.00  0.00              
ATOM   1007 3HB  ALA A  71      -6.611  44.391 -79.538  1.00  0.00              
ATOM   1008  N   ARG A  72      -7.305  44.674 -82.302  1.00  8.75              
ATOM   1009  CA  ARG A  72      -8.344  45.148 -83.207  1.00 10.82              
ATOM   1010  C   ARG A  72      -8.124  44.626 -84.625  1.00  9.64              
ATOM   1011  O   ARG A  72      -9.082  44.251 -85.311  1.00 10.99              
ATOM   1012  CB  ARG A  72      -8.390  46.676 -83.210  1.00 15.98              
ATOM   1013  CG  ARG A  72      -8.939  47.281 -81.933  1.00 18.40              
ATOM   1014  CD  ARG A  72      -9.174  48.772 -82.103  1.00 22.85              
ATOM   1015  NE  ARG A  72      -7.929  49.530 -82.107  1.00 27.71              
ATOM   1016  CZ  ARG A  72      -7.273  49.881 -81.006  1.00 24.84              
ATOM   1017  NH1 ARG A  72      -7.747  49.546 -79.809  1.00 27.69              
ATOM   1018  NH2 ARG A  72      -6.148  50.567 -81.107  1.00 26.13              
ATOM   1019  H   ARG A  72      -6.666  45.341 -81.894  1.00  0.00              
ATOM   1020  HA  ARG A  72      -9.321  44.814 -82.855  1.00  0.00              
ATOM   1021 1HB  ARG A  72      -7.371  47.025 -83.372  1.00  0.00              
ATOM   1022 2HB  ARG A  72      -9.014  46.973 -84.053  1.00  0.00              
ATOM   1023 1HG  ARG A  72      -9.879  46.785 -81.690  1.00  0.00              
ATOM   1024 2HG  ARG A  72      -8.220  47.109 -81.131  1.00  0.00              
ATOM   1025 1HD  ARG A  72      -9.688  48.944 -83.048  1.00  0.00              
ATOM   1026 2HD  ARG A  72      -9.795  49.128 -81.282  1.00  0.00              
ATOM   1027  HE  ARG A  72      -7.395  49.889 -82.888  1.00  0.00              
ATOM   1028 1HH1 ARG A  72      -8.608  49.023 -79.738  1.00  0.00              
ATOM   1029 2HH1 ARG A  72      -7.244  49.816 -78.976  1.00  0.00              
ATOM   1030 1HH2 ARG A  72      -5.794  50.820 -82.020  1.00  0.00              
ATOM   1031 2HH2 ARG A  72      -5.648  50.836 -80.273  1.00  0.00              
ATOM   1032  N   LEU A  73      -6.869  44.583 -85.063  1.00  8.78              
ATOM   1033  CA  LEU A  73      -6.567  44.088 -86.400  1.00 10.63              
ATOM   1034  C   LEU A  73      -6.839  42.586 -86.475  1.00  9.29              
ATOM   1035  O   LEU A  73      -7.209  42.071 -87.532  1.00 10.57              
ATOM   1036  CB  LEU A  73      -5.115  44.405 -86.765  1.00 11.44              
ATOM   1037  CG  LEU A  73      -4.829  45.902 -86.951  1.00 12.49              
ATOM   1038  CD1 LEU A  73      -3.344  46.127 -87.151  1.00 13.66              
ATOM   1039  CD2 LEU A  73      -5.621  46.435 -88.142  1.00 17.12              
ATOM   1040  H   LEU A  73      -6.112  44.894 -84.471  1.00  0.00              
ATOM   1041  HA  LEU A  73      -7.226  44.566 -87.124  1.00  0.00              
ATOM   1042 1HB  LEU A  73      -4.622  44.031 -85.869  1.00  0.00              
ATOM   1043 2HB  LEU A  73      -4.782  43.831 -87.629  1.00  0.00              
ATOM   1044  HG  LEU A  73      -5.189  46.414 -86.058  1.00  0.00              
ATOM   1045 1HD1 LEU A  73      -3.151  47.192 -87.282  1.00  0.00              
ATOM   1046 2HD1 LEU A  73      -2.800  45.766 -86.278  1.00  0.00              
ATOM   1047 3HD1 LEU A  73      -3.010  45.587 -88.036  1.00  0.00              
ATOM   1048 1HD2 LEU A  73      -5.415  47.498 -88.269  1.00  0.00              
ATOM   1049 2HD2 LEU A  73      -5.328  45.898 -89.044  1.00  0.00              
ATOM   1050 3HD2 LEU A  73      -6.687  46.292 -87.964  1.00  0.00              
ATOM   1051  N   THR A  74      -6.672  41.888 -85.353  1.00  9.07              
ATOM   1052  CA  THR A  74      -6.934  40.453 -85.304  1.00  8.88              
ATOM   1053  C   THR A  74      -8.434  40.215 -85.500  1.00  8.96              
ATOM   1054  O   THR A  74      -8.842  39.360 -86.289  1.00  9.81              
ATOM   1055  CB  THR A  74      -6.480  39.846 -83.954  1.00  7.82              
ATOM   1056  OG1 THR A  74      -5.051  39.932 -83.845  1.00  9.20              
ATOM   1057  CG2 THR A  74      -6.886  38.388 -83.858  1.00  9.54              
ATOM   1058  H   THR A  74      -6.357  42.360 -84.517  1.00  0.00              
ATOM   1059  HA  THR A  74      -6.400  39.953 -86.112  1.00  0.00              
ATOM   1060  HB  THR A  74      -6.944  40.404 -83.141  1.00  0.00              
ATOM   1061  HG1 THR A  74      -4.695  40.347 -84.634  1.00  0.00              
ATOM   1062 1HG2 THR A  74      -6.557  37.982 -82.901  1.00  0.00              
ATOM   1063 2HG2 THR A  74      -7.970  38.307 -83.935  1.00  0.00              
ATOM   1064 3HG2 THR A  74      -6.422  37.828 -84.669  1.00  0.00              
ATOM   1065  N   ASP A  75      -9.260  40.971 -84.784  1.00  9.24              
ATOM   1066  CA  ASP A  75     -10.706  40.821 -84.927  1.00  9.36              
ATOM   1067  C   ASP A  75     -11.162  41.159 -86.335  1.00  9.96              
ATOM   1068  O   ASP A  75     -12.089  40.540 -86.859  1.00 12.18              
ATOM   1069  CB  ASP A  75     -11.456  41.727 -83.952  1.00  9.68              
ATOM   1070  CG  ASP A  75     -11.512  41.162 -82.556  1.00 10.15              
ATOM   1071  OD1 ASP A  75     -11.440  39.926 -82.404  1.00 14.49              
ATOM   1072  OD2 ASP A  75     -11.651  41.958 -81.607  1.00 11.89              
ATOM   1073  H   ASP A  75      -8.898  41.655 -84.135  1.00  0.00              
ATOM   1074  HA  ASP A  75     -10.992  39.789 -84.723  1.00  0.00              
ATOM   1075 1HB  ASP A  75     -11.081  42.750 -83.934  1.00  0.00              
ATOM   1076 2HB  ASP A  75     -12.449  41.711 -84.401  1.00  0.00              
ATOM   1077  N   ALA A  76     -10.518  42.151 -86.936  1.00 11.21              
ATOM   1078  CA  ALA A  76     -10.876  42.572 -88.282  1.00 11.39              
ATOM   1079  C   ALA A  76     -10.738  41.429 -89.286  1.00 13.70              
ATOM   1080  O   ALA A  76     -11.451  41.390 -90.291  1.00 14.96              
ATOM   1081  CB  ALA A  76     -10.012  43.750 -88.700  1.00 15.05              
ATOM   1082  H   ALA A  76      -9.766  42.625 -86.456  1.00  0.00              
ATOM   1083  HA  ALA A  76     -11.921  42.882 -88.285  1.00  0.00              
ATOM   1084 1HB  ALA A  76     -10.285  44.060 -89.709  1.00  0.00              
ATOM   1085 2HB  ALA A  76     -10.169  44.580 -88.010  1.00  0.00              
ATOM   1086 3HB  ALA A  76      -8.964  43.456 -88.683  1.00  0.00              
ATOM   1087  N   LEU A  77      -9.828  40.499 -89.013  1.00 12.64              
ATOM   1088  CA  LEU A  77      -9.606  39.353 -89.895  1.00 15.68              
ATOM   1089  C   LEU A  77     -10.869  38.516 -90.056  1.00 18.15              
ATOM   1090  O   LEU A  77     -11.042  37.825 -91.060  1.00 20.98              
ATOM   1091  CB  LEU A  77      -8.496  38.459 -89.338  1.00 12.97              
ATOM   1092  CG  LEU A  77      -7.094  39.049 -89.180  1.00 13.22              
ATOM   1093  CD1 LEU A  77      -6.203  38.051 -88.447  1.00 14.79              
ATOM   1094  CD2 LEU A  77      -6.517  39.378 -90.548  1.00 16.13              
ATOM   1095  H   LEU A  77      -9.275  40.587 -88.173  1.00  0.00              
ATOM   1096  HA  LEU A  77      -9.312  39.705 -90.883  1.00  0.00              
ATOM   1097 1HB  LEU A  77      -8.907  38.261 -88.350  1.00  0.00              
ATOM   1098 2HB  LEU A  77      -8.415  37.524 -89.892  1.00  0.00              
ATOM   1099  HG  LEU A  77      -7.197  39.985 -88.630  1.00  0.00              
ATOM   1100 1HD1 LEU A  77      -5.203  38.470 -88.333  1.00  0.00              
ATOM   1101 2HD1 LEU A  77      -6.622  37.844 -87.462  1.00  0.00              
ATOM   1102 3HD1 LEU A  77      -6.145  37.126 -89.020  1.00  0.00              
ATOM   1103 1HD2 LEU A  77      -5.518  39.799 -90.429  1.00  0.00              
ATOM   1104 2HD2 LEU A  77      -6.460  38.469 -91.147  1.00  0.00              
ATOM   1105 3HD2 LEU A  77      -7.158  40.103 -91.049  1.00  0.00              
ATOM   1106  N   LEU A  78     -11.746  38.572 -89.061  1.00 17.15              
ATOM   1107  CA  LEU A  78     -12.986  37.805 -89.089  1.00 18.98              
ATOM   1108  C   LEU A  78     -14.031  38.430 -90.005  1.00 23.68              
ATOM   1109  O   LEU A  78     -14.934  37.741 -90.481  1.00 25.09              
ATOM   1110  CB  LEU A  78     -13.568  37.693 -87.676  1.00 20.15              
ATOM   1111  CG  LEU A  78     -12.691  37.067 -86.588  1.00 24.00              
ATOM   1112  CD1 LEU A  78     -13.396  37.180 -85.243  1.00 26.22              
ATOM   1113  CD2 LEU A  78     -12.400  35.613 -86.923  1.00 26.76              
ATOM   1114  H   LEU A  78     -11.550  39.161 -88.264  1.00  0.00              
ATOM   1115  HA  LEU A  78     -12.788  36.804 -89.471  1.00  0.00              
ATOM   1116 1HB  LEU A  78     -13.706  38.751 -87.457  1.00  0.00              
ATOM   1117 2HB  LEU A  78     -14.536  37.193 -87.677  1.00  0.00              
ATOM   1118  HG  LEU A  78     -11.741  37.601 -86.591  1.00  0.00              
ATOM   1119 1HD1 LEU A  78     -12.773  36.735 -84.467  1.00  0.00              
ATOM   1120 2HD1 LEU A  78     -13.569  38.231 -85.010  1.00  0.00              
ATOM   1121 3HD1 LEU A  78     -14.350  36.656 -85.287  1.00  0.00              
ATOM   1122 1HD2 LEU A  78     -11.775  35.179 -86.142  1.00  0.00              
ATOM   1123 2HD2 LEU A  78     -13.337  35.060 -86.988  1.00  0.00              
ATOM   1124 3HD2 LEU A  78     -11.878  35.557 -87.878  1.00  0.00              
ATOM   1125  N   GLN A  79     -13.898  39.730 -90.255  1.00 25.78              
ATOM   1126  CA  GLN A  79     -14.850  40.458 -91.089  1.00 34.77              
ATOM   1127  C   GLN A  79     -16.276  40.035 -90.758  1.00 34.65              
ATOM   1128  O   GLN A  79     -16.997  39.497 -91.600  1.00 34.19              
ATOM   1129  CB  GLN A  79     -14.566  40.238 -92.578  1.00 40.48              
ATOM   1130  CG  GLN A  79     -13.402  41.067 -93.105  1.00 48.02              
ATOM   1131  CD  GLN A  79     -12.069  40.360 -92.979  1.00 51.44              
ATOM   1132  OE1 GLN A  79     -11.010  40.981 -93.076  1.00 53.40              
ATOM   1133  NE2 GLN A  79     -12.114  39.051 -92.782  1.00 56.42              
ATOM   1134  H   GLN A  79     -13.114  40.226 -89.855  1.00  0.00              
ATOM   1135  HA  GLN A  79     -14.785  41.524 -90.872  1.00  0.00              
ATOM   1136 1HB  GLN A  79     -14.357  39.176 -92.705  1.00  0.00              
ATOM   1137 2HB  GLN A  79     -15.480  40.494 -93.114  1.00  0.00              
ATOM   1138 1HG  GLN A  79     -13.421  41.560 -94.077  1.00  0.00              
ATOM   1139 2HG  GLN A  79     -13.467  41.818 -92.317  1.00  0.00              
ATOM   1140 1HE2 GLN A  79     -11.265  38.529 -92.691  1.00  0.00              
ATOM   1141 2HE2 GLN A  79     -12.996  38.584 -92.723  1.00  0.00              
ATOM   1142  N   ARG A  80     -16.663  40.282 -89.512  1.00 34.39              
ATOM   1143  CA  ARG A  80     -17.990  39.947 -89.014  1.00 33.15              
ATOM   1144  C   ARG A  80     -19.035  40.907 -89.569  1.00 33.21              
ATOM   1145  O   ARG A  80     -20.089  40.424 -90.033  1.00 32.65              
ATOM   1146  OXT ARG A  80     -18.791  42.131 -89.522  1.00 37.67              
ATOM   1147  CB  ARG A  80     -17.993  40.002 -87.487  1.00 31.79              
ATOM   1148  CG  ARG A  80     -17.056  38.999 -86.834  1.00 28.44              
ATOM   1149  CD  ARG A  80     -16.795  39.358 -85.383  1.00 29.51              
ATOM   1150  NE  ARG A  80     -16.051  40.609 -85.268  1.00 22.61              
ATOM   1151  CZ  ARG A  80     -15.731  41.188 -84.115  1.00 22.15              
ATOM   1152  NH1 ARG A  80     -16.089  40.629 -82.968  1.00 27.52              
ATOM   1153  NH2 ARG A  80     -15.052  42.326 -84.111  1.00 22.08              
ATOM   1154  H   ARG A  80     -16.001  40.722 -88.889  1.00  0.00              
ATOM   1155  HA  ARG A  80     -18.240  38.922 -89.290  1.00  0.00              
ATOM   1156 1HB  ARG A  80     -17.705  41.014 -87.204  1.00  0.00              
ATOM   1157 2HB  ARG A  80     -19.017  39.812 -87.164  1.00  0.00              
ATOM   1158 1HG  ARG A  80     -17.513  38.011 -86.889  1.00  0.00              
ATOM   1159 2HG  ARG A  80     -16.115  38.995 -87.385  1.00  0.00              
ATOM   1160 1HD  ARG A  80     -17.749  39.465 -84.868  1.00  0.00              
ATOM   1161 2HD  ARG A  80     -16.219  38.559 -84.919  1.00  0.00              
ATOM   1162  HE  ARG A  80     -15.678  41.206 -85.994  1.00  0.00              
ATOM   1163 1HH1 ARG A  80     -16.606  39.761 -82.972  1.00  0.00              
ATOM   1164 2HH1 ARG A  80     -15.844  41.073 -82.095  1.00  0.00              
ATOM   1165 1HH2 ARG A  80     -14.779  42.751 -84.987  1.00  0.00              
ATOM   1166 2HH2 ARG A  80     -14.811  42.764 -83.234  1.00  0.00              
ATOM   1167  N   LYS B  10      -0.838  15.465 -67.579  1.00 23.61              
ATOM   1168  CA  LYS B  10       0.121  14.485 -68.077  1.00 19.49              
ATOM   1169  C   LYS B  10       0.185  14.565 -69.603  1.00 12.64              
ATOM   1170  O   LYS B  10      -0.710  14.081 -70.294  1.00 12.85              
ATOM   1171  CB  LYS B  10      -0.307  13.085 -67.641  1.00 27.71              
ATOM   1172  CG  LYS B  10       0.743  12.014 -67.857  1.00 35.53              
ATOM   1173  CD  LYS B  10       1.989  12.292 -67.034  1.00 43.10              
ATOM   1174  CE  LYS B  10       2.969  11.140 -67.134  1.00 44.49              
ATOM   1175  NZ  LYS B  10       3.291  10.827 -68.551  1.00 48.88              
ATOM   1176 1H   LYS B  10      -1.633  15.164 -67.052  1.00  0.00              
ATOM   1177 2H   LYS B  10      -0.538  16.184 -66.953  1.00  0.00              
ATOM   1178 3H   LYS B  10      -1.329  16.054 -68.220  1.00  0.00              
ATOM   1179  HA  LYS B  10       1.111  14.698 -67.671  1.00  0.00              
ATOM   1180 1HB  LYS B  10      -0.554  13.142 -66.581  1.00  0.00              
ATOM   1181 2HB  LYS B  10      -1.203  12.833 -68.208  1.00  0.00              
ATOM   1182 1HG  LYS B  10       0.321  11.051 -67.566  1.00  0.00              
ATOM   1183 2HG  LYS B  10       1.002  11.991 -68.915  1.00  0.00              
ATOM   1184 1HD  LYS B  10       2.454  13.206 -67.406  1.00  0.00              
ATOM   1185 2HD  LYS B  10       1.694  12.434 -65.994  1.00  0.00              
ATOM   1186 1HE  LYS B  10       3.878  11.417 -66.602  1.00  0.00              
ATOM   1187 2HE  LYS B  10       2.521  10.268 -66.657  1.00  0.00              
ATOM   1188 1HZ  LYS B  10       3.944  10.057 -68.586  1.00  0.00              
ATOM   1189 2HZ  LYS B  10       2.445  10.573 -69.041  1.00  0.00              
ATOM   1190 3HZ  LYS B  10       3.703  11.638 -68.989  1.00  0.00              
ATOM   1191  N   ARG B  11       1.250  15.170 -70.122  1.00 10.27              
ATOM   1192  CA  ARG B  11       1.403  15.342 -71.562  1.00 10.62              
ATOM   1193  C   ARG B  11       2.846  15.161 -71.999  1.00 10.19              
ATOM   1194  O   ARG B  11       3.772  15.323 -71.205  1.00  9.91              
ATOM   1195  CB  ARG B  11       0.930  16.738 -71.945  1.00 14.21              
ATOM   1196  CG  ARG B  11       1.656  17.818 -71.164  1.00 23.24              
ATOM   1197  CD  ARG B  11       0.945  19.147 -71.244  1.00 31.44              
ATOM   1198  NE  ARG B  11       1.725  20.223 -70.636  1.00 27.17              
ATOM   1199  CZ  ARG B  11       2.033  20.295 -69.346  1.00 37.04              
ATOM   1200  NH1 ARG B  11       1.629  19.351 -68.507  1.00 33.69              
ATOM   1201  NH2 ARG B  11       2.745  21.318 -68.891  1.00 39.44              
ATOM   1202  H   ARG B  11       1.970  15.519 -69.506  1.00  0.00              
ATOM   1203  HA  ARG B  11       0.762  14.634 -72.088  1.00  0.00              
ATOM   1204 1HB  ARG B  11       1.106  16.852 -73.014  1.00  0.00              
ATOM   1205 2HB  ARG B  11      -0.141  16.776 -71.747  1.00  0.00              
ATOM   1206 1HG  ARG B  11       1.719  17.509 -70.120  1.00  0.00              
ATOM   1207 2HG  ARG B  11       2.661  17.924 -71.573  1.00  0.00              
ATOM   1208 1HD  ARG B  11       0.769  19.392 -72.291  1.00  0.00              
ATOM   1209 2HD  ARG B  11      -0.009  19.070 -70.724  1.00  0.00              
ATOM   1210  HE  ARG B  11       2.137  21.042 -71.064  1.00  0.00              
ATOM   1211 1HH1 ARG B  11       1.085  18.573 -68.851  1.00  0.00              
ATOM   1212 2HH1 ARG B  11       1.868  19.414 -67.528  1.00  0.00              
ATOM   1213 1HH2 ARG B  11       3.051  22.040 -69.529  1.00  0.00              
ATOM   1214 2HH2 ARG B  11       2.977  21.371 -67.910  1.00  0.00              
ATOM   1215  N   LEU B  12       3.018  14.828 -73.274  1.00  8.68              
ATOM   1216  CA  LEU B  12       4.329  14.624 -73.881  1.00  8.99              
ATOM   1217  C   LEU B  12       4.649  15.950 -74.559  1.00 10.37              
ATOM   1218  O   LEU B  12       3.973  16.340 -75.516  1.00 12.43              
ATOM   1219  CB  LEU B  12       4.227  13.493 -74.896  1.00 12.34              
ATOM   1220  CG  LEU B  12       5.493  12.887 -75.487  1.00 12.53              
ATOM   1221  CD1 LEU B  12       6.456  12.464 -74.388  1.00 13.59              
ATOM   1222  CD2 LEU B  12       5.086  11.697 -76.337  1.00 13.32              
ATOM   1223  H   LEU B  12       2.190  14.713 -73.841  1.00  0.00              
ATOM   1224  HA  LEU B  12       5.051  14.360 -73.109  1.00  0.00              
ATOM   1225 1HB  LEU B  12       3.745  12.740 -74.274  1.00  0.00              
ATOM   1226 2HB  LEU B  12       3.570  13.753 -75.726  1.00  0.00              
ATOM   1227  HG  LEU B  12       5.940  13.640 -76.136  1.00  0.00              
ATOM   1228 1HD1 LEU B  12       7.353  12.034 -74.835  1.00  0.00              
ATOM   1229 2HD1 LEU B  12       6.731  13.333 -73.790  1.00  0.00              
ATOM   1230 3HD1 LEU B  12       5.977  11.721 -73.751  1.00  0.00              
ATOM   1231 1HD2 LEU B  12       5.975  11.242 -76.775  1.00  0.00              
ATOM   1232 2HD2 LEU B  12       4.571  10.964 -75.715  1.00  0.00              
ATOM   1233 3HD2 LEU B  12       4.419  12.029 -77.133  1.00  0.00              
ATOM   1234  N   VAL B  13       5.697  16.618 -74.088  1.00  8.86              
ATOM   1235  CA  VAL B  13       6.037  17.952 -74.557  1.00 10.60              
ATOM   1236  C   VAL B  13       7.471  18.139 -75.027  1.00  8.62              
ATOM   1237  O   VAL B  13       8.405  17.549 -74.479  1.00  9.56              
ATOM   1238  CB  VAL B  13       5.782  18.978 -73.425  1.00  9.31              
ATOM   1239  CG1 VAL B  13       5.917  20.398 -73.950  1.00 11.03              
ATOM   1240  CG2 VAL B  13       4.411  18.750 -72.814  1.00  6.90              
ATOM   1241  H   VAL B  13       6.274  16.183 -73.382  1.00  0.00              
ATOM   1242  HA  VAL B  13       5.454  18.223 -75.438  1.00  0.00              
ATOM   1243  HB  VAL B  13       6.515  18.822 -72.634  1.00  0.00              
ATOM   1244 1HG1 VAL B  13       5.735  21.104 -73.140  1.00  0.00              
ATOM   1245 2HG1 VAL B  13       6.923  20.547 -74.341  1.00  0.00              
ATOM   1246 3HG1 VAL B  13       5.190  20.563 -74.745  1.00  0.00              
ATOM   1247 1HG2 VAL B  13       4.241  19.475 -72.019  1.00  0.00              
ATOM   1248 2HG2 VAL B  13       3.647  18.868 -73.583  1.00  0.00              
ATOM   1249 3HG2 VAL B  13       4.359  17.742 -72.402  1.00  0.00              
ATOM   1250  N   LYS B  14       7.632  18.993 -76.033  1.00  8.72              
ATOM   1251  CA  LYS B  14       8.942  19.336 -76.562  1.00  9.55              
ATOM   1252  C   LYS B  14       8.859  20.693 -77.241  1.00  8.42              
ATOM   1253  O   LYS B  14       7.859  21.020 -77.887  1.00  9.06              
ATOM   1254  CB  LYS B  14       9.433  18.293 -77.571  1.00  8.78              
ATOM   1255  CG  LYS B  14      10.800  18.630 -78.169  1.00 10.33              
ATOM   1256  CD  LYS B  14      11.326  17.514 -79.054  1.00 10.80              
ATOM   1257  CE  LYS B  14      12.598  17.937 -79.772  1.00 13.11              
ATOM   1258  NZ  LYS B  14      13.170  16.822 -80.573  1.00 14.23              
ATOM   1259  H   LYS B  14       6.811  19.416 -76.441  1.00  0.00              
ATOM   1260  HA  LYS B  14       9.667  19.387 -75.749  1.00  0.00              
ATOM   1261 1HB  LYS B  14       9.480  17.338 -77.046  1.00  0.00              
ATOM   1262 2HB  LYS B  14       8.684  18.235 -78.361  1.00  0.00              
ATOM   1263 1HG  LYS B  14      10.704  19.541 -78.761  1.00  0.00              
ATOM   1264 2HG  LYS B  14      11.502  18.800 -77.354  1.00  0.00              
ATOM   1265 1HD  LYS B  14      11.530  16.643 -78.430  1.00  0.00              
ATOM   1266 2HD  LYS B  14      10.560  17.262 -79.788  1.00  0.00              
ATOM   1267 1HE  LYS B  14      12.359  18.773 -80.427  1.00  0.00              
ATOM   1268 2HE  LYS B  14      13.322  18.259 -79.023  1.00  0.00              
ATOM   1269 1HZ  LYS B  14      14.012  17.137 -81.035  1.00  0.00              
ATOM   1270 2HZ  LYS B  14      13.390  16.047 -79.963  1.00  0.00              
ATOM   1271 3HZ  LYS B  14      12.497  16.525 -81.265  1.00  0.00              
ATOM   1272  N   THR B  15       9.904  21.493 -77.074  1.00  9.22              
ATOM   1273  CA  THR B  15       9.960  22.798 -77.709  1.00 10.04              
ATOM   1274  C   THR B  15      10.979  22.729 -78.835  1.00  9.52              
ATOM   1275  O   THR B  15      12.004  22.045 -78.728  1.00 14.01              
ATOM   1276  CB  THR B  15      10.370  23.902 -76.721  1.00 12.91              
ATOM   1277  OG1 THR B  15      11.655  23.598 -76.164  1.00 19.02              
ATOM   1278  CG2 THR B  15       9.343  24.022 -75.608  1.00 12.72              
ATOM   1279  H   THR B  15      10.676  21.194 -76.496  1.00  0.00              
ATOM   1280  HA  THR B  15       8.983  23.050 -78.121  1.00  0.00              
ATOM   1281  HB  THR B  15      10.440  24.849 -77.256  1.00  0.00              
ATOM   1282  HG1 THR B  15      11.975  22.771 -76.532  1.00  0.00              
ATOM   1283 1HG2 THR B  15       9.647  24.808 -74.917  1.00  0.00              
ATOM   1284 2HG2 THR B  15       8.371  24.269 -76.035  1.00  0.00              
ATOM   1285 3HG2 THR B  15       9.275  23.075 -75.074  1.00  0.00              
ATOM   1286  N   PHE B  16      10.674  23.420 -79.924  1.00 10.03              
ATOM   1287  CA  PHE B  16      11.533  23.470 -81.095  1.00 10.93              
ATOM   1288  C   PHE B  16      11.910  24.924 -81.328  1.00 10.09              
ATOM   1289  O   PHE B  16      11.043  25.800 -81.345  1.00 11.16              
ATOM   1290  CB  PHE B  16      10.791  22.912 -82.309  1.00 10.38              
ATOM   1291  CG  PHE B  16      10.400  21.467 -82.168  1.00  9.31              
ATOM   1292  CD1 PHE B  16       9.299  21.095 -81.395  1.00  9.69              
ATOM   1293  CD2 PHE B  16      11.142  20.474 -82.799  1.00 10.21              
ATOM   1294  CE1 PHE B  16       8.947  19.750 -81.256  1.00 11.16              
ATOM   1295  CE2 PHE B  16      10.796  19.129 -82.665  1.00 11.35              
ATOM   1296  CZ  PHE B  16       9.697  18.768 -81.892  1.00 11.37              
ATOM   1297  H   PHE B  16       9.803  23.932 -79.930  1.00  0.00              
ATOM   1298  HA  PHE B  16      12.429  22.872 -80.923  1.00  0.00              
ATOM   1299 1HB  PHE B  16       9.870  23.470 -82.475  1.00  0.00              
ATOM   1300 2HB  PHE B  16      11.420  22.979 -83.196  1.00  0.00              
ATOM   1301  HD1 PHE B  16       8.712  21.868 -80.898  1.00  0.00              
ATOM   1302  HD2 PHE B  16      12.004  20.757 -83.405  1.00  0.00              
ATOM   1303  HE1 PHE B  16       8.085  19.473 -80.650  1.00  0.00              
ATOM   1304  HE2 PHE B  16      11.386  18.361 -83.164  1.00  0.00              
ATOM   1305  HZ  PHE B  16       9.426  17.719 -81.784  1.00  0.00              
ATOM   1306  N   ALA B  17      13.204  25.178 -81.495  1.00 11.89              
ATOM   1307  CA  ALA B  17      13.708  26.531 -81.698  1.00 12.47              
ATOM   1308  C   ALA B  17      13.840  26.913 -83.165  1.00 12.07              
ATOM   1309  O   ALA B  17      14.171  26.084 -84.011  1.00 14.38              
ATOM   1310  CB  ALA B  17      15.056  26.687 -81.000  1.00 16.39              
ATOM   1311  H   ALA B  17      13.856  24.407 -81.480  1.00  0.00              
ATOM   1312  HA  ALA B  17      13.000  27.237 -81.263  1.00  0.00              
ATOM   1313 1HB  ALA B  17      15.429  27.700 -81.154  1.00  0.00              
ATOM   1314 2HB  ALA B  17      14.937  26.503 -79.932  1.00  0.00              
ATOM   1315 3HB  ALA B  17      15.765  25.973 -81.415  1.00  0.00              
ATOM   1316  N   PHE B  18      13.578  28.186 -83.451  1.00 13.47              
ATOM   1317  CA  PHE B  18      13.670  28.729 -84.800  1.00 13.21              
ATOM   1318  C   PHE B  18      14.265  30.131 -84.724  1.00 14.19              
ATOM   1319  O   PHE B  18      14.290  30.740 -83.660  1.00 12.94              
ATOM   1320  CB  PHE B  18      12.287  28.777 -85.454  1.00 14.89              
ATOM   1321  CG  PHE B  18      11.634  27.434 -85.562  1.00 14.26              
ATOM   1322  CD1 PHE B  18      10.865  26.932 -84.515  1.00 13.55              
ATOM   1323  CD2 PHE B  18      11.842  26.637 -86.682  1.00 15.89              
ATOM   1324  CE1 PHE B  18      10.318  25.653 -84.582  1.00 15.00              
ATOM   1325  CE2 PHE B  18      11.300  25.357 -86.756  1.00 18.82              
ATOM   1326  CZ  PHE B  18      10.537  24.866 -85.701  1.00 15.48              
ATOM   1327  H   PHE B  18      13.304  28.795 -82.693  1.00  0.00              
ATOM   1328  HA  PHE B  18      14.321  28.100 -85.409  1.00  0.00              
ATOM   1329 1HB  PHE B  18      11.617  29.407 -84.870  1.00  0.00              
ATOM   1330 2HB  PHE B  18      12.365  29.172 -86.466  1.00  0.00              
ATOM   1331  HD1 PHE B  18      10.692  27.553 -83.636  1.00  0.00              
ATOM   1332  HD2 PHE B  18      12.441  27.024 -87.507  1.00  0.00              
ATOM   1333  HE1 PHE B  18       9.719  25.273 -83.755  1.00  0.00              
ATOM   1334  HE2 PHE B  18      11.472  24.739 -87.637  1.00  0.00              
ATOM   1335  HZ  PHE B  18      10.114  23.864 -85.755  1.00  0.00              
ATOM   1336  N   PRO B  19      14.763  30.657 -85.854  1.00 15.59              
ATOM   1337  CA  PRO B  19      15.360  31.997 -85.877  1.00 17.01              
ATOM   1338  C   PRO B  19      14.357  33.149 -85.855  1.00 17.90              
ATOM   1339  O   PRO B  19      14.726  34.292 -85.587  1.00 19.86              
ATOM   1340  CB  PRO B  19      16.182  31.976 -87.160  1.00 18.94              
ATOM   1341  CG  PRO B  19      15.335  31.143 -88.062  1.00 18.74              
ATOM   1342  CD  PRO B  19      14.923  29.993 -87.161  1.00 18.87              
ATOM   1343  HA  PRO B  19      15.971  32.206 -84.986  1.00  0.00              
ATOM   1344 1HB  PRO B  19      16.340  32.991 -87.554  1.00  0.00              
ATOM   1345 2HB  PRO B  19      17.176  31.535 -86.995  1.00  0.00              
ATOM   1346 1HG  PRO B  19      14.472  31.713 -88.436  1.00  0.00              
ATOM   1347 2HG  PRO B  19      15.903  30.805 -88.941  1.00  0.00              
ATOM   1348 1HD  PRO B  19      13.987  29.520 -87.492  1.00  0.00              
ATOM   1349 2HD  PRO B  19      15.686  29.201 -87.122  1.00  0.00              
ATOM   1350  N   ASN B  20      13.092  32.850 -86.133  1.00 15.93              
ATOM   1351  CA  ASN B  20      12.059  33.878 -86.155  1.00 14.05              
ATOM   1352  C   ASN B  20      10.673  33.290 -85.908  1.00 13.81              
ATOM   1353  O   ASN B  20      10.542  32.161 -85.434  1.00 15.02              
ATOM   1354  CB  ASN B  20      12.076  34.597 -87.507  1.00 17.19              
ATOM   1355  CG  ASN B  20      12.019  33.634 -88.674  1.00 16.84              
ATOM   1356  OD1 ASN B  20      11.284  32.647 -88.642  1.00 19.01              
ATOM   1357  ND2 ASN B  20      12.789  33.919 -89.718  1.00 23.90              
ATOM   1358  H   ASN B  20      12.838  31.893 -86.333  1.00  0.00              
ATOM   1359  HA  ASN B  20      12.252  34.613 -85.372  1.00  0.00              
ATOM   1360 1HB  ASN B  20      11.424  35.451 -87.693  1.00  0.00              
ATOM   1361 2HB  ASN B  20      13.102  34.944 -87.381  1.00  0.00              
ATOM   1362 1HD2 ASN B  20      12.790  33.317 -90.517  1.00  0.00              
ATOM   1363 2HD2 ASN B  20      13.367  34.735 -89.705  1.00  0.00              
ATOM   1364  N   HIS B  21       9.641  34.065 -86.227  1.00  0.00              
ATOM   1365  CA  HIS B  21       8.260  33.628 -86.049  1.00  0.00              
ATOM   1366  C   HIS B  21       7.795  32.834 -87.266  1.00  0.00              
ATOM   1367  O   HIS B  21       7.145  31.799 -87.135  1.00  0.00              
ATOM   1368  CB  HIS B  21       7.333  34.825 -85.812  1.00  0.00              
ATOM   1369  CG  HIS B  21       5.936  34.439 -85.438  1.00  0.00              
ATOM   1370  ND1 HIS B  21       4.904  35.352 -85.375  1.00  0.00              
ATOM   1371  CD2 HIS B  21       5.400  33.241 -85.107  1.00  0.00              
ATOM   1372  CE1 HIS B  21       3.792  34.730 -85.022  1.00  0.00              
ATOM   1373  NE2 HIS B  21       4.067  33.450 -84.853  1.00  0.00              
ATOM   1374  H   HIS B  21       9.821  34.984 -86.604  1.00  0.00              
ATOM   1375  HA  HIS B  21       8.184  32.993 -85.165  1.00  0.00              
ATOM   1376 1HB  HIS B  21       7.715  35.441 -84.997  1.00  0.00              
ATOM   1377 2HB  HIS B  21       7.259  35.427 -86.717  1.00  0.00              
ATOM   1378  HD1 HIS B  21       4.951  36.317 -85.635  1.00  0.00              
ATOM   1379  HD2 HIS B  21       5.822  32.239 -85.020  1.00  0.00              
ATOM   1380  HE1 HIS B  21       2.858  35.281 -84.917  1.00  0.00              
ATOM   1381  N   ARG B  22       8.135  33.336 -88.450  1.00  0.00              
ATOM   1382  CA  ARG B  22       7.754  32.713 -89.712  1.00  0.00              
ATOM   1383  C   ARG B  22       8.088  31.223 -89.788  1.00  0.00              
ATOM   1384  O   ARG B  22       7.232  30.404 -90.130  1.00  0.00              
ATOM   1385  CB  ARG B  22       8.344  33.462 -90.898  1.00  0.00              
ATOM   1386  CG  ARG B  22       7.913  32.943 -92.261  1.00  0.00              
ATOM   1387  CD  ARG B  22       8.589  33.601 -93.408  1.00  0.00              
ATOM   1388  NE  ARG B  22      10.015  33.336 -93.501  1.00  0.00              
ATOM   1389  CZ  ARG B  22      10.552  32.197 -93.981  1.00  0.00              
ATOM   1390  NH1 ARG B  22       9.789  31.203 -94.377  1.00  0.00              
ATOM   1391  NH2 ARG B  22      11.869  32.097 -94.021  1.00  0.00              
ATOM   1392  H   ARG B  22       8.681  34.186 -88.466  1.00  0.00              
ATOM   1393  HA  ARG B  22       6.678  32.810 -89.861  1.00  0.00              
ATOM   1394 1HB  ARG B  22       8.042  34.504 -90.798  1.00  0.00              
ATOM   1395 2HB  ARG B  22       9.428  33.388 -90.813  1.00  0.00              
ATOM   1396 1HG  ARG B  22       8.131  31.876 -92.310  1.00  0.00              
ATOM   1397 2HG  ARG B  22       6.839  33.100 -92.367  1.00  0.00              
ATOM   1398 1HD  ARG B  22       8.132  33.255 -94.334  1.00  0.00              
ATOM   1399 2HD  ARG B  22       8.462  34.680 -93.322  1.00  0.00              
ATOM   1400  HE  ARG B  22      10.798  33.921 -93.239  1.00  0.00              
ATOM   1401 1HH1 ARG B  22       8.784  31.289 -94.323  1.00  0.00              
ATOM   1402 2HH1 ARG B  22      10.211  30.358 -94.734  1.00  0.00              
ATOM   1403 1HH2 ARG B  22      12.442  32.864 -93.695  1.00  0.00              
ATOM   1404 2HH2 ARG B  22      12.298  31.254 -94.375  1.00  0.00              
ATOM   1405  N   GLU B  23       9.331  30.879 -89.476  1.00 12.38              
ATOM   1406  CA  GLU B  23       9.754  29.485 -89.523  1.00 13.83              
ATOM   1407  C   GLU B  23       9.057  28.640 -88.461  1.00 11.71              
ATOM   1408  O   GLU B  23       8.803  27.452 -88.675  1.00 11.16              
ATOM   1409  CB  GLU B  23      11.274  29.376 -89.364  1.00 15.51              
ATOM   1410  CG  GLU B  23      12.062  29.977 -90.520  1.00 21.87              
ATOM   1411  CD  GLU B  23      13.503  29.503 -90.558  1.00 27.31              
ATOM   1412  OE1 GLU B  23      14.263  29.977 -91.428  1.00 35.95              
ATOM   1413  OE2 GLU B  23      13.876  28.653 -89.723  1.00 31.30              
ATOM   1414  H   GLU B  23       9.998  31.586 -89.202  1.00  0.00              
ATOM   1415  HA  GLU B  23       9.473  29.045 -90.481  1.00  0.00              
ATOM   1416 1HB  GLU B  23      11.535  29.888 -88.438  1.00  0.00              
ATOM   1417 2HB  GLU B  23      11.510  28.316 -89.272  1.00  0.00              
ATOM   1418 1HG  GLU B  23      11.611  29.793 -91.495  1.00  0.00              
ATOM   1419 2HG  GLU B  23      12.048  31.046 -90.311  1.00  0.00              
ATOM   1420  N   ALA B  24       8.753  29.253 -87.319  1.00  0.00              
ATOM   1421  CA  ALA B  24       8.062  28.552 -86.240  1.00  0.00              
ATOM   1422  C   ALA B  24       6.661  28.198 -86.731  1.00  0.00              
ATOM   1423  O   ALA B  24       6.193  27.073 -86.565  1.00  0.00              
ATOM   1424  CB  ALA B  24       7.984  29.439 -85.001  1.00  0.00              
ATOM   1425  H   ALA B  24       9.004  30.223 -87.194  1.00  0.00              
ATOM   1426  HA  ALA B  24       8.625  27.652 -85.991  1.00  0.00              
ATOM   1427 1HB  ALA B  24       7.467  28.904 -84.204  1.00  0.00              
ATOM   1428 2HB  ALA B  24       8.991  29.694 -84.672  1.00  0.00              
ATOM   1429 3HB  ALA B  24       7.438  30.350 -85.240  1.00  0.00              
ATOM   1430  N   GLY B  25       6.001  29.164 -87.359  1.00  0.00              
ATOM   1431  CA  GLY B  25       4.664  28.946 -87.887  1.00  0.00              
ATOM   1432  C   GLY B  25       4.692  27.892 -88.999  1.00  0.00              
ATOM   1433  O   GLY B  25       3.794  27.052 -89.084  1.00  0.00              
ATOM   1434  H   GLY B  25       6.434  30.069 -87.474  1.00  0.00              
ATOM   1435 1HA  GLY B  25       4.014  28.604 -87.081  1.00  0.00              
ATOM   1436 2HA  GLY B  25       4.282  29.884 -88.287  1.00  0.00              
ATOM   1437  N   ASP B  26       5.722  27.930 -89.846  1.00 12.41              
ATOM   1438  CA  ASP B  26       5.842  26.951 -90.927  1.00 12.74              
ATOM   1439  C   ASP B  26       5.885  25.537 -90.343  1.00 11.07              
ATOM   1440  O   ASP B  26       5.221  24.627 -90.836  1.00 12.29              
ATOM   1441  CB  ASP B  26       7.120  27.174 -91.751  1.00 12.81              
ATOM   1442  CG  ASP B  26       7.088  28.454 -92.575  1.00 14.97              
ATOM   1443  OD1 ASP B  26       5.984  28.934 -92.916  1.00 17.04              
ATOM   1444  OD2 ASP B  26       8.182  28.965 -92.895  1.00 17.07              
ATOM   1445  H   ASP B  26       6.432  28.641 -89.745  1.00  0.00              
ATOM   1446  HA  ASP B  26       4.987  27.036 -91.598  1.00  0.00              
ATOM   1447 1HB  ASP B  26       8.033  27.133 -91.156  1.00  0.00              
ATOM   1448 2HB  ASP B  26       7.076  26.307 -92.411  1.00  0.00              
ATOM   1449  N   PHE B  27       6.673  25.361 -89.288  1.00 10.46              
ATOM   1450  CA  PHE B  27       6.799  24.056 -88.653  1.00 11.04              
ATOM   1451  C   PHE B  27       5.475  23.633 -88.026  1.00  9.55              
ATOM   1452  O   PHE B  27       5.069  22.479 -88.135  1.00  9.97              
ATOM   1453  CB  PHE B  27       7.893  24.097 -87.589  1.00 11.88              
ATOM   1454  CG  PHE B  27       8.083  22.795 -86.867  1.00 12.55              
ATOM   1455  CD1 PHE B  27       8.580  21.680 -87.534  1.00 15.94              
ATOM   1456  CD2 PHE B  27       7.755  22.680 -85.521  1.00 15.34              
ATOM   1457  CE1 PHE B  27       8.748  20.466 -86.868  1.00 20.37              
ATOM   1458  CE2 PHE B  27       7.920  21.469 -84.847  1.00 18.20              
ATOM   1459  CZ  PHE B  27       8.417  20.364 -85.524  1.00 19.15              
ATOM   1460  H   PHE B  27       7.195  26.141 -88.916  1.00  0.00              
ATOM   1461  HA  PHE B  27       7.061  23.305 -89.399  1.00  0.00              
ATOM   1462 1HB  PHE B  27       8.851  24.344 -88.045  1.00  0.00              
ATOM   1463 2HB  PHE B  27       7.650  24.841 -86.831  1.00  0.00              
ATOM   1464  HD1 PHE B  27       8.840  21.763 -88.590  1.00  0.00              
ATOM   1465  HD2 PHE B  27       7.364  23.550 -84.991  1.00  0.00              
ATOM   1466  HE1 PHE B  27       9.139  19.601 -87.403  1.00  0.00              
ATOM   1467  HE2 PHE B  27       7.659  21.389 -83.792  1.00  0.00              
ATOM   1468  HZ  PHE B  27       8.545  19.418 -85.000  1.00  0.00              
ATOM   1469  N   MET B  28       4.798  24.575 -87.380  1.00  0.00              
ATOM   1470  CA  MET B  28       3.519  24.279 -86.756  1.00  0.00              
ATOM   1471  C   MET B  28       2.531  23.752 -87.792  1.00  0.00              
ATOM   1472  O   MET B  28       1.750  22.851 -87.512  1.00  0.00              
ATOM   1473  CB  MET B  28       2.962  25.525 -86.070  1.00  0.00              
ATOM   1474  CG  MET B  28       1.792  25.258 -85.133  1.00  0.00              
ATOM   1475  SD  MET B  28       1.172  26.760 -84.351  1.00  0.00              
ATOM   1476  CE  MET B  28       0.335  27.539 -85.728  1.00  0.00              
ATOM   1477  H   MET B  28       5.171  25.512 -87.318  1.00  0.00              
ATOM   1478  HA  MET B  28       3.669  23.509 -85.999  1.00  0.00              
ATOM   1479 1HB  MET B  28       3.782  25.971 -85.509  1.00  0.00              
ATOM   1480 2HB  MET B  28       2.647  26.208 -86.859  1.00  0.00              
ATOM   1481 1HG  MET B  28       0.991  24.799 -85.713  1.00  0.00              
ATOM   1482 2HG  MET B  28       2.126  24.564 -84.362  1.00  0.00              
ATOM   1483 1HE  MET B  28      -0.103  28.483 -85.403  1.00  0.00              
ATOM   1484 2HE  MET B  28       1.050  27.727 -86.530  1.00  0.00              
ATOM   1485 3HE  MET B  28      -0.454  26.880 -86.094  1.00  0.00              
ATOM   1486  N   ASN B  29       2.561  24.317 -88.994  1.00  0.00              
ATOM   1487  CA  ASN B  29       1.659  23.868 -90.046  1.00  0.00              
ATOM   1488  C   ASN B  29       1.962  22.439 -90.485  1.00  0.00              
ATOM   1489  O   ASN B  29       1.050  21.690 -90.825  1.00  0.00              
ATOM   1490  CB  ASN B  29       1.704  24.801 -91.242  1.00  0.00              
ATOM   1491  CG  ASN B  29       1.029  26.123 -91.004  1.00  0.00              
ATOM   1492  OD1 ASN B  29       0.046  26.216 -90.260  1.00  0.00              
ATOM   1493  ND2 ASN B  29       1.500  27.130 -91.694  1.00  0.00              
ATOM   1494  H   ASN B  29       3.211  25.065 -89.189  1.00  0.00              
ATOM   1495  HA  ASN B  29       0.634  23.847 -89.671  1.00  0.00              
ATOM   1496 1HB  ASN B  29       2.635  24.968 -91.786  1.00  0.00              
ATOM   1497 2HB  ASN B  29       1.043  24.172 -91.838  1.00  0.00              
ATOM   1498 1HD2 ASN B  29       1.099  28.041 -91.586  1.00  0.00              
ATOM   1499 2HD2 ASN B  29       2.259  26.990 -92.329  1.00  0.00              
ATOM   1500  N   ARG B  30       3.236  22.060 -90.473  1.00 10.13              
ATOM   1501  CA  ARG B  30       3.601  20.697 -90.843  1.00 10.66              
ATOM   1502  C   ARG B  30       3.110  19.736 -89.755  1.00  7.66              
ATOM   1503  O   ARG B  30       2.657  18.637 -90.057  1.00  9.29              
ATOM   1504  CB  ARG B  30       5.112  20.580 -91.019  1.00 10.53              
ATOM   1505  CG  ARG B  30       5.639  21.379 -92.205  1.00 12.23              
ATOM   1506  CD  ARG B  30       7.137  21.212 -92.361  1.00 17.00              
ATOM   1507  NE  ARG B  30       7.496  19.833 -92.670  1.00 18.24              
ATOM   1508  CZ  ARG B  30       8.719  19.331 -92.538  1.00 18.39              
ATOM   1509  NH1 ARG B  30       9.709  20.097 -92.097  1.00 26.71              
ATOM   1510  NH2 ARG B  30       8.951  18.062 -92.842  1.00 21.52              
ATOM   1511  H   ARG B  30       3.963  22.709 -90.208  1.00  0.00              
ATOM   1512  HA  ARG B  30       3.162  20.447 -91.809  1.00  0.00              
ATOM   1513 1HB  ARG B  30       5.568  20.934 -90.096  1.00  0.00              
ATOM   1514 2HB  ARG B  30       5.335  19.521 -91.152  1.00  0.00              
ATOM   1515 1HG  ARG B  30       5.139  21.030 -93.109  1.00  0.00              
ATOM   1516 2HG  ARG B  30       5.405  22.432 -92.044  1.00  0.00              
ATOM   1517 1HD  ARG B  30       7.483  21.855 -93.170  1.00  0.00              
ATOM   1518 2HD  ARG B  30       7.624  21.503 -91.431  1.00  0.00              
ATOM   1519  HE  ARG B  30       6.917  19.078 -93.013  1.00  0.00              
ATOM   1520 1HH1 ARG B  30       9.530  21.063 -91.861  1.00  0.00              
ATOM   1521 2HH1 ARG B  30      10.637  19.711 -91.999  1.00  0.00              
ATOM   1522 1HH2 ARG B  30       8.195  17.479 -93.174  1.00  0.00              
ATOM   1523 2HH2 ARG B  30       9.881  17.684 -92.741  1.00  0.00              
ATOM   1524  N   VAL B  31       3.202  20.150 -88.491  1.00  8.75              
ATOM   1525  CA  VAL B  31       2.727  19.311 -87.395  1.00  8.95              
ATOM   1526  C   VAL B  31       1.205  19.189 -87.531  1.00  8.96              
ATOM   1527  O   VAL B  31       0.633  18.136 -87.267  1.00  9.86              
ATOM   1528  CB  VAL B  31       3.093  19.908 -86.011  1.00  8.47              
ATOM   1529  CG1 VAL B  31       2.531  19.031 -84.894  1.00 10.12              
ATOM   1530  CG2 VAL B  31       4.605  20.011 -85.871  1.00 11.68              
ATOM   1531  H   VAL B  31       3.603  21.053 -88.281  1.00  0.00              
ATOM   1532  HA  VAL B  31       3.143  18.305 -87.457  1.00  0.00              
ATOM   1533  HB  VAL B  31       2.695  20.921 -85.946  1.00  0.00              
ATOM   1534 1HG1 VAL B  31       2.794  19.460 -83.927  1.00  0.00              
ATOM   1535 2HG1 VAL B  31       1.446  18.978 -84.984  1.00  0.00              
ATOM   1536 3HG1 VAL B  31       2.952  18.029 -84.972  1.00  0.00              
ATOM   1537 1HG2 VAL B  31       4.853  20.432 -84.897  1.00  0.00              
ATOM   1538 2HG2 VAL B  31       5.046  19.018 -85.961  1.00  0.00              
ATOM   1539 3HG2 VAL B  31       5.000  20.657 -86.656  1.00  0.00              
ATOM   1540  N   GLY B  32       0.557  20.269 -87.962  1.00  0.00              
ATOM   1541  CA  GLY B  32      -0.885  20.238 -88.149  1.00  0.00              
ATOM   1542  C   GLY B  32      -1.304  19.249 -89.229  1.00  0.00              
ATOM   1543  O   GLY B  32      -2.297  18.538 -89.075  1.00  0.00              
ATOM   1544  H   GLY B  32       1.061  21.121 -88.163  1.00  0.00              
ATOM   1545 1HA  GLY B  32      -1.360  19.948 -87.211  1.00  0.00              
ATOM   1546 2HA  GLY B  32      -1.228  21.231 -88.437  1.00  0.00              
ATOM   1547  N   ALA B  33      -0.549  19.196 -90.325  1.00 11.61              
ATOM   1548  CA  ALA B  33      -0.857  18.272 -91.416  1.00 12.16              
ATOM   1549  C   ALA B  33      -0.698  16.838 -90.925  1.00 11.51              
ATOM   1550  O   ALA B  33      -1.491  15.957 -91.260  1.00 12.12              
ATOM   1551  CB  ALA B  33       0.066  18.528 -92.603  1.00 13.75              
ATOM   1552  H   ALA B  33       0.253  19.805 -90.407  1.00  0.00              
ATOM   1553  HA  ALA B  33      -1.887  18.437 -91.734  1.00  0.00              
ATOM   1554 1HB  ALA B  33      -0.176  17.833 -93.407  1.00  0.00              
ATOM   1555 2HB  ALA B  33      -0.069  19.551 -92.955  1.00  0.00              
ATOM   1556 3HB  ALA B  33       1.101  18.382 -92.297  1.00  0.00              
ATOM   1557  N   LEU B  34       0.338  16.613 -90.125  1.00 11.29              
ATOM   1558  CA  LEU B  34       0.605  15.302 -89.554  1.00 11.51              
ATOM   1559  C   LEU B  34      -0.577  14.889 -88.673  1.00  9.32              
ATOM   1560  O   LEU B  34      -1.063  13.758 -88.747  1.00 11.34              
ATOM   1561  CB  LEU B  34       1.892  15.363 -88.728  1.00 12.53              
ATOM   1562  CG  LEU B  34       2.190  14.211 -87.770  1.00 12.31              
ATOM   1563  CD1 LEU B  34       2.336  12.914 -88.547  1.00 14.65              
ATOM   1564  CD2 LEU B  34       3.459  14.518 -86.985  1.00 12.44              
ATOM   1565  H   LEU B  34       0.959  17.380 -89.908  1.00  0.00              
ATOM   1566  HA  LEU B  34       0.723  14.572 -90.354  1.00  0.00              
ATOM   1567 1HB  LEU B  34       2.622  15.349 -89.536  1.00  0.00              
ATOM   1568 2HB  LEU B  34       1.976  16.301 -88.179  1.00  0.00              
ATOM   1569  HG  LEU B  34       1.364  14.157 -87.061  1.00  0.00              
ATOM   1570 1HD1 LEU B  34       2.548  12.098 -87.857  1.00  0.00              
ATOM   1571 2HD1 LEU B  34       1.410  12.704 -89.082  1.00  0.00              
ATOM   1572 3HD1 LEU B  34       3.154  13.007 -89.260  1.00  0.00              
ATOM   1573 1HD2 LEU B  34       3.671  13.696 -86.301  1.00  0.00              
ATOM   1574 2HD2 LEU B  34       4.294  14.641 -87.675  1.00  0.00              
ATOM   1575 3HD2 LEU B  34       3.322  15.437 -86.415  1.00  0.00              
ATOM   1576  N   ALA B  35      -1.038  15.821 -87.844  1.00 10.08              
ATOM   1577  CA  ALA B  35      -2.160  15.575 -86.945  1.00 10.55              
ATOM   1578  C   ALA B  35      -3.413  15.174 -87.720  1.00 10.34              
ATOM   1579  O   ALA B  35      -4.149  14.277 -87.310  1.00 12.26              
ATOM   1580  CB  ALA B  35      -2.437  16.822 -86.110  1.00 10.47              
ATOM   1581  H   ALA B  35      -0.594  16.728 -87.840  1.00  0.00              
ATOM   1582  HA  ALA B  35      -1.899  14.754 -86.277  1.00  0.00              
ATOM   1583 1HB  ALA B  35      -3.276  16.631 -85.441  1.00  0.00              
ATOM   1584 2HB  ALA B  35      -1.553  17.070 -85.522  1.00  0.00              
ATOM   1585 3HB  ALA B  35      -2.681  17.654 -86.769  1.00  0.00              
ATOM   1586  N   GLU B  36      -3.653  15.849 -88.840  1.00  0.00              
ATOM   1587  CA  GLU B  36      -4.819  15.564 -89.669  1.00  0.00              
ATOM   1588  C   GLU B  36      -4.750  14.149 -90.240  1.00  0.00              
ATOM   1589  O   GLU B  36      -5.762  13.449 -90.304  1.00  0.00              
ATOM   1590  CB  GLU B  36      -4.934  16.586 -90.802  1.00  0.00              
ATOM   1591  CG  GLU B  36      -5.328  17.985 -90.349  1.00  0.00              
ATOM   1592  CD  GLU B  36      -5.301  18.958 -91.495  1.00  0.00              
ATOM   1593  OE1 GLU B  36      -4.921  18.567 -92.572  1.00  0.00              
ATOM   1594  OE2 GLU B  36      -5.765  20.061 -91.323  1.00  0.00              
ATOM   1595  H   GLU B  36      -3.013  16.577 -89.124  1.00  0.00              
ATOM   1596  HA  GLU B  36      -5.726  15.630 -89.067  1.00  0.00              
ATOM   1597 1HB  GLU B  36      -3.963  16.625 -91.296  1.00  0.00              
ATOM   1598 2HB  GLU B  36      -5.682  16.207 -91.499  1.00  0.00              
ATOM   1599 1HG  GLU B  36      -6.302  18.026 -89.862  1.00  0.00              
ATOM   1600 2HG  GLU B  36      -4.553  18.249 -89.631  1.00  0.00              
ATOM   1601  N   ARG B  37      -3.556  13.731 -90.651  1.00 15.76              
ATOM   1602  CA  ARG B  37      -3.364  12.401 -91.224  1.00 17.66              
ATOM   1603  C   ARG B  37      -3.553  11.278 -90.206  1.00 18.51              
ATOM   1604  O   ARG B  37      -4.112  10.227 -90.525  1.00 20.48              
ATOM   1605  CB  ARG B  37      -1.961  12.272 -91.830  1.00 21.55              
ATOM   1606  CG  ARG B  37      -1.656  13.217 -92.978  1.00 28.41              
ATOM   1607  CD  ARG B  37      -0.438  12.735 -93.762  1.00 33.15              
ATOM   1608  NE  ARG B  37       0.792  12.735 -92.972  1.00 32.61              
ATOM   1609  CZ  ARG B  37       1.512  13.821 -92.703  1.00 33.44              
ATOM   1610  NH1 ARG B  37       1.131  15.005 -93.162  1.00 29.78              
ATOM   1611  NH2 ARG B  37       2.619  13.722 -91.979  1.00 34.02              
ATOM   1612  H   ARG B  37      -2.762  14.349 -90.565  1.00  0.00              
ATOM   1613  HA  ARG B  37      -4.064  12.249 -92.046  1.00  0.00              
ATOM   1614 1HB  ARG B  37      -1.249  12.451 -91.026  1.00  0.00              
ATOM   1615 2HB  ARG B  37      -1.860  11.245 -92.182  1.00  0.00              
ATOM   1616 1HG  ARG B  37      -2.526  13.258 -93.634  1.00  0.00              
ATOM   1617 2HG  ARG B  37      -1.464  14.209 -92.568  1.00  0.00              
ATOM   1618 1HD  ARG B  37      -0.619  11.717 -94.106  1.00  0.00              
ATOM   1619 2HD  ARG B  37      -0.289  13.388 -94.621  1.00  0.00              
ATOM   1620  HE  ARG B  37       1.272  11.964 -92.526  1.00  0.00              
ATOM   1621 1HH1 ARG B  37       0.291  15.082 -93.717  1.00  0.00              
ATOM   1622 2HH1 ARG B  37       1.682  15.825 -92.954  1.00  0.00              
ATOM   1623 1HH2 ARG B  37       2.913  12.819 -91.633  1.00  0.00              
ATOM   1624 2HH2 ARG B  37       3.163  14.548 -91.778  1.00  0.00              
ATOM   1625  N   GLU B  38      -3.084  11.505 -88.983  1.00 14.28              
ATOM   1626  CA  GLU B  38      -3.165  10.502 -87.927  1.00 14.86              
ATOM   1627  C   GLU B  38      -4.398  10.601 -87.036  1.00 11.24              
ATOM   1628  O   GLU B  38      -4.564   9.803 -86.108  1.00 14.46              
ATOM   1629  CB  GLU B  38      -1.907  10.577 -87.062  1.00 15.73              
ATOM   1630  CG  GLU B  38      -0.622  10.387 -87.851  1.00 18.27              
ATOM   1631  CD  GLU B  38      -0.540   9.020 -88.500  1.00 24.94              
ATOM   1632  OE1 GLU B  38       0.338   8.821 -89.366  1.00 30.72              
ATOM   1633  OE2 GLU B  38      -1.351   8.142 -88.138  1.00 26.63              
ATOM   1634  H   GLU B  38      -2.659  12.399 -88.781  1.00  0.00              
ATOM   1635  HA  GLU B  38      -3.240   9.507 -88.367  1.00  0.00              
ATOM   1636 1HB  GLU B  38      -1.908  11.556 -86.583  1.00  0.00              
ATOM   1637 2HB  GLU B  38      -1.996   9.800 -86.302  1.00  0.00              
ATOM   1638 1HG  GLU B  38      -0.466  11.148 -88.615  1.00  0.00              
ATOM   1639 2HG  GLU B  38       0.157  10.468 -87.095  1.00  0.00              
ATOM   1640  N   ASN B  39      -5.254  11.578 -87.306  1.00 13.25              
ATOM   1641  CA  ASN B  39      -6.466  11.766 -86.520  1.00 13.01              
ATOM   1642  C   ASN B  39      -6.199  11.968 -85.028  1.00 11.14              
ATOM   1643  O   ASN B  39      -6.970  11.514 -84.180  1.00 14.12              
ATOM   1644  CB  ASN B  39      -7.412  10.577 -86.715  1.00 17.93              
ATOM   1645  CG  ASN B  39      -7.893  10.450 -88.145  1.00 22.32              
ATOM   1646  OD1 ASN B  39      -8.417  11.404 -88.720  1.00 23.33              
ATOM   1647  ND2 ASN B  39      -7.720   9.270 -88.727  1.00 28.24              
ATOM   1648  H   ASN B  39      -5.063  12.206 -88.073  1.00  0.00              
ATOM   1649  HA  ASN B  39      -6.983  12.669 -86.848  1.00  0.00              
ATOM   1650 1HB  ASN B  39      -7.163   9.594 -86.314  1.00  0.00              
ATOM   1651 2HB  ASN B  39      -8.202  11.025 -86.112  1.00  0.00              
ATOM   1652 1HD2 ASN B  39      -8.019   9.130 -89.672  1.00  0.00              
ATOM   1653 2HD2 ASN B  39      -7.291   8.522 -88.222  1.00  0.00              
ATOM   1654  N   HIS B  40      -5.101  12.648 -84.710  1.00 10.95              
ATOM   1655  CA  HIS B  40      -4.756  12.932 -83.323  1.00  9.25              
ATOM   1656  C   HIS B  40      -4.101  14.302 -83.337  1.00  9.34              
ATOM   1657  O   HIS B  40      -3.101  14.518 -84.024  1.00 10.08              
ATOM   1658  CB  HIS B  40      -3.804  11.872 -82.769  1.00 10.67              
ATOM   1659  CG  HIS B  40      -3.675  11.904 -81.278  1.00  9.71              
ATOM   1660  ND1 HIS B  40      -4.761  11.811 -80.435  1.00 13.94              
ATOM   1661  CD2 HIS B  40      -2.588  12.023 -80.479  1.00  9.70              
ATOM   1662  CE1 HIS B  40      -4.350  11.870 -79.181  1.00 13.98              
ATOM   1663  NE2 HIS B  40      -3.035  11.998 -79.180  1.00 10.44              
ATOM   1664  H   HIS B  40      -4.491  12.976 -85.446  1.00  0.00              
ATOM   1665  HA  HIS B  40      -5.660  12.938 -82.715  1.00  0.00              
ATOM   1666 1HB  HIS B  40      -4.158  10.874 -83.031  1.00  0.00              
ATOM   1667 2HB  HIS B  40      -2.803  12.019 -83.173  1.00  0.00              
ATOM   1668  HD2 HIS B  40      -1.523  12.124 -80.688  1.00  0.00              
ATOM   1669  HE1 HIS B  40      -5.064  11.813 -78.360  1.00  0.00              
ATOM   1670  HE2 HIS B  40      -2.446  12.067 -78.362  1.00  0.00              
ATOM   1671  N   HIS B  41      -4.668  15.224 -82.570  1.00  0.00              
ATOM   1672  CA  HIS B  41      -4.186  16.592 -82.566  1.00  0.00              
ATOM   1673  C   HIS B  41      -3.490  17.054 -81.307  1.00  0.00              
ATOM   1674  O   HIS B  41      -3.889  16.722 -80.194  1.00  0.00              
ATOM   1675  CB  HIS B  41      -5.354  17.540 -82.854  1.00  0.00              
ATOM   1676  CG  HIS B  41      -6.136  17.177 -84.078  1.00  0.00              
ATOM   1677  ND1 HIS B  41      -5.748  17.551 -85.348  1.00  0.00              
ATOM   1678  CD2 HIS B  41      -7.283  16.474 -84.228  1.00  0.00              
ATOM   1679  CE1 HIS B  41      -6.623  17.093 -86.225  1.00  0.00              
ATOM   1680  NE2 HIS B  41      -7.564  16.437 -85.571  1.00  0.00              
ATOM   1681  H   HIS B  41      -5.447  14.975 -81.978  1.00  0.00              
ATOM   1682  HA  HIS B  41      -3.402  16.706 -83.314  1.00  0.00              
ATOM   1683 1HB  HIS B  41      -6.059  17.534 -82.022  1.00  0.00              
ATOM   1684 2HB  HIS B  41      -4.985  18.554 -83.009  1.00  0.00              
ATOM   1685  HD2 HIS B  41      -7.950  15.984 -83.517  1.00  0.00              
ATOM   1686  HE1 HIS B  41      -6.493  17.284 -87.290  1.00  0.00              
ATOM   1687  HE2 HIS B  41      -8.364  15.979 -85.984  1.00  0.00              
ATOM   1688  N   PRO B  42      -2.444  17.867 -81.473  1.00  0.00              
ATOM   1689  CA  PRO B  42      -1.672  18.390 -80.350  1.00  0.00              
ATOM   1690  C   PRO B  42      -2.186  19.747 -79.918  1.00  0.00              
ATOM   1691  O   PRO B  42      -3.156  20.275 -80.471  1.00  0.00              
ATOM   1692  CB  PRO B  42      -0.293  18.543 -80.960  1.00  0.00              
ATOM   1693  CG  PRO B  42      -0.643  19.135 -82.317  1.00  0.00              
ATOM   1694  CD  PRO B  42      -1.852  18.302 -82.757  1.00  0.00              
ATOM   1695  HA  PRO B  42      -1.684  17.721 -79.477  1.00  0.00              
ATOM   1696 1HB  PRO B  42       0.344  19.204 -80.354  1.00  0.00              
ATOM   1697 2HB  PRO B  42       0.225  17.575 -81.034  1.00  0.00              
ATOM   1698 1HG  PRO B  42      -0.883  20.205 -82.234  1.00  0.00              
ATOM   1699 2HG  PRO B  42       0.200  19.048 -83.018  1.00  0.00              
ATOM   1700 1HD  PRO B  42      -2.570  18.890 -83.347  1.00  0.00              
ATOM   1701 2HD  PRO B  42      -1.560  17.439 -83.374  1.00  0.00              
ATOM   1702  N   ARG B  43      -1.540  20.287 -78.892  1.00  0.00              
ATOM   1703  CA  ARG B  43      -1.792  21.655 -78.486  1.00  0.00              
ATOM   1704  C   ARG B  43      -0.466  22.284 -78.920  1.00  0.00              
ATOM   1705  O   ARG B  43       0.614  21.855 -78.488  1.00  0.00              
ATOM   1706  CB  ARG B  43      -2.145  21.851 -77.019  1.00  0.00              
ATOM   1707  CG  ARG B  43      -2.556  23.266 -76.643  1.00  0.00              
ATOM   1708  CD  ARG B  43      -2.990  23.423 -75.232  1.00  0.00              
ATOM   1709  NE  ARG B  43      -1.916  23.327 -74.256  1.00  0.00              
ATOM   1710  CZ  ARG B  43      -2.090  23.362 -72.921  1.00  0.00              
ATOM   1711  NH1 ARG B  43      -3.284  23.530 -72.397  1.00  0.00              
ATOM   1712  NH2 ARG B  43      -1.023  23.249 -72.149  1.00  0.00              
ATOM   1713  H   ARG B  43      -0.861  19.740 -78.383  1.00  0.00              
ATOM   1714  HA  ARG B  43      -2.731  22.001 -78.919  1.00  0.00              
ATOM   1715 1HB  ARG B  43      -2.963  21.168 -76.795  1.00  0.00              
ATOM   1716 2HB  ARG B  43      -1.266  21.567 -76.440  1.00  0.00              
ATOM   1717 1HG  ARG B  43      -1.707  23.929 -76.809  1.00  0.00              
ATOM   1718 2HG  ARG B  43      -3.384  23.568 -77.286  1.00  0.00              
ATOM   1719 1HD  ARG B  43      -3.454  24.401 -75.111  1.00  0.00              
ATOM   1720 2HD  ARG B  43      -3.716  22.646 -74.996  1.00  0.00              
ATOM   1721  HE  ARG B  43      -0.921  23.223 -74.402  1.00  0.00              
ATOM   1722 1HH1 ARG B  43      -4.088  23.633 -73.001  1.00  0.00              
ATOM   1723 2HH1 ARG B  43      -3.393  23.554 -71.394  1.00  0.00              
ATOM   1724 1HH2 ARG B  43      -0.110  23.139 -72.568  1.00  0.00              
ATOM   1725 2HH2 ARG B  43      -1.125  23.274 -71.145  1.00  0.00              
ATOM   1726  N   LEU B  44      -0.550  23.265 -79.811  1.00  0.00              
ATOM   1727  CA  LEU B  44       0.631  23.942 -80.326  1.00  0.00              
ATOM   1728  C   LEU B  44       0.720  25.357 -79.805  1.00  0.00              
ATOM   1729  O   LEU B  44      -0.270  26.088 -79.815  1.00  0.00              
ATOM   1730  CB  LEU B  44       0.620  23.942 -81.860  1.00  0.00              
ATOM   1731  CG  LEU B  44       0.383  22.573 -82.511  1.00  0.00              
ATOM   1732  CD1 LEU B  44       0.308  22.721 -84.024  1.00  0.00              
ATOM   1733  CD2 LEU B  44       1.502  21.621 -82.116  1.00  0.00              
ATOM   1734  H   LEU B  44      -1.462  23.548 -80.140  1.00  0.00              
ATOM   1735  HA  LEU B  44       1.524  23.391 -80.033  1.00  0.00              
ATOM   1736 1HB  LEU B  44      -0.237  24.591 -82.031  1.00  0.00              
ATOM   1737 2HB  LEU B  44       1.516  24.408 -82.270  1.00  0.00              
ATOM   1738  HG  LEU B  44      -0.549  22.179 -82.105  1.00  0.00              
ATOM   1739 1HD1 LEU B  44       0.139  21.744 -84.478  1.00  0.00              
ATOM   1740 2HD1 LEU B  44      -0.514  23.388 -84.285  1.00  0.00              
ATOM   1741 3HD1 LEU B  44       1.244  23.136 -84.396  1.00  0.00              
ATOM   1742 1HD2 LEU B  44       1.331  20.648 -82.579  1.00  0.00              
ATOM   1743 2HD2 LEU B  44       2.457  22.022 -82.455  1.00  0.00              
ATOM   1744 3HD2 LEU B  44       1.519  21.508 -81.032  1.00  0.00              
ATOM   1745  N   THR B  45       1.903  25.753 -79.359  1.00  0.00              
ATOM   1746  CA  THR B  45       2.100  27.120 -78.896  1.00  0.00              
ATOM   1747  C   THR B  45       3.180  27.706 -79.794  1.00  0.00              
ATOM   1748  O   THR B  45       4.316  27.228 -79.812  1.00  0.00              
ATOM   1749  CB  THR B  45       2.525  27.201 -77.418  1.00  0.00              
ATOM   1750  OG1 THR B  45       1.514  26.608 -76.594  1.00  0.00              
ATOM   1751  CG2 THR B  45       2.730  28.650 -77.001  1.00  0.00              
ATOM   1752  H   THR B  45       2.681  25.109 -79.336  1.00  0.00              
ATOM   1753  HA  THR B  45       1.169  27.680 -78.991  1.00  0.00              
ATOM   1754  HB  THR B  45       3.457  26.651 -77.287  1.00  0.00              
ATOM   1755  HG1 THR B  45       1.398  25.688 -76.843  1.00  0.00              
ATOM   1756 1HG2 THR B  45       3.030  28.686 -75.954  1.00  0.00              
ATOM   1757 2HG2 THR B  45       3.506  29.100 -77.619  1.00  0.00              
ATOM   1758 3HG2 THR B  45       1.798  29.199 -77.131  1.00  0.00              
ATOM   1759  N   MET B  46       2.804  28.724 -80.560  1.00  0.00              
ATOM   1760  CA  MET B  46       3.706  29.374 -81.495  1.00  0.00              
ATOM   1761  C   MET B  46       4.027  30.789 -81.048  1.00  0.00              
ATOM   1762  O   MET B  46       3.132  31.577 -80.734  1.00  0.00              
ATOM   1763  CB  MET B  46       3.097  29.386 -82.896  1.00  0.00              
ATOM   1764  CG  MET B  46       3.884  30.194 -83.918  1.00  0.00              
ATOM   1765  SD  MET B  46       3.126  30.172 -85.554  1.00  0.00              
ATOM   1766  CE  MET B  46       1.662  31.161 -85.262  1.00  0.00              
ATOM   1767  H   MET B  46       1.852  29.054 -80.484  1.00  0.00              
ATOM   1768  HA  MET B  46       4.659  28.847 -81.558  1.00  0.00              
ATOM   1769 1HB  MET B  46       3.033  28.349 -83.223  1.00  0.00              
ATOM   1770 2HB  MET B  46       2.092  29.801 -82.802  1.00  0.00              
ATOM   1771 1HG  MET B  46       3.945  31.223 -83.565  1.00  0.00              
ATOM   1772 2HG  MET B  46       4.887  29.772 -83.983  1.00  0.00              
ATOM   1773 1HE  MET B  46       1.086  31.241 -86.184  1.00  0.00              
ATOM   1774 2HE  MET B  46       1.052  30.689 -84.491  1.00  0.00              
ATOM   1775 3HE  MET B  46       1.957  32.158 -84.931  1.00  0.00              
ATOM   1776  N   GLU B  47       5.311  31.102 -81.005  1.00  0.00              
ATOM   1777  CA  GLU B  47       5.755  32.433 -80.628  1.00  0.00              
ATOM   1778  C   GLU B  47       7.052  32.700 -81.360  1.00  0.00              
ATOM   1779  O   GLU B  47       7.576  31.818 -82.035  1.00  0.00              
ATOM   1780  CB  GLU B  47       5.944  32.558 -79.115  1.00  0.00              
ATOM   1781  CG  GLU B  47       7.052  31.684 -78.545  1.00  0.00              
ATOM   1782  CD  GLU B  47       7.125  31.800 -77.048  1.00  0.00              
ATOM   1783  OE1 GLU B  47       7.369  32.881 -76.567  1.00  0.00              
ATOM   1784  OE2 GLU B  47       6.827  30.837 -76.382  1.00  0.00              
ATOM   1785  H   GLU B  47       6.000  30.401 -81.239  1.00  0.00              
ATOM   1786  HA  GLU B  47       5.008  33.170 -80.924  1.00  0.00              
ATOM   1787 1HB  GLU B  47       6.165  33.605 -78.907  1.00  0.00              
ATOM   1788 2HB  GLU B  47       4.995  32.288 -78.651  1.00  0.00              
ATOM   1789 1HG  GLU B  47       6.962  30.634 -78.822  1.00  0.00              
ATOM   1790 2HG  GLU B  47       7.958  32.098 -78.986  1.00  0.00              
ATOM   1791  N   PHE B  48       7.560  33.919 -81.255  1.00  0.00              
ATOM   1792  CA  PHE B  48       8.806  34.238 -81.926  1.00  0.00              
ATOM   1793  C   PHE B  48       9.896  33.250 -81.536  1.00  0.00              
ATOM   1794  O   PHE B  48      10.195  33.082 -80.356  1.00  0.00              
ATOM   1795  CB  PHE B  48       9.241  35.667 -81.596  1.00  0.00              
ATOM   1796  CG  PHE B  48      10.357  36.176 -82.463  1.00  0.00              
ATOM   1797  CD1 PHE B  48      10.111  36.591 -83.763  1.00  0.00              
ATOM   1798  CD2 PHE B  48      11.656  36.240 -81.981  1.00  0.00              
ATOM   1799  CE1 PHE B  48      11.137  37.060 -84.562  1.00  0.00              
ATOM   1800  CE2 PHE B  48      12.683  36.708 -82.777  1.00  0.00              
ATOM   1801  CZ  PHE B  48      12.423  37.118 -84.069  1.00  0.00              
ATOM   1802  H   PHE B  48       7.095  34.634 -80.715  1.00  0.00              
ATOM   1803  HA  PHE B  48       8.672  34.171 -83.006  1.00  0.00              
ATOM   1804 1HB  PHE B  48       8.406  36.354 -81.728  1.00  0.00              
ATOM   1805 2HB  PHE B  48       9.596  35.722 -80.568  1.00  0.00              
ATOM   1806  HD1 PHE B  48       9.093  36.546 -84.153  1.00  0.00              
ATOM   1807  HD2 PHE B  48      11.862  35.915 -80.961  1.00  0.00              
ATOM   1808  HE1 PHE B  48      10.929  37.383 -85.582  1.00  0.00              
ATOM   1809  HE2 PHE B  48      13.700  36.754 -82.386  1.00  0.00              
ATOM   1810  HZ  PHE B  48      13.232  37.486 -84.698  1.00  0.00              
ATOM   1811  N   GLY B  49      10.465  32.587 -82.539  1.00 10.97              
ATOM   1812  CA  GLY B  49      11.549  31.648 -82.311  1.00 12.49              
ATOM   1813  C   GLY B  49      11.263  30.315 -81.641  1.00 11.46              
ATOM   1814  O   GLY B  49      12.203  29.588 -81.316  1.00 12.63              
ATOM   1815  H   GLY B  49      10.136  32.739 -83.482  1.00  0.00              
ATOM   1816 1HA  GLY B  49      11.998  31.383 -83.268  1.00  0.00              
ATOM   1817 2HA  GLY B  49      12.300  32.118 -81.677  1.00  0.00              
ATOM   1818  N   ARG B  50       9.999  29.964 -81.433  1.00 10.31              
ATOM   1819  CA  ARG B  50       9.725  28.691 -80.790  1.00 10.46              
ATOM   1820  C   ARG B  50       8.340  28.132 -80.999  1.00  9.09              
ATOM   1821  O   ARG B  50       7.352  28.864 -81.069  1.00 10.51              
ATOM   1822  CB  ARG B  50       9.957  28.806 -79.287  1.00 14.76              
ATOM   1823  CG  ARG B  50       9.809  27.489 -78.512  1.00 19.26              
ATOM   1824  CD  ARG B  50      10.205  27.643 -77.046  1.00 26.40              
ATOM   1825  NE  ARG B  50       9.323  28.553 -76.320  1.00 34.92              
ATOM   1826  CZ  ARG B  50       9.424  28.809 -75.019  1.00 38.68              
ATOM   1827  NH1 ARG B  50      10.372  28.224 -74.299  1.00 39.97              
ATOM   1828  NH2 ARG B  50       8.576  29.645 -74.435  1.00 41.66              
ATOM   1829  H   ARG B  50       9.226  30.553 -81.707  1.00  0.00              
ATOM   1830  HA  ARG B  50      10.423  27.936 -81.153  1.00  0.00              
ATOM   1831 1HB  ARG B  50      10.965  29.194 -79.149  1.00  0.00              
ATOM   1832 2HB  ARG B  50       9.235  29.529 -78.908  1.00  0.00              
ATOM   1833 1HG  ARG B  50       8.769  27.167 -78.570  1.00  0.00              
ATOM   1834 2HG  ARG B  50      10.448  26.739 -78.979  1.00  0.00              
ATOM   1835 1HD  ARG B  50      10.164  26.667 -76.564  1.00  0.00              
ATOM   1836 2HD  ARG B  50      11.221  28.032 -76.993  1.00  0.00              
ATOM   1837  HE  ARG B  50       8.544  29.102 -76.658  1.00  0.00              
ATOM   1838 1HH1 ARG B  50      11.017  27.585 -74.742  1.00  0.00              
ATOM   1839 2HH1 ARG B  50      10.445  28.421 -73.311  1.00  0.00              
ATOM   1840 1HH2 ARG B  50       7.851  30.088 -74.982  1.00  0.00              
ATOM   1841 2HH2 ARG B  50       8.658  29.834 -73.447  1.00  0.00              
ATOM   1842  N   VAL B  51       8.286  26.812 -81.105  1.00  8.68              
ATOM   1843  CA  VAL B  51       7.026  26.104 -81.206  1.00  8.32              
ATOM   1844  C   VAL B  51       7.065  25.044 -80.121  1.00  8.33              
ATOM   1845  O   VAL B  51       8.021  24.269 -80.037  1.00 10.09              
ATOM   1846  CB  VAL B  51       6.837  25.366 -82.542  1.00  9.58              
ATOM   1847  CG1 VAL B  51       5.531  24.571 -82.501  1.00 11.97              
ATOM   1848  CG2 VAL B  51       6.816  26.351 -83.694  1.00 12.47              
ATOM   1849  H   VAL B  51       9.148  26.286 -81.116  1.00  0.00              
ATOM   1850  HA  VAL B  51       6.180  26.781 -81.085  1.00  0.00              
ATOM   1851  HB  VAL B  51       7.689  24.706 -82.705  1.00  0.00              
ATOM   1852 1HG1 VAL B  51       5.394  24.046 -83.447  1.00  0.00              
ATOM   1853 2HG1 VAL B  51       5.571  23.847 -81.688  1.00  0.00              
ATOM   1854 3HG1 VAL B  51       4.695  25.252 -82.341  1.00  0.00              
ATOM   1855 1HG2 VAL B  51       6.682  25.812 -84.632  1.00  0.00              
ATOM   1856 2HG2 VAL B  51       5.993  27.052 -83.557  1.00  0.00              
ATOM   1857 3HG2 VAL B  51       7.758  26.899 -83.722  1.00  0.00              
ATOM   1858  N   THR B  52       6.049  25.032 -79.270  1.00  8.06              
ATOM   1859  CA  THR B  52       5.946  24.016 -78.237  1.00  7.55              
ATOM   1860  C   THR B  52       4.855  23.070 -78.722  1.00  7.00              
ATOM   1861  O   THR B  52       3.770  23.505 -79.133  1.00  8.20              
ATOM   1862  CB  THR B  52       5.530  24.606 -76.880  1.00  8.79              
ATOM   1863  OG1 THR B  52       6.496  25.576 -76.464  1.00 11.70              
ATOM   1864  CG2 THR B  52       5.455  23.511 -75.821  1.00 10.72              
ATOM   1865  H   THR B  52       5.332  25.740 -79.337  1.00  0.00              
ATOM   1866  HA  THR B  52       6.907  23.517 -78.113  1.00  0.00              
ATOM   1867  HB  THR B  52       4.553  25.078 -76.983  1.00  0.00              
ATOM   1868  HG1 THR B  52       7.189  25.641 -77.126  1.00  0.00              
ATOM   1869 1HG2 THR B  52       5.159  23.948 -74.868  1.00  0.00              
ATOM   1870 2HG2 THR B  52       4.721  22.764 -76.122  1.00  0.00              
ATOM   1871 3HG2 THR B  52       6.431  23.040 -75.717  1.00  0.00              
ATOM   1872  N   VAL B  53       5.157  21.780 -78.704  1.00  7.29              
ATOM   1873  CA  VAL B  53       4.216  20.763 -79.141  1.00  7.01              
ATOM   1874  C   VAL B  53       3.886  19.879 -77.949  1.00  6.72              
ATOM   1875  O   VAL B  53       4.787  19.355 -77.291  1.00  7.39              
ATOM   1876  CB  VAL B  53       4.822  19.887 -80.272  1.00  7.01              
ATOM   1877  CG1 VAL B  53       3.787  18.884 -80.763  1.00  8.27              
ATOM   1878  CG2 VAL B  53       5.312  20.764 -81.421  1.00  7.87              
ATOM   1879  H   VAL B  53       6.070  21.498 -78.376  1.00  0.00              
ATOM   1880  HA  VAL B  53       3.288  21.209 -79.501  1.00  0.00              
ATOM   1881  HB  VAL B  53       5.692  19.359 -79.883  1.00  0.00              
ATOM   1882 1HG1 VAL B  53       4.220  18.273 -81.556  1.00  0.00              
ATOM   1883 2HG1 VAL B  53       3.482  18.242 -79.937  1.00  0.00              
ATOM   1884 3HG1 VAL B  53       2.919  19.417 -81.150  1.00  0.00              
ATOM   1885 1HG2 VAL B  53       5.734  20.136 -82.205  1.00  0.00              
ATOM   1886 2HG2 VAL B  53       4.475  21.335 -81.824  1.00  0.00              
ATOM   1887 3HG2 VAL B  53       6.077  21.450 -81.055  1.00  0.00              
ATOM   1888  N   GLU B  54       2.596  19.726 -77.676  1.00  6.62              
ATOM   1889  CA  GLU B  54       2.137  18.894 -76.569  1.00  7.14              
ATOM   1890  C   GLU B  54       1.176  17.842 -77.092  1.00  6.74              
ATOM   1891  O   GLU B  54       0.222  18.161 -77.809  1.00  7.83              
ATOM   1892  CB  GLU B  54       1.411  19.734 -75.519  1.00  7.65              
ATOM   1893  CG  GLU B  54       2.232  20.839 -74.899  1.00 10.07              
ATOM   1894  CD  GLU B  54       1.391  21.713 -73.999  1.00  9.81              
ATOM   1895  OE1 GLU B  54       1.139  21.326 -72.839  1.00 14.04              
ATOM   1896  OE2 GLU B  54       0.956  22.783 -74.460  1.00 10.68              
ATOM   1897  H   GLU B  54       1.914  20.199 -78.251  1.00  0.00              
ATOM   1898  HA  GLU B  54       2.990  18.409 -76.092  1.00  0.00              
ATOM   1899 1HB  GLU B  54       0.540  20.171 -76.008  1.00  0.00              
ATOM   1900 2HB  GLU B  54       1.084  19.051 -74.735  1.00  0.00              
ATOM   1901 1HG  GLU B  54       3.098  20.477 -74.345  1.00  0.00              
ATOM   1902 2HG  GLU B  54       2.568  21.420 -75.756  1.00  0.00              
ATOM   1903  N   TRP B  55       1.438  16.590 -76.731  1.00  6.79              
ATOM   1904  CA  TRP B  55       0.602  15.470 -77.130  1.00  7.32              
ATOM   1905  C   TRP B  55       0.061  14.741 -75.913  1.00  8.04              
ATOM   1906  O   TRP B  55       0.812  14.402 -75.000  1.00  8.18              
ATOM   1907  CB  TRP B  55       1.389  14.427 -77.933  1.00  8.29              
ATOM   1908  CG  TRP B  55       1.985  14.886 -79.215  1.00  7.36              
ATOM   1909  CD1 TRP B  55       3.303  15.158 -79.457  1.00  7.63              
ATOM   1910  CD2 TRP B  55       1.298  15.102 -80.451  1.00  6.84              
ATOM   1911  NE1 TRP B  55       3.479  15.526 -80.768  1.00  8.32              
ATOM   1912  CE2 TRP B  55       2.264  15.504 -81.400  1.00  7.39              
ATOM   1913  CE3 TRP B  55      -0.041  14.994 -80.850  1.00  7.91              
ATOM   1914  CZ2 TRP B  55       1.933  15.800 -82.725  1.00  8.93              
ATOM   1915  CZ3 TRP B  55      -0.368  15.286 -82.171  1.00  9.37              
ATOM   1916  CH2 TRP B  55       0.617  15.687 -83.090  1.00  9.69              
ATOM   1917  H   TRP B  55       2.251  16.417 -76.157  1.00  0.00              
ATOM   1918  HA  TRP B  55      -0.218  15.825 -77.755  1.00  0.00              
ATOM   1919 1HB  TRP B  55       2.230  14.056 -77.347  1.00  0.00              
ATOM   1920 2HB  TRP B  55       0.740  13.594 -78.205  1.00  0.00              
ATOM   1921  HD1 TRP B  55       3.990  15.050 -78.620  1.00  0.00              
ATOM   1922  HE1 TRP B  55       4.359  15.773 -81.197  1.00  0.00              
ATOM   1923  HE3 TRP B  55      -0.841  14.689 -80.176  1.00  0.00              
ATOM   1924  HZ2 TRP B  55       2.725  16.104 -83.410  1.00  0.00              
ATOM   1925  HZ3 TRP B  55      -1.411  15.196 -82.476  1.00  0.00              
ATOM   1926  HH2 TRP B  55       0.325  15.913 -84.116  1.00  0.00              
ATOM   1927  N   TRP B  56      -1.244  14.509 -75.894  1.00  8.08              
ATOM   1928  CA  TRP B  56      -1.845  13.706 -74.838  1.00  8.45              
ATOM   1929  C   TRP B  56      -3.194  13.222 -75.323  1.00  8.09              
ATOM   1930  O   TRP B  56      -3.718  13.699 -76.333  1.00  8.69              
ATOM   1931  CB  TRP B  56      -1.961  14.465 -73.502  1.00  9.65              
ATOM   1932  CG  TRP B  56      -3.083  15.439 -73.382  1.00 10.11              
ATOM   1933  CD1 TRP B  56      -4.343  15.195 -72.912  1.00 14.07              
ATOM   1934  CD2 TRP B  56      -3.032  16.834 -73.692  1.00 13.77              
ATOM   1935  NE1 TRP B  56      -5.079  16.357 -72.906  1.00 14.06              
ATOM   1936  CE2 TRP B  56      -4.298  17.378 -73.382  1.00 13.50              
ATOM   1937  CE3 TRP B  56      -2.037  17.679 -74.202  1.00 13.85              
ATOM   1938  CZ2 TRP B  56      -4.595  18.737 -73.564  1.00 14.46              
ATOM   1939  CZ3 TRP B  56      -2.331  19.028 -74.383  1.00 13.07              
ATOM   1940  CH2 TRP B  56      -3.600  19.543 -74.065  1.00 13.70              
ATOM   1941  H   TRP B  56      -1.835  14.891 -76.618  1.00  0.00              
ATOM   1942  HA  TRP B  56      -1.238  12.819 -74.657  1.00  0.00              
ATOM   1943 1HB  TRP B  56      -2.108  13.763 -72.681  1.00  0.00              
ATOM   1944 2HB  TRP B  56      -1.059  15.050 -73.323  1.00  0.00              
ATOM   1945  HD1 TRP B  56      -4.572  14.170 -72.625  1.00  0.00              
ATOM   1946  HE1 TRP B  56      -6.038  16.445 -72.602  1.00  0.00              
ATOM   1947  HE3 TRP B  56      -1.039  17.329 -74.463  1.00  0.00              
ATOM   1948  HZ2 TRP B  56      -5.590  19.098 -73.303  1.00  0.00              
ATOM   1949  HZ3 TRP B  56      -1.550  19.677 -74.779  1.00  0.00              
ATOM   1950  HH2 TRP B  56      -3.798  20.604 -74.220  1.00  0.00              
ATOM   1951  N   THR B  57      -3.728  12.232 -74.625  1.00  8.58              
ATOM   1952  CA  THR B  57      -5.016  11.663 -74.962  1.00  9.74              
ATOM   1953  C   THR B  57      -5.970  12.010 -73.829  1.00  9.09              
ATOM   1954  O   THR B  57      -5.836  11.514 -72.711  1.00 10.49              
ATOM   1955  CB  THR B  57      -4.901  10.141 -75.129  1.00 11.06              
ATOM   1956  OG1 THR B  57      -3.946   9.857 -76.162  1.00 14.06              
ATOM   1957  CG2 THR B  57      -6.242   9.540 -75.514  1.00 13.94              
ATOM   1958  H   THR B  57      -3.219  11.864 -73.834  1.00  0.00              
ATOM   1959  HA  THR B  57      -5.381  12.100 -75.892  1.00  0.00              
ATOM   1960  HB  THR B  57      -4.567   9.705 -74.187  1.00  0.00              
ATOM   1961  HG1 THR B  57      -3.599  10.681 -76.511  1.00  0.00              
ATOM   1962 1HG2 THR B  57      -6.137   8.461 -75.627  1.00  0.00              
ATOM   1963 2HG2 THR B  57      -6.974   9.755 -74.735  1.00  0.00              
ATOM   1964 3HG2 THR B  57      -6.576   9.973 -76.456  1.00  0.00              
ATOM   1965  N   HIS B  58      -6.920  12.888 -74.132  1.00 12.95              
ATOM   1966  CA  HIS B  58      -7.898  13.355 -73.156  1.00 15.64              
ATOM   1967  C   HIS B  58      -8.617  12.257 -72.385  1.00 12.45              
ATOM   1968  O   HIS B  58      -8.640  12.271 -71.154  1.00 13.42              
ATOM   1969  CB  HIS B  58      -8.949  14.234 -73.838  1.00 20.08              
ATOM   1970  CG  HIS B  58     -10.052  14.671 -72.924  1.00 26.32              
ATOM   1971  ND1 HIS B  58      -9.852  15.558 -71.887  1.00 29.42              
ATOM   1972  CD2 HIS B  58     -11.359  14.322 -72.871  1.00 29.08              
ATOM   1973  CE1 HIS B  58     -10.988  15.736 -71.237  1.00 28.37              
ATOM   1974  NE2 HIS B  58     -11.918  14.997 -71.814  1.00 31.99              
ATOM   1975  H   HIS B  58      -6.961  13.242 -75.077  1.00  0.00              
ATOM   1976  HA  HIS B  58      -7.396  13.939 -72.385  1.00  0.00              
ATOM   1977 1HB  HIS B  58      -8.486  15.143 -74.224  1.00  0.00              
ATOM   1978 2HB  HIS B  58      -9.419  13.690 -74.657  1.00  0.00              
ATOM   1979  HD2 HIS B  58     -11.971  13.654 -73.478  1.00  0.00              
ATOM   1980  HE1 HIS B  58     -11.037  16.406 -70.379  1.00  0.00              
ATOM   1981  HE2 HIS B  58     -12.885  14.933 -71.531  1.00  0.00              
ATOM   1982  N   SER B  59      -9.205  11.310 -73.106  1.00 13.81              
ATOM   1983  CA  SER B  59      -9.954  10.237 -72.468  1.00 11.90              
ATOM   1984  C   SER B  59      -9.129   9.454 -71.460  1.00 11.41              
ATOM   1985  O   SER B  59      -9.653   9.012 -70.434  1.00 13.39              
ATOM   1986  CB  SER B  59     -10.523   9.281 -73.523  1.00 13.87              
ATOM   1987  OG  SER B  59      -9.506   8.491 -74.113  1.00 13.20              
ATOM   1988  H   SER B  59      -9.135  11.329 -74.113  1.00  0.00              
ATOM   1989  HA  SER B  59     -10.865  10.579 -71.975  1.00  0.00              
ATOM   1990 1HB  SER B  59     -11.252   8.628 -73.044  1.00  0.00              
ATOM   1991 2HB  SER B  59     -11.016   9.868 -74.297  1.00  0.00              
ATOM   1992  HG  SER B  59      -8.658   8.720 -73.725  1.00  0.00              
ATOM   1993  N   ALA B  60      -7.842   9.289 -71.745  1.00 11.61              
ATOM   1994  CA  ALA B  60      -6.947   8.544 -70.870  1.00 12.55              
ATOM   1995  C   ALA B  60      -6.348   9.404 -69.764  1.00 12.45              
ATOM   1996  O   ALA B  60      -5.770   8.880 -68.810  1.00 15.46              
ATOM   1997  CB  ALA B  60      -5.832   7.915 -71.695  1.00 13.67              
ATOM   1998  H   ALA B  60      -7.475   9.693 -72.595  1.00  0.00              
ATOM   1999  HA  ALA B  60      -7.515   7.753 -70.381  1.00  0.00              
ATOM   2000 1HB  ALA B  60      -5.164   7.358 -71.038  1.00  0.00              
ATOM   2001 2HB  ALA B  60      -6.262   7.238 -72.433  1.00  0.00              
ATOM   2002 3HB  ALA B  60      -5.271   8.697 -72.204  1.00  0.00              
ATOM   2003  N   GLY B  61      -6.480  10.718 -69.897  1.00 13.34              
ATOM   2004  CA  GLY B  61      -5.932  11.619 -68.899  1.00 14.64              
ATOM   2005  C   GLY B  61      -4.417  11.552 -68.856  1.00 15.23              
ATOM   2006  O   GLY B  61      -3.808  11.735 -67.800  1.00 16.29              
ATOM   2007  H   GLY B  61      -6.964  11.104 -70.695  1.00  0.00              
ATOM   2008 1HA  GLY B  61      -6.232  12.640 -69.138  1.00  0.00              
ATOM   2009 2HA  GLY B  61      -6.323  11.346 -67.920  1.00  0.00              
ATOM   2010  N   GLY B  62      -3.798  11.290 -70.002  1.00 12.68              
ATOM   2011  CA  GLY B  62      -2.353  11.200 -70.034  1.00 13.15              
ATOM   2012  C   GLY B  62      -1.766  10.802 -71.370  1.00 10.96              
ATOM   2013  O   GLY B  62      -2.409  10.917 -72.418  1.00 10.29              
ATOM   2014  H   GLY B  62      -4.319  11.152 -70.856  1.00  0.00              
ATOM   2015 1HA  GLY B  62      -1.930  12.171 -69.775  1.00  0.00              
ATOM   2016 2HA  GLY B  62      -2.026  10.457 -69.307  1.00  0.00              
ATOM   2017  N   VAL B  63      -0.533  10.315 -71.314  1.00 10.87              
ATOM   2018  CA  VAL B  63       0.215   9.915 -72.495  1.00  9.70              
ATOM   2019  C   VAL B  63       0.002   8.451 -72.860  1.00 11.69              
ATOM   2020  O   VAL B  63       0.119   7.563 -72.011  1.00 12.78              
ATOM   2021  CB  VAL B  63       1.721  10.177 -72.274  1.00 10.74              
ATOM   2022  CG1 VAL B  63       2.517   9.761 -73.494  1.00 11.80              
ATOM   2023  CG2 VAL B  63       1.946  11.652 -71.974  1.00 11.49              
ATOM   2024  H   VAL B  63      -0.103  10.222 -70.405  1.00  0.00              
ATOM   2025  HA  VAL B  63      -0.123  10.455 -73.380  1.00  0.00              
ATOM   2026  HB  VAL B  63       2.054   9.615 -71.402  1.00  0.00              
ATOM   2027 1HG1 VAL B  63       3.576   9.953 -73.320  1.00  0.00              
ATOM   2028 2HG1 VAL B  63       2.367   8.698 -73.681  1.00  0.00              
ATOM   2029 3HG1 VAL B  63       2.183  10.333 -74.359  1.00  0.00              
ATOM   2030 1HG2 VAL B  63       3.009  11.834 -71.818  1.00  0.00              
ATOM   2031 2HG2 VAL B  63       1.594  12.251 -72.814  1.00  0.00              
ATOM   2032 3HG2 VAL B  63       1.395  11.929 -71.075  1.00  0.00              
ATOM   2033  N   THR B  64      -0.315   8.209 -74.127  1.00 10.18              
ATOM   2034  CA  THR B  64      -0.543   6.856 -74.624  1.00 10.55              
ATOM   2035  C   THR B  64       0.424   6.555 -75.763  1.00 10.45              
ATOM   2036  O   THR B  64       1.202   7.416 -76.175  1.00 10.71              
ATOM   2037  CB  THR B  64      -1.971   6.683 -75.164  1.00 11.13              
ATOM   2038  OG1 THR B  64      -2.137   7.500 -76.330  1.00 12.57              
ATOM   2039  CG2 THR B  64      -2.994   7.078 -74.106  1.00 14.50              
ATOM   2040  H   THR B  64      -0.400   8.988 -74.764  1.00  0.00              
ATOM   2041  HA  THR B  64      -0.385   6.136 -73.820  1.00  0.00              
ATOM   2042  HB  THR B  64      -2.121   5.640 -75.442  1.00  0.00              
ATOM   2043  HG1 THR B  64      -1.319   7.970 -76.510  1.00  0.00              
ATOM   2044 1HG2 THR B  64      -3.999   6.948 -74.507  1.00  0.00              
ATOM   2045 2HG2 THR B  64      -2.869   6.447 -73.226  1.00  0.00              
ATOM   2046 3HG2 THR B  64      -2.845   8.121 -73.829  1.00  0.00              
ATOM   2047  N   GLU B  65       0.362   5.333 -76.278  1.00 11.40              
ATOM   2048  CA  GLU B  65       1.236   4.930 -77.368  1.00 10.84              
ATOM   2049  C   GLU B  65       1.046   5.832 -78.589  1.00 10.26              
ATOM   2050  O   GLU B  65       2.008   6.146 -79.291  1.00 10.41              
ATOM   2051  CB  GLU B  65       0.964   3.469 -77.737  1.00 14.51              
ATOM   2052  CG  GLU B  65       2.119   2.774 -78.438  1.00 22.61              
ATOM   2053  CD  GLU B  65       3.419   2.868 -77.653  1.00 24.07              
ATOM   2054  OE1 GLU B  65       3.367   2.902 -76.406  1.00 25.09              
ATOM   2055  OE2 GLU B  65       4.497   2.893 -78.281  1.00 31.76              
ATOM   2056  H   GLU B  65      -0.303   4.668 -75.909  1.00  0.00              
ATOM   2057  HA  GLU B  65       2.278   5.031 -77.063  1.00  0.00              
ATOM   2058 1HB  GLU B  65       0.734   2.944 -76.810  1.00  0.00              
ATOM   2059 2HB  GLU B  65       0.088   3.462 -78.386  1.00  0.00              
ATOM   2060 1HG  GLU B  65       1.922   1.726 -78.663  1.00  0.00              
ATOM   2061 2HG  GLU B  65       2.226   3.330 -79.368  1.00  0.00              
ATOM   2062  N   LYS B  66      -0.189   6.254 -78.844  1.00 10.38              
ATOM   2063  CA  LYS B  66      -0.452   7.123 -79.987  1.00  9.51              
ATOM   2064  C   LYS B  66       0.304   8.440 -79.837  1.00  7.98              
ATOM   2065  O   LYS B  66       0.820   8.983 -80.813  1.00  8.78              
ATOM   2066  CB  LYS B  66      -1.949   7.407 -80.114  1.00 10.41              
ATOM   2067  CG  LYS B  66      -2.323   8.225 -81.340  1.00 12.25              
ATOM   2068  CD  LYS B  66      -1.998   7.478 -82.623  1.00 13.63              
ATOM   2069  CE  LYS B  66      -2.525   8.224 -83.839  1.00 16.67              
ATOM   2070  NZ  LYS B  66      -2.244   7.484 -85.100  1.00 26.79              
ATOM   2071  H   LYS B  66      -0.957   5.977 -78.249  1.00  0.00              
ATOM   2072  HA  LYS B  66      -0.112   6.640 -80.904  1.00  0.00              
ATOM   2073 1HB  LYS B  66      -2.455   6.442 -80.150  1.00  0.00              
ATOM   2074 2HB  LYS B  66      -2.251   7.941 -79.213  1.00  0.00              
ATOM   2075 1HG  LYS B  66      -3.392   8.436 -81.302  1.00  0.00              
ATOM   2076 2HG  LYS B  66      -1.768   9.162 -81.314  1.00  0.00              
ATOM   2077 1HD  LYS B  66      -0.915   7.372 -82.699  1.00  0.00              
ATOM   2078 2HD  LYS B  66      -2.455   6.490 -82.575  1.00  0.00              
ATOM   2079 1HE  LYS B  66      -3.600   8.353 -83.722  1.00  0.00              
ATOM   2080 2HE  LYS B  66      -2.045   9.202 -83.874  1.00  0.00              
ATOM   2081 1HZ  LYS B  66      -2.606   8.007 -85.885  1.00  0.00              
ATOM   2082 2HZ  LYS B  66      -1.246   7.365 -85.206  1.00  0.00              
ATOM   2083 3HZ  LYS B  66      -2.689   6.578 -85.065  1.00  0.00              
ATOM   2084  N   ASP B  67       0.358   8.959 -78.616  1.00  7.75              
ATOM   2085  CA  ASP B  67       1.063  10.207 -78.369  1.00  7.46              
ATOM   2086  C   ASP B  67       2.549  10.050 -78.656  1.00  8.01              
ATOM   2087  O   ASP B  67       3.173  10.936 -79.239  1.00  7.83              
ATOM   2088  CB  ASP B  67       0.827  10.646 -76.932  1.00  8.50              
ATOM   2089  CG  ASP B  67      -0.624  10.963 -76.676  1.00  9.02              
ATOM   2090  OD1 ASP B  67      -1.154  11.853 -77.371  1.00  8.77              
ATOM   2091  OD2 ASP B  67      -1.238  10.318 -75.799  1.00 10.57              
ATOM   2092  H   ASP B  67      -0.093   8.488 -77.845  1.00  0.00              
ATOM   2093  HA  ASP B  67       0.694  10.979 -79.044  1.00  0.00              
ATOM   2094 1HB  ASP B  67       1.210   9.941 -76.194  1.00  0.00              
ATOM   2095 2HB  ASP B  67       1.425  11.558 -76.910  1.00  0.00              
ATOM   2096  N   ARG B  68       3.120   8.919 -78.254  1.00  7.97              
ATOM   2097  CA  ARG B  68       4.532   8.679 -78.511  1.00  9.43              
ATOM   2098  C   ARG B  68       4.795   8.540 -80.003  1.00  8.58              
ATOM   2099  O   ARG B  68       5.838   8.973 -80.495  1.00  9.20              
ATOM   2100  CB  ARG B  68       5.004   7.450 -77.737  1.00  9.69              
ATOM   2101  CG  ARG B  68       5.103   7.687 -76.239  1.00 10.74              
ATOM   2102  CD  ARG B  68       5.734   6.506 -75.515  1.00 14.44              
ATOM   2103  NE  ARG B  68       4.771   5.449 -75.224  1.00 15.30              
ATOM   2104  CZ  ARG B  68       3.941   5.459 -74.185  1.00 19.67              
ATOM   2105  NH1 ARG B  68       3.957   6.474 -73.331  1.00 17.14              
ATOM   2106  NH2 ARG B  68       3.096   4.454 -74.000  1.00 21.18              
ATOM   2107  H   ARG B  68       2.582   8.216 -77.767  1.00  0.00              
ATOM   2108  HA  ARG B  68       5.122   9.519 -78.144  1.00  0.00              
ATOM   2109 1HB  ARG B  68       4.293   6.651 -77.943  1.00  0.00              
ATOM   2110 2HB  ARG B  68       5.981   7.178 -78.137  1.00  0.00              
ATOM   2111 1HG  ARG B  68       5.710   8.576 -76.068  1.00  0.00              
ATOM   2112 2HG  ARG B  68       4.098   7.852 -75.847  1.00  0.00              
ATOM   2113 1HD  ARG B  68       6.524   6.090 -76.139  1.00  0.00              
ATOM   2114 2HD  ARG B  68       6.159   6.854 -74.574  1.00  0.00              
ATOM   2115  HE  ARG B  68       4.584   4.591 -75.726  1.00  0.00              
ATOM   2116 1HH1 ARG B  68       4.601   7.240 -73.472  1.00  0.00              
ATOM   2117 2HH1 ARG B  68       3.325   6.477 -72.543  1.00  0.00              
ATOM   2118 1HH2 ARG B  68       3.085   3.681 -74.651  1.00  0.00              
ATOM   2119 2HH2 ARG B  68       2.468   4.465 -73.210  1.00  0.00              
ATOM   2120  N   GLU B  69       3.851   7.943 -80.723  1.00  9.07              
ATOM   2121  CA  GLU B  69       3.989   7.803 -82.164  1.00  9.41              
ATOM   2122  C   GLU B  69       3.985   9.197 -82.790  1.00  9.13              
ATOM   2123  O   GLU B  69       4.800   9.499 -83.658  1.00  9.77              
ATOM   2124  CB  GLU B  69       2.832   6.988 -82.742  1.00 10.71              
ATOM   2125  CG  GLU B  69       2.864   6.894 -84.256  1.00 17.86              
ATOM   2126  CD  GLU B  69       1.643   6.212 -84.835  1.00 24.64              
ATOM   2127  OE1 GLU B  69       1.610   6.017 -86.067  1.00 28.09              
ATOM   2128  OE2 GLU B  69       0.719   5.871 -84.068  1.00 28.99              
ATOM   2129  H   GLU B  69       3.025   7.580 -80.270  1.00  0.00              
ATOM   2130  HA  GLU B  69       4.923   7.292 -82.398  1.00  0.00              
ATOM   2131 1HB  GLU B  69       2.895   5.991 -82.305  1.00  0.00              
ATOM   2132 2HB  GLU B  69       1.909   7.469 -82.417  1.00  0.00              
ATOM   2133 1HG  GLU B  69       2.983   7.859 -84.748  1.00  0.00              
ATOM   2134 2HG  GLU B  69       3.738   6.275 -84.456  1.00  0.00              
ATOM   2135  N   MET B  70       3.062  10.049 -82.349  1.00  8.74              
ATOM   2136  CA  MET B  70       2.987  11.402 -82.887  1.00  8.26              
ATOM   2137  C   MET B  70       4.262  12.187 -82.592  1.00  7.45              
ATOM   2138  O   MET B  70       4.709  12.977 -83.417  1.00  7.75              
ATOM   2139  CB  MET B  70       1.766  12.144 -82.332  1.00  8.37              
ATOM   2140  CG  MET B  70       0.434  11.500 -82.701  1.00  9.53              
ATOM   2141  SD  MET B  70       0.221  11.172 -84.477  1.00 11.04              
ATOM   2142  CE  MET B  70       0.083  12.846 -85.114  1.00 11.81              
ATOM   2143  H   MET B  70       2.404   9.766 -81.637  1.00  0.00              
ATOM   2144  HA  MET B  70       2.901  11.366 -83.973  1.00  0.00              
ATOM   2145 1HB  MET B  70       1.876  12.170 -81.249  1.00  0.00              
ATOM   2146 2HB  MET B  70       1.806  13.160 -82.726  1.00  0.00              
ATOM   2147 1HG  MET B  70       0.355  10.553 -82.167  1.00  0.00              
ATOM   2148 2HG  MET B  70      -0.366  12.167 -82.379  1.00  0.00              
ATOM   2149 1HE  MET B  70      -0.052  12.815 -86.195  1.00  0.00              
ATOM   2150 2HE  MET B  70      -0.774  13.341 -84.655  1.00  0.00              
ATOM   2151 3HE  MET B  70       0.992  13.401 -84.878  1.00  0.00              
ATOM   2152  N   ALA B  71       4.846  11.969 -81.419  1.00  7.25              
ATOM   2153  CA  ALA B  71       6.081  12.652 -81.058  1.00  8.28              
ATOM   2154  C   ALA B  71       7.203  12.244 -82.019  1.00  7.95              
ATOM   2155  O   ALA B  71       7.959  13.084 -82.503  1.00  8.41              
ATOM   2156  CB  ALA B  71       6.464  12.309 -79.627  1.00  8.51              
ATOM   2157  H   ALA B  71       4.432  11.321 -80.764  1.00  0.00              
ATOM   2158  HA  ALA B  71       5.920  13.728 -81.131  1.00  0.00              
ATOM   2159 1HB  ALA B  71       7.388  12.824 -79.366  1.00  0.00              
ATOM   2160 2HB  ALA B  71       5.669  12.625 -78.951  1.00  0.00              
ATOM   2161 3HB  ALA B  71       6.611  11.234 -79.538  1.00  0.00              
ATOM   2162  N   ARG B  72       7.305  10.951 -82.302  1.00  8.75              
ATOM   2163  CA  ARG B  72       8.344  10.477 -83.207  1.00 10.82              
ATOM   2164  C   ARG B  72       8.124  10.999 -84.625  1.00  9.64              
ATOM   2165  O   ARG B  72       9.082  11.374 -85.311  1.00 10.99              
ATOM   2166  CB  ARG B  72       8.390   8.949 -83.210  1.00 15.98              
ATOM   2167  CG  ARG B  72       8.939   8.344 -81.933  1.00 18.40              
ATOM   2168  CD  ARG B  72       9.174   6.853 -82.103  1.00 22.85              
ATOM   2169  NE  ARG B  72       7.929   6.095 -82.107  1.00 27.71              
ATOM   2170  CZ  ARG B  72       7.273   5.744 -81.006  1.00 24.84              
ATOM   2171  NH1 ARG B  72       7.747   6.079 -79.809  1.00 27.69              
ATOM   2172  NH2 ARG B  72       6.148   5.058 -81.107  1.00 26.13              
ATOM   2173  H   ARG B  72       6.666  10.284 -81.894  1.00  0.00              
ATOM   2174  HA  ARG B  72       9.321  10.811 -82.855  1.00  0.00              
ATOM   2175 1HB  ARG B  72       7.371   8.600 -83.372  1.00  0.00              
ATOM   2176 2HB  ARG B  72       9.014   8.652 -84.053  1.00  0.00              
ATOM   2177 1HG  ARG B  72       9.879   8.840 -81.690  1.00  0.00              
ATOM   2178 2HG  ARG B  72       8.220   8.516 -81.131  1.00  0.00              
ATOM   2179 1HD  ARG B  72       9.688   6.681 -83.048  1.00  0.00              
ATOM   2180 2HD  ARG B  72       9.795   6.497 -81.282  1.00  0.00              
ATOM   2181  HE  ARG B  72       7.395   5.736 -82.888  1.00  0.00              
ATOM   2182 1HH1 ARG B  72       8.608   6.602 -79.738  1.00  0.00              
ATOM   2183 2HH1 ARG B  72       7.244   5.809 -78.976  1.00  0.00              
ATOM   2184 1HH2 ARG B  72       5.794   4.805 -82.020  1.00  0.00              
ATOM   2185 2HH2 ARG B  72       5.648   4.789 -80.273  1.00  0.00              
ATOM   2186  N   LEU B  73       6.869  11.042 -85.063  1.00  8.78              
ATOM   2187  CA  LEU B  73       6.567  11.537 -86.400  1.00 10.63              
ATOM   2188  C   LEU B  73       6.839  13.039 -86.475  1.00  9.29              
ATOM   2189  O   LEU B  73       7.209  13.554 -87.532  1.00 10.57              
ATOM   2190  CB  LEU B  73       5.115  11.220 -86.765  1.00 11.44              
ATOM   2191  CG  LEU B  73       4.829   9.723 -86.951  1.00 12.49              
ATOM   2192  CD1 LEU B  73       3.344   9.498 -87.151  1.00 13.66              
ATOM   2193  CD2 LEU B  73       5.621   9.190 -88.142  1.00 17.12              
ATOM   2194  H   LEU B  73       6.112  10.731 -84.471  1.00  0.00              
ATOM   2195  HA  LEU B  73       7.226  11.059 -87.124  1.00  0.00              
ATOM   2196 1HB  LEU B  73       4.622  11.594 -85.869  1.00  0.00              
ATOM   2197 2HB  LEU B  73       4.782  11.794 -87.629  1.00  0.00              
ATOM   2198  HG  LEU B  73       5.189   9.211 -86.058  1.00  0.00              
ATOM   2199 1HD1 LEU B  73       3.151   8.433 -87.282  1.00  0.00              
ATOM   2200 2HD1 LEU B  73       2.800   9.859 -86.278  1.00  0.00              
ATOM   2201 3HD1 LEU B  73       3.010  10.038 -88.036  1.00  0.00              
ATOM   2202 1HD2 LEU B  73       5.415   8.127 -88.269  1.00  0.00              
ATOM   2203 2HD2 LEU B  73       5.328   9.727 -89.044  1.00  0.00              
ATOM   2204 3HD2 LEU B  73       6.687   9.333 -87.964  1.00  0.00              
ATOM   2205  N   THR B  74       6.672  13.737 -85.353  1.00  9.07              
ATOM   2206  CA  THR B  74       6.934  15.172 -85.304  1.00  8.88              
ATOM   2207  C   THR B  74       8.434  15.410 -85.500  1.00  8.96              
ATOM   2208  O   THR B  74       8.842  16.265 -86.289  1.00  9.81              
ATOM   2209  CB  THR B  74       6.480  15.779 -83.954  1.00  7.82              
ATOM   2210  OG1 THR B  74       5.051  15.693 -83.845  1.00  9.20              
ATOM   2211  CG2 THR B  74       6.886  17.237 -83.858  1.00  9.54              
ATOM   2212  H   THR B  74       6.357  13.265 -84.517  1.00  0.00              
ATOM   2213  HA  THR B  74       6.400  15.672 -86.112  1.00  0.00              
ATOM   2214  HB  THR B  74       6.944  15.221 -83.141  1.00  0.00              
ATOM   2215  HG1 THR B  74       4.695  15.278 -84.634  1.00  0.00              
ATOM   2216 1HG2 THR B  74       6.557  17.643 -82.901  1.00  0.00              
ATOM   2217 2HG2 THR B  74       7.970  17.318 -83.935  1.00  0.00              
ATOM   2218 3HG2 THR B  74       6.422  17.797 -84.669  1.00  0.00              
ATOM   2219  N   ASP B  75       9.260  14.654 -84.784  1.00  9.24              
ATOM   2220  CA  ASP B  75      10.706  14.804 -84.927  1.00  9.36              
ATOM   2221  C   ASP B  75      11.162  14.466 -86.335  1.00  9.96              
ATOM   2222  O   ASP B  75      12.089  15.085 -86.859  1.00 12.18              
ATOM   2223  CB  ASP B  75      11.456  13.898 -83.952  1.00  9.68              
ATOM   2224  CG  ASP B  75      11.512  14.463 -82.556  1.00 10.15              
ATOM   2225  OD1 ASP B  75      11.440  15.699 -82.404  1.00 14.49              
ATOM   2226  OD2 ASP B  75      11.651  13.667 -81.607  1.00 11.89              
ATOM   2227  H   ASP B  75       8.898  13.970 -84.135  1.00  0.00              
ATOM   2228  HA  ASP B  75      10.992  15.836 -84.723  1.00  0.00              
ATOM   2229 1HB  ASP B  75      11.081  12.875 -83.934  1.00  0.00              
ATOM   2230 2HB  ASP B  75      12.449  13.914 -84.401  1.00  0.00              
ATOM   2231  N   ALA B  76      10.518  13.474 -86.936  1.00 11.21              
ATOM   2232  CA  ALA B  76      10.876  13.053 -88.282  1.00 11.39              
ATOM   2233  C   ALA B  76      10.738  14.196 -89.286  1.00 13.70              
ATOM   2234  O   ALA B  76      11.451  14.235 -90.291  1.00 14.96              
ATOM   2235  CB  ALA B  76      10.012  11.875 -88.700  1.00 15.05              
ATOM   2236  H   ALA B  76       9.766  13.000 -86.456  1.00  0.00              
ATOM   2237  HA  ALA B  76      11.921  12.743 -88.285  1.00  0.00              
ATOM   2238 1HB  ALA B  76      10.285  11.565 -89.709  1.00  0.00              
ATOM   2239 2HB  ALA B  76      10.169  11.045 -88.010  1.00  0.00              
ATOM   2240 3HB  ALA B  76       8.964  12.169 -88.683  1.00  0.00              
ATOM   2241  N   LEU B  77       9.828  15.126 -89.013  1.00 12.64              
ATOM   2242  CA  LEU B  77       9.606  16.272 -89.895  1.00 15.68              
ATOM   2243  C   LEU B  77      10.869  17.109 -90.056  1.00 18.15              
ATOM   2244  O   LEU B  77      11.042  17.800 -91.060  1.00 20.98              
ATOM   2245  CB  LEU B  77       8.496  17.166 -89.338  1.00 12.97              
ATOM   2246  CG  LEU B  77       7.094  16.576 -89.180  1.00 13.22              
ATOM   2247  CD1 LEU B  77       6.203  17.574 -88.447  1.00 14.79              
ATOM   2248  CD2 LEU B  77       6.517  16.247 -90.548  1.00 16.13              
ATOM   2249  H   LEU B  77       9.275  15.038 -88.173  1.00  0.00              
ATOM   2250  HA  LEU B  77       9.312  15.920 -90.883  1.00  0.00              
ATOM   2251 1HB  LEU B  77       8.907  17.364 -88.350  1.00  0.00              
ATOM   2252 2HB  LEU B  77       8.415  18.101 -89.892  1.00  0.00              
ATOM   2253  HG  LEU B  77       7.197  15.640 -88.630  1.00  0.00              
ATOM   2254 1HD1 LEU B  77       5.203  17.155 -88.333  1.00  0.00              
ATOM   2255 2HD1 LEU B  77       6.622  17.781 -87.462  1.00  0.00              
ATOM   2256 3HD1 LEU B  77       6.145  18.499 -89.020  1.00  0.00              
ATOM   2257 1HD2 LEU B  77       5.518  15.826 -90.429  1.00  0.00              
ATOM   2258 2HD2 LEU B  77       6.460  17.156 -91.147  1.00  0.00              
ATOM   2259 3HD2 LEU B  77       7.158  15.522 -91.049  1.00  0.00              
ATOM   2260  N   LEU B  78      11.746  17.053 -89.061  1.00 17.15              
ATOM   2261  CA  LEU B  78      12.986  17.820 -89.089  1.00 18.98              
ATOM   2262  C   LEU B  78      14.031  17.195 -90.005  1.00 23.68              
ATOM   2263  O   LEU B  78      14.934  17.884 -90.481  1.00 25.09              
ATOM   2264  CB  LEU B  78      13.568  17.932 -87.676  1.00 20.15              
ATOM   2265  CG  LEU B  78      12.691  18.558 -86.588  1.00 24.00              
ATOM   2266  CD1 LEU B  78      13.396  18.445 -85.243  1.00 26.22              
ATOM   2267  CD2 LEU B  78      12.400  20.012 -86.923  1.00 26.76              
ATOM   2268  H   LEU B  78      11.550  16.464 -88.264  1.00  0.00              
ATOM   2269  HA  LEU B  78      12.788  18.821 -89.471  1.00  0.00              
ATOM   2270 1HB  LEU B  78      13.706  16.874 -87.457  1.00  0.00              
ATOM   2271 2HB  LEU B  78      14.536  18.432 -87.677  1.00  0.00              
ATOM   2272  HG  LEU B  78      11.741  18.024 -86.591  1.00  0.00              
ATOM   2273 1HD1 LEU B  78      12.773  18.890 -84.467  1.00  0.00              
ATOM   2274 2HD1 LEU B  78      13.569  17.394 -85.010  1.00  0.00              
ATOM   2275 3HD1 LEU B  78      14.350  18.969 -85.287  1.00  0.00              
ATOM   2276 1HD2 LEU B  78      11.775  20.446 -86.142  1.00  0.00              
ATOM   2277 2HD2 LEU B  78      13.337  20.565 -86.988  1.00  0.00              
ATOM   2278 3HD2 LEU B  78      11.878  20.068 -87.878  1.00  0.00              
ATOM   2279  N   GLN B  79      13.898  15.895 -90.255  1.00 25.78              
ATOM   2280  CA  GLN B  79      14.850  15.167 -91.089  1.00 34.77              
ATOM   2281  C   GLN B  79      16.276  15.590 -90.758  1.00 34.65              
ATOM   2282  O   GLN B  79      16.997  16.128 -91.600  1.00 34.19              
ATOM   2283  CB  GLN B  79      14.566  15.387 -92.578  1.00 40.48              
ATOM   2284  CG  GLN B  79      13.402  14.558 -93.105  1.00 48.02              
ATOM   2285  CD  GLN B  79      12.069  15.265 -92.979  1.00 51.44              
ATOM   2286  OE1 GLN B  79      11.010  14.644 -93.076  1.00 53.40              
ATOM   2287  NE2 GLN B  79      12.114  16.574 -92.782  1.00 56.42              
ATOM   2288  H   GLN B  79      13.114  15.399 -89.855  1.00  0.00              
ATOM   2289  HA  GLN B  79      14.785  14.101 -90.872  1.00  0.00              
ATOM   2290 1HB  GLN B  79      14.357  16.449 -92.705  1.00  0.00              
ATOM   2291 2HB  GLN B  79      15.480  15.131 -93.114  1.00  0.00              
ATOM   2292 1HG  GLN B  79      13.421  14.065 -94.077  1.00  0.00              
ATOM   2293 2HG  GLN B  79      13.467  13.807 -92.317  1.00  0.00              
ATOM   2294 1HE2 GLN B  79      11.265  17.096 -92.691  1.00  0.00              
ATOM   2295 2HE2 GLN B  79      12.996  17.041 -92.723  1.00  0.00              
ATOM   2296  N   ARG B  80      16.663  15.343 -89.512  1.00 34.39              
ATOM   2297  CA  ARG B  80      17.990  15.678 -89.014  1.00 33.15              
ATOM   2298  C   ARG B  80      19.035  14.718 -89.569  1.00 33.21              
ATOM   2299  O   ARG B  80      20.089  15.201 -90.033  1.00 32.65              
ATOM   2300  OXT ARG B  80      18.791  13.494 -89.522  1.00 37.67              
ATOM   2301  CB  ARG B  80      17.993  15.623 -87.487  1.00 31.79              
ATOM   2302  CG  ARG B  80      17.056  16.626 -86.834  1.00 28.44              
ATOM   2303  CD  ARG B  80      16.795  16.267 -85.383  1.00 29.51              
ATOM   2304  NE  ARG B  80      16.051  15.016 -85.268  1.00 22.61              
ATOM   2305  CZ  ARG B  80      15.731  14.437 -84.115  1.00 22.15              
ATOM   2306  NH1 ARG B  80      16.089  14.996 -82.968  1.00 27.52              
ATOM   2307  NH2 ARG B  80      15.052  13.299 -84.111  1.00 22.08              
ATOM   2308  H   ARG B  80      16.001  14.903 -88.889  1.00  0.00              
ATOM   2309  HA  ARG B  80      18.240  16.703 -89.290  1.00  0.00              
ATOM   2310 1HB  ARG B  80      17.705  14.611 -87.204  1.00  0.00              
ATOM   2311 2HB  ARG B  80      19.017  15.813 -87.164  1.00  0.00              
ATOM   2312 1HG  ARG B  80      17.513  17.614 -86.889  1.00  0.00              
ATOM   2313 2HG  ARG B  80      16.115  16.630 -87.385  1.00  0.00              
ATOM   2314 1HD  ARG B  80      17.749  16.160 -84.868  1.00  0.00              
ATOM   2315 2HD  ARG B  80      16.219  17.066 -84.919  1.00  0.00              
ATOM   2316  HE  ARG B  80      15.678  14.419 -85.994  1.00  0.00              
ATOM   2317 1HH1 ARG B  80      16.606  15.864 -82.972  1.00  0.00              
ATOM   2318 2HH1 ARG B  80      15.844  14.552 -82.095  1.00  0.00              
ATOM   2319 1HH2 ARG B  80      14.779  12.874 -84.987  1.00  0.00              
ATOM   2320 2HH2 ARG B  80      14.811  12.861 -83.234  1.00  0.00              
TER                                                                             
# All scores below are weighted scores, not raw scores.
#BEGIN_POSE_ENERGIES_TABLE msd_output_1_AB_1.pdb
label fa_atr fa_rep fa_sol fa_intra_rep pro_close fa_pair hbond_sr_bb hbond_lr_bb hbond_bb_sc hbond_sc dslf_ss_dst dslf_cs_ang dslf_ss_dih dslf_ca_dih rama omega fa_dun p_aa_pp ref total
weights 0.8 0.44 0.65 0.004 1 0.49 0.585 1.17 1.17 1.1 0.5 2 5 5 0.2 0.5 0.56 0.32 1 NA
pose -587.563 79.7073 305.8 1.21417 0.71604 -16.7544 -43.6877 -43.5027 -5.71658 -14.4957 0 0 0 0 -9.04654 2.80142 140.972 -13.3377 -34.07 -236.964
LYS_p:NtermProteinFull_1 -1.9229 0.293988 1.42897 0.0118914 0 -0.0011549 0 0 0 0 0 0 0 0 0 0.0166169 3.4109 0 -0.65 2.58832
ARG_2 -3.37122 2.39424 1.75914 0.0235375 0 -0.425716 0 0 0 -0.128982 0 0 0 0 -0.121155 0.00200723 3.87198 -0.0904795 -0.98 2.93336
LEU_3 -3.5262 0.243131 1.12903 0.0073866 0 0 0 -1.54943 0 0 0 0 0 0 -0.0536669 0.176345 1.84174 -0.114017 -0.1 -1.94566
VAL_4 -2.61764 1.76355 0.928457 0.0139525 0 0 0 0 0 0 0 0 0 0 -0.148625 0.0441727 1.0746 -0.21988 0.29 1.12859
LYS_5 -3.78342 0.483095 2.35077 0.00609192 0 -0.166755 0 -1.41494 0 -0.349667 0 0 0 0 0.135504 0.0196419 1.32168 0.0042048 -0.65 -2.0438
THR_6 -2.47461 0.332995 1.14655 0.00547765 0 -0.0140883 0 0 0 0 0 0 0 0 -0.0309968 0.000107349 0.502633 -0.0162786 -0.27 -0.818209
PHE_7 -6.41057 0.645783 1.82884 0.0246511 0 0 0 -1.5678 0 0 0 0 0 0 -0.0979637 0.00914765 0.576848 -0.0609913 0.63 -4.42206
ALA_8 -1.54388 0.224587 0.631929 0.000718733 0 0 0 0 0 0 0 0 0 0 -0.114459 0.00281084 0 0.0162227 0.16 -0.622069
PHE_9 -6.41628 1.11354 1.64905 0.0233901 0.125861 0 0 -0.403821 0 0 0 0 0 0 -0.116689 0.000266304 0.701832 -0.231081 0.63 -2.92393
PRO_10 -1.89913 0.376267 1.03782 0.00228764 0.132264 0 0 0 0 0 0 0 0 0 -0.0785306 0.00287839 0.836001 -0.116846 0.02 0.313012
ASN_11 -4.78808 0.349822 3.20919 0.00884826 0 -0.117929 0 0 -0.32017 0 0 0 0 0 0.509246 0.000371958 1.27065 -0.127682 -0.89 -0.895726
HIS_D_12 -6.7475 0.619323 2.94709 0.00588196 0 0.00646946 -0.388702 0 0 -0.492209 0 0 0 0 0.0663022 0.00431006 1.96471 -0.0464961 0.56 -1.50082
ARG_13 -4.15126 0.248933 3.17927 0.0126714 0 -0.774239 -0.41431 0 0 -0.014448 0 0 0 0 0.0770201 0.000488 1.3585 -0.0835129 -0.98 -1.5409
GLU_14 -5.00094 0.400876 3.17971 0.00462281 0 -0.277005 -0.406064 0 -0.32017 0 0 0 0 0 -0.267281 0.0070026 1.77151 -0.141008 -0.81 -1.85874
ALA_15 -4.65129 0.689454 1.71873 0.000674983 0 0 -0.434998 0 0 0 0 0 0 0 -0.0919638 0.00246755 0 -0.126004 0.16 -2.73292
LEU_16 -5.11242 0.353035 2.38045 0.00719137 0 0 -0.791355 0 0 0 0 0 0 0 -0.106749 0.00397734 0.294434 -0.113694 -0.1 -3.18514
ASP_17 -4.18164 0.291525 2.85534 0.00285606 0 -0.350501 -0.59759 0 0 -0.014448 0 0 0 0 -0.0460701 0.000588898 0.791105 0.0534292 -0.67 -1.8654
PHE_18 -6.56671 0.908275 1.48134 0.0238379 0 0 -0.836506 0 0 0 0 0 0 0 -0.0620143 0.00134158 0.508165 0.0462762 0.63 -3.866
ALA_19 -3.82939 0.24466 1.51658 0.000726405 0 0 -0.816284 0 0 0 0 0 0 0 -0.158363 0.0010864 0 -0.16232 0.16 -3.04331
ASN_20 -4.62138 0.337331 3.79327 0.00376093 0 -0.246074 -0.775625 0 0 -1.10952 0 0 0 0 -0.0390564 0.015176 1.16215 0.0808659 -0.89 -2.28911
ARG_21 -5.11625 0.620986 3.19067 0.0101698 0 -0.029839 -0.587467 0 -0.336179 0 0 0 0 0 -0.183053 0.0114956 1.68859 -0.0866025 -0.98 -1.79747
VAL_22 -4.60485 0.294578 1.42098 0.0105503 0 0 -0.852894 0 0 0 0 0 0 0 -0.0799129 0.00852887 0.377587 0.0618668 0.29 -3.07357
ARG_23 -6.19924 0.401474 4.03748 0.0144428 0 -0.708767 -0.777988 0 0 -0.274118 0 0 0 0 -0.179518 0.0016501 1.89117 -0.0768353 -0.98 -2.85024
ALA_24 -3.71373 0.434894 2.13614 0.000703421 0 0 -0.725401 0 0 0 0 0 0 0 -0.181696 0.00845615 0 -0.15362 0.16 -2.03425
LEU_25 -6.03056 0.705037 2.54579 0.008477 0 0 -0.801004 0 0 0 0 0 0 0 -0.0558926 2.42934e-05 1.18637 -0.101682 -0.1 -2.64344
ALA_26 -4.8784 0.382082 2.06451 0.000758532 0 0 -0.539282 -0.329933 0 0 0 0 0 0 -0.133685 0.000106389 0 -0.15519 0.16 -3.42903
GLU_27 -3.90969 0.242825 2.64313 0.00536362 0 -0.43506 -0.402009 0 0 -0.157337 0 0 0 0 -0.225402 0.000895634 0.892587 -0.121431 -0.81 -2.27613
ARG_28 -3.90034 0.505453 2.74076 0.0110583 0 -0.0819521 -0.352429 0 0 0 0 0 0 0 -0.187082 0.0158029 1.89022 -0.0839971 -0.98 -0.422498
GLU_29 -3.98984 0.45589 2.72613 0.00956409 0 -0.282726 -0.40241 0 -0.0364068 -0.0392405 0 0 0 0 -0.170505 5.0016e-06 1.35613 -0.00778488 -0.81 -1.19119
ASN_30 -1.87058 0.126822 1.3118 0.0055051 0 -0.0351095 -0.116545 0 0 0 0 0 0 0 -0.298796 0.0105904 0.821007 -0.509018 -0.89 -1.44432
HIS_31 -5.30713 0.480371 2.65593 0.00304664 0 -0.160392 0 -0.329933 -0.00940039 -0.198702 0 0 0 0 0.111608 0.0810853 2.75473 -0.25427 0.56 0.386934
HIS_32 -4.56641 0.309623 1.78447 0.00390485 0.0441285 0.00121519 0 0 0 -0.512261 0 0 0 0 -0.089713 0.000184898 0.777073 0.0145295 0.56 -1.67326
PRO_33 -3.61178 0.967916 0.73496 0.0061376 0.0557663 0 0 0 0 0 0 0 0 0 0.454203 0.378788 0.63233 0.0577895 0.02 -0.303891
ARG_34 -4.60742 0.146279 2.86107 0.00751292 0 -0.468359 0 -1.26389 0 -0.560248 0 0 0 0 -0.00281577 0.00323777 1.66249 0.0682675 -0.98 -3.13388
VAL_35 -3.76784 0.495987 1.36628 0.0132141 0 0 0 -1.57054 0 0 0 0 0 0 -0.183434 0.041855 0.0641218 -0.291072 0.29 -3.54143
THR_36 -3.17888 0.401752 2.07521 0.00632497 0 -0.0823701 0 -1.55085 0 -0.0344919 0 0 0 0 0.0604575 0.0107714 0.0314279 -0.0137254 -0.27 -2.54438
ALA_37 -2.8762 0.0526168 1.12703 0.000741291 0 0 0 -1.57054 0 0 0 0 0 0 0.16625 0.0131465 0 0.257834 0.16 -2.66912
GLU_38 -3.97003 0.249473 2.43012 0.00677936 0 -0.466391 -0.652026 0 0 -0.604789 0 0 0 0 0.269086 0.000709787 0.90574 0.260943 -0.81 -2.38039
PHE_39 -3.62688 0.346304 1.11601 0.0242089 0 0 0 0 0 0 0 0 0 0 -0.123379 0.022243 0.381743 0.0541003 0.63 -1.17564
GLY_40 -2.67166 0.220426 1.33876 2.47876e-05 0 0 0 -0.403821 0 0 0 0 0 0 -0.259269 7.96809e-05 0 -0.664486 -0.17 -2.60995
ARG_41 -4.6084 0.548612 2.78052 0.0119305 0 -0.248705 -0.652026 0 0 -0.604789 0 0 0 0 0.050324 0.115549 1.51636 -0.111813 -0.98 -2.18244
VAL_42 -4.67337 0.674547 1.48907 0.0134595 0 0 0 -1.5678 0 0 0 0 0 0 -0.180181 0.0574413 0.105909 -0.386208 0.29 -4.17713
THR_43 -3.54512 0.28084 2.06494 0.00629299 0 -0.0495863 0 -1.55085 0 0 0 0 0 0 -0.0219789 0.000123215 0.0810338 -0.0657435 -0.27 -3.07005
VAL_44 -3.90564 0.200139 1.28221 0.00984296 0 0 0 -1.41494 0 0 0 0 0 0 -0.213183 0.00202713 0.225288 -0.377569 0.29 -3.90183
GLU_45 -5.62492 1.81834 3.39681 0.00364756 0 -0.592291 0 -1.26389 0 -0.68923 0 0 0 0 0.0352813 0.005241 2.20638 0.12185 -0.81 -1.39279
TRP_46 -9.09169 1.03572 2.90584 0.0205253 0 0 0 -1.54943 0 -0.105298 0 0 0 0 -0.0184281 0.177361 1.22264 -0.0202973 0.91 -4.51305
TRP_47 -5.10552 0.201486 2.35774 0.0242486 0 0 0 0 -0.00940039 0 0 0 0 0 -0.0392796 0.000185128 1.38673 -0.241487 0.91 -0.515296
THR_48 -4.23926 0.196189 2.87485 0.0064364 0 -0.184941 -0.186983 -1.22446 0 -0.0307269 0 0 0 0 0.0827297 0.0108608 0.0499528 0.101649 -0.27 -2.8137
HIS_49 -1.87385 0.314639 0.99407 0.00667795 0 0.0157597 -0.215006 0 0 0 0 0 0 0 0.141528 0.0180268 0.588073 0.0787586 0.56 0.628677
SER_50 -1.40652 0.307934 0.821374 0.00404632 0 -0.0145594 0 0 0 0 0 0 0 0 -0.117896 0.00305539 0.575995 0.0362808 -0.37 -0.160289
ALA_51 -1.93235 0.497803 0.836853 0.000964642 0 0 -0.0391562 0 0 0 0 0 0 0 -0.196083 0.00128677 0 -0.0255385 0.16 -0.696221
GLY_52 -1.2285 0.127857 0.755914 2.41479e-05 0 0 -0.362832 0 0 0 0 0 0 0 -0.277275 0.00128756 0 -0.48934 -0.17 -1.64287
GLY_53 -2.42142 0.414755 1.3417 0.000134037 0 0 0 -1.22446 0 0 0 0 0 0 0.261636 0.0178472 0 -0.789496 -0.17 -2.56931
VAL_54 -3.16084 0.118789 1.60579 0.0130764 0 0 0 0 0 0 0 0 0 0 -0.214631 0.000380897 0.0821783 -0.194524 0.29 -1.45978
THR_55 -4.08588 0.271977 2.92841 0.00891332 0 -0.0733258 -0.325342 0 -0.61199 -0.0699438 0 0 0 0 -0.087345 1.03139e-05 0.0435806 -0.412435 -0.27 -2.68338
GLU_56 -3.1043 0.215941 2.39471 0.00913805 0 -0.361307 -0.416531 0 0 -0.342929 0 0 0 0 -0.208264 0.00042861 2.79094 -0.110247 -0.81 0.0575884
LYS_57 -4.67157 0.667507 3.29097 0.0084625 0 -0.611652 -0.431056 0 -0.0364068 -0.0628844 0 0 0 0 -0.198783 0.000845571 1.75012 -0.0408264 -0.65 -0.985269
ASP_58 -7.31188 0.613703 5.00771 0.00300698 0 -0.3192 -0.421162 0 -0.61199 -0.299373 0 0 0 0 -0.111138 0.00620825 1.1889 0.0418407 -0.67 -2.88338
ARG_59 -6.03242 0.294944 4.03264 0.0109131 0 -0.265515 -0.722528 0 0 -0.341749 0 0 0 0 -0.222647 0.0219983 1.9929 -0.0915119 -0.98 -2.30297
GLU_60 -4.78292 0.34007 3.09335 0.00820261 0 -0.284276 -0.850159 0 0 -0.0236439 0 0 0 0 -0.186462 0.0001843 1.2905 -0.111435 -0.81 -2.31659
MET_61 -7.01001 1.15007 2.5205 0.00371389 0 0 -0.770511 0 0 0 0 0 0 0 -0.119701 0.00711289 1.32513 -0.10545 -0.34 -3.33914
ALA_62 -3.77343 0.323914 1.89878 0.000735271 0 0 -0.825218 0 0 0 0 0 0 0 -0.106028 7.19912e-08 0 -0.141948 0.16 -2.46319
ARG_63 -4.34764 0.256187 2.82891 0.0115343 0 -0.261458 -0.789235 0 0 -0.00117995 0 0 0 0 -0.196169 0.00134957 1.53548 -0.0807796 -0.98 -2.02299
LEU_64 -4.40431 0.382403 1.7908 0.00786109 0 0 -0.49366 0 0 0 0 0 0 0 -0.141151 0.0103732 0.166252 -0.095373 -0.1 -2.87681
THR_65 -4.8097 0.509769 2.56774 0.00937204 0 0.0247583 -0.458869 0 0 -0.105298 0 0 0 0 0.0136532 0.00428901 0.180942 0.071655 -0.27 -2.26169
ASP_66 -4.28601 0.463785 3.29653 0.00449526 0 -0.32689 -0.769346 0 0 -0.349667 0 0 0 0 -0.136514 0.00164799 1.03034 0.0185075 -0.67 -1.72312
ALA_67 -2.90294 0.651036 1.67115 0.000841566 0 0 -0.645335 0 0 0 0 0 0 0 -0.209615 0.000288666 0 -0.136984 0.16 -1.41156
LEU_68 -5.36272 1.30281 2.9775 0.00552184 0 0 -0.179446 0 -0.432359 0 0 0 0 0 -0.0793311 0.0025711 0.384261 0.00312174 -0.1 -1.47807
LEU_69 -3.76931 0.982771 1.72694 0.00577823 0 0 -0.344073 0 0 0 0 0 0 0 -0.167946 0.012263 0.379402 -0.0810795 -0.1 -1.35526
GLN_70 -2.97553 1.58202 2.6734 0.0439009 0 -0.029839 -0.274503 0 -0.0961803 0 0 0 0 0 0.128931 5.93416e-06 5.44549 -0.21813 -0.97 5.30956
ARG_p:CtermProteinFull_71 -1.80465 0.106683 1.4173 0.01111 0 -0.0634895 0 0 0 0 0 0 0 0 0 0 2.0536 0 -0.98 0.740555
LYS_p:NtermProteinFull_72 -1.9229 0.293988 1.42897 0.0118914 0 -0.0011549 0 0 0 0 0 0 0 0 0 0.0166169 3.4109 0 -0.65 2.58832
ARG_73 -3.37122 2.39424 1.75914 0.0235375 0 -0.425716 0 0 0 -0.128982 0 0 0 0 -0.121155 0.00200723 3.87198 -0.0904795 -0.98 2.93336
LEU_74 -3.5262 0.243131 1.12903 0.0073866 0 0 0 -1.54943 0 0 0 0 0 0 -0.0536669 0.176345 1.84174 -0.114017 -0.1 -1.94566
VAL_75 -2.61764 1.76355 0.928457 0.0139525 0 0 0 0 0 0 0 0 0 0 -0.148625 0.0441727 1.0746 -0.21988 0.29 1.12859
LYS_76 -3.78342 0.483095 2.35077 0.00609192 0 -0.166755 0 -1.41494 0 -0.349667 0 0 0 0 0.135504 0.0196419 1.32168 0.0042048 -0.65 -2.0438
THR_77 -2.47461 0.332995 1.14655 0.00547765 0 -0.0140883 0 0 0 0 0 0 0 0 -0.0309968 0.000107349 0.502633 -0.0162786 -0.27 -0.818209
PHE_78 -6.41057 0.645783 1.82884 0.0246511 0 0 0 -1.5678 0 0 0 0 0 0 -0.0979637 0.00914765 0.576848 -0.0609913 0.63 -4.42206
ALA_79 -1.54388 0.224587 0.631929 0.000718733 0 0 0 0 0 0 0 0 0 0 -0.114459 0.00281084 0 0.0162227 0.16 -0.622069
PHE_80 -6.41628 1.11354 1.64905 0.0233901 0.125861 0 0 -0.403821 0 0 0 0 0 0 -0.116689 0.000266304 0.701832 -0.231081 0.63 -2.92393
PRO_81 -1.89913 0.376267 1.03782 0.00228764 0.132264 0 0 0 0 0 0 0 0 0 -0.0785306 0.00287839 0.836001 -0.116846 0.02 0.313012
ASN_82 -4.78313 0.349822 3.20733 0.00884826 0 -0.118852 0 0 -0.32017 0 0 0 0 0 0.509246 0.000371958 1.27065 -0.127682 -0.89 -0.893565
HIS_D_83 -6.48936 0.57197 2.90412 0.00879012 0 -0.0134265 -0.388702 0 0 -0.512261 0 0 0 0 0.0663022 0.00431006 1.68455 -0.0464961 0.56 -1.65021
ARG_84 -4.42286 0.25317 3.5264 0.0126714 0 -0.785025 -0.41431 0 0 -0.0149933 0 0 0 0 0.0770201 0.000488 1.3585 -0.0835129 -0.98 -1.47246
GLU_85 -4.97749 0.400876 3.17379 0.00462281 0 -0.277005 -0.406064 0 -0.32017 0 0 0 0 0 -0.267281 0.0070026 1.77151 -0.141008 -0.81 -1.84122
ALA_86 -4.73426 0.689415 1.75311 0.000674983 0 0 -0.434998 0 0 0 0 0 0 0 -0.0919638 0.00246755 0 -0.126004 0.16 -2.78156
GLY_87 -3.43684 0.828215 1.98936 2.55126e-05 0 0 -0.791355 0 0 0 0 0 0 0 0.103756 0.00397734 0 0.276061 -0.17 -1.19681
ASP_88 -4.21588 0.291511 2.9752 0.00285606 0 -0.592977 -0.59759 0 0 -0.0149933 0 0 0 0 -0.0460701 0.000588898 0.791105 0.0534292 -0.67 -2.02282
PHE_89 -6.56074 0.908275 1.48032 0.0238379 0 0 -0.836506 0 0 0 0 0 0 0 -0.0620143 0.00134158 0.508165 0.0462762 0.63 -3.86104
MET_90 -5.15985 2.04864 1.97231 0.00384182 0 0 -0.816284 0 0 0 0 0 0 0 -0.066031 0.0010864 1.64641 -0.0659643 -0.34 -0.775836
ASN_91 -4.02339 0.325893 3.22482 0.00409116 0 -0.22498 -0.775625 0 0 -0.992737 0 0 0 0 -0.0390564 0.015176 0.601048 0.0808659 -0.89 -2.6939
ARG_92 -5.07638 0.620986 3.17829 0.0101698 0 -0.029839 -0.587467 0 -0.366061 0 0 0 0 0 -0.183053 0.0114956 1.68859 -0.0866025 -0.98 -1.79987
VAL_93 -4.78193 0.298152 1.32203 0.0105503 0 0 -0.852894 0 0 0 0 0 0 0 -0.0799129 0.00852887 0.377587 0.0618668 0.29 -3.34602
GLY_94 -3.07574 0.404724 1.5542 3.46626e-05 0 0 -0.777988 0 0 0 0 0 0 0 0.116666 0.0016501 0 0.27405 -0.17 -1.67241
ALA_95 -3.59211 0.434894 2.0829 0.000703421 0 0 -0.725401 0 0 0 0 0 0 0 -0.181696 0.00845615 0 -0.15362 0.16 -1.96587
LEU_96 -6.02696 0.705037 2.54307 0.008477 0 0 -0.801004 0 0 0 0 0 0 0 -0.0558926 2.42934e-05 1.18637 -0.101682 -0.1 -2.64255
ALA_97 -4.84808 0.382082 2.06149 0.000758532 0 0 -0.539282 -0.329933 0 0 0 0 0 0 -0.133685 0.000106389 0 -0.15519 0.16 -3.40173
GLU_98 -3.43756 0.239361 2.15249 0.00536362 0 -0.118722 -0.402009 0 0 0 0 0 0 0 -0.225402 0.000895634 0.892587 -0.121431 -0.81 -1.82442
ARG_99 -3.90034 0.505453 2.74076 0.0110583 0 -0.0819521 -0.352429 0 0 0 0 0 0 0 -0.187082 0.0158029 1.89022 -0.0839971 -0.98 -0.422498
GLU_100 -3.98984 0.45589 2.72613 0.00956409 0 -0.282726 -0.40241 0 -0.037956 -0.0409103 0 0 0 0 -0.170505 5.0016e-06 1.35613 -0.00778488 -0.81 -1.19441
ASN_101 -1.87058 0.126822 1.3118 0.0055051 0 -0.0351095 -0.116545 0 0 0 0 0 0 0 -0.298796 0.0105904 0.821007 -0.509018 -0.89 -1.44432
HIS_102 -5.30713 0.480371 2.65593 0.00304664 0 -0.160392 0 -0.329933 -0.00940039 -0.198702 0 0 0 0 0.111608 0.0810853 2.75473 -0.25427 0.56 0.386934
HIS_103 -4.63122 0.330991 1.81713 0.00390485 0.0441285 0.00121519 0 0 0 -0.492209 0 0 0 0 -0.089713 0.000184898 0.777073 0.0145295 0.56 -1.66399
PRO_104 -3.9493 1.56418 0.736426 0.0061376 0.0557663 0 0 0 0 0 0 0 0 0 0.454203 0.378788 0.63233 0.0577895 0.02 -0.0436823
ARG_105 -4.74236 0.152862 2.89555 0.00751292 0 -0.468359 0 -1.26389 0 -0.560248 0 0 0 0 -0.00281577 0.00323777 1.66249 0.0682675 -0.98 -3.22775
LEU_106 -4.85523 2.59801 1.44276 0.0081896 0 0 0 -1.57054 0 0 0 0 0 0 -0.0874763 0.041855 0.551358 -0.135738 -0.1 -2.10681
THR_107 -3.10526 0.354669 2.10547 0.00607792 0 -0.0823701 0 -1.55085 0 -0.0344919 0 0 0 0 0.0604575 0.0107714 0.0314279 -0.0137254 -0.27 -2.48782
MET_108 -4.78515 0.886995 1.84303 0.00789501 0 0 0 -1.57054 0 0 0 0 0 0 -0.0272544 0.0131465 1.52297 0.0242686 -0.34 -2.42465
GLU_109 -3.91955 0.24898 2.40462 0.00677936 0 -0.466391 -0.652026 0 0 -0.604789 0 0 0 0 0.269086 0.000709787 0.90574 0.260943 -0.81 -2.3559
PHE_110 -3.51492 0.313087 1.07826 0.0242089 0 0 0 0 0 0 0 0 0 0 -0.123379 0.022243 0.381743 0.0541003 0.63 -1.13466
GLY_111 -2.66437 0.220426 1.33436 2.47876e-05 0 0 0 -0.403821 0 0 0 0 0 0 -0.259269 7.96809e-05 0 -0.664486 -0.17 -2.60706
ARG_112 -4.62278 0.548612 2.79352 0.0119305 0 -0.248705 -0.652026 0 0 -0.604789 0 0 0 0 0.050324 0.115549 1.51636 -0.111813 -0.98 -2.18382
VAL_113 -4.65995 0.610794 1.54302 0.0134595 0 0 0 -1.5678 0 0 0 0 0 0 -0.180181 0.0574413 0.105909 -0.386208 0.29 -4.17351
THR_114 -3.51526 0.28084 2.03457 0.00629299 0 -0.0495863 0 -1.55085 0 0 0 0 0 0 -0.0219789 0.000123215 0.0810338 -0.0657435 -0.27 -3.07056
VAL_115 -4.10726 0.246577 1.23251 0.00984296 0 0 0 -1.41494 0 0 0 0 0 0 -0.213183 0.00202713 0.225288 -0.377569 0.29 -4.1067
GLU_116 -5.65162 1.81834 3.41688 0.00364756 0 -0.592291 0 -1.26389 0 -0.68923 0 0 0 0 0.0352813 0.005241 2.20638 0.12185 -0.81 -1.39942
TRP_117 -9.09223 1.03572 2.90575 0.0205253 0 0 0 -1.54943 0 -0.107898 0 0 0 0 -0.0184281 0.177361 1.22264 -0.0202973 0.91 -4.51629
TRP_118 -5.10552 0.201486 2.35774 0.0242486 0 0 0 0 -0.00940039 0 0 0 0 0 -0.0392796 0.000185128 1.38673 -0.241487 0.91 -0.515296
THR_119 -4.23926 0.196189 2.87485 0.0064364 0 -0.184941 -0.186983 -1.22446 0 -0.0307269 0 0 0 0 0.0827297 0.0108608 0.0499528 0.101649 -0.27 -2.8137
HIS_120 -1.87385 0.314639 0.99407 0.00667795 0 0.0157597 -0.215006 0 0 0 0 0 0 0 0.141528 0.0180268 0.588073 0.0787586 0.56 0.628677
SER_121 -1.40652 0.307934 0.821374 0.00404632 0 -0.0145594 0 0 0 0 0 0 0 0 -0.117896 0.00305539 0.575995 0.0362808 -0.37 -0.160289
ALA_122 -1.93235 0.497803 0.836853 0.000964642 0 0 -0.0391562 0 0 0 0 0 0 0 -0.196083 0.00128677 0 -0.0255385 0.16 -0.696221
GLY_123 -1.2285 0.127857 0.755914 2.41479e-05 0 0 -0.362832 0 0 0 0 0 0 0 -0.277275 0.00128756 0 -0.48934 -0.17 -1.64287
GLY_124 -2.42142 0.414755 1.3417 0.000134037 0 0 0 -1.22446 0 0 0 0 0 0 0.261636 0.0178472 0 -0.789496 -0.17 -2.56931
VAL_125 -3.16084 0.118789 1.60579 0.0130764 0 0 0 0 0 0 0 0 0 0 -0.214631 0.000380897 0.0821783 -0.194524 0.29 -1.45978
THR_126 -4.08588 0.271977 2.92841 0.00891332 0 -0.0733258 -0.325342 0 -0.61199 -0.0699438 0 0 0 0 -0.087345 1.03139e-05 0.0435806 -0.412435 -0.27 -2.68338
GLU_127 -3.1043 0.215941 2.39471 0.00913805 0 -0.361307 -0.416531 0 0 -0.342929 0 0 0 0 -0.208264 0.00042861 2.79094 -0.110247 -0.81 0.0575884
LYS_128 -4.67157 0.667507 3.29097 0.0084625 0 -0.611652 -0.431056 0 -0.037956 -0.0645543 0 0 0 0 -0.198783 0.000845571 1.75012 -0.0408264 -0.65 -0.988488
ASP_129 -7.31188 0.613703 5.00771 0.00300698 0 -0.3192 -0.421162 0 -0.61199 -0.299373 0 0 0 0 -0.111138 0.00620825 1.1889 0.0418407 -0.67 -2.88338
ARG_130 -6.03242 0.294944 4.03264 0.0109131 0 -0.265515 -0.722528 0 0 -0.341749 0 0 0 0 -0.222647 0.0219983 1.9929 -0.0915119 -0.98 -2.30297
GLU_131 -4.78292 0.34007 3.09335 0.00820261 0 -0.284276 -0.850159 0 0 -0.0236439 0 0 0 0 -0.186462 0.0001843 1.2905 -0.111435 -0.81 -2.31659
MET_132 -7.01001 1.15007 2.5205 0.00371389 0 0 -0.770511 0 0 0 0 0 0 0 -0.119701 0.00711289 1.32513 -0.10545 -0.34 -3.33914
ALA_133 -3.77343 0.323914 1.89878 0.000735271 0 0 -0.825218 0 0 0 0 0 0 0 -0.106028 7.19912e-08 0 -0.141948 0.16 -2.46319
ARG_134 -4.34764 0.256187 2.82891 0.0115343 0 -0.261458 -0.789235 0 0 -0.00117995 0 0 0 0 -0.196169 0.00134957 1.53548 -0.0807796 -0.98 -2.02299
LEU_135 -4.40431 0.382403 1.7908 0.00786109 0 0 -0.49366 0 0 0 0 0 0 0 -0.141151 0.0103732 0.166252 -0.095373 -0.1 -2.87681
THR_136 -4.8097 0.509769 2.56774 0.00937204 0 0.0247583 -0.458869 0 0 -0.107898 0 0 0 0 0.0136532 0.00428901 0.180942 0.071655 -0.27 -2.26429
ASP_137 -4.28601 0.463785 3.29653 0.00449526 0 -0.32689 -0.769346 0 0 -0.349667 0 0 0 0 -0.136514 0.00164799 1.03034 0.0185075 -0.67 -1.72312
ALA_138 -2.90294 0.651036 1.67115 0.000841566 0 0 -0.645335 0 0 0 0 0 0 0 -0.209615 0.000288666 0 -0.136984 0.16 -1.41156
LEU_139 -5.36272 1.30281 2.9775 0.00552184 0 0 -0.179446 0 -0.468447 0 0 0 0 0 -0.0793311 0.0025711 0.384261 0.00312174 -0.1 -1.51416
LEU_140 -3.76931 0.982771 1.72694 0.00577823 0 0 -0.344073 0 0 0 0 0 0 0 -0.167946 0.012263 0.379402 -0.0810795 -0.1 -1.35526
GLN_141 -2.97553 1.58202 2.6734 0.0439009 0 -0.029839 -0.274503 0 -0.102386 0 0 0 0 0 0.128931 5.93416e-06 5.44549 -0.21813 -0.97 5.30336
ARG_p:CtermProteinFull_142 -1.80465 0.106683 1.4173 0.01111 0 -0.0634895 0 0 0 0 0 0 0 0 0 0 2.0536 0 -0.98 0.740555
#END_POSE_ENERGIES_TABLE msd_output_1_AB_1.pdb
